# Supplementary material for: Adaptive gene loss in the common bean pan-genome during range expansion and domestication
Source: Nat Commun. 2024 Aug 7;15:6698. doi: 10.1038/s41467-024-51032-2 (PMC11303546; doi:10.1038/s41467-024-51032-2)
Supplement: Supplementary file 5 — Supplementary Data 2 [file 41467_2024_51032_MOESM5_ESM.xlsx]

## Sheet: Sheet1
GO_ID	Classification	Description	NOTE	pvalue	p.adjust	qvalue	Count	geneID
GO:0006470	BP	protein dephosphorylation		2.74e-10	3.15e-07	2.73e-07	87	Phvul.001G021200/Phvul.001G033800/Phvul.001G041200/Phvul.001G043400/Phvul.001G045300/Phvul.001G061300/Phvul.001G075400/Phvul.001G121600/Phvul.001G142400/Phvul.001G149600/Phvul.001G173100/Phvul.001G219500/Phvul.001G226800/Phvul.001G227100/Phvul.001G236000/Phvul.001G255800/Phvul.002G006100/Phvul.002G013700/Phvul.002G015700/Phvul.002G047600/Phvul.002G117400/Phvul.002G163900/Phvul.002G198400/Phvul.00…
GO:0005856	CC	cytoskeleton		1.16e-09	6.65e-07	5.76e-07	133	Phvul.001G004800/Phvul.001G024200/Phvul.001G029600/Phvul.001G040501/Phvul.001G052600/Phvul.001G060750/Phvul.001G072400/Phvul.001G086466/Phvul.001G086532/Phvul.001G089600/Phvul.001G111700/Phvul.001G130300/Phvul.001G144000/Phvul.001G144600/Phvul.001G160700/Phvul.001G167900/Phvul.001G191500/Phvul.001G210500/Phvul.001G264500/Phvul.002G007900/Phvul.002G053700/Phvul.002G111200/Phvul.002G120200/Phvul.00…
GO:0016311	BP	dephosphorylation		4.57e-09	1.75e-06	1.52e-06	87	Phvul.001G021200/Phvul.001G033800/Phvul.001G041200/Phvul.001G043400/Phvul.001G045300/Phvul.001G061300/Phvul.001G075400/Phvul.001G121600/Phvul.001G142400/Phvul.001G149600/Phvul.001G173100/Phvul.001G219500/Phvul.001G226800/Phvul.001G227100/Phvul.001G236000/Phvul.001G255800/Phvul.002G006100/Phvul.002G013700/Phvul.002G015700/Phvul.002G047600/Phvul.002G117400/Phvul.002G163900/Phvul.002G198400/Phvul.00…
GO:0004722	MF	protein serine/threonine phosphatase activity	subcategory	8.83e-09	2.53e-06	2.2e-06	69	Phvul.001G021200/Phvul.001G033800/Phvul.001G041200/Phvul.001G043400/Phvul.001G045300/Phvul.001G061300/Phvul.001G075400/Phvul.001G142400/Phvul.001G173100/Phvul.001G219500/Phvul.001G226800/Phvul.001G227100/Phvul.001G236000/Phvul.002G006100/Phvul.002G013700/Phvul.002G047600/Phvul.002G117400/Phvul.002G163900/Phvul.002G198400/Phvul.002G209700/Phvul.002G309100/Phvul.003G098000/Phvul.003G105000/Phvul.00…
GO:0005871	CC	kinesin complex		4.95e-08	1.14e-05	9.85e-06	60	Phvul.001G024200/Phvul.001G029600/Phvul.001G052600/Phvul.001G072400/Phvul.001G130300/Phvul.001G144600/Phvul.001G191500/Phvul.001G210500/Phvul.001G264500/Phvul.002G111200/Phvul.002G120200/Phvul.002G145000/Phvul.002G147700/Phvul.002G218100/Phvul.002G289700/Phvul.003G097001/Phvul.003G119700/Phvul.003G127400/Phvul.003G179100/Phvul.003G216300/Phvul.003G241500/Phvul.003G260200/Phvul.003G279200/Phvul.00…
GO:0045454	BP	cell redox homeostasis	subcategory	2.8e-07	4.6e-05	3.98e-05	95	Phvul.001G010800/Phvul.001G036900/Phvul.001G090300/Phvul.001G109200/Phvul.001G112200/Phvul.001G125300/Phvul.001G143700/Phvul.001G179600/Phvul.001G190600/Phvul.001G197100/Phvul.001G203200/Phvul.001G203300/Phvul.001G203600/Phvul.001G245400/Phvul.002G023500/Phvul.002G068100/Phvul.002G068114/Phvul.002G068200/Phvul.002G166500/Phvul.002G167100/Phvul.002G228300/Phvul.002G300200/Phvul.002G331300/Phvul.00…
GO:0003774	MF	cytoskeletal motor activity		2.55e-07	4.6e-05	3.98e-05	75	Phvul.001G024200/Phvul.001G029600/Phvul.001G040501/Phvul.001G052600/Phvul.001G072400/Phvul.001G130300/Phvul.001G144600/Phvul.001G167900/Phvul.001G191500/Phvul.001G210500/Phvul.001G264500/Phvul.002G111200/Phvul.002G120200/Phvul.002G145000/Phvul.002G147700/Phvul.002G218100/Phvul.002G289700/Phvul.003G005100/Phvul.003G005200/Phvul.003G097001/Phvul.003G119700/Phvul.003G127400/Phvul.003G133500/Phvul.00…
GO:0003777	MF	microtubule motor activity		9.48e-07	0.000136033	0.000117872	60	Phvul.001G024200/Phvul.001G029600/Phvul.001G052600/Phvul.001G072400/Phvul.001G130300/Phvul.001G144600/Phvul.001G191500/Phvul.001G210500/Phvul.001G264500/Phvul.002G111200/Phvul.002G120200/Phvul.002G145000/Phvul.002G147700/Phvul.002G218100/Phvul.002G289700/Phvul.003G097001/Phvul.003G119700/Phvul.003G127400/Phvul.003G179100/Phvul.003G216300/Phvul.003G241500/Phvul.003G260200/Phvul.003G279200/Phvul.00…
GO:0015630	CC	microtubule cytoskeleton	subcategory	1.69e-06	0.000215849	0.000187032	95	Phvul.001G004800/Phvul.001G024200/Phvul.001G029600/Phvul.001G052600/Phvul.001G072400/Phvul.001G111700/Phvul.001G130300/Phvul.001G144000/Phvul.001G144600/Phvul.001G191500/Phvul.001G210500/Phvul.001G264500/Phvul.002G007900/Phvul.002G053700/Phvul.002G111200/Phvul.002G120200/Phvul.002G145000/Phvul.002G147700/Phvul.002G152300/Phvul.002G198600/Phvul.002G218100/Phvul.002G237400/Phvul.002G289100/Phvul.00…
GO:0004842	MF	ubiquitin-protein transferase activity		2.61e-06	0.000299682	0.000259673	81	Phvul.001G184300/Phvul.001G196000/Phvul.001G228500/Phvul.001G260300/Phvul.002G031400/Phvul.002G072000/Phvul.002G092600/Phvul.002G138550/Phvul.002G138700/Phvul.002G146600/Phvul.002G175000/Phvul.002G189700/Phvul.002G219800/Phvul.002G241800/Phvul.002G270300/Phvul.002G311800/Phvul.002G331800/Phvul.003G084200/Phvul.003G118500/Phvul.003G134500/Phvul.003G138252/Phvul.003G199200/Phvul.003G233800/Phvul.00…
GO:0019725	BP	cellular homeostasis		4.29e-06	0.000447301	0.000387584	112	Phvul.001G007000/Phvul.001G010800/Phvul.001G036900/Phvul.001G090300/Phvul.001G109200/Phvul.001G112200/Phvul.001G125300/Phvul.001G143700/Phvul.001G179600/Phvul.001G190600/Phvul.001G197100/Phvul.001G203200/Phvul.001G203300/Phvul.001G203600/Phvul.001G245400/Phvul.001G245700/Phvul.002G023500/Phvul.002G034000/Phvul.002G068100/Phvul.002G068114/Phvul.002G068200/Phvul.002G166500/Phvul.002G167100/Phvul.00…
GO:0019787	MF	ubiquitin-like protein transferase activity		6.59e-06	0.000630733	0.000546527	84	Phvul.001G184300/Phvul.001G196000/Phvul.001G228500/Phvul.001G260300/Phvul.002G031400/Phvul.002G072000/Phvul.002G092600/Phvul.002G138550/Phvul.002G138700/Phvul.002G146600/Phvul.002G160400/Phvul.002G175000/Phvul.002G189700/Phvul.002G219800/Phvul.002G241800/Phvul.002G270300/Phvul.002G311800/Phvul.002G331800/Phvul.003G084200/Phvul.003G118500/Phvul.003G134500/Phvul.003G138252/Phvul.003G199200/Phvul.00…
GO:0065008	BP	regulation of biological quality		8.01e-06	0.000707004	0.000612616	134	Phvul.001G007000/Phvul.001G010800/Phvul.001G036900/Phvul.001G038800/Phvul.001G041700/Phvul.001G060750/Phvul.001G086466/Phvul.001G086532/Phvul.001G089600/Phvul.001G090300/Phvul.001G109200/Phvul.001G112200/Phvul.001G125300/Phvul.001G143700/Phvul.001G179600/Phvul.001G190600/Phvul.001G197100/Phvul.001G203200/Phvul.001G203300/Phvul.001G203600/Phvul.001G245400/Phvul.001G245700/Phvul.002G023500/Phvul.00…
GO:0016567	BP	protein ubiquitination		1.36e-05	0.0011159	0.000966922	69	Phvul.001G196000/Phvul.001G228500/Phvul.001G260300/Phvul.002G031400/Phvul.002G072000/Phvul.002G092600/Phvul.002G138550/Phvul.002G138700/Phvul.002G146600/Phvul.002G175000/Phvul.002G211400/Phvul.002G219800/Phvul.002G241800/Phvul.002G270300/Phvul.002G311800/Phvul.002G331800/Phvul.003G101500/Phvul.003G134500/Phvul.003G138252/Phvul.003G199200/Phvul.003G233800/Phvul.003G254600/Phvul.004G033100/Phvul.00…
GO:0042592	BP	homeostatic process		2.45e-05	0.00187286	0.00162282	113	Phvul.001G007000/Phvul.001G010800/Phvul.001G036900/Phvul.001G090300/Phvul.001G109200/Phvul.001G112200/Phvul.001G125300/Phvul.001G143700/Phvul.001G179600/Phvul.001G190600/Phvul.001G197100/Phvul.001G203200/Phvul.001G203300/Phvul.001G203600/Phvul.001G245400/Phvul.001G245700/Phvul.002G023500/Phvul.002G034000/Phvul.002G068100/Phvul.002G068114/Phvul.002G068200/Phvul.002G166500/Phvul.002G167100/Phvul.00…
GO:0005875	CC	microtubule associated complex		4.46e-05	0.00319973	0.00277255	68	Phvul.001G024200/Phvul.001G029600/Phvul.001G052600/Phvul.001G072400/Phvul.001G130300/Phvul.001G144600/Phvul.001G191500/Phvul.001G210500/Phvul.001G264500/Phvul.002G111200/Phvul.002G120200/Phvul.002G145000/Phvul.002G147700/Phvul.002G218100/Phvul.002G289700/Phvul.002G312600/Phvul.003G097001/Phvul.003G119700/Phvul.003G127400/Phvul.003G163300/Phvul.003G179100/Phvul.003G195000/Phvul.003G216300/Phvul.00…
GO:0022853	MF	active monoatomic ion transmembrane transporter activity		6.1e-05	0.00410058	0.00355313	90	Phvul.001G034400/Phvul.001G053300/Phvul.001G074700/Phvul.001G083900/Phvul.001G112300/Phvul.001G115000/Phvul.001G154200/Phvul.001G169300/Phvul.001G215700/Phvul.001G227300/Phvul.001G242600/Phvul.001G246500/Phvul.001G246600/Phvul.001G247300/Phvul.001G250700/Phvul.001G250800/Phvul.001G267500/Phvul.002G095200/Phvul.002G095300/Phvul.002G161600/Phvul.002G185150/Phvul.002G186900/Phvul.002G216200/Phvul.00…
GO:0004721	MF	phosphoprotein phosphatase activity		6.43e-05	0.00410058	0.00355313	87	Phvul.001G021200/Phvul.001G033800/Phvul.001G041200/Phvul.001G043400/Phvul.001G045300/Phvul.001G061300/Phvul.001G075400/Phvul.001G121600/Phvul.001G142400/Phvul.001G149600/Phvul.001G173100/Phvul.001G219500/Phvul.001G226800/Phvul.001G227100/Phvul.001G236000/Phvul.001G255800/Phvul.002G006100/Phvul.002G013700/Phvul.002G015700/Phvul.002G047600/Phvul.002G117400/Phvul.002G163900/Phvul.002G198400/Phvul.00…
GO:0032446	BP	protein modification by small protein conjugation	subcategory	7.68e-05	0.00464047	0.00402095	72	Phvul.001G196000/Phvul.001G228500/Phvul.001G260300/Phvul.002G031400/Phvul.002G072000/Phvul.002G092600/Phvul.002G138550/Phvul.002G138700/Phvul.002G146600/Phvul.002G175000/Phvul.002G211400/Phvul.002G219800/Phvul.002G241800/Phvul.002G270300/Phvul.002G311800/Phvul.002G331800/Phvul.003G091500/Phvul.003G101500/Phvul.003G134500/Phvul.003G138252/Phvul.003G199200/Phvul.003G233800/Phvul.003G254600/Phvul.00…
GO:0047262	MF	polygalacturonate 4-alpha-galacturonosyltransferase activity		0.000166009	0.0095289	0.00825675	20	Phvul.001G157200/Phvul.003G088900/Phvul.003G182500/Phvul.004G034200/Phvul.004G045900/Phvul.005G091200/Phvul.005G107500/Phvul.006G034100/Phvul.006G135100/Phvul.007G177400/Phvul.008G035400/Phvul.008G074000/Phvul.008G076900/Phvul.008G132200/Phvul.008G190700/Phvul.008G283600/Phvul.009G115700/Phvul.009G203500/Phvul.010G087600/Phvul.011G141200
GO:0070647	BP	protein modification by small protein conjugation or removal		0.000229639	0.0125536	0.0108776	79	Phvul.001G196000/Phvul.001G228500/Phvul.001G252400/Phvul.001G260300/Phvul.002G031400/Phvul.002G072000/Phvul.002G092600/Phvul.002G138550/Phvul.002G138700/Phvul.002G146600/Phvul.002G175000/Phvul.002G211400/Phvul.002G219800/Phvul.002G241800/Phvul.002G256600/Phvul.002G270300/Phvul.002G311800/Phvul.002G331800/Phvul.003G091500/Phvul.003G101500/Phvul.003G134500/Phvul.003G138252/Phvul.003G194200/Phvul.00…
GO:0046486	BP	glycerolipid metabolic process		0.000299393	0.0156229	0.0135371	49	Phvul.001G020000/Phvul.001G123800/Phvul.001G127800/Phvul.002G054200/Phvul.002G070100/Phvul.002G092900/Phvul.002G098000/Phvul.002G190600/Phvul.002G223600/Phvul.002G250000/Phvul.002G271500/Phvul.002G277600/Phvul.003G084500/Phvul.003G127000/Phvul.003G134900/Phvul.003G284400/Phvul.004G063900/Phvul.005G026200/Phvul.005G043300/Phvul.005G102500/Phvul.005G102600/Phvul.006G142400/Phvul.006G190400/Phvul.00…
GO:0015629	CC	actin cytoskeleton		0.000381566	0.0190451	0.0165025	35	Phvul.001G040501/Phvul.001G060750/Phvul.001G086466/Phvul.001G086532/Phvul.001G089600/Phvul.001G160700/Phvul.001G167900/Phvul.002G156700/Phvul.002G252900/Phvul.002G253600/Phvul.003G005100/Phvul.003G005200/Phvul.003G133500/Phvul.003G274500/Phvul.005G044900/Phvul.005G127400/Phvul.006G089500/Phvul.006G103900/Phvul.006G132700/Phvul.007G014600/Phvul.007G070500/Phvul.007G085400/Phvul.007G108800/Phvul.00…
GO:0030163	BP	protein catabolic process	subcategory	0.000527868	0.0252497	0.0218788	56	Phvul.001G003600/Phvul.001G013000/Phvul.001G030300/Phvul.001G072000/Phvul.001G233800/Phvul.001G241900/Phvul.002G002900/Phvul.002G106100/Phvul.002G107500/Phvul.002G201000/Phvul.002G222500/Phvul.002G320900/Phvul.003G028500/Phvul.003G049300/Phvul.003G103300/Phvul.003G223748/Phvul.003G227400/Phvul.003G264300/Phvul.003G264700/Phvul.003G265900/Phvul.004G027900/Phvul.004G033100/Phvul.004G073800/Phvul.00…
GO:0043565	MF	sequence-specific DNA binding		0.000703677	0.028377	0.0245886	219	Phvul.001G009000/Phvul.001G022900/Phvul.001G029500/Phvul.001G035600/Phvul.001G037000/Phvul.001G039900/Phvul.001G042100/Phvul.001G042200/Phvul.001G060200/Phvul.001G101000/Phvul.001G109500/Phvul.001G119300/Phvul.001G123300/Phvul.001G131000/Phvul.001G140100/Phvul.001G154700/Phvul.001G173700/Phvul.001G178300/Phvul.001G188300/Phvul.001G189400/Phvul.001G212800/Phvul.001G213600/Phvul.001G214400/Phvul.00…
GO:0015035	MF	protein-disulfide reductase activity	subcategory	0.00074156	0.028377	0.0245886	74	Phvul.001G010800/Phvul.001G036900/Phvul.001G090300/Phvul.001G109200/Phvul.001G112200/Phvul.001G125300/Phvul.001G142800/Phvul.001G143700/Phvul.001G179600/Phvul.001G190600/Phvul.001G197100/Phvul.001G203200/Phvul.001G203300/Phvul.001G203600/Phvul.001G245400/Phvul.002G023500/Phvul.002G068100/Phvul.002G068114/Phvul.002G068200/Phvul.002G166500/Phvul.002G167100/Phvul.002G228300/Phvul.002G300200/Phvul.00…
GO:0015036	MF	disulfide oxidoreductase activity		0.00074156	0.028377	0.0245886	74	Phvul.001G010800/Phvul.001G036900/Phvul.001G090300/Phvul.001G109200/Phvul.001G112200/Phvul.001G125300/Phvul.001G142800/Phvul.001G143700/Phvul.001G179600/Phvul.001G190600/Phvul.001G197100/Phvul.001G203200/Phvul.001G203300/Phvul.001G203600/Phvul.001G245400/Phvul.002G023500/Phvul.002G068100/Phvul.002G068114/Phvul.002G068200/Phvul.002G166500/Phvul.002G167100/Phvul.002G228300/Phvul.002G300200/Phvul.00…
GO:0006511	BP	ubiquitin-dependent protein catabolic process	subcategory	0.000697308	0.028377	0.0245886	43	Phvul.001G013000/Phvul.001G233800/Phvul.001G241900/Phvul.002G106100/Phvul.002G107500/Phvul.002G201000/Phvul.002G222500/Phvul.002G320900/Phvul.003G049300/Phvul.003G103300/Phvul.003G223748/Phvul.003G264300/Phvul.003G264700/Phvul.003G265900/Phvul.004G027900/Phvul.004G033100/Phvul.004G073800/Phvul.004G107800/Phvul.004G113200/Phvul.005G029400/Phvul.005G059300/Phvul.005G184000/Phvul.006G113500/Phvul.00…
GO:0019941	BP	modification-dependent protein catabolic process	subcategory	0.000697308	0.028377	0.0245886	43	Phvul.001G013000/Phvul.001G233800/Phvul.001G241900/Phvul.002G106100/Phvul.002G107500/Phvul.002G201000/Phvul.002G222500/Phvul.002G320900/Phvul.003G049300/Phvul.003G103300/Phvul.003G223748/Phvul.003G264300/Phvul.003G264700/Phvul.003G265900/Phvul.004G027900/Phvul.004G033100/Phvul.004G073800/Phvul.004G107800/Phvul.004G113200/Phvul.005G029400/Phvul.005G059300/Phvul.005G184000/Phvul.006G113500/Phvul.00…
GO:0043632	BP	modification-dependent macromolecule catabolic process		0.000697308	0.028377	0.0245886	43	Phvul.001G013000/Phvul.001G233800/Phvul.001G241900/Phvul.002G106100/Phvul.002G107500/Phvul.002G201000/Phvul.002G222500/Phvul.002G320900/Phvul.003G049300/Phvul.003G103300/Phvul.003G223748/Phvul.003G264300/Phvul.003G264700/Phvul.003G265900/Phvul.004G027900/Phvul.004G033100/Phvul.004G073800/Phvul.004G107800/Phvul.004G113200/Phvul.005G029400/Phvul.005G059300/Phvul.005G184000/Phvul.006G113500/Phvul.00…
GO:0007018	BP	microtubule-based movement		0.000816774	0.030247	0.0262089	60	Phvul.001G024200/Phvul.001G029600/Phvul.001G052600/Phvul.001G072400/Phvul.001G130300/Phvul.001G144600/Phvul.001G191500/Phvul.001G210500/Phvul.001G264500/Phvul.002G111200/Phvul.002G120200/Phvul.002G145000/Phvul.002G147700/Phvul.002G218100/Phvul.002G289700/Phvul.003G097001/Phvul.003G119700/Phvul.003G127400/Phvul.003G179100/Phvul.003G216300/Phvul.003G241500/Phvul.003G260200/Phvul.003G279200/Phvul.00…
GO:0008565	#N/A	#N/A		0.000903733	0.0324214	0.028093	21	Phvul.001G006000/Phvul.001G006900/Phvul.001G224500/Phvul.001G226400/Phvul.002G106500/Phvul.002G306700/Phvul.003G110500/Phvul.003G253500/Phvul.004G005200/Phvul.004G173800/Phvul.005G055300/Phvul.006G003200/Phvul.006G062100/Phvul.006G101800/Phvul.007G073200/Phvul.007G199900/Phvul.008G207100/Phvul.008G290400/Phvul.009G192100/Phvul.009G223000/Phvul.009G253500
GO:0044257	#N/A	#N/A		0.0012052	0.0406934	0.0352606	50	Phvul.001G013000/Phvul.001G030300/Phvul.001G072000/Phvul.001G233800/Phvul.001G241900/Phvul.002G106100/Phvul.002G107500/Phvul.002G201000/Phvul.002G222500/Phvul.002G320900/Phvul.003G049300/Phvul.003G103300/Phvul.003G223748/Phvul.003G264300/Phvul.003G264700/Phvul.003G265900/Phvul.004G027900/Phvul.004G033100/Phvul.004G073800/Phvul.004G107800/Phvul.004G113200/Phvul.005G029400/Phvul.005G059300/Phvul.00…
GO:0051603	BP	proteolysis involved in protein catabolic process	subcategory	0.0012052	0.0406934	0.0352606	50	Phvul.001G013000/Phvul.001G030300/Phvul.001G072000/Phvul.001G233800/Phvul.001G241900/Phvul.002G106100/Phvul.002G107500/Phvul.002G201000/Phvul.002G222500/Phvul.002G320900/Phvul.003G049300/Phvul.003G103300/Phvul.003G223748/Phvul.003G264300/Phvul.003G264700/Phvul.003G265900/Phvul.004G027900/Phvul.004G033100/Phvul.004G073800/Phvul.004G107800/Phvul.004G113200/Phvul.005G029400/Phvul.005G059300/Phvul.00…
