# Supplementary material for: Adaptive gene loss in the common bean pan-genome during range expansion and domestication
Source: Nat Commun. 2024 Aug 7;15:6698. doi: 10.1038/s41467-024-51032-2 (PMC11303546; doi:10.1038/s41467-024-51032-2)
Supplement: Supplementary file 6 — Supplementary Data 3 [file 41467_2024_51032_MOESM6_ESM.xlsx]

## Sheet: Sheet1
GO_ID	Classification	Description	NOTE	pvalue	p.adjust	qvalue	Count	geneID
GO:0043531	MF	ADP binding		2.14e-47	2.48e-44	1.86e-44	223	a1423/a2056/a2768/a4893/a5520/a6222/a8762/g32318/g35760/Phvul.001G132516/Phvul.001G132632/Phvul.001G132701/Phvul.001G132800/Phvul.001G132864/Phvul.001G133100/Phvul.001G133601/Phvul.001G134000/Phvul.001G134100/Phvul.002G129200/Phvul.002G129500/Phvul.002G129700/Phvul.002G129900/Phvul.002G130100/Phvul.002G130300/Phvul.002G130400/Phvul.002G130600/Phvul.002G130732/Phvul.002G131000/Phvul.002G131100/Phv…
GO:0006952	BP	defense response		8.39e-39	4.86e-36	3.65e-36	160	a1129/a2533/a2603/a2797/a2850/a2938/a2940/a3028/a3038/a3039/a3052/a3203/a3242/a3260/a3265/a3269/a3289/a3291/a3363/a3437/a3439/a3761/a3770/a3775/a3786/a3898/a4050/a4069/a4099/a4100/a4244/a4265/a4381/a4393/a4637/a4867/a4876/a4904/a5103/a5105/a5158/a5201/a5229/a5335/a5359/a5413/a553/a5565/a560/a5625/a567/a6040/a6042/a6046/a6084/a629/a6300/a6445/a6485/a6486/a6520/a6521/a6544/a6557/a6566/a6573/a6574/a…
GO:0015979	BP	photosynthesis		5.74e-32	2.22e-29	1.67e-29	180	a1129/a2850/a2938/a2940/a3028/a3038/a3039/a3052/a3203/a3260/a3265/a3289/a3291/a3363/a3732/a3761/a4265/a4455/a5565/a6089/a6262/a6390/a6391/a6445/a6485/a6486/a6520/a6521/a6544/a6557/a6566/a6573/a6574/a6580/a6586/a6650/a6693/a6694/a6697/a6742/a6808/a688/a6905/a6906/a6924/a6971/a6985/a6999/a758/a775/a8029/a8034/a8153/a8231/a8969/a8972/a968/a972/a975/a976/a990/g12315/g12416/g12417/g12440/g12441/g12442…
GO:0004497	MF	monooxygenase activity		9.22e-29	2.67e-26	2.01e-26	97	a1472/a1473/a1474/a177/a1853/a2388/a2418/a2469/a2476/a2477/a2478/a2480/a2481/a2486/a2487/a2555/a2582/a2662/a2708/a2937/a3181/a336/a337/a339/a340/a3486/a3489/a3490/a3644/a3763/a4240/a4634/a4644/a4645/a4672/a4698/a4709/a4736/a4762/a480/a4831/a4848/a4870/a4873/a4879/a5368/a5493/a5671/a5672/a5855/a6019/a6308/a6385/a646/a6460/a6731/a6930/a7079/a7081/a7163/a7200/a7207/a7337/a7368/a7474/a7486/a7491/a749…
GO:0008113	MF	peptide-methionine (S)-S-oxide reductase activity	subcategory	1.23e-27	2.84e-25	2.14e-25	71	a1002/a1129/a1130/a2446/a2452/a2850/a2938/a2940/a3028/a3038/a3039/a3052/a3203/a3260/a3265/a3277/a3284/a3289/a3291/a3303/a3363/a3761/a4265/a5565/a6445/a6458/a6485/a6486/a6495/a6520/a6521/a6544/a6557/a6566/a6573/a6574/a6580/a6586/a6643/a6648/a6650/a6680/a6693/a6694/a6697/a6742/a6775/a6808/a688/a6905/a6906/a697/a6971/a7002/a7121/a745/a758/a775/a7817/a8153/a8231/a8296/a8392/a8393/a8969/a8972/a968/a97…
GO:0016671	MF	oxidoreductase activity, acting on a sulfur group of donors, disulfide as acceptor		6.16e-27	1.19e-24	8.93e-25	76	a1002/a1129/a1130/a2446/a2452/a2850/a2938/a2940/a3028/a3038/a3039/a3052/a3203/a3260/a3265/a3277/a3284/a3289/a3291/a3303/a3363/a3761/a4265/a5565/a6445/a6458/a6485/a6486/a6495/a6520/a6521/a6544/a6557/a6566/a6573/a6574/a6580/a6586/a6643/a6648/a6650/a6680/a6693/a6694/a6697/a6742/a6775/a6808/a688/a6905/a6906/a697/a6971/a7002/a7098/a7121/a745/a758/a775/a7817/a8153/a8231/a8296/a8392/a8393/a8969/a8972/a9…
GO:0019684	BP	photosynthesis, light reaction		3.97e-25	6.58e-23	4.94e-23	112	a1129/a2850/a2938/a2940/a3028/a3038/a3039/a3052/a3203/a3260/a3265/a3289/a3291/a3363/a3761/a4265/a4455/a5565/a6262/a6390/a6391/a6445/a6485/a6486/a6520/a6521/a6544/a6557/a6566/a6573/a6574/a6580/a6586/a6650/a6693/a6694/a6697/a6742/a6808/a688/a6905/a6906/a6924/a6971/a6985/a6999/a758/a775/a8153/a8231/a8969/a8972/a968/a972/a975/a976/a990/g12315/g12440/g12441/g16749/g16750/g16775/g16807/g16815/g16820/g1…
GO:0005840	CC	ribosome		1.31e-24	1.89e-22	1.42e-22	273	a1004/a1018/a1129/a1131/a1181/a120/a174/a1769/a2238/a2294/a2343/a26/a2759/a2850/a2938/a2940/a3028/a3038/a3039/a3048/a3052/a3062/a3203/a3260/a3265/a3289/a3291/a3363/a3437/a3439/a3761/a3770/a3775/a3823/a3864/a3865/a3879/a3881/a4111/a4265/a4715/a4772/a4799/a4870/a4873/a4879/a4967/a5287/a5339/a5342/a5565/a5948/a5999/a6187/a6190/a625/a6353/a6445/a6485/a6486/a6502/a6520/a6521/a6527/a6528/a6529/a6530/a6…
GO:0090305	BP	nucleic acid phosphodiester bond hydrolysis		2.33e-24	2.63e-22	1.97e-22	61	a1129/a2850/a2938/a2940/a3028/a3038/a3039/a3052/a3203/a3260/a3265/a3289/a3291/a3363/a3761/a4265/a5565/a564/a565/a6413/a6445/a6485/a6486/a6520/a6521/a6544/a6557/a6566/a6573/a6574/a6580/a6586/a6650/a6693/a6694/a6697/a6742/a6808/a688/a6905/a6906/a6971/a7392/a7399/a758/a775/a8085/a8133/a8153/a8231/a8969/a8972/a968/a972/a975/a976/a990/g32502/g39784/Phvul.002G038100/Phvul.008G278300
GO:0008982	MF	protein-N(PI)-phosphohistidine-sugar phosphotransferase activity	subcategory	2.49e-24	2.63e-22	1.97e-22	52	a1129/a2850/a2938/a2940/a3028/a3038/a3039/a3052/a3203/a3260/a3265/a3289/a3291/a3363/a3690/a3761/a4186/a4265/a5565/a6445/a6485/a6486/a6520/a6521/a6544/a6557/a6566/a6573/a6574/a6580/a6586/a6650/a6693/a6694/a6697/a6742/a6808/a688/a6905/a6906/a6971/a758/a775/a8153/a8231/a8969/a8972/a968/a972/a975/a976/a990
GO:0009401	BP	phosphoenolpyruvate-dependent sugar phosphotransferase system		2.49e-24	2.63e-22	1.97e-22	52	a1129/a2850/a2938/a2940/a3028/a3038/a3039/a3052/a3203/a3260/a3265/a3289/a3291/a3363/a3690/a3761/a4186/a4265/a5565/a6445/a6485/a6486/a6520/a6521/a6544/a6557/a6566/a6573/a6574/a6580/a6586/a6650/a6693/a6694/a6697/a6742/a6808/a688/a6905/a6906/a6971/a758/a775/a8153/a8231/a8969/a8972/a968/a972/a975/a976/a990
GO:0015931	BP	nucleobase-containing compound transport		3.51e-24	3.39e-22	2.55e-22	58	a1129/a1258/a2446/a2452/a2850/a2938/a2940/a3028/a3038/a3039/a3052/a3203/a3260/a3265/a3289/a3291/a3363/a3761/a4265/a5504/a5565/a5995/a6445/a6485/a6486/a6520/a6521/a6544/a6557/a6566/a6573/a6574/a6580/a6586/a6650/a6693/a6694/a6697/a6742/a6808/a688/a6905/a6906/a6971/a758/a7719/a775/a8153/a8231/a8969/a8972/a9082/a968/a972/a975/a976/a990/g16764
GO:0015858	BP	nucleoside transport	subcategory	7.11e-24	5.88e-22	4.42e-22	51	a1129/a2850/a2938/a2940/a3028/a3038/a3039/a3052/a3203/a3260/a3265/a3289/a3291/a3363/a3761/a4265/a5565/a6445/a6485/a6486/a6520/a6521/a6544/a6557/a6566/a6573/a6574/a6580/a6586/a6650/a6693/a6694/a6697/a6742/a6808/a688/a6905/a6906/a6971/a758/a775/a8153/a8231/a8969/a8972/a9082/a968/a972/a975/a976/a990
GO:1901642	BP	nucleoside transmembrane transport		7.11e-24	5.88e-22	4.42e-22	51	a1129/a2850/a2938/a2940/a3028/a3038/a3039/a3052/a3203/a3260/a3265/a3289/a3291/a3363/a3761/a4265/a5565/a6445/a6485/a6486/a6520/a6521/a6544/a6557/a6566/a6573/a6574/a6580/a6586/a6650/a6693/a6694/a6697/a6742/a6808/a688/a6905/a6906/a6971/a758/a775/a8153/a8231/a8969/a8972/a9082/a968/a972/a975/a976/a990
GO:0003735	MF	structural constituent of ribosome		1.18e-23	9.09e-22	6.83e-22	273	a1004/a1018/a1129/a1131/a1181/a120/a174/a1769/a2294/a2343/a26/a2759/a2850/a2938/a2940/a3028/a3038/a3039/a3048/a3052/a3062/a3203/a3260/a3265/a3289/a3291/a3363/a3437/a3439/a3761/a3770/a3775/a3823/a3864/a3865/a3879/a3881/a4111/a4265/a4715/a4772/a4799/a4870/a4873/a4879/a4967/a5287/a5339/a5342/a5565/a5948/a5999/a6187/a6190/a625/a6353/a6445/a6485/a6486/a6502/a6520/a6521/a6527/a6528/a6529/a6530/a6544/a6…
GO:0042138	BP	meiotic DNA double-strand break formation	subcategory	2.03e-23	1.3e-21	9.8e-22	50	a1129/a2850/a2938/a2940/a3028/a3038/a3039/a3052/a3203/a3260/a3265/a3289/a3291/a3363/a3761/a4265/a5565/a6445/a6485/a6486/a6520/a6521/a6544/a6557/a6566/a6573/a6574/a6580/a6586/a6650/a6693/a6694/a6697/a6742/a6808/a688/a6905/a6906/a6971/a758/a775/a8153/a8231/a8969/a8972/a968/a972/a975/a976/a990
GO:0048564	BP	photosystem I assembly	subcategory	2.03e-23	1.3e-21	9.8e-22	50	a1129/a2850/a2938/a2940/a3028/a3038/a3039/a3052/a3203/a3260/a3265/a3289/a3291/a3363/a3761/a4265/a5565/a6445/a6485/a6486/a6520/a6521/a6544/a6557/a6566/a6573/a6574/a6580/a6586/a6650/a6693/a6694/a6697/a6742/a6808/a688/a6905/a6906/a6971/a758/a775/a8153/a8231/a8969/a8972/a968/a972/a975/a976/a990
GO:0061982	BP	meiosis I cell cycle process	subcategory	2.03e-23	1.3e-21	9.8e-22	50	a1129/a2850/a2938/a2940/a3028/a3038/a3039/a3052/a3203/a3260/a3265/a3289/a3291/a3363/a3761/a4265/a5565/a6445/a6485/a6486/a6520/a6521/a6544/a6557/a6566/a6573/a6574/a6580/a6586/a6650/a6693/a6694/a6697/a6742/a6808/a688/a6905/a6906/a6971/a758/a775/a8153/a8231/a8969/a8972/a968/a972/a975/a976/a990
GO:1903046	BP	meiotic cell cycle process	subcategory	2.42e-22	1.48e-20	1.11e-20	51	a1129/a2850/a2938/a2940/a3028/a3038/a3039/a3052/a3203/a3260/a3265/a3289/a3291/a3363/a3761/a4265/a5565/a6445/a6485/a6486/a6520/a6521/a6544/a6557/a6566/a6573/a6574/a6580/a6586/a6650/a6693/a6694/a6697/a6742/a6808/a688/a6905/a6906/a6971/a758/a775/a8153/a8231/a8969/a8972/a968/a972/a975/a976/a990/g19197
GO:0005198	MF	structural molecule activity		6.32e-22	3.66e-20	2.75e-20	280	a1004/a1018/a1129/a1131/a1181/a120/a174/a1769/a2294/a2343/a2365/a2381/a26/a2759/a2850/a2938/a2940/a3028/a3038/a3039/a3048/a3052/a3062/a3203/a3260/a3265/a3289/a3291/a3363/a3437/a3439/a3761/a3770/a3775/a3823/a3864/a3865/a3879/a3881/a4111/a4216/a4265/a4350/a4715/a4772/a4799/a4870/a4873/a4879/a4967/a5287/a5339/a5342/a5565/a5948/a5999/a6187/a6190/a625/a6353/a6445/a6485/a6486/a6502/a6520/a6521/a6527/a6…
GO:0051321	BP	meiotic cell cycle	subcategory	4.22e-21	2.33e-19	1.75e-19	51	a1129/a2850/a2938/a2940/a3028/a3038/a3039/a3052/a3203/a3260/a3265/a3289/a3291/a3363/a3761/a4265/a5565/a6445/a6485/a6486/a6520/a6521/a6544/a6557/a6566/a6573/a6574/a6580/a6586/a6650/a6693/a6694/a6697/a6742/a6808/a688/a6905/a6906/a6971/a758/a775/a8153/a8231/a8969/a8972/a968/a972/a975/a976/a990/g19197
GO:0032993	CC	protein-DNA complex		1.77e-20	8.91e-19	6.7e-19	84	a1079/a1129/a2850/a2938/a2940/a3028/a3038/a3039/a3052/a3203/a3260/a3265/a3289/a3291/a3319/a3363/a3674/a3761/a4265/a4480/a4800/a5366/a5424/a5565/a5827/a5935/a5940/a6057/a6445/a6485/a6486/a6520/a6521/a6544/a6557/a6566/a6573/a6574/a6580/a6586/a6650/a6693/a6694/a6697/a6742/a6801/a6808/a6818/a6822/a6834/a6844/a6845/a688/a6905/a6906/a6971/a758/a775/a8145/a8153/a8231/a8874/a8969/a8972/a968/a972/a974/a97…
GO:0006777	BP	Mo-molybdopterin cofactor biosynthetic process		1.85e-20	8.91e-19	6.7e-19	52	a1129/a2850/a2938/a2940/a3028/a3038/a3039/a3052/a3203/a3260/a3265/a3289/a3291/a3363/a3761/a4265/a5565/a5904/a6445/a6485/a6486/a6520/a6521/a6544/a6557/a6566/a6573/a6574/a6580/a6586/a6650/a6693/a6694/a6697/a6742/a6808/a688/a6905/a6906/a6971/a758/a775/a8004/a8153/a8231/a8969/a8972/a968/a972/a975/a976/a990
GO:0019720	BP	Mo-molybdopterin cofactor metabolic process	subcategory	1.85e-20	8.91e-19	6.7e-19	52	a1129/a2850/a2938/a2940/a3028/a3038/a3039/a3052/a3203/a3260/a3265/a3289/a3291/a3363/a3761/a4265/a5565/a5904/a6445/a6485/a6486/a6520/a6521/a6544/a6557/a6566/a6573/a6574/a6580/a6586/a6650/a6693/a6694/a6697/a6742/a6808/a688/a6905/a6906/a6971/a758/a775/a8004/a8153/a8231/a8969/a8972/a968/a972/a975/a976/a990
GO:0000786	CC	nucleosome	subcategory	4.02e-20	1.87e-18	1.4e-18	83	a1129/a2850/a2938/a2940/a3028/a3038/a3039/a3052/a3203/a3260/a3265/a3289/a3291/a3319/a3363/a3674/a3761/a4265/a4480/a4800/a5366/a5424/a5565/a5827/a5935/a5940/a6057/a6445/a6485/a6486/a6520/a6521/a6544/a6557/a6566/a6573/a6574/a6580/a6586/a6650/a6693/a6694/a6697/a6742/a6801/a6808/a6818/a6822/a6834/a6844/a6845/a688/a6905/a6906/a6971/a758/a775/a8145/a8153/a8231/a8874/a8969/a8972/a968/a972/a974/a975/a976…
GO:0043545	BP	molybdopterin cofactor metabolic process	subcategory	6.39e-20	2.74e-18	2.06e-18	53	a1129/a2850/a2938/a2940/a3028/a3038/a3039/a3052/a3203/a3244/a3260/a3265/a3289/a3291/a3363/a3761/a4265/a5565/a5904/a6445/a6485/a6486/a6520/a6521/a6544/a6557/a6566/a6573/a6574/a6580/a6586/a6650/a6693/a6694/a6697/a6742/a6808/a688/a6905/a6906/a6971/a758/a775/a8004/a8153/a8231/a8969/a8972/a968/a972/a975/a976/a990
GO:0051189	BP	prosthetic group metabolic process		6.39e-20	2.74e-18	2.06e-18	53	a1129/a2850/a2938/a2940/a3028/a3038/a3039/a3052/a3203/a3244/a3260/a3265/a3289/a3291/a3363/a3761/a4265/a5565/a5904/a6445/a6485/a6486/a6520/a6521/a6544/a6557/a6566/a6573/a6574/a6580/a6586/a6650/a6693/a6694/a6697/a6742/a6808/a688/a6905/a6906/a6971/a758/a775/a8004/a8153/a8231/a8969/a8972/a968/a972/a975/a976/a990
GO:1901264	BP	carbohydrate derivative transport		7.11e-20	2.94e-18	2.21e-18	55	a1129/a2850/a2938/a2940/a3028/a3038/a3039/a3052/a3203/a3260/a3265/a3289/a3291/a3363/a3761/a4265/a5504/a5565/a5995/a6445/a6485/a6486/a6520/a6521/a6544/a6557/a6566/a6573/a6574/a6580/a6586/a6650/a6693/a6694/a6697/a6742/a6808/a688/a6905/a6906/a6971/a758/a7719/a775/a8153/a8231/a8969/a8972/a9082/a968/a972/a975/a976/a990/Phvul.001G232500
GO:0008643	BP	carbohydrate transport		1.7e-19	6.55e-18	4.92e-18	52	a1129/a2850/a2938/a2940/a3028/a3038/a3039/a3052/a3203/a3260/a3265/a3289/a3291/a3363/a3690/a3761/a4186/a4265/a5565/a6445/a6485/a6486/a6520/a6521/a6544/a6557/a6566/a6573/a6574/a6580/a6586/a6650/a6693/a6694/a6697/a6742/a6808/a688/a6905/a6906/a6971/a758/a775/a8153/a8231/a8969/a8972/a968/a972/a975/a976/a990
GO:0015144	MF	carbohydrate transmembrane transporter activity		1.7e-19	6.55e-18	4.92e-18	52	a1129/a2850/a2938/a2940/a3028/a3038/a3039/a3052/a3203/a3260/a3265/a3289/a3291/a3363/a3690/a3761/a4186/a4265/a5565/a6445/a6485/a6486/a6520/a6521/a6544/a6557/a6566/a6573/a6574/a6580/a6586/a6650/a6693/a6694/a6697/a6742/a6808/a688/a6905/a6906/a6971/a758/a775/a8153/a8231/a8969/a8972/a968/a972/a975/a976/a990
GO:0044815	CC	DNA packaging complex		3.55e-19	1.33e-17	9.96e-18	83	a1129/a2850/a2938/a2940/a3028/a3038/a3039/a3052/a3203/a3260/a3265/a3289/a3291/a3319/a3363/a3674/a3761/a4265/a4480/a4800/a5366/a5424/a5565/a5827/a5935/a5940/a6057/a6445/a6485/a6486/a6520/a6521/a6544/a6557/a6566/a6573/a6574/a6580/a6586/a6650/a6693/a6694/a6697/a6742/a6801/a6808/a6818/a6822/a6834/a6844/a6845/a688/a6905/a6906/a6971/a758/a775/a8145/a8153/a8231/a8874/a8969/a8972/a968/a972/a974/a975/a976…
GO:0071554	BP	cell wall organization or biogenesis		5.69e-19	1.94e-17	1.46e-17	145	a1002/a1031/a1129/a1130/a1333/a2335/a2575/a2850/a2900/a2938/a2940/a2942/a3028/a3038/a3039/a3052/a3060/a3099/a3169/a3172/a3203/a3260/a3265/a3277/a3284/a3289/a3291/a3303/a3363/a3397/a3398/a3712/a3761/a3976/a4014/a415/a4265/a4966/a4984/a5132/a5339/a5342/a5548/a5565/a5614/a5892/a6442/a6445/a6458/a6481/a6485/a6486/a6495/a6512/a6520/a6521/a6544/a6545/a6557/a6566/a6573/a6574/a6580/a6586/a6643/a6648/a665…
GO:0045229	BP	external encapsulating structure organization		5.69e-19	1.94e-17	1.46e-17	128	a1002/a1031/a1129/a1130/a1333/a2575/a2850/a2900/a2938/a2940/a2942/a3028/a3038/a3039/a3052/a3060/a3099/a3172/a3203/a3260/a3265/a3277/a3284/a3289/a3291/a3303/a3363/a3397/a3398/a3712/a3761/a3976/a415/a4265/a4966/a4984/a5132/a5339/a5342/a5565/a5614/a5892/a6442/a6445/a6458/a6481/a6485/a6486/a6495/a6512/a6520/a6521/a6544/a6545/a6557/a6566/a6573/a6574/a6580/a6586/a6643/a6648/a6650/a6680/a6693/a6694/a669…
GO:0071555	BP	cell wall organization	subcategory	5.69e-19	1.94e-17	1.46e-17	128	a1002/a1031/a1129/a1130/a1333/a2575/a2850/a2900/a2938/a2940/a2942/a3028/a3038/a3039/a3052/a3060/a3099/a3172/a3203/a3260/a3265/a3277/a3284/a3289/a3291/a3303/a3363/a3397/a3398/a3712/a3761/a3976/a415/a4265/a4966/a4984/a5132/a5339/a5342/a5565/a5614/a5892/a6442/a6445/a6458/a6481/a6485/a6486/a6495/a6512/a6520/a6521/a6544/a6545/a6557/a6566/a6573/a6574/a6580/a6586/a6643/a6648/a6650/a6680/a6693/a6694/a669…
GO:0004176	MF	ATP-dependent peptidase activity		1.09e-18	3.6e-17	2.7e-17	56	a1129/a2099/a2696/a2850/a2938/a2940/a3028/a3038/a3039/a3052/a3203/a3260/a3265/a3289/a3291/a3363/a3761/a4265/a5565/a6445/a6485/a6486/a6520/a6521/a6544/a6557/a6566/a6573/a6574/a6580/a6584/a6586/a6605/a6650/a6693/a6694/a6697/a6742/a6808/a688/a6905/a6906/a6971/a758/a775/a7938/a8153/a8231/a8969/a8972/a968/a972/a975/a976/a990/g29539
GO:0005337	MF	nucleoside transmembrane transporter activity	subcategory	3.14e-18	1.01e-16	7.59e-17	53	a1129/a2850/a2938/a2940/a3028/a3038/a3039/a3052/a3203/a3260/a3265/a3289/a3291/a3363/a3761/a4265/a5565/a6445/a6485/a6486/a6520/a6521/a6544/a6557/a6566/a6573/a6574/a6580/a6586/a6650/a6693/a6694/a6697/a6742/a6808/a688/a6905/a6906/a6971/a758/a775/a7911/a8153/a8231/a8969/a8972/a9082/a968/a972/a975/a976/a990/Phvul.011G013500
GO:0015932	MF	nucleobase-containing compound transmembrane transporter activity		4.43e-18	1.35e-16	1.01e-16	58	a1129/a2446/a2452/a2850/a2938/a2940/a3028/a3038/a3039/a3052/a3203/a3260/a3265/a3289/a3291/a3363/a3761/a4265/a5504/a5565/a5995/a6445/a6485/a6486/a6520/a6521/a6544/a6557/a6566/a6573/a6574/a6580/a6586/a6650/a6693/a6694/a6697/a6742/a6808/a688/a6905/a6906/a6971/a758/a7719/a775/a7911/a8153/a8231/a8969/a8972/a9082/a968/a972/a975/a976/a990/Phvul.011G013500
GO:1901505	MF	carbohydrate derivative transmembrane transporter activity		4.43e-18	1.35e-16	1.01e-16	58	a1129/a2446/a2452/a2850/a2938/a2940/a3028/a3038/a3039/a3052/a3203/a3260/a3265/a3289/a3291/a3363/a3761/a4265/a5504/a5565/a5995/a6445/a6485/a6486/a6520/a6521/a6544/a6557/a6566/a6573/a6574/a6580/a6586/a6650/a6693/a6694/a6697/a6742/a6808/a688/a6905/a6906/a6971/a758/a7719/a775/a7911/a8153/a8231/a8969/a8972/a9082/a968/a972/a975/a976/a990/Phvul.011G013500
GO:0000785	CC	chromatin		7.36e-18	2.19e-16	1.64e-16	83	a1129/a2850/a2938/a2940/a3028/a3038/a3039/a3052/a3203/a3260/a3265/a3289/a3291/a3319/a3363/a3674/a3761/a4265/a4480/a4800/a5366/a5424/a5565/a5827/a5935/a5940/a6057/a6445/a6485/a6486/a6520/a6521/a6544/a6557/a6566/a6573/a6574/a6580/a6586/a6650/a6693/a6694/a6697/a6742/a6801/a6808/a6818/a6822/a6834/a6844/a6845/a688/a6905/a6906/a6971/a758/a775/a8145/a8153/a8231/a8874/a8969/a8972/a968/a972/a974/a975/a976…
GO:0009451	BP	RNA modification		9.33e-18	2.7e-16	2.03e-16	90	a1002/a1129/a1130/a1766/a2850/a2938/a2940/a3028/a3038/a3039/a3052/a3203/a3260/a3265/a3277/a3284/a3289/a3291/a3303/a3363/a3560/a3591/a3755/a3761/a4265/a5292/a5565/a5753/a6179/a6215/a6445/a6458/a6485/a6486/a6495/a6520/a6521/a6544/a6557/a6566/a6573/a6574/a6580/a6586/a6643/a6648/a6650/a6680/a6693/a6694/a6697/a6742/a6775/a6808/a6873/a688/a6905/a6906/a697/a6971/a7002/a7121/a745/a758/a775/a7817/a8153/a8…
GO:0003697	MF	single-stranded DNA binding		4.81e-17	1.36e-15	1.02e-15	57	a1079/a1129/a1577/a1636/a2850/a2938/a2940/a3028/a3038/a3039/a3052/a3203/a3260/a3265/a3289/a3291/a3363/a3761/a4265/a5565/a6445/a6485/a6486/a6520/a6521/a6544/a6557/a6566/a6573/a6574/a6580/a6586/a6650/a6693/a6694/a6697/a6742/a6808/a688/a6905/a6906/a6971/a758/a775/a8153/a8231/a8861/a8969/a8972/a968/a972/a975/a976/a990/g29360/Phvul.003G135600/Phvul.004G177000
GO:0008081	MF	phosphoric diester hydrolase activity		8.59e-17	2.37e-15	1.78e-15	61	a1129/a1582/a2850/a2938/a2940/a3028/a3038/a3039/a3052/a3203/a3260/a3265/a3289/a3291/a3363/a3761/a4265/a4416/a5565/a6445/a6485/a6486/a6520/a6521/a6544/a6557/a6566/a6573/a6574/a6580/a6586/a6650/a6693/a6694/a6697/a6742/a6808/a688/a6905/a6906/a6971/a758/a775/a8144/a8153/a8231/a8820/a8969/a8972/a968/a972/a975/a976/a990/g43500/Phvul.001G243100/Phvul.002G243100/Phvul.006G050600/Phvul.008G261100/Phvul.00…
GO:0009767	BP	photosynthetic electron transport chain	subcategory	1.51e-16	4.06e-15	3.05e-15	45	g12315/g12440/g12441/g16749/g16750/g16775/g16807/g16815/g16820/g16821/g16829/g16830/g19191/g19195/g19196/g20909/g21769/g21774/g21775/g22560/g22579/g22761/g22790/g22998/g22999/g23123/g23129/g23180/g23181/g23747/g23748/g23899/g24545/g26163/g29390/g33894/g33897/g35687/g43562/g8113/g8127/Phvul.001G066100/Phvul.006G102000/Phvul.009G188400/Phvul.010G068100
GO:0009579	CC	thylakoid		1.57e-16	4.14e-15	3.11e-15	93	a3732/a3733/a6089/a8029/a8034/g12416/g12417/g12441/g12442/g12443/g12444/g12543/g12544/g12577/g12578/g12579/g16345/g16747/g16748/g16749/g16774/g16775/g16818/g16819/g16820/g16832/g16833/g16834/g18176/g18177/g19106/g19107/g19194/g19195/g21772/g21773/g21774/g22787/g22788/g22790/g22996/g22997/g22998/g23125/g23126/g23181/g23182/g23744/g23745/g23747/g23898/g23899/g24481/g24482/g24511/g24545/g25144/g2616…
GO:0044419	BP	biological process involved in interspecies interaction between organisms		4.24e-14	1.09e-12	8.2e-13	41	a1002/a1130/a2533/a2797/a3242/a3277/a3284/a3303/a3342/a4244/a4620/a5229/a567/a6040/a6046/a6458/a6495/a6643/a6648/a6680/a6775/a697/a7002/a7121/a745/a7705/a7817/a7897/a8100/a8160/a8175/a8296/a8312/a8331/a8364/a8392/a8393/g29597/g35760/g39862/Phvul.006G102200
GO:0030599	MF	pectinesterase activity		5.24e-14	1.29e-12	9.7e-13	99	a1031/a1129/a1333/a2575/a2850/a2938/a2940/a2942/a3028/a3038/a3039/a3052/a3060/a3099/a3172/a3203/a3260/a3265/a3289/a3291/a3363/a3397/a3398/a3712/a3761/a415/a4265/a4966/a4984/a5132/a5565/a5614/a5892/a6442/a6445/a6481/a6485/a6486/a6512/a6520/a6521/a6544/a6545/a6557/a6566/a6573/a6574/a6580/a6586/a6650/a6693/a6694/a6697/a6742/a6751/a6785/a6808/a688/a6905/a6906/a6971/a7091/a7111/a7287/a7288/a758/a775/a…
GO:0042545	BP	cell wall modification	subcategory	5.24e-14	1.29e-12	9.7e-13	99	a1031/a1129/a1333/a2575/a2850/a2938/a2940/a2942/a3028/a3038/a3039/a3052/a3060/a3099/a3172/a3203/a3260/a3265/a3289/a3291/a3363/a3397/a3398/a3712/a3761/a415/a4265/a4966/a4984/a5132/a5565/a5614/a5892/a6442/a6445/a6481/a6485/a6486/a6512/a6520/a6521/a6544/a6545/a6557/a6566/a6573/a6574/a6580/a6586/a6650/a6693/a6694/a6697/a6742/a6751/a6785/a6808/a688/a6905/a6906/a6971/a7091/a7111/a7287/a7288/a758/a775/a…
GO:0006091	BP	generation of precursor metabolites and energy		6.21e-14	1.5e-12	1.13e-12	136	a1129/a2850/a2938/a2940/a3028/a3038/a3039/a3052/a3203/a3260/a3265/a3289/a3291/a3363/a3674/a3761/a413/a4265/a4455/a4480/a5312/a5410/a5565/a572/a6234/a6262/a6390/a6391/a6399/a6445/a6485/a6486/a6520/a6521/a6544/a6557/a6566/a6573/a6574/a6580/a6586/a6650/a6693/a6694/a6697/a6742/a6808/a688/a6905/a6906/a6924/a6971/a6985/a6999/a758/a775/a8153/a8156/a8231/a8308/a8369/a8969/a8972/a968/a972/a974/a975/a976/a…
GO:0022900	BP	electron transport chain		1.28e-13	3.03e-12	2.28e-12	48	g12315/g12440/g12441/g16749/g16750/g16775/g16807/g16815/g16820/g16821/g16829/g16830/g19191/g19195/g19196/g20909/g21769/g21774/g21775/g22560/g22579/g22761/g22790/g22998/g22999/g23123/g23129/g23180/g23181/g23747/g23748/g23899/g24545/g26163/g29390/g33894/g33897/g35687/g43562/g8113/g8127/Phvul.001G066100/Phvul.004G105700/Phvul.006G102000/Phvul.006G209400/Phvul.008G244100/Phvul.009G188400/Phvul.010G06…
GO:0052689	MF	carboxylic ester hydrolase activity		4.71e-13	1.09e-11	8.21e-12	106	a1031/a1129/a1333/a2575/a2850/a2938/a2940/a2942/a3028/a3038/a3039/a3052/a3060/a3099/a3172/a3203/a3260/a3265/a3289/a3291/a3363/a3397/a3398/a3712/a3761/a415/a4265/a4966/a4984/a5132/a5565/a5614/a5892/a6442/a6445/a6481/a6485/a6486/a6512/a6520/a6521/a6544/a6545/a6557/a6566/a6573/a6574/a6580/a6586/a6650/a6693/a6694/a6697/a6742/a6751/a6785/a6808/a688/a6905/a6906/a6971/a7091/a7111/a7287/a7288/a7547/a758/…
GO:0030247	MF	polysaccharide binding		1.47e-12	3.33e-11	2.5e-11	62	a1002/a1130/a1792/a2724/a2730/a3277/a3284/a3303/a3543/a3741/a4622/a6458/a6495/a6643/a6648/a6680/a6775/a697/a7002/a7121/a745/a7817/a8045/a8296/a8392/a8393/g32321/g35666/Phvul.001G047900/Phvul.001G048050/Phvul.001G048300/Phvul.001G048600/Phvul.001G048701/Phvul.001G048800/Phvul.001G048900/Phvul.001G049000/Phvul.001G049101/Phvul.001G049300/Phvul.001G066200/Phvul.001G066300/Phvul.001G066400/Phvul.001G…
GO:0005694	CC	chromosome		3.57e-12	7.95e-11	5.97e-11	95	a1079/a1129/a2850/a2938/a2940/a3028/a3038/a3039/a3052/a3203/a3260/a3265/a3289/a3291/a3319/a3363/a3474/a3674/a3761/a4265/a4361/a4480/a4800/a5366/a5424/a5565/a5827/a5935/a5940/a6057/a6445/a6485/a6486/a6520/a6521/a6544/a6557/a6566/a6573/a6574/a6580/a6586/a6650/a6693/a6694/a6697/a6742/a6801/a6808/a6818/a6822/a6834/a6844/a6845/a688/a6905/a6906/a6971/a7532/a7534/a7538/a7551/a758/a775/a8145/a8153/a8231/…
GO:0051287	MF	NAD binding		3.96e-12	8.66e-11	6.51e-11	76	a1129/a2580/a2850/a2938/a2940/a3028/a3038/a3039/a3052/a3203/a3260/a3265/a3289/a3291/a3363/a3761/a4265/a4408/a4433/a5565/a6445/a6485/a6486/a6520/a6521/a6544/a6557/a6566/a6573/a6574/a6580/a6586/a6650/a6693/a6694/a6697/a6742/a6803/a6808/a6839/a688/a6905/a6906/a6971/a7181/a7559/a758/a7616/a775/a8153/a8231/a8969/a8972/a968/a972/a975/a976/a990/g12429/g29366/g39758/g39765/Phvul.002G102900/Phvul.002G1146…
GO:0015074	BP	DNA integration		4.66e-12	1e-10	7.52e-11	25	a1261/a1262/a2603/a2838/a322/a3430/a3863/a4099/a4100/a6876/a7093/a7345/a7347/a7349/a7354/a7356/a7358/a7365/a7366/a8484/a8497/a8766/a925/a926/g29603
GO:0046906	MF	tetrapyrrole binding		4.94e-12	1.04e-10	7.81e-11	250	a1473/a1474/a1634/a177/a1853/a2032/a2311/a2388/a2418/a2442/a2469/a2476/a2477/a2478/a2480/a2481/a2486/a2487/a2555/a2559/a2582/a2629/a2708/a2867/a2937/a3118/a3181/a3333/a336/a337/a339/a340/a3486/a3763/a380/a4240/a458/a4626/a4634/a4636/a4644/a4645/a4672/a4698/a4709/a4736/a480/a4848/a4870/a4873/a4879/a4998/a5009/a5229/a5357/a5367/a5368/a5419/a5493/a5516/a5728/a5855/a5902/a6019/a6308/a6385/a6456/a646/…
GO:0009982	MF	pseudouridine synthase activity		9.51e-12	1.97e-10	1.48e-10	51	a1129/a2850/a2938/a2940/a3028/a3038/a3039/a3052/a3203/a3260/a3265/a3289/a3291/a3363/a3761/a4265/a5565/a6445/a6485/a6486/a6520/a6521/a6544/a6557/a6566/a6573/a6574/a6580/a6586/a6650/a6693/a6694/a6697/a6742/a6808/a688/a6905/a6906/a6971/a758/a775/a8153/a8231/a8969/a8972/a968/a972/a975/a976/a990/Phvul.003G122200
GO:0009772	BP	photosynthetic electron transport in photosystem II	subcategory	1.44e-11	2.89e-10	2.17e-10	29	g12315/g12440/g12441/g16750/g16807/g16815/g16821/g16829/g16830/g19191/g19196/g20909/g21769/g21774/g21775/g22560/g22579/g22761/g22998/g22999/g23123/g23129/g23180/g23181/g23747/g23748/g8113/g8127/Phvul.006G102000
GO:0045156	MF	electron transporter, transferring electrons within the cyclic electron transport pathway of photosynthesis activity		1.44e-11	2.89e-10	2.17e-10	29	g12315/g12440/g12441/g16750/g16807/g16815/g16821/g16829/g16830/g19191/g19196/g20909/g21769/g21774/g21775/g22560/g22579/g22761/g22998/g22999/g23123/g23129/g23180/g23181/g23747/g23748/g8113/g8127/Phvul.006G102000
GO:0001522	BP	pseudouridine synthesis		1.63e-11	3.21e-10	2.41e-10	54	a1129/a2850/a2938/a2940/a3028/a3038/a3039/a3052/a3203/a3260/a3265/a3289/a3291/a3363/a3761/a4265/a5565/a6445/a6485/a6486/a6520/a6521/a6544/a6557/a6566/a6573/a6574/a6580/a6586/a6650/a6693/a6694/a6697/a6742/a6808/a688/a6905/a6906/a6971/a758/a775/a8153/a8231/a8969/a8972/a968/a972/a975/a976/a990/Phvul.003G122200/Phvul.007G033301/Phvul.008G022975/Phvul.011G076600
GO:0022402	BP	cell cycle process		2.37e-11	4.58e-10	3.44e-10	67	a1129/a1799/a2139/a2386/a2724/a2730/a2804/a2850/a2938/a2940/a3028/a3038/a3039/a3052/a3203/a3260/a3265/a3289/a3291/a3363/a3474/a3761/a4265/a5565/a622/a6445/a6485/a6486/a6520/a6521/a6544/a6557/a6566/a6573/a6574/a6580/a6586/a6650/a6693/a6694/a6697/a6742/a6808/a688/a6905/a6906/a6971/a7506/a758/a775/a8153/a8231/a8803/a8969/a8972/a968/a972/a975/a976/a990/g19197/Phvul.001G227700/Phvul.001G245100/Phvul.0…
GO:0000160	BP	phosphorelay signal transduction system		7.96e-11	1.51e-09	1.14e-09	85	a1002/a1018/a1129/a1130/a1181/a120/a2357/a2850/a2921/a2938/a2940/a3028/a3038/a3039/a3052/a3203/a3260/a3265/a3277/a3284/a3289/a3291/a3303/a3363/a3761/a4265/a5565/a6445/a6458/a6485/a6486/a6495/a6520/a6521/a6544/a6557/a6566/a6573/a6574/a6580/a6586/a6643/a6648/a6650/a6680/a6693/a6694/a6697/a6742/a6775/a6808/a688/a6905/a6906/a697/a6971/a7002/a7121/a715/a745/a758/a775/a7817/a8135/a8153/a8231/a8296/a839…
GO:0003924	MF	GTPase activity	subcategory	8.97e-11	1.68e-09	1.26e-09	81	a1129/a1265/a1433/a2223/a2499/a2603/a2850/a2938/a2940/a3028/a3038/a3039/a3052/a3203/a3250/a3260/a3265/a3289/a3291/a3363/a3729/a3761/a4099/a4100/a4265/a5297/a5565/a6194/a6302/a6445/a6485/a6486/a6520/a6521/a6544/a6557/a6566/a6573/a6574/a6580/a6584/a6586/a6605/a6650/a6693/a6694/a6697/a6742/a6808/a688/a6905/a6906/a6971/a7213/a7375/a7467/a7468/a758/a775/a7938/a8153/a8231/a8572/a8642/a8676/a8767/a8937/…
GO:0006259	BP	DNA metabolic process		1.05e-10	1.92e-09	1.45e-09	150	a1004/a1129/a1131/a1199/a1261/a1262/a1577/a1636/a179/a2354/a244/a2603/a2838/a2850/a2907/a2912/a2938/a2940/a3028/a3038/a3039/a3048/a3052/a3062/a3203/a322/a3260/a3265/a3289/a3291/a3363/a3430/a3544/a3761/a3863/a4099/a4100/a4265/a4361/a4751/a4765/a4804/a5130/a5315/a5565/a5578/a5647/a5834/a6353/a6445/a6485/a6486/a6502/a6520/a6521/a6527/a6528/a6529/a6530/a6544/a6557/a6565/a6566/a6573/a6574/a6580/a6586/…
GO:0004523	MF	RNA-DNA hybrid ribonuclease activity	subcategory	3.05e-10	5.52e-09	4.14e-09	21	a1589/a188/a3220/a3229/a3234/a3569/a4113/a4175/a4191/a4369/a4578/a4725/a503/a533/a538/a7601/a7978/a8140/a8932/g29603/Phvul.007G022800
GO:0004222	MF	metalloendopeptidase activity		6.7e-10	1.19e-08	8.98e-09	67	a1129/a2099/a2850/a2938/a2940/a3028/a3038/a3039/a3052/a3203/a3260/a3265/a3289/a3291/a3363/a3503/a3761/a4265/a5565/a6445/a6485/a6486/a6520/a6521/a6544/a6557/a6566/a6573/a6574/a6580/a6584/a6586/a6605/a6650/a6693/a6694/a6697/a6742/a6808/a688/a6905/a6906/a6971/a758/a775/a7938/a8153/a8231/a8969/a8972/a968/a972/a975/a976/a990/g16842/g32257/g32258/g41142/g41143/g43449/g43503/Phvul.002G076400/Phvul.003G0…
GO:0016032	BP	viral process		8.66e-10	1.5e-08	1.12e-08	20	a1002/a1130/a3277/a3284/a3303/a3342/a6458/a6495/a6643/a6648/a6680/a6775/a697/a7002/a7121/a745/a7817/a8296/a8392/a8393
GO:0051701	BP	biological process involved in interaction with host		8.66e-10	1.5e-08	1.12e-08	20	a1002/a1130/a3277/a3284/a3303/a3342/a6458/a6495/a6643/a6648/a6680/a6775/a697/a7002/a7121/a745/a7817/a8296/a8392/a8393
GO:0034622	#N/A	#N/A	subcategory	9.84e-10	1.68e-08	1.26e-08	76	a1129/a2062/a2317/a2850/a2938/a2940/a3028/a3038/a3039/a3052/a3203/a3260/a3265/a3289/a3291/a3363/a3761/a389/a4040/a4265/a5377/a5516/a5565/a5822/a6445/a6485/a6486/a6520/a6521/a6544/a6557/a6566/a6573/a6574/a6580/a6586/a6650/a6693/a6694/a6697/a6742/a6808/a6818/a688/a6905/a6906/a6971/a7372/a7373/a7562/a758/a7670/a775/a8153/a8231/a8756/a8874/a8969/a8972/a968/a972/a975/a976/a990/g35676/Phvul.002G110800/…
GO:0008194	MF	UDP-glycosyltransferase activity		1.1e-09	1.84e-08	1.38e-08	115	a1129/a1354/a1884/a2335/a2612/a2635/a2850/a2938/a2940/a2983/a3028/a3038/a3039/a3052/a3177/a3203/a3260/a3265/a3289/a3291/a3330/a3363/a3477/a3761/a3824/a3958/a4114/a4176/a4228/a4265/a4337/a4675/a4743/a4757/a4973/a5530/a5565/a5895/a6057/a6342/a6445/a6485/a6486/a6520/a6521/a6544/a6557/a6566/a6573/a6574/a6580/a6586/a6602/a6650/a6693/a6694/a6697/a6742/a6801/a6808/a6834/a6844/a6845/a688/a6905/a6906/a697…
GO:0008237	MF	metallopeptidase activity		2.08e-09	3.45e-08	2.59e-08	70	a1129/a1956/a2099/a2850/a2938/a2940/a3028/a3038/a3039/a3052/a3203/a3260/a3265/a3289/a3291/a3363/a3503/a3673/a3761/a4265/a5565/a6445/a6485/a6486/a6520/a6521/a6544/a6557/a6566/a6573/a6574/a6580/a6584/a6586/a6605/a6650/a6693/a6694/a6697/a6742/a6808/a688/a6905/a6906/a6971/a758/a775/a7938/a8153/a8231/a8969/a8972/a968/a972/a975/a976/a990/g16842/g32257/g32258/g41142/g41143/g43449/g43503/Phvul.002G076400…
GO:0016297	MF	acyl-[acyl-carrier-protein] hydrolase activity		2.46e-09	3.8e-08	2.86e-08	19	a1002/a1130/a3277/a3284/a3303/a6458/a6495/a6643/a6648/a6680/a6775/a697/a7002/a7121/a745/a7817/a8296/a8392/a8393
GO:0019048	BP	modulation by virus of host process	subcategory	2.46e-09	3.8e-08	2.86e-08	19	a1002/a1130/a3277/a3284/a3303/a6458/a6495/a6643/a6648/a6680/a6775/a697/a7002/a7121/a745/a7817/a8296/a8392/a8393
GO:0035821	BP	modulation of process of another organism		2.46e-09	3.8e-08	2.86e-08	19	a1002/a1130/a3277/a3284/a3303/a6458/a6495/a6643/a6648/a6680/a6775/a697/a7002/a7121/a745/a7817/a8296/a8392/a8393
GO:0044003	BP	modulation by symbiont of host process	subcategory	2.46e-09	3.8e-08	2.86e-08	19	a1002/a1130/a3277/a3284/a3303/a6458/a6495/a6643/a6648/a6680/a6775/a697/a7002/a7121/a745/a7817/a8296/a8392/a8393
GO:0051817	#N/A	#N/A	subcategory	2.46e-09	3.8e-08	2.86e-08	19	a1002/a1130/a3277/a3284/a3303/a6458/a6495/a6643/a6648/a6680/a6775/a697/a7002/a7121/a745/a7817/a8296/a8392/a8393
GO:0017111	MF	ribonucleoside triphosphate phosphatase activity		4.38e-09	6.68e-08	5.02e-08	181	a1046/a1129/a1265/a1433/a1478/a1961/a2223/a2438/a2499/a2523/a2603/a2850/a2938/a2940/a3028/a3038/a3039/a3052/a3103/a3203/a3250/a3260/a3265/a3289/a3291/a3363/a3399/a3729/a3761/a3778/a4099/a4100/a4178/a4265/a4711/a5130/a5297/a5362/a5453/a5565/a5683/a5837/a6043/a6080/a6083/a6194/a6218/a6302/a6445/a6485/a6486/a6520/a6521/a6544/a6557/a6566/a6573/a6574/a6580/a6584/a6586/a6605/a6619/a6620/a6650/a6693/a66…
GO:0020037	MF	heme binding		6.13e-09	9.23e-08	6.93e-08	228	a1473/a1474/a1634/a177/a1853/a2032/a2311/a2388/a2418/a2442/a2469/a2476/a2477/a2478/a2480/a2481/a2486/a2487/a2555/a2559/a2582/a2629/a2708/a2867/a2937/a3118/a3181/a3333/a336/a337/a339/a340/a3486/a3763/a380/a4240/a458/a4626/a4634/a4636/a4644/a4645/a4672/a4698/a4709/a4736/a480/a4848/a4870/a4873/a4879/a4998/a5009/a5229/a5357/a5367/a5368/a5419/a5493/a5516/a5728/a5855/a5902/a6019/a6308/a6385/a6456/a646/…
GO:0007165	BP	signal transduction	subcategory	6.51e-09	9.56e-08	7.18e-08	213	a1002/a1018/a1129/a1130/a1181/a120/a1522/a1997/a2218/a2357/a2603/a2661/a2850/a2921/a2938/a2940/a3028/a3038/a3039/a3052/a312/a3203/a3260/a3265/a3277/a3284/a3289/a3291/a3303/a3363/a3474/a354/a3594/a3761/a4099/a4100/a4265/a4285/a4649/a4667/a4669/a553/a5542/a5565/a560/a5799/a6041/a6084/a6445/a6458/a6485/a6486/a6495/a6520/a6521/a6544/a6557/a6566/a6573/a6574/a6580/a6586/a6643/a6648/a6650/a6680/a6693/a6…
GO:0023052	BP	signaling		6.51e-09	9.56e-08	7.18e-08	213	a1002/a1018/a1129/a1130/a1181/a120/a1522/a1997/a2218/a2357/a2603/a2661/a2850/a2921/a2938/a2940/a3028/a3038/a3039/a3052/a312/a3203/a3260/a3265/a3277/a3284/a3289/a3291/a3303/a3363/a3474/a354/a3594/a3761/a4099/a4100/a4265/a4285/a4649/a4667/a4669/a553/a5542/a5565/a560/a5799/a6041/a6084/a6445/a6458/a6485/a6486/a6495/a6520/a6521/a6544/a6557/a6566/a6573/a6574/a6580/a6586/a6643/a6648/a6650/a6680/a6693/a6…
GO:0003906	MF	DNA-(apurinic or apyrimidinic site) endonuclease activity		1.21e-08	1.71e-07	1.28e-07	20	a1004/a1131/a3048/a3062/a6353/a6502/a6527/a6528/a6529/a6530/a6565/a6589/a6611/a6702/a7024/a7765/a7766/a7881/a8294/a998
GO:0004312	MF	fatty acid synthase activity	subcategory	1.21e-08	1.71e-07	1.28e-07	20	a1002/a1130/a3277/a3284/a3303/a6458/a6495/a6643/a6648/a6680/a6775/a697/a7002/a7121/a745/a7817/a8296/a8392/a8393/Phvul.011G026000
GO:0044403	BP	biological process involved in symbiotic interaction		1.21e-08	1.71e-07	1.28e-07	20	a1002/a1130/a3277/a3284/a3303/a3342/a6458/a6495/a6643/a6648/a6680/a6775/a697/a7002/a7121/a745/a7817/a8296/a8392/a8393
GO:0016705	MF	oxidoreductase activity, acting on paired donors, with incorporation or reduction of molecular oxygen		1.3e-08	1.78e-07	1.34e-07	178	a1472/a1473/a1474/a177/a1853/a2388/a2418/a2469/a2476/a2477/a2478/a2480/a2481/a2486/a2487/a2555/a2582/a2662/a2708/a2937/a3181/a336/a337/a339/a340/a3486/a3489/a3490/a3593/a3629/a3763/a4240/a4634/a4644/a4645/a4672/a4698/a4709/a4736/a4762/a480/a4831/a4848/a4870/a4873/a4879/a5368/a5493/a5671/a5672/a5855/a6019/a6308/a6385/a646/a6460/a6731/a6930/a7079/a7081/a7163/a7200/a7207/a7368/a7474/a7486/a7491/a749…
GO:0090407	BP	organophosphate biosynthetic process		1.31e-08	1.78e-07	1.34e-07	104	a1129/a1362/a1617/a2449/a2850/a2938/a2940/a302/a3028/a3038/a3039/a3052/a3203/a3244/a3260/a3265/a3289/a3291/a3363/a3688/a3702/a3761/a3819/a4239/a4265/a4337/a4502/a5446/a5490/a5565/a5606/a5789/a5842/a5904/a5916/a6445/a6485/a6486/a6520/a6521/a6544/a6557/a6566/a6573/a6574/a6580/a6586/a6650/a6693/a6694/a6697/a6742/a6783/a6808/a688/a6894/a6905/a6906/a6971/a758/a7663/a775/a7761/a8004/a8153/a8231/a8839/a…
GO:0016168	MF	chlorophyll binding		1.3e-08	1.78e-07	1.34e-07	22	g12441/g16749/g16775/g16820/g19195/g21774/g22790/g22998/g23181/g23747/g23899/g24545/g26163/g29390/g33894/g33897/g35687/g43562/g8113/Phvul.001G066100/Phvul.009G188400/Phvul.010G068100
GO:0016462	MF	pyrophosphatase activity	subcategory	1.89e-08	2.55e-07	1.92e-07	182	a1046/a1129/a1265/a1433/a1478/a1961/a2223/a2438/a2499/a2523/a2603/a2850/a2938/a2940/a3028/a3038/a3039/a3052/a3103/a3203/a3250/a3260/a3265/a3289/a3291/a3363/a3399/a3729/a3761/a3778/a4099/a4100/a4178/a4265/a4711/a5130/a5297/a5362/a5453/a5565/a5683/a5837/a6043/a6080/a6083/a6194/a6218/a6302/a6445/a6485/a6486/a6520/a6521/a6544/a6557/a6566/a6573/a6574/a6580/a6584/a6586/a6605/a6619/a6620/a6650/a6693/a66…
GO:0015658	MF	branched-chain amino acid transmembrane transporter activity	subcategory	1.99e-08	2.65e-07	1.99e-07	17	a1333/a2942/a3060/a3172/a3397/a3398/a415/a6442/a6481/a6751/a7091/a7287/a7288/a7773/a8356/a9052/a9053
GO:0005506	MF	iron ion binding		2.3e-08	3.03e-07	2.28e-07	180	a1473/a1474/a177/a1853/a2388/a2418/a2469/a2476/a2477/a2478/a2480/a2481/a2486/a2487/a2555/a2582/a2708/a2937/a3181/a336/a337/a339/a340/a3486/a3763/a4240/a4634/a4644/a4645/a4672/a4698/a4709/a4736/a480/a4848/a4870/a4873/a4879/a5368/a5493/a5855/a6019/a6308/a6385/a646/a6460/a6517/a6531/a6731/a6930/a7079/a7081/a7163/a7207/a7337/a7368/a7474/a7486/a7491/a7498/a7503/a7806/a7987/a828/a8639/a9063/g27125/g271…
GO:0065003	BP	protein-containing complex assembly	subcategory	3.12e-08	4.07e-07	3.06e-07	77	a1129/a1553/a2062/a2317/a2850/a2938/a2940/a3028/a3038/a3039/a3052/a3203/a3260/a3265/a3289/a3291/a3363/a3761/a389/a4040/a4265/a5377/a5516/a5565/a5822/a6445/a6485/a6486/a6520/a6521/a6544/a6557/a6566/a6573/a6574/a6580/a6586/a6650/a6693/a6694/a6697/a6742/a6808/a6818/a688/a6905/a6906/a6971/a7372/a7373/a7562/a758/a7670/a775/a8153/a8231/a8756/a8874/a8969/a8972/a968/a972/a975/a976/a990/g35676/Phvul.002G1…
GO:0003725	MF	double-stranded RNA binding		3.4e-08	4.38e-07	3.29e-07	21	a1004/a1131/a3048/a3062/a444/a6353/a6502/a6527/a6528/a6529/a6530/a6565/a6589/a6611/a6702/a7024/a7765/a7766/a7881/a8294/a998
GO:0004519	MF	endonuclease activity		4.86e-08	6.18e-07	4.65e-07	59	a1004/a1131/a1589/a188/a3048/a3062/a3220/a3229/a3234/a3569/a4113/a4175/a4191/a4369/a4578/a4725/a4751/a4765/a503/a533/a538/a5578/a5834/a6353/a6502/a6527/a6528/a6529/a6530/a6565/a6589/a6611/a6702/a7024/a715/a7601/a7602/a7765/a7766/a7881/a7978/a8135/a8140/a8294/a8932/a981/a998/g29603/g32435/g43527/Phvul.004G050200/Phvul.004G055900/Phvul.004G056000/Phvul.004G056100/Phvul.004G064100/Phvul.004G078000/P…
GO:0016866	MF	intramolecular transferase activity		5.15e-08	6.49e-07	4.87e-07	57	a1129/a1820/a2850/a2938/a2940/a3028/a3038/a3039/a3052/a3203/a3260/a3265/a3289/a3291/a3363/a3413/a3761/a4265/a5565/a6445/a6485/a6486/a6520/a6521/a6544/a6557/a6566/a6573/a6574/a6580/a6586/a6650/a6693/a6694/a6697/a6742/a6808/a688/a6905/a6906/a6971/a7232/a758/a775/a8153/a8231/a8969/a8972/a968/a972/a975/a976/a990/Phvul.003G122200/Phvul.008G021600/Phvul.008G171600/Phvul.010G011700
GO:0030246	MF	carbohydrate binding		5.59e-08	6.96e-07	5.23e-07	108	a1002/a1130/a1792/a204/a2148/a2359/a2724/a2730/a3068/a3069/a3249/a3277/a3284/a3303/a3481/a3543/a3741/a381/a4190/a4465/a4622/a4684/a4919/a5133/a5309/a5375/a5488/a5971/a6264/a6458/a6495/a6643/a6648/a6680/a6775/a6961/a697/a7002/a7121/a7238/a745/a7817/a7899/a8045/a8296/a8327/a8392/a8393/a8531/a8574/a8668/g27065/g29426/g29427/g32321/g35666/g35951/Phvul.001G040700/Phvul.001G047900/Phvul.001G048050/Phvu…
GO:0033554	BP	cellular response to stress	subcategory	1.37e-07	1.69e-06	1.27e-06	116	a1004/a1129/a1131/a1577/a1636/a179/a2354/a2850/a2907/a2912/a2938/a2940/a3028/a3038/a3039/a3048/a3052/a3062/a3203/a3260/a3265/a3289/a3291/a3363/a3474/a3544/a3761/a4265/a4361/a4804/a5130/a5565/a5647/a6353/a6445/a6485/a6486/a6502/a6520/a6521/a6527/a6528/a6529/a6530/a6544/a6557/a6565/a6566/a6573/a6574/a6580/a6586/a6589/a6611/a6650/a6693/a6694/a6697/a6702/a6742/a6808/a688/a6905/a6906/a6971/a7024/a7532…
GO:0042910	MF	xenobiotic transmembrane transporter activity		1.6e-07	1.96e-06	1.47e-06	15	a1882/a3831/a3833/a3838/a3844/a4455/a4469/a4955/a4963/a5104/a6262/a6532/a7377/g19137/g8193
GO:0001510	BP	RNA methylation	subcategory	1.72e-07	2.08e-06	1.56e-06	27	a1002/a1130/a3277/a3284/a3303/a3591/a5292/a5753/a6179/a6458/a6495/a6643/a6648/a6680/a6775/a697/a7002/a7121/a745/a7817/a8296/a8392/a8393/g12528/g35859/Phvul.004G023900/Phvul.011G172200
GO:0016818	MF	hydrolase activity, acting on acid anhydrides, in phosphorus-containing anhydrides	subcategory	2.6e-07	3.11e-06	2.34e-06	182	a1046/a1129/a1265/a1433/a1478/a1961/a2223/a2438/a2499/a2523/a2603/a2850/a2938/a2940/a3028/a3038/a3039/a3052/a3103/a3203/a3250/a3260/a3265/a3289/a3291/a3363/a3399/a3729/a3761/a3778/a4099/a4100/a4178/a4265/a4711/a5130/a5297/a5362/a5453/a5565/a5683/a5837/a6043/a6080/a6083/a6194/a6218/a6302/a6445/a6485/a6486/a6520/a6521/a6544/a6557/a6566/a6573/a6574/a6580/a6584/a6586/a6605/a6619/a6620/a6650/a6693/a66…
GO:0006281	BP	DNA repair	subcategory	3.01e-07	3.57e-06	2.68e-06	111	a1004/a1129/a1131/a1577/a1636/a179/a2354/a2850/a2907/a2912/a2938/a2940/a3028/a3038/a3039/a3048/a3052/a3062/a3203/a3260/a3265/a3289/a3291/a3363/a3544/a3761/a4265/a4361/a4804/a5130/a5565/a5647/a6353/a6445/a6485/a6486/a6502/a6520/a6521/a6527/a6528/a6529/a6530/a6544/a6557/a6565/a6566/a6573/a6574/a6580/a6586/a6589/a6611/a6650/a6693/a6694/a6697/a6702/a6742/a6808/a688/a6905/a6906/a6971/a7024/a7532/a7534…
GO:0000003	BP	reproduction		3.47e-07	4.02e-06	3.02e-06	74	a1129/a2095/a2210/a2330/a2521/a2850/a2938/a2940/a3028/a3038/a3039/a3052/a3203/a3260/a3265/a3289/a3291/a3363/a3761/a4265/a464/a5188/a5565/a6445/a6485/a6486/a6520/a6521/a6544/a6557/a6566/a6573/a6574/a6580/a6586/a6650/a6693/a6694/a6697/a6742/a6808/a688/a6905/a6906/a6971/a758/a775/a8153/a8231/a8969/a8972/a968/a972/a975/a976/a990/g19197/g27126/g29402/g32511/Phvul.001G189200/Phvul.002G220100/Phvul.003G…
GO:0022414	BP	reproductive process		3.47e-07	4.02e-06	3.02e-06	74	a1129/a2095/a2210/a2330/a2521/a2850/a2938/a2940/a3028/a3038/a3039/a3052/a3203/a3260/a3265/a3289/a3291/a3363/a3761/a4265/a464/a5188/a5565/a6445/a6485/a6486/a6520/a6521/a6544/a6557/a6566/a6573/a6574/a6580/a6586/a6650/a6693/a6694/a6697/a6742/a6808/a688/a6905/a6906/a6971/a758/a775/a8153/a8231/a8969/a8972/a968/a972/a975/a976/a990/g19197/g27126/g29402/g32511/Phvul.001G189200/Phvul.002G220100/Phvul.003G…
GO:0006974	BP	cellular response to DNA damage stimulus		3.73e-07	4.28e-06	3.21e-06	112	a1004/a1129/a1131/a1577/a1636/a179/a2354/a2850/a2907/a2912/a2938/a2940/a3028/a3038/a3039/a3048/a3052/a3062/a3203/a3260/a3265/a3289/a3291/a3363/a3474/a3544/a3761/a4265/a4361/a4804/a5130/a5565/a5647/a6353/a6445/a6485/a6486/a6502/a6520/a6521/a6527/a6528/a6529/a6530/a6544/a6557/a6565/a6566/a6573/a6574/a6580/a6586/a6589/a6611/a6650/a6693/a6694/a6697/a6702/a6742/a6808/a688/a6905/a6906/a6971/a7024/a7532…
GO:0016667	MF	oxidoreductase activity, acting on a sulfur group of donors		5.18e-07	5.89e-06	4.42e-06	95	a1002/a1129/a1130/a2446/a2452/a2850/a2938/a2940/a3028/a3038/a3039/a3052/a3203/a3260/a3265/a3277/a3284/a3289/a3291/a3303/a3363/a3761/a4265/a5565/a6445/a6458/a6485/a6486/a6495/a6520/a6521/a6544/a6557/a6566/a6573/a6574/a6580/a6586/a6630/a6643/a6648/a6650/a6680/a6693/a6694/a6697/a6742/a6775/a6808/a688/a6905/a6906/a6964/a6965/a697/a6971/a6973/a7002/a7098/a7121/a745/a758/a775/a7817/a8153/a8231/a8296/a8…
GO:0016043	BP	cellular component organization	subcategory	6.06e-07	6.82e-06	5.12e-06	213	a1002/a1031/a1129/a1130/a1199/a1333/a1382/a1407/a1553/a1658/a1799/a1881/a2062/a2139/a2317/a2365/a2575/a2850/a2900/a2918/a2938/a2940/a2942/a3028/a3038/a3039/a3052/a3060/a3099/a3172/a3203/a3260/a3265/a3277/a3284/a3289/a3291/a3303/a3363/a3397/a3398/a3544/a3712/a3761/a389/a3976/a4040/a415/a4202/a4265/a4468/a4756/a4966/a4984/a4988/a5019/a5132/a5294/a5339/a5342/a5377/a5516/a5565/a5614/a5822/a5892/a622/…
GO:0016817	MF	hydrolase activity, acting on acid anhydrides		6.28e-07	7e-06	5.26e-06	182	a1046/a1129/a1265/a1433/a1478/a1961/a2223/a2438/a2499/a2523/a2603/a2850/a2938/a2940/a3028/a3038/a3039/a3052/a3103/a3203/a3250/a3260/a3265/a3289/a3291/a3363/a3399/a3729/a3761/a3778/a4099/a4100/a4178/a4265/a4711/a5130/a5297/a5362/a5453/a5565/a5683/a5837/a6043/a6080/a6083/a6194/a6218/a6302/a6445/a6485/a6486/a6520/a6521/a6544/a6557/a6566/a6573/a6574/a6580/a6584/a6586/a6605/a6619/a6620/a6650/a6693/a66…
GO:0009607	BP	response to biotic stimulus		7.07e-07	7.8e-06	5.86e-06	44	a2533/a2797/a3242/a4244/a4620/a5229/a567/a6040/a6046/a7705/a7897/a8100/a8160/a8175/a8312/a8331/a8364/g29597/g35760/g39862/Phvul.002G209500/Phvul.003G032100/Phvul.003G109300/Phvul.003G109601/Phvul.005G021700/Phvul.006G102200/Phvul.009G252900/Phvul.011G019300/Phvul.011G153600/Phvul.011G182600/Phvul.011G182700/Phvul.011G182800/Phvul.011G182900/Phvul.011G183000/Phvul.011G183100/Phvul.011G183300/Phvul…
GO:0016747	MF	acyltransferase activity, transferring groups other than amino-acyl groups		1.03e-06	1.12e-05	8.43e-06	151	a1002/a1129/a1130/a2001/a2402/a2447/a2453/a2502/a2850/a2938/a2940/a3028/a3038/a3039/a3052/a3203/a3260/a3265/a3277/a3284/a3289/a3291/a3303/a3363/a351/a353/a359/a3761/a4265/a4986/a5277/a5565/a5670/a5941/a5946/a6018/a6265/a6317/a6318/a6440/a6445/a6458/a6485/a6486/a6495/a6510/a6520/a6521/a6544/a6556/a6557/a6558/a6566/a6573/a6574/a6580/a6586/a6643/a6648/a6650/a6680/a6693/a6694/a6697/a6742/a6775/a6808/…
GO:0004486	MF	methylenetetrahydrofolate dehydrogenase [NAD(P)+] activity	subcategory	1.12e-06	1.2e-05	9.03e-06	19	a1002/a1130/a3277/a3284/a3303/a6458/a6495/a6643/a6648/a6680/a6775/a697/a7002/a7121/a745/a7817/a8296/a8392/a8393
GO:0004488	MF	methylenetetrahydrofolate dehydrogenase (NADP+) activity	subcategory	1.12e-06	1.2e-05	9.03e-06	19	a1002/a1130/a3277/a3284/a3303/a6458/a6495/a6643/a6648/a6680/a6775/a697/a7002/a7121/a745/a7817/a8296/a8392/a8393
GO:0016799	MF	hydrolase activity, hydrolyzing N-glycosyl compounds		1.32e-06	1.41e-05	1.06e-05	27	a1004/a1131/a2354/a244/a3048/a3062/a5799/a6041/a6353/a6502/a6527/a6528/a6529/a6530/a6565/a6589/a6611/a6702/a7024/a7765/a7766/a7881/a8294/a998/g35682/Phvul.003G035100/Phvul.010G161200
GO:0009664	BP	plant-type cell wall organization	subcategory	1.74e-06	1.83e-05	1.38e-05	29	a1002/a1130/a2900/a3277/a3284/a3303/a3976/a5339/a5342/a6458/a6495/a6643/a6648/a6680/a6775/a697/a7002/a7121/a7178/a745/a7817/a8296/a8392/a8393/a8444/g39920/Phvul.002G048300/Phvul.004G098000/Phvul.006G217400
GO:0015293	MF	symporter activity		1.8e-06	1.88e-05	1.41e-05	20	a1004/a1131/a3048/a3062/a6353/a6502/a6527/a6528/a6529/a6530/a6565/a6589/a6611/a6702/a7024/a7765/a7766/a7881/a8294/a998
GO:0071669	BP	plant-type cell wall organization or biogenesis		2.09e-06	2.16e-05	1.62e-05	31	a1002/a1130/a2335/a2900/a3277/a3284/a3303/a3976/a4014/a5339/a5342/a6458/a6495/a6643/a6648/a6680/a6775/a697/a7002/a7121/a7178/a745/a7817/a8296/a8392/a8393/a8444/g39920/Phvul.002G048300/Phvul.004G098000/Phvul.006G217400
GO:0043207	BP	response to external biotic stimulus	subcategory	2.6e-06	2.65e-05	1.99e-05	21	a2533/a2797/a3242/a4244/a4620/a5229/a567/a6040/a6046/a7705/a7897/a8100/a8160/a8175/a8312/a8331/a8364/g29597/g35760/g39862/Phvul.006G102200
GO:0051707	BP	response to other organism	subcategory	2.6e-06	2.65e-05	1.99e-05	21	a2533/a2797/a3242/a4244/a4620/a5229/a567/a6040/a6046/a7705/a7897/a8100/a8160/a8175/a8312/a8331/a8364/g29597/g35760/g39862/Phvul.006G102200
GO:0007049	BP	cell cycle		3.52e-06	3.55e-05	2.66e-05	70	a1129/a1799/a2139/a2386/a2724/a2730/a2804/a2850/a2938/a2940/a3028/a3038/a3039/a3052/a3203/a3260/a3265/a3289/a3291/a3363/a3474/a3761/a4265/a5565/a622/a6445/a6485/a6486/a6520/a6521/a6544/a6557/a6566/a6573/a6574/a6580/a6586/a6650/a6693/a6694/a6697/a6742/a6808/a688/a6905/a6906/a6971/a7506/a758/a775/a8153/a8231/a8803/a8969/a8972/a968/a972/a975/a976/a990/g19197/Phvul.001G227700/Phvul.001G245100/Phvul.0…
GO:0000030	MF	mannosyltransferase activity		3.67e-06	3.61e-05	2.71e-05	12	a2918/a3142/a3143/a6483/a6563/a6667/a6691/a6807/a6838/a6908/a7038/a8152
GO:0035435	BP	phosphate ion transmembrane transport	subcategory	3.67e-06	3.61e-05	2.71e-05	12	a2051/a2052/a2054/a2058/a5228/a5238/a8092/a8121/a8172/a8278/a8311/a8318
GO:1990547	BP	mitochondrial phosphate ion transmembrane transport	subcategory	3.67e-06	3.61e-05	2.71e-05	12	a2051/a2052/a2054/a2058/a5228/a5238/a8092/a8121/a8172/a8278/a8311/a8318
GO:0071705	BP	nitrogen compound transport		3.78e-06	3.68e-05	2.76e-05	154	a100/a1002/a1129/a1130/a1258/a1318/a1881/a1911/a2446/a2452/a2524/a2537/a2679/a2680/a2850/a2938/a2940/a3028/a3038/a3039/a3052/a3203/a3260/a3265/a3277/a3284/a3289/a3291/a3303/a3363/a3367/a3579/a3761/a3892/a4265/a4383/a4395/a4660/a4820/a4856/a5294/a5377/a5504/a5516/a5565/a5798/a5847/a5848/a5891/a5995/a6445/a6458/a6485/a6486/a6495/a6520/a6521/a6544/a6557/a6566/a6573/a6574/a6580/a6586/a6612/a6643/a664…
GO:0071702	BP	organic substance transport		4.15e-06	4.01e-05	3.01e-05	173	a100/a1002/a1129/a1130/a1258/a1318/a1344/a1881/a1911/a2446/a2452/a2524/a2537/a2679/a2680/a2850/a2938/a2940/a3028/a3038/a3039/a3052/a3203/a3260/a3265/a3277/a3284/a3289/a3291/a3303/a3363/a3367/a3579/a3690/a3761/a3892/a4186/a4265/a4383/a4395/a4660/a4820/a4856/a5021/a5230/a5294/a5377/a5504/a5516/a5531/a5565/a5798/a5847/a5891/a5995/a6445/a6458/a6485/a6486/a6495/a6520/a6521/a6544/a6557/a6566/a6573/a657…
GO:0019104	MF	DNA N-glycosylase activity		5.23e-06	5.01e-05	3.76e-05	24	a1004/a1131/a2354/a244/a3048/a3062/a6353/a6502/a6527/a6528/a6529/a6530/a6565/a6589/a6611/a6702/a7024/a7765/a7766/a7881/a8294/a998/Phvul.003G035100/Phvul.010G161200
GO:0004190	MF	aspartic-type endopeptidase activity		5.46e-06	5.14e-05	3.86e-05	84	a1129/a1638/a1774/a2621/a2645/a2741/a2742/a2745/a2850/a2938/a2940/a3028/a3038/a3039/a3052/a3203/a3260/a3265/a3289/a3291/a3363/a3400/a3761/a4148/a4219/a4265/a4266/a4441/a4613/a4751/a4765/a4913/a5565/a6065/a6445/a6485/a6486/a6520/a6521/a6544/a6557/a6566/a6573/a6574/a6580/a6586/a6650/a6693/a6694/a6697/a6742/a6808/a688/a6905/a6906/a6971/a7303/a758/a775/a8153/a8231/a8829/a8969/a8972/a8995/a968/a972/a9…
GO:0070001	MF	aspartic-type peptidase activity		5.46e-06	5.14e-05	3.86e-05	84	a1129/a1638/a1774/a2621/a2645/a2741/a2742/a2745/a2850/a2938/a2940/a3028/a3038/a3039/a3052/a3203/a3260/a3265/a3289/a3291/a3363/a3400/a3761/a4148/a4219/a4265/a4266/a4441/a4613/a4751/a4765/a4913/a5565/a6065/a6445/a6485/a6486/a6520/a6521/a6544/a6557/a6566/a6573/a6574/a6580/a6586/a6650/a6693/a6694/a6697/a6742/a6808/a688/a6905/a6906/a6971/a7303/a758/a775/a8153/a8231/a8829/a8969/a8972/a8995/a968/a972/a9…
GO:0002376	BP	immune system process		6.01e-06	5.53e-05	4.15e-05	20	a2533/a2797/a3242/a4244/a5229/a567/a6040/a6046/a7705/a7897/a8100/a8160/a8175/a8312/a8331/a8364/g29597/g35760/g39862/Phvul.006G102200
GO:0006955	BP	immune response		6.01e-06	5.53e-05	4.15e-05	20	a2533/a2797/a3242/a4244/a5229/a567/a6040/a6046/a7705/a7897/a8100/a8160/a8175/a8312/a8331/a8364/g29597/g35760/g39862/Phvul.006G102200
GO:0098542	BP	defense response to other organism	subcategory	6.01e-06	5.53e-05	4.15e-05	20	a2533/a2797/a3242/a4244/a5229/a567/a6040/a6046/a7705/a7897/a8100/a8160/a8175/a8312/a8331/a8364/g29597/g35760/g39862/Phvul.006G102200
GO:0004540	MF	ribonuclease activity	subcategory	8.01e-06	7.31e-05	5.49e-05	40	a1589/a188/a3220/a3229/a3234/a3569/a4113/a4175/a4191/a4369/a4578/a4725/a503/a533/a538/a715/a7392/a7399/a7601/a7602/a7978/a8135/a8140/a8932/a981/g29603/g32435/Phvul.001G010300/Phvul.002G038100/Phvul.003G000356/Phvul.003G000382/Phvul.004G011100/Phvul.004G050200/Phvul.004G055900/Phvul.004G056000/Phvul.004G056100/Phvul.004G064100/Phvul.006G112900/Phvul.007G022800/Phvul.L006525
GO:0098656	BP	monoatomic anion transmembrane transport		9.79e-06	8.8e-05	6.61e-05	15	a2051/a2052/a2054/a2058/a5228/a5238/a8092/a8121/a8172/a8278/a8311/a8318/g29559/Phvul.007G020100/Phvul.008G092700
GO:1990542	BP	mitochondrial transmembrane transport		9.79e-06	8.8e-05	6.61e-05	15	a2051/a2052/a2054/a2058/a5228/a5238/a8092/a8121/a8172/a8278/a8311/a8318/Phvul.002G303100/Phvul.007G020100/Phvul.008G092700
GO:0022804	MF	active transmembrane transporter activity		1.01e-05	8.82e-05	6.62e-05	157	a1004/a1060/a1129/a1131/a1882/a2051/a2052/a2054/a2058/a2190/a2446/a2452/a2850/a2938/a2940/a3028/a3038/a3039/a3048/a3052/a3062/a3203/a3260/a3265/a3289/a3291/a3363/a3555/a3690/a3761/a3762/a3831/a3833/a3838/a3844/a4055/a4186/a4265/a4455/a4469/a4933/a4955/a4963/a5104/a5228/a5238/a5565/a6262/a6353/a6445/a6485/a6486/a6502/a6520/a6521/a6527/a6528/a6529/a6530/a6532/a6544/a6557/a6565/a6566/a6573/a6574/a65…
GO:0006839	BP	mitochondrial transport		1.01e-05	8.82e-05	6.62e-05	18	a1881/a2051/a2052/a2054/a2058/a5228/a5238/a8092/a8121/a8172/a8278/a8311/a8318/Phvul.001G261400/Phvul.002G303100/Phvul.007G020100/Phvul.008G092700/Phvul.008G288300
GO:0006493	BP	protein O-linked glycosylation		1.04e-05	8.82e-05	6.62e-05	11	a2918/a4877/a6483/a6563/a6667/a6691/a6807/a6838/a6908/a7038/a8152
GO:0009627	BP	systemic acquired resistance		1.04e-05	8.82e-05	6.62e-05	11	a2797/a4244/a5229/a7705/a7897/a8100/a8160/a8175/a8312/a8331/a8364
GO:0009737	BP	response to abscisic acid		1.04e-05	8.82e-05	6.62e-05	11	a2918/a5897/a6483/a6563/a6667/a6691/a6807/a6838/a6908/a7038/a8152
GO:0030865	BP	cortical cytoskeleton organization		1.04e-05	8.82e-05	6.62e-05	11	a2918/a4202/a6483/a6563/a6667/a6691/a6807/a6838/a6908/a7038/a8152
GO:0043622	BP	cortical microtubule organization		1.04e-05	8.82e-05	6.62e-05	11	a2918/a4202/a6483/a6563/a6667/a6691/a6807/a6838/a6908/a7038/a8152
GO:0097305	BP	response to alcohol		1.04e-05	8.82e-05	6.62e-05	11	a2918/a5897/a6483/a6563/a6667/a6691/a6807/a6838/a6908/a7038/a8152
GO:0004252	MF	serine-type endopeptidase activity	subcategory	1.53e-05	0.000128173	9.63e-05	83	a1129/a115/a1637/a2103/a2696/a2850/a2938/a294/a2940/a3028/a3038/a3039/a3052/a3203/a3260/a3265/a3289/a3291/a3363/a3761/a393/a4265/a4647/a473/a475/a476/a477/a5514/a5565/a5788/a604/a6445/a6485/a6486/a6520/a6521/a6544/a6557/a6566/a6573/a6574/a6580/a6586/a6650/a6693/a6694/a6697/a6742/a6808/a688/a6905/a6906/a6971/a7342/a758/a775/a8018/a8153/a8231/a8646/a8656/a8969/a8972/a968/a972/a975/a976/a990/g29539/…
GO:0022607	BP	cellular component assembly		1.86e-05	0.000155162	0.000116543	87	a1129/a1407/a1553/a2062/a2139/a2317/a2850/a2900/a2938/a2940/a3028/a3038/a3039/a3052/a3203/a3260/a3265/a3289/a3291/a3363/a3761/a389/a4040/a4265/a5339/a5342/a5377/a5516/a5565/a5822/a622/a6445/a6485/a6486/a6520/a6521/a6544/a6557/a6566/a6573/a6574/a6580/a6586/a6650/a6693/a6694/a6697/a6742/a6808/a6818/a688/a6905/a6906/a6971/a7372/a7373/a7562/a758/a7670/a775/a8153/a8231/a8756/a8874/a8969/a8972/a968/a97…
GO:0043933	BP	protein-containing complex organization		2.04e-05	0.000169079	0.000126995	80	a1129/a1553/a2062/a2317/a2850/a2938/a2940/a3028/a3038/a3039/a3052/a3203/a3260/a3265/a3289/a3291/a3363/a3761/a389/a4040/a4265/a5019/a5377/a5516/a5565/a5822/a6445/a6485/a6486/a6520/a6521/a6544/a6557/a6566/a6573/a6574/a6580/a6586/a6650/a6693/a6694/a6697/a6742/a6808/a6818/a688/a6905/a6906/a6971/a7372/a7373/a7562/a758/a7670/a775/a8153/a8231/a8756/a8874/a8969/a8972/a968/a972/a975/a976/a990/g35676/Phvul…
GO:0006749	BP	glutathione metabolic process		2.37e-05	0.00019498	0.00014645	17	a1869/a2840/a3876/a3877/a6933/a6935/a6937/a6939/a7010/a7014/a7034/a7042/a8596/g32427/g32481/g39708/Phvul.004G173700
GO:0099023	CC	vesicle tethering complex		2.56e-05	0.000209161	0.000157101	38	a2537/a2755/a4053/a4695/a5195/a5272/a5313/a5314/a5458/a5796/a5891/a6344/a6388/a6479/a6933/a6935/a6937/a6939/a6975/a7010/a7014/a7034/a7042/a7221/a7436/a7437/a7442/a7445/a7448/a7449/a7465/a7466/a8096/a8680/Phvul.008G252300/Phvul.008G252366/Phvul.008G257066/Phvul.011G016000
GO:0000217	MF	DNA secondary structure binding		2.96e-05	0.000236519	0.00017765	10	a2918/a6483/a6563/a6667/a6691/a6807/a6838/a6908/a7038/a8152
GO:0003680	MF	minor groove of adenine-thymine-rich DNA binding		2.96e-05	0.000236519	0.00017765	10	a2918/a6483/a6563/a6667/a6691/a6807/a6838/a6908/a7038/a8152
GO:0010112	BP	regulation of systemic acquired resistance		2.96e-05	0.000236519	0.00017765	10	a4244/a5229/a7705/a7897/a8100/a8160/a8175/a8312/a8331/a8364
GO:0005315	MF	inorganic phosphate transmembrane transporter activity	subcategory	3.22e-05	0.00025224	0.000189458	12	a2051/a2052/a2054/a2058/a5228/a5238/a8092/a8121/a8172/a8278/a8311/a8318
GO:0006817	BP	phosphate ion transport		3.22e-05	0.00025224	0.000189458	12	a2051/a2052/a2054/a2058/a5228/a5238/a8092/a8121/a8172/a8278/a8311/a8318
GO:0098661	BP	inorganic anion transmembrane transport	subcategory	3.22e-05	0.00025224	0.000189458	12	a2051/a2052/a2054/a2058/a5228/a5238/a8092/a8121/a8172/a8278/a8311/a8318
GO:0016746	MF	acyltransferase activity		3.62e-05	0.000281854	0.000211701	166	a1002/a1129/a1130/a2001/a2402/a2447/a2453/a2502/a2850/a2938/a2940/a3028/a3038/a3039/a3052/a3203/a3260/a3265/a3277/a3284/a3289/a3291/a3303/a3363/a351/a353/a359/a3672/a3761/a4265/a4986/a5277/a5565/a5670/a5941/a5946/a6018/a6265/a6317/a6318/a6440/a6445/a6458/a6485/a6486/a6495/a6510/a6520/a6521/a6544/a6556/a6557/a6558/a6566/a6573/a6574/a6580/a6586/a6643/a6648/a6650/a6680/a6693/a6694/a6697/a6742/a6775/…
GO:0000145	CC	exocyst		5.02e-05	0.000383351	0.000287936	35	a2755/a4053/a4695/a5195/a5272/a5313/a5314/a5458/a5796/a6344/a6388/a6479/a6933/a6935/a6937/a6939/a6975/a7010/a7014/a7034/a7042/a7221/a7436/a7437/a7442/a7445/a7448/a7449/a7465/a7466/a8096/a8680/Phvul.008G252300/Phvul.008G252366/Phvul.008G257066
GO:0005938	CC	cell cortex		5.02e-05	0.000383351	0.000287936	35	a2755/a4053/a4695/a5195/a5272/a5313/a5314/a5458/a5796/a6344/a6388/a6479/a6933/a6935/a6937/a6939/a6975/a7010/a7014/a7034/a7042/a7221/a7436/a7437/a7442/a7445/a7448/a7449/a7465/a7466/a8096/a8680/Phvul.008G252300/Phvul.008G252366/Phvul.008G257066
GO:0045259	CC	proton-transporting ATP synthase complex		5.03e-05	0.000383351	0.000287936	21	a5606/a6894/a7663/g16743/g19109/g19113/g19193/g20907/g22759/g22786/g23121/g23127/g23183/g23743/g23750/g23897/g32349/Phvul.002G304700/Phvul.002G305100/Phvul.007G034800/Phvul.009G191400
GO:0004521	MF	RNA endonuclease activity	subcategory	5.72e-05	0.000433443	0.00032556	32	a1589/a188/a3220/a3229/a3234/a3569/a4113/a4175/a4191/a4369/a4578/a4725/a503/a533/a538/a715/a7601/a7602/a7978/a8135/a8140/a8932/a981/g29603/g32435/Phvul.004G050200/Phvul.004G055900/Phvul.004G056000/Phvul.004G056100/Phvul.004G064100/Phvul.006G112900/Phvul.007G022800
GO:0006754	BP	ATP biosynthetic process	subcategory	5.84e-05	0.000439662	0.000330231	23	a5606/a6894/a7663/g16743/g19109/g19113/g19193/g20907/g22759/g22786/g23121/g23127/g23183/g23743/g23750/g23897/g32349/Phvul.001G151500/Phvul.002G304700/Phvul.002G305100/Phvul.006G115400/Phvul.007G034800/Phvul.009G191400
GO:0009142	BP	nucleoside triphosphate biosynthetic process		6.27e-05	0.000451511	0.000339131	25	a5606/a6894/a7663/g16743/g19109/g19113/g19193/g20907/g22759/g22786/g23121/g23127/g23183/g23743/g23750/g23897/g32349/Phvul.001G151500/Phvul.002G304700/Phvul.002G305100/Phvul.003G208500/Phvul.006G115400/Phvul.007G034800/Phvul.009G191400/Phvul.010G045400
GO:0009144	BP	purine nucleoside triphosphate metabolic process	subcategory	6.27e-05	0.000451511	0.000339131	25	a5606/a6894/a7663/g16743/g19109/g19113/g19193/g20907/g22759/g22786/g23121/g23127/g23183/g23743/g23750/g23897/g32349/Phvul.001G151500/Phvul.002G304700/Phvul.002G305100/Phvul.003G208500/Phvul.006G115400/Phvul.007G034800/Phvul.009G191400/Phvul.010G045400
GO:0009145	BP	purine nucleoside triphosphate biosynthetic process	subcategory	6.27e-05	0.000451511	0.000339131	25	a5606/a6894/a7663/g16743/g19109/g19113/g19193/g20907/g22759/g22786/g23121/g23127/g23183/g23743/g23750/g23897/g32349/Phvul.001G151500/Phvul.002G304700/Phvul.002G305100/Phvul.003G208500/Phvul.006G115400/Phvul.007G034800/Phvul.009G191400/Phvul.010G045400
GO:0009199	BP	ribonucleoside triphosphate metabolic process	subcategory	6.27e-05	0.000451511	0.000339131	25	a5606/a6894/a7663/g16743/g19109/g19113/g19193/g20907/g22759/g22786/g23121/g23127/g23183/g23743/g23750/g23897/g32349/Phvul.001G151500/Phvul.002G304700/Phvul.002G305100/Phvul.003G208500/Phvul.006G115400/Phvul.007G034800/Phvul.009G191400/Phvul.010G045400
GO:0009201	BP	ribonucleoside triphosphate biosynthetic process	subcategory	6.27e-05	0.000451511	0.000339131	25	a5606/a6894/a7663/g16743/g19109/g19113/g19193/g20907/g22759/g22786/g23121/g23127/g23183/g23743/g23750/g23897/g32349/Phvul.001G151500/Phvul.002G304700/Phvul.002G305100/Phvul.003G208500/Phvul.006G115400/Phvul.007G034800/Phvul.009G191400/Phvul.010G045400
GO:0009205	BP	purine ribonucleoside triphosphate metabolic process	subcategory	6.27e-05	0.000451511	0.000339131	25	a5606/a6894/a7663/g16743/g19109/g19113/g19193/g20907/g22759/g22786/g23121/g23127/g23183/g23743/g23750/g23897/g32349/Phvul.001G151500/Phvul.002G304700/Phvul.002G305100/Phvul.003G208500/Phvul.006G115400/Phvul.007G034800/Phvul.009G191400/Phvul.010G045400
GO:0009206	BP	purine ribonucleoside triphosphate biosynthetic process	subcategory	6.27e-05	0.000451511	0.000339131	25	a5606/a6894/a7663/g16743/g19109/g19113/g19193/g20907/g22759/g22786/g23121/g23127/g23183/g23743/g23750/g23897/g32349/Phvul.001G151500/Phvul.002G304700/Phvul.002G305100/Phvul.003G208500/Phvul.006G115400/Phvul.007G034800/Phvul.009G191400/Phvul.010G045400
GO:0004518	MF	nuclease activity	subcategory	8.03e-05	0.000574814	0.000431744	75	a1004/a1131/a1589/a188/a3048/a3062/a3220/a3229/a3234/a3569/a4113/a4175/a4191/a4369/a4578/a4725/a4751/a4765/a503/a533/a538/a5578/a5834/a6353/a6502/a6527/a6528/a6529/a6530/a6565/a6589/a6611/a6702/a7024/a715/a7392/a7399/a7601/a7602/a7765/a7766/a7881/a7978/a8135/a8140/a8294/a8824/a8932/a981/a998/g29479/g29603/g32435/g43527/Phvul.001G010300/Phvul.002G038100/Phvul.003G000356/Phvul.003G000382/Phvul.004G…
GO:0044085	BP	cellular component biogenesis		8.4e-05	0.000597003	0.000448409	110	a1129/a1407/a1553/a2062/a2139/a2238/a2317/a2335/a2850/a2900/a2938/a2940/a3028/a3038/a3039/a3052/a3203/a3260/a3265/a3289/a3291/a3363/a3761/a389/a4014/a4040/a4265/a4350/a5339/a5342/a5377/a5516/a5548/a5565/a5822/a6179/a622/a6445/a6485/a6486/a6520/a6521/a6544/a6557/a6566/a6573/a6574/a6580/a6586/a6650/a6693/a6694/a6697/a6742/a6787/a6808/a6818/a688/a6905/a6906/a6971/a7372/a7373/a7385/a7392/a7399/a7562/…
GO:0031122	BP	cytoplasmic microtubule organization		8.47e-05	0.000598548	0.00044957	11	a2918/a4202/a6483/a6563/a6667/a6691/a6807/a6838/a6908/a7038/a8152
GO:0007034	BP	vacuolar transport		0.000104535	0.000734276	0.000551516	20	a2918/a3961/a6483/a6563/a6667/a6691/a6807/a6838/a6908/a7038/a8152/a8659/g28553/Phvul.001G218900/Phvul.004G173000/Phvul.005G161400/Phvul.010G132400/Phvul.011G075201/Phvul.011G085100/Phvul.L001682
GO:0016701	MF	oxidoreductase activity, acting on single donors with incorporation of molecular oxygen		0.000115387	0.000805623	0.000605105	43	a1320/a2206/a2347/a2766/a3644/a3734/a4004/a5308/a5559/a5804/a6008/a6027/a7337/a8535/a9016/g19161/g32354/g32468/Phvul.002G188900/Phvul.002G189000/Phvul.002G189100/Phvul.002G236700/Phvul.002G306400/Phvul.006G017100/Phvul.006G156300/Phvul.007G055600/Phvul.007G061500/Phvul.008G161000/Phvul.008G167850/Phvul.009G191000/Phvul.010G108000/Phvul.010G134700/Phvul.010G134900/Phvul.010G135000/Phvul.010G135101…
GO:0015985	BP	energy coupled proton transport, down electrochemical gradient	subcategory	0.000117026	0.000807338	0.000606393	22	a5606/a6894/a7663/g16743/g19109/g19113/g19193/g20907/g22759/g22786/g23121/g23127/g23183/g23743/g23750/g23897/g32349/Phvul.001G151500/Phvul.002G304700/Phvul.002G305100/Phvul.006G115400/Phvul.009G191400
GO:0015986	BP	proton motive force-driven ATP synthesis	subcategory	0.000117026	0.000807338	0.000606393	22	a5606/a6894/a7663/g16743/g19109/g19113/g19193/g20907/g22759/g22786/g23121/g23127/g23183/g23743/g23750/g23897/g32349/Phvul.001G151500/Phvul.002G304700/Phvul.002G305100/Phvul.006G115400/Phvul.009G191400
GO:0016891	MF	RNA endonuclease activity, producing 5'-phosphomonoesters	subcategory	0.000120309	0.000825078	0.000619717	23	a1589/a188/a3220/a3229/a3234/a3569/a4113/a4175/a4191/a4369/a4578/a4725/a503/a533/a538/a7601/a7602/a7978/a8140/a8932/g29603/g32435/Phvul.007G022800
GO:0009141	BP	nucleoside triphosphate metabolic process		0.000121992	0.000826838	0.000621039	25	a5606/a6894/a7663/g16743/g19109/g19113/g19193/g20907/g22759/g22786/g23121/g23127/g23183/g23743/g23750/g23897/g32349/Phvul.001G151500/Phvul.002G304700/Phvul.002G305100/Phvul.003G208500/Phvul.006G115400/Phvul.007G034800/Phvul.009G191400/Phvul.010G045400
GO:1902600	BP	proton transmembrane transport	subcategory	0.000121888	0.000826838	0.000621039	24	a2190/a5606/a6894/a7663/g16743/g19109/g19113/g19193/g20907/g22558/g22759/g22786/g23121/g23127/g23183/g23743/g23750/g23897/g32349/Phvul.001G151500/Phvul.002G304700/Phvul.002G305100/Phvul.006G115400/Phvul.009G191400
GO:0016853	MF	isomerase activity		0.000139113	0.000937394	0.000704078	93	a1107/a1129/a1199/a1509/a1611/a1612/a1820/a2513/a2850/a2938/a2940/a302/a3028/a3038/a3039/a3052/a3203/a3260/a3265/a3289/a3291/a3363/a3413/a3761/a3905/a4265/a4536/a5053/a5088/a5452/a5565/a6234/a6445/a6485/a6486/a6516/a6520/a6521/a6544/a6557/a6566/a6573/a6574/a6580/a6586/a6650/a6693/a6694/a6697/a6742/a6808/a688/a6905/a6906/a6971/a7232/a758/a7583/a775/a8015/a8153/a8231/a8750/a8751/a8752/a8969/a8972/a…
GO:0080134	BP	regulation of response to stress	subcategory	0.000152381	0.00102087	0.000766775	12	a4244/a5229/a7705/a7871/a7897/a8100/a8160/a8175/a8312/a8331/a8364/Phvul.008G281600
GO:0043414	BP	macromolecule methylation		0.000172791	0.00115095	0.000864478	38	a1002/a1130/a2476/a2478/a2481/a2486/a3277/a3284/a3303/a3591/a4211/a5292/a5753/a6179/a6458/a6495/a6643/a6648/a6680/a6775/a697/a7002/a7121/a745/a7817/a8296/a8392/a8393/a8582/g12528/g35859/Phvul.004G023900/Phvul.004G144800/Phvul.004G172200/Phvul.005G024700/Phvul.008G010500/Phvul.008G071400/Phvul.011G172200
GO:0008168	MF	methyltransferase activity		0.000180024	0.00119228	0.000895519	134	a117/a1402/a167/a1932/a2119/a2473/a2476/a2478/a2481/a2486/a2993/a3534/a3651/a3889/a4211/a4229/a4232/a434/a4379/a4391/a4573/a4576/a473/a4734/a475/a476/a477/a524/a5292/a5304/a5317/a5318/a5576/a5753/a5787/a5862/a6125/a6179/a6396/a6584/a6605/a6614/a6627/a6707/a6873/a6933/a6935/a6937/a6939/a7010/a7014/a7034/a7042/a7419/a7430/a7520/a7669/a7938/a80/a8046/a8582/a8663/g35829/g43322/g43357/g43447/Phvul.001…
GO:0032940	BP	secretion by cell		0.000186722	0.00121579	0.000913182	37	a2430/a2755/a3579/a4053/a5195/a5272/a5313/a5314/a5458/a5796/a6344/a6388/a6479/a6933/a6935/a6937/a6939/a6975/a7010/a7014/a7034/a7042/a7221/a7436/a7437/a7442/a7445/a7448/a7449/a7465/a7466/a8096/a8680/g32386/Phvul.008G252300/Phvul.008G252366/Phvul.008G257066
GO:0046903	BP	secretion		0.000186722	0.00121579	0.000913182	37	a2430/a2755/a3579/a4053/a5195/a5272/a5313/a5314/a5458/a5796/a6344/a6388/a6479/a6933/a6935/a6937/a6939/a6975/a7010/a7014/a7034/a7042/a7221/a7436/a7437/a7442/a7445/a7448/a7449/a7465/a7466/a8096/a8680/g32386/Phvul.008G252300/Phvul.008G252366/Phvul.008G257066
GO:0140352	BP	export from cell		0.000186722	0.00121579	0.000913182	37	a2430/a2755/a3579/a4053/a5195/a5272/a5313/a5314/a5458/a5796/a6344/a6388/a6479/a6933/a6935/a6937/a6939/a6975/a7010/a7014/a7034/a7042/a7221/a7436/a7437/a7442/a7445/a7448/a7449/a7465/a7466/a8096/a8680/g32386/Phvul.008G252300/Phvul.008G252366/Phvul.008G257066
GO:0009605	BP	response to external stimulus		0.00019429	0.001258	0.000944886	29	a2330/a2533/a2797/a3242/a4244/a4620/a5229/a567/a6040/a6046/a7065/a7705/a7897/a8100/a8160/a8175/a8312/a8331/a8364/g29597/g32290/g35760/g39862/g43314/Phvul.003G135600/Phvul.006G102200/Phvul.008G245701/Phvul.009G074666/Phvul.010G072000
GO:0016741	MF	transferase activity, transferring one-carbon groups		0.000197373	0.00127086	0.000954548	137	a117/a1402/a167/a1932/a2119/a2473/a2476/a2478/a2481/a2486/a2993/a3534/a3651/a3889/a4105/a4211/a4229/a4232/a434/a4379/a4391/a4573/a4576/a473/a4734/a475/a476/a477/a524/a5292/a5304/a5317/a5318/a5576/a5753/a5787/a5862/a6125/a6179/a6396/a6584/a6605/a6614/a6627/a6707/a6873/a6933/a6935/a6937/a6939/a7010/a7014/a7034/a7042/a7419/a7430/a7520/a7669/a7938/a80/a8046/a8582/a8663/g35829/g43322/g43357/g43447/Phv…
GO:0005261	MF	monoatomic cation channel activity		0.000199533	0.00127768	0.000959663	18	a1052/a367/a368/a8495/g16743/g19109/g19113/g19193/g20907/g22759/g22786/g23127/g23183/g23743/g23897/g32349/Phvul.006G115400/Phvul.009G191400
GO:0016646	MF	oxidoreductase activity, acting on the CH-NH group of donors, NAD or NADP as acceptor		0.000214612	0.00136668	0.00102651	19	a1002/a1130/a3277/a3284/a3303/a6458/a6495/a6643/a6648/a6680/a6775/a697/a7002/a7121/a745/a7817/a8296/a8392/a8393
GO:0140098	MF	catalytic activity, acting on RNA		0.000218979	0.00138687	0.00104168	111	a1589/a1766/a188/a2011/a2177/a2810/a288/a3220/a3229/a3234/a3446/a3569/a3633/a3704/a3708/a3711/a3716/a3755/a4113/a4175/a4191/a4334/a4369/a4578/a4725/a500/a503/a5229/a533/a538/a5753/a6179/a6476/a6873/a715/a7209/a7392/a7399/a7601/a7602/a7705/a7897/a7978/a8100/a8135/a8140/a8160/a8175/a8312/a8331/a8364/a8932/a8956/a981/g12313/g12314/g12439/g12642/g16751/g21776/g23000/g23121/g23122/g23179/g23749/g23750…
GO:0080048	MF	GDP-D-glucose phosphorylase activity		0.000221263	0.00139372	0.00104682	10	a7093/a7345/a7347/a7349/a7354/a7356/a7358/a7365/a7366/Phvul.008G269600
GO:0006284	BP	base-excision repair	subcategory	0.00023112	0.00144015	0.0010817	24	a1004/a1131/a2354/a3048/a3062/a6353/a6502/a6527/a6528/a6529/a6530/a6565/a6589/a6611/a6702/a7024/a7765/a7766/a7881/a8294/a998/Phvul.003G035100/Phvul.005G152500/Phvul.010G161200
GO:0016893	MF	endonuclease activity, active with either ribo- or deoxyribonucleic acids and producing 5'-phosphomonoesters	subcategory	0.00023112	0.00144015	0.0010817	24	a1589/a188/a3220/a3229/a3234/a3569/a4113/a4175/a4191/a4369/a4578/a4725/a503/a533/a538/a7601/a7602/a7978/a8140/a8932/g29603/g32435/Phvul.004G078000/Phvul.007G022800
GO:0034220	BP	monoatomic ion transmembrane transport		0.000246016	0.00152477	0.00114526	51	a2051/a2052/a2054/a2058/a2190/a4378/a4390/a5228/a5238/a5606/a581/a6894/a7663/a8092/a8121/a8172/a8278/a8311/a8318/g16743/g19109/g19113/g19193/g20907/g22558/g22759/g22786/g23121/g23127/g23183/g23743/g23750/g23897/g29559/g32349/g35642/g42291/Phvul.001G151500/Phvul.002G277000/Phvul.002G304700/Phvul.002G305100/Phvul.003G006300/Phvul.003G267400/Phvul.006G101400/Phvul.006G115400/Phvul.007G020100/Phvul.0…
GO:0016628	MF	oxidoreductase activity, acting on the CH-CH group of donors, NAD or NADP as acceptor		0.000284879	0.00175625	0.00131912	14	a177/a3119/a336/a337/a339/a340/a591/a5966/a6812/a6930/a7248/a8855/a8871/Phvul.007G066600
GO:0042578	MF	phosphoric ester hydrolase activity		0.000293566	0.00180022	0.00135215	110	a1129/a1213/a122/a130/a1582/a2097/a2118/a2798/a2850/a2918/a2938/a2940/a3013/a3028/a3038/a3039/a3052/a3122/a3203/a3260/a3265/a3289/a3291/a3363/a3380/a3500/a3761/a416/a4265/a4416/a5086/a5313/a5314/a5385/a5565/a6445/a6483/a6485/a6486/a6520/a6521/a6544/a6557/a6563/a6566/a6573/a6574/a6580/a6586/a6650/a6667/a6691/a6693/a6694/a6697/a6742/a6807/a6808/a6838/a688/a6905/a6906/a6908/a6971/a7038/a7335/a758/a7…
GO:0006887	BP	exocytosis	subcategory	0.00031156	0.00190052	0.00142748	36	a2430/a2755/a4053/a5195/a5272/a5313/a5314/a5458/a5796/a6344/a6388/a6479/a6933/a6935/a6937/a6939/a6975/a7010/a7014/a7034/a7042/a7221/a7436/a7437/a7442/a7445/a7448/a7449/a7465/a7466/a8096/a8680/g32386/Phvul.008G252300/Phvul.008G252366/Phvul.008G257066
GO:0035556	BP	intracellular signal transduction		0.000415616	0.00252199	0.00189427	102	a1002/a1018/a1129/a1130/a1181/a120/a2357/a2850/a2921/a2938/a2940/a3028/a3038/a3039/a3052/a3203/a3260/a3265/a3277/a3284/a3289/a3291/a3303/a3363/a3474/a3761/a4265/a5565/a6445/a6458/a6485/a6486/a6495/a6520/a6521/a6544/a6557/a6566/a6573/a6574/a6580/a6586/a6643/a6648/a6650/a6680/a6693/a6694/a6697/a6742/a6775/a6808/a688/a6905/a6906/a697/a6971/a7002/a7121/a715/a745/a7506/a758/a775/a7817/a8135/a8153/a823…
GO:1901700	BP	response to oxygen-containing compound		0.000446998	0.00269828	0.00202668	19	a2918/a4649/a553/a560/a5897/a6084/a6483/a6563/a6667/a6691/a6807/a6838/a6908/a7038/a8152/a8498/g39801/g39865/Phvul.004G158800
GO:0016790	MF	thiolester hydrolase activity		0.00045168	0.00271242	0.0020373	20	a1002/a1130/a3277/a3284/a3303/a592/a6458/a6495/a6643/a6648/a6680/a6775/a697/a7002/a7121/a745/a7817/a8296/a8392/a8393
GO:0098660	BP	inorganic ion transmembrane transport		0.000458557	0.00273952	0.00205766	48	a2051/a2052/a2054/a2058/a2190/a4378/a4390/a5228/a5238/a5606/a581/a6894/a7663/a8092/a8121/a8172/a8278/a8311/a8318/g16743/g19109/g19113/g19193/g20907/g22558/g22759/g22786/g23121/g23127/g23183/g23743/g23750/g23897/g32349/g35642/g42291/Phvul.001G151500/Phvul.002G277000/Phvul.002G304700/Phvul.002G305100/Phvul.003G006300/Phvul.003G267400/Phvul.006G101400/Phvul.006G115400/Phvul.009G191400/Phvul.009G2127…
GO:0033993	BP	response to lipid		0.000515662	0.00306488	0.00230204	12	a2918/a4649/a5897/a6483/a6563/a6667/a6691/a6807/a6838/a6908/a7038/a8152
GO:0009521	CC	photosystem	subcategory	0.000581145	0.00343647	0.00258114	42	a3732/a3733/a6089/a8029/a8034/g12441/g16749/g16775/g16820/g19195/g21774/g22790/g22998/g23181/g23747/g23899/g24545/g26163/g29390/g33894/g33897/g35687/g35857/g43562/g8113/Phvul.001G066100/Phvul.001G224100/Phvul.001G257100/Phvul.002G090522/Phvul.002G236100/Phvul.005G020200/Phvul.007G010700/Phvul.008G015100/Phvul.009G040300/Phvul.009G081400/Phvul.009G188366/Phvul.009G188400/Phvul.009G216400/Phvul.010…
GO:0008236	MF	serine-type peptidase activity		0.0006251	0.00365904	0.00274831	106	a1129/a115/a1637/a2103/a2178/a2384/a2696/a2850/a2938/a294/a2940/a3028/a3038/a3039/a3052/a3203/a3260/a3265/a3289/a3291/a3363/a3761/a393/a4265/a4647/a473/a475/a476/a477/a489/a4989/a5514/a5565/a5788/a604/a6445/a6485/a6486/a6520/a6521/a6544/a6557/a6566/a6573/a6574/a6580/a6586/a6650/a6693/a6694/a6697/a6742/a6808/a688/a6905/a6906/a6971/a7342/a758/a775/a8018/a8153/a8231/a8646/a8656/a8969/a8972/a968/a972…
GO:0017171	MF	serine hydrolase activity		0.0006251	0.00365904	0.00274831	106	a1129/a115/a1637/a2103/a2178/a2384/a2696/a2850/a2938/a294/a2940/a3028/a3038/a3039/a3052/a3203/a3260/a3265/a3289/a3291/a3363/a3761/a393/a4265/a4647/a473/a475/a476/a477/a489/a4989/a5514/a5565/a5788/a604/a6445/a6485/a6486/a6520/a6521/a6544/a6557/a6566/a6573/a6574/a6580/a6586/a6650/a6693/a6694/a6697/a6742/a6808/a688/a6905/a6906/a6971/a7342/a758/a775/a8018/a8153/a8231/a8646/a8656/a8969/a8972/a968/a972…
GO:0003899	MF	DNA-directed 5'-3' RNA polymerase activity		0.000702515	0.00409153	0.00307316	40	a2177/a3633/a5229/a7209/a7705/a7897/a8100/a8160/a8175/a8312/a8331/a8364/g12313/g12314/g12439/g12642/g16751/g21776/g23000/g23121/g23122/g23179/g23749/g23750/g23901/g24478/g25142/g29506/g29607/g32263/g35832/Phvul.001G230900/Phvul.003G046800/Phvul.004G138700/Phvul.005G029700/Phvul.007G009900/Phvul.009G256100/Phvul.010G020150/Phvul.010G020200/Phvul.010G131000
GO:0004650	MF	polygalacturonase activity		0.000725304	0.00420314	0.00315698	24	a2883/a4753/a6541/a8579/a9070/g32497/g39719/g39720/g43375/Phvul.001G266200/Phvul.005G039700/Phvul.007G076800/Phvul.007G077050/Phvul.008G157500/Phvul.010G036600/Phvul.010G037100/Phvul.010G037200/Phvul.010G037400/Phvul.010G037800/Phvul.010G037900/Phvul.010G038000/Phvul.010G038100/Phvul.010G038900/Phvul.011G015100
GO:0045261	CC	proton-transporting ATP synthase complex, catalytic core F(1)	subcategory	0.000730083	0.00420978	0.00316197	14	g16743/g19109/g19113/g19193/g20907/g22759/g22786/g23127/g23183/g23743/g23897/g32349/Phvul.007G034800/Phvul.009G191400
GO:0034357	CC	photosynthetic membrane		0.00074548	0.00427728	0.00321267	43	a3732/a3733/a6089/a8029/a8034/g12441/g16749/g16775/g16820/g19195/g21774/g22790/g22998/g23181/g23747/g23899/g24545/g26163/g29390/g33894/g33897/g35687/g35856/g35857/g43562/g8113/Phvul.001G066100/Phvul.001G224100/Phvul.001G257100/Phvul.002G090522/Phvul.002G236100/Phvul.005G020200/Phvul.007G010700/Phvul.008G015100/Phvul.009G040300/Phvul.009G081400/Phvul.009G188366/Phvul.009G188400/Phvul.009G216400/Ph…
GO:0004866	MF	endopeptidase inhibitor activity		0.000797082	0.00448456	0.00336835	22	a2616/a2644/a3408/a837/Phvul.003G066000/Phvul.003G066200/Phvul.003G066500/Phvul.003G066600/Phvul.004G129500/Phvul.004G129700/Phvul.004G129800/Phvul.004G129900/Phvul.004G130000/Phvul.004G130200/Phvul.004G130500/Phvul.004G138300/Phvul.005G032000/Phvul.007G125500/Phvul.011G166500/Phvul.011G169800/Phvul.011G169900/Phvul.011G196600
GO:0030414	MF	peptidase inhibitor activity	subcategory	0.000797082	0.00448456	0.00336835	22	a2616/a2644/a3408/a837/Phvul.003G066000/Phvul.003G066200/Phvul.003G066500/Phvul.003G066600/Phvul.004G129500/Phvul.004G129700/Phvul.004G129800/Phvul.004G129900/Phvul.004G130000/Phvul.004G130200/Phvul.004G130500/Phvul.004G138300/Phvul.005G032000/Phvul.007G125500/Phvul.011G166500/Phvul.011G169800/Phvul.011G169900/Phvul.011G196600
GO:0061134	MF	peptidase regulator activity		0.000797082	0.00448456	0.00336835	22	a2616/a2644/a3408/a837/Phvul.003G066000/Phvul.003G066200/Phvul.003G066500/Phvul.003G066600/Phvul.004G129500/Phvul.004G129700/Phvul.004G129800/Phvul.004G129900/Phvul.004G130000/Phvul.004G130200/Phvul.004G130500/Phvul.004G138300/Phvul.005G032000/Phvul.007G125500/Phvul.011G166500/Phvul.011G169800/Phvul.011G169900/Phvul.011G196600
GO:0061135	MF	endopeptidase regulator activity	subcategory	0.000797082	0.00448456	0.00336835	22	a2616/a2644/a3408/a837/Phvul.003G066000/Phvul.003G066200/Phvul.003G066500/Phvul.003G066600/Phvul.004G129500/Phvul.004G129700/Phvul.004G129800/Phvul.004G129900/Phvul.004G130000/Phvul.004G130200/Phvul.004G130500/Phvul.004G138300/Phvul.005G032000/Phvul.007G125500/Phvul.011G166500/Phvul.011G169800/Phvul.011G169900/Phvul.011G196600
GO:0002682	BP	regulation of immune system process		0.000904103	0.00496614	0.00373007	10	a4244/a5229/a7705/a7897/a8100/a8160/a8175/a8312/a8331/a8364
GO:0002831	BP	regulation of response to biotic stimulus		0.000904103	0.00496614	0.00373007	10	a4244/a5229/a7705/a7897/a8100/a8160/a8175/a8312/a8331/a8364
GO:0031347	BP	regulation of defense response		0.000904103	0.00496614	0.00373007	10	a4244/a5229/a7705/a7897/a8100/a8160/a8175/a8312/a8331/a8364
GO:0032101	BP	regulation of response to external stimulus	subcategory	0.000904103	0.00496614	0.00373007	10	a4244/a5229/a7705/a7897/a8100/a8160/a8175/a8312/a8331/a8364
GO:0050776	BP	regulation of immune response		0.000904103	0.00496614	0.00373007	10	a4244/a5229/a7705/a7897/a8100/a8160/a8175/a8312/a8331/a8364
GO:0016702	MF	oxidoreductase activity, acting on single donors with incorporation of molecular oxygen, incorporation of two atoms of oxygen		0.000917497	0.00501594	0.00376748	33	a1320/a2206/a2347/a2766/a3734/a4004/a5308/a5559/a5804/a6008/a6027/a8535/a9016/g19161/g32354/g32468/Phvul.006G017100/Phvul.006G156300/Phvul.007G055600/Phvul.007G061500/Phvul.009G191000/Phvul.010G108000/Phvul.010G134700/Phvul.010G134900/Phvul.010G135000/Phvul.010G135101/Phvul.010G135151/Phvul.010G135300/Phvul.010G135400/Phvul.010G135600/Phvul.010G135800/Phvul.010G135900/Phvul.011G143000
GO:1901137	BP	carbohydrate derivative biosynthetic process		0.000976212	0.00531188	0.00398976	73	a1157/a1611/a1612/a1617/a2918/a2983/a3304/a3819/a4239/a4337/a4502/a4877/a4972/a5446/a5490/a5606/a5842/a5878/a6087/a6483/a6563/a6667/a6691/a6783/a6807/a6838/a6894/a6908/a7038/a7158/a7663/a7686/a8152/a8839/g16743/g19109/g19113/g19193/g20907/g22759/g22786/g23121/g23127/g23183/g23743/g23750/g23897/g32245/g32349/g40062/g40063/g43267/g43268/g43391/Phvul.001G070300/Phvul.001G151500/Phvul.002G290100/Phvu…
GO:0032259	BP	methylation		0.00109892	0.00595163	0.00447028	39	a1002/a1130/a2476/a2478/a2481/a2486/a3277/a3284/a3303/a3591/a4211/a5292/a5318/a5753/a6179/a6458/a6495/a6643/a6648/a6680/a6775/a697/a7002/a7121/a745/a7817/a8296/a8392/a8393/a8582/g12528/g35859/Phvul.004G023900/Phvul.004G144800/Phvul.004G172200/Phvul.005G024700/Phvul.008G010500/Phvul.008G071400/Phvul.011G172200
GO:0019748	BP	secondary metabolic process		0.00118363	0.00638061	0.00479248	11	a4285/a7079/a7081/a7408/a8241/g35657/g39972/g39973/g43482/g43483/Phvul.001G162600
GO:0140640	MF	catalytic activity, acting on a nucleic acid		0.00120161	0.00644754	0.00484275	162	a1004/a1131/a1199/a1589/a1766/a188/a2011/a2177/a2354/a244/a2810/a288/a3048/a3062/a3220/a3229/a3234/a3446/a3544/a3569/a3633/a3704/a3708/a3711/a3716/a3755/a4113/a4175/a4191/a4334/a4361/a4369/a4578/a4725/a500/a503/a5229/a5315/a533/a538/a5753/a6179/a6353/a6476/a6502/a6527/a6528/a6529/a6530/a6565/a6589/a6611/a6702/a6873/a7024/a715/a7209/a7392/a7399/a7549/a7601/a7602/a7705/a7765/a7766/a7881/a7897/a7915…
GO:0034062	MF	5'-3' RNA polymerase activity	subcategory	0.00126431	0.00672171	0.00504868	41	a2177/a3633/a5229/a7209/a7705/a7897/a8100/a8160/a8175/a8312/a8331/a8364/g12313/g12314/g12439/g12642/g16751/g21776/g23000/g23121/g23122/g23179/g23749/g23750/g23901/g24478/g25142/g29506/g29607/g32263/g35832/Phvul.001G230900/Phvul.003G046800/Phvul.004G138700/Phvul.004G176400/Phvul.005G029700/Phvul.007G009900/Phvul.009G256100/Phvul.010G020150/Phvul.010G020200/Phvul.010G131000
GO:0097747	MF	RNA polymerase activity		0.00126431	0.00672171	0.00504868	41	a2177/a3633/a5229/a7209/a7705/a7897/a8100/a8160/a8175/a8312/a8331/a8364/g12313/g12314/g12439/g12642/g16751/g21776/g23000/g23121/g23122/g23179/g23749/g23750/g23901/g24478/g25142/g29506/g29607/g32263/g35832/Phvul.001G230900/Phvul.003G046800/Phvul.004G138700/Phvul.004G176400/Phvul.005G029700/Phvul.007G009900/Phvul.009G256100/Phvul.010G020150/Phvul.010G020200/Phvul.010G131000
GO:0016645	MF	oxidoreductase activity, acting on the CH-NH group of donors		0.00194991	0.0103194	0.00775091	24	a1002/a1130/a3277/a3284/a3303/a6458/a6495/a6643/a6648/a6680/a6775/a697/a7002/a7121/a745/a7817/a8296/a8392/a8393/Phvul.002G300800/Phvul.009G081666/Phvul.009G231800/Phvul.011G014000/Phvul.L001656
GO:0044273	BP	sulfur compound catabolic process		0.00215934	0.0113758	0.00854436	9	a2840/a6933/a6935/a6937/a6939/a7010/a7014/a7034/a7042
GO:0005342	MF	organic acid transmembrane transporter activity	subcategory	0.00226211	0.0117569	0.00883061	22	a1333/a2942/a3060/a3172/a3397/a3398/a415/a6442/a6481/a6751/a7091/a7287/a7288/a7773/a8356/a9052/a9053/Phvul.002G001801/Phvul.003G023101/Phvul.003G276300/Phvul.007G023700/Phvul.007G032900
GO:0015171	MF	amino acid transmembrane transporter activity	subcategory	0.00226211	0.0117569	0.00883061	22	a1333/a2942/a3060/a3172/a3397/a3398/a415/a6442/a6481/a6751/a7091/a7287/a7288/a7773/a8356/a9052/a9053/Phvul.002G001801/Phvul.003G023101/Phvul.003G276300/Phvul.007G023700/Phvul.007G032900
GO:0046943	MF	carboxylic acid transmembrane transporter activity		0.00226211	0.0117569	0.00883061	22	a1333/a2942/a3060/a3172/a3397/a3398/a415/a6442/a6481/a6751/a7091/a7287/a7288/a7773/a8356/a9052/a9053/Phvul.002G001801/Phvul.003G023101/Phvul.003G276300/Phvul.007G023700/Phvul.007G032900
GO:0019637	BP	organophosphate metabolic process		0.00259152	0.0134088	0.0100714	133	a1129/a1362/a1617/a2449/a2850/a2938/a2940/a302/a3028/a3038/a3039/a3052/a3203/a3244/a3260/a3265/a3289/a3291/a3363/a3674/a3688/a3702/a3761/a3819/a4199/a4239/a4265/a4337/a4480/a4502/a4975/a5312/a5410/a5446/a5490/a5565/a5606/a572/a5789/a5842/a5904/a5916/a6135/a6234/a6399/a6445/a6485/a6486/a6520/a6521/a6544/a6557/a6566/a6573/a6574/a6580/a6586/a6650/a6693/a6694/a6697/a6742/a6783/a6808/a688/a6894/a6905/…
GO:0051213	MF	dioxygenase activity		0.00278925	0.0143079	0.0107467	33	a1320/a2206/a2347/a2766/a3734/a4004/a5308/a5559/a5804/a6008/a6027/a8535/a9016/g19161/g32354/g32468/Phvul.006G017100/Phvul.006G156300/Phvul.007G055600/Phvul.007G061500/Phvul.009G191000/Phvul.010G108000/Phvul.010G134700/Phvul.010G134900/Phvul.010G135000/Phvul.010G135101/Phvul.010G135151/Phvul.010G135300/Phvul.010G135400/Phvul.010G135600/Phvul.010G135800/Phvul.010G135900/Phvul.011G143000
GO:1901615	BP	organic hydroxy compound metabolic process		0.00278998	0.0143079	0.0107467	25	a1627/a302/a4199/a5037/a5478/a5916/a5966/a7079/a7081/a7337/a8253/g35807/g39881/Phvul.001G232000/Phvul.002G188900/Phvul.002G189000/Phvul.002G189100/Phvul.002G245900/Phvul.002G261700/Phvul.002G306400/Phvul.003G284100/Phvul.004G011200/Phvul.007G240500/Phvul.010G115400/Phvul.010G143500
GO:0004089	MF	carbonate dehydratase activity		0.00302055	0.0154221	0.0115836	11	a1957/a2769/a2770/a2776/a2778/a2780/a2870/a8601/g43536/Phvul.004G013500/Phvul.009G178900
GO:0008171	MF	O-methyltransferase activity	subcategory	0.00316351	0.0158723	0.0119217	28	a1932/a434/a5753/a6396/Phvul.002G017500/Phvul.003G006100/Phvul.003G242350/Phvul.003G242401/Phvul.003G242451/Phvul.003G290000/Phvul.003G290100/Phvul.004G144800/Phvul.004G172600/Phvul.008G032700/Phvul.008G032800/Phvul.008G040166/Phvul.008G040232/Phvul.008G250600/Phvul.009G258600/Phvul.009G258700/Phvul.009G258800/Phvul.009G258900/Phvul.009G259000/Phvul.009G259100/Phvul.009G259200/Phvul.009G259250/Ph…
GO:0009152	BP	purine ribonucleotide biosynthetic process	subcategory	0.00316351	0.0158723	0.0119217	28	a3819/a4239/a5606/a6894/a7663/g16743/g19109/g19113/g19193/g20907/g22759/g22786/g23121/g23127/g23183/g23743/g23750/g23897/g32349/Phvul.001G151500/Phvul.002G290100/Phvul.002G304700/Phvul.002G305100/Phvul.003G208500/Phvul.006G115400/Phvul.007G034800/Phvul.009G191400/Phvul.010G045400
GO:0009260	BP	ribonucleotide biosynthetic process	subcategory	0.00316351	0.0158723	0.0119217	28	a3819/a4239/a5606/a6894/a7663/g16743/g19109/g19113/g19193/g20907/g22759/g22786/g23121/g23127/g23183/g23743/g23750/g23897/g32349/Phvul.001G151500/Phvul.002G290100/Phvul.002G304700/Phvul.002G305100/Phvul.003G208500/Phvul.006G115400/Phvul.007G034800/Phvul.009G191400/Phvul.010G045400
GO:0046390	BP	ribose phosphate biosynthetic process	subcategory	0.00316351	0.0158723	0.0119217	28	a3819/a4239/a5606/a6894/a7663/g16743/g19109/g19113/g19193/g20907/g22759/g22786/g23121/g23127/g23183/g23743/g23750/g23897/g32349/Phvul.001G151500/Phvul.002G290100/Phvul.002G304700/Phvul.002G305100/Phvul.003G208500/Phvul.006G115400/Phvul.007G034800/Phvul.009G191400/Phvul.010G045400
GO:0016835	MF	carbon-oxygen lyase activity		0.00318303	0.0159015	0.0119436	49	a1957/a1964/a2538/a2769/a2770/a2776/a2778/a2780/a2870/a2921/a4246/a4745/a4759/a6232/a6444/a6545/a8274/a8601/a8813/a8815/a979/g16639/g27101/g28912/g29591/g39921/g40023/g43289/g43536/Phvul.002G219200/Phvul.002G245900/Phvul.004G013500/Phvul.005G089800/Phvul.005G111400/Phvul.005G111600/Phvul.005G111700/Phvul.005G127100/Phvul.005G135200/Phvul.006G195600/Phvul.006G195700/Phvul.007G240500/Phvul.007G2751…
GO:0015252	MF	proton channel activity	subcategory	0.00333368	0.0165117	0.0124019	14	g16743/g19109/g19113/g19193/g20907/g22759/g22786/g23127/g23183/g23743/g23897/g32349/Phvul.006G115400/Phvul.009G191400
GO:0046933	MF	proton-transporting ATP synthase activity, rotational mechanism	subcategory	0.00333368	0.0165117	0.0124019	14	g16743/g19109/g19113/g19193/g20907/g22759/g22786/g23127/g23183/g23743/g23897/g32349/Phvul.006G115400/Phvul.009G191400
GO:0006066	BP	alcohol metabolic process		0.00390258	0.0192472	0.0144566	21	a1627/a302/a4199/a5037/a5478/a7079/a7081/a7337/g35807/g39881/Phvul.001G232000/Phvul.002G188900/Phvul.002G189000/Phvul.002G189100/Phvul.002G245900/Phvul.002G261700/Phvul.002G306400/Phvul.003G284100/Phvul.004G011200/Phvul.007G240500/Phvul.010G143500
GO:0048583	BP	regulation of response to stimulus		0.004223	0.0207392	0.0155773	20	a4244/a4285/a5229/a553/a560/a6084/a7705/a7871/a7897/a8100/a8160/a8175/a8207/a8312/a8331/a8364/a8498/g27126/g39865/Phvul.008G281600
GO:0010038	BP	response to metal ion		0.00507375	0.0247079	0.0185581	8	a7408/a8241/g35657/g39972/g39973/g43482/g43483/Phvul.001G162600
GO:0016755	MF	aminoacyltransferase activity		0.00507375	0.0247079	0.0185581	8	a7408/a8241/g35657/g39972/g39973/g43482/g43483/Phvul.001G162600
GO:0000287	MF	magnesium ion binding		0.00548518	0.0265997	0.0199791	64	a2303/a2538/a2921/a3821/a5760/a8813/a8815/g12419/g12490/g16495/g16639/g16744/g16745/g16816/g18179/g18187/g19110/g19111/g19192/g20908/g21770/g22559/g22580/g22760/g22994/g23128/g23184/g23742/g25866/g29591/g35807/g39881/g40023/g8190/g8199/Phvul.001G232000/Phvul.002G114600/Phvul.003G029300/Phvul.003G284100/Phvul.004G008301/Phvul.004G009145/Phvul.004G009509/Phvul.004G036650/Phvul.004G121633/Phvul.004G…
GO:0006164	BP	purine nucleotide biosynthetic process	subcategory	0.00584737	0.0282379	0.0212095	29	a3819/a4239/a5606/a6894/a7663/g16743/g19109/g19113/g19193/g20907/g22759/g22786/g23121/g23127/g23183/g23743/g23750/g23897/g32349/g43538/Phvul.001G151500/Phvul.002G290100/Phvul.002G304700/Phvul.002G305100/Phvul.003G208500/Phvul.006G115400/Phvul.007G034800/Phvul.009G191400/Phvul.010G045400
GO:0010035	BP	response to inorganic substance		0.00639723	0.0307651	0.0231077	10	a7408/a8241/g35657/g39801/g39972/g39973/g43482/g43483/Phvul.001G162600/Phvul.004G158800
GO:0034470	BP	ncRNA processing		0.00648889	0.031077	0.0233419	42	a1766/a2238/a2441/a3071/a3755/a5753/a6179/a6215/a6440/a6556/a6787/a6873/a7196/a7392/a7399/a7669/a8008/a8413/g20232/g22202/g29479/g29594/g29612/g43385/g43447/Phvul.001G010300/Phvul.001G057900/Phvul.001G070300/Phvul.001G149400/Phvul.002G038100/Phvul.002G051800/Phvul.003G000356/Phvul.003G000382/Phvul.003G019300/Phvul.004G023900/Phvul.004G164600/Phvul.008G005300/Phvul.008G010100/Phvul.008G233300/Phvu…
GO:0004645	MF	1,4-alpha-oligoglucan phosphorylase activity		0.00658991	0.0314309	0.0236078	11	a4541/a7093/a7345/a7347/a7349/a7354/a7356/a7358/a7365/a7366/Phvul.008G269600
GO:0140657	MF	ATP-dependent activity		0.00698509	0.0331792	0.0249209	187	a1046/a1129/a1199/a1478/a1870/a1961/a2099/a2190/a2438/a2523/a2696/a2850/a2938/a2940/a3028/a3038/a3039/a3052/a3103/a3203/a3260/a3265/a3289/a3291/a3363/a3399/a3446/a3544/a3761/a3762/a3778/a4178/a4265/a4711/a5130/a5362/a5453/a5565/a5683/a5837/a6043/a6080/a6083/a6218/a6445/a6485/a6486/a6520/a6521/a6544/a6557/a6566/a6573/a6574/a6580/a6584/a6586/a6605/a6619/a6620/a6650/a6693/a6694/a6697/a6742/a6760/a68…
GO:0072522	BP	purine-containing compound biosynthetic process		0.00809674	0.0383025	0.0287691	29	a3819/a4239/a5606/a6894/a7663/g16743/g19109/g19113/g19193/g20907/g22759/g22786/g23121/g23127/g23183/g23743/g23750/g23897/g32349/g43538/Phvul.001G151500/Phvul.002G290100/Phvul.002G304700/Phvul.002G305100/Phvul.003G208500/Phvul.006G115400/Phvul.007G034800/Phvul.009G191400/Phvul.010G045400
GO:1990904	CC	ribonucleoprotein complex		0.0086451	0.0407304	0.0305926	44	a1769/a2238/a2317/a357/a3884/a3892/a4040/a5912/a6440/a6556/a6723/a6870/a7196/a7198/a8000/g10902/g12551/g19102/g19187/g20232/g22202/g32530/g40403/g43385/g7810/g8308/g8369/Phvul.002G011100/Phvul.002G011200/Phvul.002G038100/Phvul.003G004100/Phvul.003G220300/Phvul.003G256732/Phvul.004G096300/Phvul.005G016800/Phvul.005G158400/Phvul.007G033301/Phvul.008G022975/Phvul.008G070900/Phvul.010G107200/Phvul.01…
GO:0042221	BP	response to chemical		0.0095877	0.0449884	0.0337909	70	a2330/a2918/a3096/a4121/a4285/a4358/a4649/a553/a560/a5897/a6084/a6483/a6563/a6667/a6691/a6807/a6838/a6908/a7038/a7408/a8152/a8207/a8241/a8498/g29416/g35657/g39801/g39865/g39972/g39973/g43482/g43483/g8360/Phvul.001G008100/Phvul.001G077500/Phvul.001G162600/Phvul.001G178900/Phvul.002G109600/Phvul.003G127650/Phvul.003G262800/Phvul.004G158800/Phvul.006G015100/Phvul.006G015200/Phvul.006G022900/Phvul.00…
GO:0016887	MF	ATP hydrolysis activity	subcategory	0.0102966	0.04812	0.036143	100	a1046/a1478/a1961/a2438/a2523/a3103/a3399/a3778/a4178/a4711/a5130/a5362/a5453/a5683/a5837/a6043/a6080/a6083/a6218/a6619/a6620/a6760/a7843/a7844/a841/a8834/g10904/g12272/g16810/g16812/g19104/g19188/g20912/g21765/g22563/g22763/g22781/g22991/g23132/g23159/g23881/g23893/g24117/g24488/g24504/g24552/g25724/g25780/g25807/g25863/g26147/g26170/g26904/g26920/g29582/g35835/g35848/g35849/g35946/g35954/g43396…
