# Supplementary material for: Adaptive gene loss in the common bean pan-genome during range expansion and domestication
Source: Nat Commun. 2024 Aug 7;15:6698. doi: 10.1038/s41467-024-51032-2 (PMC11303546; doi:10.1038/s41467-024-51032-2)
Supplement: Supplementary file 7 — Supplementary Data 4 [file 41467_2024_51032_MOESM7_ESM.xlsx]

## Sheet: Sheet1
Accessions	1004		1005	1006	1006		1007		1008		1011		1012		1013		1015		1017		1019		1022		1024		1026		1028		1029		1030		1031		1036		1038		1039		1042		1044		1045		1048
Genes	Ka/ks ratio	#variants	Ka/ks ratio	#variants	Ka/ks ratio	#variants	Ka/ks ratio	#variants	Ka/ks ratio	#variants	Ka/ks ratio	#variants	Ka/ks ratio	#variants	Ka/ks ratio	#variants	Ka/ks ratio	#variants	Ka/ks ratio	#variants	Ka/ks ratio	#variants	Ka/ks ratio	#variants	Ka/ks ratio	#variants	Ka/ks ratio	#variants	Ka/ks ratio	#variants	Ka/ks ratio	#variants	Ka/ks ratio	#variants	Ka/ks ratio	#variants	Ka/ks ratio	#variants	Ka/ks ratio	#variants	Ka/ks ratio	#variants	Ka/ks ratio	#variants	Ka/ks ratio	#variants	Ka/ks ratio	#variants	Ka/ks ratio
Phvul.001G000400	NA	0	NA	0	NA	1	NA	1	NA	0	NA	0	NA	0	NA	0	NA	0	NA	0	NA	0	NA	0	NA	1	NA	0	NA	1	NA	1	NA	0	NA	0	NA	1	NA	1	NA	1	NA	0	NA	4	NA	4	NA
Phvul.001G000500	NA	0	NA	0	NA	0	NA	0	NA	0	NA	0	NA	0	NA	0	NA	0	NA	0	NA	0	NA	0	NA	0	NA	0	NA	1	NA	0	NA	0	NA	0	NA	1	NA	1	NA	1	NA	0	NA	1	NA	1	NA
Phvul.001G000600	NA	0	NA	0	NA	1	NA	0	NA	0	NA	0	NA	1	NA	0	NA	1	NA	1	NA	0	NA	0	NA	1	NA	0	NA	1	NA	0	NA	0	NA	0	NA	1	NA	2	NA	1	NA	0	0.244395	11	0.293341	12	0.195369
Phvul.001G000700	NA	0	NA	0	NA	1	NA	0	NA	0	NA	0	NA	0	NA	0	NA	0	NA	0	NA	0	NA	0	NA	0	NA	0	NA	0	NA	0	NA	0	NA	0	NA	1	NA	1	NA	1	NA	0	0.565382	6	0.565382	6	0.565382
Phvul.001G000800	NA	0	NA	0	NA	1	NA	0	NA	1	NA	0	NA	0	NA	0	NA	0	NA	0	NA	0	NA	0	NA	0	NA	0	NA	1	NA	0	NA	0	NA	0	NA	1	NA	1	NA	1	NA	0	0.752169	5	0.60139	5	0.752169
Phvul.001G000900	NA	0	NA	0	NA	1	NA	0	NA	1	NA	1	NA	0	NA	0	NA	1	NA	0	NA	0	NA	0	NA	0	NA	0	NA	1	NA	0	NA	1	NA	0	NA	1	NA	1	NA	1	NA	0	0.103953	3	0.103953	3	0.0777551
Phvul.001G001000	NA	0	NA	0	NA	0	NA	0	NA	0	NA	0	NA	0	NA	0	NA	0	NA	0	NA	0	NA	0	NA	0	NA	0	NA	0	NA	0	NA	0	NA	0	NA	0	NA	0	NA	0	NA	0	NA	1	NA	3	NA
Phvul.001G001100	NA	0	NA	0	NA	0	NA	0	NA	0	NA	0	NA	0	NA	0	NA	0	NA	0	NA	0	NA	0	NA	0	NA	0	NA	0	NA	0	NA	0	NA	0	NA	0	NA	0	NA	0	NA	0	NA	1	NA	1	NA
Phvul.001G001200	NA	0	NA	0	NA	0	NA	0	NA	0	NA	0	NA	0	NA	0	NA	0	NA	0	NA	0	NA	0	NA	0	NA	0	NA	0	NA	0	NA	0	NA	0	NA	0	NA	0	NA	0	NA	2	NA	2	NA	2	NA
Phvul.001G001300	NA	0	NA	0	NA	1	NA	0	NA	0	NA	0	NA	0	NA	0	NA	0	NA	0	NA	0	NA	0	NA	0	NA	0	NA	0	NA	0	NA	0	NA	0	NA	1	0.336593	2	NA	1	NA	0	0.0415904	9	0.0415904	9	0.0415904
Phvul.001G001400	NA	0	NA	0	NA	0	NA	0	NA	0	NA	0	NA	0	NA	0	NA	0	NA	0	NA	0	NA	0	NA	0	NA	0	NA	0	NA	0	NA	0	NA	0	NA	0	NA	0	NA	0	NA	0	0.654087	3	0.654087	3	0.654087
Phvul.001G001500	NA	1	NA	1	NA	1	NA	1	NA	1	NA	1	NA	1	NA	1	NA	1	NA	1	NA	1	NA	1	NA	1	NA	1	NA	1	NA	1	NA	1	NA	1	NA	1	NA	1	NA	0	NA	1	NA	7	NA	7	NA
Phvul.001G001600	NA	0	NA	0	NA	0	NA	0	NA	0	NA	1	NA	0	NA	0	NA	1	NA	0	NA	0	NA	1	NA	0	NA	0	NA	0	NA	0	NA	0	NA	0	NA	0	NA	0	NA	0	NA	0	0.163024	11	0.190579	10	0.163024
Phvul.001G001700	NA	0	NA	0	NA	0	NA	0	NA	0	NA	0	NA	0	NA	0	NA	0	NA	0	NA	0	NA	0	NA	0	NA	0	NA	0	NA	0	NA	0	NA	0	NA	0	NA	0	NA	0	NA	0	NA	4	NA	4	NA
Phvul.001G001800	NA	0	NA	0	NA	0	NA	0	NA	0	NA	0	NA	0	NA	0	NA	0	NA	0	NA	0	NA	0	NA	0	NA	0	NA	0	NA	0	NA	0	NA	0	NA	0	NA	0	NA	0	NA	0	NA	0	0.54258	0	0.54258
Phvul.001G001900	NA	0	NA	0	NA	0	NA	0	NA	0	NA	0	NA	0	NA	0	NA	0	NA	0	NA	0	NA	0	NA	0	NA	0	NA	0	NA	0	NA	0	NA	0	NA	0	NA	1	NA	0	NA	0	NA	0	NA	0	NA
Phvul.001G002000	NA	1	NA	1	NA	0	NA	1	NA	0	NA	0	NA	1	NA	1	NA	0	NA	1	NA	1	NA	0	NA	0	NA	1	NA	1	NA	1	NA	1	NA	1	NA	0	NA	0	NA	1	NA	1	NA	2	NA	2	NA
Phvul.001G002100	NA	0	NA	0	NA	0	NA	0	NA	0	NA	0	NA	0	NA	0	NA	0	NA	0	NA	0	NA	0	NA	0	NA	0	NA	0	NA	0	NA	0	NA	0	NA	1	NA	0	NA	0	NA	0	NA	4	NA	4	NA
Phvul.001G002200	NA	0	NA	0	NA	0	NA	0	NA	0	NA	0	NA	0	NA	0	NA	0	NA	0	NA	0	NA	0	NA	0	NA	0	NA	0	NA	0	NA	0	NA	0	NA	0	NA	0	NA	0	NA	0	NA	1	NA	1	NA
Phvul.001G002300	NA	0	NA	0	NA	0	NA	0	NA	0	NA	0	NA	0	NA	0	NA	0	NA	0	NA	0	NA	0	NA	0	NA	0	NA	0	NA	0	NA	0	NA	0	NA	0	NA	0	NA	0	NA	0	0.584424	3	0.584424	3	0.58696
Phvul.001G002400	NA	0	NA	0	NA	0	NA	0	NA	0	NA	0	NA	0	NA	0	NA	0	NA	0	NA	0	NA	0	NA	0	NA	0	NA	0	NA	0	NA	0	NA	0	NA	0	NA	0	NA	0	NA	0	NA	2	NA	2	NA
Phvul.001G002500	NA	0	NA	0	NA	0	NA	0	NA	0	NA	0	NA	0	NA	0	NA	0	NA	0	NA	0	NA	0	NA	0	NA	0	NA	0	NA	0	NA	0	NA	0	NA	0	NA	0	NA	0	NA	0	NA	0	NA	0	NA
Phvul.001G002600	0.300427	4	0.453578	5	NA	5	NA	0	1.21722	6	0.451842	6	0.301996	5	0.303358	5	NA	4	NA	2	NA	0	NA	3	0.603238	7	0.301996	5	0.150598	4	0.606198	3	0.603238	6	1.21722	6	NA	0	0.307426	3	0.453578	5	0.603238	7	0.15193	2	0.404793	5	0.617161
Phvul.001G002700	NA	2	NA	2	NA	0	NA	0	NA	0	NA	0	NA	2	NA	0	NA	1	NA	2	NA	2	NA	0	NA	0	NA	2	NA	0	NA	1	NA	2	NA	2	NA	0	NA	0	NA	0	NA	0	0.670759	18	0.89819	14	0.48192
Phvul.001G002900	NA	0	NA	0	NA	0	NA	0	NA	0	NA	0	NA	0	NA	0	NA	0	NA	1	NA	1	NA	1	NA	0	NA	0	NA	0	NA	0	NA	0	NA	0	NA	0	NA	0	NA	0	NA	0	0.368846	7	0.833097	12
Phvul.001G003000	NA	0	NA	0	NA	0	NA	0	NA	0	NA	0	NA	0	NA	0	NA	0	NA	0	NA	0	NA	0	NA	0	NA	0	NA	0	NA	0	NA	0	NA	0	NA	0	NA	0	NA	0	NA	0	NA	2	NA	2	NA
Phvul.001G003100	NA	0	NA	0	1.08323	5	NA	0	NA	1	NA	0	NA	0	NA	0	NA	0	NA	0	NA	0	NA	5	NA	0	NA	0	NA	0	NA	0	NA	4	NA	1	NA	3	NA	0	NA	0	NA	0	NA	3	NA	3	0.809227
Phvul.001G003200	NA	0	NA	0	NA	0	NA	0	NA	0	NA	0	NA	0	NA	0	NA	0	NA	0	NA	0	NA	0	NA	0	NA	0	NA	0	NA	0	NA	0	NA	0	NA	0	NA	0	NA	0	NA	0	NA	0	NA	0	NA
Phvul.001G003400	NA	0	NA	0	NA	0	NA	0	NA	0	NA	1	NA	0	NA	0	NA	0	NA	0	NA	0	NA	1	NA	0	NA	0	NA	0	NA	0	NA	0	NA	0	NA	0	NA	0	NA	0	NA	0	1.01356	5	1.01356	5	1.35468
Phvul.001G003500	NA	0	NA	0	NA	0	NA	0	NA	0	NA	0	NA	0	NA	0	NA	0	NA	0	NA	0	NA	0	NA	0	NA	0	NA	0	NA	0	NA	0	NA	0	NA	0	NA	0	NA	0	NA	0	NA	1	NA	2	NA
Phvul.001G003600	NA	1	NA	0	NA	0	NA	0	NA	0	NA	0	NA	1	NA	0	NA	1	NA	1	NA	1	NA	0	NA	0	NA	1	NA	0	NA	1	NA	1	NA	1	NA	0	NA	0	NA	0	NA	0	0.127313	17	0.127313	17	0.127313
Phvul.001G003700	NA	0	NA	0	NA	0	NA	0	NA	0	NA	0	NA	0	NA	0	NA	0	NA	0	NA	0	NA	0	NA	0	NA	0	NA	0	NA	0	NA	0	NA	0	NA	0	NA	0	NA	0	NA	0	NA	2	NA	2	NA
Phvul.001G003800	NA	0	NA	0	NA	0	NA	0	NA	0	NA	0	NA	0	NA	0	NA	0	NA	0	NA	0	NA	0	NA	0	NA	0	NA	0	NA	0	NA	0	NA	0	NA	0	NA	0	NA	0	NA	0	0.595664	6	0.395885	7	0.395885
Phvul.001G003900	NA	1	NA	1	NA	0	NA	0	NA	0	NA	0	NA	1	NA	1	NA	1	NA	1	NA	1	NA	0	NA	0	NA	1	NA	0	NA	0	NA	1	NA	1	NA	0	NA	0	NA	1	NA	0	NA	3	NA	3	NA
Phvul.001G004000	NA	0	NA	0	NA	0	NA	0	NA	0	NA	0	NA	0	NA	0	NA	0	NA	0	NA	0	NA	0	NA	0	NA	0	NA	0	NA	0	NA	0	NA	0	NA	0	NA	0	NA	0	NA	0	NA	3	NA	1	NA
Phvul.001G004033	0.321198	2	0.260691	10	0.319941	5	0.321198	2	0.321198	2	0.321198	2	0.260946	10	0.321198	2	0.321198	2	0.642871	3	0.321198	2	0.321198	2	0.321198	2	0.321198	2	0.321198	2	0.321198	2	0.321198	2	0.321198	2	NA	1	0.321198	2	0.321198	2	0.319365	10	0.160229	3	0.0797435	5	0.127386
Phvul.001G004066	NA	0	NA	1	NA	0	NA	0	NA	0	NA	0	NA	1	NA	0	NA	0	NA	1	NA	1	NA	0	NA	0	NA	1	NA	0	NA	1	NA	1	NA	1	NA	0	NA	1	NA	0	NA	0	NA	2	NA	2	NA
Phvul.001G004100	NA	0	NA	0	NA	0	NA	0	NA	0	NA	0	NA	0	NA	0	NA	1	NA	1	NA	1	NA	0	NA	0	NA	1	NA	0	NA	1	NA	0	NA	1	NA	0	NA	1	NA	0	NA	0	NA	2	NA	1	NA
Phvul.001G004200	NA	0	NA	0	NA	0	NA	0	NA	0	NA	0	NA	0	NA	0	NA	0	NA	0	NA	0	NA	0	NA	0	NA	0	NA	0	NA	0	NA	0	NA	0	NA	0	NA	0	NA	0	NA	0	NA	1	NA	0	1.13969
Phvul.001G004300	NA	0	NA	0	NA	0	NA	0	NA	1	NA	1	NA	1	NA	0	NA	0	NA	0	NA	0	NA	1	NA	0	NA	0	NA	0	NA	0	NA	0	NA	0	NA	0	NA	0	NA	0	NA	0	NA	1	NA	1	NA
Phvul.001G004400	NA	0	NA	0	NA	0	NA	0	NA	0	NA	0	NA	0	NA	0	NA	0	NA	0	NA	0	NA	0	NA	0	NA	0	NA	0	NA	0	NA	0	NA	0	NA	0	NA	0	NA	0	NA	0	NA	3	1.07695	5	0.805451
Phvul.001G004500	NA	0	NA	0	NA	0	NA	0	NA	0	NA	0	NA	0	NA	0	NA	0	NA	0	NA	0	NA	0	NA	0	NA	0	NA	0	NA	0	NA	0	NA	0	NA	0	NA	0	NA	0	NA	0	0.536131	3	0.267794	4	0.267794
Phvul.001G004600	NA	2	NA	2	NA	0	NA	0	NA	0	NA	0	NA	0	NA	0	NA	1	NA	0	NA	2	NA	0	NA	0	NA	1	NA	1	NA	1	NA	2	NA	1	NA	0	NA	1	NA	1	NA	0	NA	2	NA	6	NA
Phvul.001G004800	NA	0	NA	0	NA	0	NA	0	NA	0	NA	0	NA	0	NA	0	NA	0	NA	0	NA	0	NA	0	NA	0	NA	0	NA	0	NA	0	NA	2	NA	1	NA	0	NA	0	NA	0	NA	0	NA	7	2.54677	10	NA
Phvul.001G004900	NA	1	NA	1	NA	0	NA	1	NA	1	NA	0	NA	0	NA	1	NA	0	NA	1	NA	0	NA	1	NA	0	NA	0	NA	1	NA	0	0.281498	2	NA	1	NA	0	NA	0	NA	0	NA	0	0.139787	9	0.186474	10	0.139787
Phvul.001G005100	NA	0	NA	0	NA	0	NA	0	NA	0	NA	0	NA	0	NA	0	NA	0	NA	0	NA	0	NA	0	NA	0	NA	0	NA	0	NA	0	NA	0	NA	0	NA	0	NA	0	NA	0	NA	0	0.104063	8	0.104063	8	0.104063
Phvul.001G005200	NA	0	NA	0	NA	0	NA	0	NA	0	NA	0	NA	0	NA	0	NA	0	NA	0	NA	0	NA	0	NA	0	NA	0	NA	0	NA	0	NA	0	NA	0	NA	0	NA	0	NA	0	NA	0	1.16708	5	1.46043	6	1.46043
Phvul.001G005300	NA	0	NA	0	NA	0	NA	0	NA	0	NA	0	NA	0	NA	0	NA	0	NA	0	NA	0	NA	0	NA	0	NA	0	NA	0	NA	0	NA	0	NA	0	NA	0	NA	0	NA	0	NA	0	NA	1	NA	1	NA
Phvul.001G005400	0.285128	2	0.285128	2	NA	0	NA	0	NA	0	NA	1	NA	1	NA	1	NA	1	NA	1	NA	1	NA	1	NA	0	NA	0	NA	1	NA	1	NA	1	NA	1	NA	0	NA	0	NA	0	NA	0	0.664013	11	0.664013	11	0.664013
Phvul.001G005500	NA	0	NA	0	NA	0	NA	0	NA	0	NA	0	NA	0	NA	0	NA	0	NA	0	NA	0	NA	0	NA	0	NA	0	NA	0	NA	0	NA	0	NA	0	NA	0	NA	0	NA	0	NA	0	NA	13	NA	10	NA
Phvul.001G005600	0.215564	7	NA	0	0.191227	5	0.0717211	5	NA	0	NA	1	NA	0	NA	0	NA	3	0.870677	4	0.0571893	6	0.0717211	5	NA	0	NA	1	NA	0	NA	0	0.143576	6	NA	2	NA	0	0.229397	9	0.433938	5	0.0717211	5	0.121702	10	0.114208	7	0.143229
Phvul.001G005700	NA	0	NA	0	NA	0	NA	0	NA	0	NA	0	NA	0	NA	0	NA	0	NA	0	NA	0	NA	0	NA	0	NA	0	NA	0	NA	0	NA	0	NA	0	NA	0	NA	0	NA	0	NA	0	1.17623	5	0.585806	6	0.585806
Phvul.001G005800	NA	0	NA	0	NA	0	NA	0	NA	0	NA	0	NA	0	NA	0	NA	0	NA	0	NA	0	NA	0			NA	0	NA	0	NA	0	NA	0	NA	0	NA	0	NA	0	NA	0	NA	0	0.20976	7	0.20976	7	0.20976
Phvul.001G005900	NA	0	NA	0	NA	0	NA	0	NA	0	NA	0	NA	0	NA	0	NA	0	NA	0	NA	0	NA	0	NA	0	NA	0	NA	0	NA	0	NA	0	NA	0	NA	0	NA	0	NA	0	NA	0	NA	1	NA	0	NA
Phvul.001G006000	NA	0	NA	0	NA	0	NA	0	NA	0	NA	0	NA	0	NA	0	NA	0	NA	0	NA	0	NA	0	NA	0	NA	0	NA	0	NA	0	NA	0	NA	0	NA	0	NA	0	NA	0	NA	0	NA	0	NA	0	NA
Phvul.001G006100	NA	0	NA	0	NA	0	NA	0	NA	0	NA	0	NA	0	NA	0	NA	0	NA	0	NA	0	NA	0	NA	1	NA	0	NA	0	NA	0	NA	0	NA	0	NA	0	NA	0	NA	0	NA	0	1.07334	5	1.07334	5	1.07334
Phvul.001G006200	NA	0	NA	0	NA	0	NA	0	NA	0	NA	0	NA	0	NA	0	NA	0	NA	0	NA	0	NA	0	NA	0	NA	0	NA	0	NA	0	NA	0	NA	0	NA	0	NA	0	NA	0	NA	0	0.555222	3	0.555222	3	0.555222
Phvul.001G006300	NA	0	NA	0	NA	0	NA	0	NA	0	NA	0	NA	0	NA	0	NA	0	NA	0	NA	0	NA	0	NA	0	NA	0	NA	0	NA	0	NA	0	NA	1	NA	0	NA	0	NA	0	NA	0	NA	0	NA	0	NA
Phvul.001G006400	NA	0	NA	0	NA	0	NA	0	NA	0	NA	0	NA	0	NA	0	NA	0	NA	0	NA	0	NA	0	NA	0	NA	0	NA	0	NA	0	NA	0	NA	0	NA	0	NA	0	NA	0	NA	0	NA	0	NA	0	NA
Phvul.001G006500	NA	0	NA	0	NA	0	NA	0	NA	0	NA	0	NA	0	NA	0	NA	0	NA	0	NA	0	NA	0	NA	0	NA	0	NA	0	NA	0	0.146286	0	0.146286	0	NA	0	NA	0	NA	0	NA	0	NA	0	NA	0	NA
Phvul.001G006600	NA	0	NA	0	NA	0	NA	0	NA	0	NA	0	NA	0	NA	0	NA	0	NA	0	NA	0	NA	0	NA	0	NA	0	NA	0	NA	0	NA	0	NA	0	NA	0	NA	0	NA	0	NA	0	NA	0	NA	0	NA
Phvul.001G006700	NA	0	NA	0	NA	0	NA	0	NA	0	NA	0	NA	0	NA	0	NA	0	NA	0	NA	0	NA	0	NA	0	NA	0	NA	0	NA	0	NA	0	NA	0	NA	0	NA	0	NA	0	NA	0	NA	1	NA	2	NA
Phvul.001G006900	NA	0	NA	0	NA	0	NA	0	NA	0	NA	1	NA	1	NA	1	NA	0	NA	0	NA	0	0.826512	4	NA	0	0.826512	4	NA	0	0.826512	4	NA	0	NA	0	NA	0	NA	0	NA	0	NA	0	NA	0	NA	0	NA
Phvul.001G007000	NA	0	NA	0	NA	0	NA	0	NA	1	NA	9	NA	4	NA	2	NA	0	NA	0	NA	0	NA	9	NA	0	NA	9	NA	0	0.848775	8	NA	0	NA	0	NA	0	NA	0	NA	0	NA	0	NA	0	NA	1	NA
Phvul.001G007100	NA	0	NA	0	NA	0	NA	0	NA	0	NA	0	NA	0	NA	0	NA	0	NA	0	NA	0	NA	0	NA	0	NA	0	NA	0	NA	0	NA	0	NA	0	NA	0	NA	0	NA	0	NA	0	NA	3	NA	1	NA
Phvul.001G007200	NA	0	NA	0	NA	0	NA	0	NA	0	NA	0	NA	0	NA	0	NA	0	NA	0	NA	0	NA	0	NA	0	NA	0	NA	0	NA	0	NA	0	NA	0	NA	0	NA	0	NA	0	NA	0	0.150866	3	0.150866	3	0.150866
Phvul.001G007300	NA	0	NA	0	NA	0	NA	0	NA	0	NA	0	NA	0	NA	0	NA	0	NA	0	NA	0	NA	0	NA	0	NA	0	NA	0	NA	0	NA	0	NA	0	NA	0	NA	0	NA	0	NA	0	1.10646	12	2.21942	11	1.10646
Phvul.001G007400	NA	0	NA	0	NA	0	NA	0	NA	0	NA	0	NA	0	NA	0	NA	0	NA	0	NA	0	NA	0	NA	0	NA	0	NA	0	NA	0	NA	0	NA	0	NA	0	NA	0	NA	0	NA	0	NA	1	NA	1	NA
Phvul.001G007500	NA	0	NA	0	NA	0	NA	0	NA	0	NA	0	NA	0	NA	0	NA	0	NA	0	NA	0	NA	0	NA	0	NA	0	NA	0	NA	0	NA	0	NA	0	NA	0	NA	0	NA	0	NA	0	NA	1	NA	1	NA
Phvul.001G007600	NA	0	NA	0	NA	0	NA	0	NA	0	NA	0	NA	0	NA	0	NA	0	NA	0	NA	0	NA	0	NA	0	NA	0	NA	0	NA	0	NA	0	NA	0	NA	0	NA	0	NA	0	NA	0	NA	0	NA	0	NA
Phvul.001G007700	NA	0	NA	0	NA	0	NA	0	NA	0	NA	0	NA	0	NA	0	NA	0	NA	0	NA	0	NA	0	NA	0	NA	0	NA	0	NA	0	NA	0	NA	0	NA	0	NA	0	NA	0	NA	0	0.265167	2	0.265167	2	0.265167
Phvul.001G007800	NA	0	NA	1	NA	0	NA	0	NA	0	NA	0	NA	0	NA	0	NA	0	NA	0	NA	0	NA	0	NA	0	NA	0	NA	0	NA	0	NA	0	NA	0	NA	0	NA	0	NA	0	NA	0	NA	3	NA	1	1.10003
Phvul.001G007900	NA	3	NA	3	NA	2	NA	2	NA	3	0.275717	2	0.275717	2	0.551945	3	NA	1	NA	3	NA	3	0.827605	4	0.551945	3	0.551945	3	NA	2	0.551945	3	NA	2	0.551945	3	NA	1	NA	3	NA	1	NA	2	3.04089	12	3.04089	12	3.04089
Phvul.001G008000	NA	0	NA	0	NA	0	NA	0	NA	0	NA	0	NA	0	NA	0	NA	0	NA	0	NA	0	NA	0	NA	0	NA	0	NA	0	NA	0	NA	0	NA	0	NA	0	NA	0	NA	0	NA	0	NA	2	NA	2	NA
Phvul.001G008100	NA	0	NA	0	NA	1	NA	1	NA	1	NA	0	NA	0	NA	0	NA	0	NA	0	NA	0	NA	0	NA	0	NA	0	NA	0	NA	0	NA	0	NA	0	NA	1	NA	0	NA	1	NA	1	NA	0	NA	0	NA
Phvul.001G008200	NA	0	NA	0	NA	0	NA	0	NA	0	0.146862	3	NA	0	NA	0	NA	0	NA	0	NA	0	0.146862	3	NA	0	NA	0	NA	1	NA	0	NA	0	NA	0	NA	0	NA	0	NA	0	NA	0	0.19555	5	0.146508	6	0.146508
Phvul.001G008300	NA	0	NA	0	NA	0	NA	0	NA	0	NA	0	NA	0	NA	0	NA	0	NA	0	NA	0	NA	0	NA	0	NA	0	NA	0	NA	0	NA	0	NA	0	NA	0	NA	0	NA	0	NA	0	NA	0	NA	0	NA
Phvul.001G008400	NA	2	NA	0	NA	0	NA	1	NA	1	NA	0	NA	1	NA	0	NA	0	NA	2	NA	2	NA	0	NA	1	NA	2	NA	0	NA	2	NA	2	NA	2	NA	2	NA	2	NA	2	NA	1	NA	0	NA	0	NA
Phvul.001G008500	NA	0	NA	0	NA	0	NA	0	NA	0	NA	0	NA	0	NA	0	NA	0	NA	0	NA	0	NA	0	NA	0	NA	0	NA	0	NA	0	NA	0	NA	0	NA	0	NA	0	NA	0	NA	0	NA	0	NA	0	NA
Phvul.001G008600	NA	1	NA	0	NA	1	NA	0	NA	0	NA	1	NA	0	NA	0	NA	1	NA	1	NA	1	NA	1	NA	0	NA	0	NA	1	NA	1	NA	1	NA	1	NA	1	NA	1	NA	1	NA	1	0.302595	2	0.60534	3	0.302595
Phvul.001G008700	NA	0	NA	0	NA	0	NA	0	NA	0	NA	0	NA	0	NA	0	NA	0	NA	0	NA	0	NA	0	NA	0	NA	0	NA	0	NA	0	NA	0	NA	0	NA	0	NA	0	NA	0	NA	0	NA	0	NA	0	NA
Phvul.001G008800	NA	0	NA	0	NA	0	NA	0	NA	0	NA	0	NA	0	NA	0	NA	0	NA	0	NA	0	NA	0	NA	0	NA	0	NA	0	NA	0	NA	0	NA	0	NA	0	NA	0	NA	0	NA	0	NA	0	NA	0	NA
Phvul.001G008900	NA	0	NA	0	NA	0	NA	0	NA	0	NA	0	NA	0	NA	0	NA	0	NA	0	NA	0	NA	0	NA	0	NA	0	NA	0	NA	0	NA	0	NA	0	NA	0	NA	0	NA	0	NA	0	0.202575	5	0.10123	4	0.202575
Phvul.001G009100	NA	0	NA	0	NA	0	NA	0	NA	0	NA	0	NA	0	NA	0	NA	0	NA	0	NA	0	NA	0	NA	0	NA	0	NA	0	NA	0	NA	0	NA	0	NA	0	NA	0	NA	0	NA	0	NA	0	NA	0	NA
Phvul.001G009200	NA	0	NA	0	NA	1	NA	0	NA	0	NA	0	NA	0	NA	0	NA	0	NA	0	NA	0	NA	0	NA	0	NA	0	NA	0	NA	0	NA	0	NA	0	NA	0	NA	0	NA	0	NA	0	NA	2	NA	2	NA
Phvul.001G009300	NA	0	NA	0	NA	2	NA	1	NA	0	NA	1	NA	0	NA	0	NA	0	NA	0	NA	0	NA	1	NA	1	NA	0	NA	0	NA	0	NA	0	NA	0	NA	0	NA	0	NA	1	NA	1	0.740968	7	0.889296	8	0.740968
Phvul.001G009400	NA	0	NA	0	NA	0	NA	0	NA	0	NA	0	NA	0	NA	0	NA	0	NA	0	NA	0	NA	0	NA	0	NA	0	NA	0	NA	0	NA	0	NA	0	NA	0	NA	0	NA	0	NA	0	0.11303	11	0.1297	10	0.11303
Phvul.001G009500	NA	0	NA	0	NA	0	NA	0	NA	0	NA	0	NA	0	NA	0	NA	0	NA	0	NA	0	NA	0	NA	0	NA	0	NA	0	NA	0	NA	0	NA	0	NA	0	NA	0	NA	0	NA	0	0.18806	7	0.314169	5	0.18806
Phvul.001G009600	NA	0	NA	0	NA	0	NA	0	NA	0	NA	0	NA	0	NA	0	NA	0	NA	0	NA	0	NA	0	NA	0	NA	0	NA	0	NA	0	NA	0	NA	0	NA	0	NA	0	NA	0	NA	0			NA	2
Phvul.001G009700	NA	1	NA	1	NA	1	NA	1	NA	1	NA	1	NA	0	NA	0	NA	1	NA	1	NA	1	NA	1	NA	1	NA	0	NA	1	NA	0	NA	0	NA	0	NA	1	NA	0	NA	1	NA	1	NA	2	0.159315	4	NA
Phvul.001G009800	NA	0	NA	0	NA	0	NA	0	NA	0	NA	0	NA	0	NA	0	NA	0	NA	0	NA	0	NA	0	NA	0	NA	0	NA	0	NA	0	NA	0	NA	0	NA	0	NA	0	NA	0	NA	0	NA	0	NA	0	NA
Phvul.001G009900	NA	0	NA	0	NA	0	NA	0	NA	0	NA	0	NA	0	NA	0	NA	0	NA	0	NA	0	NA	0	NA	0	NA	0	NA	0	NA	0	NA	0	NA	0	NA	1	NA	0	NA	0	NA	0	0.330257	0	0.330257	0	0.330257
Phvul.001G010000	NA	0	NA	0	NA	0	NA	0	NA	0	NA	0	NA	0	NA	0	NA	0	NA	0	NA	0	NA	0	NA	0	NA	0	NA	0	NA	0	NA	1	NA	0	NA	0	0.144731	3	NA	0	NA	0	NA	0	NA	0	NA
Phvul.001G010100	NA	0	NA	0	NA	0	NA	0	NA	0	NA	0	NA	0	NA	0	NA	0	NA	0	NA	0	NA	0	NA	0	NA	0	NA	0	NA	0	NA	0	NA	0	NA	0	NA	0	NA	0	NA	0	NA	5	NA	4	NA
Phvul.001G010200	NA	0	NA	0	NA	1	NA	1	NA	1	NA	0	NA	1	NA	0	NA	0	NA	0	NA	0	NA	0	NA	0	NA	1	NA	0	NA	1	NA	1	NA	1	NA	0	NA	1	NA	0	NA	0	NA	1	NA	1	NA
Phvul.001G010300	NA	0	NA	0	NA	0	NA	0	NA	0	NA	0	NA	0	NA	0	NA	0	NA	0	NA	0	NA	0	NA	0	NA	0	NA	0	NA	0	NA	0	NA	0	NA	0	NA	0	NA	0	NA	0	NA	0	NA	0	NA
Phvul.001G010400	NA	0	NA	0	NA	0	NA	0	NA	0	NA	0	NA	0	NA	0	NA	0	NA	0	NA	0	NA	0	NA	0	NA	0	NA	0	NA	0	NA	0	NA	0	NA	0	NA	0	NA	0	NA	0	NA	2	NA	1	NA
Phvul.001G010500	NA	1	NA	1	NA	0	NA	0	NA	0	NA	0	NA	0	NA	0	NA	1	NA	1	NA	1	NA	0	NA	0	NA	0	NA	1	NA	0	NA	0	NA	0	NA	0	NA	0	NA	0	NA	0	NA	0	NA	0	NA
Phvul.001G010600	NA	0	NA	0	NA	0	NA	0	NA	0	NA	0	NA	0	NA	0	NA	0	NA	0	NA	0	NA	0	NA	1	NA	0	NA	0	NA	0	NA	0	NA	0	NA	0	NA	0	NA	0	NA	1	NA	2	NA	3	NA
Phvul.001G010700	NA	0	NA	0	NA	0	NA	0	NA	0	NA	0	NA	0	NA	0	NA	0	NA	0	NA	0	NA	0	NA	0	NA	0	NA	0	NA	0	NA	0	NA	0	NA	0	NA	0	NA	0	NA	0	1.70916	7	NA	6	1.70916
Phvul.001G010800	NA	1	NA	0	NA	1	NA	1	NA	0	NA	1	NA	1	NA	1	NA	1	NA	1	NA	1	NA	0	NA	0	NA	1	NA	0	NA	0	NA	1	NA	1	NA	1	NA	1	NA	1	NA	1	0.576018	3	NA	2	0.576018
Phvul.001G010900	NA	0	NA	0	NA	0	NA	0	NA	0	NA	0	NA	0	NA	0	NA	0	NA	0	NA	0	NA	0	NA	0	NA	0	NA	0	NA	0	NA	0	NA	0	NA	1	NA	0	NA	0	NA	0	2.27975	10	0.377953	9	2.27975
Phvul.001G011000	NA	0	NA	0	NA	0	NA	0	NA	0	NA	0	NA	0	NA	0	NA	0	NA	0	NA	0	NA	0	NA	0	NA	0	NA	0	NA	0	NA	0	NA	0	NA	0	NA	0	NA	0	NA	0	0.0967159	4	0.0287305	11	0.0967159
Phvul.001G011100	NA	1	NA	1	NA	0	NA	0	NA	1	NA	1	NA	1	0.584219	3	NA	1	NA	0	NA	0	NA	0	NA	1	NA	1	NA	0	NA	1	NA	0	NA	3	NA	1	NA	0	1.46421	6	0.584821	3	0.729089	7	0.291639	6	0.583008
Phvul.001G011200	NA	1	NA	0	NA	1	NA	1	NA	1	NA	1	NA	0	NA	1	NA	0	NA	1	NA	1	NA	1	NA	1	NA	0	NA	0	NA	1	NA	1	NA	1	NA	1	NA	0	NA	1	NA	1	NA	4	NA	3	NA
Phvul.001G011300	NA	1	NA	1	NA	1	NA	0	NA	0	NA	0	NA	0	NA	1	NA	1	NA	0	NA	1	NA	1	NA	0	NA	1	NA	1	NA	1	NA	1	NA	1	NA	1	NA	2	NA	1	NA	0	0.0724209	5	NA	2	NA
Phvul.001G011400	NA	0	NA	0	NA	0	NA	0	NA	0	NA	0	NA	0	NA	0	NA	0	NA	0	NA	0	NA	0	NA	0	NA	0	NA	0	NA	0	NA	0	NA	0	NA	0	NA	0	NA	0	NA	0	NA	7	NA	5	NA
Phvul.001G011500	NA	1	NA	1	NA	0	NA	0	NA	0	NA	0	NA	0	NA	0	NA	1	NA	1	NA	1	NA	0	NA	0	NA	0	NA	0	NA	0	NA	0	NA	0	NA	0	NA	0	NA	0	NA	1	NA	1	NA	1	NA
Phvul.001G011600	NA	0	NA	0	NA	0	NA	0	NA	0	NA	0	NA	0	NA	0	NA	0	NA	0	NA	0	NA	0	NA	0	NA	0	NA	0	NA	0	NA	0	NA	0	NA	0	NA	0	NA	0	NA	0	0.576024	3	0.287765	2	0.576024
Phvul.001G011700	NA	0	NA	0	NA	0	NA	0	NA	0	NA	0	NA	0	NA	0	NA	0	NA	0	NA	0	NA	0	NA	0	NA	0	NA	0	NA	0	NA	0	NA	0	NA	0	NA	0	NA	0	NA	0	0.298819	2	NA	1	0.298819
Phvul.001G011800	NA	1	NA	1	NA	0	NA	1	NA	0	NA	0	NA	0	NA	0	NA	0	NA	1	NA	1	NA	0	NA	1	NA	0	NA	0	NA	0	NA	0	NA	0	NA	0	NA	0	NA	0	NA	0	NA	0	NA	1	NA
Phvul.001G011900	NA	0	NA	0	NA	0	NA	0	NA	0	NA	0	NA	0	NA	0	NA	0	NA	0	NA	0	NA	0	NA	0	NA	0	NA	0	NA	0	NA	0	NA	0	NA	0	NA	0	NA	0	NA	0	NA	0	NA	0	NA
Phvul.001G012000	NA	0	NA	0	NA	0	NA	0	NA	0	NA	0	NA	0	NA	0	NA	0	NA	0	NA	0	NA	0	NA	0	NA	0	NA	0	NA	0	NA	0	NA	0	NA	0	NA	1	NA	0	NA	0	NA	0	NA	1	NA
Phvul.001G012100	NA	0	NA	0	NA	0	NA	0	NA	0	NA	0	NA	0	NA	0	NA	0	NA	0	NA	0	NA	0	NA	0	NA	0	NA	0	NA	0	NA	0	NA	0	NA	0	NA	0	NA	0	NA	0	0.0949707	4	0.285382	4	0.0949707
Phvul.001G012300	NA	1	NA	0	NA	0	NA	0	NA	0	NA	0	NA	1	NA	2	NA	1	NA	1	NA	1	NA	2	NA	1	NA	1	NA	0	NA	2	NA	1	NA	1	NA	0	NA	0	0.293326	2	NA	0	0.108131	11	0.29273	4	0.108322
Phvul.001G012400	NA	0	NA	0	NA	0	NA	0	NA	0	NA	0	NA	0	NA	0	NA	0	NA	0	NA	0	NA	0	NA	0	NA	0	NA	0	NA	0	NA	0	NA	0	NA	0	NA	0	NA	0	NA	0	NA	2	NA	4	NA
Phvul.001G012500	NA	1	NA	1	NA	1	NA	1	NA	1	NA	1	NA	1	NA	0	0.301089	2	NA	1	NA	0	NA	0	NA	0	NA	1	0.300945	2	NA	1	NA	1	NA	1	NA	0	NA	1	NA	1	NA	0	0.448887	10	0.224531	7	0.448887
Phvul.001G012600	NA	1	NA	0	NA	1	NA	0	NA	1	NA	0	NA	0	NA	0	NA	1	NA	1	NA	1	NA	0	NA	1	NA	1	NA	0	NA	1	NA	1	NA	1	NA	1	NA	1	NA	0	NA	0	0.0935028	5	0.520149	11	0.140616
Phvul.001G012700	NA	0	NA	0	NA	0	NA	0	NA	0	NA	0	NA	0	NA	0	NA	0	NA	0	NA	0	NA	0	NA	0	NA	0	NA	0	NA	0	NA	0	NA	0	NA	0	NA	0	NA	0	NA	0	NA	2	NA	2	0.144092
Phvul.001G012800	NA	0	NA	0	NA	0	NA	0	NA	0	NA	0	NA	0	NA	0	NA	0	NA	0	NA	0	NA	0	NA	0	NA	0	NA	0	NA	0	NA	1	NA	1	NA	0	NA	0	NA	0	NA	0	NA	3	NA	3	0.141434
Phvul.001G012900	NA	0	NA	0	NA	1	NA	1	NA	0	NA	1	NA	1	NA	0	NA	0	NA	0	NA	0	NA	1	NA	1	NA	1	NA	1	NA	1	NA	0	NA	1	NA	1	NA	1	NA	0	NA	0	NA	7	NA	7	NA
Phvul.001G013000	NA	0	NA	0	NA	0	NA	0	NA	0	NA	0	NA	0	NA	0	NA	0	NA	0	NA	0	NA	0	NA	0	NA	0	NA	0	NA	0	NA	0	NA	0	NA	1	NA	0	NA	0	NA	0	NA	3	NA	3	NA
Phvul.001G013100	NA	0	NA	0	NA	0	NA	0	NA	0	NA	0	NA	0	NA	0	NA	0	NA	0	NA	0	NA	0	NA	0	NA	0	NA	0	NA	0	NA	0	NA	0	NA	0	NA	0	NA	0	NA	0	NA	4	NA	5	NA
Phvul.001G013200	NA	0	NA	0	NA	0	NA	0	NA	0	NA	0	NA	0	NA	0	NA	0	NA	0	NA	0	NA	0	NA	0	NA	0	NA	0	NA	0	NA	0	NA	0	NA	0	NA	0	NA	0	NA	0	NA	0	NA	1	NA
Phvul.001G013300	NA	2	NA	0	0.28986	2	NA	2	NA	2	NA	0	NA	0	NA	0	NA	0	NA	0	NA	1	NA	0	NA	0	NA	0	NA	2	NA	0	NA	1	NA	0	NA	0	NA	2	0.144386	3	0.144386	3	0.873721	8	0.481833	8	0.345529
Phvul.001G013400	NA	0	NA	0	NA	0	NA	0	NA	0	NA	0	NA	0	NA	0	NA	0	NA	0	NA	0	NA	0	NA	0	NA	0	NA	0	NA	0	NA	0	NA	0	NA	0	NA	0	NA	0	NA	0
Phvul.001G013500	NA	0	NA	0	NA	1	NA	0	NA	0	NA	0	NA	0	NA	0	NA	0	NA	0	NA	0	NA	0	NA	0	NA	0	NA	0	NA	0	NA	0	NA	0	NA	0	NA	0	NA	0	NA	0	NA	2	NA	2	NA
Phvul.001G013600	NA	0	NA	0	NA	0	NA	0	NA	0	NA	0	NA	0	NA	0	NA	0	NA	0	NA	0	NA	0	NA	0	NA	0	NA	0	NA	0	NA	0	NA	0	NA	0	NA	0	NA	0	NA	0	1.07307	6	1.07307	6	0.804295
Phvul.001G013700	NA	1	NA	1	NA	1	NA	1	NA	1	NA	1	NA	1	NA	1	NA	0	NA	1	NA	1	NA	1	NA	1	NA	1	NA	2	NA	1	NA	0	NA	0	NA	0	NA	1	NA	1	NA	1	0.797841	9	0.797841	9	0.957832
Phvul.001G013800	NA	0	NA	0	NA	0	NA	0	NA	0	NA	0	NA	0	NA	0	NA	0	NA	0	NA	0	NA	0	NA	0	NA	0	NA	0	NA	0	NA	0	NA	0	NA	0	NA	0	NA	0	NA	0	0.744015	6	0.744015	6	0.744015
Phvul.001G013900	NA	0	NA	0	NA	0	NA	0	NA	0	NA	0	NA	0	NA	0	NA	0	NA	0	NA	0	NA	0	NA	0	NA	0	NA	0	NA	0	NA	0	NA	0	NA	0	NA	0	NA	0	NA	0	0.100342	8	NA	4	0.100342
Phvul.001G014000	0.328043	2	0.328043	2	NA	1	NA	1	NA	1	0.328043	2	NA	1	0.328043	2	0.328043	2	0.328043	2	NA	1	0.328043	2	NA	0	0.328043	2	NA	0	NA	1	NA	0	NA	0	NA	0	NA	1	NA	0	NA	1	0.0542425	7	0.0816696	5	0.0652134
Phvul.001G014100	NA	0	NA	0	NA	0	NA	0	NA	0	NA	0	NA	0	NA	0	NA	0	NA	0	NA	0	NA	0	NA	0	NA	0	NA	0	NA	0	NA	0	NA	0	NA	0	NA	0	NA	0	NA	0	0.633721	3	0.633721	3	0.316677
Phvul.001G014200	NA	0	NA	0	NA	0	NA	0	NA	0	NA	0	NA	0	NA	0	NA	0	NA	0	NA	0	NA	0	NA	0	NA	0	NA	0	NA	0	NA	0	NA	0	NA	0	NA	0	NA	0	NA	0	NA	1	NA	1	NA
Phvul.001G014300	NA	0	NA	0	NA	0	NA	0	NA	0	NA	0	NA	0	NA	0	NA	0	NA	0	NA	0	NA	0	NA	0	NA	0	NA	0	NA	0	NA	0	NA	0	NA	0	NA	0	NA	0	NA	0	NA	0	NA	0	NA
Phvul.001G014400	NA	0	NA	0	NA	0	NA	0	NA	0	NA	0	NA	0	NA	0	NA	0	NA	0	NA	0	NA	0	NA	0	NA	0	NA	0	NA	0	NA	0	NA	0	NA	0	NA	0	NA	0	NA	0	NA	3	NA	2	NA
Phvul.001G014532	NA	0	NA	1	NA	1	NA	1	NA	0	NA	1	NA	1	NA	0	NA	0	NA	0	NA	0	NA	1	NA	1	NA	0	NA	0	NA	0	NA	0	NA	1	NA	0	NA	0	NA	0	NA	0	0.153718	6	0.230654	7	0.122791
Phvul.001G014600	NA	0	NA	0	NA	0	NA	0	NA	0	NA	0	NA	0	NA	0	NA	0	NA	0	NA	0	NA	0	NA	0	NA	0	NA	0	NA	0	NA	0	NA	0	NA	0	NA	0	NA	0	NA	0	NA	0	NA	0	NA
Phvul.001G014700	NA	0	NA	0	NA	0	NA	0	NA	0	NA	0	NA	0	NA	0	NA	0	NA	0	NA	0	NA	0	NA	0	NA	0	NA	0	NA	1	NA	0	NA	0	NA	0	NA	0	NA	0	NA	0	0.427921	5	NA	0	0.426903
Phvul.001G014800	NA	0	NA	0	NA	0	NA	0	NA	0	NA	0	NA	0	NA	0	NA	0	NA	0	NA	0	NA	0	NA	0	NA	0	NA	0	NA	0	NA	0	NA	0	NA	0	NA	0	NA	0	NA	0	1.47985	6	1.47985	7	1.47985
Phvul.001G014900	NA	0	NA	0	NA	0	NA	0	NA	0	NA	0	NA	0	NA	0	NA	0	NA	0	NA	0	NA	0	NA	0	NA	0	NA	0	NA	0	NA	1	NA	1	NA	0	NA	0	NA	0	NA	0	0.108898	8	0.108898	8	0.0813012
Phvul.001G015000	NA	0	NA	0	NA	0	NA	0	NA	0	NA	0	NA	0	NA	0	NA	0	NA	0	NA	0	NA	0	NA	0	NA	0	NA	0	NA	0	NA	0	NA	0	NA	0	NA	0	NA	0	NA	0	NA	0	NA	0	NA
Phvul.001G015100	NA	0	NA	0	NA	1	NA	0	NA	0	NA	0	NA	0	NA	0	NA	0	NA	0	NA	0	NA	0	NA	0	NA	0	NA	0	NA	0	NA	0	NA	0	NA	0	NA	1	NA	0	NA	1	0.136879	16	0.100317	16	0.100317
Phvul.001G015200	NA	0	NA	0	NA	0	NA	0	NA	0	NA	0	NA	0	NA	0	NA	0	NA	0	NA	0	NA	0	NA	0	NA	0	NA	0	NA	0	NA	0	NA	0	NA	0	NA	0	NA	0	NA	0	NA	3	NA	4	NA
Phvul.001G015300	NA	0	NA	0	NA	0	NA	0	NA	0	NA	0	NA	0	NA	0	NA	0	NA	0	NA	0	NA	0	NA	0	NA	0	NA	0	NA	0	NA	0	NA	0	NA	0	NA	0	NA	0	NA	0	NA	2	0.296948	6	0.296948
Phvul.001G015400	NA	0	NA	0	NA	1	NA	0	NA	0	NA	1	NA	1	NA	0	NA	0	NA	0	NA	0	NA	1	NA	0	NA	1	NA	0	NA	1	NA	0	NA	0	NA	0	NA	1	NA	0	NA	0	0.304437	4	0.304437	4	0.304437
Phvul.001G015500	NA	0	NA	0	NA	0	NA	0	NA	0	NA	1	NA	0	NA	0	NA	1	NA	0	NA	1	NA	0	NA	0	NA	0	NA	1	NA	0	NA	0	NA	0	NA	0	NA	0	NA	0	NA	0	0.168857	14	0.202767	15	0.168857
Phvul.001G015600	NA	0	NA	0	NA	0	NA	0	NA	0	NA	0	NA	0	NA	0	NA	0	NA	0	NA	0	NA	0	NA	0	NA	0	NA	0	NA	0	NA	0	NA	0	NA	0	NA	0	NA	0	NA	0	0.0770858	10	0.0770858	10	0.0770858
Phvul.001G015700	NA	0	NA	0	NA	0	NA	0	NA	0	NA	0	NA	0	NA	0	NA	0	NA	0	NA	0	NA	0	NA	0	NA	0	NA	0	NA	0	NA	0	NA	0	NA	0	NA	0	NA	0	NA	0	NA	3	NA	3	NA
Phvul.001G015800	NA	0	NA	0	NA	0	NA	0	NA	0	NA	0	NA	0	NA	0	NA	0	NA	0	NA	0	NA	0	NA	0	NA	0	NA	0	NA	0	NA	0	NA	0	NA	0	NA	0	NA	0	NA	0	NA	0	NA	0	NA
Phvul.001G015900	NA	0	NA	0	NA	0	NA	0	NA	0	NA	0	NA	0	NA	0	NA	0	NA	0	NA	0	NA	0	NA	0	NA	0	NA	0	NA	0	NA	0	NA	0	NA	0	NA	0	NA	0	NA	0	1.50501	9	0.900705	7	1.50501
Phvul.001G016000	NA	0	NA	0	NA	0	NA	0	NA	0	NA	0	NA	0	NA	0	NA	0	NA	0	NA	0	NA	0	NA	0	NA	0	NA	0	NA	0	NA	0	NA	0	NA	0	NA	0	NA	0	NA	0	1.14203	10	1.14203	10	1.14203
Phvul.001G016050	NA	0	NA	0	NA	1	NA	0	NA	0	NA	0	NA	0	NA	0	NA	0	NA	0	NA	0	NA	1	NA	0	NA	1	NA	0	NA	1	NA	3	NA	0	NA	1	NA	0	NA	0	NA	0	NA	9	NA	10	NA
Phvul.001G016100	NA	0	NA	0	NA	0	NA	0	NA	0	NA	0	NA	0	NA	0	NA	0	NA	0	NA	0	NA	0	NA	0	NA	0	NA	0	NA	0	NA	0	NA	0	NA	0	NA	0	NA	0	NA	0	NA	4	NA	6	NA
Phvul.001G016300	NA	0	NA	0	NA	0	NA	0	NA	0	NA	0	NA	0	NA	0	NA	0	NA	0	NA	0	NA	0	NA	0	NA	0	NA	0	NA	0	NA	0	NA	0	NA	0	NA	0	NA	0	NA	0	0.832153	4	0.832153	4	0.832153
Phvul.001G016400	NA	0	NA	0	NA	0	NA	0	NA	0	NA	0	NA	0	NA	0	NA	0	NA	0	NA	0	NA	0	NA	0	NA	0	NA	0	NA	0	NA	0	NA	0	NA	0	NA	0	NA	0	NA	0	0.480698	8	0.480698	8	0.480698
Phvul.001G016450	NA	0	NA	0	NA	0	NA	0	NA	0	NA	0	NA	0	NA	0	NA	0	0.29925	2	NA	0	0.29925	2	NA	0	NA	0	NA	0	NA	0	NA	1	NA	0	NA	0	NA	0	NA	0	NA	0	0.097001	4	0.097001	4	0.0715514
Phvul.001G016500	NA	0	NA	0	NA	0	NA	0	NA	0	NA	0	NA	0	NA	0	NA	0	NA	0	NA	0	NA	0	NA	0	NA	0	NA	1	NA	0	NA	0	NA	0	NA	0	NA	0	NA	0	NA	0	0.252927	11	0.151767	9	0.216586
Phvul.001G016600	NA	0	NA	0	NA	0	NA	0	NA	0	NA	0	NA	0	NA	0	NA	0	NA	0	NA	0	NA	0	NA	0	NA	0	NA	0	NA	0	NA	0	NA	0	NA	0	NA	0	NA	0	NA	0	0.894495	7	NA	3	0.894495
Phvul.001G016700	NA	0	NA	0	NA	2	NA	0	NA	0	NA	0	NA	0	NA	0	NA	0	NA	0	NA	0	NA	0	NA	0	NA	0	NA	0	NA	0	NA	2	NA	2	NA	0	NA	2	NA	0	NA	0	0.375835	3	1.88782	7	0.565116
Phvul.001G016800	NA	3	NA	3	NA	5	NA	3	NA	3	NA	2	NA	1	NA	1	NA	1	NA	1	NA	1	NA	2	NA	0	NA	0	NA	3	NA	1	NA	5	NA	5	NA	0	NA	7	NA	2	NA	2	NA	3	NA	5	NA
Phvul.001G016900	NA	0	NA	0	NA	1	NA	0	NA	0	NA	0	NA	0	NA	0	NA	0	NA	0	NA	0	NA	0	NA	0	NA	0	NA	0	NA	0	NA	0	NA	0	NA	0	NA	1	NA	0	NA	0	0.0881209	9	0.0881209	9	0.0881209
Phvul.001G017000	NA	0	NA	1	NA	0	NA	0	NA	1	NA	0	NA	0	NA	0	NA	0	NA	0	NA	0	NA	0	NA	0	NA	0	NA	0	NA	0	NA	0	NA	0	NA	0	NA	0	NA	0	NA	0	0.588041	3	0.350736	11	0.350736
Phvul.001G017100	NA	1	NA	1	NA	0	NA	0	NA	2	NA	0	NA	0	NA	0	NA	0	NA	0	NA	0	NA	0	NA	0	NA	0	NA	1	NA	0	NA	0	NA	0	NA	0	NA	0	NA	0	NA	0	NA	0	NA	4	NA
Phvul.001G017200	NA	0	NA	0	NA	0	NA	0	NA	0	NA	0	NA	0	NA	0	NA	0	NA	0	NA	0	NA	0	NA	0	NA	0	NA	0	NA	0	NA	0	NA	1	NA	0	NA	1	NA	0	NA	0	NA	2	NA	3	NA
Phvul.001G017300	NA	0	NA	0	NA	0	NA	0	NA	0	NA	0	NA	0	NA	0	NA	0	NA	0	NA	0	NA	0	NA	0	NA	0	NA	0	NA	0	NA	0	NA	0	NA	0	NA	0	NA	1	NA	0	0.0983165	4	NA	2	NA
Phvul.001G017400	NA	0	NA	0	0.325677	2	NA	0	NA	0	NA	0	NA	0	NA	0	NA	0	NA	0	NA	0	NA	0	NA	0	NA	0	NA	1	NA	1	NA	0	NA	0	NA	0	0.325677	2	NA	0	NA	0	0.16274	3	0.16274	3	NA
Phvul.001G017500	NA	0	NA	0	NA	0	NA	0			NA	0	NA	0	NA	0	NA	0	NA	0	NA	0	NA	0	NA	0	NA	0	NA	0	NA	0	NA	0	NA	0	NA	1	NA	0	NA	1	NA	0	NA	0	NA	2	NA
Phvul.001G017600	NA	0	NA	0	NA	0	NA	1	NA	1	NA	0	NA	0	NA	0	NA	0	NA	0	NA	0	NA	0	NA	0	NA	0	NA	0	NA	0	NA	0	NA	0	NA	0	NA	0	NA	0	NA	1	NA	0	NA	0	NA
Phvul.001G017700	NA	0	NA	0	NA	1	NA	6	0.146597	6	NA	0	NA	0	NA	0	NA	0	NA	0	NA	0	NA	0	NA	0	NA	0	NA	4	NA	0	NA	0	NA	0	NA	0	NA	0	NA	0	0.0975158	8	0.0977229	8	0.117397	7	0.0977229
Phvul.001G017800	NA	0	NA	0	NA	0	NA	0	NA	0	NA	0	NA	0	NA	0	NA	0	NA	0	NA	0	NA	0	NA	0	NA	0	NA	0	NA	0	NA	0	NA	0	NA	0	NA	0	NA	0	NA	0	0.0795096	10	0.0794133	10	0.0794133
Phvul.001G017900	NA	0	NA	0	NA	0	NA	0	NA	0	NA	1	NA	0	NA	1	NA	0	NA	0	NA	0	NA	1	NA	0	NA	1	NA	0	NA	1	NA	0	NA	0	NA	0	NA	0	NA	0	NA	0	0.0502269	7	0.0502269	7	0.0749743
Phvul.001G018000	NA	2	NA	2	NA	0	NA	1	NA	1	NA	0	NA	1	NA	0	NA	2	NA	1	NA	2	NA	0	NA	1	NA	0	NA	2	NA	0	0.293787	2	NA	0	NA	0	NA	1	NA	1	NA	2	0.659669	16	0.527678	17	0.644253
Phvul.001G018200	NA	0	NA	0	NA	0	NA	0	NA	0	NA	0	NA	0	NA	0	NA	0	NA	0	NA	0	NA	0	NA	0	NA	0	NA	0	NA	0	NA	0	NA	0	NA	0	NA	0	NA	0	NA	0	NA	0	NA	0	NA
Phvul.001G018300	NA	0	NA	0	NA	0	NA	0	NA	0	NA	0	NA	0	NA	0	NA	0	NA	0	NA	0	NA	0	NA	0	NA	1	NA	0	NA	0	NA	0	NA	0	NA	0	NA	0	NA	0	NA	0	0.64212	4	0.319373	5	0.479294
Phvul.001G018400	NA	0	NA	0	NA	0	NA	0	NA	0	NA	0	NA	0	NA	0	NA	0	NA	0	NA	0	NA	0	NA	0	NA	0	NA	0	NA	0	NA	0	NA	0	NA	0	NA	0	NA	0	NA	0	NA	1	NA	1	NA
Phvul.001G018600	NA	0	NA	0	NA	0	NA	0	NA	0	NA	0	NA	0	NA	0	NA	0	NA	0	NA	0	NA	0	NA	0	NA	0	NA	0	NA	0	NA	0	NA	0	NA	1	NA	0	NA	0	NA	0	0.11395	11	0.11395	11	0.11395
Phvul.001G018700	NA	0	NA	0	NA	0	NA	0	NA	0	NA	0	NA	0	NA	0	NA	0	NA	0	NA	0	NA	0	NA	0	NA	0	NA	0	NA	0	NA	0	NA	0	NA	0	NA	0	NA	0	NA	0	0.109407	4	0.218932	5	0.218932
Phvul.001G018800	NA	0	NA	0	NA	0	NA	0	NA	0	NA	1	NA	1	NA	1	NA	0	NA	0	NA	0	NA	1	NA	0	NA	1	NA	0	NA	1	NA	0	NA	0	NA	1	NA	0	NA	0	NA	0	0.754352	8	1.20738	7	0.754352
Phvul.001G018900	NA	0	NA	0	NA	1	NA	0	NA	0	NA	0	NA	0	NA	0	NA	0	NA	0	NA	0	NA	0	NA	0	NA	0	NA	0	NA	0	NA	0	NA	0	NA	1	NA	1	NA	1	NA	0	1.63745	21	1.73513	22	1.83374
Phvul.001G019100	NA	0	NA	0	NA	0	0.921061	4	0.767223	7	NA	0	NA	0	NA	0	NA	0	NA	0	NA	1	NA	0	NA	0	NA	0	NA	0	NA	0	NA	0	NA	0	NA	0	NA	0	NA	0	NA	0	0.555906	31	0.555906	31	0.647018
Phvul.001G019200	NA	0	NA	0	NA	0	NA	5	NA	7	NA	0	NA	0	NA	0	NA	0	NA	0	NA	0	NA	0	NA	0	NA	0	NA	0	NA	0	NA	0	NA	0	NA	0	NA	0	NA	0	NA	0	NA	2	NA	2	NA
Phvul.001G019300	NA	0	NA	1	0.461431	7	0.519167	10	0.694422	6	0.349019	2	NA	0	NA	0	0.115323	4	NA	0	NA	0	NA	2	0.349019	2	0.173552	3	NA	0	NA	1	NA	1	NA	1	NA	0	0.578752	8	0.173552	3	NA	1	0.230194	5	0.230194	5	0.230194
Phvul.001G019400	NA	0	NA	0	NA	0	NA	0	NA	0	NA	0	NA	0	NA	0	NA	0	NA	0	NA	0	NA	0	NA	0	NA	0	NA	0	NA	0	NA	0	NA	0	NA	1	NA	0	NA	0	NA	0	1.54375	9	NA	12	2.59326
Phvul.001G019500	NA	0	NA	0	NA	0	NA	0	NA	0	NA	0	NA	0	NA	0	NA	0	NA	0	NA	0	NA	0	NA	0	NA	0	NA	0	NA	0	NA	0	NA	0	NA	0	NA	0	NA	0	NA	0	NA	0	NA	1	NA
Phvul.001G019600	NA	0	NA	0	NA	0	NA	0	NA	1	NA	0	NA	0	NA	0	NA	0	NA	0	NA	0	NA	0	NA	0	NA	0	NA	0	NA	0	NA	0	NA	0	NA	0	NA	0	NA	0	NA	0	NA	4	NA	5	NA
Phvul.001G019700	NA	1	NA	0	NA	0	NA	1	0.263281	2	NA	1	NA	1	NA	1	NA	1	NA	0	NA	1	NA	1	0.263281	2	NA	1	NA	1	NA	1	NA	1	NA	1	NA	1	NA	1	NA	1	NA	2	0.259694	4	0.259694	4	NA
Phvul.001G019800	NA	1	NA	1	NA	1	NA	0	NA	2	NA	1	NA	1	NA	0	NA	1	NA	1	NA	2	NA	1	NA	1	NA	1	NA	1	NA	1	NA	0	NA	0	NA	1	NA	1	NA	1	NA	1	0.028512	11	0.0317117	10	0.0317117
Phvul.001G019900	NA	0	NA	0	NA	0	NA	0	NA	0	NA	0	NA	0	NA	0	NA	0	NA	0	NA	0	NA	0	NA	0	NA	0	NA	0	NA	0	NA	0	NA	0	NA	0	NA	0	NA	0	NA	0	NA	1	NA	1	NA
Phvul.001G020000	NA	1	NA	0	NA	0	NA	0	NA	0	NA	0	NA	0	NA	0	NA	0	NA	0	NA	0	NA	0	0.846032	4	NA	0	NA	0	NA	0	NA	0	NA	0	NA	0	NA	0	NA	0	NA	0	0.422542	5	0.563688	7	0.563496
Phvul.001G020100	NA	0	NA	0	NA	0	NA	0			NA	0	NA	0	NA	0	NA	0	NA	0	NA	0	NA	0	NA	2	NA	0	NA	0	NA	0	NA	0	NA	0	NA	0	NA	0	NA	0	NA	0	0.0744365	5	NA	6	NA
Phvul.001G020200	NA	0	NA	0	NA	0	NA	0	0.60421	3	NA	0	NA	0	NA	0	NA	0	NA	0	NA	0	NA	0	NA	2	NA	0	NA	0	NA	0	NA	0	NA	0	NA	0	NA	0	NA	0	NA	0	0.365077	21	0.398158	22	0.398158
Phvul.001G020300	NA	0	NA	0	NA	0	NA	0	NA	0	NA	0	NA	0	NA	0	NA	0	NA	0	NA	0	NA	0	NA	0	NA	0	NA	0	NA	1	NA	0	NA	0	NA	0	NA	0	NA	0	NA	0	NA	1	NA	0	NA
Phvul.001G020350	NA	0	NA	0	NA	0	NA	0	NA	0	NA	0	NA	1	NA	0	NA	0	NA	0	NA	0	NA	0	NA	0	NA	1	NA	0	NA	0	NA	0	NA	0	NA	0	NA	0	NA	0	NA	0	NA	0	NA	0	NA
Phvul.001G020400	NA	0	NA	0	NA	0	NA	0	NA	0	NA	0	NA	0	NA	0	NA	0	NA	0	NA	0	NA	0	NA	0	NA	0	NA	0	NA	0	NA	0	NA	0	NA	0	NA	0	NA	0	NA	0	0.29327	2	0.29327	2	0.29327
Phvul.001G020501	NA	0	NA	0	NA	0	NA	0	NA	1	NA	0	NA	0	NA	0	NA	0	NA	0	NA	0	NA	0	NA	1	NA	0	NA	0	NA	0	NA	0	NA	0	NA	0	NA	0	NA	0	NA	0	NA	0	NA	0	NA
Phvul.001G020600	NA	0	NA	0	NA	0	NA	0	NA	0	NA	0	NA	0	NA	0	NA	0	NA	0	NA	0	NA	0	NA	0	NA	0	NA	0	NA	0	NA	0	NA	0	NA	0	NA	0	NA	0	NA	0	NA	0	NA	0	NA
Phvul.001G020800	NA	0	NA	0	NA	0	NA	0	NA	0	NA	0	NA	0	NA	0	NA	0	NA	0	NA	0	NA	0	NA	0	NA	0	NA	0	NA	0	NA	0	NA	0	NA	0	NA	0	NA	0	NA	0	NA	0	NA	0	NA
Phvul.001G020900	NA	0	NA	0	NA	0	NA	0	NA	0	NA	0	NA	0	NA	0	NA	0	NA	0	NA	0	NA	0	NA	0	NA	0	NA	0	NA	0	NA	0	NA	0	NA	0	NA	0	NA	0	NA	0	NA	2	NA	0	NA
Phvul.001G021000	NA	0	NA	0	NA	0	NA	0	NA	0	NA	0	NA	0	NA	0	NA	0	NA	0	NA	0	NA	0	NA	0	NA	0	NA	0	NA	0	NA	0	NA	0	NA	0	NA	0	NA	0	NA	0	NA	10	NA	10	NA
Phvul.001G021100	NA	0	NA	0	NA	0	NA	0	NA	0	NA	0	NA	0	NA	0	NA	0	NA	0	NA	0	NA	0	NA	0	NA	0	NA	0	NA	0	NA	0	NA	0	NA	0	NA	0	NA	0	NA	0	0.29173	6	0.218202	7	0.218202
Phvul.001G021200	NA	0	NA	0	NA	0	NA	0	NA	0	NA	0	NA	0	NA	0	NA	0	NA	0	NA	0	NA	0	NA	0	NA	0	NA	0	NA	0	NA	0	NA	0	NA	0	NA	0	NA	0	NA	0	NA	0	NA	0	NA
Phvul.001G021300	NA	0	NA	1	NA	0	NA	0	NA	1	NA	0	NA	0	NA	0	NA	0	NA	1	NA	1	NA	0	NA	0	NA	0	NA	0	NA	0	NA	0	NA	0	NA	1	NA	0	NA	0	NA	0	0.0676876	5	0.0676876	5	0.135491
Phvul.001G021400	NA	1	NA	1	NA	0	NA	0	NA	0	NA	0	NA	0	NA	0	NA	1	NA	1	NA	1	NA	0	NA	0	NA	0	NA	0	NA	0	NA	0	NA	0	NA	1	NA	0	NA	0	NA	0	NA	3	NA	3	NA
Phvul.001G021500	NA	0	NA	0	NA	0	NA	0	NA	0	NA	0	NA	0	NA	0	NA	0	NA	0	NA	0	NA	0			NA	0	NA	0	NA	0	NA	0	NA	0	NA	0	NA	0	NA	0	NA	0	NA	1	NA	1	NA
Phvul.001G021550	NA	0	NA	0	NA	0	NA	0	NA	0	NA	0	NA	0	NA	0	NA	0	NA	0	NA	0	NA	0	NA	0	NA	0	NA	0	NA	0	NA	0	NA	0	NA	0	NA	0	NA	0	NA	0	NA	1	NA	2	NA
Phvul.001G021600	NA	1	NA	0	NA	0	NA	0	NA	0	NA	1	NA	1	NA	1	NA	1	NA	0	NA	1	NA	1	NA	1	NA	1	NA	1	NA	1	NA	0	NA	0	NA	1	NA	0	NA	1	NA	0	1.26123	6	2.52924	9	2.52924
Phvul.001G021700	NA	0	NA	0	NA	0	NA	0	NA	0	NA	0	NA	0	NA	0	NA	0	NA	0	NA	0	NA	0	NA	0	NA	0	NA	0	NA	0	NA	0	NA	0	NA	0	NA	0	NA	0	NA	0	NA	0	NA	0	NA
Phvul.001G021750	NA	0	NA	0	NA	0	NA	0	NA	0	NA	0	NA	0	NA	0	NA	0	NA	0	NA	0	NA	0	NA	0	NA	0	NA	0	NA	0	NA	0	NA	0	NA	0	NA	0	NA	0	NA	0	NA	0	NA	0	NA
Phvul.001G021900	NA	1	NA	1	NA	0	NA	0	NA	1	NA	1	NA	0	NA	0	NA	1	NA	2	NA	2	NA	1	NA	0	NA	0	NA	1	NA	0	NA	0	NA	0	NA	0	NA	0	NA	0	NA	0	0.671358	10	0.431056	10	0.503036
Phvul.001G022000	NA	0	NA	0	NA	0	NA	0	NA	0	NA	0	NA	0	NA	0	NA	0	NA	0	NA	0	NA	0	NA	0	NA	0	NA	0	NA	0	NA	0	NA	0	NA	0	NA	0	NA	0	NA	0	NA	0	NA	0	NA
Phvul.001G022100	NA	1	NA	1	NA	1	NA	0	NA	0	NA	1	NA	1	NA	0	NA	0	NA	1	NA	1	NA	0	NA	1	NA	0	NA	0	NA	0	NA	0	NA	0	NA	0	NA	0	NA	0	NA	0	NA	5	NA	6	NA
Phvul.001G022200	NA	0	NA	0	NA	0	NA	0	NA	0	NA	0	NA	0	NA	0	NA	0	NA	0	NA	0	NA	0	NA	0	NA	0	NA	0	NA	0	NA	0	NA	0	NA	0	NA	0	NA	0	NA	0	NA	1	NA	1	NA
Phvul.001G022400	NA	1	NA	1	NA	1	NA	0	NA	1	NA	0	NA	0	NA	0	NA	0	NA	1	NA	1	NA	0	NA	1	NA	0	NA	0	NA	0	NA	1	NA	1	NA	0	NA	1	NA	1	NA	0	0.655975	18	0.605023	18	0.94827
Phvul.001G022500	NA	1	NA	1	NA	1	NA	1	NA	0	NA	0	NA	0	NA	0	NA	1	NA	1	NA	1	NA	0	NA	0	NA	0	NA	1	NA	0	NA	0	NA	0	NA	1	NA	1	NA	1	NA	0	0.789564	12	0.691285	11	0.789564
Phvul.001G022600	NA	0	NA	0	NA	0	NA	0	NA	0	NA	0	NA	0	NA	1	NA	0	NA	0	NA	0	NA	0	NA	0	NA	0	NA	0	NA	0	NA	0	NA	0	NA	1	NA	0	NA	0	NA	0	1.11801	15	0.72525	18	0.725595
Phvul.001G022700	NA	0	NA	0	NA	1	NA	0	NA	0	NA	0	NA	0	NA	0	NA	0	NA	0	NA	0	NA	0	NA	0	NA	0	NA	0	NA	0	NA	0	NA	0	NA	0	NA	0	NA	0	NA	0	NA	2	NA	2	0.620951
Phvul.001G022800	NA	0	NA	0	NA	0	NA	0	NA	0	NA	0	NA	0	NA	0	NA	0	NA	0	NA	0	NA	0	NA	0	NA	0	NA	0	NA	0	NA	0	NA	0	NA	0	NA	0	NA	0	NA	0	0.573693	6	0.43	5	0.43
Phvul.001G022900	NA	0	NA	0	NA	0	NA	0	NA	0	NA	0	NA	1	NA	0	NA	0	NA	0	NA	0	NA	0	NA	0	NA	0	NA	0	NA	1	NA	0	NA	0	NA	0	NA	0	NA	1	NA	0	0.0902059	4	NA	0	0.0674441
Phvul.001G023000	NA	2	NA	1	NA	1	NA	0	NA	0	NA	0	NA	0	NA	0	NA	0	NA	1	NA	1	NA	0	NA	0	NA	0	NA	0	NA	0	NA	0	NA	0	NA	2	NA	0	NA	2	NA	0	0.385744	8	0.483355	9	0.483355
Phvul.001G023100	NA	0	NA	1	NA	0	NA	0	NA	0	NA	0	NA	0	NA	0	NA	0	NA	1	NA	1	NA	0	NA	0	NA	0	NA	1	NA	0	NA	0	NA	0	NA	1	NA	0	NA	1	NA	0	NA	2	NA	2	NA
Phvul.001G023200	NA	1	NA	0	NA	1	NA	1	NA	0	NA	0	NA	0	NA	0	NA	1	NA	1	NA	1	NA	0	NA	1	NA	0	NA	0	NA	0	NA	0	NA	0	NA	1	NA	0	NA	1	NA	0	NA	4	NA	5	NA
Phvul.001G023300	NA	0	NA	0	NA	0	NA	0	NA	0	NA	0	NA	0	NA	0	NA	0	NA	0	NA	0	NA	0	NA	0	NA	0	NA	0	NA	0	NA	1	NA	1	NA	0	NA	0	NA	0	NA	0	0.590997	7	NA	7	0.739452
Phvul.001G023400	NA	1	NA	1	NA	0	NA	1	NA	1	NA	0	NA	0	NA	0	NA	1	NA	1	NA	1	NA	1	NA	0	NA	0	NA	0	NA	0	NA	0	NA	0	NA	0	NA	0	NA	1	NA	0	NA	3	0.628167	3	NA
Phvul.001G023500	NA	0	NA	0	NA	0	NA	0	NA	0	NA	0	NA	0	NA	0	NA	0	NA	0	NA	0	NA	0	NA	0	NA	0	NA	0	NA	0	NA	0	NA	0	NA	0	NA	0	NA	0	NA	0	NA	2	NA	2	NA
Phvul.001G023600	1.3006	6	0.974173	5	NA	1	0.979594	4	NA	1	0.974173	5	NA	2	NA	3	NA	4	NA	5	0.649054	4	NA	0	NA	0	NA	0	NA	3	NA	0	NA	0	NA	1	1.3006	6	1.30783	5	0.649054	4	NA	0	0.649054	4	1.62787	7	1.62787
Phvul.001G023700	NA	0	NA	0	NA	0	NA	0	NA	0	NA	0	NA	0	NA	0	NA	0	NA	0	NA	0	NA	0	NA	0	NA	0	NA	0	NA	0	NA	0	NA	0	NA	0	NA	0	NA	0	NA	0	3.32967	10	2.58062	8	2.95448
Phvul.001G023800	NA	0	NA	0	NA	0	NA	0	NA	0	NA	0	NA	0	NA	0	NA	0	NA	0	NA	0	NA	0	NA	0	NA	0	NA	0	NA	0	NA	0	NA	0	NA	0	NA	0	NA	0	NA	0	0.146681	9	NA	2	0.176429
Phvul.001G023900	NA	0	NA	0	NA	0	NA	0	NA	0	NA	0	NA	0	NA	0	NA	0	NA	0	NA	0	NA	0	NA	0	NA	0	NA	0	NA	0	NA	0	NA	0	NA	0	NA	0	NA	0	NA	0	1.53505	11	1.53505	11	1.53505
Phvul.001G024000	NA	0	NA	0	NA	0	NA	0	NA	0	NA	0	NA	0	NA	0	NA	0	NA	0	NA	0	NA	0	NA	0	NA	0	NA	0	NA	0	NA	0	NA	0	NA	1	NA	0	NA	0	NA	0	NA	2	NA	2	NA
Phvul.001G024100	NA	1	NA	0	NA	0	NA	0	NA	0	NA	0	NA	0	NA	0	NA	1	NA	1	NA	1	NA	0	NA	0	NA	0	NA	0	NA	0	NA	0	NA	0	NA	1	NA	0	NA	0	NA	0	1.30987	6	1.30987	6	1.30987
Phvul.001G024200	NA	0	NA	0	NA	0	NA	0	NA	0	NA	0	NA	0	NA	0	NA	0	NA	0	NA	0	NA	0	NA	0	NA	0	NA	0	NA	0	NA	0	NA	0	NA	0	NA	0	NA	0	NA	0	NA	3	NA	3	NA
Phvul.001G024300	NA	0	NA	0	NA	0	NA	0	NA	0	NA	0	NA	0	NA	0	NA	0	NA	0	NA	0	NA	0	NA	0	NA	0	NA	0	NA	0	NA	0	NA	0	NA	0	NA	0	NA	0	NA	0	NA	1	NA	4	NA
Phvul.001G024400	NA	1	NA	1	NA	1	NA	0	NA	0	NA	0	NA	1	NA	1	NA	0	NA	0	NA	1	NA	0	NA	0	NA	0	NA	0	NA	0	NA	0	NA	0	NA	1	NA	0	NA	1	NA	1	NA	4	NA	4	NA
Phvul.001G024500	NA	1	NA	0	NA	0	NA	1	NA	1	NA	1	NA	0	NA	0	NA	0	NA	1	NA	1	NA	0	NA	1	NA	1	NA	0	NA	0	NA	0	NA	0	NA	1	NA	0	NA	1	NA	1	NA	3	NA	5	NA
Phvul.001G024600	NA	1	NA	1	NA	0	NA	0	NA	0	NA	0	NA	0	NA	0	NA	0	NA	1	NA	0	NA	0	NA	0	NA	0	NA	0	NA	0	NA	0	NA	0	NA	1	NA	0	NA	1	NA	0	NA	0	NA	1	NA
Phvul.001G024700	NA	1	NA	1	NA	0	NA	0	NA	1	NA	1	NA	0	NA	1	NA	1	NA	1	NA	1	NA	0	NA	3	NA	0	NA	1	NA	0	NA	1	NA	0	NA	1	NA	1	NA	1	NA	0	NA	7	NA	7	NA
Phvul.001G024800	NA	0	NA	0	NA	0	NA	0	NA	0	NA	0	NA	0	NA	0	NA	0	NA	0	NA	0	NA	0	NA	0	NA	0	NA	1	NA	0	NA	0	NA	0	NA	0	NA	0	NA	0	NA	0	0.292843	4	0.58879	3	0.292843
Phvul.001G024900	NA	0	NA	0	NA	0	NA	0	NA	0	NA	0	NA	0	NA	0	NA	1	NA	1	NA	1	NA	0	NA	1	NA	1	NA	0	NA	0	NA	0	NA	0	NA	1	NA	0	NA	0	NA	0	0.11663	7	0.195317	6	0.11663
Phvul.001G025000	NA	0	NA	0	NA	0	NA	0	NA	0	NA	0	NA	0	NA	0	NA	0	NA	0	NA	0	NA	0	NA	0	NA	0	NA	0	NA	0	NA	0	NA	0	NA	0	NA	0	NA	0	NA	0	NA	5	NA	3	NA
Phvul.001G025101	NA	0	NA	0	NA	0	NA	0	NA	0	NA	0	NA	0	NA	0	NA	0	NA	0	NA	0	NA	0	NA	0	NA	0	NA	0	NA	0	NA	0	NA	0	NA	0	NA	0	NA	0	NA	0	NA	6	NA	2	NA
Phvul.001G025200	NA	0	NA	0	NA	0	NA	0	NA	0	NA	0	NA	0	NA	0	NA	0	NA	0	NA	0	NA	0	NA	0	NA	0	NA	0	NA	0	NA	0	NA	0	NA	0	NA	0	NA	0	NA	0	0.108207	4	0.108207	4	0.108207
Phvul.001G025300	NA	0	NA	0	NA	0	NA	0	NA	0	NA	0	NA	0	NA	0	NA	0	NA	0	NA	0	NA	0	NA	0	NA	0	NA	0	NA	0	NA	0	NA	0	NA	0	NA	0	NA	0	NA	0	NA	0	NA	0	NA
Phvul.001G025400	NA	1	NA	1	NA	0	NA	0	NA	0	NA	0	NA	0	NA	0	NA	0	NA	1	NA	1	NA	0	NA	1	NA	0	NA	0	NA	0	NA	0	NA	0	NA	1	NA	0	NA	0	NA	0	NA	0	NA	0	NA
Phvul.001G025500	NA	1	NA	0	NA	0	NA	0	NA	0	NA	0	NA	0	NA	0	NA	0	NA	1	NA	1	NA	0	NA	1	NA	0	NA	0	NA	0	NA	0	NA	0	NA	1	NA	0	NA	0	NA	0	NA	1	NA	1	NA
Phvul.001G025700	NA	1	NA	0	NA	0	NA	0	NA	0	NA	0	NA	0	NA	0	NA	1	NA	0	NA	0	NA	0	NA	1	NA	0	NA	0	NA	0	NA	0	NA	0	NA	1	NA	0	NA	0	NA	0	2.05238	8	2.05238	8	2.05238
Phvul.001G025800	NA	0	NA	0	NA	0	NA	0	NA	0	NA	0	NA	0	NA	0	NA	0	NA	0	NA	0	NA	0	NA	0	NA	0	NA	0	NA	0	NA	0	NA	0	NA	0	NA	0	NA	0	NA	0	NA	1	NA	2	0.717716
Phvul.001G025900	NA	1	NA	1	NA	0	NA	0	NA	0	NA	1	NA	1	NA	0	NA	1	NA	1	NA	1	NA	0	NA	0	NA	0	NA	0	NA	0	NA	0	NA	0	0.322695	2	NA	0	NA	0	NA	0	0.0532267	7	0.0455406	8	0.0455406
Phvul.001G026000	NA	1	NA	1	NA	1	NA	0	NA	0	NA	0	NA	0	NA	0	NA	0	NA	1	NA	1	NA	0	NA	1	NA	0	NA	1	NA	0	NA	0	NA	0	NA	1	NA	0	NA	0	NA	0	NA	6	NA	8	NA
Phvul.001G026100	NA	3	NA	4	NA	1	NA	0	NA	1	NA	2	NA	0	NA	0	NA	3	NA	5	NA	5	NA	0	NA	3	NA	0	NA	1	NA	0	NA	0	NA	1	NA	5	NA	1	NA	0	NA	0	2.68332	11	3.35477	12	4.03177
Phvul.001G026200	1.04236	14	0.637633	13	NA	1	NA	3	NA	1	NA	3	NA	3	1.13621	5	0.757564	11	1.06622	19	0.424442	5	NA	1	0.567208	9	NA	1	NA	2	NA	0	NA	0	NA	1	0.709442	14	0.850315	4	NA	1	NA	2	NA	5	1.42154	6	2.28264
Phvul.001G026400	NA	2	NA	2	NA	0	NA	0	NA	0	NA	0	NA	0	NA	0	NA	0	NA	2	NA	2	NA	0	NA	2	NA	0	NA	0	NA	0	NA	0	NA	0	NA	2	NA	0	NA	0	NA	0	NA	0	NA	0	NA
Phvul.001G026500					NA	1	NA	0	NA	0	NA	0	NA	0	NA	0							NA	0			NA	0	NA	0	NA	0	NA	0	NA	0			NA	0	NA	0	NA	0	NA	0	NA	0	NA
Phvul.001G026600	NA	1	NA	1	NA	0	NA	1	NA	1	NA	0	NA	0	NA	0	NA	1	NA	1	NA	1	NA	0	NA	1	NA	0	NA	0	NA	1	NA	0	NA	0	NA	1	NA	0	NA	0	NA	0	0.171028	9	NA	2	NA
Phvul.001G026700	0.347589	2	0.516278	10	NA	0	NA	0	NA	0	NA	0	NA	0	NA	0	0.69114	9	0.516278	10	0.516278	10	NA	0	0.231238	5	NA	0	NA	0	NA	0	NA	1	NA	0	0.516278	10	NA	0	NA	0	NA	0	NA	1	NA	1	0.484253
Phvul.001G026800	NA	1	NA	1	NA	0	NA	0	NA	1	NA	1	NA	0	NA	0	NA	0	NA	1	NA	1	NA	1	NA	1	NA	0	NA	0	NA	0	NA	0	NA	0	NA	0	NA	0	NA	0	NA	0	1.27598	8	1.27598	8	1.27274
Phvul.001G026900	NA	1	0.305076	2	NA	1	NA	0	NA	0	NA	1	0.610573	3	NA	0	NA	1	NA	1	0.305076	2	NA	2	NA	1	0.305221	2	0.305076	2	NA	2	NA	1	NA	1	NA	0	0.305076	2	NA	2	NA	1	0.4058	28	0.256912	24	0.397893
Phvul.001G027000	NA	0	NA	0	NA	0	NA	0	NA	0	NA	0	NA	0	NA	0	NA	0	NA	0	NA	0	NA	0	NA	0	NA	0	NA	0	NA	0	NA	0	NA	0	NA	0	NA	0	NA	0	NA	0	NA	0	NA	0	NA
Phvul.001G027100	NA	0	NA	0	NA	0	NA	0	NA	0	NA	0	NA	0	NA	0	NA	0	NA	0	NA	0	NA	0	NA	0	NA	0	NA	0	NA	0	NA	0	NA	0	NA	0	NA	0	NA	0	NA	0	0.123391	7	0.102558	8	0.123391
Phvul.001G027200	NA	1	NA	1	NA	0	NA	0	NA	0	NA	0	NA	0	NA	0	NA	0	NA	1	NA	1	NA	0	NA	1	NA	0	NA	0	NA	0	NA	0	NA	0	NA	0	NA	0	NA	0	NA	0	NA	4	NA	1	NA
Phvul.001G027300	0.0856933	5	0.0856933	5	NA	0	NA	0	0.345342	2	NA	2	NA	1	NA	1	0.0856933	5	NA	4	0.0856933	5	NA	0	NA	0	NA	1	NA	2	NA	1	NA	0	0.345342	2	0.0856933	5	NA	1	NA	0	0.345342	2	0.11442	4	0.172244	3	0.0856008
Phvul.001G027400	NA	1	NA	1	NA	1	NA	0	NA	0	NA	0	NA	0	NA	0	NA	1	NA	1	NA	1	NA	0	NA	0	NA	0	NA	0	NA	0	NA	1	NA	0	NA	1	NA	0	NA	0	NA	0	NA	4	NA	2	NA
Phvul.001G027600	NA	0	NA	0	NA	0	NA	0	NA	0	NA	0	NA	0	NA	0	NA	0	NA	0	NA	0	NA	0	NA	0	NA	0	NA	0	NA	0	NA	0	NA	0	NA	0	NA	0	NA	0	NA	0	0.194669	10	0.243452	11	0.194669
Phvul.001G027700	NA	1	NA	2	NA	0	NA	0	NA	0	NA	1	NA	0	NA	1	NA	1	NA	2	NA	2	NA	0	NA	1	NA	0	NA	1	NA	0	NA	0	NA	0	NA	2	NA	1	NA	0	NA	0	0.331137	17	0.257341	15	0.405096
Phvul.001G027800	NA	0	NA	0	NA	0	NA	0	NA	0	NA	0	NA	0	NA	0	NA	0	NA	0	NA	0	NA	0	NA	0	NA	0	NA	0	NA	0	NA	0	NA	0	NA	0	NA	0	NA	0	NA	0	NA	1	NA	1	NA
Phvul.001G027900	NA	0	1.08158	5	1.08158	5	NA	0	NA	0	NA	0	NA	0	NA	0					1.08158	5	1.08158	5	NA	0	NA	0	NA	0	0.533402	3	1.08158	5	NA	0	1.08158	5	1.08158	5	NA	0	NA	0	NA	0	1.35622	6	1.08158
Phvul.001G028000	NA	0	NA	0	NA	0	NA	1	NA	0	NA	0	NA	0	NA	0	NA	0	NA	0	NA	0	NA	1	NA	0	NA	0	NA	1	NA	0	NA	0	NA	0	NA	1	NA	0	NA	1	NA	1	NA	3	1.18227	5	NA
Phvul.001G028100	NA	0	NA	0	NA	0	NA	0	NA	0	NA	0	NA	0	NA	0	NA	0	NA	0	NA	0	NA	0	NA	0	NA	0	NA	0	NA	0	NA	0	NA	0	NA	0	NA	1	NA	0	NA	0	0.708677	8	1.42114	7	0.708677
Phvul.001G028200	NA	0	NA	0	NA	0	NA	0	NA	0	NA	0	NA	0	NA	0	NA	0	NA	0	NA	0	NA	0	NA	0	NA	0	NA	0	NA	0	NA	0	NA	0	NA	0	NA	0	NA	0	NA	0	NA	0	NA	0	NA
Phvul.001G028300	NA	0	NA	0	1.65457	12	NA	0	NA	5	NA	0	NA	0	NA	0	NA	0	NA	0	NA	0	NA	0	NA	0	NA	0	1.32539	10	NA	0	NA	0	NA	0	NA	0	2.316	8	1.98949	7	1.65457	12	NA	0	1.65905	12	NA
Phvul.001G028400	NA	0	NA	0	0.319414	9	NA	0	0.319418	5	NA	0	NA	0	NA	0	NA	0	NA	0	NA	0	NA	0	NA	1	NA	0	NA	0	NA	0	NA	0	NA	0	NA	0	0.239456	8	0.239235	7	0.319414	9	NA	5	1.12273	11	1.28303
Phvul.001G028500	NA	1	NA	1	NA	1	NA	0	NA	0	NA	1	NA	1	NA	0	NA	1	NA	0	NA	0	NA	1	NA	1	NA	1	NA	0	0.302168	2	NA	0	NA	0	NA	0	NA	1	NA	0	NA	0	0.600043	6	NA	2	0.600043
Phvul.001G028600	NA	1	NA	1	0.864279	10	NA	0	0.747849	9	NA	0	NA	0	NA	0	NA	0	NA	0	NA	0	NA	0	NA	0	NA	0	NA	0	NA	0	NA	0	NA	0	NA	0	0.864279	10	NA	0	0.864279	10	1.44135	9	0.614625	11	1.44135
Phvul.001G028700	NA	0	NA	0	NA	1	NA	0	NA	0	NA	0	NA	0	NA	0	NA	0	NA	0	NA	0	NA	0	NA	0	NA	0	NA	0	NA	0	NA	0	NA	0	NA	0	NA	0	NA	0	NA	0	NA	2	NA	1	NA
Phvul.001G028800	NA	0	NA	0	NA	0	NA	0	NA	0	NA	0	NA	0	NA	0	NA	0	NA	0	NA	0	NA	0	NA	0	NA	0	NA	0	NA	0	NA	0	NA	0	NA	0	NA	0	NA	0	NA	0	NA	1	0.259983	2	NA
Phvul.001G028900	NA	0	NA	0	NA	2	NA	0	NA	1	NA	0	NA	0	NA	0	NA	0	NA	0	NA	0	NA	0	NA	0	NA	0	NA	0	NA	0	NA	0	NA	0	NA	0	NA	2	NA	0	NA	1	NA	5	NA	5	NA
Phvul.001G029000	NA	0	NA	0	NA	0	NA	0	NA	0	NA	0	NA	0	NA	0	NA	0	NA	0	NA	0	NA	0	NA	0	NA	1	NA	0	NA	0	NA	0	NA	0	NA	0	NA	0	NA	0	NA	0	2.56716	11	1.99192	8	2.56716
Phvul.001G029100	NA	0	NA	0	NA	0	NA	0	NA	0	NA	0	NA	0	NA	0	NA	0	NA	0	NA	0	NA	0	NA	0	NA	0	NA	0	NA	0	NA	0	NA	0	NA	0	NA	0	NA	0	NA	0	NA	0	NA	0	NA
Phvul.001G029200	NA	0	NA	0	NA	0	NA	0	NA	0	NA	0	NA	0	NA	0	NA	0	NA	0	NA	0	NA	0	NA	0	NA	0	NA	0	NA	0	NA	0	NA	0	NA	0	NA	0	NA	0	NA	0	NA	0	NA	0	NA
Phvul.001G029300	NA	0	NA	0	NA	0	NA	0	NA	0	NA	0	NA	0	NA	0	NA	0	NA	0	NA	0	NA	0	NA	0	NA	0	NA	0	NA	0	NA	0	NA	0	NA	0	NA	0	NA	0	NA	0	NA	1	NA	0	NA
Phvul.001G029400	NA	0	NA	0	NA	0	NA	0	NA	0	NA	0	NA	0	NA	0	NA	0	NA	0	NA	0	NA	0	NA	0	NA	0	NA	0	NA	0	NA	0	NA	0	NA	0	NA	0	NA	0	NA	0	NA	1	NA	1	0.270316
Phvul.001G029500	NA	0	NA	0	NA	0	NA	0	NA	0	NA	0	NA	0	NA	0	NA	0	NA	0	NA	0	NA	0	NA	0	NA	0	NA	0	NA	0	NA	0	NA	0	NA	0	NA	0	NA	0	NA	0	NA	1	NA	0	NA
Phvul.001G029600	NA	1	NA	1	NA	2	NA	2	NA	1	NA	1	NA	0	NA	0	NA	0	NA	0	NA	0	NA	0	NA	1	NA	0	NA	0	NA	1	NA	0	NA	0	NA	0	NA	2	NA	2	NA	1	0.0949251	12	NA	1	0.126664
Phvul.001G029800	NA	0	NA	0	NA	0	NA	0	NA	0	NA	0	NA	0	NA	0	NA	0	NA	0	NA	0	NA	0	NA	0	NA	0	NA	0	NA	0	NA	0	NA	0	NA	0	NA	0	NA	0	NA	0	NA	1	NA	1	NA
Phvul.001G029900	NA	0	NA	0	NA	0	NA	0	NA	0	NA	0	NA	0	NA	0	NA	0	NA	0	NA	0	NA	0	NA	0	NA	0	NA	0	NA	0	NA	0	NA	0	NA	0	NA	0	NA	0	NA	0	NA	0	NA	0	NA
Phvul.001G030000	NA	0	NA	0	NA	0	NA	0	NA	1	NA	0	NA	0	NA	0	NA	0	NA	0	NA	0	NA	0	NA	0	NA	0	NA	0	NA	0	NA	1	NA	1	NA	0	NA	0	NA	0	NA	0	NA	1	NA	1	NA
Phvul.001G030100	NA	0	NA	0	NA	0	NA	0	NA	0	NA	0	NA	0	NA	0	NA	0	NA	0	NA	0	NA	0	NA	0	NA	0	NA	0	NA	0	NA	0	NA	0	NA	0	NA	0	NA	0	NA	0	NA	0	NA	0	NA
Phvul.001G030200	NA	1	NA	0	NA	1	NA	0	NA	1	NA	2	NA	1	NA	1	NA	1	NA	1	NA	0	NA	2	NA	0	NA	1	NA	0	NA	2	NA	0	NA	1	NA	0	NA	1	NA	2	NA	1	NA	2	NA	2	NA
Phvul.001G030300	NA	0	NA	0	NA	0	NA	0	NA	0	NA	0	NA	0	NA	0	NA	0	NA	0	NA	0	NA	0	NA	0	NA	0	NA	0	NA	0	NA	0	NA	0	NA	0	NA	0	NA	0	NA	0	NA	1	NA	1	NA
Phvul.001G030400	NA	0	NA	5			NA	0	0.533667	3	NA	3	NA	0	NA	2	NA	0	NA	0	NA	0	NA	0	NA	3	NA	2	NA	0	NA	2	NA	2	NA	0	NA	0			NA	0	NA	5
Phvul.001G030500	NA	0	NA	0	1.34015	6	NA	0	0.798744	4	NA	0	NA	0	NA	0	NA	0	NA	0	NA	0	NA	0	NA	0	NA	0	NA	0	NA	0	NA	0	NA	0	NA	0	NA	4	NA	0	NA	2	NA	2	NA	1	2.4153
Phvul.001G030600	NA	0	NA	0	NA	1	NA	0	NA	0	NA	0	NA	0	NA	0	NA	0	NA	0	NA	0	NA	0	NA	0	NA	0	NA	0	NA	0	NA	0	NA	0	NA	0	NA	1	NA	0	NA	0	NA	1	NA	0	NA
Phvul.001G030700	NA	0	NA	0	NA	0	NA	0	NA	0	NA	0	NA	0	NA	0	NA	0	NA	0	NA	0	NA	0	NA	0	NA	0	NA	0	NA	0	NA	0	NA	0	NA	0	NA	0	NA	0	NA	0	NA	1	NA	1	NA
Phvul.001G030800	NA	0	NA	0	NA	0	NA	0	NA	0	NA	0	NA	0	NA	0	NA	0	NA	0	NA	0	NA	0	NA	0	NA	0	NA	0	NA	0	NA	0	NA	0	NA	0	NA	0	NA	0	NA	0	NA	1	NA	2	NA
Phvul.001G030900	NA	0	NA	0	NA	0	NA	0	NA	0	NA	0	NA	0	NA	0	NA	0	NA	0	NA	0	NA	0	NA	0	NA	0	NA	0	NA	0	NA	0	NA	0	NA	0	NA	0	NA	0	NA	0	NA	1	NA	1	NA
Phvul.001G031000	NA	0	NA	0	NA	4	NA	0	NA	3	NA	0	NA	0	NA	0	NA	0	NA	0	NA	0	NA	0	NA	0	NA	0	NA	0	NA	0	NA	0	NA	0	NA	0	NA	4	NA	0	NA	4	NA	4	NA	4	NA
Phvul.001G031100	NA	0	NA	0	NA	0	NA	0	NA	0	NA	0	NA	0	NA	0	NA	0	NA	0	NA	0	NA	0	NA	0	NA	0	NA	0	NA	0	NA	0	NA	0	NA	0	NA	0	NA	0	NA	0	NA	0	NA	0	NA
Phvul.001G031200	NA	0	NA	0	NA	0	NA	0	NA	0	NA	0	NA	0	NA	0	NA	0	NA	0	NA	0	NA	0	NA	0	NA	0	NA	0	NA	0	NA	0	NA	0	NA	0	NA	0	NA	0	NA	0	NA	4	NA	3	NA
Phvul.001G031300	NA	3	NA	1	NA	4	NA	1	NA	1	NA	2	NA	1	NA	1	NA	0	NA	2	NA	1	NA	1	NA	3	NA	1	NA	4	NA	0	NA	4	NA	4	NA	4	NA	4	NA	1	NA	0	0.148605	6	0.148605	6	0.148605
Phvul.001G031400	0.187442	19	NA	2	0.294586	21	0.264289	20	0.32786	10	0.164096	3	0.329197	2	0.217212	10	NA	0	0.245122	7	0.185599	11	0.217212	10	NA	1	0.179104	14	NA	0	0.121294	11	0.279511	30	0.328555	10	0.0798359	15	0.516232	18	NA	2	0.291024	19	0.296361	25	0.171627	20	0.254618
Phvul.001G031500	NA	0	NA	0	NA	0	NA	0	NA	0	NA	0	NA	0	NA	0	NA	0	NA	0	NA	0	NA	0	NA	0	NA	0	NA	0	NA	0	NA	0	NA	0	NA	0	NA	0	NA	0	NA	0	NA	1	NA	2	NA
Phvul.001G031600	NA	0	NA	0	NA	0	NA	0	NA	0	NA	0	NA	0	NA	0	NA	0	NA	0	NA	0	NA	0	NA	0	NA	0	NA	0	NA	0	NA	0	NA	0	NA	0	NA	0	NA	0	NA	0	NA	1	NA	0	NA
Phvul.001G031800	NA	1	NA	1	NA	1	NA	1	NA	1	NA	1	NA	1	NA	0	NA	1	NA	1	NA	1	NA	1	NA	0	NA	1	NA	1	NA	1	NA	1	NA	1	NA	1	NA	1	NA	1	NA	1	NA	1	NA	1	NA
Phvul.001G032000	NA	0	NA	0	NA	1	NA	0	NA	0	NA	1	NA	0	NA	1	NA	1	NA	0	NA	1	NA	0	NA	0	NA	0	NA	1	NA	1	NA	0	NA	0	NA	0	NA	1	NA	1	NA	0	0.654626	15	0.588112	14	0.654047
Phvul.001G032100	NA	0	NA	0	NA	0	NA	0	NA	0	NA	0	NA	0	NA	0	NA	0	NA	0	NA	0	NA	0	NA	0	NA	0	NA	0	NA	0	NA	0	NA	0	NA	0	NA	0	NA	0	NA	0	2.72903	10	2.72903	10	2.72903
Phvul.001G032150	NA	0	NA	0	NA	0	0.140243	3	NA	0	0.281105	4	0.0931927	4	0.281105	4	NA	0	NA	0	NA	1	0.281105	4	NA	1	0.281105	4	NA	0	0.186798	5	NA	1	NA	0	NA	0	NA	0	0.281105	4	NA	1	NA	1	NA	1	NA
Phvul.001G032350	NA	0	NA	0	NA	0	NA	0	NA	0	NA	0	NA	0	NA	0	NA	0	NA	0	NA	0	NA	0	NA	0	NA	0	NA	0	NA	0	NA	0	NA	0	NA	0	NA	0	NA	0	NA	0	NA	0	NA	0	NA
Phvul.001G032400	NA	0	NA	0	NA	0			NA	0	NA	0	NA	0	NA	0	NA	0	NA	0	NA	0	NA	0	NA	0	NA	0	NA	0	NA	0	NA	0	NA	0	NA	0	NA	0	NA	1	NA	0	NA	0	NA	0	NA
Phvul.001G032500	NA	2	NA	1	NA	1	NA	1	NA	2	NA	2	NA	1	NA	1	NA	1	NA	1	NA	0	NA	1	NA	2	NA	1	NA	2	NA	1	NA	0	NA	1	NA	0	NA	1	NA	2	NA	2	NA	2	NA	2	NA
Phvul.001G032600	NA	1	NA	1	NA	1	NA	1	NA	1	NA	0	NA	0	NA	1	NA	0	NA	0	NA	0	NA	0	NA	0	NA	0	NA	1	NA	0	NA	0	NA	0	NA	0	NA	1	NA	1	NA	1	0.0881432	4	0.0881432	4	NA
Phvul.001G032700	NA	0	NA	0	NA	0	NA	0	0.5998	3	NA	0	NA	0	NA	0	NA	0	NA	0	NA	0	NA	0	NA	0	NA	0	NA	0	NA	0	NA	0	NA	0	0.299786	2	NA	0	NA	0	NA	0	0.0996604	4	0.213661	6	0.213661
Phvul.001G032800	NA	0	NA	0	NA	0	NA	0	NA	0	NA	0	NA	0	NA	0	NA	0	NA	0	NA	0	NA	0	NA	0	NA	0	NA	0	NA	0	NA	0	NA	0	NA	0	NA	0	NA	0	NA	0	NA	1	NA	1	NA
Phvul.001G032900	NA	0	NA	0	NA	0	NA	2	NA	2	NA	1	NA	1	NA	0	NA	0	NA	1	NA	0	NA	1	NA	0	NA	1	NA	0	NA	1	NA	0	NA	0	NA	0	NA	0	NA	0	NA	2	0.150239	9	0.150239	9	0.150239
Phvul.001G033000	NA	0	NA	0	NA	1	NA	1	NA	0	NA	0	NA	0	NA	0	NA	0	NA	0	NA	0	NA	0	NA	0	NA	0	NA	0	NA	0	NA	0	NA	0	NA	0	NA	1	NA	0	NA	1					NA
Phvul.001G033101	NA	1	NA	0	NA	0	NA	1	NA	1	NA	1	NA	1	NA	0	NA	1	NA	1	NA	1	NA	1	NA	1	NA	1	NA	1	NA	1	NA	1	NA	1	NA	0	NA	1	NA	0	NA	0	NA	1	NA	1	NA
Phvul.001G033200	NA	0	NA	0	NA	0	NA	0	NA	0	NA	0	NA	0	NA	0	NA	0	NA	0	NA	0	NA	0	NA	0	NA	0	NA	0	NA	0	NA	0	NA	0	NA	0	NA	0	NA	0	NA	0	NA	4	NA	2	NA
Phvul.001G033300	NA	0	NA	2	NA	0	NA	0	NA	2	NA	0	NA	0	NA	0	NA	0	NA	0	NA	0	NA	0	NA	0	NA	0	NA	0	NA	0	NA	1	NA	1	NA	0	NA	0	NA	0	NA	0	NA	0	NA	2	NA
Phvul.001G033400	NA	0	NA	0	NA	0	NA	0	NA	0	NA	0	NA	0	NA	0	NA	0	NA	0	NA	0	NA	0	NA	0	NA	0	NA	0	NA	0	NA	0	NA	0	NA	0	NA	0	NA	0	NA	0	NA	1	NA	1	NA
Phvul.001G033500	NA	0	NA	0	NA	0	NA	0	NA	0	NA	0	NA	0	NA	0	NA	0	NA	0	NA	0	NA	0	NA	0	NA	0	NA	1	NA	0	NA	0	NA	0	NA	0	NA	0	NA	0	NA	0	0.280859	8	0.280859	8	0.375287
Phvul.001G033700	NA	2	0.14234	3	NA	2	NA	2	NA	0	0.14234	3	0.14234	3	0.14234	3	0.14234	3	0.14234	3	0.14234	3	0.14234	3	NA	0	0.14234	3	0.14234	3	NA	2	0.14234	3	0.14234	3	NA	2	0.14234	3	0.14234	3	0.14234	3	0.715802	7	0.715802	7	0.715802
Phvul.001G033800	NA	0	NA	0	NA	0	NA	0	NA	0	NA	0	NA	0	NA	0	NA	0	NA	0	NA	0	NA	0	NA	0	NA	0	NA	0	NA	0	NA	0	NA	0	NA	0	NA	0	NA	0	NA	0	0.833015	5	0.833015	5	0.833015
Phvul.001G033900	NA	0	NA	0	NA	0	NA	0	NA	0	NA	0	NA	0	NA	0	NA	0	NA	0	NA	0	NA	0	NA	0	NA	0	NA	0	NA	0	NA	0	NA	0	NA	0	NA	0	NA	0	NA	0	NA	2	NA	2	1.72857
Phvul.001G034000	NA	1	NA	1	0.300867	2	NA	0	NA	0	NA	1	NA	1	NA	1	NA	1	NA	1	NA	1	NA	1	NA	0	NA	1	NA	1	NA	0	NA	1	NA	0	NA	0	NA	1	NA	1	NA	0	0.149619	6	0.149619	6	0.149619
Phvul.001G034100	NA	0	NA	0	NA	0	NA	0	NA	0	NA	0	NA	0	NA	0	NA	0	NA	0	NA	0	NA	0	NA	0	NA	0	NA	0	NA	0	NA	0	NA	0	NA	0	NA	0	NA	0	NA	0	NA	1	NA	1	NA
Phvul.001G034200	NA	0	NA	0	NA	0	NA	0	NA	0	NA	0	NA	0	NA	0	NA	0	NA	0	NA	0	NA	0	NA	0	NA	0	NA	0	NA	0	NA	0	NA	0	NA	0	NA	0	NA	0	NA	0	1.38718	6	0.414448	5	0.692261
Phvul.001G034300	NA	0	NA	0	NA	0	NA	0	NA	0	NA	0	NA	0	NA	0	NA	0	NA	0	NA	0	NA	0	NA	0	NA	0	NA	0	NA	0	NA	0	NA	0	NA	0	NA	0	NA	0	NA	0	NA	0	NA	0	NA
Phvul.001G034400	NA	4	NA	0	NA	0	NA	1	NA	3	NA	1	NA	2	NA	0	NA	4	NA	3	NA	1	NA	2	NA	0	NA	3	NA	4	NA	3	NA	3	NA	0	NA	3	NA	0	NA	0	NA	3	NA	5	NA	5	NA
Phvul.001G034500	NA	0	NA	0	NA	0	NA	0	NA	0	NA	0	NA	0	NA	0	NA	0	NA	0	NA	0	NA	0	NA	0	NA	0	NA	1	NA	0	NA	0	NA	0	NA	0	NA	0	NA	0	NA	0	NA	1	NA	1	NA
Phvul.001G034600	NA	1	NA	1	NA	1	NA	0	NA	0	NA	1	NA	1	NA	1	NA	1	NA	1	NA	1	NA	1	NA	0	NA	1	NA	1	NA	1	NA	1	NA	1	NA	0	NA	1	NA	0	NA	0	NA	2	NA	2	NA
Phvul.001G034700	NA	0	NA	0	NA	0	NA	0	NA	0	NA	0	NA	0	NA	0	NA	0	NA	0	NA	0	NA	0	NA	0	NA	0	NA	0	NA	0	NA	0	NA	0	NA	0	NA	0	NA	0	NA	0	NA	0	NA	0	NA
Phvul.001G034800	NA	1	NA	1	NA	0	NA	0	NA	0	NA	1	NA	1	NA	0	NA	1	NA	1	NA	1	NA	1	NA	0	NA	0	NA	0	NA	1	NA	1	NA	1	NA	0	NA	0	NA	0	NA	0	1.91821	4	2.46564	5	NA
Phvul.001G034900	NA	0	NA	0	NA	0	NA	0	NA	0	NA	0	NA	0	NA	0	NA	0	NA	0	NA	0	NA	0	NA	0	NA	0	NA	0	NA	0	NA	0	NA	0	NA	0	NA	0	NA	0	NA	0	NA	2	NA	2	NA
Phvul.001G035000	NA	2	NA	2	NA	0	NA	0	NA	0	NA	4	NA	4	NA	4	NA	2	NA	4	NA	4	NA	4	NA	0	NA	4	NA	2	NA	2	NA	4	NA	4	NA	0	NA	0	NA	0	NA	0	0.149097	6	0.149097	6	0.149097
Phvul.001G035100	0.568972	4	NA	3	NA	2	NA	2	NA	1	0.284169	5	0.284169	5	NA	2	0.284373	3	0.284169	4	0.284169	5	0.568972	4	NA	0	0.284169	5	0.284582	3	0.284169	5	0.284169	5	0.284169	5	NA	2	NA	2	NA	2	NA	0	NA	2	NA	2	NA
Phvul.001G035200	NA	0	NA	0	NA	0	NA	0	NA	0	NA	0	NA	0	NA	0	NA	0	NA	0	NA	0	NA	0	NA	0	NA	0	NA	0	NA	0	NA	0	NA	0	NA	0	NA	0	NA	0	NA	0	2.04517	8	2.04517	8	2.33721
Phvul.001G035300	NA	0	NA	1	NA	0	NA	0	NA	0	NA	0	NA	1	NA	1	NA	1	NA	1	NA	1	NA	1	NA	0	NA	1	NA	1	NA	1	NA	1	NA	1	NA	0	NA	0	NA	0	NA	0	0.787463	5	0.787463	5	0.787463
Phvul.001G035400	NA	1	NA	1	NA	0	NA	0	NA	0	NA	1	NA	1	NA	1	NA	1	NA	1	NA	1	NA	1	NA	0	NA	1	NA	1	NA	1	NA	1	NA	1	NA	0	NA	0	NA	0	NA	0	NA	0	NA	0	NA
Phvul.001G035500	NA	0	NA	0	NA	1	NA	0	NA	0	NA	0	NA	0	NA	0	NA	0	NA	0	NA	0	NA	0	NA	0	NA	0	NA	0	NA	0	NA	0	NA	0	NA	0	NA	1	NA	1	NA	0	NA	5	NA	5	NA
Phvul.001G035600	NA	0	NA	0	NA	0	NA	0	NA	0	NA	0	NA	0	NA	0	NA	0	NA	0	NA	0	NA	0	NA	0	NA	0	NA	0	NA	0	NA	0	NA	0	NA	0	NA	0	NA	0	NA	0	3.33417	13	3.03489	12	3.33417
Phvul.001G035700	NA	1	NA	1	NA	0	NA	0	NA	0	NA	0	NA	0	NA	0	NA	1	NA	1	NA	1	NA	0	NA	0	NA	0	NA	0	NA	0	NA	0	NA	0	NA	0	NA	0	NA	0	NA	0	NA	0	NA	0	NA
Phvul.001G035800	NA	1	NA	0	NA	1	NA	1	NA	1	NA	1	NA	1	NA	1	NA	0	NA	1	NA	1	NA	1	NA	0	NA	1	NA	1	NA	1	NA	1	NA	1	NA	1	NA	2	NA	2	NA	1	0.209107	6	0.209107	5	0.209107
Phvul.001G035900	NA	1	NA	1	NA	1	NA	0	NA	0	NA	1	NA	1	NA	1	NA	1	NA	1	NA	1	NA	1	NA	0	NA	0	NA	1	NA	1	NA	1	NA	1	NA	0	NA	0	NA	1	NA	0	NA	0	NA	0	NA
Phvul.001G036000	NA	0	NA	0	NA	0	NA	0	NA	0	NA	0	NA	0	NA	0	NA	0	NA	0	NA	0	NA	0	NA	0	NA	0	NA	0	NA	0	NA	0	NA	0	NA	0	NA	0	NA	0	NA	0	NA	0	NA	0	NA
Phvul.001G036100	NA	1	NA	1	NA	0	NA	0	NA	0	NA	0	NA	0	NA	0	NA	0	NA	1	NA	1	NA	0	NA	0	NA	0	NA	0	NA	0	NA	0	NA	0	NA	1	NA	0	NA	0	NA	0	0.435918	5	0.435918	5	0.435918
Phvul.001G036200	NA	0	NA	0	NA	0	NA	0	NA	0	NA	0	NA	0	NA	0	NA	0	NA	0	NA	0	NA	0	NA	0	NA	0	NA	0	NA	0	NA	0	NA	0	NA	0	NA	0	NA	0	NA	0	1.32201	10	1.48723	11	1.32201
Phvul.001G036300	NA	0	NA	0	NA	0	NA	0	NA	0	NA	0	NA	0	NA	0	NA	0	NA	0	NA	0	NA	0	NA	0	NA	0	NA	0	NA	0	NA	0	NA	0	NA	0	NA	0	NA	0	NA	0	NA	1	NA	1	NA
Phvul.001G036400	NA	0	NA	0	NA	0	NA	0	NA	0	NA	0	NA	0	NA	0	NA	0	NA	0	NA	0	NA	0	NA	0	NA	0	NA	0	NA	0	NA	0	NA	0	NA	1	NA	0	NA	0	NA	0	NA	5	NA	5	NA
Phvul.001G036500	NA	0	NA	0	NA	0	NA	0	NA	0	NA	0	NA	0	NA	0	NA	0	NA	0	NA	0	NA	0	NA	0	NA	0	NA	0	NA	0	NA	0	NA	0	NA	0	NA	0	NA	0	NA	0	0.571795	3	0.859896	4	NA
Phvul.001G036600	NA	1	NA	0	NA	0	NA	0	NA	0	NA	0	NA	0	NA	0	NA	1	NA	1	NA	0	NA	0	NA	0	NA	0	NA	0	NA	0	0.131589	3	NA	0	NA	0	NA	0	NA	0	NA	0	0.527007	9	0.791537	8	0.527007
Phvul.001G036700	NA	1	NA	2	NA	0	NA	1	NA	1	NA	2	NA	1	NA	2	NA	1	NA	2	NA	1	NA	2	NA	0	NA	2	NA	1	NA	2	NA	2	NA	2	NA	2	NA	0	NA	2	NA	1	NA	6	NA	6	NA
Phvul.001G036800	NA	0	NA	0	NA	0	NA	0	NA	0	NA	0	NA	0	NA	0	NA	0	NA	0	NA	0	NA	0	NA	0	NA	0	NA	0	NA	0	NA	0	NA	0	NA	0	NA	0	NA	0	NA	1	0.373235	7	0.20947	7	0.223017
Phvul.001G036900	NA	0	NA	0	NA	0	NA	0	NA	0	NA	0	NA	0	NA	0	NA	0	NA	0	NA	0	NA	0	NA	0	NA	0	NA	0	NA	0	NA	0	NA	0	NA	0	NA	0	NA	0	NA	0	0.178146	3	0.178146	3	NA
Phvul.001G037000	NA	0	NA	0	NA	0	NA	0	NA	0	NA	0	NA	0	NA	0	NA	0	NA	0	NA	0	NA	0	NA	0	NA	0	NA	0	NA	0	NA	0	NA	0	NA	0	NA	0	NA	0	NA	0	0.386708	5	0.386708	5	0.386708
Phvul.001G037201	NA	0	NA	0	NA	0	NA	0	NA	0	NA	0	NA	0	NA	0	NA	0	NA	0	NA	0	NA	0	NA	0	NA	0	NA	0	NA	0	NA	0	NA	0	NA	0	NA	0	NA	0	NA	0	NA	2	NA	2	0.922375
Phvul.001G037300	NA	0	NA	0	NA	0	NA	0	NA	0	NA	0	NA	0	NA	0	NA	0	NA	0	NA	0	NA	0	NA	0	NA	0	NA	0	NA	0	NA	0	NA	0	NA	0	NA	0	NA	0	NA	0	NA	0	NA	0	NA
Phvul.001G037400	NA	0	NA	0	NA	0	NA	0	NA	0	NA	0	NA	0	NA	0	NA	0	NA	0	NA	0	NA	0	NA	0	NA	0	NA	1	NA	0	NA	0	NA	0	NA	0	NA	0	NA	0	NA	0	0.143827	3	0.143827	3	0.143827
Phvul.001G037500	NA	0	NA	0	NA	0	NA	0	NA	0	NA	0	NA	0	NA	0	NA	0	NA	0	NA	0	NA	0	NA	0	NA	0	NA	1	NA	0	NA	0	NA	0	NA	0	NA	0	NA	0	NA	0	NA	1	NA	1	NA
Phvul.001G037600	NA	0	NA	0	NA	0	NA	0	NA	0	NA	0	NA	0	NA	0	NA	0	NA	0	NA	0	NA	0	NA	0	NA	0	NA	0	NA	0	NA	0	NA	0	NA	1	NA	0	NA	0	NA	0	NA	3	NA	1	NA
Phvul.001G037700	NA	0	NA	0	NA	0	NA	0	NA	0	NA	0	NA	0	NA	0	NA	0	NA	0	NA	0	NA	0	NA	0	NA	0	NA	0	NA	0	NA	0	NA	0	NA	0	NA	0	NA	0	NA	0	0.316388	2	0.316388	2	0.316388
Phvul.001G037800	NA	1	NA	1	NA	0	NA	0	NA	0	NA	0	NA	0	NA	0	NA	1	NA	1	NA	1	NA	0	NA	0	NA	0	NA	1	NA	0	NA	0	NA	0	NA	2	NA	0	NA	0	NA	0
Phvul.001G037900	NA	0	NA	0	NA	0	NA	0	NA	0	NA	0	NA	0	NA	0	NA	0	NA	0	NA	0	NA	0	NA	0	NA	0	NA	0	NA	0	NA	0	NA	0	NA	0	NA	0	NA	0	NA	0	NA	1	NA	1	NA
Phvul.001G038000	NA	0	NA	0	NA	0	NA	0	NA	0	NA	0	NA	1	NA	1	NA	0	NA	0	NA	0	NA	1	NA	0	NA	0	NA	0	NA	0	NA	0	NA	0	NA	0	NA	0	NA	0	NA	0	NA	0	NA	0	NA
Phvul.001G038100	NA	0	NA	0	NA	0	NA	0	NA	0	NA	0	NA	0	NA	0	NA	0	NA	0	NA	0	NA	0	NA	0	NA	0	NA	0	NA	0	NA	0	NA	0	NA	0	NA	0	NA	0	NA	0	NA	0	NA	0	NA
Phvul.001G038400	NA	0	NA	0	NA	0	NA	0	NA	0	NA	0	NA	0	NA	0	NA	0	NA	0	NA	0	NA	0	NA	0	NA	1	NA	0	NA	0	NA	0	NA	0	NA	0	NA	0	NA	0	NA	0	NA	1	NA	2	NA
Phvul.001G038500	NA	0	NA	0	NA	0	NA	0	NA	0	NA	0	NA	0	NA	0	NA	0	NA	0	NA	0	NA	0	NA	0	NA	0	NA	0	NA	0	NA	0	NA	0	NA	0	NA	0	NA	0	NA	0	NA	4	NA	4	NA
Phvul.001G038600	NA	0	NA	0	NA	1	NA	1	NA	0	NA	1	NA	1	NA	0	NA	1	NA	1	NA	1	NA	0	NA	0	NA	1	NA	1	NA	1	NA	1	NA	1	NA	1	NA	1	NA	0	NA	1	NA	2	NA	2	NA
Phvul.001G038700	0.14879	3	0.297976	2	NA	1	NA	0	NA	0	NA	0	NA	1	NA	0	0.14879	3	0.14879	3	0.14879	3	NA	1	NA	1	NA	1	NA	0	NA	1	NA	1	NA	1	NA	1	NA	1	NA	1	NA	1	0.0739948	10	0.148233	9	0.110959
Phvul.001G038800	0.649654	9	0.215921	5	0.758255	10	NA	3	0.864581	11	1.62972	6	0.649149	12	0.649654	9	0.324848	2	0.758368	10	0.867209	11	0.567761	11	1.95325	7	0.567761	11	0.43234	7	0.758715	10	0.649149	12	0.486298	10	0.649149	12	0.86708	11	0.866029	11	0.566727	11	0.648079	9	0.324066	4	0.486969
Phvul.001G038850	NA	0	NA	0	NA	0	NA	0	NA	0	NA	0	NA	0	NA	0	NA	0	NA	0	NA	0	NA	0	NA	0	NA	0	NA	0	NA	0	NA	0	NA	0	NA	0	NA	0	NA	0	NA	0	NA	0	NA	0	NA
Phvul.001G038900	NA	0	NA	0	NA	0	NA	0	NA	0	NA	0	NA	0	NA	0	NA	0	NA	0	NA	0	NA	0	NA	0	NA	0	NA	0	NA	0	NA	0	NA	0	NA	0	NA	0	NA	0	NA	0	NA	3	NA	3	NA
Phvul.001G039000	NA	1	NA	1	NA	0	NA	0	NA	0	NA	0	NA	0	NA	0	NA	0	NA	1	NA	1	NA	0	NA	1	NA	0	NA	0	NA	0	NA	0	NA	0	NA	0	NA	0	NA	0	NA	0	NA	3	NA	2	NA
Phvul.001G039100	NA	0	NA	0	NA	0	NA	0	NA	0	NA	0	NA	0	NA	0	NA	0	NA	0	NA	0	NA	0	NA	0	NA	0	NA	0	NA	0	NA	0	NA	0	NA	0	NA	0	NA	0	NA	0	NA	1	NA	1	NA
Phvul.001G039200	NA	1	NA	0	NA	0	NA	0	NA	0	NA	0	NA	0	NA	0	NA	1	NA	0	NA	0	NA	0	NA	0	NA	0	NA	0	NA	0	NA	0	NA	0	NA	0	NA	0	NA	0	NA	0	NA	1	NA	0	0.672629
Phvul.001G039300	NA	0	NA	0	NA	0	NA	0	NA	1	NA	0	NA	0	NA	0	NA	0	NA	0	NA	0	NA	0	NA	0	NA	0	NA	0	NA	0	NA	0	NA	0	NA	0	NA	0	NA	0	NA	0	0.224482	7	0.299951	6	0.199552
Phvul.001G039301	NA	0	NA	0	NA	0	NA	0	NA	0	NA	0	NA	0	NA	0	NA	0	NA	0	NA	0	NA	0	NA	0	NA	0	NA	0	NA	0	NA	0	NA	0	NA	0	NA	0	NA	0	NA	0	NA	0	NA	0	NA
Phvul.001G039400	NA	0	NA	0	NA	0	NA	0	NA	0	NA	0	NA	0	NA	0	NA	0	NA	0	NA	0	NA	0	NA	0	NA	0	NA	0	NA	0	NA	0	NA	0	NA	0	NA	0	NA	0	NA	0	NA	1	NA	1	NA
Phvul.001G039500	NA	0	NA	0	NA	0	NA	0	NA	0	NA	0	NA	0	NA	0	NA	0	NA	0	NA	0	NA	0	NA	0	NA	0	NA	0	NA	0	NA	0	NA	0	NA	0	NA	0	NA	0	NA	0	NA	3	NA	3	NA
Phvul.001G039600	NA	1	NA	1	NA	1	0.320141	2	NA	1	NA	1	NA	1	NA	0	NA	1	NA	1	NA	1	NA	1	NA	1	NA	1	NA	1	NA	0	NA	1	NA	1	NA	1	NA	1	NA	0	NA	0	0.480683	15	0.383467	11	0.480683
Phvul.001G039700	NA	0	NA	0	NA	0	NA	0	NA	0	NA	0	NA	0	NA	0	NA	0	NA	0	NA	1	NA	0	NA	0	NA	0	NA	0	NA	0	NA	0	NA	0	NA	0	NA	0	NA	0	NA	0	NA	1	NA	1	NA
Phvul.001G039800	NA	0	NA	0	NA	0	NA	0	NA	0	NA	0	NA	0	NA	0	NA	0	NA	0	NA	0	NA	0	NA	0	NA	0	NA	0	NA	0	NA	0	NA	0	NA	0	NA	0	NA	0	NA	0	NA	0	NA	0	NA
Phvul.001G039900	NA	0	NA	0	NA	0	NA	0	NA	0	NA	0	NA	0	NA	0	NA	0	NA	0	NA	0	NA	0	NA	0	NA	0	NA	0	NA	0	NA	0	NA	0	NA	0	NA	0	NA	0	NA	0	0.327211	2	0.327211	2	0.327211
Phvul.001G040000	NA	1	NA	1	NA	0	NA	0	NA	0	NA	0	NA	0	NA	0	NA	0	NA	0	NA	1	NA	0	NA	0	NA	0	NA	0	NA	0	NA	0	NA	0	NA	0	NA	0	NA	0	NA	0	NA	1	NA	1	NA
Phvul.001G040100	NA	0	NA	0	NA	0	NA	0	NA	0	NA	0	NA	0	NA	0	NA	0	NA	0	NA	0	NA	0	NA	0	NA	0	NA	0	NA	0	NA	0	NA	0	NA	0	NA	0	NA	0	NA	0	NA	2	NA	1	3.09885
Phvul.001G040300	NA	0	NA	0	NA	0	NA	0	NA	0	NA	0	NA	0	NA	0	NA	0	NA	0	NA	0	NA	0	NA	0	NA	0	NA	0	NA	0	NA	0	NA	0	NA	0	NA	0	NA	0	NA	0	NA	2	NA	2	NA
Phvul.001G040400	NA	0	NA	0	NA	0	NA	0	NA	0	NA	0	NA	0	NA	0	NA	0	NA	0	NA	0	NA	0	NA	0	NA	0	NA	0	NA	0	NA	0	NA	0	NA	0	NA	0	NA	0	NA	0	0.588905	3	1.17962	5	1.47595
Phvul.001G040500	0.899362	4	NA	1	NA	1	NA	1	NA	1	NA	1	0.198827	5	NA	0	NA	0	NA	1	NA	0	NA	1	NA	0	0.899362	4	NA	1	NA	1	NA	0	NA	1	0.299087	2	NA	1	NA	0	NA	0	0.169651	11	0.238035	9	0.0989968
Phvul.001G040501	NA	0	NA	0	NA	0	NA	0	NA	0	NA	0	NA	0	NA	0	NA	0	NA	0	NA	0	NA	0	NA	0	NA	0	NA	0	NA	0	NA	0	NA	0	NA	0	NA	0	NA	0	NA	0	NA	0	NA	0	NA
Phvul.001G040600	1.117	11	0.695785	15	NA	5	1.67713	7	NA	0	1.67444	7	NA	2	NA	3	1.81725	16	0.929041	14	0.904915	18	NA	1	0.696792	8	NA	0	2.22962	9	1.94996	8	NA	1	NA	2	NA	0	3.07693	12	0.836797	4	NA	3	0.786926	25	0.73941	24	0.786926
Phvul.001G040700	0.293079	10			NA	0	NA	0	NA	0	NA	0	NA	0	NA	0	0.292956	8	0.243754	11	0.250362	13	NA	0	0.292794	10	NA	0	NA	1	NA	0	NA	0	NA	0	NA	0	NA	1	NA	1	NA	0	0.293867	2	0.293867	2	0.293867
Phvul.001G040750	NA	0	NA	0	NA	0	NA	0	NA	0	NA	0	NA	0	NA	0	NA	0	NA	0	NA	0	NA	0	NA	0	NA	0	NA	0	NA	0	NA	1	NA	1	NA	0	NA	0	NA	0	NA	0	1.10014	10	0.96169	9	1.3737
Phvul.001G040800	1.98751	16	2.27208	20	NA	0	NA	0	NA	2	NA	0	NA	1	NA	1	1.70187	22	1.34569	25	1.23014	18	NA	2	0.565936	11	NA	0	NA	3	NA	0	NA	1	NA	1	NA	0	NA	3	NA	0	NA	2	1.69962	16	2.83546	13	1.84214
Phvul.001G041000	NA	0	NA	0	NA	0	NA	0	NA	0	NA	0	NA	0	NA	0	NA	0	NA	0	NA	0	NA	0	NA	0	NA	0	NA	0	NA	0	NA	0	NA	0	NA	0	NA	0	NA	0	NA	0	0.0468925	8	0.0548095	7	0.0548095
Phvul.001G041100	NA	1	NA	1	NA	0	NA	1	NA	0	NA	0	NA	0	NA	1	NA	1	NA	1	NA	1	NA	0	NA	1	NA	0	NA	0	NA	0	NA	0	NA	0	NA	0	NA	0	NA	0	NA	0	0.0986577	8	0.0842423	9	0.118838
Phvul.001G041200	NA	0	NA	0	NA	0	NA	0	NA	0	NA	0	NA	0	NA	0	NA	0	NA	0	NA	0	NA	0	NA	0	NA	0	NA	0	NA	0	NA	1	NA	0	NA	0	NA	0	NA	0	NA	0	NA	3	NA	3	NA
Phvul.001G041400	NA	1	NA	1	NA	1	NA	1	NA	1	NA	1	NA	2	NA	1	NA	1	NA	0	NA	0	NA	1	NA	1	NA	1	NA	0	NA	0	NA	1	NA	1	NA	0	NA	0	NA	1	NA	0	NA	1	NA	1	NA
Phvul.001G041500	NA	1	NA	0	NA	0	NA	0	NA	0	NA	0	NA	0	NA	0	NA	0	NA	1	NA	1	NA	0	NA	0	NA	0	NA	0	NA	0	NA	0	NA	0	NA	0	NA	0	NA	0	NA	0	NA	0	NA	0	NA
Phvul.001G041600	NA	0	NA	0	NA	0	NA	0	NA	0	NA	0	NA	0	NA	0	NA	0	NA	0	NA	0	NA	0	NA	0	NA	0	NA	0	NA	0	NA	0	NA	0	NA	0	NA	0	NA	0	NA	0	NA	1	NA	1	NA
Phvul.001G041700	NA	0	NA	0	NA	0	NA	0	NA	0	NA	0	NA	0	NA	0	NA	0	NA	0	NA	0	NA	0	NA	1	NA	0	NA	0	NA	0	NA	0	NA	0	NA	0	NA	0	NA	0	NA	0	NA	7	NA	7	NA
Phvul.001G041800	NA	0	NA	0	NA	0	NA	1	NA	0	NA	0	NA	0	NA	0	NA	0	NA	0	NA	0	NA	0	NA	0	NA	0	NA	0	NA	0	NA	0	NA	0	NA	0	NA	0	NA	0	NA	0	NA	1	NA	1	NA
Phvul.001G041900	NA	0	NA	0	NA	0	NA	0	NA	0	NA	0	NA	0	NA	0	NA	0	NA	0	NA	0	NA	0	NA	0	NA	0	NA	0	NA	0	NA	0	NA	0	NA	0	NA	0	NA	0	NA	0	NA	0	NA	0	NA
Phvul.001G042100	NA	0	NA	0	NA	0	NA	0	NA	0	NA	0	NA	0	NA	0	NA	0	NA	0	NA	0	NA	0	NA	0	NA	0	NA	0	NA	0	NA	0	NA	0	NA	0	NA	0	NA	0	NA	0	NA	0	NA	0	NA
Phvul.001G042200	NA	0	NA	0	NA	0	NA	0	NA	0	NA	0	NA	0	NA	0	NA	0	NA	0	NA	0	NA	0	NA	0	NA	0	NA	0	NA	0	NA	0	NA	0	NA	0	NA	0	NA	0	NA	0	NA	0	NA	0	NA
Phvul.001G042400	NA	0	NA	0	NA	0	NA	0	NA	0	NA	0	NA	0	NA	0	NA	0	NA	0	NA	0	NA	0	NA	0	NA	0	NA	0	NA	0	NA	0	NA	0	NA	0	NA	0	NA	0	NA	0	NA	1	NA	1	0.296402
Phvul.001G042500	NA	2	0.288982	2	NA	0	0.288982	2	NA	1	NA	1	NA	0	NA	2	0.288982	2	NA	2	NA	1	NA	0	NA	0	NA	1	NA	1	NA	2	NA	1	NA	0	NA	0	NA	1	NA	0	NA	1	0.431876	5	0.288485	2	0.867667
Phvul.001G042600	NA	0	0.313845	2	NA	1	NA	2	0.313845	2	0.313845	2	NA	1	0.313845	2	0.313845	2	NA	0	NA	1	NA	1	0.313845	2	0.313845	2	NA	0	NA	1	NA	1	NA	0	NA	0	NA	1	NA	1	NA	0	0.104305	4	0.0780881	5	0.0387155
Phvul.001G042700	NA	0	NA	0	NA	0	NA	0	NA	0	NA	0	NA	0	NA	1	NA	0	NA	1	NA	0	NA	1	NA	0	NA	1	NA	0	NA	1	NA	1	NA	0	NA	0	NA	0	NA	0	NA	0	0.285898	2	0.285898	2	0.285898
Phvul.001G042800	0.554759	3	NA	3	NA	0	NA	0	NA	1	NA	0	NA	1	NA	0	0.277023	4	1.20263	8	1.66696	7	NA	0	NA	2	NA	1	NA	0	NA	0	NA	2	NA	2	0.277515	2	0.276999	6	NA	1	NA	0	1.11094	10	0.554037	12	0.460317
Phvul.001G043000	NA	3	0.709112	7	NA	0	NA	0	NA	0	NA	1	NA	0	NA	0	NA	0	2.27558	9	NA	6	NA	0	NA	0	NA	2	0.567103	6	NA	2	NA	1	NA	0	NA	1	1.41933	6	NA	0	NA	1	0.330806	13	NA	0	NA
Phvul.001G043001	NA	0	NA	0	NA	0	NA	0	NA	0	NA	0	NA	0	NA	0	NA	0	NA	0	NA	0	NA	0	NA	0	NA	0	NA	0	NA	0	NA	0	NA	0	NA	0	NA	0	NA	0	NA	0	NA	0	NA	1	NA
Phvul.001G043100	NA	0	NA	0	NA	0	NA	0	NA	0	NA	0	NA	0	NA	0	NA	0	NA	0	NA	0	NA	0	NA	0	NA	0	NA	0	NA	0	NA	0	NA	0	NA	0	NA	0	NA	0	NA	0	NA	4	NA	1	NA
Phvul.001G043200	NA	0	NA	0	NA	0	NA	0	NA	0	NA	0	NA	0	NA	0	NA	0	NA	0	NA	0	NA	0	NA	1	NA	0	NA	0	NA	0	NA	0	NA	0	NA	0	NA	0	NA	0	NA	0	NA	0	NA	4	NA
Phvul.001G043300	NA	0	NA	0	NA	0	NA	0	NA	0	NA	0	NA	0	NA	0	NA	0	NA	0	NA	0	NA	0	NA	0	NA	0	NA	0	NA	0	NA	0	NA	0	NA	0	NA	0	NA	0	NA	0	NA	0	NA	0	NA
Phvul.001G043400	NA	0	NA	0	NA	0	NA	0	NA	0	NA	0	NA	0	NA	0	NA	0	NA	0	NA	0	NA	0	NA	0	NA	0	NA	0	NA	0	NA	0	NA	0	NA	0	NA	0	NA	0	NA	0	0.558707	3	0.558707	3	0.558707
Phvul.001G043450	NA	0	NA	0	NA	0			NA	0	NA	0	NA	0	NA	0	NA	0	NA	0	NA	0	NA	0	NA	0	NA	0	NA	0	NA	0	NA	0	NA	0	NA	0	NA	0	NA	0	NA	0	NA	3	NA	2	NA
Phvul.001G043500	NA	0	NA	0	NA	0	NA	0	NA	0	NA	0	NA	0	NA	0	NA	0	NA	0	NA	0	NA	0	NA	0	NA	0	NA	0	NA	0	NA	0	NA	0	NA	0	NA	0	NA	0	NA	0	0.719709	7	NA	4	0.865071
Phvul.001G043600	NA	0	NA	0	NA	0	NA	0	NA	0	NA	0	NA	0	NA	0	NA	0	NA	0	NA	0	NA	0	NA	0	NA	0	NA	0	NA	0	NA	0	NA	0	NA	0	NA	0	NA	0	NA	0	NA	1	NA	1	NA
Phvul.001G043800	NA	0	NA	0	NA	0	NA	0	NA	0	NA	0	NA	0	NA	1	NA	1	NA	1	NA	0	NA	1	NA	1	NA	0	NA	1	NA	0	NA	0	NA	0	NA	0	NA	0	NA	0	NA	1	NA	1	NA	0	NA
Phvul.001G043900	NA	0	NA	0	NA	0	NA	0	NA	0	NA	0	NA	0	NA	0	NA	0	NA	0	NA	0	NA	0	NA	0	NA	0	NA	0	NA	0	NA	0	NA	0	NA	0	NA	0	NA	0	NA	0	NA	0	NA	0	NA
Phvul.001G043901	NA	0	NA	1	NA	0	NA	0	NA	0	NA	0	NA	0	NA	0	NA	0	NA	1	NA	1	NA	0	NA	0	NA	0	NA	0	NA	0	NA	0	NA	0	NA	0	NA	0	NA	0	NA	0	0.177779	5	0.158602	8	0.448406
Phvul.001G044000	NA	0	NA	0	NA	0	NA	0	NA	0	NA	0	NA	0	NA	0	NA	0	NA	0	NA	0	NA	0	NA	0	NA	0	NA	0	NA	0	NA	0	NA	0	NA	0	NA	0	NA	0	NA	0	0.0720965	5	0.172997	8	0.172997
Phvul.001G044100	NA	0	NA	0	NA	0	NA	0	NA	0	NA	0	NA	0	NA	0	NA	0	NA	0	NA	0	NA	0	NA	0	NA	0	NA	0	NA	0	NA	0	NA	0	NA	0	NA	0	NA	0	NA	0	NA	1	NA	1	NA
Phvul.001G044200	NA	3	NA	0	NA	0	NA	0	NA	0	NA	0	NA	0	NA	0	NA	0	NA	0	NA	2	NA	2	NA	0	NA	0	NA	0	NA	0	NA	0	NA	0	NA	0	NA	2	NA	3	NA	0	NA	0	0.252611	2	NA
Phvul.001G044300	NA	0	NA	0	NA	0	NA	0	NA	0	NA	0	NA	0	NA	0	NA	0	NA	0	NA	0	NA	0	NA	0	NA	0	NA	0	NA	0	NA	0	NA	0	NA	0	NA	0	NA	0	NA	0	NA	0	NA	0	NA
Phvul.001G044400	NA	0	NA	0	NA	0	NA	0	NA	0	NA	1	NA	0	NA	0	NA	0	NA	0	NA	0	NA	0	NA	0	NA	0	NA	0	NA	0	NA	0	NA	0	NA	0	NA	1	NA	0	NA	0	NA	1	0.260673	3	0.260673
Phvul.001G044500	NA	0	NA	0	NA	0	NA	0	NA	0	NA	0	NA	1	NA	0	NA	0	NA	0	NA	0	NA	0	NA	0	NA	1	NA	0	NA	1	NA	0	NA	0	NA	0	NA	0	NA	0	NA	0	NA	6	NA	6	NA
Phvul.001G044600	NA	0	NA	0	NA	0	NA	0	NA	0	NA	0	NA	0	NA	0	NA	0	NA	0	NA	0	NA	0	NA	0	NA	0	NA	0	NA	0	NA	0	NA	0	NA	0	NA	0	NA	0	NA	0	NA	1	NA	1	NA
Phvul.001G044700	NA	0	NA	0	NA	0	NA	0	NA	0	NA	0	NA	0	NA	0	NA	0	NA	0	NA	0	NA	0	NA	0	NA	0	NA	0	NA	0	NA	0	NA	0	NA	0	NA	0	NA	0	NA	0	1.03923	4	1.03923	4	1.03923
Phvul.001G044900	NA	0	NA	0	NA	0	NA	0	NA	0	NA	0	NA	0	NA	0	NA	0	NA	0	NA	0	NA	0	NA	0	NA	0	NA	0	NA	0	NA	0	NA	0	NA	0	NA	0	NA	0	NA	0	NA	1	NA	1	NA
Phvul.001G045000	NA	0	NA	0	NA	0	NA	0	NA	0	NA	0	NA	0	NA	0	NA	0	NA	0	NA	0	NA	0	NA	0	NA	0	NA	0	NA	0	NA	0	NA	0	NA	0	NA	0	NA	0	NA	0	1.09256	4	0.362562	4	0.544491
Phvul.001G045200	NA	0	NA	0	NA	0	NA	0	NA	0	NA	0	NA	0	NA	0	NA	0	NA	0	NA	0	NA	0	NA	0	NA	0	NA	0	NA	0	NA	0	NA	0	NA	0	NA	0	NA	0	NA	0	NA	1	NA	1	NA
Phvul.001G045300	NA	0	NA	0	NA	0	NA	0	NA	0	NA	1	NA	1	NA	0	NA	0	NA	0	NA	0	NA	1	NA	0	NA	1	NA	0	NA	1	NA	0	NA	0	NA	0	NA	0	NA	0	NA	1	NA	3	NA	3	NA
Phvul.001G045400	NA	0	NA	3	NA	1	NA	0	NA	0	NA	1	NA	1	NA	0	NA	1	NA	1	NA	1	NA	1	NA	0	NA	1	NA	0	NA	0	NA	1	NA	0	NA	0	NA	1	NA	1	NA	1	4.13108	18	4.13108	19	4.42815
Phvul.001G045500	NA	0	NA	0	NA	0	NA	0	NA	0	NA	0	NA	0	NA	0	NA	0	NA	0	NA	0	NA	0	NA	0	NA	0	NA	0	NA	0	NA	0	NA	0	NA	0	NA	0	NA	0	NA	0	NA	2	NA	2	NA
Phvul.001G045700	NA	0	NA	0	NA	0	NA	0	NA	0	NA	0	NA	0	NA	0	NA	0	NA	0	NA	0	NA	0	NA	0	NA	0	NA	0	NA	0	NA	0	NA	0	NA	0	NA	0	NA	0	NA	0	NA	1	NA	1	NA
Phvul.001G045800	NA	0	NA	0	NA	0	NA	0	NA	0	NA	0	NA	0	NA	0	NA	0	NA	0	NA	0	NA	0	NA	0	NA	0	NA	0	NA	0	NA	0	NA	0	NA	0	NA	0	NA	0	NA	0	NA	5	NA	5	NA
Phvul.001G045900	NA	1	NA	1	NA	0	NA	0	NA	0	NA	0	NA	0	NA	0	NA	1	NA	1	NA	1	NA	0	NA	0	NA	0	NA	0	NA	0	NA	0	NA	0	NA	0	NA	0	NA	1	NA	0	2.48829	9	1.86518	7	2.80103
Phvul.001G046100	NA	1	NA	1	NA	2	NA	1	NA	2	NA	1	0.275607	2	NA	1	NA	1	NA	1	NA	0	NA	1	NA	1	NA	1	NA	1	NA	1	0.275734	2	0.275734	2	0.13776	3	NA	2	0.275765	2	NA	3	0.13759	6	0.275239	10	0.275239
Phvul.001G046200	NA	0	NA	0	NA	0	NA	1	NA	0	NA	0	NA	0	NA	0	NA	0	NA	0	NA	0	NA	0	NA	0	NA	0	NA	0	NA	0	NA	0	NA	0	NA	0	NA	0	NA	0	NA	0	NA	0	NA	0	NA
Phvul.001G046300	NA	1	NA	1	0.270653	2	NA	1	0.270653	2	NA	1	NA	1	NA	0	NA	0	0.270653	2	NA	1	NA	2	NA	1	NA	1	NA	1	0.270653	2	0.135074	3	0.270653	2	0.270653	2	0.135074	3	NA	0	0.270653	2	0.270579	4	0.270579	4	0.270579
Phvul.001G046400	NA	0	NA	0	NA	1	NA	0	NA	1	NA	1	NA	0	NA	0	NA	0	NA	0	NA	0	NA	0	NA	0	NA	0	NA	1	NA	0	NA	0	NA	0	NA	0	NA	0	NA	0	NA	0	2.56467	11	2.56121	10	2.56467
Phvul.001G046500	NA	0	NA	0	NA	0	NA	0	NA	0	NA	0	NA	0	NA	0	NA	0	NA	0	NA	0	NA	0	NA	0	NA	0	NA	0	NA	0	NA	0	NA	0	NA	0	NA	0	NA	0	NA	0	NA	0	NA	0	NA
Phvul.001G046700	NA	0	NA	0	NA	0	NA	0	NA	0	NA	0	NA	0	NA	0	NA	0	NA	0	NA	0	NA	0	NA	0	NA	0	NA	0	NA	0	NA	0	NA	0	NA	0	NA	0	NA	0	NA	0	0.312908	2	0.312908	2	0.312908
Phvul.001G046800	1.70461	6	1.70461	6	2.73754	10	NA	0	NA	0	NA	0	NA	1	NA	1	1.70785	7	1.70785	7	1.70785	7	NA	0	NA	2	NA	0	NA	3	NA	0	NA	0	NA	0	NA	0	NA	1	NA	5	1.36755	6	NA	4	NA	5	NA
Phvul.001G046900	NA	0	NA	0	NA	0	NA	0	NA	0	NA	0	NA	0	NA	0	NA	0	NA	0	NA	0	NA	0	NA	0	NA	0	NA	0	NA	0	NA	0	NA	0	NA	0	NA	0	NA	0	NA	0	0.911777	4	0.911777	4	0.911777
Phvul.001G047001	NA	0	NA	0	NA	0	NA	0	NA	0	NA	0	NA	0	NA	0	NA	0	NA	0	NA	0	NA	0	NA	0	NA	0	NA	0	NA	0	NA	0	NA	0	NA	0	NA	0	NA	0	NA	1	NA	0	NA	0	NA
Phvul.001G047200	NA	1	NA	1	NA	2	NA	2	NA	2	NA	1	NA	1	NA	1	NA	0	NA	1	NA	1	NA	0	NA	2	NA	1	NA	1	NA	0	NA	1	NA	0	NA	0	NA	1	NA	1	NA	1	0.52143	6	0.52143	6	0.52143
Phvul.001G047300	NA	0	NA	0	NA	0	NA	0	NA	0	NA	0	NA	0	NA	0	NA	0	NA	0	NA	0	NA	0	NA	0	NA	0	NA	0	NA	0	NA	0	NA	0	NA	0	NA	0	NA	0	NA	0	NA	11	NA	11	NA
Phvul.001G047400	NA	1	NA	1	NA	0	NA	0	NA	0	NA	0	NA	0	NA	0	NA	1	NA	1	NA	1	NA	0	NA	0	NA	0	NA	0	NA	0	NA	0	NA	0	NA	0	NA	0	NA	0	NA	1	NA	5	NA	5	NA
Phvul.001G047500	0.308284	5	0.308284	5	0.619832	4	0.619832	4	0.308284	5	0.309413	3	0.204431	6	0.308284	5	NA	2	0.619832	4	0.308284	5	0.308284	5	NA	3	0.307016	7	0.308284	5	0.619832	4	0.204431	6	0.308284	5	0.307016	7	0.619832	4	0.931264	5	0.46318	6	0.927951	5	0.619832	4	0.308284
Phvul.001G047600	NA	0	NA	0	NA	0	NA	0	NA	0	NA	0	NA	0	NA	0	NA	0	NA	0	NA	0	NA	0	NA	0	NA	0	NA	0	NA	0	NA	0	NA	0	NA	0	NA	0	NA	0	NA	0	0.144821	3	0.144821	3	0.144821
Phvul.001G047700	NA	7	NA	5	0.285613	2	NA	4	0.571214	5	NA	1	NA	0	NA	4	NA	7	NA	7	NA	7	NA	1	NA	3	NA	2	0.285613	2	NA	3	NA	0	NA	0	NA	2	NA	3	NA	3	NA	4	0.801749	68	0.835753	66	0.874731
Phvul.001G047800	NA	1	NA	2	0.246059	4	NA	0	NA	0	NA	0	NA	0	NA	0	NA	0	0.246555	2	0.246555	2	NA	0	NA	0	NA	0	NA	1	NA	0	NA	0	NA	0	NA	0	NA	0	NA	2	NA	0	0.488552	12	0.367201	5	0.73789
Phvul.001G047900	NA	2	0.804607	5	NA	2			NA	1	NA	0	NA	0	NA	0	NA	1	NA	4	NA	2	NA	0			NA	0	NA	1	NA	1	NA	2	NA	0	NA	0			NA	2	0.178202	6	2.70296	12	1.21284	12	1.48458
Phvul.001G048200	NA	4	NA	3	NA	2	NA	2	NA	2	NA	2	0.40549	5	NA	2	NA	4	NA	2	NA	3	NA	1	NA	3	NA	0	NA	1	NA	1	NA	0	NA	1	NA	1	NA	2	NA	3	NA	2	0.53821	9	1.89553	8	0.470282
Phvul.001G048300	NA	0	NA	0	NA	0	NA	0	NA	0	NA	0	NA	0	NA	0	NA	0	NA	0	NA	0	NA	0	NA	0	NA	0	NA	0	NA	1	NA	0	NA	0	NA	0	NA	0	NA	0	NA	0	NA	0	NA	0	NA
Phvul.001G048400	NA	0	NA	1	NA	1	NA	0	NA	0	NA	1	NA	0	NA	1	NA	3	NA	2	NA	1	NA	0	NA	0	NA	0			NA	1	NA	0	NA	1	NA	0	NA	1	NA	3	NA	1	0.722909	4	NA	2	0.723216
Phvul.001G048500	0.13086	3	0.524481	10	0.524652	3	NA	3	0.262533	2	NA	0	NA	0	NA	1	0.392391	5	NA	4	0.653916	10	NA	0	NA	1	NA	1			0.262157	2	NA	0	NA	0	NA	0	0.787618	7	0.26283	2	NA	1	0.891688	13	0.787618	5	0.524618
Phvul.001G048701	0.60902	4	NA	0	1.52991	7	NA	1			NA	1	NA	0	NA	0	0.303434	3	NA	1	NA	3	NA	0	NA	0	NA	1			NA	1	NA	0	NA	0	NA	0	NA	1	0.60902	4	NA	1	1.53318	8			0.912989
Phvul.001G048900	NA	0	NA	0	NA	0	NA	0	NA	0	NA	0	NA	0	NA	0	NA	0	NA	0	NA	0	NA	0	NA	0	NA	0	NA	0	NA	0	NA	0	NA	0	NA	0	NA	0	NA	0	NA	0	NA	0	NA	0	NA
Phvul.001G049000	0.133756	7	0.26828	7	NA	2	NA	0	NA	3	NA	0	NA	0			NA	0	0.268084	9	0.133756	7	0.536075	9	NA	0	NA	0	NA	0	NA	0	NA	1	NA	2	NA	1	NA	1	0.268084	9	NA	0	0.80584	4	1.61533	8	NA
Phvul.001G049101	NA	1	NA	1	NA	0	NA	1	NA	3	NA	0					NA	1	NA	1	NA	2	NA	0	NA	0			NA	1			NA	1	NA	0	NA	2	NA	1	NA	1	NA	6	1.57925	20	1.67987	21	1.67987
Phvul.001G049200	NA	0	NA	0	NA	0	NA	2	NA	0	NA	0					NA	0	NA	0	NA	0	NA	0	NA	0			NA	0			NA	0	NA	0	NA	0	NA	0	NA	0	NA	0	1.76325	8	NA	4	1.26364
Phvul.001G049300	NA	1	NA	1	NA	0			NA	0	NA	0					NA	0	NA	4	NA	1	NA	0	NA	0			NA	0			NA	0	NA	0	NA	0			NA	1	NA	1
Phvul.001G049400	NA	0	NA	0	NA	0	NA	0	NA	0	NA	0	NA	0	NA	0	NA	0	NA	0	NA	0	NA	0	NA	0	NA	0	NA	0	NA	0	NA	0	NA	0	NA	0	NA	0	NA	0	NA	0	NA	3	NA	1	NA
Phvul.001G049500	NA	1	NA	1	NA	0	NA	1	NA	0	NA	1	NA	0	NA	1	NA	0	NA	0	NA	1	NA	1	NA	0	NA	0	NA	1	NA	1	NA	0	NA	0	NA	1	NA	1	NA	0	NA	2	0.0750284	5	0.0750284	5	0.0750284
Phvul.001G049601	NA	0	NA	1	NA	0	NA	1	NA	0	NA	0	NA	1	NA	1	NA	1	NA	1	NA	1	NA	0	NA	0	NA	1	NA	0	NA	1	NA	0	NA	0	NA	0	NA	1	NA	1	NA	0	NA	7	0.0424956	8	0.0424956
Phvul.001G049700	NA	0	NA	0	NA	0	NA	0	NA	0	NA	0	NA	0	NA	0	NA	0	NA	0	NA	0	NA	0	NA	0	NA	0	NA	0	NA	0	NA	0	NA	0	NA	0	NA	0	NA	0	NA	0	NA	2	NA	2	NA
Phvul.001G049800	NA	0	NA	0	NA	0	NA	0	NA	0	NA	0	NA	0	NA	0	NA	0	NA	0	NA	0	NA	0	NA	0	NA	0	NA	0	NA	0	NA	0	NA	0	NA	0	NA	0	NA	0	NA	0	NA	11	NA	11	NA
Phvul.001G049900	NA	0	NA	1	NA	0	NA	0	NA	0	NA	0	NA	0	NA	0	NA	0	NA	0	NA	0	NA	0	NA	0	NA	0	NA	0	NA	0	NA	0	NA	0	NA	0	NA	0	NA	0	NA	0	NA	2	NA	1	NA
Phvul.001G050000	NA	0	NA	0	NA	0	NA	0	NA	0	NA	0	NA	0	NA	0	NA	0	NA	0	NA	0	NA	0	NA	0	NA	0	NA	0	NA	0	NA	0	NA	0	NA	0	NA	0	NA	0	NA	0	0.245436	2	0.245436	2	0.245436
Phvul.001G050100	NA	0	NA	0	NA	0	NA	0	NA	0	NA	0	NA	0	NA	0	NA	0	NA	0	NA	0	NA	0	NA	0	NA	0	NA	0	NA	0	NA	0	NA	0	NA	0	NA	0	NA	0	NA	0	0.222842	7	0.14904	3	0.177864
Phvul.001G050200	NA	2	NA	2	NA	0	NA	1	NA	1	NA	1	NA	1	NA	1	NA	2	NA	2	NA	2	NA	1	NA	0	NA	1	NA	1	NA	1	NA	0	NA	1	NA	0	0.30228	2	NA	1	NA	1	0.911666	13	0.809008	12	0.911447
Phvul.001G050300	NA	0	NA	0	NA	0	NA	0	NA	0	NA	0	NA	0	NA	0	NA	0	NA	0	NA	0	NA	0	NA	0	NA	0	NA	0	NA	0	NA	0	NA	0	NA	0	NA	0	NA	0	NA	0	NA	0	NA	0	NA
Phvul.001G050400	NA	0	NA	0	NA	0	NA	0	NA	0	NA	0	NA	0	NA	0	NA	0	NA	1	NA	1	NA	0	NA	0	NA	1	NA	0	NA	0	NA	0	NA	0	NA	2	NA	0	NA	2	NA	1	NA	1	NA	1	NA
Phvul.001G050500	NA	0	NA	0	NA	0	NA	0	NA	0	NA	0	NA	1	NA	1	NA	0	NA	0	NA	0	NA	0	NA	0	NA	0	NA	0	NA	1	NA	0	NA	0	NA	0	NA	0	NA	0	NA	0	NA	1	NA	1	NA
Phvul.001G050600	NA	0	NA	0	NA	0	NA	0	NA	0	NA	0	NA	0	NA	0	NA	0	NA	0	NA	0	NA	1	NA	0	NA	2	NA	1	NA	0	NA	1	NA	1	NA	1	NA	0	NA	0	NA	1	NA	1	NA	1	NA
Phvul.001G050700	NA	1	NA	0	NA	0	NA	0	NA	0	NA	0	NA	1	NA	0	NA	1	NA	1	NA	2	NA	0	NA	0	NA	1	NA	0	NA	1	NA	0	NA	0	NA	0	NA	2	NA	0	NA	0	NA	1	NA	1	NA
Phvul.001G050900	NA	0	NA	0	NA	0	NA	0	NA	0	NA	0	NA	0	NA	0	NA	0	NA	0	NA	0	NA	0	NA	0	NA	0	NA	0	NA	0	NA	0	NA	0	NA	0	NA	0	NA	1	NA	0	0.562757	3	0.562757	3	0.562757
Phvul.001G051000	NA	0	NA	0	NA	0	NA	0	NA	0	NA	0	NA	0	NA	0	NA	0	NA	0	NA	0	NA	0	NA	0	NA	0	NA	0	NA	0	NA	0	NA	0	NA	0	NA	0	NA	0	NA	0	0.964795	11	0.826604	10	0.964795
Phvul.001G051100	NA	0	NA	0	NA	0	NA	0	NA	0	NA	0	NA	0	NA	0	NA	0	NA	0	NA	0	NA	0	NA	0	NA	0	NA	0	NA	0	NA	0	NA	0	NA	0	NA	0	NA	0	NA	1	NA	2	NA	2	NA
Phvul.001G051200	NA	0	NA	0	NA	0	NA	0	NA	0	NA	0	NA	0	NA	0	NA	0	NA	0	NA	0	NA	0	NA	0	NA	1	NA	0	NA	0	NA	0	NA	0	NA	0	NA	1	NA	0	NA	1	NA	1	NA	1	NA
Phvul.001G051300	NA	0	NA	0	NA	0	NA	0	NA	0	NA	0	NA	0	NA	0	NA	0	NA	0	NA	0	NA	0	NA	0	NA	1	NA	0	NA	0	NA	0	NA	0	NA	0	NA	1	NA	0	NA	0	NA	0	NA	0	NA
Phvul.001G051500	NA	0	0.538303	5	1.43297	10	0.359858	2	NA	0	NA	0	NA	6	NA	0	NA	1	NA	1	0.896199	7	NA	0	NA	0	NA	0	NA	0	1.08799	4	NA	0	NA	1	1.07433	12	NA	0	NA	1	0.600683	8	NA	1	1.07718	8	0.420609
Phvul.001G051550	NA	0	NA	0	NA	0	NA	0	NA	0	NA	0	NA	0	NA	0	NA	0	NA	0	NA	0	NA	0	NA	0	NA	0	NA	0	NA	0	NA	0	NA	0	NA	0	NA	0	NA	0	NA	0	0.290598	2	0.290598	2	0.290598
Phvul.001G051600	NA	0	NA	0	NA	1	NA	0	NA	1	NA	0	NA	0	NA	0	NA	1	NA	0	NA	1	NA	0	NA	0	NA	1	NA	0	NA	0	NA	0	NA	0	NA	0	NA	1	NA	0	NA	1	0.864741	8	1.44768	6	1.15709
Phvul.001G051700	NA	0	NA	0	NA	0	NA	0	NA	0	NA	0	NA	0	NA	0	NA	0	NA	0	NA	0	NA	0	NA	0	NA	1	NA	0	NA	0	NA	0	NA	0	NA	0	NA	0	NA	0	NA	0	NA	7	NA	5	NA
Phvul.001G051800	NA	0	NA	0	NA	0	NA	1	NA	0	NA	1	NA	0	NA	0	NA	0	NA	0	NA	0	NA	1	NA	0	NA	0	NA	1	NA	0	NA	1	NA	0	NA	1	NA	1	NA	0	NA	0	0.60879	3	2.74077	10	2.74077
Phvul.001G051900	NA	1	0.277007	2	NA	0	NA	0	NA	1	NA	1	NA	1	NA	1	NA	0	0.277007	2	NA	1	NA	1	NA	1	0.277167	2	NA	0	0.277007	2	NA	1	NA	1	NA	0	NA	1	NA	1	NA	1	NA	1	NA	1	NA
Phvul.001G052000	NA	0	NA	0	NA	0	NA	0	NA	0	NA	0	NA	0	NA	0	NA	0	NA	0	NA	0	NA	0	NA	0	NA	0	NA	0	NA	0	NA	1	NA	0	NA	0	NA	0	NA	0	NA	0	0.124222	7	0.0883113	9	0.0883113
Phvul.001G052100	NA	0	NA	0	NA	0	NA	0	NA	0	NA	0	NA	0	NA	0	NA	0	NA	0	NA	0	NA	0	NA	0	NA	0	NA	0	NA	0	NA	0	NA	0	NA	0	NA	0	NA	0	NA	0	0.256007	5	0.512152	7	1.02659
Phvul.001G052200	NA	1	NA	1	NA	0	NA	0	0.332336	2	NA	0	NA	1	NA	1	NA	0	NA	1	0.332336	2	NA	0	NA	1	0.332336	2	NA	0	NA	1	NA	0	NA	0	NA	0	NA	1	NA	1	0.332336	2	0.580449	14	0.33069	8	0.329956
Phvul.001G052300	NA	0	NA	0	NA	2	NA	0	NA	0	NA	0	NA	1	NA	1	NA	0	NA	1	NA	0	NA	0	NA	1	NA	0	NA	0	NA	1	NA	0	NA	0	NA	0	NA	0	NA	0	NA	1	NA	3	NA	1	NA
Phvul.001G052350	1.40597	8	3.12756	10	0.557429	4			NA	5			NA	5	0.835842	6	NA	4	0.835842	5	1.11931	8	0.839297	8	NA	1	0.723351	12			0.835842	6									NA	3	1.13228	5	1.41114	7	NA	0	2.56671
Phvul.001G052400	NA	0	NA	0	NA	0	NA	0	NA	0	NA	0	NA	1	NA	1	NA	0	NA	1	NA	0	NA	0	NA	1	NA	0	NA	0	NA	1	NA	0	NA	0	NA	0	NA	0	NA	0	NA	0	0.889637	13	0.690431	11	0.530286
Phvul.001G052500	NA	0	0.290337	2	NA	0	NA	1	NA	1	NA	1	NA	1	NA	0	NA	0	NA	1	NA	0	NA	1	0.290337	2	NA	1	NA	1	NA	1	NA	1	NA	1	0.290577	2	NA	1	NA	1	NA	0	0.872876	16	0.872876	16	1.16546
Phvul.001G052600	NA	0	NA	1	NA	0	NA	0	NA	0	NA	0	NA	0	NA	0	NA	0	NA	1	NA	0	NA	0	NA	1	NA	0	NA	0	NA	0	NA	0	NA	0	NA	0	NA	0	NA	1	NA	0	0.274317	2	NA	1	0.274317
Phvul.001G052700	NA	1	NA	0	NA	1	NA	1	NA	0	NA	0	NA	1	1.2021	5	NA	0	NA	1	NA	1	1.2021	5	NA	1	NA	1	NA	0	1.2021	5	0.596675	3	NA	1	NA	1	NA	1	1.50525	6	0.297252	2	0.298967	2	0.298967	2	0.298967
Phvul.001G052800	0.328416	2	NA	0	NA	0	NA	0	NA	0	NA	0	NA	1	NA	0	NA	1	NA	0	0.328416	2	NA	0	NA	0	NA	0	NA	0	NA	0	NA	0	NA	0	NA	0	NA	0	NA	1	NA	0	0.70799	22	1.22741	24	1.22731
Phvul.001G053000	NA	0	NA	1	NA	0	NA	1	NA	5	NA	1	NA	0	NA	1	NA	1	NA	1	NA	0	NA	1	NA	1	NA	1	NA	0	NA	1	NA	1	NA	1	NA	1	NA	1	NA	1	NA	0	0.987073	11	1.15116	12	1.15116
Phvul.001G053200	NA	0	NA	0	NA	0	0.28923	6	1.15984	5	NA	0	NA	0	NA	0	NA	0	NA	0	NA	0	NA	0	NA	0	NA	0	NA	0	NA	0	NA	0	NA	0	NA	0	NA	0	0.144618	3	NA	0	0.0964926	4	0.0964926	4	0.0964926
Phvul.001G053300	NA	0	NA	0	NA	0	NA	1	NA	2	NA	0	NA	0	NA	0	NA	0	NA	0	NA	0	NA	0	NA	0	NA	0	NA	0	NA	0	NA	0	NA	0	NA	0	NA	0	NA	0	NA	0	NA	1	NA	1	NA
Phvul.001G053400	NA	1	NA	0	NA	1	0.596769	8	0.397315	10	NA	1	NA	1	NA	0	NA	1	NA	1	NA	1	NA	0	NA	1	NA	1	NA	1	NA	0	NA	1	NA	1	NA	0	NA	1	NA	0	NA	1	0.749321	8	0.749321	8	1.49864
Phvul.001G053501	NA	0	NA	0	NA	1	0.140113	3	0.280808	2	NA	0	0.139898	3	NA	0	NA	0	0.280379	2	NA	1	NA	0	NA	0	NA	0	NA	0	NA	0	NA	0	NA	1	NA	1	NA	0	NA	1	NA	0	NA	2	0.561858	3	NA
Phvul.001G053600	NA	0	NA	0	NA	0	NA	0	NA	1	NA	0	NA	0	NA	0	NA	0	NA	0	NA	0	NA	0	NA	1	NA	0	NA	0	NA	0	NA	0	NA	0	NA	0	NA	0	NA	0	NA	0	NA	2	NA	1	NA
Phvul.001G053700	0.305274	4	NA	1	NA	1	NA	0	NA	0	NA	0	0.305274	4	NA	1	NA	0	NA	1	0.202929	5	NA	0	NA	1	NA	1	NA	0	NA	1	NA	0	0.305274	4	NA	2	NA	0	NA	0	NA	1	NA	0	NA	1	NA
Phvul.001G053800	0.504786	3	0.37848	5	0.37848	5	1.01248	6	NA	5	0.37848	5	0.37848	5	0.504884	3	0.504786	3	0.37848	5	0.251768	2	0.759205	4	NA	1	0.37848	5	0.125486	3	0.37848	5	0.37848	5	0.37848	5	0.37848	5	0.37848	5	0.251645	4	0.37848	5	0.56546	13	0.354928	17	0.272001
Phvul.001G053900	NA	0	NA	0	NA	0	NA	0	0.303592	2	NA	0	NA	0	NA	0	NA	0	NA	0	NA	0	NA	0	NA	0	NA	0	NA	0	NA	0	NA	0	0.303575	4	0.456952	5	NA	0	NA	1	NA	0	NA	0	0.607169	7	0.151685
Phvul.001G054000	NA	0	NA	0	NA	0	NA	0	NA	0	NA	0	NA	0	NA	0	NA	0	NA	0	NA	0	NA	0	NA	0	NA	0	NA	0	NA	0	NA	0	NA	0	NA	0	NA	0	NA	0	NA	0	NA	1	NA	1	NA
Phvul.001G054100	NA	0	NA	0	NA	0	NA	1	NA	1	NA	0	NA	0	NA	0	NA	0	NA	0	NA	0	NA	0	NA	0	NA	0	NA	0	NA	0	NA	0	NA	0	NA	0	NA	0	NA	1	NA	0	NA	0	NA	1	0.318702
Phvul.001G054200	NA	0	NA	0	NA	0	NA	0	NA	1	NA	0	NA	0	NA	0	NA	0	NA	0	NA	0	NA	0	NA	0	NA	0	NA	0	NA	0	NA	0	NA	0	NA	0	NA	0	NA	0	NA	0	NA	1	NA	0	NA
Phvul.001G054300	NA	0	NA	0	NA	0	0.56378	3	0.103834	11	NA	0	NA	0	NA	0	NA	0	NA	0	NA	0	NA	0	NA	0	NA	0	NA	0	NA	0	NA	0	NA	0	NA	0	NA	0	NA	0	NA	0	0.139476	9	0.186088	10	0.186088
Phvul.001G054400	NA	2	NA	2	NA	2	0.120576	7	0.120576	7	0.151059	3	NA	1	NA	1	NA	2	NA	2	NA	1	0.302318	2	NA	1	0.302318	2	NA	2	NA	2	0.151059	3	0.151059	3	NA	2	NA	2	NA	1	NA	2	0.0376057	9	0.0300444	11	0.033405
Phvul.001G054500	NA	1	NA	1	NA	1	NA	1	NA	1	0.295578	2	NA	1	NA	0	NA	1	NA	1	NA	1	0.295578	2	NA	0	NA	1	NA	0	NA	1	NA	1	0.295578	2	NA	1	NA	1	NA	0	NA	0	0.245459	11	0.294883	10	0.245459
Phvul.001G054600	NA	0	NA	0	NA	0	NA	0	NA	0	NA	0	NA	0	NA	0	NA	0	NA	0	NA	0	NA	0	NA	0	NA	0	NA	0	NA	0	NA	0	NA	0	NA	0	NA	0	NA	0	NA	0	0.871895	4	0.289085	6	0.288332
Phvul.001G054700	NA	1	NA	1	NA	1	NA	1	NA	1	NA	0	NA	1	NA	0	NA	1	NA	1	NA	1	NA	0	NA	1	NA	0	NA	0	NA	1	NA	0	NA	0	NA	0	NA	0	NA	1	NA	0	NA	2	NA	2	NA
Phvul.001G054800	NA	0	NA	0	NA	0	NA	0	NA	0	NA	0	NA	0	NA	0	NA	0	NA	0	NA	0	NA	0	NA	0	NA	0	NA	0	NA	0	NA	0	NA	0	NA	0	NA	0	NA	0	NA	0	0.39997	5	0.39997	5	0.802613
Phvul.001G054900	NA	0	NA	0	NA	0	NA	0	NA	0	NA	0	NA	0	NA	0	NA	0	NA	0	NA	0	NA	0	NA	0	NA	0	NA	0	NA	0	NA	0	NA	0	NA	0	NA	0	NA	0	NA	0	0.695869	15	0.424141	4	0.695869
Phvul.001G055000	NA	1	NA	1	NA	0	NA	0	NA	0	NA	0	NA	0	NA	0	NA	1	NA	1	NA	1	NA	0	NA	0	NA	0	NA	0	NA	0	NA	0	NA	0	NA	0	NA	0	NA	1	NA	0	NA	2	NA	2	NA
Phvul.001G055200	NA	1	0.286126	2	NA	1	0.286126	2	0.286126	2	NA	1	0.286126	2	0.286126	2	NA	1	0.286126	2	0.286126	2	NA	1	NA	0	0.286126	2	0.286126	2	0.286126	2	0.286126	2	0.286126	2	NA	1	0.286126	2	0.286126	2	0.286126	2	0.286491	2	1.14803	5	1.14803
Phvul.001G055300	0.913622	4	0.61045	3	0.61045	3	0.61045	3	NA	1	0.61045	3	NA	1	NA	0	0.61045	3	NA	1	0.61045	3	0.61045	3	NA	0	NA	1	0.61045	3	0.61045	3	0.61045	3	0.913622	4	0.61045	3	0.61045	3	NA	0	0.304811	2	0.61045	3	0.61045	3	0.61045
Phvul.001G055400	0.303383	2	NA	1	NA	0	NA	1	NA	0	NA	0	NA	1	NA	1	NA	1	0.303383	2	NA	1	NA	1	NA	1	NA	0	NA	0	NA	1	NA	1	NA	1	NA	1	NA	1	NA	1	NA	1	0.151479	3	0.151479	3	0.151479
Phvul.001G055500	NA	1	NA	1	NA	0	NA	1	NA	0	NA	1	NA	1	NA	1	0.285815	2	0.285815	2	0.285815	2	NA	0	NA	0	NA	0	NA	1	NA	1	NA	0	NA	0	NA	0	NA	0	0.285815	2	NA	0	0.428634	6	0.428634	6	0.428634
Phvul.001G055600	NA	3	NA	1	NA	0	NA	0	NA	0	NA	1	NA	0	NA	0	NA	3	NA	2	NA	2	NA	0	NA	2	NA	0	NA	1	NA	0	NA	1	NA	0	NA	0	NA	0	NA	1	NA	0	0.607255	3	0.607255	3	0.607255
Phvul.001G055700	NA	2	NA	0	NA	0	NA	0	NA	0	NA	2	NA	2	NA	2	NA	2	NA	2	NA	2	NA	0	NA	0	NA	0	NA	2	NA	0	NA	0	NA	0	NA	0	NA	0	NA	2	NA	0	NA	4	NA	4	NA
Phvul.001G055800	NA	3	NA	3	NA	0	0.299143	2	0.299143	2	NA	1	0.299143	2	0.299143	2	NA	1	NA	3	NA	3	0.299143	2	0.299143	2	0.299143	2	0.299143	2	0.299143	2	0.299143	2	0.299143	2	0.299143	2	0.598278	3	NA	2	NA	1	0.698016	10	0.698016	10	0.698016
Phvul.001G055900	NA	2	NA	1	NA	0	NA	0	NA	0	NA	1	NA	0	NA	0	NA	2	NA	2	NA	2	NA	1	NA	0	NA	0	NA	0	NA	0	NA	1	NA	1	NA	0	NA	0	NA	2	0.826996	4	0.325608	35	0.310582	32	0.325608
Phvul.001G056000	NA	0	NA	0	NA	0	NA	0	NA	0	NA	1	NA	0	NA	0	NA	0	NA	0	NA	0	NA	1	NA	0	NA	0	NA	1	NA	0	NA	1	NA	1	NA	1	NA	1	NA	0	NA	0	0.536241	11	0.922139	4	0.716047
Phvul.001G056100	NA	1	NA	1	NA	1	NA	1	NA	1	NA	1	NA	1	NA	1	NA	0	NA	1	NA	1	NA	1	NA	0	NA	1	NA	1	NA	1	NA	1	NA	1	NA	1	NA	1	NA	1	NA	1	0.277201	8	0.331732	11	0.331732
Phvul.001G056300	NA	0	NA	0	NA	0	NA	0	NA	0	NA	0	NA	0	NA	0	NA	0	NA	0	NA	0	NA	0	NA	0	NA	0	NA	0	NA	0	NA	0	NA	0	NA	0	NA	0	NA	0	NA	0	0.268828	2	0.268828	2	NA
Phvul.001G056400	0.306164	8	0.101647	8	NA	0	0.308209	2	NA	2	NA	2	NA	1	0.925698	4	0.183421	8	0.229859	7	0.203531	10	NA	1	NA	1	0.307911	2	0.307911	2	0.616178	3	NA	2	NA	0	NA	0	NA	1	NA	2	NA	1	0.461623	10	0.368598	11	0.461623
Phvul.001G056500	NA	0	NA	1	NA	0	NA	1	NA	0	NA	0	NA	0	NA	0	NA	0	NA	2	NA	0	NA	0	NA	0	NA	0	NA	0	NA	0	NA	0	NA	0	NA	0	NA	0	NA	0	NA	0	NA	3	NA	0	NA
Phvul.001G056600	NA	6	NA	0	NA	0	NA	0	NA	0	0.545011	3	NA	0	NA	0	NA	1	NA	0	NA	0	NA	0	NA	0	NA	0	NA	0	NA	0	NA	0	NA	0	NA	0	NA	0	NA	0	NA	0	0.545011	3	NA	0	NA
Phvul.001G056700					NA	0	NA	0	NA	0	NA	0	NA	0	NA	0					0.254738	7	NA	0	NA	0	NA	0	NA	0	NA	0	NA	0	NA	0	NA	0	NA	0	NA	0	NA	0
Phvul.001G056750	0.137507	3			NA	0	NA	0	NA	0	NA	0	NA	0	NA	0					0.137507	4	NA	0	NA	0	NA	0	NA	0	NA	0	NA	0	NA	0	NA	0	NA	0	NA	0	NA	0	0.281711	2
Phvul.001G056800	0.123464	3	0.123464	3	NA	0	NA	1	NA	1	0.248429	2	NA	1	0.247836	2	0.373293	5	0.373293	5	0.373293	5	NA	2	NA	1	NA	3	NA	2	NA	3	NA	2	NA	2	NA	1	NA	1	NA	3	NA	2	0.749318	4	0.164397	5	0.331376
Phvul.001G056900	NA	2	0.566211	3	NA	1	NA	2	NA	2	NA	2	NA	2	NA	2	0.566211	3	0.566211	3	0.566211	3	NA	2	NA	0	NA	2	NA	2	NA	2	NA	2	NA	2	NA	2	NA	2	NA	2	NA	2	0.565975	4	0.565975	4	0.282327
Phvul.001G057000	NA	0	NA	0	NA	0	NA	1	NA	1	NA	1	NA	0	NA	1	NA	0	NA	0	NA	0	NA	1	NA	0	NA	1	NA	1	NA	1	NA	1	NA	1	NA	1	NA	1	NA	1	NA	1	NA	0	NA	0	NA
Phvul.001G057200	NA	2	NA	1	NA	0	NA	2	NA	1	NA	2	NA	2	NA	0	NA	2	NA	2	NA	2	NA	2	NA	0	NA	2	NA	1	NA	2	NA	2	NA	2	NA	2	NA	2	NA	1	NA	1	NA	2	NA	4	NA
Phvul.001G057300					NA	3											NA	5	NA	5																			NA	4					NA	2	NA	2	NA
Phvul.001G057400	NA	2	NA	0	NA	0	NA	0	NA	2	NA	0	NA	0	NA	0	NA	2	NA	0	NA	2	NA	0	NA	2	NA	0	NA	1	NA	0	NA	0	NA	0	NA	2	NA	1	NA	0	NA	2	NA	0	NA	0	NA
Phvul.001G057500					NA	0					NA	2	NA	1	NA	1							NA	0			NA	0			NA	1	NA	1	NA	1									1.01424	9	1.30548	12	1.45213
Phvul.001G057600	NA	2	NA	2	NA	2	NA	1	NA	2	NA	2	NA	0	NA	1	NA	2	NA	1	NA	2	NA	1	NA	2	NA	0	NA	2	NA	0	NA	0	NA	0	NA	2	NA	2	NA	2	NA	2	NA	2	NA	2	NA
Phvul.001G057700	1.08524	5	1.08669	5	NA	0	0.814695	8	NA	4	NA	1	NA	0	NA	0	1.08524	5	1.62985	7	1.35828	6	NA	1	NA	4	NA	1	0.814906	4	NA	2	0.270962	3	NA	1	1.63136	7	1.35954	6	1.63136	7	1.08669	5	NA	4	1.08648	5	0.67832
Phvul.001G057800	NA	1	NA	2	0.281372	2	NA	1	0.561455	4	0.280275	3	0.563651	3	NA	1	0.280275	3	0.561455	4	0.561455	4	NA	2	0.563651	3	0.561455	4	0.281617	2	NA	2	0.561455	4	0.561455	4	0.561455	4	NA	2	0.561455	4	0.561455	4	NA	3	0.280764	3	0.280764
Phvul.001G058000	NA	1	NA	0	NA	1	0.108378	4	0.163206	3	NA	1	NA	1	NA	0	NA	0	NA	1	NA	0	NA	0	NA	0	NA	0	NA	0	NA	0	NA	0	NA	2	NA	2	NA	2	NA	2	0.163206	3	NA	1	NA	2	NA
Phvul.001G058100	NA	0	NA	1	NA	0	NA	0	NA	0	NA	1	NA	1	NA	1	NA	1	NA	1	NA	1	NA	1	NA	0	NA	1	NA	0	NA	1	NA	1	NA	1	NA	0	NA	0	NA	0	NA	0	0.0705784	5	0.0705784	5	0.0705784
Phvul.001G058200	NA	0	NA	0	NA	0	NA	0	NA	0	NA	0	NA	0	NA	0	NA	0	NA	0	NA	0	NA	0	NA	0	NA	0	NA	0	NA	0	NA	0	NA	0	NA	0	NA	0	NA	0	NA	0	0.295041	4	0.295041	4	0.295041
Phvul.001G058300	NA	0	NA	0	NA	0	NA	0	NA	0	NA	0	NA	0	NA	0	NA	0	NA	0	NA	0	NA	0	NA	0	NA	0	NA	0	NA	0	NA	0	NA	0	NA	0	NA	0	NA	0	NA	0	0.559973	8	0.111491	4	0.671957
Phvul.001G058350	NA	0	NA	0	NA	0	NA	0	NA	0	NA	0	NA	0	NA	0	NA	0	NA	0	NA	0	NA	0	NA	0	NA	0	NA	0	NA	0	NA	0	NA	0	NA	0	NA	0	NA	0	NA	0	NA	0	NA	0	NA
Phvul.001G058400	NA	1	NA	0	NA	0	NA	0	NA	0	NA	0	NA	1	NA	0	NA	1	NA	1	NA	1	NA	1	NA	0	NA	0	NA	1	NA	0	NA	0	NA	0	NA	0	NA	0	NA	0	NA	0	NA	2	NA	2	NA
Phvul.001G058500	NA	0	NA	0	NA	0	NA	0	NA	0	NA	0	NA	0	NA	0	NA	0	NA	0	NA	0	NA	0	NA	0	NA	0	NA	0	NA	0	NA	0	NA	0	NA	0	NA	0	NA	0	NA	0	NA	6	NA	4	NA
Phvul.001G058600	NA	12	NA	7	NA	5	NA	1	NA	4	NA	3	NA	4	NA	0	NA	5	NA	13	NA	11	NA	6	NA	4	NA	2	NA	3	NA	3	NA	3	NA	1	NA	0	NA	4	NA	1	NA	5	0.0324789	16	0.0324789	16	NA
Phvul.001G058700	NA	0	NA	0	NA	0	NA	0	NA	0	NA	0	NA	0	NA	0	NA	0	NA	0	NA	0	NA	0	NA	0	NA	0	NA	0	NA	0	NA	0	NA	0	NA	0	NA	0	NA	0	NA	0	NA	0	NA	0	NA
Phvul.001G058800	NA	5	NA	4	NA	0	NA	1	NA	0	NA	0	NA	2	NA	2	NA	4	NA	7	NA	7	NA	1	NA	3	NA	0	NA	1	NA	0	NA	1	NA	0	NA	0	NA	1	NA	0	NA	2	NA	4	NA	4	NA
Phvul.001G058900	NA	0	NA	0	NA	0	NA	0	NA	0	NA	0	NA	0	NA	0	NA	0	NA	0	NA	0	NA	0	NA	0	NA	0	NA	1	NA	0	NA	0	NA	0	NA	0	NA	0	NA	0	NA	0	NA	0	NA	0	NA
Phvul.001G059000	NA	0	NA	0	NA	0	NA	0	NA	0	NA	0	NA	0	NA	0	NA	0	NA	0	NA	0	NA	0	NA	0	NA	0	NA	0	NA	0	NA	0	NA	0	NA	0	NA	0	NA	0	NA	0	NA	0	NA	0	NA
Phvul.001G059100	NA	0	NA	0	NA	0	NA	0	NA	0	NA	0	NA	0	NA	0	NA	0	NA	0	NA	0	NA	0	NA	0	NA	0	NA	0	NA	0	NA	0	NA	0	NA	0	NA	0	NA	0	NA	0	NA	1	NA	1	NA
Phvul.001G059200	NA	0	NA	0	NA	0	NA	0	NA	0	NA	0	NA	0	NA	0	NA	0	NA	0	NA	0	NA	0	NA	0	NA	0	NA	0	NA	0	NA	0	NA	0	NA	0	NA	0	NA	0	NA	0	NA	1	NA	1	NA
Phvul.001G059300	NA	0	NA	0	NA	1	NA	1	NA	1	NA	1	NA	0	NA	1	NA	0	NA	1	NA	1	NA	1	NA	0	NA	1	NA	0	NA	1	NA	1	NA	1	NA	0	NA	1	NA	1	NA	1	NA	2	NA	2	NA
Phvul.001G059400	NA	0	NA	0	NA	0	NA	0	NA	0	NA	0	NA	0	NA	0	NA	0	NA	0	NA	0	NA	0	NA	0	NA	0	NA	0	NA	0	NA	0	NA	0	NA	0	NA	1	NA	0	NA	0	0.448077	5	0.448077	5	0.448077
Phvul.001G059500	NA	0	NA	0	NA	0	NA	0	NA	0	NA	0	NA	0	NA	0	NA	0	NA	0	NA	0	NA	0	NA	0	NA	0	NA	0	NA	0	NA	0	NA	0	NA	0	NA	0	NA	0	NA	0	NA	1	NA	0	NA
Phvul.001G059600	NA	0	NA	0	NA	0	NA	0	NA	0	NA	0	NA	0	NA	0	NA	0	NA	0	NA	0	NA	0	NA	0	NA	0	NA	0	NA	0	NA	0	NA	0	NA	0	NA	0	NA	0	NA	0	NA	0	NA	0	NA
Phvul.001G059700	NA	0	NA	0	NA	0	NA	0	NA	0	NA	0	NA	0	NA	0	NA	0	NA	0	NA	0	NA	0	NA	0	NA	0	NA	0	NA	0	NA	0	NA	0	NA	0	NA	0	NA	0	NA	0	0.58594	3	NA	0	0.879692
Phvul.001G059800	NA	0	NA	0	NA	0	NA	0	NA	0	NA	0	NA	0	NA	0	NA	0	NA	0	NA	0	NA	0	NA	0	NA	0	NA	0	NA	0	NA	0	NA	0	NA	0	NA	0	NA	0	NA	0	NA	1	NA	1	NA
Phvul.001G060001	NA	1	NA	1	NA	0	NA	0	NA	0	NA	1	NA	0	NA	0	NA	0	NA	1	NA	1	NA	1	NA	0	NA	0	NA	0	NA	0	NA	0	NA	0	NA	0	NA	0	NA	0	NA	0	NA	1	NA	2	NA
Phvul.001G060100	NA	1	NA	0	NA	2	NA	1	NA	1	NA	1	NA	1	NA	0	NA	1	NA	1	NA	1	NA	2	NA	0	0.316152	2	NA	0	0.316152	2	0.316152	2	0.316152	2	NA	1	NA	1	NA	1	NA	1	0.633456	6	0.633456	6	0.633456
Phvul.001G060200	NA	1	NA	0	NA	1	NA	0	NA	0	NA	1	NA	0	NA	1	NA	0	NA	1	NA	1	NA	1	NA	1	NA	0	NA	1	NA	0	NA	0	NA	1	NA	0	NA	0	NA	1	NA	0	NA	1	NA	0	NA
Phvul.001G060300	0.516357	40	0.545848	86	0.555407	84	0.61754	58	0.463054	56	0.605068	54	0.526562	84	0.436536	36	0.97412	36	0.590938	50	0.573289	92	0.506765	82	0.397183	34	0.453325	50	0.470425	62	0.570603	58	0.554621	102	0.474052	46	0.648967	40	0.481094	84	0.486364	44	0.611952	48	0.490707	72	0.542136	62	0.555113
Phvul.001G060400	NA	0	NA	0	NA	0	NA	0	NA	0	NA	0	NA	0	NA	0	NA	0	NA	0	NA	0	NA	0	NA	0	NA	0	NA	0	NA	0	NA	0	NA	0	NA	0	NA	0	NA	0	NA	0	NA	6	NA	6	NA
Phvul.001G060500	NA	0	NA	0	NA	0	NA	0	NA	0	NA	0	NA	0	NA	0	NA	0	NA	0	NA	0	NA	0	NA	0	NA	0	NA	0	NA	0	NA	0	NA	0	NA	0	NA	0	NA	0	NA	0	NA	2	NA	1	NA
Phvul.001G060600	NA	1	NA	1	NA	1	NA	1	NA	1	NA	1	NA	0	NA	0	NA	0	NA	1	NA	1	NA	1	NA	1	NA	0	NA	1	NA	1	NA	0	NA	0	NA	0	NA	0	NA	1	NA	0	0.0997145	8	0.0997145	8	0.0997145
Phvul.001G060750	NA	0	NA	0	NA	0	NA	0	NA	0	NA	0	NA	0	NA	0	NA	0	NA	0	NA	0	NA	0	NA	0	NA	0	NA	0	NA	0	NA	0	NA	0	NA	0	NA	0	NA	0	NA	0	NA	1	NA	0	NA
Phvul.001G060800	NA	3	NA	0	0.550133	8	NA	6	0.546998	8	NA	1	NA	0	NA	2	NA	0	NA	1	NA	4	NA	2	NA	0	NA	1	NA	0	NA	0	NA	5	NA	3	0.549477	7	NA	2	0.182774	5	0.136502	4	0.549477	7	NA	6	1.23734
Phvul.001G061000	NA	2	NA	0	NA	1	NA	2	NA	2	NA	2	NA	1	NA	2	NA	2	NA	1	NA	2	NA	2	NA	1	NA	2	NA	0	NA	2	NA	2	NA	2	NA	2	NA	2	NA	2	NA	2	0.93526	4	0.93526	4	0.93526
Phvul.001G061200	NA	1	NA	1	NA	0	NA	1	NA	1	NA	1	NA	1	NA	0	NA	1	NA	1	NA	1	NA	0	NA	0	NA	1	NA	1	NA	1	NA	1	NA	1	NA	1	NA	1	NA	1	NA	1	0.7003	7	0.7003	7	0.7003
Phvul.001G061300	NA	0	NA	0	NA	0	NA	0	NA	0	NA	0	NA	0	NA	0	NA	0	NA	0	NA	0	NA	0	NA	0	NA	0	NA	1	NA	0	NA	0	NA	0	NA	1	NA	1	NA	1	NA	0	NA	1	NA	1	NA
Phvul.001G061400	0.299399	2	NA	1	0.299399	2	0.299399	2	NA	1	0.299399	2	NA	1	NA	1	NA	1	0.299399	2	0.299399	2	0.299399	2	NA	1	0.299399	2	NA	1	0.299399	2	0.299399	2	0.299399	2	0.299399	2	0.299399	2	NA	1	NA	1	0.599137	3	0.599137	3	0.599137
Phvul.001G061500	NA	2	NA	1	NA	1	NA	2	NA	2	NA	2	NA	2	NA	0	NA	2	NA	1	NA	2	NA	2	NA	0	NA	2	NA	0	NA	2	NA	2	NA	2	NA	2	NA	2	NA	1	NA	2	NA	2	NA	2	NA
Phvul.001G061600	NA	1	NA	0	NA	0	NA	0	NA	0	NA	0	NA	0	NA	0	NA	0	NA	0	NA	0	NA	0	NA	0	NA	0	NA	0	NA	0	NA	0	NA	0	NA	0	NA	0	NA	0	NA	0	NA	0	NA	0	NA
Phvul.001G061700	NA	0	NA	0	NA	0	NA	0	NA	0	NA	0	NA	0	NA	0	NA	0	NA	0	NA	0	NA	0	NA	0	NA	0	NA	0	NA	0	NA	0	NA	0	NA	0	NA	0	NA	0	NA	0	NA	0	NA	0	NA
Phvul.001G061900	NA	1	NA	1	NA	0	NA	1	NA	1	NA	1	NA	1	NA	1	NA	1	NA	1	NA	1	NA	1	NA	0	NA	1	NA	0	NA	1	NA	1	NA	1	NA	1	NA	1	NA	1	NA	1	NA	0	NA	0	NA
Phvul.001G062000	NA	0	NA	0	NA	0	NA	0	NA	0	NA	0	NA	1	NA	0	NA	0	NA	0	NA	0	NA	0	NA	0	NA	0	NA	0	NA	1	NA	1	NA	3	NA	0	NA	0	NA	0	NA	0	NA	2	NA	2	NA
Phvul.001G062100	NA	0	NA	0	NA	1	NA	0	NA	0	NA	0	NA	0	NA	0	NA	0	NA	0	NA	0	NA	0	NA	0	NA	0	NA	1	NA	0	NA	0	NA	0	NA	0	NA	0	NA	0	NA	0	NA	1	NA	1	NA
Phvul.001G062200	NA	0	NA	0	NA	0	NA	0	NA	0	NA	0	NA	0	NA	0	NA	0	NA	0	NA	0	NA	0	NA	0	NA	0	NA	0	NA	0	NA	0	NA	0	NA	0	NA	0	NA	0	NA	0	NA	0	NA	0	NA
Phvul.001G062300	NA	0	NA	0	NA	0	NA	0	NA	0	NA	0	NA	0	NA	0	NA	0	NA	0	NA	0	NA	0	NA	0	NA	0	NA	0	NA	0	NA	0	NA	0	NA	0	NA	0	NA	0	NA	0	NA	0	NA	0	NA
Phvul.001G062350	NA	0	NA	0	NA	0	NA	0	NA	0	NA	0	NA	0	NA	0	NA	0	NA	0	NA	0	NA	0	NA	0	NA	0	NA	0	NA	0	NA	0	NA	0	NA	0	0.296017	2	NA	0	NA	0	NA	0	NA	0	NA
Phvul.001G062400	NA	0	NA	0	NA	0	NA	0	NA	0	NA	0	NA	0	NA	0	NA	0	NA	0	NA	0	NA	0	NA	0	NA	0	NA	0	NA	0	NA	0	NA	0	NA	0	NA	0	NA	0	NA	0	NA	0	NA	0	NA
Phvul.001G062500	NA	0	NA	0	NA	0	NA	0	NA	0	NA	0	NA	1	NA	1	NA	0	NA	0	NA	0	NA	0	NA	0	NA	1	NA	0	NA	1	NA	1	NA	1	NA	0	NA	0	NA	0	NA	1	NA	3	NA	1	NA
Phvul.001G062600	NA	0	NA	0	NA	1	NA	0	NA	1	NA	0	NA	0	NA	0	NA	0	NA	0	NA	0	NA	0	NA	0	NA	0	NA	1	NA	0	NA	0	NA	0	NA	0	NA	0	NA	1	NA	0	0.646971	12	1.66346	8	0.484282
Phvul.001G062800	NA	0	NA	0	NA	0	NA	0	NA	0	NA	0	NA	0	NA	0	NA	0	NA	0	NA	0	NA	0	NA	0	NA	0	NA	0	NA	0	NA	0	NA	0	NA	0	NA	0	NA	0	NA	0	NA	1	NA	1	NA
Phvul.001G062900	NA	0	NA	0	NA	1	NA	0	NA	0	NA	0	NA	0	NA	0	NA	0	NA	0	NA	0	NA	0	NA	0	NA	0	NA	1	NA	0	NA	0	NA	0	NA	0	NA	0	NA	0	NA	0	NA	3	NA	3	NA
Phvul.001G063200	NA	0	NA	0	NA	0	NA	0	NA	0	NA	0	NA	0	NA	0	NA	0	NA	0	NA	0	NA	0	NA	0	NA	0	NA	0	NA	0	NA	0	NA	0	NA	0	NA	0	NA	0	NA	0	0.0928213	4
Phvul.001G063300	NA	0	NA	0	NA	0	NA	0	NA	0	NA	0	NA	0	NA	0	NA	0	NA	0	NA	0	NA	0	NA	0	NA	0	NA	0	NA	0	NA	0	NA	0	NA	0	NA	0	NA	0	NA	0	NA	1	NA	0	NA
Phvul.001G063400	NA	0	NA	0	NA	0	NA	0	NA	0	NA	0	NA	0	NA	0	NA	0	NA	0	NA	0	NA	0	NA	0	NA	0	NA	0	NA	0	NA	0	NA	0	NA	0	NA	0	NA	0	NA	0	0.14186	3	0.14186	3	0.14186
Phvul.001G063500	0.150767	3	NA	2	0.150767	3	NA	2	0.150767	3	0.150767	3	0.302229	2	NA	0	NA	1	NA	2	0.150767	3	0.150767	3	NA	0	0.150767	3	NA	1	0.302229	2	0.150767	3	0.302229	2	0.150767	3	NA	2	0.150767	3	0.150767	3	NA	4	NA	3	NA
Phvul.001G063700	NA	0	NA	0	NA	0	NA	0	NA	1	NA	0	NA	0	NA	0	NA	0	NA	0	NA	0	NA	0	NA	0	NA	0	NA	0	NA	0	NA	0	NA	0	NA	0	NA	0	NA	0	NA	1	NA	0	NA	0	NA
Phvul.001G063800	NA	1	NA	1	NA	1	NA	0	NA	1	NA	1	NA	1	NA	0	NA	1	NA	1	NA	1	NA	1	NA	0	NA	0	NA	1	NA	0	NA	1	NA	1	NA	1	NA	1	NA	1	NA	0	NA	0	NA	0	NA
Phvul.001G064000	NA	0	NA	0	NA	0	NA	0	NA	0	NA	0	NA	0	NA	0	NA	0	NA	0	NA	0	NA	0	NA	0	NA	0	NA	0	NA	0	NA	0	NA	0	NA	0	NA	0	NA	0	NA	0	NA	0	NA	0	NA
Phvul.001G064100	NA	1	NA	1	0.321648	2	NA	0	NA	0	0.321648	2	NA	1	NA	1	NA	1	NA	1	NA	1	0.321648	2	NA	1	0.321648	2	NA	0	NA	0	NA	1	0.321648	2	0.321648	2	0.321648	2	0.321648	2	NA	0	1.60831	6	0.965062	4	0.534469
Phvul.001G064300	NA	1	NA	0	NA	0	NA	1	NA	0	NA	1	NA	1	NA	0	NA	1	NA	1	NA	1	NA	1	NA	0	NA	1	NA	1	NA	1	NA	1	NA	1	NA	1	NA	1	NA	1	NA	1	NA	1	NA	1	NA
Phvul.001G064400	NA	0	NA	0	NA	0	NA	0	NA	0	NA	0	NA	0	NA	0	NA	0	NA	0	NA	0	NA	0	NA	0	NA	0	NA	0	NA	0	NA	0	NA	0	NA	0	NA	0	NA	0	NA	0	0.291646	6	0.291646	6	0.438229
Phvul.001G064500	NA	1	NA	1	NA	0	NA	1	NA	0	NA	0	NA	0	NA	0	NA	0	NA	0	NA	0	NA	0	NA	0	NA	0	NA	0	NA	0	NA	0	NA	0	NA	0	NA	0	NA	0	NA	0	NA	5	NA	6	NA
Phvul.001G064600	NA	0	NA	0	NA	2	NA	0	NA	1	NA	0	NA	0	NA	0	NA	0	NA	0	NA	0	NA	0	NA	0	NA	0	NA	0	NA	0	NA	0	NA	0	NA	0	NA	0	NA	0	NA	1	0.568618	3	NA	1	0.28317
Phvul.001G064700	NA	0	NA	0	NA	0	NA	0	NA	0	NA	0	NA	0	NA	0	NA	0	NA	0	NA	0	NA	0	NA	0	NA	0	NA	0	NA	0	NA	0	NA	0	NA	0	NA	0	NA	0	NA	0	0.306408	2	0.306408	2	0.306408
Phvul.001G064800	NA	0	NA	0	NA	0	NA	0	NA	0	NA	0	NA	0	NA	0	NA	0	NA	0	NA	0	NA	0	NA	0	NA	0	NA	0	NA	0	NA	0	NA	0	NA	0	NA	0	NA	0	NA	0	NA	0	NA	0	NA
Phvul.001G064900	NA	0	NA	0	NA	0	NA	0	NA	0	NA	0	NA	0	NA	0	NA	0	NA	0	NA	0	NA	0	NA	0	NA	0	NA	0	NA	0	NA	0	NA	0	NA	0	NA	0	NA	0	NA	0	0.286293	2	0.286293	2	0.286293
Phvul.001G065000	NA	0	NA	0	NA	0	NA	0	NA	0	NA	0	NA	0	NA	0	NA	0	NA	0	NA	0	NA	0	NA	0	NA	0	NA	0	NA	0	NA	0	NA	0	NA	0	NA	0	NA	0	NA	0	NA	2	NA	2	NA
Phvul.001G065100	NA	0	NA	0	NA	0	NA	0	NA	0	NA	0	NA	0	NA	0	NA	0	NA	0	NA	0	NA	0	NA	0	NA	0	NA	0	NA	0	NA	0	NA	0	NA	0	NA	0	NA	0	NA	0	NA	0	NA	0	NA
Phvul.001G065300	NA	0	NA	0	NA	1	NA	1	NA	0	NA	0	NA	0	NA	0	NA	0	NA	0	NA	0	NA	0	NA	0	NA	0	NA	1	NA	0	NA	0	NA	0	NA	0	NA	0	NA	0	NA	0	NA	0	NA	0	NA
Phvul.001G065400	NA	0	NA	1	NA	1	NA	1	NA	1	NA	1	NA	0	NA	0	NA	0	NA	0	NA	0	NA	0	NA	0	NA	1	NA	0	NA	0	NA	0	NA	0	NA	0	NA	0	NA	1	NA	1	NA	1	NA	1	NA
Phvul.001G065700	NA	0	NA	0	NA	0	NA	0	NA	0	NA	0	NA	0	NA	0	NA	0	NA	0	NA	0	NA	0	NA	0	NA	0	NA	0	NA	0	NA	0	NA	0	NA	0	NA	0	NA	0	NA	0	NA	1	NA	1	NA
Phvul.001G065800	NA	0	NA	0	NA	1	NA	1	NA	1	NA	0	NA	0	NA	0	NA	0	NA	0	NA	0	NA	0	NA	0	NA	1	NA	0	NA	0	NA	0	NA	0	NA	0	NA	0	NA	0	NA	1	NA	0	NA	0	NA
Phvul.001G065900	NA	0	NA	0	NA	0	NA	0	NA	0	NA	0	NA	0	NA	0	NA	0	NA	0	NA	0	NA	0	NA	0	NA	0	NA	0	NA	0	NA	0	NA	0	NA	0	NA	0	NA	0	NA	0	NA	0	NA	0	NA
Phvul.001G066000	NA	0	NA	0	NA	0	NA	0	NA	0	NA	0	NA	0	NA	0	NA	0	NA	0	NA	0	NA	0	NA	0	NA	0	NA	0	NA	0	NA	0	NA	0	NA	0	NA	0	NA	0	NA	0	NA	0	NA	0	NA
Phvul.001G066100	NA	1	NA	1	NA	1	NA	1	NA	2	NA	1	NA	0	NA	0	NA	1	NA	1	NA	1	NA	1	NA	0	NA	1	NA	2	NA	0	NA	1	NA	1	NA	0	NA	0	NA	1	NA	1	NA	0	NA	0	NA
Phvul.001G066200	NA	0	NA	4	NA	0	NA	0	NA	8	NA	0	NA	1	NA	1	NA	1	NA	2	NA	0	NA	0	NA	1	NA	2	NA	5	NA	3	NA	4	NA	3	NA	2	NA	0	NA	2	NA	2	NA	8	NA	2	NA
Phvul.001G066300	0.566554	3	NA	0	NA	2	NA	0	NA	1	NA	0	NA	0	NA	0	0.282905	2	NA	0	0.566554	3	NA	0	NA	0	NA	0	NA	1	NA	0	NA	0	NA	0	0.282905	2	NA	0	0.282905	2			0.56577	3	0.423862	5	0.375966
Phvul.001G066400	NA	0	NA	0	0.565723	3	0.849952	5	0.565273	3	NA	0	NA	0	NA	0	NA	1	NA	0	NA	0	NA	0	NA	0	NA	0	0.565723	3	NA	0	NA	0	NA	0	NA	0	NA	0	0.282627	2			0.225387	9	0.233906	11	0.209361
Phvul.001G066500	NA	0	NA	1	NA	1	NA	1	NA	2	NA	1	0.539754	6	NA	2	NA	1			NA	1	NA	1	NA	2	0.675378	7	NA	0	NA	2	0.539754	6	1.07896	5	NA	1	NA	0	NA	1	0.269297	2	1.08085	5	1.35451	6	1.62707
Phvul.001G066550	NA	0	NA	0	NA	1	NA	1	NA	1	NA	0	NA	0	NA	0	NA	0			NA	0	NA	0	NA	0	NA	0	NA	0	NA	0	NA	0	NA	0	NA	0	NA	0	NA	0	NA	1	NA	2	NA	0	0.523565
Phvul.001G066600	NA	0	NA	0	NA	1	NA	1	NA	1	NA	0	NA	0	NA	0	NA	0	NA	0	NA	0	NA	0	NA	0	NA	0	NA	1	NA	0	NA	0	NA	0	NA	0	NA	0	NA	0	NA	0	0.283077	2	NA	1	NA
Phvul.001G066700	1.19956	5	NA	1	0.597598	3	0.294985	2	0.294985	2	1.19956	5	NA	0	1.20039	6	NA	0	NA	0	1.19956	5	1.19956	5	0.89207	4	0.294985	2	0.294985	2	NA	0	1.19956	5	1.19956	5	1.19956	5	0.89207	4	1.19956	5	NA	1	NA	0	0.900932	4	NA
Phvul.001G066800	NA	0	NA	0	NA	1	NA	1	NA	0	NA	0	NA	0	NA	0	NA	0	NA	0	NA	0	NA	0	NA	1	NA	0	NA	0	NA	0	NA	0	NA	0	NA	0	NA	0	NA	0	NA	1	NA	1	NA	1	0.288555
Phvul.001G066900	NA	0	NA	0	NA	0	NA	0	NA	0	NA	0	NA	0	NA	0	NA	0	NA	0	NA	0	NA	0	NA	0	NA	1	NA	0	NA	0	NA	0	NA	0	NA	0	NA	0	NA	0	NA	0	NA	1	NA	1	NA
Phvul.001G067001	NA	0	NA	0	NA	1	NA	1	NA	1	NA	0	NA	0	NA	0	NA	0	NA	0	NA	0	NA	0	NA	0	NA	0	NA	1	NA	0	NA	0	NA	0	NA	0	NA	0	NA	0	NA	0	0.139581	4	NA	4	NA
Phvul.001G067200	NA	0	NA	0	NA	0	NA	0	NA	0	NA	0	NA	0	NA	0	NA	0	NA	0	NA	0	NA	0	NA	0	NA	0	NA	0	NA	0	NA	0	NA	0	NA	0	NA	0	NA	0	NA	1	NA	1	NA	1	NA
Phvul.001G067300	NA	0	NA	0	NA	0	NA	0	NA	0	NA	0	NA	0	NA	0	NA	0	NA	0	NA	0	NA	0	NA	0	NA	0	NA	0	NA	0	NA	0	NA	0	NA	0	NA	0	NA	0	NA	0	NA	0	NA	0	NA
Phvul.001G067400	NA	0	NA	0	NA	0	NA	0	NA	0	NA	0	NA	0	NA	0	NA	0	NA	0	NA	0	NA	0	NA	0	NA	0	NA	0	NA	0	NA	0	NA	0	NA	0	NA	0	NA	0	NA	0	NA	0	NA	0	NA
Phvul.001G067500	NA	0	0.603624	5	0.385942	15	NA	0	0.603624	5	NA	0	NA	0	1.81143	4	NA	0	0.602937	5	1.81349	4	NA	2	NA	1	0.603624	5	NA	0	0.603624	5	1.81143	4	NA	0	NA	0	NA	0	NA	0	0.861322	13	0.258738	2	0.258738	2	0.517914
Phvul.001G067700	NA	0	NA	0	NA	0	NA	0	NA	0	NA	0	NA	0	NA	0	NA	0	NA	0	NA	0	NA	0	NA	0	NA	0	NA	0	NA	0	NA	0	NA	0	NA	0	NA	0	NA	0	NA	0	NA	2	NA	2	NA
Phvul.001G067800	NA	0	NA	0	NA	0	NA	0	NA	0	NA	0	NA	0	NA	0	NA	0	NA	0	NA	0	NA	0	NA	0	NA	0	NA	0	NA	0	NA	0	NA	0	NA	0	NA	0	NA	0	NA	0	NA	0	NA	0	NA
Phvul.001G067950	NA	0	NA	0	NA	0	NA	0	NA	0	NA	0	NA	0	NA	0	NA	0	NA	0	NA	0	NA	0	NA	0	NA	0	NA	0	NA	0	NA	0	NA	0	NA	0	NA	0	NA	0	NA	0	NA	0	NA	0	NA
Phvul.001G068100	NA	0	NA	0	NA	1	NA	0	NA	0	NA	0	NA	0	NA	0	NA	0	NA	0	NA	0	NA	0	NA	0	NA	0	NA	1	NA	0	NA	0	NA	0	NA	0	NA	0	NA	0	NA	0	0.264618	4	0.531211	3	0.264618
Phvul.001G068200	NA	0	NA	0	NA	0	NA	0	NA	0	NA	0	NA	0	NA	0	NA	0	NA	0	NA	0	NA	0	NA	0	NA	0	NA	0	NA	0	NA	0	NA	0	NA	0	NA	0	NA	0	NA	0	NA	2	NA	2	NA
Phvul.001G068300	NA	0	NA	0	NA	0	NA	0	NA	0	NA	0	NA	0	NA	0	NA	0	NA	0	NA	0	NA	0	NA	0	NA	0	NA	0	NA	0	NA	0	NA	0	NA	0	NA	0	NA	0	NA	0	NA	0	NA	0	NA
Phvul.001G068400	NA	1	NA	1	NA	1	NA	1	0.269768	2	NA	0	NA	0	NA	1	NA	0	NA	0	NA	1	NA	0	NA	1	NA	0	NA	1	NA	0	NA	0	NA	0	NA	1	0.27008	2	NA	0	NA	1	1.12322	39	1.24118	33	1.19739
Phvul.001G068500	NA	0	NA	0	NA	0	NA	0	NA	0	NA	2	NA	0	NA	0	NA	0	NA	0	NA	1	NA	0	NA	0	NA	0	NA	0	NA	1	NA	0	NA	0	NA	0	NA	0	NA	1	NA	0	0.481445	15	0.628828	13	0.481171
Phvul.001G068700	NA	0	NA	0	0.919653	4	0.302398	6	NA	1	NA	0	NA	0	NA	0	NA	0	NA	0	NA	0	NA	0	0.303909	2	NA	0	0.099926	4	NA	0	NA	0	NA	0	0.302398	6	0.302398	6	0.302398	6	0.201998	5
Phvul.001G068800	NA	0	NA	0	1.07518	5	0.805971	4	NA	2	NA	0	NA	0	NA	0	NA	0	NA	0	0.088938	4	NA	0	NA	3	NA	0	1.07518	5	NA	0	NA	0	NA	0	NA	3	NA	3	NA	3	NA	3	NA	3	NA	8	NA
Phvul.001G068900	NA	0	NA	0	NA	5	NA	2	NA	1	NA	0	NA	0	NA	0	NA	0	NA	0	NA	1	NA	0	NA	1	NA	0	NA	4	NA	0	NA	0	NA	0	NA	1	NA	2	NA	1	NA	1					NA
Phvul.001G069001	NA	1	NA	0	0.595776	3	NA	0	NA	0	NA	0	NA	0	NA	0	NA	0	NA	0	NA	0	NA	0	NA	0	NA	0	NA	0	NA	0	NA	0	NA	0	NA	1	NA	1	NA	1	NA	1	NA	2	NA	2	NA
Phvul.001G069100	NA	0	NA	0	NA	0	NA	0	NA	0	NA	0	NA	0	NA	0	NA	0	NA	0	NA	0	NA	0	NA	0	NA	0	NA	0	NA	0	NA	0	NA	0	NA	0	NA	0	NA	0	NA	0	NA	0	NA	0	NA
Phvul.001G069200	NA	0	NA	0	NA	1	NA	2	NA	0	NA	0	NA	0	NA	0	NA	0	NA	0	NA	0	NA	0	NA	0	NA	0	NA	1	NA	0	NA	0	NA	1	NA	2	NA	2	NA	2	NA	2	0.814162	4	NA	2	NA
Phvul.001G069216	NA	0	NA	0	0.273819	4	NA	1	NA	0	NA	2	NA	0	NA	0	NA	0	NA	2	NA	0	NA	0	NA	0	0.136849	3	NA	2	NA	0	NA	0	NA	2	NA	1	NA	2	NA	0	NA	1	NA	0	NA	0	0.181517
Phvul.001G069232	NA	0	NA	0	0.872988	4	NA	6	NA	0	NA	0	NA	0	NA	0	NA	0	NA	0	NA	0	NA	0	NA	1	NA	0	NA	2	NA	0	NA	0	NA	0	1.749	7	1.74851	7	1.16464	5	2.0406	8	1.75385	9			2.62249
Phvul.001G069248	NA	0	NA	0	NA	0	NA	0	NA	0	NA	0	NA	0	NA	0	NA	0	NA	0	NA	0	NA	0	NA	0	NA	0	NA	0	NA	0	NA	0	NA	0	NA	0	NA	0	NA	0	NA	0	NA	0	NA	0	NA
Phvul.001G069264	NA	0	NA	0	0.140751	3	0.421659	6	NA	0	NA	0	NA	0	NA	0	NA	0	NA	0	NA	0	NA	0	NA	1	NA	0	NA	2	NA	0	NA	0	NA	0	0.422123	5	NA	2	0.844748	5	NA	0	NA	3	NA	1	NA
Phvul.001G069280	NA	0	NA	0	NA	1	NA	1	NA	1	NA	0	NA	0	NA	0	NA	0	NA	0	NA	0	NA	0	NA	0	NA	0	NA	1	NA	0	NA	0	NA	0	NA	1	NA	0	NA	0	NA	1	0.489454	5	NA	0	0.195244
Phvul.001G069300	NA	0	NA	0	NA	0	NA	0	NA	0	NA	0	NA	0	NA	0	NA	0	NA	0	NA	0	NA	0	NA	0	NA	0	NA	1	NA	0	NA	0	NA	0	NA	0	NA	0	NA	1	NA	0	NA	0	NA	0	NA
Phvul.001G069400	NA	0	NA	0	NA	5	NA	3	NA	1	NA	0	NA	0	NA	0	NA	0	NA	0	NA	0	NA	0	NA	1	NA	0	3.95497	7	NA	0	NA	0	NA	0	NA	4	NA	2	NA	4	NA	3	NA	2	2.53939	14	1.82916
Phvul.001G069500	NA	0	NA	0	NA	0	NA	0	NA	0	NA	0	NA	0	NA	0	NA	0	NA	0	NA	0	NA	0	NA	0	NA	0	NA	0	NA	0	NA	0	NA	0	NA	0	NA	0	NA	0	NA	0	NA	0	NA	0	NA
Phvul.001G069600	NA	0	NA	0	0.618714	16	0.421679	5	NA	0	NA	0	0.563667	3	NA	0	NA	0	NA	0	NA	0	NA	0	0.617482	17	0.562623	3	0.448526	14	0.563018	3	NA	0	NA	0	0.469736	8	0.987568	9	0.320087	15	0.281179	4	0.561241	22	0.422166	5	0.562804
Phvul.001G069700	NA	0	NA	0	NA	1	NA	1	NA	0	NA	0	NA	0	NA	0	NA	0	NA	0	NA	0	NA	0	NA	0	NA	0	NA	0	NA	0	NA	0	NA	0	NA	0	NA	0	NA	0	NA	0			NA	0	NA
Phvul.001G069800	NA	0	NA	0	NA	1	NA	1	NA	0	NA	0	NA	0	NA	0	NA	0	NA	0	NA	0	NA	0	NA	0	NA	0	NA	0	NA	0	NA	0	NA	0	NA	1	NA	1	NA	0	NA	0	NA	0	NA	0	NA
Phvul.001G069900	NA	0	NA	0	NA	0	NA	0	NA	1	NA	0	NA	0	NA	0	NA	0	NA	0	NA	0	NA	0			NA	0	NA	0	NA	0	NA	0	NA	0									NA	5	0.361596	7	0.679379
Phvul.001G070000	0.553973	4	NA	0	0.276664	2	0.691786	8	NA	1	NA	1	NA	1	NA	0	0.277134	2	0.553973	4	NA	0	NA	0	NA	0	NA	0	0.832092	4	NA	0	NA	0	NA	1	NA	0	NA	0	0.553837	3	NA	0	NA	3	1.66468	8	0.830908
Phvul.001G070100	NA	0	NA	0	NA	3	NA	3	NA	0	NA	0	NA	0	NA	0	NA	0	NA	0	NA	0	NA	0	NA	1	NA	0	NA	0	NA	0	NA	0	NA	0	1.17391	5	0.438936	5	0.292709	2	NA	1	1.17313	5	1.38009	17	1.62322
Phvul.001G070200	NA	0	NA	0	0.271651	2	NA	1	0.271213	2	NA	0	NA	0	NA	0	NA	0	NA	1	NA	0	NA	0	NA	0	NA	0	NA	0	NA	0	NA	0	NA	0	0.271651	2	NA	1	NA	1	0.271651	2	0.543661	3	NA	4	1.3599
Phvul.001G070300	NA	0	NA	0	NA	1	NA	1	NA	0	NA	0	NA	0	NA	0	NA	0	NA	0	NA	0	NA	0	NA	1	NA	0	NA	0	NA	0	NA	0	NA	0	NA	1	NA	2	NA	1	NA	1	1.70998	8	NA	3	1.70998
Phvul.001G070500	NA	0	NA	0	NA	1	NA	1	NA	1	NA	1	NA	0	NA	0	NA	1	NA	1	NA	1	NA	0	NA	0	NA	0	NA	0	NA	0	NA	0	NA	1	NA	1	NA	1	NA	0	NA	1	NA	5	NA	5	NA
Phvul.001G070700	NA	0	NA	0	NA	0	NA	0	NA	0	NA	0	NA	0	NA	0	NA	0	NA	0	NA	0	NA	0	NA	0	NA	0	NA	0	NA	0	NA	0	NA	0	NA	0	NA	0	NA	0	NA	0	0.0993338	4	0.0993338	4	0.0993338
Phvul.001G070900	NA	0	NA	0	NA	0	NA	0	NA	1	NA	0	NA	0	NA	0	NA	0	NA	0	NA	0	NA	0	NA	1	NA	0	NA	0	NA	0	NA	0	NA	0	0.281591	2	NA	1	NA	1	0.281591	2	0.28164	6	0.28164	6	0.28164
Phvul.001G071000	NA	0	NA	0	NA	0	NA	0	NA	0	NA	0	NA	0	NA	0	NA	0	NA	0	NA	0	NA	0	NA	0	NA	0	NA	0	NA	0	NA	0	NA	0	NA	0	NA	0	NA	0	NA	0	0.892788	4	0.892788	4	0.892788
Phvul.001G071100	NA	0	NA	0	NA	0	NA	0	NA	0	NA	0	NA	0	NA	0	NA	0	NA	0	NA	0	NA	0	NA	0	NA	0	NA	0	NA	0	NA	0	NA	0	NA	0	NA	0	NA	0	NA	0	0.303079	4	0.201737	5	0.201737
Phvul.001G071200	NA	1	NA	0	NA	2	NA	2	NA	3	NA	1	NA	1	NA	0	NA	0	NA	1	NA	0	NA	0	NA	1	NA	0	NA	0	NA	1	NA	0	NA	1	NA	2	NA	2	NA	2	NA	1	0.826059	9	0.826059	9	0.826059
Phvul.001G071300	NA	0	NA	0	0.260803	2	NA	1	NA	1	NA	0	NA	0	NA	0	NA	0	NA	0	NA	0	NA	0	NA	0	NA	0	NA	1	NA	0	NA	0	NA	0	NA	0	NA	0	NA	0	NA	0	NA	0	NA	0	NA
Phvul.001G071401	NA	0	NA	0	NA	0	NA	0	NA	0	NA	0	NA	0	NA	0	NA	0	NA	0	NA	0	NA	0	NA	0	NA	0	NA	0	NA	0	NA	0	NA	0	NA	0	NA	0	NA	0	NA	0	0.572052	3	0.572052	3	0.572052
Phvul.001G071500	NA	0	NA	0	NA	0	NA	0	NA	1	NA	0	NA	0	NA	0	NA	0	NA	0	NA	0	NA	0	NA	0	NA	0	NA	0	NA	0	NA	0	NA	0	NA	0	NA	0	NA	0	NA	0	NA	0	NA	0	NA
Phvul.001G071600	NA	0	NA	0	NA	0	NA	0	NA	0	NA	0	NA	0	NA	0	NA	0	NA	0	NA	0	NA	0	NA	0	NA	0	NA	0	NA	0	NA	0	NA	0	NA	1	NA	1	NA	1	NA	0	0.606129	3	0.606129	4	0.606129
Phvul.001G071700	NA	0	NA	0	NA	1	NA	0	NA	0	NA	0	NA	0	NA	0	NA	0	NA	0	NA	0	NA	0	NA	0	NA	0	NA	0	NA	0	NA	0	NA	0	NA	0	NA	0	NA	0	NA	0	NA	1	NA	2	NA
Phvul.001G071800	NA	0	NA	0	NA	0	NA	1	NA	1	NA	0	NA	0	NA	0	NA	0	NA	0	NA	0	NA	1	NA	0	NA	0	NA	0	NA	0	NA	0	NA	0	NA	0	NA	0	NA	0	NA	1	0.195066	7	0.262568	6	0.195066
Phvul.001G071900	NA	0	NA	0	NA	1	NA	1	NA	1	NA	0	NA	0	NA	0	NA	0	NA	0	NA	0	NA	0	NA	0	NA	0	NA	1	NA	0	NA	0	NA	0	NA	0	NA	0	NA	0	NA	0	0.604011	4	0.604011	4	0.604011
Phvul.001G072000	NA	0	NA	0	NA	0	NA	0	NA	0	NA	0	NA	0	NA	0	NA	0	NA	0	NA	0	NA	0	NA	0	NA	0	NA	0	NA	0	NA	0	NA	0	NA	0	NA	0	NA	0	NA	0	NA	0	NA	0	NA
Phvul.001G072100	NA	0	NA	0	NA	0	NA	0	NA	0	NA	0	NA	0	NA	0	NA	0	NA	0	NA	0	NA	0	NA	0	NA	0	NA	0	NA	0	NA	0	NA	0	NA	0	NA	0	NA	0	NA	0	NA	0	NA	0	NA
Phvul.001G072200	NA	0	NA	0	NA	0	NA	0	NA	0	NA	0	NA	0	NA	0	NA	0	NA	0	NA	0	NA	0	NA	0	NA	0	NA	0	NA	0	NA	0	NA	0	NA	0	NA	0	NA	0	NA	0	0.0476826	7	0.0476826	7	0.0476826
Phvul.001G072300	NA	0	NA	0	NA	1	NA	1	NA	1	NA	0	NA	0	NA	0	NA	0	NA	0	NA	0	NA	0	NA	0	NA	0	NA	0	NA	0	NA	0	NA	0	NA	0	NA	0	NA	0	NA	0	NA	4	NA	5	NA
Phvul.001G072400	NA	0	NA	0	NA	0	NA	0	NA	0	NA	0	NA	0	NA	0	NA	0	NA	0	NA	0	NA	0	NA	0	NA	0	NA	0	NA	0	NA	0	NA	0	NA	0	NA	0	NA	0	NA	0	0.302836	2	0.302836	2	0.302836
Phvul.001G072600	NA	0	NA	1	0.546207	3	NA	1	NA	1	NA	1	NA	1	NA	1	NA	1	NA	1	NA	1	NA	1	NA	0	NA	1	NA	1	NA	1	NA	1	NA	1	NA	1	NA	0	NA	1	NA	1	0.272715	4	0.409397	5	0.273305
Phvul.001G072800	NA	0	NA	0	NA	1	NA	0	NA	0	NA	0	NA	0	NA	0	NA	0	NA	0	NA	0	NA	0	NA	0	NA	0	NA	0	NA	0	NA	0	NA	0	NA	0	NA	0	NA	0	NA	0	NA	0	NA	0	NA
Phvul.001G072900	NA	1	NA	1	NA	0	NA	0	NA	1	NA	1	NA	1	NA	1	NA	1	NA	1	NA	1	NA	1	NA	0	NA	1	NA	0	NA	1	NA	1	NA	1	NA	1	NA	1	NA	1	NA	1	NA	1	NA	1	NA
Phvul.001G073000	NA	0	NA	0	NA	0	NA	0	NA	0	NA	0	NA	0	NA	0	NA	0	NA	0	NA	0	NA	0	NA	0	NA	0	NA	0	NA	0	NA	0	NA	0	NA	0	NA	0	NA	0	NA	0	NA	1	NA	1	NA
Phvul.001G073100	NA	0	NA	0	NA	1	NA	0	NA	0	NA	0	NA	0	NA	0	NA	0	NA	0	NA	0	NA	0	NA	0	NA	0	NA	0	NA	0	NA	0	NA	0	NA	0	NA	0	NA	0	NA	0	NA	1	NA	1	NA
Phvul.001G073200	NA	0	NA	0	NA	0	NA	0	NA	0	NA	0	NA	0	NA	0	NA	0	NA	0	NA	0	NA	0	NA	0	NA	0	NA	0	NA	0	NA	0	NA	0	NA	0	NA	1	NA	0	NA	0	NA	1	NA	1	NA
Phvul.001G073300	NA	0	NA	0	NA	0	NA	0	NA	0	NA	0	NA	0	NA	0	NA	0	NA	0	NA	0	NA	0	NA	0	NA	0	NA	0	NA	0	NA	0	NA	0	NA	0	NA	0	NA	0	NA	0	NA	0	NA	0	NA
Phvul.001G073400	NA	0	NA	0	NA	0	NA	0	NA	0	NA	0	NA	0	NA	0	NA	0	NA	0	NA	0	NA	0	NA	0	NA	0	NA	0	NA	0	NA	0	NA	0	NA	0	NA	0	NA	0	NA	0	NA	1	NA	1	NA
Phvul.001G073600	NA	0	NA	0	NA	0	NA	1	NA	0	NA	0	NA	0	NA	0	NA	0	NA	0	NA	0	NA	0	NA	1	NA	0	NA	0	NA	0	NA	0	NA	0	NA	0	NA	0	NA	0	NA	0	NA	1	NA	1	NA
Phvul.001G073700	NA	1	NA	1	NA	1	NA	2	NA	2	NA	1	NA	1	NA	1	NA	1	NA	2	NA	1	NA	1	NA	0	NA	1	NA	1	NA	1	NA	1	NA	1	NA	1	NA	1	NA	1	NA	1	0.466973	8	0.560908	9	0.560908
Phvul.001G073800	NA	0	NA	0	NA	0	NA	0	NA	0	NA	0	NA	1	NA	0	NA	0	NA	0	NA	0	NA	0	NA	0	NA	0	NA	0	NA	0	NA	0	NA	0	NA	0	NA	0	NA	0	NA	0	NA	2	NA	2	NA
Phvul.001G073900	NA	0	NA	0	NA	0	NA	0	NA	0	NA	0	NA	0	NA	0	NA	0	NA	0	NA	0	NA	0	NA	0	NA	0	NA	0	NA	0	NA	0	NA	0	NA	0	NA	0	NA	0	NA	0	0.255264	2	0.255264	2	0.255264
Phvul.001G074000	NA	0	NA	0	NA	1	NA	1	NA	0	NA	0	NA	0	NA	0	NA	0	NA	1	NA	0	NA	0	NA	0	NA	0	NA	1	NA	0	NA	0	NA	0	NA	0	NA	0	NA	0	NA	0	0.580536	3	0.580536	3	0.580536
Phvul.001G074200	NA	2	NA	2	NA	4	NA	1	NA	3	NA	3	NA	2	NA	2	NA	1	NA	3	NA	3	NA	2	NA	2	NA	3	NA	1	NA	3	NA	3	NA	3	NA	3	NA	3	NA	3	NA	3	NA	5	NA	4	NA
Phvul.001G074300	NA	0	NA	0	NA	0	NA	1	NA	1	NA	0	NA	0	NA	0	NA	0	NA	0	NA	0	NA	0	NA	0	NA	0	NA	1	NA	0	NA	0	NA	1	NA	0	NA	0	NA	0	NA	0	0.150921	3	0.150921	3	0.150921
Phvul.001G074400	NA	0	NA	0	NA	0	NA	0	NA	0	NA	0	NA	0	NA	0	NA	0	NA	0	NA	0	NA	0	NA	0	NA	0	NA	0	NA	0	NA	0	NA	0	NA	0	NA	0	NA	0	NA	0	NA	3	NA	3	NA
Phvul.001G074500	NA	1	NA	0	NA	1	NA	0	NA	0	NA	0	NA	0	NA	0	NA	0	NA	1	NA	1	NA	1	NA	0	NA	1	NA	0	NA	1	NA	1	NA	1	NA	0	NA	0	NA	0	NA	0	NA	2	NA	2	NA
Phvul.001G074600	NA	0	NA	0	NA	0	NA	0	NA	0	NA	0	NA	0	NA	0	NA	0	NA	0	NA	0	NA	0	NA	0	NA	0	NA	0	NA	0	NA	0	NA	0	NA	0	NA	0	NA	0	NA	0	NA	0	NA	0	NA
Phvul.001G074700	NA	0	NA	0	NA	0	NA	0	NA	0	NA	0	NA	0	NA	0	NA	0	NA	0	NA	0	NA	0	NA	0	NA	0	NA	0	NA	0	NA	0	NA	0	NA	0	NA	0	NA	0	NA	0	NA	0	NA	0	NA
Phvul.001G074800	NA	0	NA	0	NA	0	NA	0	NA	0	NA	0	NA	0	NA	0	NA	0	NA	0	NA	0	NA	0	NA	0	NA	0	NA	0	NA	0	NA	0	NA	0	NA	0	NA	0	NA	0	NA	0	NA	0	NA	0	NA
Phvul.001G074900	NA	1	NA	1	NA	1	NA	1	NA	1	NA	1	NA	1	NA	1	NA	1	NA	1	NA	1	NA	1	NA	0	NA	1	NA	1	NA	1	NA	1	NA	1	NA	1	NA	1	NA	1	NA	1	NA	1	NA	1	NA
Phvul.001G075100	NA	0	NA	0	NA	0	NA	0	NA	0	NA	1	NA	1	NA	0	NA	0	NA	0	NA	0	NA	1	NA	0	NA	1	NA	0	NA	1	NA	1	NA	1	NA	2	NA	1	NA	2	NA	0	NA	2	NA	2	NA
Phvul.001G075200	NA	0	NA	0	NA	0	NA	0	NA	0	NA	0	NA	0	NA	0	NA	0	NA	0	NA	0	NA	0	NA	0	NA	0	NA	0	NA	0	NA	0	NA	0	NA	0	NA	0	NA	0	NA	0	NA	0	NA	0	NA
Phvul.001G075300	NA	0	NA	0	NA	0	NA	0	NA	0	NA	0	NA	0	NA	0	NA	0	NA	0	NA	0	NA	0	NA	0	NA	0	NA	0	NA	0	NA	0	NA	0	NA	0	NA	0	NA	0	NA	0	NA	1	NA	1	NA
Phvul.001G075500	NA	2	NA	3	0.423337	5	NA	4	NA	1	NA	4	NA	3	NA	3	NA	2	0.423337	5	NA	4	NA	4	NA	2	NA	4	NA	3	NA	4	NA	3	NA	4	NA	5	NA	5	NA	3	NA	3	0.297233	31	0.402174	24	0.316559
Phvul.001G075600	NA	1	NA	2	0.138288	3	0.276878	2	0.276878	2	NA	1	NA	2	NA	3	NA	2	NA	1	NA	0	NA	1	NA	0	NA	2	0.138221	3	NA	2	NA	1	NA	2	NA	2	NA	2	NA	2	NA	1	0.605394	32	0.571987	37	0.574745
Phvul.001G075666	1.03304	69	0.5957	53	0.797739	54	1.44044	37	1.02779	50	0.636333	40	0.775926	30	2.91729	21	0.306465	13	1.44844	40	1.22738	20	0.586901	71	0.884164	34	0.873106	50	0.836035	41	0.761812	61	1.00589	78	0.750608	50	0.955067	37	0.680977	58	0.990994	67	0.838012	56	0.877448	56	1.04311	33	1.1451
Phvul.001G075700	NA	1	NA	1	NA	0	NA	0	NA	1	NA	0	NA	0	NA	0	NA	0	NA	1	NA	0	NA	1	NA	0	NA	0	NA	0	NA	0	NA	1	NA	0	NA	0	NA	0	NA	0	NA	0	NA	0	NA	0	NA
Phvul.001G075800	NA	2	NA	1	0.551829	3	NA	0	NA	0	NA	1	NA	2	NA	2	NA	2	NA	1	NA	2	NA	2	NA	1	NA	2	NA	1	NA	2	NA	2	NA	2	NA	2	NA	2	NA	2	NA	1	NA	5	NA	5	NA
Phvul.001G075866	NA	0	NA	0	NA	0	NA	0	NA	0	NA	0	NA	4	NA	0	NA	0	NA	4	NA	0	NA	0	NA	0	NA	0	NA	0	NA	0	NA	0	NA	0	NA	0	NA	0	NA	0	NA	0	0.75736	6	0.367837	6	0.75736
Phvul.001G075900	NA	12	0.482559	11	NA	4	NA	0	0.240856	4	0.234981	6	NA	2	NA	0	NA	4	NA	5	NA	0	NA	1	NA	3	NA	13	NA	4	0.467834	9	0.476736	11	NA	2	NA	6	NA	0	0.352171	9	NA	0	NA	1	NA	5	0.235387
Phvul.001G076000	NA	0	NA	0	NA	0	NA	0	NA	0	NA	0	NA	0	NA	0	NA	0	NA	0	NA	0	NA	0	NA	0	NA	0	NA	0	NA	0	NA	0	NA	0	NA	0	NA	0	NA	0	NA	0	NA	0	NA	0	NA
Phvul.001G076100	0.283327	2	0.566887	3	0.566887	3	0.850677	4	0.850677	4	0.566887	3	0.283327	2	NA	1	NA	1	0.566887	3	0.566887	3	0.283327	2	NA	3	0.566887	3	0.566947	3	NA	1	0.283327	2	NA	2	0.566887	3	0.283327	2	0.566887	3	0.188204	10	0.20161	12	0.566805	6	0.566805
Phvul.001G076200	NA	1	NA	1	NA	2	NA	1	NA	1	NA	0	NA	1	NA	1	NA	1	NA	1	NA	1	NA	1	NA	1	NA	1	NA	0	NA	1	NA	1	NA	1	NA	0	NA	1	NA	1	NA	1	NA	1	NA	1	NA
Phvul.001G076300	NA	0	NA	0	NA	1	0.0987502	5	NA	0	NA	0	NA	0	NA	0	NA	0	NA	1	NA	0	NA	0	NA	0	NA	0	NA	0	NA	0	NA	0	NA	0	NA	0	NA	0	NA	0	0.53421	16	NA	3	NA	2	0.594702
Phvul.001G076400	NA	1	NA	0	NA	3	NA	4	NA	4	NA	2	NA	2	NA	1	NA	0	NA	3	NA	0	NA	0	NA	2	NA	0	NA	2	NA	1	NA	0	NA	0	NA	0	NA	0	NA	1	NA	1	NA	3	NA	5	NA
Phvul.001G076700	NA	0	NA	0	NA	0	NA	0	NA	0	NA	0	NA	0	NA	0	NA	0	NA	0	NA	0	NA	0	NA	0	NA	0	NA	0	NA	0	NA	0	NA	0	NA	0	NA	0	NA	0	NA	0	NA	0	NA	1	NA
Phvul.001G076750	NA	0	NA	0	NA	0	NA	0	NA	0	NA	0	NA	0	NA	0	NA	0	NA	0	NA	0	NA	0	NA	0	NA	0	NA	0	NA	0	NA	0	NA	0	NA	0	NA	0	NA	0	NA	0	NA	0	NA	0	NA
Phvul.001G076800	NA	0	NA	0	NA	0	NA	0	NA	0	NA	0	NA	0	NA	0	NA	0	NA	0	NA	0	NA	0	NA	0	NA	0	NA	0	NA	0	NA	0	NA	0	NA	0	NA	0	NA	0	NA	0	NA	0	NA	0	NA
Phvul.001G076900	NA	0	NA	0	NA	0	NA	0	NA	0	NA	0	NA	0	NA	0	NA	0	NA	0	NA	0	NA	0	NA	0	NA	0	NA	0	NA	0	NA	0	NA	0	NA	0	NA	0	NA	0	NA	0	NA	1	NA	1	NA
Phvul.001G077000	NA	0	NA	0	NA	0	NA	0	NA	0	NA	0	NA	0	NA	0	NA	0	NA	0	NA	0	NA	0	NA	0	NA	0	NA	0	NA	0	NA	0	NA	0	NA	0	NA	0	NA	0	NA	0	NA	2	NA	2	NA
Phvul.001G077100	NA	0	NA	0	NA	0	NA	1	0.296549	2	NA	0	NA	0	NA	0	NA	0	NA	0	NA	0	NA	0	NA	1	NA	0	0.296549	2	NA	0	NA	0	NA	0	NA	0	NA	0	NA	0	NA	0	NA	3	NA	3	NA
Phvul.001G077200	NA	0	NA	0	NA	0	NA	0	NA	0	NA	0	NA	0	NA	0	NA	0	NA	0	NA	0	NA	0	NA	0	NA	0	NA	0	NA	0	NA	0	NA	0	NA	0	NA	0	NA	0	NA	0	0.597245	3	0.597245	3	0.597245
Phvul.001G077300	NA	0	NA	0	NA	1	NA	0	NA	0	NA	0	NA	0	NA	0	NA	0	NA	0	NA	0	NA	0	NA	0	NA	0	NA	0	NA	0	NA	0	NA	0	NA	0	NA	0	NA	0	NA	0	NA	0	NA	0	NA
Phvul.001G077400	NA	0	NA	0	NA	0	NA	0	NA	0	NA	0	NA	0	NA	0	NA	0	NA	0	NA	0	NA	0	NA	0	NA	0	NA	0	NA	0	NA	0	NA	0	NA	0	NA	0	NA	0	NA	0	NA	0	NA	0	NA
Phvul.001G077500	NA	0	NA	0	NA	0	NA	0	NA	0	NA	0	NA	0	NA	0	NA	0	NA	0	NA	0	NA	0	NA	0	NA	0	NA	0	NA	0	NA	0	NA	0	NA	0	NA	0	NA	0	NA	0	NA	1	NA	1	NA
Phvul.001G077600	NA	0	NA	0	NA	1	NA	1	NA	1	NA	1	NA	1	NA	1	NA	0	NA	1	NA	1	NA	1	NA	0	NA	1	NA	1	NA	1	NA	1	NA	1	NA	1	NA	1	NA	0	NA	1	0.108096	4	0.108096	4	0.108096
Phvul.001G077700	NA	0	NA	0	NA	0	NA	0	NA	0	NA	0	NA	0	NA	0	NA	0	NA	0	NA	0	NA	0	NA	1	NA	0	NA	0	NA	0	NA	0	NA	0	NA	0	NA	0	NA	0	NA	0	0.614424	6	1.23002	5	0.614424
Phvul.001G077800	NA	0	NA	0	NA	0	NA	0	NA	0	NA	0	NA	0	NA	0	NA	0	NA	0	NA	0	NA	0	NA	0	NA	0	NA	0	NA	0	NA	0	NA	0	NA	0	NA	0	NA	0	NA	0	NA	1	NA	0	NA
Phvul.001G077900	NA	0	NA	0	NA	1	NA	0	NA	0	NA	0	NA	0	NA	0	NA	0	NA	1	NA	0	NA	0	NA	0	NA	0	NA	1	NA	0	NA	0	NA	0	NA	1	NA	0	NA	0	NA	0	NA	0	NA	0	NA
Phvul.001G078000	NA	0	NA	0	NA	0	NA	1	NA	1	NA	0	NA	0	NA	0	NA	0	NA	0	NA	0	NA	0	NA	0	NA	0	NA	0	NA	0	NA	0	NA	0	NA	1	NA	1	NA	1	NA	0	0.280949	2	0.280949	2	0.280949
Phvul.001G078100	NA	0	NA	0	NA	0	NA	0	NA	0	NA	0	NA	0	NA	0	NA	0	NA	0	NA	0	NA	0	NA	1	NA	0	NA	0	NA	0	NA	0	NA	0	NA	0	NA	0	NA	0	NA	0	NA	0	NA	0	NA
Phvul.001G078200	NA	1	NA	0	NA	1	0.298247	2	0.298448	2	NA	0	NA	1	NA	0	NA	0	NA	1	NA	0	NA	0	0.298247	2	NA	0	NA	1	NA	0	NA	0	NA	0	0.597255	3	0.597255	3	0.597255	3	NA	0	NA	2	NA	2	NA
Phvul.001G078300	NA	0	NA	0	NA	0	NA	0	NA	0	NA	0	NA	0	NA	0	NA	0	NA	1	NA	0	NA	0	NA	0	NA	0	NA	0	NA	0	NA	0	NA	0	NA	0	NA	0	NA	0	NA	0	0.296099	4	0.296099	4	0.296099
Phvul.001G078401	NA	0	NA	0	NA	0	NA	0	NA	0	NA	0	NA	0	NA	0	NA	0	NA	0	NA	0	NA	0	NA	0	NA	0	NA	0	NA	0	NA	0	NA	0	NA	0	NA	0	NA	0	NA	0	NA	2	NA	2	NA
Phvul.001G078501	NA	0	NA	0	NA	0	NA	0	NA	0	NA	0	NA	0	NA	0	NA	0	NA	0	NA	0	NA	0	NA	0	NA	0	NA	0	NA	0	NA	0	NA	0	NA	0	NA	0	NA	0	NA	0	NA	1	NA	1	NA
Phvul.001G078600	NA	0	NA	0	NA	0	NA	0	NA	0	NA	0	NA	0	NA	0	NA	0	NA	0	NA	0	NA	0	NA	0	NA	0	NA	0	NA	0	NA	0	NA	0	NA	0	NA	0	NA	0	NA	0	0.614008	3	0.614008	3	0.614008
Phvul.001G078701	NA	0	NA	0	NA	0	NA	0	NA	0	NA	0	NA	0	NA	0	NA	0	NA	0	NA	0	NA	0	NA	0	NA	0	NA	0	NA	0	NA	0	NA	0	NA	0	NA	0	NA	0	NA	0	NA	0	NA	0	NA
Phvul.001G078800	NA	0	NA	1	NA	1	NA	2	NA	0	NA	1	NA	0	NA	0	NA	0	0.271828	2	NA	0	NA	0	NA	0	NA	1	NA	0	NA	1	NA	0	NA	0	NA	2	NA	2	NA	2	NA	0	NA	1	NA	0	NA
Phvul.001G078900	NA	0	NA	0	NA	1	NA	0	NA	0	NA	0	NA	0	NA	0	NA	0	NA	1	NA	0	NA	0	NA	0	NA	0	NA	0	NA	0	NA	0	NA	0	NA	0	NA	0	NA	0	NA	0	NA	0	NA	0	NA
Phvul.001G079000	NA	0	NA	0	NA	0	NA	0	NA	0	NA	0	NA	0	NA	0	NA	0	NA	0	NA	0	NA	0	NA	0	NA	0	NA	0	NA	0	NA	0	NA	0	NA	0	NA	0	NA	0	NA	0	NA	0	NA	0	NA
Phvul.001G079100	NA	0	NA	0	NA	0	NA	0	NA	0	NA	0	NA	0	NA	0	NA	0	NA	0	NA	0	NA	0	NA	0	NA	0	NA	0	NA	0	NA	0	NA	0	NA	0	NA	0	NA	0	NA	0	NA	0	NA	0	NA
Phvul.001G079200	NA	0	NA	0	NA	0	NA	0	NA	0	NA	0	NA	0	NA	0	NA	0	NA	0	NA	0	NA	0	NA	0	NA	0	NA	0	NA	0	NA	0	NA	0	NA	0	NA	0	NA	0	NA	1	NA	2	NA	3	NA
Phvul.001G079300	NA	0	NA	0	NA	0	NA	0	NA	0	NA	0	NA	0	NA	0	NA	0	NA	0	NA	0	NA	0	NA	0	NA	0	NA	0	NA	0	NA	0	NA	0	NA	0	NA	0	NA	0	NA	0	0.84889	5	1.41622	7	1.41622
Phvul.001G079400	NA	0	NA	0	NA	0	NA	0	NA	0	NA	0	NA	0	NA	0	NA	0	NA	0	NA	0	NA	0	NA	0	NA	0	NA	0	NA	0	NA	0	NA	0	NA	0	NA	0	NA	0	NA	0	NA	3	NA	1	NA
Phvul.001G079500	NA	0	NA	0	NA	0	NA	0	NA	0	NA	0	NA	0	NA	0	NA	0	NA	0	NA	0	NA	0	NA	0	NA	0	NA	0	NA	0	NA	0	NA	0	NA	0	NA	0	NA	0	NA	0	NA	0	NA	0	NA
Phvul.001G080566	NA	0	NA	0	NA	0	NA	0	NA	1	NA	0	NA	0	NA	0	NA	0	NA	0	NA	0	NA	0	NA	0	NA	0	NA	0	NA	0	NA	0	NA	0	NA	0	NA	0	NA	0	NA	0	NA	0	NA	0	NA
Phvul.001G081632	NA	0	NA	0	NA	0	NA	0	NA	0	NA	0	NA	0	NA	0	NA	0	NA	0	NA	0	NA	0	NA	0	NA	0	NA	0	NA	0	NA	0	NA	0	NA	0	NA	0	NA	0	NA	0	NA	1	NA	0	NA
Phvul.001G082700	NA	0	NA	0	NA	0	NA	0	NA	0	NA	0	NA	0	NA	0	NA	0	NA	0	NA	0	NA	0	NA	0	NA	0	NA	0	NA	0	NA	0	NA	0	NA	0	NA	0	NA	0	NA	0	NA	1	0.305601	2	0.305601
Phvul.001G083000	NA	0	NA	0	NA	0	NA	0	NA	0	NA	0	NA	0	NA	0	NA	0	NA	0	NA	0	NA	0	NA	1	NA	0	NA	1	NA	0	NA	0	NA	0	NA	1	NA	1	NA	1	NA	1	0.157176	6	0.0890945	9	0.0890945
Phvul.001G083050	NA	0	NA	0	NA	0	NA	0	NA	0	NA	0	NA	0	NA	0	NA	0	NA	0	NA	0	NA	0	NA	0	NA	0	NA	0	NA	0	NA	0	NA	0	NA	0	NA	0	NA	0	NA	0	0.302643	2	0.302643	2	0.302643
Phvul.001G083100	NA	0	NA	0	NA	0	NA	0	NA	0	NA	0	NA	0	NA	0	NA	0	NA	0	NA	0	NA	0	NA	0	NA	1	NA	0	NA	0	NA	0	NA	0	NA	0	NA	0	NA	0	NA	0	NA	3	NA	3	NA
Phvul.001G083200	NA	1	NA	1	0.317423	2	0.317552	2	0.635347	3	NA	0	NA	0	NA	1	NA	0	0.317423	2	NA	0	NA	1	0.317552	2	NA	1	0.317552	2	NA	0	NA	0	NA	0	0.955378	4	0.955378	4	0.955378	4	0.635347	3	NA	6	1.59246	6	1.91569
Phvul.001G083300	NA	0	NA	0	NA	0	NA	0	NA	0	NA	0	NA	0	NA	0	NA	0	NA	0	NA	0	NA	0	NA	0	NA	0	NA	0	NA	0	NA	0	NA	0	NA	0	NA	0	NA	0	NA	0	0.105944	4	0.105944	4	0.105944
Phvul.001G083400	NA	0	NA	0	NA	0	NA	0	NA	0	NA	0	NA	0	NA	0	NA	0	NA	0	NA	0	NA	0	NA	0	NA	0	NA	0	NA	0	NA	0	NA	0	NA	0	NA	0	NA	0	NA	0	NA	0	NA	0	NA
Phvul.001G083666	NA	0	NA	0	NA	0	NA	3	NA	0	NA	0	NA	0	NA	0	NA	0	NA	0	NA	0	NA	0	NA	2	NA	0	NA	0	NA	0	NA	0	NA	0	NA	3	NA	3	NA	2	NA	0	NA	0	NA	0	NA
Phvul.001G083800	NA	0	NA	0	NA	0	NA	1	NA	1	NA	0	NA	0	NA	0	NA	0	NA	0	NA	0	NA	0	NA	1	NA	0	NA	0	NA	0	NA	0	NA	0	NA	0	NA	0	NA	0	NA	0	NA	1	NA	1	NA
Phvul.001G083900	NA	0	NA	0	NA	0	NA	0	NA	0	NA	0	NA	0	NA	0	NA	0	NA	0	NA	0	NA	0	NA	0	NA	0	NA	0	NA	0	NA	0	NA	0	NA	0	NA	0	NA	0	NA	0	NA	3	NA	3	NA
Phvul.001G084000	NA	0	NA	0	NA	0	NA	0	NA	0	NA	0	NA	0	NA	0	NA	0	NA	0	NA	0	NA	0	NA	0	NA	0	NA	0	NA	0	NA	0	NA	0	NA	0	NA	0	NA	0	NA	0	0.266157	2	0.266157	2	0.266157
Phvul.001G084100	NA	0	NA	0	NA	0	NA	0	NA	0	NA	0	NA	0			NA	0	NA	0	NA	0	NA	0	NA	2	NA	0	NA	1	NA	0	NA	0	NA	0	NA	1	NA	1	NA	1	NA	0	0.945534	4	0.945534	4	0.630556
Phvul.001G084200	NA	0	NA	0	NA	0	NA	0	NA	0	NA	0	NA	0	NA	0	NA	0	NA	0	NA	0	NA	0	NA	0	NA	0	NA	0	NA	0	NA	0	NA	0	NA	0	NA	0	NA	0	NA	0	NA	1	NA	1	NA
Phvul.001G084300	NA	0	NA	0	NA	0	NA	0	NA	0	NA	0	NA	0	NA	0	NA	0	NA	0	NA	0	NA	0	NA	0	NA	0	NA	0	NA	0	NA	0	NA	0	NA	0	NA	0	NA	0	NA	0	NA	2	NA	2	NA
Phvul.001G084501	NA	0	NA	0	NA	0	NA	0	NA	0	NA	0	NA	0	NA	0	NA	0	NA	0	NA	0	NA	0	NA	0	NA	0	NA	0	NA	0	NA	0	NA	0	NA	0	NA	0	NA	0	NA	0	0.868726	8	0.385511	7	0.578591
Phvul.001G084700	NA	0	NA	0	NA	0	NA	0	NA	0	NA	0	NA	0	NA	0	NA	0	NA	0	NA	0	NA	0	NA	0	NA	0	NA	0	NA	0	NA	0	NA	0	NA	1	NA	1	NA	1	NA	0	NA	6	0.0483718	7	0.0483718
Phvul.001G084800	NA	0	NA	0	NA	0	NA	0	NA	0	NA	0	NA	0	NA	0	NA	0	NA	0	NA	0	NA	0	NA	0	NA	0	NA	1	NA	0	NA	0	NA	0	NA	1	NA	0	NA	0	NA	1	NA	1	NA	1	NA
Phvul.001G084900	NA	1	NA	1	NA	1	NA	2	NA	2	NA	1	NA	1	NA	0	NA	1	NA	1	NA	1	NA	1	NA	2	NA	1	NA	0	NA	1	NA	1	NA	1	NA	1	NA	1	NA	1	NA	1	0.146583	3	0.146583	3	0.146583
Phvul.001G085000	NA	1	NA	1	0.263288	4	0.264013	2	NA	2	NA	1	NA	0	0.264013	2	NA	0	NA	1	NA	1	0.264013	2	NA	0	0.264013	2	0.264013	3	NA	0	NA	0	0.264013	2	0.264013	3	0.264013	3	0.264013	3	NA	0	0.327209	9	0.327209	9	0.260877
Phvul.001G085200	NA	1	NA	0	NA	1	NA	1	NA	0	NA	0	NA	1	NA	0	NA	0	NA	0	NA	0	NA	0	NA	0	NA	0	NA	1	NA	1	NA	0	NA	0	NA	1	NA	1	NA	1	NA	1	NA	2	0.628749	3	0.628749
Phvul.001G085300	NA	0	NA	0	NA	0	NA	1	NA	1	NA	0	NA	0	NA	0	NA	0	NA	0	NA	0	NA	0	NA	1	NA	0	NA	0	NA	0	NA	0	NA	0	NA	1	NA	1	NA	1	NA	1	0.279481	2	0.279481	2	NA
Phvul.001G085400	NA	0	NA	0	NA	0	NA	0	NA	0	NA	0	NA	0	NA	0	NA	0	NA	0	NA	0	NA	0	NA	0	NA	0	NA	0	NA	0	NA	0	NA	0	NA	0	NA	0	NA	0	NA	0	NA	0	NA	1	NA
Phvul.001G085500	NA	0	NA	1	NA	1	NA	1	NA	1	NA	0	NA	0	NA	0	NA	1	NA	1	NA	0	NA	0	NA	1	NA	0	NA	0	NA	0	NA	0	NA	1	NA	1	NA	1	NA	1	NA	1	NA	4	NA	4	NA
Phvul.001G085700	NA	0	NA	0	NA	0	NA	0	NA	0	NA	0	NA	0	NA	0	NA	0	NA	0	NA	0	NA	0	NA	0	NA	0	NA	0	NA	0	NA	0	NA	0	NA	0	NA	0	NA	0	NA	0	NA	2	NA	0	NA
Phvul.001G085800	NA	0	NA	1	NA	1	NA	1	NA	0	NA	0	NA	1	NA	0	NA	0	NA	0	NA	0	NA	1	NA	0	NA	0	NA	0	NA	1	NA	1	NA	0	NA	1	NA	1	NA	1	NA	1	NA	2	0.140834	3	0.140834
Phvul.001G085900	NA	0	NA	0	NA	0	NA	0	NA	0	NA	0	NA	0	NA	0	NA	0	NA	0	NA	0	NA	0	NA	0	NA	0	NA	0	NA	0	NA	0	NA	0	NA	0	NA	0	NA	0	NA	0	NA	2	NA	2	NA
Phvul.001G086100	NA	1	NA	1	NA	2	NA	1	NA	0	NA	1	NA	0	NA	1	NA	0	NA	0	NA	0	NA	0	NA	1	NA	0	NA	1	NA	0	NA	0	NA	0	NA	1	NA	1	NA	0	0.29438	2	NA	3	NA	3	NA
Phvul.001G086133	NA	0	NA	0	NA	0	NA	0	NA	0	NA	0	NA	0	NA	0	NA	0	NA	0	NA	0	NA	0	NA	0	NA	0	NA	0	NA	0	NA	0	NA	0	NA	0	NA	0	NA	0	NA	0	NA	0	NA	0	NA
Phvul.001G086166	NA	0	NA	0	NA	0	NA	0	NA	0	NA	0	NA	0	NA	0	NA	0	NA	0	NA	0	NA	0	NA	0	NA	0	NA	0	NA	0	NA	0	NA	0	NA	0	NA	0	NA	0	NA	0	NA	1	NA	1	NA
Phvul.001G086200	NA	0	NA	0	NA	0	NA	0	NA	0	NA	0	NA	0	NA	0	NA	0	NA	0	NA	0	NA	0	NA	0	NA	0	NA	0	NA	0	NA	0	NA	0	NA	0	NA	0	NA	0	NA	0	NA	0	NA	0	NA
Phvul.001G086300	NA	0	NA	1	NA	1	NA	1	NA	1	NA	0	NA	0	NA	0	NA	0	NA	0	NA	1	NA	0	NA	0	NA	1	NA	1	NA	1	NA	0	NA	0	NA	1	NA	1	NA	1	NA	1	0.193573	5	0.193573	5	0.193573
Phvul.001G086400	NA	0	NA	0	NA	0	NA	0	NA	0	NA	0	NA	0	NA	0	NA	0	NA	0	NA	0	NA	0	NA	0	NA	0	NA	0	NA	0	NA	0	NA	0	NA	0	NA	0	NA	0	NA	0	0.57092	3	0.57092	3	0.57092
Phvul.001G086466	NA	0	NA	0	NA	0	NA	0	NA	0	NA	0	NA	0	NA	0	NA	0	NA	0	NA	0	NA	0	NA	0	NA	0	NA	0	NA	0	NA	0	NA	0	NA	0	NA	0	NA	0	NA	0	NA	0	NA	0	NA
Phvul.001G086532	NA	0	NA	0	NA	0	NA	0	NA	0	NA	0	NA	0	NA	0	NA	0	NA	0	NA	0	NA	1	NA	0	NA	2	NA	0	NA	0	NA	3	NA	0	NA	0	NA	0	NA	2	NA	0	NA	1	0.556262	3	0.27499
Phvul.001G086600	NA	0	NA	0	NA	0	NA	0	NA	0	NA	0	NA	0	NA	0	NA	0	NA	0	NA	0	NA	0	NA	0	NA	0	NA	0	NA	0	NA	0	NA	0	NA	0	NA	0	NA	0	NA	0	NA	0	NA	0	NA
Phvul.001G086700	NA	0	NA	0	NA	0	NA	1	NA	0	NA	0	NA	0	NA	0	NA	0	NA	0	NA	0	NA	0	NA	0	NA	0	NA	0	NA	0	NA	0	NA	0	NA	1	NA	1	NA	0	NA	0	NA	3	NA	2	NA
Phvul.001G086800	NA	0	NA	0	NA	0	NA	0	NA	0	NA	0	NA	0	NA	0	NA	0	NA	0	NA	0	NA	0	NA	0	NA	0	NA	0	NA	0	NA	0	NA	0	NA	0	NA	0	NA	0	NA	0	NA	1	NA	1	NA
Phvul.001G086900	NA	0	NA	0	NA	0	NA	0	NA	0	NA	0	NA	0	NA	0	NA	0	NA	0	NA	0	NA	0	NA	0	NA	0	NA	0	NA	0	NA	0	NA	0	NA	0	NA	0	NA	0	NA	0	0.134617	3	0.089271	4	0.089271
Phvul.001G087000	NA	0	NA	0	NA	0	NA	0	NA	0	NA	0	NA	0	NA	0	NA	0	NA	0	NA	0	NA	0	NA	0	NA	0	NA	0	NA	0	NA	0	NA	0	NA	0	NA	0	NA	0	NA	0	NA	1	NA	1	NA
Phvul.001G087100	NA	0	NA	0	NA	0	NA	0	NA	0	NA	0	NA	0	NA	0	NA	0	NA	0	NA	0	NA	0	NA	0	NA	0	NA	0	NA	0	NA	0	NA	0	NA	0	NA	0	NA	0	NA	0	NA	1	NA	1	NA
Phvul.001G087200	NA	0	NA	0	NA	0	NA	0	NA	0	NA	0	NA	0	NA	0	NA	0	NA	0	NA	0	NA	0	NA	0	NA	0	NA	0	NA	0	NA	0	NA	0	NA	0	NA	0	NA	0	NA	0	NA	0	NA	0	NA
Phvul.001G087300	NA	0	NA	0	NA	0	NA	0	NA	0	NA	0	NA	0	NA	0	NA	0	NA	0	NA	0	NA	0	NA	0	NA	0	NA	0	NA	0	NA	0	NA	0	NA	0	NA	0	NA	0	NA	0	0.429257	5	0.429257	5	0.429257
Phvul.001G087500	NA	1	NA	1	NA	0	NA	1	NA	1	NA	0	NA	0	NA	0	NA	0	NA	0	NA	0	NA	0	NA	0	NA	0	NA	0	NA	0	NA	0	NA	0	NA	1	NA	0	NA	1	NA	1	0.14891	3	0.0990382	4	0.0990382
Phvul.001G087600	NA	1	NA	0	NA	0	NA	0	NA	1	NA	0	NA	1	NA	0	NA	0	NA	0	NA	0	NA	0	NA	0	NA	0	NA	1	NA	0	NA	0	NA	1	NA	1	NA	1	NA	1	NA	1	0.260803	3	0.260803	3	0.260803
Phvul.001G087700	NA	0	NA	0	NA	0	NA	1	NA	1	NA	0	NA	0	NA	0	NA	0	NA	0	NA	0	NA	0	NA	1	NA	0	NA	1	NA	0	NA	0	NA	0	NA	1	NA	1	NA	1	NA	1	0.103386	4	0.103386	4	0.0774428
Phvul.001G087900	NA	0	NA	0	NA	0	NA	0	NA	0	NA	0	NA	0	NA	0	NA	0	NA	0	NA	0	NA	0	NA	0	NA	0	NA	0	NA	0	NA	0	NA	0	NA	0	NA	0	NA	0	NA	0	NA	0	NA	0	NA
Phvul.001G088000	NA	0	NA	0	NA	0	NA	0	NA	0	NA	0	NA	0	NA	0	NA	0	NA	0	NA	0	NA	0	NA	0	NA	0	NA	0	NA	0	NA	0	NA	0	NA	0	NA	0	NA	0	NA	0	NA	2	NA	1	NA
Phvul.001G088200	NA	0	NA	0	NA	0	NA	0	NA	0	NA	0	NA	0	NA	0	NA	0	NA	0	NA	0	NA	0	NA	0	NA	0	NA	0	NA	0	NA	0	NA	0	NA	0	NA	0	NA	0	NA	0	NA	0	NA	0	NA
Phvul.001G088300	NA	1	NA	0	NA	0	NA	1	NA	1	NA	0	NA	1	NA	1	NA	0	NA	0	NA	0	NA	0	NA	2	NA	0	NA	3	NA	0	NA	0	NA	0	NA	0	NA	0	NA	0	NA	2	NA	3	NA	3	NA
Phvul.001G088400	NA	0	NA	0	NA	0	NA	0	NA	0	NA	0	NA	0	NA	0	NA	0	NA	0	NA	0	NA	0	NA	0	NA	0	NA	0	NA	0	NA	0	NA	0	NA	0	NA	0	NA	0	NA	0	NA	0	NA	0	NA
Phvul.001G088500	NA	0	NA	0	NA	0	NA	0	NA	0	NA	0	NA	0	NA	0	NA	0	NA	0	NA	0	NA	0	NA	0	NA	0	NA	0	NA	0	NA	0	NA	0	NA	0	NA	0	NA	0	NA	0	NA	0	NA	0	NA
Phvul.001G088600	NA	0	NA	0	NA	0	NA	0	NA	0	NA	0	NA	0	NA	0	NA	0	NA	0	NA	0	NA	0	NA	0	NA	0	NA	0	NA	0	NA	0	NA	0	NA	0	NA	0	NA	0	NA	0	NA	0	NA	0	NA
Phvul.001G088700	NA	0	NA	0	0.930938	21	NA	1	NA	2	NA	1	0.308765	9	NA	0	NA	0	0.412333	8	0.164978	5	0.594168	19	NA	1	0.543282	16	NA	0	0.247702	4	0.494501	17	2.23636	10	NA	1	1.9871	9	1.98468	9	1.98306	9	0.346461	12	NA	1	NA
Phvul.001G088900	NA	1	NA	1	NA	0	0.149878	3	0.149878	3	NA	2	NA	0	NA	0	NA	1	NA	0	NA	0	NA	1	NA	1	NA	0	NA	0	NA	1	NA	0	NA	0	NA	1	0.149878	3	0.300185	2	0.149878	3	0.149878	3	0.0997759	4	0.149878
Phvul.001G089000	0.838	4	NA	1	NA	1	NA	1	NA	0	NA	0	NA	0	0.278882	2	NA	0	NA	2	NA	1	NA	0	NA	0	NA	3	NA	0	NA	0	NA	0	NA	0	NA	0	NA	1	NA	1	NA	0	NA	0	NA	3	NA
Phvul.001G089100	NA	0	NA	0	NA	0	NA	0	NA	0	NA	0	NA	1	NA	1	NA	0	NA	0	NA	0	NA	0	NA	0	NA	0	NA	0	NA	1	NA	0	NA	0	NA	0	NA	0	NA	0	NA	0	NA	0	NA	1	NA
Phvul.001G089200	NA	0	NA	0	NA	0	NA	0	NA	0	NA	0	NA	0	NA	0	NA	0	NA	0	NA	0	NA	0	NA	0	NA	0	NA	0	NA	0	NA	0	NA	0	NA	0	NA	0	NA	0	NA	0	NA	0	NA	0	NA
Phvul.001G089600	NA	0	NA	0	NA	0	NA	0	NA	0	NA	0	NA	0	NA	0	NA	0	NA	0	NA	0	NA	0	NA	0	NA	0	NA	0	NA	0	NA	0	NA	0	NA	0	NA	0	NA	2	NA	0	NA	1	NA	0	NA
Phvul.001G089700	NA	1	NA	0	NA	0	NA	1	NA	1	NA	0	NA	1	NA	1	NA	0	NA	0	NA	0	NA	0	NA	1	NA	0	NA	1	NA	0	NA	1	NA	1	NA	0	NA	0	NA	0	NA	1	0.605423	3	0.302036	4	0.302036
Phvul.001G089800	NA	0	NA	0	NA	0	NA	0	NA	0	NA	0	NA	0	NA	0	NA	0	NA	0	NA	0	NA	0	NA	0	NA	0	NA	0	NA	0	NA	0	NA	0	NA	0	NA	0	NA	0	NA	0	NA	0	NA	0	NA
Phvul.001G089900	NA	0	NA	0	NA	0	NA	0	NA	0	NA	0	NA	0	NA	0	NA	0	NA	0	NA	0	NA	0	NA	0	NA	0	NA	0	NA	0	NA	0	NA	0	NA	0	NA	0	NA	0	NA	0	NA	2	NA	2	NA
Phvul.001G090100	NA	0	NA	0	NA	0	NA	1	NA	1	NA	0	NA	0	NA	0	NA	0	NA	0	NA	0	NA	0	NA	1	NA	0	NA	1	NA	1	NA	0	NA	0	NA	1	NA	2	NA	1	NA	1	0.184111	5	0.276584	4	0.184111
Phvul.001G090200	NA	0	NA	0	NA	0	NA	0	NA	0	NA	0	NA	0	NA	0	NA	0	NA	0	NA	0	NA	0	NA	0	NA	0	NA	0	NA	0	NA	0	NA	0	NA	0	NA	0	NA	0	NA	0	NA	0	NA	1	NA
Phvul.001G090300	NA	0	NA	0	NA	0	NA	0	NA	0	NA	0	NA	0	NA	0	NA	0	NA	0	NA	0	NA	0	NA	0	NA	0	NA	0	NA	0	NA	0	NA	0	NA	0	NA	0	NA	0	NA	0	NA	0	NA	0	NA
Phvul.001G090400	NA	1	NA	0	NA	1	NA	1	NA	1	NA	1	NA	0	NA	0	NA	0	NA	0	NA	0	NA	0	NA	1	NA	1	NA	0	NA	0	NA	0	NA	0	NA	0	NA	0	NA	0	NA	1	NA	1	NA	1	NA
Phvul.001G090500	NA	0	NA	0	NA	0	NA	0	NA	0	NA	0	NA	0	NA	0	NA	0	NA	0	NA	0	NA	0	NA	0	NA	0	NA	0	NA	0	NA	0	NA	0	NA	0	NA	0	NA	0	NA	0	NA	3	NA	3	NA
Phvul.001G090600	NA	0	NA	0	NA	0	NA	0	NA	0	NA	0	NA	0	NA	0	NA	0	NA	0	NA	0	NA	0	NA	0	NA	0	NA	0	NA	0	NA	0	NA	0	NA	0	NA	0	NA	0	NA	0	NA	1	NA	1	NA
Phvul.001G090700	NA	0	NA	0	NA	0	NA	0	NA	0	NA	0	NA	0	NA	0	NA	0	NA	0	NA	0	NA	0	NA	0	NA	0	NA	0	NA	0	NA	0	NA	0	NA	0	NA	0	NA	0	NA	0	NA	0	NA	0	NA
Phvul.001G090900	NA	0	NA	0	NA	4	NA	4	NA	2	NA	0	NA	0	NA	0	NA	0	NA	0	NA	0	NA	0	NA	2	NA	0	NA	4	NA	0	NA	0	NA	0	NA	0	NA	0	NA	0	NA	3	0.436062	5	0.436062	5	0.436062
Phvul.001G091000	NA	0	NA	0	NA	0	NA	0	NA	0	NA	0	NA	0	NA	0	NA	0	NA	0	NA	0	NA	0	NA	0	NA	0	NA	0	NA	0	NA	0	NA	0	NA	0	NA	0	NA	0	NA	0	0.294866	2	0.294866	2	0.294866
Phvul.001G091100	NA	0	NA	0	NA	0	NA	0	NA	0	NA	0	NA	0	NA	0	NA	0	NA	0	NA	0	NA	0	NA	0	NA	0	NA	0	NA	0	NA	0	NA	0	NA	0	NA	0	NA	0	NA	0	NA	0	NA	0	NA
Phvul.001G091150	NA	0	NA	0	NA	1	NA	1	NA	1	NA	0	NA	0	NA	0	NA	0	NA	0	NA	0	NA	0	NA	0	NA	0	NA	1	NA	0	NA	0	NA	0	NA	0	NA	0	NA	0	NA	0	NA	0	NA	0	NA
Phvul.001G091200	NA	0	NA	0	NA	0	NA	0	NA	0	NA	0	NA	0	NA	0	NA	0	NA	0	NA	0	NA	0	NA	0	NA	0	NA	0	NA	0	NA	0	NA	0	NA	0	NA	0	NA	0	NA	0	NA	0	NA	0	NA
Phvul.001G091300	NA	0	NA	0	NA	0	NA	0	NA	0	NA	0	NA	0	NA	0	NA	0	NA	0	NA	0	NA	0	NA	0	NA	0	NA	0	NA	0	NA	0	NA	0	NA	0	NA	0	NA	0	NA	0	NA	0	NA	0	NA
Phvul.001G091400	NA	0	NA	0	NA	0	NA	0	NA	0	NA	0	NA	0	NA	0	NA	0	NA	0	NA	0	NA	0	NA	0	NA	0	NA	0	NA	0	NA	0	NA	0	NA	0	NA	0	NA	0	NA	0	NA	0	NA	0	NA
Phvul.001G091500	NA	0	NA	0	NA	0	NA	0	NA	0	NA	0	NA	0	NA	0	NA	0	NA	0	NA	0	NA	0	NA	0	NA	0	NA	0	NA	0	NA	0	NA	0	NA	0	NA	0	NA	0	NA	0	NA	0	NA	0	NA
Phvul.001G091600	0.745622	7	NA	4	NA	1	NA	6	NA	3	NA	4	NA	3	NA	0	0.248392	2	0.496121	5	0.247215	6	NA	4	NA	5	NA	6	NA	6	NA	4	NA	3	NA	3	NA	4	NA	3	NA	5	0.496121	5	NA	2	NA	2	NA
Phvul.001G091700	NA	0	NA	0	NA	0	NA	0	NA	0	NA	0	NA	0	NA	0	NA	0	NA	0	NA	0	NA	0	NA	0	NA	0	NA	0	NA	0	NA	0	NA	0	NA	0	NA	0	NA	0	NA	0	0.350158	2	NA	0	NA
Phvul.001G091800	1.60843	6	NA	4	NA	0	NA	0	NA	0	NA	0	NA	0	NA	0	NA	0	NA	0	NA	0	NA	0	NA	0	NA	0	NA	0	NA	0	NA	0	NA	0	NA	0	NA	0	NA	0			NA	0	NA	0	NA
Phvul.001G091900	NA	0	NA	0	NA	0	NA	0	NA	0	NA	0	NA	0	NA	0	NA	0	NA	0	NA	0	NA	0	NA	0	NA	0	NA	0	NA	0	NA	0	NA	0	NA	0	NA	0	NA	0	NA	0	NA	0	NA	0	NA
Phvul.001G092000	NA	0	NA	0	NA	0	NA	0	NA	0	NA	0	NA	0	NA	0	NA	0	NA	0	NA	0	NA	0	NA	0	NA	0	NA	0	NA	0	NA	0	NA	0	NA	0	NA	0	NA	0	NA	0	NA	0	NA	0	NA
Phvul.001G092100	NA	0	NA	0	NA	0	NA	0	NA	0	NA	0	NA	0	NA	0	NA	0	NA	0	NA	0	NA	0	NA	0	NA	0	NA	0	NA	0	NA	0	NA	0	NA	0	NA	0	NA	0	NA	0	NA	0	NA	0	NA
Phvul.001G092200	NA	0	NA	0	NA	0	NA	0	NA	0	NA	0	NA	0	NA	0	NA	0	NA	0	NA	0	NA	0	NA	0	NA	0	NA	0	NA	0	NA	0	NA	0	NA	0	NA	0	NA	0	NA	0	NA	0	NA	0	NA
Phvul.001G092300	NA	0	NA	0	NA	0	NA	0	NA	0	NA	0	NA	0	NA	0	NA	0	NA	0	NA	0	NA	0	NA	0	NA	0	NA	0	NA	0	NA	0	NA	0	NA	0	NA	0	NA	0	NA	0	NA	0	NA	0	NA
Phvul.001G092400	NA	0	NA	0	NA	0	NA	0	NA	0	NA	0	NA	0	NA	0	NA	0	NA	0	NA	0	NA	0	NA	0	NA	0	NA	0	NA	0	NA	0	NA	0	NA	0	NA	0	NA	0	NA	0	NA	0	NA	0	NA
Phvul.001G092500	NA	0	NA	0	NA	0	NA	0	NA	0	NA	0	NA	0	NA	0	NA	0	NA	0	NA	0	NA	0	NA	0	NA	0	NA	0	NA	0	NA	0	NA	0	NA	0	NA	0	NA	0	NA	0	NA	0	NA	0	NA
Phvul.001G092600	NA	0	NA	0	NA	0	NA	0	NA	0	NA	0	NA	0	NA	0	NA	0	NA	0	NA	0	NA	0	NA	0	NA	1	NA	1	NA	0	NA	1	NA	1	NA	2	NA	0	NA	0	NA	2	NA	6	NA	6	NA
Phvul.001G092700	NA	0	NA	0	NA	0	NA	0	NA	0	NA	0	NA	0	NA	0	NA	0	NA	0	NA	0	NA	0	NA	0	NA	0	NA	0	NA	0	NA	0	NA	0	NA	0	NA	0	NA	0	NA	0	NA	2	NA	2	NA
Phvul.001G092800	NA	1	NA	1	NA	1	NA	1	NA	1	NA	0	NA	1	NA	1	NA	1	NA	0	NA	1	NA	0	NA	1	NA	1	NA	1	NA	1	NA	1	NA	1	0.321603	2	NA	1	0.321603	2	NA	1	NA	1	NA	1	NA
Phvul.001G092900	NA	1	NA	1	NA	2	NA	1	0.329079	2	NA	0	NA	1	NA	1	NA	1	NA	1	NA	1	NA	1	NA	2	NA	0	0.329079	2	NA	1	NA	0	NA	1	NA	1	NA	1	NA	1	NA	1	NA	1	NA	1	NA
Phvul.001G093000	NA	0	NA	0	NA	0	NA	0	NA	0	NA	0	NA	0	NA	0	NA	0	NA	0	NA	0	NA	0	NA	0	NA	0	NA	0	NA	0	NA	0	NA	0	NA	0	NA	0	NA	0	NA	0	NA	1	NA	1	NA
Phvul.001G093100	NA	2	NA	1	NA	1	NA	1	NA	1	NA	1	NA	1	NA	1	NA	1	NA	1	NA	2	NA	0	NA	0	NA	0	NA	0	NA	0	NA	0	NA	1	NA	2	NA	2	NA	2	NA	1	NA	1	NA	1	NA
Phvul.001G093200	NA	0	NA	0	NA	0	NA	0	NA	0	NA	0	NA	0	NA	0	NA	0	NA	0	NA	0	NA	0	NA	0	NA	0	NA	0	NA	0	NA	0	NA	0	NA	0	NA	0	NA	0	NA	0	NA	0	NA	0	NA
Phvul.001G093300	NA	0	NA	0	NA	1	NA	1	NA	1	NA	0	NA	0	NA	0	NA	0	NA	0	NA	0	NA	0	NA	0	NA	0	NA	0	NA	0	NA	0	NA	0	NA	1	NA	1	NA	1	NA	0	NA	0	NA	0	NA
Phvul.001G093400	NA	1	NA	0	NA	3	NA	5	NA	2	NA	1	NA	1	NA	0	NA	1	NA	0	NA	1	NA	0	NA	2	NA	0	NA	2	NA	0	NA	1	NA	1	NA	3	0.92659	4	NA	2	NA	3	NA	1	NA	1	NA
Phvul.001G093500	NA	0	NA	0	NA	0	NA	0	NA	0	NA	0	NA	0	NA	0	NA	0	NA	0	NA	0	NA	0	NA	0	NA	0	NA	0	NA	0	NA	0	NA	0	NA	0	NA	0	NA	0	NA	0	NA	0	NA	0	NA
Phvul.001G093700	NA	0	NA	0	NA	0	NA	0	NA	0	NA	0	NA	0	NA	0	NA	0	NA	0	NA	0	NA	0	NA	0	NA	0	NA	0	NA	0	NA	0	NA	0	NA	0	NA	0	NA	0	NA	0	NA	1	NA	1	NA
Phvul.001G093800	NA	0	NA	0	NA	0	NA	0	NA	0	NA	0	NA	0	NA	0	NA	0	NA	0	NA	0	NA	0	NA	0	NA	0	NA	0	NA	0	NA	0	NA	0	NA	0	NA	0	NA	0	NA	0	NA	0	NA	0	NA
Phvul.001G093900	0.263755	2	0.263755	2	0.263755	2	NA	1	NA	1	NA	1	NA	0	NA	0	NA	0	NA	0	NA	1	NA	0	NA	0	NA	1	NA	0	NA	0	NA	1	NA	1	NA	1	NA	1	NA	1	NA	0	NA	1	NA	1	NA
Phvul.001G094000	NA	1	NA	1	NA	1	NA	1	NA	1	NA	0	NA	0	NA	0	NA	0	NA	1	NA	0	NA	0	NA	1	NA	1	NA	1	NA	1	NA	0	NA	0	NA	1	NA	1	NA	0	NA	1	NA	1	NA	1	NA
Phvul.001G094100	NA	0	NA	0	NA	0	NA	0	NA	0	NA	0	NA	0	NA	0	NA	0	NA	0	NA	0	NA	0	NA	0	NA	0	NA	0	NA	0	NA	0	NA	0	NA	0	NA	0	NA	0	NA	0	NA	1	NA	1	NA
Phvul.001G094200	NA	0	NA	0	NA	0	NA	0	NA	0	NA	0	NA	0	NA	0	NA	0	NA	0	NA	0	NA	0	NA	0	NA	0	NA	0	NA	0	NA	0	NA	0	NA	0	NA	0	NA	0	NA	0	NA	1	NA	1	NA
Phvul.001G094300	NA	0	NA	0	NA	0	NA	0	NA	0	NA	0	NA	0	NA	0	NA	0	NA	0	NA	0	NA	0	NA	0	NA	0	NA	0	NA	0	NA	0	NA	0	NA	0	NA	0	NA	0	NA	0	NA	0	NA	0	NA
Phvul.001G094400	NA	0	NA	0	NA	1	NA	1	NA	1	NA	1	NA	1	NA	0	NA	0	NA	1	NA	1	NA	0	NA	1	NA	0	NA	1	NA	1	NA	0	NA	0	NA	1	NA	1	NA	1	NA	1	NA	1	NA	1	NA
Phvul.001G094500	NA	1	NA	1	NA	0	NA	0	NA	0	NA	0	NA	0	NA	0	NA	0	NA	0	NA	1	NA	0	NA	0	NA	0	NA	0	NA	0	NA	0	NA	0	NA	0	NA	0	NA	0	NA	0	NA	0	NA	0	NA
Phvul.001G094600	NA	0	NA	0	NA	2	NA	0	NA	2	NA	0	NA	0	NA	0	NA	0	NA	0	NA	0	NA	0	NA	2	NA	0	NA	2	NA	0	NA	0	NA	0	NA	2	NA	2	NA	2	NA	2	NA	2	NA	2	NA
Phvul.001G094701	NA	0	NA	0	NA	0	NA	0	NA	0	NA	0	NA	0	NA	0	NA	0	NA	0	NA	0	NA	0	NA	0	NA	0	NA	0	NA	0	NA	0	NA	0	NA	0	NA	0	NA	0	NA	0	NA	2	NA	1	NA
Phvul.001G094800	NA	0	NA	0	NA	0	NA	0	NA	0	NA	0	NA	0	NA	0	NA	0	NA	0	NA	1	NA	0	NA	0	NA	0	NA	0	NA	0	NA	0	NA	0	NA	0	NA	0	NA	0	NA	0	NA	1	NA	1	NA
Phvul.001G094900	NA	0	NA	0	NA	0	NA	0	NA	0	NA	0	NA	0	NA	0	NA	0	NA	0	NA	0	NA	0	NA	0	NA	0	NA	0	NA	0	NA	0	NA	0	NA	0	NA	0	NA	0	NA	0	NA	0	NA	1	NA
Phvul.001G095000	NA	0	NA	0	NA	0	NA	0	NA	0	NA	0	NA	0	NA	0	NA	0	NA	0	NA	0	NA	0	NA	0	NA	0	NA	0	NA	0	NA	0	NA	0	NA	0	NA	0	NA	0	NA	0	0.149092	3	0.44648	5	0.44648
Phvul.001G095100	NA	0	NA	0	NA	0	NA	0	NA	0	NA	0	NA	0	NA	0	NA	0	NA	0	NA	0	NA	0	NA	0	NA	0	NA	0	NA	0	NA	0	NA	0	NA	0	NA	0	NA	0	NA	1	NA	1	NA	1	NA
Phvul.001G095200	NA	0	NA	0	NA	0	NA	0	NA	0	NA	0	NA	0	NA	0	NA	0	NA	0	NA	0	NA	0	NA	0	NA	0	NA	0	NA	0	NA	0	NA	0	NA	0	NA	0	NA	0	NA	0	0.456416	16	0.456416	16	0.456416
Phvul.001G095300	NA	0	NA	0	NA	0	NA	0	NA	0	NA	0	NA	0	NA	0	NA	0	NA	0	NA	0	NA	0	NA	0	NA	0	NA	0	NA	0	NA	0	NA	0	NA	0	NA	0	NA	0	NA	0	NA	0	NA	0	NA
Phvul.001G095350	NA	0	NA	0	NA	0	NA	0	NA	0	NA	0	NA	0	NA	0	NA	0	NA	0	NA	0	NA	0	NA	0	NA	0	NA	0	NA	0	NA	0	NA	0	NA	0	NA	0	NA	0	NA	0	NA	0	NA	0	NA
Phvul.001G095400	NA	0	NA	0	NA	0	NA	0	NA	0	NA	0	NA	0	NA	0	NA	0	NA	0	NA	0	NA	0	NA	0	NA	0	NA	0	NA	0	NA	0	NA	0	NA	0	NA	0	NA	0	NA	0	NA	0	NA	0	NA
Phvul.001G095500	NA	1	NA	0	NA	0	NA	0	NA	0	NA	0	NA	0	NA	0	NA	1	NA	0	NA	1	NA	0	NA	1	NA	0	NA	0	NA	0	NA	0	NA	0	NA	0	NA	0	NA	0	NA	0	0.290533	4	0.290533	4	0.290533
Phvul.001G095600	NA	0	NA	0	NA	0	NA	0	NA	0	NA	0	NA	0	NA	0	NA	0	NA	0	NA	0	NA	0	NA	0	NA	0	NA	0	NA	0	NA	0	NA	0	NA	0	NA	0	NA	0	NA	0	NA	1	NA	1	NA
Phvul.001G095650	NA	0	NA	0	NA	0	NA	0	NA	0	NA	0	NA	0	NA	0	NA	0	NA	0	NA	0	NA	0	NA	0	NA	0	NA	0	NA	0	NA	0	NA	0	NA	0	NA	0	NA	0	NA	0	NA	1	NA	1	NA
Phvul.001G095700	NA	0	NA	1	NA	0	NA	0	NA	1	NA	0	NA	0	NA	0	NA	0	NA	0	NA	0	NA	0	NA	0	NA	0	NA	0	NA	0	NA	0	NA	0	NA	0	NA	0	NA	0	NA	0	NA	11	NA	9	NA
Phvul.001G095800	NA	0	NA	0	NA	0	NA	0	NA	0	NA	0	NA	0	NA	0	NA	0	NA	0	NA	0	NA	0	NA	0	NA	0	NA	0	NA	0	NA	0	NA	0	NA	0	NA	0	NA	0	NA	0	NA	3	NA	3	NA
Phvul.001G096000	NA	2	NA	2	NA	0	NA	0	NA	1	NA	0	NA	1	NA	1	NA	1	NA	0	NA	2	NA	0	NA	1	NA	0	NA	1	NA	0	NA	1	NA	0	NA	1	NA	1	NA	0	NA	1	NA	4	0.806282	6	0.806282
Phvul.001G096100	NA	1	NA	1	NA	0	NA	0	NA	0	NA	0	NA	0	NA	0	NA	1	NA	0	NA	1	NA	0	NA	0	NA	0	NA	0	NA	0	NA	0	NA	0	NA	0	NA	0	NA	0	NA	0	NA	0	NA	0	NA
Phvul.001G096200	NA	1	NA	2	NA	0	NA	0	NA	0	NA	0	NA	0	NA	1	NA	2	NA	0	NA	2	NA	1	NA	0	NA	0	NA	1	NA	0	NA	0	NA	0	NA	0	NA	0	NA	0	NA	0	0.31806	4	0.31806	4	0.31806
Phvul.001G096300	NA	0	NA	0	NA	0	NA	0	NA	0	NA	0	NA	0	NA	0	NA	0	NA	0	NA	0	NA	0	NA	1	NA	0	NA	0	NA	0	NA	0	NA	0	NA	0	NA	0	NA	0	NA	0	NA	1	NA	2	NA
Phvul.001G096400	NA	0	NA	0	NA	0	NA	0	NA	0	NA	0	NA	0	NA	0	NA	0	NA	0	NA	0	NA	0	NA	0	NA	0	NA	0	NA	0	NA	0	NA	0	NA	0	NA	0	NA	0	NA	0	NA	0	NA	0	NA
Phvul.001G096500	NA	0	NA	0	NA	0	NA	0	NA	0	NA	0	NA	0	NA	0	NA	0	NA	0	NA	0	NA	0	NA	0	NA	0	NA	0	NA	0	NA	0	NA	0	NA	0	NA	0	NA	0	NA	0	NA	0	NA	0	NA
Phvul.001G096700	NA	0	NA	0	NA	0	NA	0	NA	1	NA	0	NA	0	NA	0	NA	0	NA	0	NA	0	NA	0	NA	0	NA	0	NA	0	NA	0	NA	0	NA	0	NA	0	NA	0	NA	0	NA	0	NA	0	NA	1	NA
Phvul.001G096800	NA	3	NA	1	NA	1	NA	0	NA	0	NA	0	NA	0	NA	0	NA	3	NA	0	NA	0	NA	0	NA	0	NA	0	NA	0	NA	0	NA	0	NA	0	NA	0	NA	0	NA	0	NA	0	0.273222	4	1.09736	5	0.0909576
Phvul.001G096900	NA	2	NA	1	NA	0	NA	1	NA	2	NA	1	NA	0	NA	0	NA	1	NA	1	NA	2	NA	0	NA	0	NA	0	NA	2	NA	0	NA	1	NA	0	NA	1	NA	0	NA	0	NA	0	NA	6	NA	5	NA
Phvul.001G097000	NA	0	NA	0	NA	0	NA	0	NA	0	NA	0	NA	0	NA	0	NA	0	NA	0	NA	0	NA	0	NA	0	NA	0	NA	0	NA	0	NA	0	NA	0	NA	0	NA	0	NA	0	NA	0	NA	1	NA	1	NA
Phvul.001G097100	NA	0	NA	0	NA	0	NA	0	NA	0	NA	0	NA	0	NA	0	NA	0	NA	0	NA	0	NA	0	NA	0	NA	0	NA	0	NA	0	NA	0	NA	0	NA	0	NA	0	NA	0	NA	0	NA	0	NA	0	NA
Phvul.001G097200	NA	0	NA	0	NA	0	NA	0	NA	0	NA	0	NA	0	NA	0	NA	0	NA	0	NA	0	NA	0	NA	1	NA	0	NA	0	NA	0	NA	0	NA	0	NA	0	NA	0	NA	0	NA	0	NA	1	NA	1	NA
Phvul.001G097300	NA	0	NA	0	NA	0	NA	0	NA	0	NA	0	NA	0	NA	0	NA	0	NA	0	NA	0	NA	0	NA	0	NA	0	NA	0	NA	0	NA	0	NA	0	NA	0	NA	0	NA	0	NA	0	NA	3	NA	3	NA
Phvul.001G097400	NA	0	NA	0	NA	0	NA	0	NA	0	NA	0	NA	0	NA	0	NA	0	NA	0	NA	0	NA	0	NA	0	NA	0	NA	0	NA	0	NA	0	NA	0	NA	0	NA	0	NA	0	NA	0	NA	5	NA	6	NA
Phvul.001G097500	NA	0	NA	0	NA	0	NA	0	NA	0	NA	0	NA	0	NA	0	NA	0	NA	0	NA	0	NA	0	NA	0	NA	0	NA	0	NA	0	NA	0	NA	0	NA	0	NA	0	NA	0	NA	0	NA	1	NA	0	NA
Phvul.001G097601	NA	1	NA	0	NA	0	NA	1	NA	1	NA	0	NA	1	NA	0	NA	0	NA	0	NA	0	NA	0	NA	0	NA	1	NA	1	NA	1	NA	0	NA	1	NA	1	NA	1	NA	1	NA	0	0.150599	3	0.150599	3	0.150599
Phvul.001G097700	NA	0	NA	0	NA	0	NA	0	NA	0	NA	0	NA	0	NA	0	NA	0	NA	0	NA	0	NA	0	NA	0	NA	0	NA	0	NA	0	NA	0	NA	0	NA	0	NA	0	NA	0	NA	0	NA	2	NA	2	NA
Phvul.001G097800	NA	0	NA	0	NA	0	NA	0	NA	0	NA	0	NA	0	NA	0	NA	0	NA	0	NA	0	NA	0	NA	0	NA	0	NA	0	NA	0	NA	0	NA	0	NA	0	NA	0	NA	0	NA	0	NA	5	NA	4	NA
Phvul.001G097900	NA	0	NA	0	NA	0	NA	0	NA	0	NA	0	NA	0	NA	0	NA	0	NA	0	NA	1	NA	0	NA	0	NA	0	NA	0	NA	0	NA	0	NA	0	NA	0	NA	0	NA	0	NA	0	NA	3	NA	3	NA
Phvul.001G098000	NA	0	NA	0	NA	0	NA	0	NA	0	NA	0	NA	0	NA	0	NA	0	NA	0	NA	0	NA	0	NA	0	NA	0	NA	0	NA	0	NA	0	NA	0	NA	0	NA	0	NA	0	NA	0	0.101611	4	0.101611	4	0.152832
Phvul.001G098100	NA	0	NA	0	NA	0	NA	0	NA	0	NA	0	NA	0	NA	0	NA	0	NA	1	NA	0	NA	0	NA	0	NA	0	NA	0	NA	0	NA	0	NA	0	NA	0	NA	0	NA	0	NA	0	NA	1	NA	1	NA
Phvul.001G098200	NA	0	NA	0	NA	0	NA	0	NA	0	NA	0	NA	0	NA	0	NA	0	NA	0	NA	0	NA	0	NA	0	NA	0	NA	0	NA	0	NA	0	NA	0	NA	0	NA	0	NA	0	NA	0	NA	0	NA	0	NA
Phvul.001G098300	NA	0	NA	0	NA	0	NA	0	NA	0	NA	0	NA	0	NA	0	NA	0	NA	0	NA	0	NA	0	NA	0	NA	0	NA	0	NA	0	NA	0	NA	0	NA	0	NA	0	NA	0	NA	0	NA	2	NA	2	NA
Phvul.001G098400	NA	0	NA	0	NA	0	NA	0	NA	0	NA	0	NA	0	NA	0	NA	0	NA	0	NA	0	NA	0	NA	0	NA	0	NA	0	NA	0	NA	0	NA	0	NA	0	NA	0	NA	0	NA	0	NA	1	NA	1	NA
Phvul.001G098500	NA	0	NA	0	NA	0	NA	0	NA	0	NA	0	NA	0	NA	0	NA	0	NA	0	NA	0	NA	0	NA	0	NA	0	NA	0	NA	0	NA	0	NA	0	NA	0	NA	0	NA	0	NA	0	NA	0	NA	0	NA
Phvul.001G098600	NA	0	NA	0	NA	0	NA	0	NA	0	NA	0	NA	0	NA	0	NA	0	NA	0	NA	0	NA	0	NA	0	NA	0	NA	0	NA	0	NA	0	NA	0	NA	0	NA	0	NA	0	NA	0	NA	1	NA	1	NA
Phvul.001G098700	NA	1	NA	0	NA	0	NA	1	NA	0	NA	1	NA	1	NA	1	NA	0	NA	0	NA	1	NA	1	NA	1	NA	0	NA	0	NA	1	NA	1	NA	0	NA	1	NA	1	NA	1	NA	1	NA	0	NA	0	NA
Phvul.001G098801	NA	0	NA	0	NA	0	NA	0	NA	0	NA	0	NA	0	NA	0	NA	0	NA	0	NA	0	NA	0	NA	0	NA	0	NA	0	NA	0	NA	0	NA	0	NA	0	NA	0	NA	0	NA	0	NA	0	NA	0	NA
Phvul.001G098900	NA	0	NA	0	NA	0	NA	0	NA	0	NA	0	NA	0	NA	0	NA	0	NA	0	NA	0	NA	0	NA	0	NA	0	NA	0	NA	0	NA	0	NA	0	NA	0	NA	0	NA	0	NA	0	NA	0	NA	0	NA
Phvul.001G099000	NA	0	NA	0	NA	0	NA	1	NA	0	NA	0	NA	1	NA	0	NA	1	NA	0	NA	1	NA	0	NA	0	NA	0	NA	0	NA	0	NA	0	NA	1	NA	0	NA	0	NA	0	NA	0	0.596753	3	0.596753	3	0.596753
Phvul.001G099200	NA	2	NA	0	NA	0	NA	1	NA	1	NA	0	NA	1	NA	0	NA	1	NA	1	NA	3	NA	1	NA	0	NA	0	NA	0	NA	1	NA	0	NA	0	NA	0	NA	0	NA	1	NA	0	NA	3	NA	3	NA
Phvul.001G099300	NA	0	NA	0	NA	0	NA	0	NA	0	NA	0	NA	0	NA	0	NA	0	NA	0	NA	0	NA	0	NA	0	NA	0	NA	0	NA	0	NA	0	NA	0	NA	0	NA	0	NA	0	NA	0	NA	0	NA	0	NA
Phvul.001G099500	NA	0	NA	0	NA	0	NA	0	NA	0	NA	0	NA	0	NA	0	NA	0	NA	0	NA	0	NA	0	NA	0	NA	0	NA	0	NA	0	NA	0	NA	0	NA	0	NA	0	NA	0	NA	0	0.280372	4	0.561389	3	0.655033
Phvul.001G099600	NA	0	NA	0	NA	0	NA	0	NA	0	NA	0	NA	0	NA	0	NA	0	NA	0	NA	0	NA	0	NA	0	NA	0	NA	0	NA	0	NA	0	NA	0	NA	0	NA	0	NA	0	NA	0	NA	4	NA	4	NA
Phvul.001G099700	NA	1	NA	1	NA	0	NA	0	NA	0	NA	0	NA	0	NA	0	NA	0	NA	0	NA	1	NA	0	NA	0	NA	0	NA	0	NA	0	NA	0	NA	0	NA	0	NA	0	NA	0	NA	0	NA	4	NA	4	NA
Phvul.001G099800	NA	0	NA	0	NA	0	NA	0	NA	0	NA	0	NA	0	NA	0	NA	0	NA	0	NA	0	NA	0	NA	0	NA	0	NA	0	NA	0	NA	0	NA	0	NA	0	NA	0	NA	0	NA	0	NA	1	NA	1	NA
Phvul.001G099900	NA	0	NA	0	NA	0	NA	0	NA	0	NA	0	NA	0	NA	0	NA	0	NA	0	NA	0	NA	0	NA	0	NA	0	NA	0	NA	0	NA	0	NA	0	NA	0	NA	0	NA	0	NA	0	NA	0	NA	0	NA
Phvul.001G100000	NA	0	NA	0	NA	0	NA	0	NA	0	NA	0	NA	0	NA	0	NA	0	NA	0	NA	0	NA	0	NA	0	NA	0	NA	0	NA	0	NA	0	NA	0	NA	0	NA	0	NA	0	NA	0	NA	0	NA	0	NA
Phvul.001G100100	NA	0	NA	0	NA	0	NA	0	NA	0	NA	0	NA	0	NA	0	NA	0	NA	0	NA	0	NA	0	NA	0	NA	0	NA	0	NA	0	NA	0	NA	0	NA	0	NA	0	NA	0	NA	0	NA	1	NA	1	NA
Phvul.001G100200	NA	0	NA	0	NA	0	NA	0	NA	0	NA	0	NA	0	NA	0	NA	0	NA	0	NA	0	NA	0	NA	0	NA	0	NA	0	NA	0	NA	0	NA	0	NA	0	NA	0	NA	0	NA	0	NA	0	NA	0	NA
Phvul.001G100400	NA	0	NA	0	NA	0	NA	0	NA	0	NA	0	NA	0	NA	0	NA	0	NA	1	NA	0	NA	0	NA	0	NA	0	NA	0	NA	0	NA	0	NA	0	NA	0	NA	0	NA	0	NA	0	NA	0	NA	0	NA
Phvul.001G100500	NA	1	NA	1	NA	1	NA	1	NA	0	NA	0	NA	1	NA	1	NA	1	NA	1	NA	1	NA	0	NA	1	NA	0	NA	0	NA	1	NA	1	NA	1	NA	1	NA	1	NA	1	NA	1	NA	2	NA	2	NA
Phvul.001G100501	NA	0	NA	0	NA	0	NA	0	NA	0	NA	0	NA	0	NA	0	NA	0	NA	0	NA	0	NA	0	NA	0	NA	0	NA	0	NA	0	NA	0	NA	0	NA	0	NA	0	NA	0	NA	0	NA	0	NA	0	NA
Phvul.001G100600	NA	2	NA	1	NA	0	NA	0	NA	0	NA	0	NA	0	NA	0	NA	0	NA	0	NA	1	NA	0	NA	0	NA	1	NA	0	NA	2	NA	0	NA	0	NA	0	NA	0	NA	0	NA	1	NA	1	0.55328	6	1.11128
Phvul.001G100700	NA	1	NA	1	NA	0	NA	0	NA	0	NA	0	NA	0	NA	0	NA	1	NA	0	NA	1	NA	0	NA	0	NA	0	NA	0	NA	0	NA	0	NA	0	NA	0	NA	0	NA	0	NA	0	NA	2	NA	1	NA
Phvul.001G100800	NA	0	NA	0	NA	0	NA	0	NA	0	NA	0	NA	0	NA	0	NA	0	NA	0	NA	0	NA	0	NA	0	NA	0	NA	0	NA	0	NA	0	NA	0	NA	0	NA	0	NA	0	NA	0	NA	0	NA	0	NA
Phvul.001G100900	NA	0	NA	0	NA	0	NA	0	NA	1	NA	0	NA	0	NA	0	NA	0	NA	0	NA	0	NA	0	NA	0	NA	0	NA	0	NA	0	NA	0	NA	0	NA	0	NA	0	NA	0	NA	0	0.307833	2	0.307833	2	0.307833
Phvul.001G101000	NA	0	NA	0	NA	0	NA	0	NA	0	NA	0	NA	0	NA	0	NA	0	NA	0	NA	0	NA	0	NA	0	NA	0	NA	0	NA	0	NA	0	NA	0	NA	0	NA	0	NA	0	NA	0	0.28723	2	0.28723	2	0.28723
Phvul.001G101200	NA	0	NA	0	NA	0	NA	0	NA	0	NA	0	NA	0	NA	0	NA	0	NA	0	NA	0	NA	0	NA	0	NA	0	NA	0	NA	0	NA	0	NA	0	NA	0	NA	0	NA	0	NA	0	NA	1	NA	1	NA
Phvul.001G101300	NA	0	NA	0	NA	0	NA	0	NA	0	NA	0	NA	0	NA	0	NA	0	NA	0	NA	0	NA	0	NA	0	NA	0	NA	0	NA	0	NA	0	NA	0	NA	0	NA	0	NA	0	NA	0	NA	0	NA	0	NA
Phvul.001G101400	NA	0	NA	0	NA	0	NA	0	NA	0	NA	0	NA	0	NA	0	NA	0	NA	0	NA	0	NA	0	NA	0	NA	0	NA	0	NA	0	NA	0	NA	0	NA	0	NA	0	NA	0	NA	0	0.609518	3	0.609518	3	0.609518
Phvul.001G101500	NA	0	NA	0	NA	0	NA	0	NA	0	NA	0	NA	0	NA	0	NA	0	NA	0	NA	0	NA	0	NA	0	NA	0	NA	0	NA	0	NA	0	NA	0	NA	0	NA	0	NA	0	NA	0	0.303827	2	0.303827	2	0.303827
Phvul.001G101600	NA	1	NA	0	NA	0	NA	0	NA	0	NA	0	NA	0	NA	0	NA	0	NA	0	NA	1	NA	0	NA	0	NA	0	NA	0	NA	0	NA	0	NA	0	NA	0	NA	0	NA	0	NA	0	NA	2	0.210942	9	0.210942
Phvul.001G101700	NA	1	NA	1	NA	0	NA	0	NA	0	NA	0	NA	0	NA	0	NA	1	NA	0	NA	1	NA	0	NA	0	NA	0	NA	0	NA	0	NA	0	NA	0	NA	0	NA	0	NA	0	NA	0	NA	1	NA	1	NA
Phvul.001G101800	NA	1	NA	1	NA	0	NA	0	NA	0	NA	0	NA	0	NA	0	NA	1	NA	0	NA	1	NA	0	NA	0	NA	0	NA	0	NA	0	NA	0	NA	0	NA	0	NA	0	NA	0	NA	0	2.39072	10	2.39072	10	2.39072
Phvul.001G101900	NA	0	NA	0	NA	0	NA	0	NA	0	NA	0	NA	0	NA	0	NA	0	NA	0	NA	0	NA	0	NA	0	NA	0	NA	0	NA	0	NA	0	NA	0	NA	0	NA	0	NA	0	NA	0	NA	5	NA	5	NA
Phvul.001G102000	NA	0	NA	0	NA	0	NA	0	NA	0	NA	0	NA	0	NA	0	NA	0	NA	0	NA	0	NA	0	NA	0	NA	0	NA	0	NA	0	NA	0	NA	0	NA	0	NA	0	NA	0	NA	0	NA	1	NA	1	NA
Phvul.001G102100	0.27674	2	NA	1	NA	0	NA	0	NA	0	NA	0	NA	0	NA	1	0.27674	2	NA	0	NA	1	NA	0	NA	1	NA	1	NA	0	NA	1	NA	1	NA	0	NA	0	NA	1	NA	1	NA	1	NA	1	NA	1	NA
Phvul.001G102200	NA	2	NA	2	NA	0	NA	0	NA	0	NA	0	NA	0	NA	0	NA	2	NA	0	NA	2	NA	0	NA	0	NA	0	NA	0	NA	0	NA	0	NA	0	NA	0	NA	0	NA	0	NA	0	NA	1	NA	0	NA
Phvul.001G102300	NA	0	NA	0	NA	0	NA	0	NA	0	NA	0	NA	0	NA	0	NA	0	NA	0	NA	0	NA	0	NA	0	NA	0	NA	0	NA	0	NA	0	NA	0	NA	0	NA	0	NA	0	NA	0	NA	0	NA	0	NA
Phvul.001G102600	NA	0	NA	0	NA	0	NA	0	NA	0	NA	0	NA	0	NA	0	NA	0	NA	0	NA	0	NA	0	NA	0	NA	0	NA	0	NA	0	NA	0	NA	0	NA	0	NA	0	NA	0	NA	0	NA	0	NA	0	NA
Phvul.001G102700	NA	0	NA	0	NA	0	NA	0	NA	0	NA	0	NA	0	NA	0	NA	0	NA	0	NA	0	NA	0	NA	0	NA	0	NA	0	NA	0	NA	0	NA	0	NA	0	NA	0	NA	0	NA	0	NA	0	NA	0	NA
Phvul.001G102901	NA	0	NA	0	NA	0	NA	0	NA	0	NA	0	NA	0	NA	0	NA	0	NA	0	NA	0	NA	0	NA	0	NA	0	NA	0	NA	0	NA	0	NA	0	NA	0	NA	0	NA	0	NA	0	NA	1	NA	0	NA
Phvul.001G103100	NA	0	NA	0	NA	0	NA	0	NA	0	NA	0	NA	0	NA	0	NA	0	NA	0	NA	0	NA	0	NA	0	NA	0	NA	0	NA	0	NA	0	NA	0	NA	0	NA	0	NA	0	NA	0	NA	1	NA	1	NA
Phvul.001G103300	NA	0	NA	0	NA	0	NA	0	NA	0	NA	0	NA	0	NA	0	NA	0	NA	0	NA	0	NA	0	NA	1	NA	0	NA	0	NA	1	NA	0	NA	0	NA	0	0.252557	2	0.252557	2	NA	0	NA	0	NA	0	NA
Phvul.001G103400	NA	0	NA	1	NA	1	NA	1	NA	0	NA	1	NA	1	NA	1	NA	1	NA	1	NA	2	NA	1	NA	0	NA	1	NA	1	NA	1	NA	1	NA	1	NA	1	NA	1	NA	0	NA	0	1.12861	5	0.846011	4	0.846011
Phvul.001G103500	NA	0	NA	0	NA	0	NA	0	NA	0	NA	0	NA	0	NA	0	NA	0	NA	0	NA	0	NA	0	NA	0	NA	0	NA	0	NA	0	NA	0	NA	0	NA	0	NA	0	NA	0	NA	0	NA	0	NA	0	NA
Phvul.001G103600	NA	0	NA	0	NA	0	NA	0	NA	0	NA	0	NA	0	NA	0	NA	0	NA	0	NA	0	NA	0	NA	0	NA	0	NA	0	NA	0	NA	0	NA	0	NA	0	NA	0	NA	0	NA	0	NA	0	NA	0	NA
Phvul.001G103700	0.825587	18	0.550861	11	1.11612	18	NA	0	0.421092	7	NA	3	0.63252	9	1.38723	16	0.524142	8	0.578372	17	NA	0	NA	0	NA	0	NA	1	0.421399	7	0.947192	12	1.06521	13	0.881032	15	1.02221	21	0.79195	7	NA	0	1.28811	20	0.706007	21	0.635383	15	0.567333
Phvul.001G103833	NA	0	NA	0	NA	0	NA	0	NA	0	NA	0	NA	0	NA	0	NA	0	NA	0	NA	0	NA	0	NA	0	NA	0	NA	0	NA	0	NA	0	NA	0	NA	0	NA	0	NA	0	NA	0	NA	0	NA	0	NA
Phvul.001G103900	NA	0	NA	0	NA	0	NA	0	NA	0	NA	0	NA	0	NA	0	NA	0	NA	0	NA	0	NA	1	0.297225	2	NA	0	NA	0	NA	0	NA	0	NA	0	NA	0	NA	0	NA	0	NA	0	NA	0	NA	0	NA
Phvul.001G104000	NA	0	NA	0	NA	0	NA	0	NA	0	NA	0	NA	0	NA	0	NA	0	NA	0	NA	0	NA	0	NA	0	NA	0	NA	0	NA	0	NA	0	NA	0	NA	0	NA	0	NA	0	NA	0	NA	0	NA	0	NA
Phvul.001G104033	NA	0	NA	0	NA	0	NA	0	NA	0	NA	0	NA	0	NA	0	NA	0	NA	0	NA	0	NA	0	NA	0	NA	0	NA	0	NA	0	NA	0	NA	0	NA	0	NA	0	NA	0	NA	0	NA	0	NA	0	NA
Phvul.001G104100	NA	2	NA	2	NA	0	NA	0	NA	0	NA	0	NA	0	NA	0	NA	0	NA	0	NA	0	NA	0	NA	0	NA	3	NA	0	NA	0	NA	0	NA	0	NA	0	0.877261	4	NA	0	NA	4			NA	0	NA
Phvul.001G104200	NA	0	NA	0	NA	0	NA	0	NA	0	NA	0	NA	0	NA	0	NA	0			NA	0	NA	0	NA	0	NA	0	NA	1	NA	0	NA	0	NA	0	NA	0	NA	0	NA	0	NA	0	0.432098	5	0.432098	5	0.432098
Phvul.001G104300	NA	0	NA	0	NA	0	NA	0	NA	1	NA	2	NA	0	NA	1	NA	0	NA	0	NA	0	NA	1	NA	0	NA	2	NA	2	NA	1	NA	1	NA	2	NA	2	NA	2	NA	1	NA	0	0.286901	2	0.286901	2	0.574233
Phvul.001G104400	NA	0	NA	0	NA	0	NA	0	NA	0	NA	0	NA	0	NA	0	NA	0	NA	0	NA	0	NA	0	NA	0	NA	1	NA	1	NA	0	NA	0	NA	0	NA	1	NA	1	NA	1	NA	0	NA	1	NA	1	NA
Phvul.001G104600	NA	0	NA	0	NA	0	NA	0	NA	0	NA	0	NA	0	NA	0	NA	0	NA	0	NA	0	NA	0	NA	0	NA	0	NA	0	NA	0	NA	0	NA	0	NA	0	NA	0	NA	0	NA	0	NA	2	NA	1	NA
Phvul.001G104800	NA	0	NA	0	NA	0	NA	0	NA	0	NA	0	NA	0	NA	0	NA	0	NA	0	NA	0	NA	0	NA	0	NA	0	NA	0	NA	0	NA	0	NA	0	NA	0	NA	0	NA	0	NA	0	NA	1	NA	0	NA
Phvul.001G104900	NA	1	NA	0	NA	0	NA	0	NA	0	NA	0	NA	0	NA	0	NA	0	NA	0			NA	0	NA	0	NA	0	NA	0	NA	0	NA	0	NA	0	NA	0	NA	0	NA	0	NA	0	NA	2	NA	2	NA
Phvul.001G105000	NA	0	NA	0	NA	0	NA	0	NA	0	NA	0	NA	0	NA	0	NA	0	NA	0	NA	0	NA	0	NA	0	NA	1	NA	1	NA	0	NA	0	NA	0	NA	1	NA	1	NA	1	NA	0	1.08201	5	0.811631	4	1.08201
Phvul.001G105101	NA	0	NA	0	NA	0	NA	0	NA	0	NA	0	NA	0	NA	0	NA	0	NA	0	NA	0	NA	0	NA	0	NA	0	NA	0	NA	0	NA	0	NA	0	NA	0	NA	0	NA	0	NA	0	NA	0	NA	0	NA
Phvul.001G105102	NA	0	NA	0	NA	0			NA	1	NA	0	NA	0	NA	0	NA	0	NA	0	NA	0	NA	0			NA	0	NA	0	NA	0	NA	1	NA	0	NA	1	NA	0	NA	0	NA	0	NA	0	NA	0	NA
Phvul.001G105300	NA	0	NA	0	NA	0	NA	0	NA	0	NA	0	NA	0	NA	0	NA	0	NA	0	NA	0	NA	0	NA	0	NA	0	NA	0	NA	0	NA	0	NA	0	NA	0	NA	0	NA	0	NA	0	NA	0	NA	0	NA
Phvul.001G105400	NA	0	NA	0	NA	2	NA	0	NA	0	NA	0	NA	0	NA	0	NA	0	NA	0	NA	0	NA	0	NA	0	NA	0	NA	0	NA	0	NA	0	NA	0	NA	0	NA	0	NA	0	NA	0	NA	1	NA	1	NA
Phvul.001G105500	NA	1	NA	1	NA	1	NA	1	NA	1	NA	1	NA	1	NA	1	NA	1	0.318389	2	NA	1	NA	1	NA	1	NA	0	NA	0	NA	1	NA	1	NA	1	NA	0	NA	0	NA	0	NA	1	NA	3	NA	3	NA
Phvul.001G105600	NA	1	NA	1	NA	1	NA	0	NA	0	NA	1	NA	0	NA	0	NA	1	NA	1	NA	1	NA	1	NA	0	NA	0	NA	0	NA	1	NA	1	NA	1	NA	0	NA	0	NA	0	NA	0	NA	0	NA	0	NA
Phvul.001G105633	NA	1	NA	1	NA	1	NA	0	NA	1	NA	1	NA	1	NA	2	NA	0	0.628819	3	NA	1	NA	2	NA	0	NA	0	NA	1	NA	2	NA	2	NA	0	NA	0	NA	0	NA	1	NA	0	0.209099	5	0.156667	6	0.156667
Phvul.001G105700	NA	0	NA	0	NA	0	NA	0	NA	0	NA	0	NA	0	NA	0	NA	0	NA	1	NA	0	NA	0	NA	0	NA	0	NA	0	NA	0	NA	0	NA	0	NA	0	NA	0	NA	0	NA	0	NA	1	NA	1	NA
Phvul.001G105800	NA	0	NA	0	NA	0	NA	0	NA	0	NA	0	NA	0	NA	0	NA	0	NA	0	NA	0	NA	0	NA	0	NA	0	NA	0	NA	0	NA	0	NA	0	NA	0	NA	0	NA	0	NA	0	NA	1	NA	1	NA
Phvul.001G106000	NA	0	NA	0	NA	0	NA	0	NA	0	NA	0	NA	0	NA	0	NA	0	NA	0	NA	0	NA	0	NA	0	NA	0	NA	0	NA	0	NA	0	NA	0	NA	0	NA	0	NA	0	NA	0	NA	1	NA	1	NA
Phvul.001G106100	NA	0	NA	1	NA	0	NA	0	NA	0	NA	0	NA	0	NA	0	NA	1	NA	0	NA	1	NA	0	NA	0	NA	0	NA	0	NA	0	NA	0	NA	0	NA	0	NA	0	NA	0	NA	0	NA	1	NA	2	NA
Phvul.001G106200	NA	0	NA	0	NA	0	NA	0	NA	0	NA	0	NA	0	NA	0	NA	0	NA	0	NA	0	NA	0	NA	0	NA	0	NA	0	NA	0	NA	0	NA	0	NA	0	NA	0	NA	0	NA	0	NA	1	NA	1	NA
Phvul.001G106300	NA	0	NA	0	NA	0	NA	0	NA	0	NA	0	NA	0	NA	0	NA	0	NA	0	NA	0	NA	0	NA	0	NA	0	NA	0	NA	0	NA	0	NA	0	NA	0	NA	0	NA	0	NA	0	NA	0	NA	0	NA
Phvul.001G106400	NA	0	NA	0	NA	0	NA	0	NA	0	NA	0	NA	0	NA	0	NA	0	NA	0	NA	0	NA	0	NA	0	NA	0	NA	0	NA	0	NA	0	NA	0	NA	0	NA	0	NA	0	NA	0	NA	3	NA	3	NA
Phvul.001G106500	NA	0	NA	0	NA	0	NA	0	NA	0	NA	0	NA	0	NA	0	NA	0	NA	0	NA	1	NA	0	NA	0	NA	0	NA	0	NA	0	NA	0	NA	0	NA	0	NA	0	NA	0	NA	0	NA	3	NA	4	NA
Phvul.001G106600	NA	0	NA	0	NA	0	NA	0	NA	0	NA	0	NA	0	NA	0	NA	0	NA	0	NA	0	NA	0	NA	0	NA	0	NA	0	NA	0	NA	0	NA	0	NA	0	NA	0	NA	0	NA	0	NA	2	NA	1	NA
Phvul.001G106700	NA	0	NA	0	NA	0	NA	0	NA	0	NA	0	NA	0	NA	0	NA	0	NA	0	NA	0	NA	0	NA	0	NA	0	NA	0	NA	0	NA	0	NA	0	NA	0	NA	0	NA	0	NA	0	NA	0	NA	1	NA
Phvul.001G106900	NA	0	NA	0	NA	0	NA	0	NA	0	NA	0	NA	0	NA	0	NA	0	NA	0	NA	0	NA	0	NA	0	NA	0	NA	0	NA	0	NA	0	NA	0	NA	0	NA	0	NA	0	NA	0	NA	0	NA	0	NA
Phvul.001G106933	NA	0	NA	0	NA	0	NA	0	NA	0	NA	0	NA	0	NA	0	NA	0	NA	0	NA	0	NA	0	NA	0	NA	0	NA	0	NA	0	NA	0	NA	0	NA	1	NA	1	NA	0	NA	0	0.297154	2	0.297154	2	0.297154
Phvul.001G107000	NA	0	NA	0	NA	0	NA	0	NA	0	NA	0	NA	0	NA	0	NA	0	NA	0	NA	0	NA	0	NA	0	NA	0	NA	0	NA	0	NA	0	NA	0	NA	0	NA	0	NA	0	NA	0	0.314205	2	0.314205	2	0.314205
Phvul.001G107100	NA	1	NA	0	NA	0	NA	0	NA	0	NA	0	NA	0	NA	0	NA	0	NA	0	NA	1	NA	0	NA	0	NA	0	NA	0	NA	0	NA	0	NA	0	NA	0	NA	0	NA	0	NA	0	0.583463	6	0.583463	6	0.583463
Phvul.001G107200	NA	0	NA	0	NA	0	NA	0	NA	0	NA	0	NA	0	NA	0	NA	0	NA	0	NA	0	NA	0	NA	0	NA	0	NA	0	NA	0	NA	0	NA	0	NA	0	NA	0	NA	0	NA	0	NA	0	NA	0	NA
Phvul.001G107300	NA	0	NA	0	NA	0	NA	0	NA	0	NA	0	NA	0	NA	0	NA	0	NA	0	NA	0	NA	0	NA	0	NA	0	NA	0	NA	0	NA	0	NA	0	NA	0	NA	0	NA	0	NA	0	NA	0	NA	0	NA
Phvul.001G107400	NA	1	NA	1	NA	0	NA	0	NA	0	NA	0	NA	0	NA	0	NA	0	NA	0	NA	1	NA	0	NA	0	NA	1	NA	0	NA	0	NA	0	NA	0	NA	0	NA	0	NA	0	NA	0	NA	1	NA	1	NA
Phvul.001G107500	NA	0	NA	0	NA	0	NA	0	NA	0	NA	0	NA	0	NA	0	NA	0	NA	0	NA	0	NA	0	NA	0	NA	0	NA	0	NA	0	NA	0	NA	0	NA	0	NA	0	NA	0	NA	0	NA	0	NA	0	NA
Phvul.001G107600	NA	0	NA	0	NA	0	NA	0	NA	0	NA	0	NA	0	NA	0	NA	0	NA	1	NA	0	NA	0	NA	0	NA	0	NA	0	NA	0	NA	0	NA	0	NA	0	NA	0	NA	0	NA	0	NA	0	NA	0	NA
Phvul.001G107700	NA	0	NA	0	NA	0	NA	0	NA	0	NA	0	NA	0	NA	0	NA	0	NA	0	NA	0	NA	0	NA	0	NA	0	NA	0	NA	0	NA	0	NA	0	NA	0	NA	0	NA	0	NA	0	NA	0	NA	1	NA
Phvul.001G107800	NA	0	NA	0	NA	0	NA	0	NA	0	NA	0	NA	0	NA	0	NA	0	NA	0	NA	0	NA	0	NA	0	NA	0	NA	0	NA	0	NA	0	NA	0	NA	0	NA	0	NA	0	NA	0	NA	0	NA	0	NA
Phvul.001G107900	NA	0	NA	0	NA	0	NA	0	NA	0	NA	0	NA	0	NA	0	NA	0	NA	0	NA	0	NA	0	NA	0	NA	0	NA	0	NA	0	NA	0	NA	0	NA	0	NA	0	NA	0	NA	0	NA	0	NA	0	NA
Phvul.001G108000	NA	1	NA	1	NA	0	NA	0	NA	0	NA	0	NA	0	NA	0	NA	1	NA	0	NA	1	NA	1	NA	0	NA	0	NA	0	NA	1	NA	1	NA	1	NA	0	NA	0	NA	0	NA	0	NA	1	NA	1	NA
Phvul.001G108100	NA	1	NA	0	NA	0	NA	0	NA	0			NA	0	NA	0			NA	0	0.601523	3			NA	0	NA	1	NA	1	NA	0					NA	0	NA	1	NA	0	NA	0	0.300973	2	NA	1	NA
Phvul.001G108101	NA	0	NA	0	NA	0	NA	0	NA	0	NA	0	NA	0	NA	0	NA	0	NA	0	NA	0	NA	1	NA	0	NA	0	NA	0	NA	0	NA	0	NA	0	NA	0	NA	0	NA	0	NA	0	NA	0	NA	0	NA
Phvul.001G108200	NA	0	NA	0	NA	0	NA	0	NA	0	NA	0	NA	0	NA	0	NA	0	NA	0	NA	0	NA	0	NA	0	NA	0	NA	0	NA	0	NA	0	NA	0	NA	0	NA	0	NA	0	NA	0	NA	0	NA	0	NA
Phvul.001G108400	0.154123	3	0.309798	2	0.0763128	5	0.10223	4	NA	0	NA	0	NA	2	0.10223	4	0.102271	4	0.102271	4	0.309798	2	0.10223	4	0.0763128	5	0.0763128	5	NA	2	0.0763128	5	0.10223	4	NA	0	0.10223	4	NA	0	0.10223	4	0.154123	3	NA	0	NA	0	NA
Phvul.001G108600	NA	0	NA	0	NA	1	NA	0	NA	0	NA	0	NA	0	NA	0	NA	0	NA	0	NA	0	NA	0	NA	0	NA	0	NA	0	NA	0	NA	0	NA	0	NA	0	NA	0	NA	0	NA	0	NA	1	NA	1	NA
Phvul.001G108700	NA	0	NA	0	NA	0	NA	0	NA	0	NA	0	NA	0	NA	0	NA	0	NA	0	NA	0	NA	0	NA	0	NA	0	NA	0	NA	0	NA	0	NA	0	NA	0	NA	0	NA	0	NA	0	NA	0	NA	0	NA
Phvul.001G108800	NA	0	NA	0	NA	0	NA	0	NA	0	NA	0	NA	0	NA	0	NA	0	NA	0	NA	0	NA	0	NA	0	NA	0	NA	0	NA	0	NA	0	NA	0	NA	0	NA	0	NA	0	NA	0	NA	1	NA	1	NA
Phvul.001G108900	NA	0	NA	0	NA	0	NA	0	NA	0	NA	0	NA	0	NA	0	NA	0	NA	0	NA	0	NA	0	NA	0	NA	0	NA	1	NA	0	NA	0	NA	0	NA	0	NA	0	NA	0	NA	0	NA	0	NA	0	NA
Phvul.001G109000	NA	0	NA	0	NA	0	NA	0	NA	0	NA	0	NA	0	NA	0	NA	0	NA	0	NA	0	NA	0	NA	0	NA	0	NA	0	NA	0	NA	0	NA	0	NA	0	NA	0	NA	0	NA	0	NA	0	NA	0	NA
Phvul.001G109100	NA	0	NA	0	NA	0	NA	0	NA	0	NA	0	NA	0	NA	0	NA	0	NA	0	NA	0	NA	0	NA	0	NA	0	NA	0	NA	0	NA	0	NA	0	NA	0	NA	0	NA	0	NA	0	NA	1	NA	1	NA
Phvul.001G109200	NA	0	NA	0	NA	0	NA	0	NA	0	NA	0	NA	0	NA	0	NA	0	NA	0	NA	0	NA	0	NA	0	NA	0	NA	0	NA	0	NA	0	NA	0	NA	0	NA	0	NA	0	NA	0	0.153018	3	0.153018	3	0.153018
Phvul.001G109300	NA	0	NA	0	NA	2	NA	0	NA	0	NA	0	NA	0	NA	0	NA	0	NA	0	NA	0	NA	0	NA	0	NA	2	NA	0	NA	0	NA	0	NA	0	NA	2	NA	2	NA	2	NA	0	1.2357	5	1.2357	5	1.2357
Phvul.001G109400	NA	1	NA	1	NA	1	NA	0	NA	1	NA	1	NA	2	NA	0	NA	0	NA	1	NA	0	NA	1	NA	0	NA	1	NA	1	NA	1	NA	1	NA	1	NA	1	NA	1	NA	0	NA	1	NA	1	NA	1	0.287313
Phvul.001G109500	NA	0	NA	0	NA	0	NA	0	NA	0	NA	0	NA	0	NA	0	NA	0	NA	0	NA	0	NA	0	NA	0	NA	0	NA	0	NA	0	NA	0	NA	0	NA	0	NA	0	NA	0	NA	0	2.1831	9	2.1831	9	2.1831
Phvul.001G109600	NA	0	NA	0	NA	0	NA	0	NA	0	NA	0	NA	0	NA	0	NA	0	NA	0	NA	0	NA	0	NA	0	NA	0	NA	0	NA	0	NA	0	NA	0	NA	0	NA	0	NA	0	NA	0	0.305546	2	0.305546	2	0.305546
Phvul.001G109700	NA	1	NA	0	NA	0	NA	1	NA	0	NA	1	NA	0	NA	0	NA	0	NA	0	NA	0	NA	0	NA	0	NA	0	NA	1	NA	1	NA	0	NA	0	NA	1	NA	0	NA	1	NA	1	0.175306	3	0.175306	3	0.175306
Phvul.001G109780	NA	0	NA	0	0.452986	5	NA	0	NA	0	NA	0	NA	0	NA	0	NA	0	NA	0	NA	0	NA	0	NA	0	NA	0	NA	0	NA	0	NA	0	NA	0	NA	1	NA	0	NA	0	NA	0	NA	1	0.30151	2	0.30151
Phvul.001G109800	NA	0	NA	0	NA	0	NA	0	NA	0	NA	0	NA	0	NA	0	NA	0	NA	0	NA	0	NA	0	NA	0	NA	1	NA	0	NA	0	NA	0	NA	0	NA	0	NA	1	NA	1	NA	0	0.148959	11	0.131228	6	0.148959
Phvul.001G109900	NA	0	NA	0	NA	0	NA	0	NA	0	NA	0	NA	0	NA	0	NA	0	NA	0	NA	0	NA	0	NA	0	NA	0	NA	0	NA	0	NA	0	NA	0	NA	0	NA	0	NA	0	NA	0	NA	1	NA	1	NA
Phvul.001G110000	NA	0	NA	0	NA	0	NA	0	NA	0	NA	1	NA	1	NA	1	NA	0	NA	0	NA	0	NA	1	NA	0	NA	0	NA	0	NA	1	NA	1	NA	1	NA	0	NA	0	NA	0	NA	0	NA	1	NA	1	NA
Phvul.001G110100	NA	0	NA	0	NA	0	NA	0	NA	0	NA	0	NA	0	NA	0	NA	0	NA	0	NA	0	NA	0	NA	0	NA	0	NA	0	NA	0	NA	0	NA	0	NA	0	NA	0	NA	0	NA	0	NA	0	NA	0	NA
Phvul.001G110200	NA	0	NA	0	NA	0	NA	0	NA	0	NA	0	NA	0	NA	0	NA	0	NA	0	NA	0	NA	0	NA	0	NA	0	NA	0	NA	0	NA	0	NA	0	NA	0	NA	0	NA	0	NA	0	1.44289	7	1.15257	6	1.44289
Phvul.001G110300	NA	0	NA	0	NA	0	NA	0	NA	0	NA	0	NA	0	NA	0	NA	0	NA	0	NA	0	NA	0	NA	0	NA	0	NA	0	NA	0	NA	0	NA	0	NA	0	NA	0	NA	0	NA	0	NA	4	NA	4	NA
Phvul.001G110400	NA	0	NA	0	NA	0	NA	0	NA	0	NA	0	NA	0	NA	0	NA	0	NA	0	NA	0	NA	0	NA	0	NA	0	NA	0	NA	0	NA	0	NA	0	NA	0	NA	0	NA	0	NA	0	NA	1	NA	1	NA
Phvul.001G110500	NA	0	NA	0	NA	0	NA	0	NA	0	NA	0	NA	1	NA	1	NA	0	NA	0	NA	0	NA	0	NA	0	NA	1	NA	0	NA	1	NA	0	NA	0	NA	0	NA	0	NA	0	NA	0	NA	1	NA	1	NA
Phvul.001G110700	NA	0	NA	0	NA	0	NA	0	NA	0	NA	0	NA	0	NA	0	NA	0	NA	0	NA	0	NA	0	NA	0	NA	0	NA	0	NA	0	NA	0	NA	0	NA	0	NA	0	NA	0	NA	0	NA	0	NA	0	NA
Phvul.001G110800	NA	0	NA	0	NA	0	NA	0	NA	0	NA	0	NA	0	NA	0	NA	0	NA	0	NA	0	NA	0	NA	0	NA	0	NA	0	NA	0	NA	0	NA	0	NA	0	NA	0	NA	0	NA	0	NA	0	NA	0	NA
Phvul.001G110900	NA	0	NA	0	NA	0	NA	0	NA	0	NA	0	NA	0	NA	0	NA	0	NA	0	NA	0	NA	0	NA	0	NA	0	NA	0	NA	0	NA	0	NA	0	NA	0	NA	0	NA	0	NA	0	NA	0	NA	0	NA
Phvul.001G111000	NA	0	NA	0	NA	0	NA	0	NA	0	NA	0	NA	0	NA	0	NA	0	NA	0	NA	0	NA	0	NA	0	NA	0	NA	0	NA	0	NA	0	NA	0	NA	0	NA	0	NA	0	NA	0	NA	0	NA	0	NA
Phvul.001G111100	NA	1	NA	1	NA	1	NA	0	NA	1	NA	1	NA	1	NA	0	NA	1	NA	1	NA	1	NA	1	NA	0	NA	1	NA	1	NA	1	NA	1	NA	1	NA	1	NA	1	NA	1	NA	1	NA	1	NA	1	NA
Phvul.001G111200	NA	0	NA	0	NA	0	NA	0	NA	0	NA	0	NA	0	NA	0	NA	0	NA	0	NA	0	NA	0	NA	0	NA	0	NA	0	NA	0	NA	0	NA	0	NA	0	NA	0	NA	0	NA	0	0.526931	3	0.526931	3	0.526931
Phvul.001G111300	NA	0	NA	0	NA	0	NA	0	NA	0	NA	0	NA	0	NA	0	NA	0	NA	0	NA	0	NA	0	NA	0	NA	0	NA	0	NA	0	NA	0	NA	0	NA	0	NA	0	NA	0	NA	0	NA	0	NA	0	NA
Phvul.001G111400	NA	0	NA	0	NA	0	NA	0	NA	0	NA	0	NA	0	NA	0	NA	0	NA	0	NA	0	NA	0	NA	0	NA	0	NA	0	NA	0	NA	0	NA	0	NA	0	NA	0	NA	0	NA	0	NA	0	NA	0	NA
Phvul.001G111500	NA	0	NA	0	NA	2	NA	1	NA	0	NA	2	NA	2	NA	2	NA	0	NA	0	NA	0	NA	1	NA	0	NA	0	NA	1	NA	2	NA	2	NA	1	NA	0	NA	0	NA	1	NA	0	0.361422	7	0.361422	7	0.361422
Phvul.001G111600	NA	0	NA	0	NA	1	NA	1	NA	0	NA	1	NA	1	NA	1	NA	0	NA	0	NA	0	NA	1	NA	0	NA	0	NA	0	NA	1	NA	1	NA	0	NA	0	NA	0	NA	0	NA	0	0.31479	2	0.31479	2	0.31479
Phvul.001G111700	NA	0	NA	0	NA	0	NA	0	NA	0	NA	0	NA	0	NA	0	NA	0	NA	0	NA	0	NA	0	NA	0	NA	0	NA	0	NA	0	NA	0	NA	0	NA	0	NA	0	NA	0	NA	0	NA	1	NA	1	NA
Phvul.001G111800	NA	1	NA	0	NA	0	NA	0	NA	0	NA	0	NA	0	NA	0	NA	1	NA	1	NA	1	NA	0	NA	0	NA	0	NA	0	NA	0	NA	0	NA	0	NA	0	NA	0	NA	0	NA	0	NA	1	NA	1	NA
Phvul.001G111900	NA	0	NA	0	0.307729	2	NA	1	NA	0	NA	2	NA	2	NA	1	NA	0	NA	0	NA	0	NA	2	NA	0	NA	1	NA	2	NA	2	NA	2	NA	2	NA	2	NA	2	NA	2	NA	1	NA	10	NA	10	NA
Phvul.001G112100	NA	0	NA	0	NA	0	NA	0	NA	0	NA	0	NA	0	NA	0	NA	0	NA	0	NA	0	NA	0	NA	0	NA	0	NA	0	NA	0	NA	0	NA	0	NA	0	NA	0	NA	0	NA	0	NA	1	NA	1	NA
Phvul.001G112200	NA	0	NA	0	NA	1	NA	1	NA	0	NA	0	NA	0	NA	0	NA	0	NA	0	NA	0	NA	0	NA	0	NA	0	NA	0	NA	0	NA	0	NA	0	NA	0	NA	0	NA	0	NA	0	0.157049	3	0.315103	2	0.157049
Phvul.001G112300	NA	0	NA	0	NA	2	NA	2	NA	1	NA	1	NA	1	NA	1	NA	0	NA	0	NA	0	NA	1	NA	0	NA	1	NA	0	NA	1	NA	1	NA	1	NA	1	NA	1	NA	1	NA	1	NA	3	NA	3	NA
Phvul.001G112400	NA	0	NA	0	NA	0	NA	0	NA	0	NA	0	NA	0	NA	0	NA	0	NA	0	NA	0	NA	0	NA	0	NA	0	NA	0	NA	0	NA	0	NA	0	NA	0	NA	0	NA	0	NA	0	NA	4	NA	4	NA
Phvul.001G112500	NA	0	NA	0	NA	0	NA	1	NA	0	NA	0	NA	0	NA	0	NA	0	NA	0	NA	0	NA	0	NA	0	NA	0	NA	0	NA	0	NA	0	NA	0	NA	1	NA	1	NA	1	NA	0	NA	0	NA	0	NA
Phvul.001G112600	NA	0	NA	0	NA	0	NA	1	NA	0	NA	0	NA	0	NA	0	NA	0	NA	0	NA	0	NA	0	NA	1	NA	0	NA	0	NA	0	NA	0	NA	0	NA	2	NA	0	NA	0	NA	0	NA	0	NA	0	NA
Phvul.001G112700	0.293027	2	0.293214	2	0.586626	3	0.293214	2	0.293214	2	0.586626	3	0.293214	2	NA	1	NA	1	NA	2	0.586626	3	0.586626	3	NA	1	0.293214	2	0.586626	3	NA	2	0.586626	3	0.586626	3	0.586626	3	NA	1	0.586626	3	0.586626	3	0.88034	4	0.586626	3	0.292533
Phvul.001G113200	NA	0	NA	0	NA	1	NA	1	NA	1	NA	1	NA	1	NA	1	NA	0	NA	0	NA	0	NA	1	NA	1	NA	1	NA	1	NA	1	NA	1	NA	1	NA	1	NA	1	NA	1	NA	1	NA	2	NA	2	NA
Phvul.001G113300	NA	0	NA	0	NA	0	NA	0	NA	0	NA	0	NA	0	NA	0	NA	0	NA	0	NA	0	NA	0	NA	0	NA	0	NA	0	NA	0	NA	0	NA	0	NA	0	NA	0	NA	0	NA	0	NA	1	NA	1	NA
Phvul.001G113400	NA	0	NA	0	NA	0	NA	0	NA	0	NA	0	NA	0	NA	0	NA	0	NA	0	NA	0	NA	0	NA	0	NA	0	NA	0	NA	0	NA	0	NA	0	NA	0	NA	0	NA	0	NA	0	NA	3	NA	4	NA
Phvul.001G113480	NA	0	NA	0	NA	0	NA	1	NA	0	NA	0	NA	0	NA	0	NA	0	NA	0	NA	0	NA	0	NA	0	NA	0	NA	0	NA	0	NA	0	NA	0	NA	0	NA	0	NA	0	NA	0	NA	4	NA	4	NA
Phvul.001G113500	NA	0	NA	0	NA	0	NA	0	NA	0	NA	0	NA	0	NA	0	NA	0	NA	0	NA	0	NA	0	NA	0	NA	0	NA	0	NA	0	NA	0	NA	0	NA	0	NA	0	NA	0	NA	0	0.532685	3	NA	1	NA
Phvul.001G113600	NA	0	NA	0	NA	0	NA	0	NA	0	NA	0	NA	0	NA	0	NA	0	NA	0	NA	0	NA	0	NA	0	NA	0	NA	0	NA	0	NA	0	NA	0	NA	0	NA	0	NA	0	NA	0	NA	2	NA	2	NA
Phvul.001G113700	NA	0	NA	1	NA	1	NA	1	NA	1	NA	1	NA	1	NA	1	NA	1	NA	1	NA	0	NA	1	NA	1	NA	1	NA	0	NA	1	NA	1	NA	1	NA	1	NA	1	NA	1	NA	1	NA	2	NA	2	NA
Phvul.001G113800	NA	0	NA	0	NA	0	NA	0	NA	0	NA	0	NA	0	NA	0	NA	0	NA	0	NA	0	NA	0	NA	0	NA	0	NA	0	NA	0	NA	0	NA	0	NA	0	NA	0	NA	0	NA	0	NA	0	NA	0	NA
Phvul.001G113900	NA	0	NA	0	NA	1	NA	0	NA	1	NA	0	NA	0	NA	0	NA	0	NA	0	NA	0	NA	0	NA	0	NA	0	NA	1	NA	0	NA	0	NA	0	NA	1	NA	1	NA	1	NA	0	NA	5	NA	5	NA
Phvul.001G114000	NA	0	NA	0	NA	0	NA	0	NA	0	NA	0	NA	0	NA	0	NA	0	NA	0	NA	0	NA	0	NA	0	NA	0	NA	0	NA	0	NA	0	NA	0	NA	0	NA	0	NA	0	NA	0	NA	1	NA	1	NA
Phvul.001G114100	NA	0	NA	0	NA	1	NA	0	NA	1	NA	0	NA	0	NA	0	NA	0	NA	0	NA	0	NA	0	NA	0	NA	0	NA	1	NA	0	NA	0	NA	0	NA	1	NA	1	NA	1	NA	0	NA	0	NA	0	NA
Phvul.001G114200	NA	2	NA	2	NA	1	NA	0	NA	1	NA	0	NA	1	NA	0	NA	1	0.140474	3	NA	2	NA	1	NA	1	NA	0	NA	0	NA	1	NA	0	NA	0	NA	1	NA	1	NA	1	NA	0	0.28189	2	NA	1	0.28189
Phvul.001G114300	NA	0	NA	0	NA	1	NA	0	NA	1	NA	0	NA	0	NA	0	NA	0	NA	0	NA	0	NA	0	NA	0	NA	0	NA	1	NA	0	NA	0	NA	0	NA	1	NA	1	NA	1	NA	0	NA	0	NA	0	NA
Phvul.001G114400	NA	1	NA	2	NA	1	NA	0	NA	1	NA	1	NA	0	NA	1	NA	1	NA	2	NA	2	NA	0	NA	1	NA	1	NA	0	NA	0	NA	0	NA	1	NA	1	NA	1	NA	1	NA	1	0.283386	2	0.567007	3	0.567007
Phvul.001G114500	NA	0	NA	0	NA	0	NA	0	NA	0	NA	0	NA	0	NA	0	NA	0	NA	0	NA	0	NA	0	NA	0	NA	0	NA	0	NA	0	NA	0	NA	0	NA	0	NA	0	NA	0	NA	0	NA	0	NA	0	NA
Phvul.001G114580	NA	0	NA	0	NA	0	NA	0	NA	0	NA	0	NA	0	NA	0	NA	0	NA	0	NA	0	NA	0	NA	0	NA	0	NA	0	NA	0	NA	0	NA	0	NA	0	NA	0	NA	0	NA	0	NA	0	NA	0	NA
Phvul.001G114600	NA	0	NA	0	NA	1	NA	0	NA	1	NA	0	NA	0	NA	0	NA	0	NA	0	NA	0	NA	0	NA	0	NA	0	NA	1	NA	0	NA	0	NA	1	NA	1	NA	1	NA	1	NA	0	NA	1	NA	1	NA
Phvul.001G114700	NA	0	NA	0	NA	0	NA	0	NA	0	NA	0	NA	0	NA	0	NA	0	NA	0	NA	0	NA	0	NA	0	NA	0	NA	0	NA	0	NA	0	NA	0	NA	0	NA	0	NA	0	NA	0	NA	1	NA	0	NA
Phvul.001G114800	NA	0	NA	0	NA	0	NA	0	NA	0	NA	0	NA	0	NA	0	NA	0	NA	0	NA	0	NA	0	NA	0	NA	0	NA	0	NA	0	NA	0	NA	0	NA	0	NA	0	NA	0	NA	0	NA	0	NA	0	NA
Phvul.001G114880	NA	0	NA	1	NA	1	0.541748	3	NA	1	0.543661	3	NA	1	0.270319	2	NA	1	NA	2	NA	1	0.270319	2	NA	0	0.543661	3	NA	0	0.543661	3	0.543661	3	0.543661	3	NA	1	0.270319	2	0.270319	2	NA	0	0.270319	2	0.544113	4	0.810053
Phvul.001G114900	NA	0	NA	0	NA	0	NA	0	NA	0	NA	0	NA	0	NA	0	NA	0	NA	0	NA	0	NA	0	NA	0	NA	0	NA	0	NA	0	NA	0	NA	0	NA	0	NA	0	NA	0	NA	0	0.284968	2	0.284968	2	0.284968
Phvul.001G115000	NA	0	NA	0	NA	0	NA	1	NA	0	NA	0	NA	0	NA	0	NA	0	NA	0	NA	0	NA	0	NA	0	NA	0	NA	0	NA	0	NA	0	NA	0	NA	0	NA	0	NA	0	NA	0	NA	0	NA	0	0.231695
Phvul.001G115100	NA	0	NA	0	NA	0	NA	0	NA	0	NA	0	NA	0	NA	0	NA	0	NA	1	NA	0	NA	0	NA	0	NA	0	NA	0	NA	0	NA	0	NA	0	NA	0	NA	0	NA	0	NA	0	NA	0	NA	0	NA
Phvul.001G115200	NA	0	NA	1	NA	0	NA	0	NA	0	NA	0	NA	0	NA	0	NA	0	NA	1	NA	1	NA	0	NA	0	NA	0	NA	0	NA	0	NA	0	NA	0	NA	0	NA	0	NA	0	NA	0	NA	0	NA	0	NA
Phvul.001G115300	NA	1	NA	1	NA	1	NA	1	NA	1	0.274337	2	NA	1	NA	0	NA	1	NA	1	NA	1	NA	1	NA	1	NA	0	NA	1	0.274337	2	NA	1	NA	1	NA	1	NA	0	NA	1	NA	0	NA	1	NA	1	NA
Phvul.001G115400	NA	0	NA	0	NA	0	NA	0	NA	0	NA	0	NA	0	NA	0	NA	0	NA	0	NA	0	NA	0	NA	0	NA	0	NA	0	NA	0	NA	0	NA	0	NA	0	NA	0	NA	0	NA	0	NA	1	NA	1	NA
Phvul.001G115500	NA	1	NA	1	NA	1	NA	1	NA	1	NA	1	NA	1	NA	1	NA	1	NA	1	NA	1	NA	0	NA	1	NA	1	NA	0	NA	1	NA	1	NA	1	NA	1	NA	1	NA	1	NA	1	NA	1	NA	1	NA
Phvul.001G115700	NA	1	NA	1	NA	0	NA	1	NA	1	NA	1	NA	0	NA	1	NA	1	NA	1	0.305126	2	NA	1	NA	0	NA	1	NA	0	NA	0	NA	1	NA	1	NA	1	NA	0	NA	1	NA	0	NA	1	NA	1	NA
Phvul.001G116100	NA	0	NA	0	NA	0	NA	0	NA	0	NA	0	NA	0	NA	0	NA	0	NA	0	NA	0	NA	0	NA	0	NA	0	NA	0	NA	0	NA	0	NA	0	NA	0	NA	0	NA	0	NA	0	NA	0	NA	0	NA
Phvul.001G116150	NA	0	NA	0	NA	0	NA	0	NA	0	NA	0	NA	0	NA	0	NA	0	NA	0	NA	0	NA	0	NA	0	NA	0	NA	0	NA	0	NA	0	NA	0	NA	0	NA	0	NA	0	NA	0	NA	0	NA	0	NA
Phvul.001G116200	NA	1	NA	1	NA	1	NA	1	NA	1	NA	1	NA	0	NA	1	NA	0	NA	0	NA	1	NA	1	NA	0	NA	1	NA	1	NA	1	NA	1	NA	0	NA	1	NA	0	NA	1	NA	1	0.575944	3	0.575944	3	0.575944
Phvul.001G116300	NA	1	NA	1	NA	0	NA	0	NA	1	NA	0	NA	0	NA	0	NA	1	NA	1	NA	1	NA	0	NA	0	NA	0	NA	0	NA	0	NA	0	NA	0	NA	0	NA	0	NA	0	NA	0	NA	0	NA	0	NA
Phvul.001G116400	NA	0	NA	0	NA	0	NA	0	NA	0	NA	0	NA	0	NA	0	NA	0	NA	0	NA	0	NA	0	NA	0	NA	0	NA	0	NA	0	NA	0	NA	0	NA	0	NA	0	NA	0	NA	0	NA	0	NA	0	NA
Phvul.001G116500	NA	0	NA	0	NA	0	NA	0	NA	0	NA	0	NA	0	NA	0	NA	0	NA	0	NA	0	NA	0	NA	0	NA	0	NA	0	NA	0	NA	0	NA	0	NA	0	NA	0	NA	0	NA	0	NA	0	NA	0	NA
Phvul.001G116700	NA	1	NA	1	NA	0	NA	0	NA	1	NA	0	NA	0	NA	0	NA	0	NA	1	NA	1	NA	0	NA	0	NA	0	NA	0	NA	0	NA	0	NA	0	NA	0	NA	0	NA	0	NA	0	0.291455	2	0.291455	2	0.291455
Phvul.001G116800	NA	0	NA	0	NA	0	NA	0	NA	0	NA	0	NA	0	NA	0	NA	0	NA	0	NA	0	NA	0	NA	0	NA	0	NA	0	NA	0	NA	0	NA	0	NA	0	NA	0	NA	0	NA	0	NA	0	NA	0	NA
Phvul.001G116900	NA	0	NA	0	NA	0	NA	0	NA	0	NA	0	NA	0	NA	0	NA	0	NA	0	NA	0	NA	0	NA	0	NA	0	NA	0	NA	0	NA	0	NA	0	NA	0	NA	0	NA	0	NA	0	NA	0	NA	1	NA
Phvul.001G117000	NA	0	NA	0	NA	0	NA	0	NA	0	NA	0	NA	0	NA	0	NA	0	NA	0	NA	0	NA	0	NA	0	NA	0	NA	0	NA	0	NA	0	NA	0	NA	0	NA	0	NA	0	NA	0	NA	0	NA	0	NA
Phvul.001G117100	NA	0	NA	0	NA	0	NA	0	NA	0	NA	0	NA	0	NA	0	NA	0	NA	0	NA	0	NA	0	NA	0	NA	0	NA	0	NA	0	NA	0	NA	0	NA	0	NA	0	NA	0	NA	0	NA	1	NA	1	NA
Phvul.001G117200	NA	1	0.297448	2	0.89302	4	NA	2	0.297448	2	NA	1	NA	1	NA	0	0.297448	2	0.595003	3	0.595003	3	NA	0	NA	1	NA	0	NA	1	NA	0	NA	1	NA	0	NA	2	NA	2	0.89302	4	NA	0	NA	1	1.19091	5	NA
Phvul.001G117300	NA	0	NA	0	NA	0	NA	0	NA	1	NA	0	NA	0	NA	0	NA	0	NA	1	NA	1	NA	0	NA	0	NA	0	NA	0	NA	0	NA	0	NA	0	NA	0	NA	0	NA	0	NA	2	NA	0	NA	0	NA
Phvul.001G117400	NA	1	NA	1	NA	1	NA	0	NA	1	NA	0	NA	0	NA	0	NA	1	NA	1	NA	1	NA	0	NA	0	NA	0	NA	1	NA	0	NA	0	NA	0	NA	1	NA	1	NA	1	NA	0	NA	0	NA	0	NA
Phvul.001G117500	NA	0	NA	0	NA	0	NA	0	NA	0	NA	0	NA	0	NA	0	NA	0	NA	0	NA	0	NA	0	NA	0	NA	0	NA	0	NA	0	NA	0	NA	0	NA	0	NA	0	NA	0	NA	0	NA	0	NA	0	NA
Phvul.001G117600	NA	2	NA	2	NA	2	NA	2	NA	2	NA	2	NA	0	NA	0	NA	0	NA	2	NA	2	NA	0	NA	1	NA	0	NA	2	NA	2	NA	1	NA	0	NA	2	NA	2	NA	2	NA	0	NA	2	NA	2	NA
Phvul.001G117700	NA	1	NA	1	NA	0	NA	0	NA	1	NA	0	NA	0	NA	0	NA	0	NA	1	NA	1	NA	0	NA	0	NA	0	NA	1	NA	0	NA	0	NA	0	NA	0	NA	0	NA	0	NA	0	NA	0	NA	0	NA
Phvul.001G117800	NA	0	NA	0	NA	0	NA	0	NA	0	NA	0	NA	0	NA	0	NA	0	NA	0	NA	0	NA	0	NA	0	NA	0	NA	0	NA	0	NA	0	NA	0	NA	0	NA	0	NA	0	NA	0	NA	0	NA	0	NA
Phvul.001G117900	NA	0	NA	0	NA	1	NA	0	NA	1	NA	0	NA	0	NA	0	NA	1	NA	1	NA	0	NA	0	NA	0	NA	1	NA	0	NA	1	NA	1	NA	0	NA	1	NA	1	NA	0	NA	0	NA	1	NA	1	NA
Phvul.001G118100	NA	0	NA	0	NA	0	NA	0	NA	1	NA	0	NA	0	NA	0	NA	0	NA	0	NA	0	NA	0	NA	0	NA	0	NA	0	NA	0	NA	0	NA	0	NA	0	NA	0	NA	0	NA	0	NA	2	NA	1	NA
Phvul.001G118200	NA	1	NA	0	NA	0	NA	0	NA	0	NA	0	NA	0	NA	0	NA	1	NA	1	NA	1	NA	0	NA	0	NA	0	NA	1	NA	0	NA	0	NA	0	NA	0	NA	0	NA	0	NA	0	NA	1	NA	1	NA
Phvul.001G118300	NA	1	NA	1	NA	1	NA	1	NA	0	NA	0	NA	1	NA	0	NA	1	NA	1	NA	1	NA	1	NA	0	NA	0	NA	1	NA	0	NA	0	NA	0	NA	1	NA	1	NA	1	NA	0	NA	1	NA	1	NA
Phvul.001G118400	NA	0	NA	0	NA	0	NA	0	NA	0	NA	0	NA	0	NA	0	NA	0	NA	0	NA	0	NA	0	NA	0	NA	0	NA	0	NA	0	NA	0	NA	0	NA	0	NA	0	NA	0	NA	0	NA	1	NA	1	NA
Phvul.001G118500	NA	1	NA	2	1.50368	14	NA	1	NA	5	NA	1	NA	1	NA	0	NA	2	0.749903	7	NA	2	NA	1	NA	1	NA	0	NA	3	NA	1	NA	0	NA	0	NA	3	NA	3	0.450007	6	NA	0	0.755493	7	0.526765	11	0.807073
Phvul.001G118600	NA	0	NA	0	NA	0	NA	0	NA	0	NA	0	NA	0	NA	0	NA	0	NA	0	NA	0	NA	0	NA	0	NA	0	NA	0	NA	0	NA	0	NA	0	NA	0	NA	0	NA	0	NA	0	0.0741314	5	0.0741314	5	0.0741314
Phvul.001G118900	NA	0	NA	0	NA	0	NA	0	NA	0	NA	0	NA	0	NA	0	NA	0	NA	0	NA	0	NA	0	NA	0	NA	0	NA	0	NA	0	NA	0	NA	0	NA	0	NA	0	NA	0	NA	0	0.274805	4	0.274805	4	0.274805
Phvul.001G119000	NA	0	NA	0	NA	0	NA	0	NA	0	NA	1	NA	1	NA	1	NA	1	NA	1	NA	0	NA	0	NA	0	NA	1	NA	0	NA	1	NA	0	NA	0	NA	0	NA	0	NA	1	NA	0	NA	2	NA	2	NA
Phvul.001G119100	NA	0	NA	0	NA	0	NA	0	NA	0	NA	0	NA	0	NA	0	NA	0	NA	0	NA	0	NA	0	NA	0	NA	0	NA	0	NA	0	NA	0	NA	0	NA	0	NA	0	NA	0	NA	0	NA	0	NA	0	NA
Phvul.001G119200	NA	0	NA	0	NA	0	NA	0	NA	0	NA	1	NA	0	NA	0	NA	0	NA	0	NA	0	NA	0	NA	0	NA	0	NA	0	NA	0	NA	0	NA	0	NA	0	NA	0	NA	0	NA	0	NA	0	NA	0	NA
Phvul.001G119300	NA	0	NA	0	NA	0	NA	0	NA	0	NA	0	NA	0	NA	0	NA	0	NA	0	NA	0	NA	0	NA	0	NA	0	NA	0	NA	0	NA	0	NA	0	NA	0	NA	0	NA	0	NA	0	NA	1	NA	1	NA
Phvul.001G119400	NA	0	NA	0	NA	0	NA	0	NA	0	NA	0	NA	0	NA	0	NA	0	NA	0	NA	0	NA	0	NA	0	NA	0	NA	0	NA	0	NA	0	NA	0	NA	0	NA	0	NA	0	NA	0	NA	0	NA	0	NA
Phvul.001G119500	NA	0	NA	0	NA	0	NA	0	NA	0	NA	0	NA	0	NA	0	NA	0	NA	0	NA	0	NA	0	NA	0	NA	0	NA	0	NA	0	NA	0	NA	0	NA	0	NA	0	NA	0	NA	0	NA	0	NA	0	NA
Phvul.001G119600	NA	0	NA	0	NA	0	NA	0	NA	0	NA	0	NA	0	NA	0	NA	0	NA	0	NA	0	NA	0	NA	0	NA	0	NA	0	NA	0	NA	0	NA	0	NA	0	NA	0	NA	0	NA	0	NA	0	NA	0	NA
Phvul.001G119700	NA	0	NA	0	NA	0	NA	0	NA	0	NA	0	NA	0	NA	0	NA	0	NA	0	NA	0	NA	0	NA	0	NA	0	NA	0	NA	0	NA	0	NA	0	NA	0	NA	0	NA	0	NA	0	NA	0	NA	0	NA
Phvul.001G119900	NA	0	NA	0	NA	0	NA	0	NA	0	NA	0	NA	0	NA	0	NA	0	NA	0	NA	0	NA	0	NA	0	NA	0	NA	0	NA	0	NA	0	NA	0	NA	0	NA	0	NA	0	NA	0	NA	0	NA	0	NA
Phvul.001G120000	NA	0	NA	0	NA	0	NA	0	NA	0	NA	0	NA	0	NA	0	NA	0	NA	0	NA	0	NA	0	NA	0	NA	0	NA	0	NA	0	NA	0	NA	0	NA	0	NA	0	NA	0	NA	0	NA	2	NA	2	NA
Phvul.001G120100	NA	0	NA	0	NA	0	NA	0	NA	0	NA	0	NA	0	NA	0	NA	0	NA	0	NA	0	NA	0	NA	0	NA	0	NA	0	NA	0	NA	0	NA	0	NA	0	NA	0	NA	0	NA	0	0.2552	2	0.2552	2	0.2552
Phvul.001G120200	NA	0	NA	0	NA	0	NA	0	NA	0	NA	0	NA	0	NA	0	NA	0	NA	0	NA	0	NA	0	NA	0	NA	0	NA	0	NA	0	NA	0	NA	0	NA	0	NA	0	NA	0	NA	0	NA	0	NA	0	NA
Phvul.001G120300	NA	1	NA	1	0.584829	3	NA	1	NA	1	NA	0	NA	1	NA	0	NA	1	0.584829	3	NA	1	NA	1	NA	0	NA	0	0.292307	2	NA	1	NA	1	NA	1	0.584829	3	0.584829	3	NA	0	NA	1	NA	2	NA	2	NA
Phvul.001G120400	NA	0	NA	0	NA	0	NA	0	NA	0	NA	0	NA	0	NA	0	NA	0	NA	0	NA	0	NA	0	NA	0	NA	0	NA	0	NA	0	NA	0	NA	0	NA	0	NA	0	NA	0	NA	0	NA	0	NA	0	NA
Phvul.001G120500	NA	0	NA	0	NA	0	NA	0	NA	0	NA	0	NA	0	NA	0	NA	0	NA	0	NA	0	NA	0	NA	0	NA	0	NA	0	NA	0	NA	0	NA	0	NA	0	NA	0	NA	0	NA	0	NA	0	NA	1	NA
Phvul.001G120600	NA	1	NA	0	NA	1	NA	0	NA	1	NA	0	NA	0	NA	1	NA	1	NA	1	NA	1	NA	0	NA	0	NA	0	NA	1	NA	0	NA	0	NA	0	NA	1	NA	1	NA	0	NA	0	0.266071	2	0.266071	2	0.266071
Phvul.001G120700	NA	0	NA	0	NA	0	NA	0	NA	0	NA	0	NA	0	NA	0	NA	0	NA	0	NA	0	NA	0	NA	0	NA	0	NA	0	NA	0	NA	0	NA	0	NA	0	NA	0	NA	0	NA	0	NA	0	NA	0	NA
Phvul.001G120800	NA	0	NA	0	NA	0	NA	0	NA	0	NA	0	NA	0	NA	0	NA	0	NA	0	NA	0	NA	0	NA	0	NA	0	NA	0	NA	0	NA	0	NA	0	NA	0	NA	0	NA	0	NA	0	NA	0	NA	0	NA
Phvul.001G120900	NA	0	NA	0	NA	0	NA	0	NA	0	NA	0	NA	0	NA	0	NA	0	NA	0	NA	0	NA	0	NA	0	NA	0	NA	0	NA	0	NA	0	NA	0	NA	0	NA	0	NA	0	NA	0	NA	0	NA	0	NA
Phvul.001G121000	0.241959	2	NA	0	NA	0	NA	0	NA	0	NA	0	NA	0	NA	0	NA	0	NA	0	NA	0	NA	0	NA	0	NA	0	NA	0	NA	0	NA	0	NA	0	NA	0	NA	0	NA	0	NA	0	0.362075	5	0.482906	6	0.482906
Phvul.001G121100	NA	0	NA	0	NA	0	NA	0	NA	0	NA	0	NA	0	NA	0	NA	0	NA	0	NA	0	NA	0	NA	0	NA	0	NA	0	NA	0	NA	1	NA	0	NA	0	NA	0	NA	0	NA	0	NA	2	NA	2	NA
Phvul.001G121200	NA	0	NA	0	NA	0	NA	0	NA	0	NA	0	NA	0	NA	0	NA	0	NA	0	NA	0	NA	0	NA	0	NA	0	NA	0	NA	0	NA	0	NA	0	NA	0	NA	0	NA	0	NA	0	NA	0	NA	0	NA
Phvul.001G121300	NA	0	NA	0	NA	0	NA	0	NA	0	NA	0	NA	0	NA	0	NA	0	NA	0	NA	0	NA	0	NA	0	NA	0	NA	0	NA	0	NA	0	NA	0	NA	0	NA	0	NA	0	NA	0	NA	1	NA	1	NA
Phvul.001G121400	NA	0	NA	0	NA	0	NA	0	NA	0	NA	0	NA	0	NA	0	NA	0	NA	0	NA	0	NA	0	NA	0	NA	0	NA	0	NA	0	NA	0	NA	0	NA	0	NA	0	NA	0	NA	0	NA	0	NA	1	NA
Phvul.001G121500	NA	0	NA	0	NA	0	NA	0	NA	0	NA	0	NA	0	NA	0	NA	0	NA	0	NA	0	NA	0	NA	0	NA	0	NA	0	NA	0	NA	0	NA	0	NA	0	NA	0	NA	0	NA	0	NA	0	NA	0	NA
Phvul.001G121501	NA	1	NA	1	NA	0	NA	0	NA	0	NA	1	NA	0	NA	0	NA	1	NA	0	NA	1	NA	0	NA	0	NA	0	NA	0	NA	0	NA	0	NA	0	NA	0	NA	0	NA	0	NA	0	NA	1	NA	1	NA
Phvul.001G121600	NA	0	NA	0	NA	0	NA	0	NA	0	NA	0	NA	0	NA	0	NA	0	NA	0	NA	0	NA	0	NA	0	NA	0	NA	0	NA	0	NA	0	NA	0	NA	0	NA	0	NA	0	NA	0	NA	0	NA	0	NA
Phvul.001G121700	NA	0	NA	0	NA	0	NA	0	NA	0	NA	0	NA	0	NA	0	NA	0	NA	0	NA	0	NA	0	NA	0	NA	0	NA	0	NA	0	NA	0	NA	0	NA	0	NA	0	NA	0	NA	0	NA	0	NA	0	NA
Phvul.001G121800	NA	1	NA	1	NA	0	NA	0	NA	0	NA	0	NA	0	NA	0	NA	1	NA	0	NA	1	NA	0	NA	0	NA	0	NA	0	NA	0	NA	0	NA	0	NA	0	NA	0	NA	0	NA	0	NA	0	NA	0	NA
Phvul.001G121900	NA	0	NA	0	NA	0	NA	0	NA	0	NA	0	NA	0	NA	0	NA	0	NA	0	NA	0	NA	0	NA	0	NA	0	NA	0	NA	0	NA	0	NA	0	NA	0	NA	0	NA	0	NA	0	NA	0	NA	0	NA
Phvul.001G122000	NA	0	NA	0	NA	0	NA	0	NA	0	NA	0	NA	0	NA	0	NA	0	NA	0	NA	0	NA	0	NA	0	NA	0	NA	0	NA	0	NA	0	NA	0	NA	0	NA	0	NA	0	NA	0	3.75435	9	3.75435	9	3.18853
Phvul.001G122100	NA	0	NA	0	NA	0	NA	0	NA	0	NA	0	NA	0	NA	0	NA	0	NA	0	NA	0	NA	0	NA	0	NA	0	NA	0	NA	0	NA	0	NA	0	NA	0	NA	0	NA	0	NA	0	NA	0	NA	0	NA
Phvul.001G122200	NA	0	NA	0	NA	0	NA	0	NA	1	NA	0	NA	0	NA	0	NA	0	NA	0	NA	0	NA	0	NA	0	NA	0	NA	0	NA	0	NA	0	NA	0	NA	0	NA	0	NA	0	NA	0	0.589682	10	0.887459	13	0.590599
Phvul.001G122300	NA	0	NA	0	NA	0	NA	0	NA	0	NA	0	NA	0	NA	0	NA	1	NA	0	NA	1	NA	0	NA	0	NA	0	NA	1	NA	1	NA	0	NA	0	NA	0	NA	1	NA	0	NA	0	NA	5	NA	5	NA
Phvul.001G122400	0.716423	12	NA	0	NA	0	NA	0	NA	0	NA	0	NA	0	NA	0	NA	0	NA	0	NA	0	NA	0	NA	0	NA	0	NA	0	NA	0	NA	0	NA	0	NA	0	NA	0	NA	0	NA	0	NA	0	NA	0	NA
Phvul.001G122500	NA	0	NA	0	NA	0	NA	0	NA	0	NA	0	NA	0	NA	0	NA	0	NA	0	NA	0	NA	0	NA	0	NA	0	NA	0	NA	0	NA	0	NA	0	NA	0	NA	0	NA	0	NA	0	NA	0	NA	1	NA
Phvul.001G122550	NA	0	NA	0	NA	0	NA	0	NA	0	NA	0	NA	0	NA	0	NA	0	NA	0	NA	0	NA	0	NA	0	NA	1	NA	0	NA	0	NA	0	NA	0	NA	0	NA	0	NA	0	NA	0	NA	1	NA	1	NA
Phvul.001G122600	NA	0	NA	0	NA	0	NA	0	NA	0	NA	0	NA	0	NA	0	NA	0	NA	0	NA	0	NA	0	NA	0	NA	0	NA	0	NA	0	NA	0	NA	0	NA	0	NA	0	NA	0	NA	0	NA	1	NA	1	NA
Phvul.001G122700	NA	0	NA	0	NA	0	NA	0	NA	0	NA	0	NA	0	NA	0	NA	0	NA	0	NA	0	NA	0	NA	0	NA	0	NA	0	NA	0	NA	0	NA	0	NA	0	NA	0	NA	0	NA	0
Phvul.001G122800	NA	0	NA	0	NA	0	NA	0	NA	0	NA	0	NA	0	NA	0	NA	0	NA	0	NA	0	NA	0	NA	0	NA	0	NA	0	NA	0	NA	0	NA	0	NA	0	NA	0	NA	0	NA	0	NA	0	NA	0	NA
Phvul.001G122900	NA	1	NA	0	NA	0	NA	0	NA	1	NA	1	NA	0	NA	0	NA	0	0.28579	2	NA	0	NA	0	NA	1	NA	0	NA	1	NA	0	NA	0	NA	1	NA	0	NA	0	NA	0	NA	0	NA	1	NA	1	NA
Phvul.001G123000	NA	0	NA	0	NA	0	NA	0	NA	0	NA	0	NA	0	NA	0	NA	0	NA	0	NA	0	NA	0	NA	0	NA	0	NA	0	NA	0	NA	0	NA	0	NA	0	NA	0	NA	0	NA	1	NA	0	NA	0	NA
Phvul.001G123200	NA	0	NA	0	NA	0	NA	0	NA	0	NA	0	NA	0	NA	0	NA	0	NA	1	NA	0	NA	0	NA	0	NA	0	NA	0	NA	0	NA	0	NA	0	NA	0	NA	0	NA	0	NA	0	NA	1	NA	0	NA
Phvul.001G123300	NA	0	NA	0	NA	0	NA	0	NA	0	NA	0	NA	0	NA	0	NA	0	NA	0	NA	0	NA	0	NA	2	NA	0	NA	0	NA	0	NA	0	NA	0	NA	0	NA	0	NA	0	NA	0	NA	3	NA	3	NA
Phvul.001G123400	NA	0	NA	0	NA	0	NA	0	NA	0	NA	0	NA	0	NA	0	NA	0	NA	0	NA	0	NA	0	NA	0	NA	0	NA	0	NA	0	NA	0	NA	0	NA	0	NA	0	NA	0	NA	0	NA	0	NA	0	NA
Phvul.001G123500	NA	0	NA	0	NA	0	NA	0	NA	0	NA	0	NA	0	NA	0	NA	0	NA	1	NA	0	NA	0	NA	0	NA	0	NA	0	NA	0	NA	0	NA	0	NA	0	NA	0	NA	0	NA	0	NA	0	NA	0	NA
Phvul.001G123600	NA	1	NA	1	NA	1	NA	1	NA	1	NA	1	NA	1	NA	1	NA	1	NA	0	NA	1	NA	1	NA	0	NA	1	NA	1	NA	0	NA	1	NA	0	NA	0	NA	1	0.25055	2	NA	1	NA	4	NA	4	NA
Phvul.001G123700	NA	0	NA	0	NA	0	NA	0	NA	0	NA	0	NA	0	NA	0	NA	0	NA	0	NA	0	NA	0	NA	0	NA	0	NA	0	NA	0	NA	0	NA	0	NA	0	NA	0	NA	0	NA	0	0.289967	2	0.289967	2	0.289967
Phvul.001G123800	NA	0	NA	0	NA	0	NA	0	NA	0	NA	0	NA	0	NA	0	NA	0	NA	0	NA	0	NA	0	NA	0	NA	0	NA	0	NA	0	NA	0	NA	0	NA	0	NA	0	NA	0	NA	0	NA	0	NA	0	NA
Phvul.001G123900	NA	0	NA	0	NA	0	NA	0	NA	0	NA	0	NA	0	NA	0	NA	0	NA	0	NA	0	NA	0	NA	0	NA	0	NA	0	NA	0	NA	0	NA	0	NA	0	NA	0	NA	0	NA	0	0.116265	22	0.0911188	22	0.0773148
Phvul.001G124000	NA	0	NA	0	NA	0	NA	0	NA	0	NA	0	NA	0	NA	0	NA	0	NA	0	NA	0	NA	0	NA	0	NA	0	NA	0	NA	0	NA	0	NA	0	NA	0	NA	0	NA	0	NA	0	NA	1	NA	1	NA
Phvul.001G124100	NA	0	NA	0	NA	0	NA	0	NA	0	NA	0	NA	0	NA	0	NA	0	NA	1	NA	0	NA	0	NA	0	NA	0	NA	0	NA	0	NA	0	NA	0	NA	0	NA	0	NA	0	NA	0	NA	0	NA	0	NA
Phvul.001G124150	NA	0	NA	0	NA	0	NA	0	NA	0	NA	0	NA	0	NA	0	NA	0	NA	0	NA	0	NA	0	NA	0	NA	0	NA	0	NA	0	NA	0	NA	0	NA	0	NA	0	NA	0	NA	0	NA	0	NA	0	NA
Phvul.001G124200	NA	0	NA	1	NA	0	NA	0	NA	0	NA	0	NA	0	NA	0	NA	0	NA	0	NA	0	NA	0	NA	0	NA	0	NA	0	NA	0	NA	0	NA	0	NA	0	NA	0	NA	0	NA	0	NA	1	NA	1	NA
Phvul.001G124300	NA	0	NA	0	NA	0	NA	0	NA	0	NA	1	NA	0	NA	0	NA	0	NA	0	NA	0	NA	1	NA	0	NA	0	NA	0	NA	0	NA	0	NA	1	NA	0	NA	0	NA	0	NA	0	NA	0	NA	0	NA
Phvul.001G124400	NA	1	NA	1	NA	0	NA	0	NA	0	NA	0	NA	1	NA	0	NA	1	NA	1	NA	1	NA	0	NA	0	NA	1	NA	0	NA	0	NA	1	NA	0	NA	0	NA	0	NA	1	NA	1	NA	1	NA	1	NA
Phvul.001G124500	NA	0	NA	0	NA	0	NA	0	NA	0	NA	0	NA	0	NA	0	NA	0	NA	0	NA	0	NA	0	NA	0	NA	0	NA	0	NA	0	NA	0	NA	0	NA	0	NA	0	NA	0	NA	0	NA	0	NA	0	NA
Phvul.001G124600	NA	0	NA	0	NA	0	NA	0	NA	0	NA	0	NA	0	NA	0	NA	0	NA	0	NA	0	NA	0	NA	0	NA	0	NA	0	NA	0	NA	0	NA	0	NA	0	NA	0	NA	0	NA	0	NA	0	NA	0	NA
Phvul.001G124700	NA	1	NA	1	NA	0	NA	0	NA	0	NA	0	NA	0	NA	0	NA	1	NA	1	NA	1	NA	0	NA	0	NA	0	NA	0	NA	1	NA	0	NA	0	NA	0	NA	0	NA	1	NA	1	0.853637	20	0.784901	15	1.04578
Phvul.001G124800	NA	0	NA	0	NA	0	NA	0	NA	0	NA	0	NA	0	NA	0	NA	0	NA	0	NA	0	NA	0	NA	0	NA	0	NA	0	NA	0	NA	0	NA	0	NA	0	NA	0	NA	0	NA	0	0.567221	3	NA	0	NA
Phvul.001G124900	NA	0	NA	0	NA	0	NA	0	NA	0	NA	0	NA	0	NA	0	NA	0	NA	0	NA	0	NA	0	NA	0	NA	0	NA	0	NA	0	NA	0	NA	0	NA	0	NA	0	NA	0	NA	0	NA	0	NA	0	NA
Phvul.001G125000	NA	1	NA	1	NA	0	NA	0	NA	0	NA	0	NA	1	NA	0	NA	1	NA	1	NA	0	NA	0	NA	0	NA	0	NA	1	NA	0	NA	0	NA	0	NA	1	NA	0	NA	1	NA	0	0.0803633	9	0.0803633	9	0.0803633
Phvul.001G125100	NA	0	NA	0	NA	0	NA	0	NA	0	NA	0	NA	0	NA	0	NA	0	NA	0	NA	0	NA	0	NA	0	NA	0	NA	0	NA	0	NA	0	NA	0	NA	0	NA	0	NA	0	NA	0	NA	0	NA	0	NA
Phvul.001G125200	NA	0	NA	0	NA	0	NA	0	NA	0	NA	0	NA	0	NA	0	NA	0	NA	0	NA	0	NA	0	NA	0	NA	0	NA	0	NA	0	NA	0	NA	0	NA	0	NA	0	NA	0	NA	0	NA	0	NA	0	NA
Phvul.001G125300	NA	0	NA	0	NA	0	NA	0	NA	0	NA	0	NA	0	NA	0	NA	0	NA	0	NA	0	NA	0	NA	0	NA	0	NA	0	NA	0	NA	0	NA	0	NA	0	NA	0	NA	0	NA	1	NA	2	NA	2	NA
Phvul.001G125400	NA	0	NA	0	NA	0	NA	0	NA	0	NA	0	NA	0	NA	0	NA	0	NA	0	NA	0	NA	0	NA	0	NA	0	NA	0	NA	0	NA	0	NA	0	NA	0	NA	0	NA	0	NA	0	NA	1	NA	1	NA
Phvul.001G125500	NA	0	NA	0	NA	0	NA	0	NA	0	NA	0	NA	0	NA	0	NA	0	NA	0	NA	0	NA	0	NA	0	NA	0	NA	0	NA	0	NA	0	NA	0	NA	0	NA	0	NA	0	NA	0	NA	0	NA	0	NA
Phvul.001G125600	NA	0	NA	0	NA	0	NA	0	NA	0	NA	0	NA	0	NA	0	NA	0	NA	0	NA	0	NA	0	NA	0	NA	0	NA	0	NA	0	NA	0	NA	0	NA	0	NA	0	NA	0	NA	0	NA	0	NA	0	NA
Phvul.001G125700	NA	0	NA	0	NA	0	NA	0	NA	0	NA	0	NA	0	NA	0	NA	0	NA	0	NA	0	NA	0	NA	0	NA	0	NA	0	NA	0	NA	0	NA	0	NA	0	NA	0	NA	0	NA	0	NA	2	NA	2	NA
Phvul.001G125800	NA	0	NA	0	NA	0	NA	0	NA	0	NA	0	NA	0	NA	0	NA	0	NA	0	NA	0	NA	0	NA	0	NA	0	NA	0	NA	0	NA	0	NA	0	NA	0	NA	0	NA	0	NA	0	NA	0	NA	0	NA
Phvul.001G125900	NA	0	NA	0	NA	0	NA	0	NA	0	NA	0	NA	1	NA	0	NA	0	NA	0	NA	0	NA	1	NA	0	NA	0	NA	0	NA	1	NA	0	NA	0	NA	0	NA	0	NA	1	NA	0	0.304995	2	NA	1	NA
Phvul.001G126000	NA	1	NA	1	NA	0	NA	0	NA	0	NA	0	NA	0	NA	0	NA	1	NA	1	NA	1	NA	0	NA	0	NA	0	NA	0	NA	0	NA	0	NA	0	NA	0	NA	0	NA	0	NA	0	0.68436	10	0.68436	10	0.511955
Phvul.001G126100	NA	1	NA	1	NA	0	NA	0	NA	0	NA	0	NA	0	NA	0	NA	1	NA	0	NA	1	NA	0	NA	0	NA	0	NA	0	NA	0	NA	0	NA	0	NA	0	NA	0	NA	0	NA	0	NA	0
Phvul.001G126200	NA	1	NA	1	NA	0	NA	0	NA	0	NA	0	NA	0	NA	0	NA	1	NA	1	NA	1	NA	0	NA	0	NA	0	NA	0	NA	0	NA	0	NA	0	NA	0	NA	0	NA	0	NA	0	NA	2	NA	2	NA
Phvul.001G126300	NA	1	0.312105	2	NA	0	NA	0	NA	0	NA	0	NA	1	NA	0	NA	1	0.312105	2	0.312105	2	NA	0	NA	0	NA	0	NA	0	NA	0	NA	0	NA	0	NA	0	NA	1	NA	1	NA	0	NA	1	NA	1	NA
Phvul.001G126400	NA	0	NA	0	NA	0	NA	0	NA	0	NA	0	NA	0	NA	0	NA	0	NA	0	NA	0	NA	0	NA	0	NA	0	NA	0	NA	0	NA	0	NA	0	NA	0	NA	0	NA	0	NA	0	NA	2	NA	0	NA
Phvul.001G126500	0.310935	4	0.31025	4	NA	0	NA	0	NA	0	NA	0	NA	0	NA	0	0.621357	3	0.31025	4	0.31025	4	NA	0	NA	0	NA	0	NA	0	NA	0	NA	0	NA	0	NA	1	NA	1	NA	0	NA	0	NA	0	NA	1	0.15513
Phvul.001G126600	NA	0	NA	0	NA	0	NA	0	NA	0	NA	0	NA	0	NA	0	NA	0	NA	0	NA	0	NA	0	NA	0	NA	0	NA	0	NA	0	NA	0	NA	0	NA	0	NA	0	NA	0	NA	0	NA	0	NA	0	NA
Phvul.001G126700	NA	0	NA	0	NA	0	NA	0	NA	0	NA	0	NA	0	NA	0	NA	0	NA	0	NA	0	NA	0	NA	0	NA	0	NA	0	NA	0	NA	0	NA	0	NA	0	NA	0	NA	0	NA	0	NA	0	NA	0	NA
Phvul.001G126800	NA	1	NA	1	NA	0	NA	0	NA	0	NA	0	NA	0	NA	0	NA	0	NA	1	NA	1	NA	0	NA	0	NA	0	NA	0	NA	0	NA	0	NA	0	NA	0	NA	0	NA	0	NA	0	NA	2	NA	2	NA
Phvul.001G126900	NA	0	NA	0	NA	0	NA	0	NA	0	NA	0	NA	0	NA	0	NA	0	NA	0	NA	0	NA	0	NA	0	NA	0	NA	0	NA	0	NA	0	NA	0	NA	0	NA	0	NA	0	NA	0	0.255943	4	0.255943	4	0.255943
Phvul.001G127000	NA	1	NA	1	NA	1	NA	1	NA	0	NA	1	NA	0	NA	1	NA	0	NA	1	NA	1	NA	0	NA	0	NA	0	NA	1	NA	1	NA	0	NA	0	NA	0	NA	0	NA	0	NA	0	0.419029	41	0.507108	46	0.489499
Phvul.001G127100	NA	0	NA	1	NA	1	NA	0	NA	0	NA	0	NA	0	NA	0	NA	1	NA	1	NA	1	NA	0	NA	0	NA	1	NA	1	NA	0	NA	0	NA	0	NA	0	NA	0	NA	0	NA	0	0.233923	7	0.19343	13	0.19343
Phvul.001G127200	2.09983	17	3.63219	14	3.91954	15	3.36641	13	3.06504	12	3.06504	12	NA	0	NA	0	3.35174	13	2.77772	11	NA	0	3.92382	15	NA	0	NA	0	3.35333	13	NA	0	NA	0	NA	0	1.9444	16	1.86174	23	NA	10	NA	0	NA	0	NA	9	0.974403
Phvul.001G127300	NA	0	NA	0	NA	0	NA	0	NA	0	NA	0	NA	0	NA	0	NA	0	NA	0	NA	0	NA	0	NA	0	NA	0	NA	0	NA	0	NA	0	NA	0	NA	0	NA	0	NA	0	NA	0	NA	0	NA	0	NA
Phvul.001G127400	NA	0	NA	0	NA	0	NA	0	NA	0	NA	0	NA	0	NA	0	NA	0	NA	0	NA	0	NA	0	NA	0	NA	0	NA	0	NA	0	NA	0	NA	0	NA	0	NA	0	NA	0	NA	0	NA	0	NA	0	NA
Phvul.001G127500	NA	0	NA	0	NA	0	NA	0	NA	0	NA	0	NA	0	NA	0	NA	0	NA	0	NA	0	NA	0	NA	0	NA	0	NA	0	NA	0	NA	0	NA	0	NA	0	NA	0	NA	0	NA	0	NA	1	NA	1	NA
Phvul.001G127601	NA	0	NA	0	NA	0	NA	0	NA	0	NA	0	NA	0	NA	0	NA	0	NA	0	NA	0	NA	0	NA	0	NA	0	NA	1	NA	0	NA	0	NA	0	NA	0	NA	0	NA	0	NA	0	NA	1	NA	1	NA
Phvul.001G127700	NA	0	NA	0	NA	0	NA	0	NA	0	NA	0	NA	0	NA	0	NA	0	NA	0	NA	0	NA	0	NA	0	NA	0	NA	0	NA	0	NA	0	NA	0	NA	0	NA	0	NA	0	NA	0	NA	0	NA	0	NA
Phvul.001G127800	NA	2	NA	1	NA	2	NA	0	NA	1	NA	0	NA	1	NA	1	NA	1	NA	2	NA	0	NA	0	NA	0	NA	2	NA	2	NA	1	NA	2	NA	1	NA	1	NA	0	NA	1	NA	1	NA	3	NA	4	NA
Phvul.001G127900	NA	0	NA	0	NA	0	NA	0	NA	0	NA	0	NA	0	NA	0	NA	0	NA	0	NA	0	NA	0	NA	0	NA	0	NA	0	NA	0	NA	0	NA	0	NA	0	NA	0	NA	0	NA	0	NA	2	NA	2	NA
Phvul.001G128000	NA	0	NA	0	NA	0	NA	0	NA	0	NA	0	NA	0	NA	0	NA	0	NA	0	NA	0	NA	0	NA	0	NA	0	NA	0	NA	0	NA	0	NA	0	NA	0	NA	0	NA	0	NA	0	NA	3	NA	2	NA
Phvul.001G128100	NA	0	NA	0	NA	0	NA	0	NA	0	NA	0	NA	0	NA	0	NA	0	NA	0	NA	0	NA	0	NA	0	NA	0	NA	0	NA	0	NA	0	NA	0	NA	0	NA	0	NA	0	NA	0	NA	1	NA	1	NA
Phvul.001G128200	NA	0	NA	0	NA	0	NA	0	NA	0	NA	0	NA	0	NA	0	NA	0	NA	0	NA	0	NA	0	NA	1	NA	0	NA	0	NA	0	NA	0	NA	0	NA	0	NA	0	NA	0	NA	0	0.276783	4	0.553376	5	0.553376
Phvul.001G128300	NA	0	NA	0	NA	0	NA	0	NA	0	NA	1	NA	0	NA	0	NA	0	NA	0	NA	0	NA	0	NA	0	NA	0	NA	0	NA	0	NA	0	NA	0	NA	0	NA	0	NA	0	NA	0	NA	1	NA	1	NA
Phvul.001G128400	NA	0	NA	0	NA	0	NA	0	NA	0	NA	0	NA	0	NA	0	NA	0	NA	0	NA	0	NA	0	NA	0	NA	0	NA	0	NA	0	NA	0	NA	0	NA	0	NA	0	NA	0	NA	0	NA	1	NA	1	NA
Phvul.001G128500	NA	0	NA	0	NA	0	NA	0	NA	0	NA	0	NA	0	NA	0	NA	0	NA	0	NA	0	NA	0	NA	0	NA	0	NA	0	NA	0	NA	0	NA	0	NA	0	NA	0	NA	0	NA	0	NA	0	NA	0	NA
Phvul.001G128550	NA	0	NA	0	NA	0	NA	0	NA	0	NA	0	NA	0	NA	0	NA	0	NA	0	NA	0	NA	0	NA	0	NA	0	NA	0	NA	0	NA	0	NA	0	NA	0	NA	0	NA	0	NA	0	NA	0	NA	0	NA
Phvul.001G128600	NA	0	NA	0	NA	0	NA	0	NA	0	NA	0	NA	0	NA	0	NA	0	NA	0	NA	0	NA	0	NA	0	NA	0	NA	0	NA	0	NA	0	NA	0	NA	0	NA	0	NA	0	NA	0	NA	3	NA	3	NA
Phvul.001G128700	NA	0	NA	0	NA	0	NA	0	NA	0	NA	0	NA	0	NA	0	NA	0	NA	0	NA	0	NA	0	NA	0	NA	0	NA	0	NA	0	NA	0	NA	0	NA	0	NA	0	NA	0	NA	0	0.104418	4	0.157285	3	0.104418
Phvul.001G128800	NA	0	NA	0	NA	0	NA	0	NA	0	NA	0	NA	0	NA	0	NA	0	NA	0	NA	0	NA	0	NA	0	NA	0	NA	0	NA	0	NA	0	NA	0	NA	0	NA	0	NA	0	NA	0	NA	0	NA	0	NA
Phvul.001G128900	NA	1	NA	1	NA	0	NA	0	NA	0	NA	0	NA	0	NA	0	NA	1	NA	0	NA	0	NA	0	NA	0	NA	1	NA	0	NA	0	NA	0	NA	0	NA	0	NA	0	NA	0	NA	0	NA	2	NA	2	NA
Phvul.001G129000	NA	0	NA	1	NA	2	NA	0	NA	1	NA	0	NA	0	NA	1	NA	1	NA	1	NA	1	NA	0	NA	0	0.892675	4	NA	0	NA	0	NA	0	NA	0	NA	0	NA	0	NA	0	NA	1	0.52023	11	0.52023	11	0.52023
Phvul.001G129100	NA	0	NA	0	NA	0	NA	0	NA	0	NA	0	NA	0	NA	0	NA	0	NA	0	NA	0	NA	0	NA	0	NA	0	NA	0	NA	0	NA	0	NA	0	NA	1	NA	1	NA	0	NA	0	NA	1	NA	1	NA
Phvul.001G129300	NA	0	NA	0	NA	1	NA	0	NA	0	NA	0	NA	0	NA	0	NA	0	NA	0	NA	0	NA	0	NA	0	NA	0	NA	0	NA	0	NA	0	NA	0	NA	1	NA	1	NA	0	NA	1	NA	0	NA	1	NA
Phvul.001G129400	NA	1	NA	1	NA	1	NA	1	NA	1	NA	1	NA	1	NA	1	NA	1	NA	1	NA	1	NA	1	NA	0	NA	1	NA	1	NA	1	NA	1	NA	1	NA	1	NA	1	NA	1	NA	1	NA	3	NA	3	NA
Phvul.001G129500	NA	0	NA	0	NA	0	NA	0	NA	1	NA	0	NA	0	NA	0	NA	0	NA	0	NA	0	NA	0	NA	0	NA	0	NA	0	NA	0	NA	0	NA	0	NA	0	NA	0	NA	0	NA	0	NA	3	NA	3	NA
Phvul.001G129600	NA	0	NA	0	NA	1	NA	1	NA	0	NA	0	NA	0	NA	0	NA	0	NA	0	NA	0	NA	0	NA	0	NA	0	NA	0	NA	0	NA	0	NA	0	NA	0	NA	0	NA	0	NA	0	0.852273	15	1.53683	16	1.02323
Phvul.001G130000	NA	0	NA	0	NA	1	NA	0	NA	0	NA	0	NA	0	NA	0	NA	0	NA	0	NA	0	NA	0	NA	0	NA	0	NA	0	NA	0	NA	0	NA	0	NA	0	NA	0	NA	0	NA	0	NA	3	NA	3	NA
Phvul.001G130100	NA	0	NA	0	NA	0	NA	0	NA	0	NA	0	NA	0	NA	0	NA	0	NA	0	NA	0	NA	0	NA	0	NA	0	NA	0	NA	0	NA	0	NA	0	NA	0	NA	0	NA	0	NA	0	NA	1	NA	1	NA
Phvul.001G130200	NA	1	NA	1	NA	0	NA	0	NA	0	NA	1	NA	0	NA	0	NA	0	NA	1	NA	1	NA	0	NA	0	NA	0	NA	0	NA	0	NA	0	NA	0	NA	0	NA	1	NA	0	NA	0	0.472764	8	0.472764	8	0.472764
Phvul.001G130300	NA	0	NA	0	NA	0	NA	0	NA	0	NA	0	NA	0	NA	0	NA	0	NA	0	NA	0	NA	0	NA	0	NA	0	NA	0	NA	0	NA	0	NA	0	NA	0	NA	0	NA	0	NA	0	0.690306	8	0.690306	8	0.690306
Phvul.001G130400	NA	1	NA	1	NA	1	NA	0	NA	1	NA	0	NA	0	NA	0	NA	1	NA	1	NA	1	NA	0	NA	0	NA	0	NA	0	NA	0	NA	0	NA	0	NA	1	NA	0	NA	0	NA	0
Phvul.001G130500	NA	1	NA	1	NA	0	NA	0	NA	0	NA	0	NA	0	NA	0	NA	1	NA	0	NA	1	NA	0	NA	0	NA	0	NA	0	NA	0	NA	0	NA	0	NA	0	NA	0	NA	0	NA	0	NA	0	NA	0	NA
Phvul.001G130700	NA	0	NA	1	NA	0	NA	0	NA	0	NA	0	NA	0	NA	0	NA	2	NA	0	NA	2	NA	0	NA	0	NA	0	NA	0	NA	0	NA	0	NA	0	NA	0	NA	0	NA	0	NA	0	NA	1	NA	1	NA
Phvul.001G130900	NA	1	NA	1	NA	1	NA	0	NA	1	NA	0	NA	1	NA	0	NA	0	NA	1	NA	1	NA	0	NA	1	NA	0	NA	0	NA	1	NA	1	NA	1	NA	1	NA	1	NA	0	NA	1	NA	2	NA	2	NA
Phvul.001G131000	NA	1	NA	1	NA	1	NA	0	NA	1	NA	1	NA	1	NA	1	NA	1	NA	1	NA	1	NA	1	NA	1	NA	1	NA	1	NA	1	NA	1	NA	1	NA	1	NA	1	NA	1	NA	1	0.281773	2	0.281773	2	0.281773
Phvul.001G131150	NA	2	NA	1	NA	2	NA	1	NA	1	NA	0	NA	1	NA	1	NA	2	NA	1	NA	2	NA	1	NA	0	NA	0	NA	1	NA	0	NA	0	NA	0	NA	2	NA	1	NA	0	NA	2	1.28208	10	1.28208	10	1.28208
Phvul.001G131400	NA	1	NA	0	NA	0	NA	1	0.295539	2	NA	0	NA	0	NA	0	NA	1	NA	0	NA	1	NA	0	NA	0	NA	1	NA	1	NA	0	NA	0	NA	0	NA	0	NA	0	NA	1	NA	1	0.352861	11	0.293343	12	0.293343
Phvul.001G131450	NA	0	NA	0	NA	0	NA	0	NA	0	NA	0	NA	0	NA	0	NA	0	NA	0	NA	0	NA	0	NA	0	NA	0	NA	0	NA	0	NA	0	NA	0	NA	0	NA	0	NA	0	NA	0	NA	0	NA	0	NA
Phvul.001G131500	NA	0	NA	0	NA	0	NA	0	NA	0	NA	1	NA	0	NA	0	NA	0	NA	0	NA	0	NA	1	NA	0	NA	0	NA	0	NA	0	NA	1	NA	1	NA	0	NA	0	NA	0	NA	0	NA	2	NA	2	NA
Phvul.001G131600	NA	0	NA	0	NA	0	NA	0	NA	0	NA	0	NA	0	NA	0	NA	0	NA	1	NA	1	NA	0	NA	0	NA	0	NA	0	NA	0	NA	0	NA	0	NA	0	NA	0	NA	1	NA	0	NA	0	NA	0	NA
Phvul.001G131700	NA	0	NA	0	NA	0	NA	0	NA	0	NA	0	NA	0	NA	0	NA	0	NA	0	NA	0	NA	0	NA	0	NA	1	NA	0	NA	0	NA	0	NA	0	NA	0	NA	0	NA	0	NA	0	NA	5	NA	5	NA
Phvul.001G131800	NA	0	NA	0	NA	0	NA	0	NA	0	NA	0	NA	0	NA	0	NA	0	NA	0	NA	0	NA	0	NA	0	NA	0	NA	0	NA	0	NA	0	NA	0	NA	0	NA	0	NA	0	NA	0	NA	0	NA	0	NA
Phvul.001G132000	NA	1	NA	1	NA	0	NA	1	NA	1	NA	1	NA	1	NA	0	NA	0	NA	1	NA	1	NA	0	NA	0	NA	1	NA	1	NA	0	NA	1	NA	1	NA	2	NA	1	NA	0	NA	0	NA	9	NA	9	NA
Phvul.001G132100	NA	0	NA	0	NA	0	NA	0	NA	0	NA	0	NA	0	NA	0	NA	0	NA	0	NA	0	NA	0	NA	0	NA	1	NA	0	NA	0	NA	0	NA	0	NA	0	NA	0	NA	0	NA	0	NA	3	0.0761289	5	0.0761289
Phvul.001G132200	NA	0	NA	0	NA	0	NA	0	NA	0	NA	0	NA	0	NA	0	NA	0	NA	0	NA	0	NA	0	NA	0	NA	0	NA	0	NA	0	NA	0	NA	0	NA	0	NA	0	NA	0	NA	0	0.0608976	6	0.0507129	7	0.0507129
Phvul.001G132301	NA	0	NA	0	NA	0	NA	0	NA	0	NA	0	NA	0	NA	0	NA	0	NA	0	NA	0	NA	0	NA	0	NA	0	NA	0	NA	0	NA	0	NA	0	NA	0	NA	0	NA	0	NA	0	NA	0	NA	0	NA
Phvul.001G132400	0.273833	4	0.274397	2	NA	1	NA	2	0.274397	2	0.548517	6	NA	1	NA	1	NA	1	0.273833	4	0.273995	2	0.27343	4	NA	1	NA	0	NA	1	0.273995	2	NA	0	NA	0	0.181767	5	NA	1	0.274397	2	NA	0	0.327708	20	0.315258	13	0.267508
Phvul.001G132516	NA	0	NA	0	NA	0	NA	0	NA	0	NA	0	NA	0	NA	0	NA	0	NA	0	NA	0	NA	0	NA	0	NA	0	NA	0	NA	0	NA	0	NA	0	NA	0	NA	0	NA	0	NA	0	NA	0	NA	0	NA
Phvul.001G132600							NA	0			NA	0	NA	0	NA	0							NA	0	NA	0					NA	0	NA	0	NA	0					NA	0			NA	0	NA	0	NA
Phvul.001G132632					0.284856	6	NA	0	NA	0			0.642429	13	NA	0									NA	0	0.498153	11	NA	0	0.341869	11			0.162202	11	NA	0	NA	0	0.665534	10	NA	0	0.0944924	8	NA	0	NA
Phvul.001G132701	NA	0	NA	11	NA	0	NA	0	NA	0	NA	0	NA	0	NA	0	NA	0	NA	1			NA	0	NA	0					NA	1	NA	0	NA	0	NA	0			NA	1	NA	0	NA	0	NA	0	NA
Phvul.001G132748					NA	0	NA	0	NA	0			NA	0	NA	0									NA	0	NA	0	NA	0	NA	0					NA	0	NA	0	NA	0	NA	0	NA	0	NA	0	NA
Phvul.001G132800	NA	0	NA	0	NA	0	NA	0	NA	0	NA	0	NA	0	NA	0	NA	0	NA	0	NA	0	NA	0	NA	0	NA	0	NA	0	NA	0	NA	0	NA	0	NA	0	NA	0	NA	0	NA	0	NA	0	NA	0	NA
Phvul.001G132864	NA	0	NA	0	NA	0	NA	0	NA	0	NA	0	NA	0	NA	0	NA	0	NA	0	NA	0	NA	0	NA	0	NA	0	NA	0	NA	0	NA	0	NA	0	NA	0	NA	0	NA	0	NA	0	NA	0	NA	0	NA
Phvul.001G132900	NA	0	NA	0	NA	0	NA	0	NA	0	NA	0	NA	0	NA	0	NA	0	NA	0	NA	0	NA	0	NA	0	NA	0	NA	0	NA	0	NA	0	NA	0	NA	0	NA	0	NA	0	NA	0	NA	0	NA	0	NA
Phvul.001G132980	NA	0	NA	0	NA	0	NA	0	NA	0	NA	0	NA	0	NA	0	NA	0	NA	0	NA	0	NA	0	NA	0	NA	0	NA	0	NA	0	NA	0	NA	0	NA	0	NA	0	NA	0	NA	0	NA	0	NA	0	NA
Phvul.001G133000	NA	0	NA	0	NA	0	NA	0	NA	0	NA	0	NA	0	NA	0	NA	0	NA	0	NA	0	NA	0	NA	0	NA	0	NA	0	NA	0	NA	0	NA	0	NA	0	NA	0	NA	0	NA	0	NA	0	NA	0	NA
Phvul.001G133100	NA	0	NA	0	NA	0	NA	0	NA	0	NA	0	NA	0	NA	0	NA	0	NA	0	NA	0	NA	0	NA	0	NA	0	NA	0	NA	0	NA	0	NA	0	NA	0	NA	0	NA	0	NA	0	NA	0	NA	0	NA
Phvul.001G133101	NA	0	NA	0	NA	2	NA	0	NA	2	NA	0	NA	0	NA	0	NA	0	NA	0	NA	0	NA	0	NA	0	NA	0	NA	0	NA	0	NA	0	NA	0	NA	0	NA	0	NA	0	NA	0	0.271089	26	0.180593	23	0.254947
Phvul.001G133200	NA	0	NA	0	NA	0	NA	0	NA	0	NA	0	NA	0	NA	0	NA	0	NA	0	NA	0	NA	0	NA	0	NA	0	NA	0	NA	0	NA	0	NA	0	NA	0	NA	0	NA	0	NA	0	2.92892	13	2.39402	11	2.92892
Phvul.001G133400	NA	7	NA	4	NA	4	NA	0	0.514932	6	NA	0	NA	1	NA	0	NA	0	NA	10	NA	0	NA	5	NA	0	NA	6	NA	1	NA	0	NA	0	NA	0	NA	5	NA	1	NA	0	NA	0	0.968379	24	0.860678	18	1.08706
Phvul.001G133500	0.578548	3	0.578548	3	NA	0	0.578548	3	NA	1	0.578548	3	0.578548	3	NA	0	NA	1	NA	2	0.578548	3	0.288225	2	NA	1	0.578548	3	NA	2	0.578548	3	NA	1	0.288225	2	NA	2	NA	1	NA	0	0.578548	3	NA	3	NA	3	NA
Phvul.001G133601	NA	0	NA	1	NA	1	NA	0	NA	1	NA	0	NA	0	NA	0	NA	3	NA	3	NA	1	NA	0	NA	0	NA	0	NA	0	NA	0	NA	0	NA	0	NA	0	NA	0	NA	0	NA	0	NA	3	NA	2	3.42839
Phvul.001G133700	NA	1	0.243508	5	NA	0	NA	0	0.369397	3	NA	0	NA	0	NA	0	0.368034	2	NA	0	0.365881	6	NA	0	NA	0	NA	0	NA	0	NA	0	NA	4	NA	0	NA	0	NA	0	0.368034	2	NA	0	NA	1	NA	1	NA
Phvul.001G133800	NA	1	NA	1	0.557916	3	0.278113	2	0.280871	2	NA	0	NA	0	NA	0	NA	0	NA	1	NA	0	0.137905	3	NA	1	0.13974	3	0.562521	3	NA	1	NA	0	NA	0	NA	0	NA	0	NA	1	0.13974	3	0.563444	3	0.13974	3	NA
Phvul.001G133900	NA	0	NA	0	NA	0	NA	0	NA	0	NA	0	NA	0	NA	0	NA	0	NA	0	NA	0	NA	0	NA	0	NA	0	NA	0	NA	0	NA	0	NA	0	NA	0	NA	0	NA	0	NA	0	NA	0	NA	0	NA
Phvul.001G134000	NA	1	NA	0	NA	1	NA	1	NA	1	NA	1	NA	0	NA	0	NA	1	NA	1	NA	1	NA	1	NA	0	NA	0	NA	0	NA	0	NA	0	NA	0	NA	1	NA	1	NA	1	NA	1	0.286113	2	0.286113	2	0.286113
Phvul.001G134100	NA	1	NA	1	NA	1	NA	0	NA	1	NA	0	NA	0	NA	0	NA	0	NA	1	NA	1	NA	0	NA	0	NA	0	NA	1	NA	0	NA	0	NA	0	NA	0	NA	0	NA	0	NA	0	NA	1	NA	1	NA
Phvul.001G134200	NA	0	NA	0	NA	1	NA	0	NA	1	NA	0	NA	0			NA	0	NA	0	NA	0	NA	0	NA	0	NA	0	NA	0	NA	0	NA	0	NA	0	NA	0	NA	0	NA	0	NA	0	NA	0	NA	0	NA
Phvul.001G134300	NA	3	NA	3	NA	1	NA	2	NA	1	NA	1	NA	1	NA	1	NA	2	NA	3	NA	3	NA	1	NA	0	NA	1	NA	1	NA	0	NA	1	NA	1	NA	1	NA	0	NA	1	NA	2	NA	5	1.82653	8	NA
Phvul.001G134400	NA	2	NA	2	NA	1	NA	2	NA	1	NA	1	NA	1	NA	2	NA	1	NA	2	NA	2	NA	0	NA	1	NA	0	NA	0	NA	1	NA	0	NA	0	NA	0	NA	0	NA	0	NA	0	NA	2	NA	2	NA
Phvul.001G134500	NA	2	NA	1	NA	2	NA	2	NA	2	NA	2	NA	2	NA	2	NA	2	0.132803	3	NA	2	NA	2	NA	0	0.132803	3	NA	0	NA	0	NA	2	NA	2	NA	2	NA	2	NA	2	NA	0	0.665391	7	0.532613	6	0.665391
Phvul.001G134700	NA	0	NA	0	NA	0	NA	0	NA	0	NA	0	NA	1	NA	1	NA	0	NA	0	NA	0	NA	0	NA	0	NA	0	NA	0	NA	1	NA	0	NA	0	NA	0	NA	0	NA	0	NA	0	NA	0	NA	0	NA
Phvul.001G134766	NA	0	NA	0	NA	0	NA	0	NA	0	NA	0	NA	0	NA	0	NA	0	NA	0	NA	0	NA	0	NA	0	NA	0	NA	0	NA	0	NA	1	NA	0	NA	0	NA	0	NA	0	NA	0	NA	2	NA	2	NA
Phvul.001G134832	NA	0	NA	0	NA	0	NA	0	NA	0	NA	0	NA	0	NA	0	NA	0	NA	0	NA	0	NA	0	NA	0	NA	0	NA	0	NA	0	NA	0	NA	0	NA	0	NA	0	NA	0	NA	0	0.533581	5	0.533581	5	0.533581
Phvul.001G134900	NA	0	NA	0	NA	0	NA	0	NA	0	NA	0	NA	0	NA	0	NA	0	NA	0	NA	0	NA	0	NA	0	NA	0	NA	0	NA	0	NA	0	NA	0	NA	0	NA	0	NA	0	NA	0	NA	1	NA	1	NA
Phvul.001G135000	NA	0	NA	0	NA	0	NA	0	NA	0	NA	0	NA	0	NA	0	NA	0	NA	0	NA	0	NA	0	NA	0	NA	0	NA	0	NA	0	NA	0	NA	0	NA	0	NA	0	NA	0	NA	0	NA	0	NA	0	NA
Phvul.001G135100	NA	0	NA	0	NA	0	NA	0	NA	0	NA	0	NA	0	NA	0	NA	0	NA	0	NA	0	NA	0	NA	0	NA	0	NA	0	NA	0	NA	0	NA	0	NA	0	NA	0	NA	0	NA	0	1.79848	10	NA	9	1.79848
Phvul.001G135200	NA	1	NA	1	NA	1	NA	1	NA	1	NA	2	NA	1	NA	1	NA	1	NA	1	NA	1	NA	2	NA	0	NA	1	NA	1	NA	1	NA	2	NA	2	NA	1	NA	1	NA	1	NA	1	NA	6	NA	6	NA
Phvul.001G135300	NA	1	NA	1	NA	0	NA	0	NA	0	NA	0	NA	0	NA	1	NA	1	NA	1	NA	1	NA	0	NA	0	NA	1	NA	0	NA	1	NA	0	NA	1	NA	1	NA	1	NA	1	NA	1	NA	0	NA	0	NA
Phvul.001G135400	NA	2	NA	1	NA	0	NA	0	NA	0	NA	0	NA	0	NA	0	NA	2	NA	2	NA	2	NA	0	NA	0	NA	0	NA	0	NA	0	NA	0	NA	0	0.269629	4	NA	0	NA	3	NA	0	NA	1	0.356144	7	0.0885741
Phvul.001G135500	NA	0	NA	0	NA	0	NA	0	NA	0	NA	0	NA	0	NA	0	NA	0	NA	0	NA	0	NA	0	NA	0	NA	0	NA	0	NA	0	NA	0	NA	0	NA	0	NA	0	NA	0	NA	0	NA	1	NA	1	NA
Phvul.001G135600	NA	0	NA	0	NA	0	NA	0	NA	0	NA	0	NA	0	NA	0	NA	0	NA	0	NA	0	NA	0	NA	0	NA	0	NA	0	NA	0	NA	0	NA	0	NA	0	NA	0	NA	0	NA	0	NA	1	NA	1	NA
Phvul.001G135700	NA	0	NA	0	NA	0	NA	0	NA	0	NA	0	NA	0	NA	0	NA	0	NA	0	NA	0	NA	0	NA	0	NA	0	NA	0	NA	0	NA	0	NA	0	NA	0	NA	0	NA	0	NA	0	NA	0	NA	0	NA
Phvul.001G135800	NA	0	NA	0	NA	0	NA	0	NA	0	NA	1	NA	0	NA	0	NA	0	NA	0	NA	0	NA	1	NA	0	NA	0	NA	0	NA	0	NA	1	NA	1	NA	0	NA	0	NA	0	NA	0	NA	2	NA	2	NA
Phvul.001G135900	0.299641	2	0.299641	2	NA	0	NA	1	0.299641	2	NA	1	0.299641	2	NA	1	NA	0	0.299641	2	0.299641	2	NA	1	NA	1	NA	1	NA	1	NA	1	NA	1	NA	1	NA	1	NA	1	NA	1	NA	1	0.299641	2	0.149689	3	0.149689
Phvul.001G136000	NA	0	NA	0	NA	0	NA	0	NA	0	NA	0	NA	0	NA	0	NA	0	NA	0	NA	0	NA	0	NA	0	NA	0	NA	0	NA	0	NA	0	NA	0	NA	0	NA	0	NA	0	NA	0	NA	0	NA	0	NA
Phvul.001G136100	NA	1	NA	0	NA	1	NA	0	NA	0	NA	0	NA	0	NA	0	NA	1	NA	1	NA	1	NA	0	NA	0	NA	0	NA	1	NA	0	NA	0	NA	0	NA	0	NA	0	NA	0	NA	0	0.29383	2	0.29383	2	0.29383
Phvul.001G136200	NA	1	NA	1	NA	0	NA	0	NA	0	NA	0	NA	0	NA	0	NA	1	NA	1	NA	0	NA	0	NA	0	NA	0	NA	0	NA	0	NA	0	NA	0	NA	0	NA	0	NA	0	NA	0	NA	0	NA	0	NA
Phvul.001G136300	NA	0	NA	0	NA	0	NA	0	NA	0	NA	1	NA	0	NA	0	NA	0	NA	0	NA	0	NA	1	NA	0	NA	0	NA	0	NA	0	NA	1	NA	1	NA	0	NA	0	NA	0	NA	0	NA	2	NA	0	NA
Phvul.001G136400	NA	0	NA	0	NA	0	NA	0	NA	0	NA	0	NA	0	NA	0	NA	0	NA	0	NA	0	NA	0	NA	0	NA	0	NA	0	NA	0	NA	0	NA	0	NA	0	NA	0	NA	0	NA	0	NA	2	NA	2	NA
Phvul.001G136500	NA	0	NA	0	NA	0	NA	0	NA	0	NA	0	NA	0	NA	0	NA	0	NA	0	NA	0	NA	0	NA	0	NA	0	NA	0	NA	0	NA	0	NA	0	NA	0	NA	0	NA	0	NA	0	0.308795	2	0.308795	2	0.308795
Phvul.001G136600	NA	0	NA	0	NA	1	NA	1	NA	1	NA	1	NA	0	NA	0	NA	0	NA	0	NA	0	NA	1	NA	0	NA	0	NA	1	NA	0	NA	1	NA	0	NA	0	NA	0	NA	0	NA	0	NA	0	NA	0	NA
Phvul.001G136700	NA	0	NA	0	NA	0	NA	0	NA	0	NA	0	NA	0	NA	0	NA	0	NA	0	NA	0	NA	0	NA	0	NA	0	NA	0	NA	0	NA	0	NA	0	NA	0	NA	0	NA	0	NA	0	NA	1	NA	1	NA
Phvul.001G136800	NA	1	NA	1	NA	0	NA	0	NA	0	NA	0	NA	0	NA	1	NA	1	NA	1	NA	1	NA	0	NA	1	NA	0	NA	0	NA	0	NA	0	NA	0	NA	1	NA	1	NA	0	NA	0	NA	3	NA	3	NA
Phvul.001G136900	NA	0	NA	0	NA	0	NA	0	NA	0	NA	0	NA	0	NA	0	NA	0	NA	0	NA	0	NA	0	NA	0	NA	0	NA	0	NA	0	NA	0	NA	0	NA	0	NA	0	NA	0	NA	0	NA	1	NA	1	NA
Phvul.001G137100	NA	0	NA	0	NA	0	NA	0	NA	0	NA	0	NA	0	NA	0	NA	0	NA	0	NA	0	NA	0	NA	0	NA	0	NA	0	NA	0	NA	0	NA	0	NA	0	NA	0	NA	0	NA	0	NA	1	NA	1	NA
Phvul.001G137400	NA	0	NA	0	NA	1	NA	1	NA	0	NA	0	NA	0	NA	0	NA	0	NA	1	NA	1	NA	0	NA	0	NA	1	NA	1	NA	0	NA	1	NA	1	NA	1	NA	0	NA	0	NA	0	NA	1	NA	0	NA
Phvul.001G137500	NA	1	NA	1	NA	1	NA	1	NA	0	NA	1	NA	1	NA	1	NA	0	NA	1	NA	1	NA	1	NA	1	NA	1	NA	0	NA	1	NA	1	NA	1	NA	1	NA	1	NA	1	NA	1	NA	1	NA	0	NA
Phvul.001G137600	NA	0	NA	0	NA	0	NA	0	NA	0	NA	0	NA	0	NA	0	NA	0	NA	0	NA	0	NA	0	NA	0	NA	0	NA	0	NA	0	NA	0	NA	0	NA	0	NA	0	NA	0	NA	0	NA	1	NA	1	NA
Phvul.001G137700	NA	0	NA	0	NA	1	NA	0	NA	1	NA	1	NA	1	NA	1	NA	0	NA	0	NA	0	NA	1	NA	0	NA	0	NA	0	NA	1	NA	1	NA	1	NA	0	NA	0	NA	1	NA	0	0.546549	3	0.546549	3	0.546549
Phvul.001G137825	NA	0	NA	0	NA	0	NA	0	NA	0	NA	0	NA	0	NA	0	NA	0	NA	0	NA	0	NA	0	NA	0	NA	0	NA	0	NA	0	NA	0	NA	0	NA	0	NA	0	NA	0	NA	0	NA	0	NA	0	NA
Phvul.001G137900	NA	0	NA	0	NA	0	NA	0	NA	0	NA	0	NA	0	NA	0	NA	0	NA	0	NA	0	NA	0	NA	0	NA	0	NA	0	NA	0	NA	0	NA	0	NA	0	NA	0	NA	0	NA	0	NA	0	NA	0	NA
Phvul.001G137925	NA	0	NA	0	NA	0	NA	0	NA	0	NA	0	NA	0	NA	0	NA	0	NA	0	NA	0	NA	0	NA	0	NA	0	NA	0	NA	0	NA	0	NA	0	NA	0	NA	0	NA	0	NA	0	NA	0	NA	0	NA
Phvul.001G138000	NA	0	NA	0	NA	0	NA	0	NA	0	NA	0	NA	0	NA	0	NA	0	NA	0	NA	0	NA	0	NA	0	NA	0	NA	0	NA	0	NA	0	NA	0	NA	0	NA	0	NA	0	NA	0	NA	0	NA	0	NA
Phvul.001G138100	NA	0	NA	0	NA	0	NA	0	NA	0	NA	0	NA	0	NA	0	NA	0	NA	0	NA	0	NA	0	NA	0	NA	1	NA	0	NA	0	NA	0	NA	0	NA	0	NA	0	NA	1	NA	0	NA	0	NA	0	NA
Phvul.001G138125	NA	0	NA	1	NA	1	NA	0	NA	0	NA	0	NA	1	NA	0	NA	0	NA	1	NA	0	NA	1	NA	0	NA	0	NA	1	NA	1	NA	0	NA	0	NA	1	NA	0	NA	1	NA	0	NA	0	NA	1	NA
Phvul.001G138300	NA	0	NA	0	NA	0	NA	0	NA	0	NA	0	NA	0	NA	0	NA	0	NA	0	NA	0	NA	0	NA	0	NA	0	NA	0	NA	0	NA	0	NA	0	NA	0	NA	0	NA	0	NA	0	NA	0	NA	0	NA
Phvul.001G138500	NA	0	NA	1	NA	1	NA	0	NA	1	NA	1	NA	1	NA	1	NA	1	NA	0	NA	0	NA	1	NA	1	NA	1	NA	0	NA	1	NA	1	NA	1	NA	0	NA	0	NA	0	NA	1	NA	1	NA	1	0.190775
Phvul.001G138600	NA	0	NA	0	NA	0	NA	0	NA	0	NA	0	NA	0	NA	0	NA	0	NA	0	NA	0	NA	0	NA	0	NA	0	NA	0	NA	0	NA	0	NA	0	NA	0	NA	0	NA	0	NA	0	0.0711272	5	0.0950787	4	0.0711272
Phvul.001G138700	NA	1	NA	0	NA	0	NA	1	NA	1	NA	1	NA	1	NA	1	NA	0	NA	0	NA	0	NA	1	NA	0	NA	0	NA	0	NA	1	NA	0	NA	1	NA	1	NA	1	NA	0	NA	1	NA	1	NA	0	0.366397
Phvul.001G138800	NA	0	NA	0	NA	0	NA	0	NA	0	NA	0	NA	0	NA	0	NA	0	NA	0	NA	0	NA	0	NA	0	NA	0	NA	0	NA	0	NA	0	NA	0	NA	0	NA	0	NA	0	NA	0	NA	0	NA	0	NA
Phvul.001G138900	NA	6	NA	3	NA	0	NA	5	NA	4	NA	4	NA	1	NA	2	NA	1	NA	0	NA	0	NA	3	NA	0	NA	0	NA	0	NA	5	NA	4	NA	1	NA	4	NA	2	NA	1	NA	2	NA	0	NA	6	NA
Phvul.001G139000	NA	0	NA	0	NA	0	NA	0	NA	0	0.31324	2	NA	1	NA	0	NA	0	NA	0	NA	0	NA	0	NA	0	NA	0	NA	0	NA	1	NA	1	NA	0	NA	0	NA	0	NA	0	NA	0	0.313436	2	NA	1	NA
Phvul.001G139100	0.607115	6	NA	1	0.202001	5	NA	0	0.30381	2	NA	1	NA	0	NA	0	0.303579	6	NA	1	0.303549	4	0.425189	12	NA	1	NA	1	1.52442	6	NA	1	0.202001	5	NA	1	0.202001	5	NA	1	0.71097	10	0.30321	8	0.303134	6	0.303134	6	0.302719
Phvul.001G139200	0.275624	2	NA	0	NA	1	NA	0	NA	0	NA	0	NA	0	NA	0	NA	0	NA	0			NA	0	NA	0	NA	0	NA	0	NA	0	NA	0	NA	0	NA	0	NA	1	NA	0	NA	0					NA
Phvul.001G139250	NA	0	NA	0	NA	0	NA	0	NA	0	0.304658	2	NA	0	NA	0	NA	0	NA	0			NA	1	NA	0	NA	0	NA	0			NA	0	NA	1	NA	0	NA	0	NA	1	NA	0
Phvul.001G139300	NA	0	NA	0	NA	0	NA	0	NA	0	NA	0	NA	0	NA	0	NA	0	NA	0	NA	0	NA	0	NA	0	NA	0	NA	0	NA	0	NA	0	NA	0	NA	0	NA	0	NA	0	NA	0	NA	0	NA	0	NA
Phvul.001G139400	NA	0	NA	0	NA	1	NA	0	0.471538	5	NA	0	NA	1	NA	0	NA	0	NA	0	NA	2	NA	1	NA	0	NA	0	NA	0	NA	1	NA	1	NA	0	NA	0	NA	0	NA	1	NA	0	0.157193	3	0.157193	3	NA
Phvul.001G139500	NA	0	NA	0	NA	0	NA	0	NA	0	NA	0	NA	0	NA	0	NA	0	NA	1	NA	1	NA	0	NA	0	NA	0	NA	0	NA	0	NA	0	NA	0	NA	0	NA	0	NA	0	NA	0	0.173852	8	0.218209	7	0.159948
Phvul.001G139600	NA	0	NA	0	NA	0	NA	0	NA	0	NA	0	NA	0	NA	0	NA	0	NA	0	NA	0	NA	0	NA	0	NA	0	NA	0	NA	0	NA	0	NA	0	NA	0	NA	0	NA	0	NA	0	NA	1	NA	1	NA
Phvul.001G139700	NA	0	NA	0	NA	1	NA	1	NA	0	NA	1	NA	1	NA	1	NA	0	NA	0	NA	1	NA	1	NA	0	NA	1	NA	0	NA	0	NA	1	NA	1	NA	1	NA	0	NA	1	NA	1	0.487159	5	0.487159	5	0.487159
Phvul.001G139800	NA	0	NA	0	NA	0	NA	0	NA	0	NA	0	NA	1	NA	0	NA	0	NA	0	NA	0	NA	0	NA	0	NA	0	NA	0	NA	1	NA	0	NA	0	NA	0	NA	0	NA	1	NA	0	0.312282	2	0.312282	2	0.312282
Phvul.001G139900	NA	0	NA	0	NA	0	NA	0	NA	0	NA	0	NA	0	NA	0	NA	0	NA	0	NA	0	NA	0	NA	0	NA	0	NA	0	NA	0	NA	0	NA	0	NA	0	NA	0	NA	0	NA	0	NA	1	NA	1	NA
Phvul.001G140000	NA	0	NA	0	NA	0	NA	0	NA	0	NA	0	NA	0	NA	0	NA	0	NA	0	NA	0	NA	0	NA	0	NA	0	NA	1	NA	0	NA	0	NA	0	NA	0	NA	0	NA	0	NA	0	0.32153	4	0.160306	3	0.32153
Phvul.001G140200	NA	0	NA	0	NA	0	NA	0	NA	0	NA	0	NA	0	NA	0	NA	0	NA	0	NA	0	NA	0	NA	0	NA	0	NA	0	NA	0	NA	0	NA	0	NA	0	NA	0	NA	0	NA	0	NA	0	NA	0	NA
Phvul.001G140300	NA	1	NA	0	NA	0	NA	0	NA	0	NA	0	NA	0	NA	0	NA	0	NA	0	NA	0	NA	0	NA	0	NA	1	NA	0	NA	0	NA	0	NA	0	NA	0	NA	0	NA	0	NA	0	0.319785	8	0.319785	8	0.427075
Phvul.001G140500	NA	0	NA	0	NA	0	NA	0	NA	0	0.159574	3	NA	0	NA	0	NA	0	NA	0	NA	0	0.319668	2	NA	0	0.319668	2	NA	0	NA	0	NA	2	0.159574	3	NA	0	NA	0	NA	0	NA	0	NA	1	NA	1	NA
Phvul.001G140600	NA	0	NA	0	NA	0	NA	0	NA	0	NA	0	NA	0	NA	0	NA	0	NA	0	NA	0	NA	0	NA	0	NA	0	NA	0	NA	0	NA	0	NA	0	NA	0	NA	0	NA	0	NA	0	0.301074	2	0.301074	2	NA
Phvul.001G140700	NA	0	NA	0	NA	0	NA	0	NA	0	NA	0	NA	0	NA	0	NA	0	NA	0	NA	0	NA	0	NA	0	NA	0	NA	0	NA	0	NA	0	NA	0	NA	0	NA	0	NA	0	NA	0	NA	1	NA	1	NA
Phvul.001G140800	NA	0	NA	0	NA	0	NA	0	NA	0	NA	0	NA	0	NA	0	NA	0	NA	0	NA	0	NA	0	NA	0	NA	0	NA	0	NA	0	NA	0	NA	0	NA	0	NA	0	NA	0	NA	0	NA	0	NA	0	NA
Phvul.001G140900	NA	0	NA	0	NA	0	NA	0	NA	0	NA	0	NA	0	NA	0	NA	0	NA	0	NA	0	NA	0	NA	0	NA	0	NA	0	NA	0	NA	0	NA	0	NA	0	NA	0	NA	0	NA	0	2.55305	10	2.55305	10	2.55305
Phvul.001G141000	NA	0	NA	0	NA	0	NA	0	NA	0	NA	0	NA	0	NA	0	NA	0	NA	0	NA	0	NA	0	NA	0	NA	0	NA	0	NA	0	NA	0	NA	0	NA	0	NA	0	NA	0	NA	0	NA	2	NA	2	NA
Phvul.001G141100	NA	0	NA	0	NA	1	NA	0	NA	0	NA	0	NA	0	NA	0	NA	0	NA	0	NA	0	NA	0	NA	1	NA	0	NA	0	NA	0	NA	0	NA	0	NA	0	NA	0	NA	0	NA	0	NA	3	NA	0	NA
Phvul.001G141200	NA	0	NA	0	NA	0	NA	0	NA	0	NA	0	NA	0	NA	0	NA	0	NA	0	NA	0	NA	0	NA	0	NA	0	NA	0	NA	0	NA	0	NA	0	NA	0	NA	0	NA	0	NA	0	NA	4	NA	4	NA
Phvul.001G141300	NA	0	NA	0	NA	1	NA	0	NA	1	NA	0	NA	0	NA	1	NA	0	NA	0	NA	1	NA	0	NA	0	NA	0	NA	1	NA	0	NA	0	NA	0	NA	0	NA	0	NA	1	NA	0	0.277389	2	0.277389	2	0.277389
Phvul.001G141400	NA	0	NA	0	NA	0	NA	0	NA	0	NA	0	NA	0	NA	0	NA	0	NA	0	NA	0	NA	0	NA	0	NA	0	NA	0	NA	0	NA	0	NA	0	NA	0	NA	0	NA	0	NA	0	NA	0	NA	0	NA
Phvul.001G141500	NA	0	NA	0	NA	0	NA	0	NA	0	NA	0	NA	0	NA	0	NA	0	NA	0	NA	0	NA	0	NA	0	NA	0	NA	0	NA	0	NA	0	NA	0	NA	0	NA	0	NA	0	NA	0	0.144672	3	0.290857	2	0.144672
Phvul.001G141550	NA	0	NA	0	NA	0	NA	0	NA	0	NA	0	NA	0	NA	0	NA	0	NA	0	NA	0	NA	0	NA	0	NA	0	NA	0	NA	0	NA	0	NA	0	NA	0	NA	0	NA	0	NA	0	NA	0	NA	1	NA
Phvul.001G141600	NA	1	NA	1	NA	2	NA	0	NA	2	NA	1	NA	0	NA	1	NA	0	NA	1	NA	0	NA	1	NA	0	NA	0	NA	0	NA	1	NA	0	NA	0	NA	0	NA	0	NA	0	NA	1	0.276897	6	0.276897	6	0.276897
Phvul.001G141700	NA	0	NA	0	NA	1	NA	1	NA	0	NA	0	NA	0	NA	0	NA	1	NA	0	NA	0	NA	0	NA	1	NA	1	NA	0	NA	1	NA	0	NA	0	NA	0	NA	0	NA	0	NA	0	NA	1	NA	1	NA
Phvul.001G141800	NA	0	NA	0	NA	1	NA	0	NA	1	NA	0	NA	0	NA	0	NA	0	NA	0	NA	0	NA	0	NA	0	NA	0	NA	1	NA	0	NA	0	NA	0	NA	0	NA	0	NA	0	NA	0	NA	3	0.449175	5	0.449175
Phvul.001G141900	NA	0	NA	0	NA	0	NA	0	NA	0	NA	0	NA	0	NA	0	NA	0	NA	0	NA	0	NA	0	NA	0	NA	0	NA	0	NA	0	NA	0	NA	0	NA	0	NA	0	NA	0	NA	0	NA	0	NA	0	NA
Phvul.001G142000	NA	0	NA	0	NA	0	NA	0	NA	0	NA	0	NA	0	NA	0	NA	0	NA	0	NA	0	NA	0	NA	0	NA	0	NA	0	NA	0	NA	0	NA	0	NA	0	NA	0	NA	0	NA	0	NA	0	NA	0	NA
Phvul.001G142100	NA	0	NA	0	NA	0	NA	0	NA	0	NA	0	NA	0	NA	0	NA	0	NA	0	NA	0	NA	0	NA	0	NA	0	NA	0	NA	0	NA	0	NA	0	NA	0	NA	0	NA	0	NA	0	NA	3	NA	3	NA
Phvul.001G142200	NA	0	NA	0	NA	0	NA	0	NA	2	NA	0	NA	0	NA	0	NA	0	NA	0	NA	0	NA	0	NA	0	NA	0	NA	0	NA	0	NA	0	NA	0	NA	0	NA	2	NA	0	NA	0	0.292733	2	NA	2	NA
Phvul.001G142300	NA	0	NA	0	NA	0	NA	0	NA	0	NA	0	NA	0	NA	0	NA	0	NA	0	NA	0	NA	0	NA	0	NA	0	NA	0	NA	0	NA	0	NA	0	NA	0	NA	0	NA	0	NA	0	NA	4	NA	4	NA
Phvul.001G142400	NA	0	NA	0	NA	0	NA	0	NA	0	NA	0	NA	0	NA	0	NA	0	NA	0	NA	0	NA	0	NA	0	NA	0	NA	0	NA	0	NA	0	NA	0	NA	0	NA	0	NA	0	NA	0	NA	0	NA	0	NA
Phvul.001G142500	NA	0	NA	0	NA	0	NA	0	NA	0	NA	0	NA	0	NA	0	NA	0	NA	0	NA	0	NA	0	NA	0	NA	0	NA	0	NA	0	NA	0	NA	0	NA	0	NA	0	NA	0	NA	0	NA	0	NA	1	NA
Phvul.001G142600	NA	0	NA	0	NA	0	NA	0	NA	0	NA	0	NA	0	NA	0	NA	0	NA	0	NA	0	NA	0	NA	0	NA	0	NA	0	NA	0	NA	0	NA	0	NA	0	NA	0	NA	0	NA	0	NA	1	NA	1	NA
Phvul.001G142700	NA	0	NA	0	NA	1	NA	0	NA	1	NA	0	NA	0	NA	0	NA	0	NA	0	NA	0	NA	0	NA	1	NA	0	NA	0	NA	0	NA	0	NA	0	NA	0	NA	0	NA	0	NA	0	0.203307	5	0.203307	5	0.203307
Phvul.001G142750	NA	0	NA	0	NA	0	NA	0	NA	0	NA	0	NA	0	NA	0	NA	0	NA	0	NA	0	NA	0	NA	0	NA	0	NA	0	NA	0	NA	0	NA	0	NA	0	NA	0	NA	0	NA	0	NA	1	NA	1	NA
Phvul.001G142800	NA	0	NA	0	NA	1	NA	1	NA	1	NA	0	NA	0	NA	0	NA	1	NA	0	NA	0	NA	0	NA	1	NA	0	NA	1	NA	0	NA	0	NA	0	NA	0	NA	0	NA	0	NA	0	2.07571	10	2.37209	11	2.37209
Phvul.001G142900	NA	0	NA	0	NA	0	NA	0	NA	0	NA	0	NA	0	NA	0	NA	0	NA	0	NA	0	NA	0	NA	0	NA	0	NA	0	NA	0	NA	0	NA	0	NA	0	NA	0	NA	0	NA	0	0.069687	5	0.069687	5	0.069687
Phvul.001G143100	NA	0	NA	0	NA	4	NA	0	NA	6	NA	0	NA	0	NA	0	NA	0	NA	0	NA	0	NA	0	NA	2	NA	0	NA	0	NA	0	NA	0	NA	0	NA	0	NA	6	NA	0	NA	0	NA	4	1.75662	6	1.75662
Phvul.001G143200	NA	2	NA	0	0.487509	8	NA	1	NA	3	NA	0	NA	0	NA	0	NA	0	NA	0	NA	0	NA	2	0.0728518	5	NA	0	NA	2	NA	2	NA	0	NA	0	NA	1	0.146393	3	NA	2	NA	1	0.146283	3	0.0728091	5	NA
Phvul.001G143300	NA	1	NA	1	NA	0	NA	0	NA	0	NA	0	NA	0	NA	0	NA	0	NA	0	NA	0	NA	0	NA	0	NA	0	NA	0	NA	0	NA	0	NA	0	NA	0	NA	0	NA	0	NA	0	0.208027	5	0.207202	10	0.207202
Phvul.001G143400	NA	0	NA	0	NA	1	NA	0	NA	1	NA	0	NA	0	NA	0	NA	0	NA	0	NA	0	NA	0	NA	1	NA	0	NA	0	NA	0	NA	0	NA	0	NA	0	NA	1	NA	0	NA	0	NA	0	NA	0	NA
Phvul.001G143600	0.285224	2	NA	1	NA	0	NA	1	2.29028	9	NA	0	NA	0	NA	1	NA	0	NA	0	NA	0	NA	1	NA	4	2.29028	10	1.7163	7	0.285224	2	NA	0	NA	0	NA	0	2.29028	10	NA	1	0.285224	2	0.570403	3	0.570403	3	0.570403
Phvul.001G143700	NA	2	NA	1	NA	1	NA	0	NA	1	NA	1	NA	1	NA	1	NA	1	NA	2	NA	2	NA	1	NA	0	NA	1	NA	1	NA	1	NA	1	NA	1	NA	1	NA	1	NA	1	NA	1	NA	1	NA	1	NA
Phvul.001G143800	NA	0	NA	0	NA	0	NA	0	NA	0	NA	0	NA	0	NA	0	NA	0	NA	0	NA	0	NA	0	NA	0	NA	0	NA	0	NA	0	NA	0	NA	0	NA	0	NA	0	NA	0	NA	0	0.34647	7	0.518504	11	0.694629
Phvul.001G143900	NA	0	NA	0	NA	0	NA	0	NA	0	NA	0	NA	0	NA	0	NA	0	NA	0	NA	0	NA	0	NA	0	NA	0	NA	0	NA	0	NA	0	NA	0	NA	0	NA	0	NA	0	NA	0	NA	1	NA	1	NA
Phvul.001G144000	NA	1	NA	1	NA	1	NA	0	NA	0	NA	1	NA	0	NA	1	NA	1	NA	0	NA	1	NA	1	NA	0	NA	0	NA	0	NA	0	NA	0	NA	0	NA	0	NA	1	NA	1	NA	1	NA	3	NA	3	NA
Phvul.001G144300	NA	0	NA	0	NA	0	NA	0	NA	0	NA	0	NA	0	NA	0	NA	0	NA	0	NA	0	NA	0	NA	0	NA	0	NA	0	NA	0	NA	0	NA	0	NA	0	NA	0	NA	0	NA	0	0.282671	2	NA	1	0.282671
Phvul.001G144400	NA	0	NA	0	NA	0	NA	0	NA	0	NA	0	NA	0	NA	0	NA	0	NA	0	NA	0	NA	0	NA	0	NA	0	NA	0	NA	0	NA	0	NA	0	NA	0	NA	0	NA	0	NA	0	NA	1	NA	1	NA
Phvul.001G144500	NA	0	NA	0	NA	0	NA	0	NA	0	NA	0	NA	0	NA	0	NA	0	NA	0	NA	0	NA	0	NA	0	NA	0	NA	0	NA	0	NA	0	NA	0	NA	0	NA	0	NA	0	NA	0	NA	1	NA	1	NA
Phvul.001G144600	NA	0	NA	0	NA	0	NA	0	NA	2	NA	0	NA	1	NA	1	NA	0	NA	0	NA	0	NA	0	NA	1	NA	1	NA	3	NA	0	NA	0	NA	0	NA	0	NA	1	NA	1	NA	1	0.706975	8	0.565216	7	0.470821
Phvul.001G144700	NA	0	NA	0	NA	0	NA	0	NA	0	NA	0	NA	0	NA	0	NA	0	NA	0	NA	0	NA	0	NA	0	NA	0	NA	0	NA	0	NA	0	NA	0	NA	0	NA	0	NA	0	NA	0	0.544218	6	0.544218	6	0.544218
Phvul.001G144800	NA	0	NA	0	NA	0	NA	0	NA	0	NA	0	NA	0	NA	0	NA	0	NA	0	NA	0	NA	0	NA	0	NA	0	NA	0	NA	0	NA	0	NA	0	NA	0	NA	0	NA	0	NA	0	NA	0	NA	0	NA
Phvul.001G144900	NA	0	NA	0	NA	1	NA	0	NA	0	NA	0	NA	0	NA	0	NA	0	NA	0	NA	0	NA	0	NA	0	NA	0	NA	0	NA	0	NA	0	NA	2	NA	0	NA	0	NA	0	NA	0	NA	1	NA	1	NA
Phvul.001G145000	NA	0	NA	0	NA	0	NA	0	NA	0	NA	0	NA	0	NA	0	NA	0	NA	0	NA	0	NA	0	NA	0	NA	0	NA	0	NA	0	NA	0	NA	0	NA	0	NA	0	NA	0	NA	0	0.320499	2	NA	1	NA
Phvul.001G145100	NA	0	NA	0	NA	0	NA	0	NA	0	NA	0	NA	0	NA	0	NA	0	NA	0	NA	0	NA	0	NA	0	NA	0	NA	0	NA	0	NA	0	NA	0	NA	0	NA	0	NA	0	NA	0	0.164121	3	NA	1	0.329924
Phvul.001G145200	NA	0	NA	0	NA	0	NA	0	NA	0	NA	0	NA	0	NA	0	NA	0	NA	0	NA	0	NA	0	NA	0	NA	0	NA	0	NA	0	NA	0	NA	0	NA	0	NA	0	NA	0	NA	0	NA	1	NA	1	NA
Phvul.001G145300	NA	0	NA	0	NA	0	NA	0	NA	0	NA	0	NA	0	NA	0	NA	0	NA	0	NA	0	NA	0	NA	0	NA	0	NA	0	NA	0	NA	0	NA	0	NA	0	NA	0	NA	0	NA	0	NA	0	NA	1	NA
Phvul.001G145400	NA	0	NA	0	NA	0	NA	0	NA	0	NA	0	NA	0	NA	0	NA	0	NA	0	NA	0	NA	0	NA	0	NA	0	NA	0	NA	0	NA	0	NA	0	NA	0	NA	0	NA	0	NA	0	NA	2	NA	2	NA
Phvul.001G145500	NA	0	NA	0	NA	0	NA	0	NA	0	NA	0	NA	0	NA	0	NA	0	NA	0	NA	0	NA	0	NA	0	NA	0	NA	0	NA	0	NA	0	NA	0	NA	0	NA	0	NA	0	NA	0	NA	1	NA	1	NA
Phvul.001G145600	NA	0	NA	0	NA	0	NA	0	NA	0	NA	0	NA	0	NA	0	NA	0	NA	0	NA	0	NA	0	NA	0	NA	0	NA	0	NA	0	NA	0	NA	0	NA	0	NA	0	NA	0	NA	0	NA	1	NA	1	NA
Phvul.001G145700	NA	1	NA	1	NA	1	NA	0	NA	0	NA	0	NA	1	NA	1	NA	1	NA	1	NA	1	NA	1	NA	1	NA	0	NA	1	NA	1	NA	0	NA	1	NA	1	NA	1	NA	1	NA	0	0.837281	4	0.557417	3	0.837281
Phvul.001G145800	NA	0	NA	0	NA	0	NA	0	NA	0	NA	0	NA	0	NA	0	NA	0	NA	0	NA	0	NA	0	NA	0	NA	0	NA	0	NA	0	NA	0	NA	0	NA	0	NA	0	NA	0	NA	0	1.07208	5	1.3397	6	1.3397
Phvul.001G145900	NA	0	NA	0	NA	0	NA	0	NA	0	NA	0	NA	0	NA	0	NA	0	NA	0	NA	0	NA	0	NA	0	NA	0	NA	0	NA	0	NA	0	NA	0	NA	0	NA	0	NA	0	NA	0	0.540371	6	0.358428	7	0.358428
Phvul.001G146000	NA	0	NA	0	NA	0	NA	0	NA	0	NA	0	NA	0	NA	0	NA	0	NA	0	NA	0	NA	0	NA	1	NA	1	NA	0	NA	0	NA	1	NA	1	NA	0	NA	1	NA	0	NA	0	0.734751	18	0.636043	13	0.611327
Phvul.001G146100	NA	0	NA	0	NA	0	NA	0	NA	0	NA	0	NA	0	NA	0	NA	0	NA	0	NA	0	NA	0	NA	0	NA	1	NA	0	NA	0	NA	1	NA	0	NA	0	NA	0	NA	0	NA	0	NA	0	NA	0	NA
Phvul.001G146300	NA	0	NA	0	NA	0	NA	0	NA	0	NA	0	NA	0	NA	0	NA	0	NA	0	NA	0	NA	0	NA	0	NA	0	NA	0	NA	0	NA	0	NA	0	NA	0	NA	0	NA	0	NA	0	NA	5	NA	5	NA
Phvul.001G146400	NA	0	NA	0	NA	0	NA	0	NA	0	NA	0	NA	0	NA	0	NA	0	NA	0	NA	0	NA	0	NA	0	NA	0	NA	0	NA	0	NA	0	NA	0	NA	0	NA	0	NA	0	NA	0	NA	1	NA	1	NA
Phvul.001G146500	NA	0	NA	0	NA	0	NA	0	NA	0	NA	0	NA	0	NA	0	NA	0	0.27721	2	NA	0	NA	0	NA	0	NA	0	NA	0	NA	0	NA	0	0.27721	2	NA	0	NA	0	NA	0	NA	0	0.27721	2	NA	0	NA
Phvul.001G146600	NA	0	NA	0	NA	0	NA	0	NA	0	NA	0	NA	0	NA	0	NA	0	NA	0	NA	0	NA	0	NA	0	NA	0	NA	0	NA	0	NA	0	NA	0	NA	0	NA	0	NA	0	NA	0	0.701499	3	0.701499	3	0.701499
Phvul.001G146700	NA	1	NA	0	NA	0	NA	0	NA	0	NA	0	NA	0	NA	0	NA	1	NA	1	NA	1	NA	0	NA	0	NA	0	NA	0	NA	0	NA	0	NA	0	NA	0	NA	0	NA	0	NA	0	0.602717	3	0.301241	2	0.602717
Phvul.001G146800	NA	0	NA	0	NA	0	NA	0	NA	0	NA	0	NA	0	NA	0	NA	0	NA	0	NA	0	NA	0	NA	0	NA	0	NA	0	NA	0	NA	0	NA	0	NA	0	NA	0	NA	0	NA	0	1.1143	5	1.67813	7	1.67813
Phvul.001G146900	NA	0	NA	0	NA	0	NA	0	NA	0	NA	0	NA	0	NA	0	NA	0	NA	0	NA	0	NA	0	NA	0	NA	0	NA	0	NA	0	NA	0	NA	0	NA	0	NA	0	NA	0	NA	0	0.929922	4	0.929922	4	0.929922
Phvul.001G147001	NA	0	NA	0	NA	0	NA	0	NA	0	NA	0	NA	0	NA	0	NA	0	NA	0	NA	0	NA	0	NA	0	NA	0	NA	0	NA	0	NA	0	NA	0	NA	0	NA	0	NA	0	NA	0	NA	0	NA	0	NA
Phvul.001G147100	NA	0	NA	0	NA	0	NA	0	NA	0	NA	0	NA	0	NA	0	NA	0	NA	0	NA	0	NA	0	NA	0	NA	0	NA	0	NA	0	NA	0	NA	0	NA	0	NA	0	NA	0	NA	0	NA	0	NA	0	NA
Phvul.001G147200	NA	0	NA	1	NA	0	NA	0	NA	0	NA	1	NA	1	NA	0	NA	0	NA	0	NA	0	NA	0	NA	0	NA	0	NA	0	NA	0	NA	0	NA	0	NA	0	NA	0	NA	0	NA	0	NA	2	NA	2	NA
Phvul.001G147300	NA	0	NA	0	NA	0	NA	0	NA	0	NA	0	NA	0	NA	0	NA	0	NA	0	NA	0	NA	0	NA	0	NA	0	NA	0	NA	0	NA	0	NA	0	NA	0	NA	0	NA	0	NA	0	NA	0	NA	0	NA
Phvul.001G147400	NA	0	NA	0	NA	0	NA	0	NA	0	NA	0	NA	0	NA	0	NA	0	NA	0	NA	0	NA	0	NA	0	NA	0	NA	0	NA	0	NA	0	NA	0	NA	0	NA	0	NA	0	NA	0	0.961789	4	0.961789	4	0.961789
Phvul.001G147500	NA	0	NA	0	NA	0	NA	0	NA	0	NA	0	NA	0	NA	0	NA	0	NA	0	NA	0	NA	0	NA	0	NA	0	NA	0	NA	0	NA	0	NA	0	NA	0	NA	0	NA	0	NA	0	0.151947	6	0.151947	6	0.203424
Phvul.001G147600	NA	1	NA	1	NA	0	NA	0	NA	0	NA	0	NA	0	NA	0	NA	1	NA	1	NA	1	NA	0	NA	0	NA	0	NA	0	NA	0	NA	0	NA	0	NA	0	NA	0	NA	0	NA	0	NA	4	NA	4	NA
Phvul.001G147700	NA	1	NA	0	NA	0	NA	0	NA	1	NA	0	NA	0	NA	0	NA	0	NA	0	NA	0	NA	0	NA	0	NA	1	NA	0	NA	0	NA	0	NA	0	NA	0	NA	0	NA	0	NA	0	NA	2	0.505245	3	NA
Phvul.001G147900	NA	1	NA	1	NA	0	NA	1	NA	1	NA	0	NA	0	NA	0	NA	1	NA	1	NA	1	NA	0	NA	0	NA	0	NA	0	NA	0	NA	0	NA	0	NA	1	NA	0	NA	0	NA	0	NA	6	NA	6	NA
Phvul.001G148000	NA	0	NA	0	NA	0	NA	0	NA	0	NA	0	NA	0	NA	0	NA	0	NA	0	NA	0	NA	0	NA	0	NA	0	NA	0	NA	0	NA	0	NA	0	NA	0	NA	0	NA	0	NA	0	NA	0	NA	0	NA
Phvul.001G148100	NA	0	NA	0	NA	0	NA	0	NA	0	NA	0	NA	0	NA	0	NA	0	NA	0	NA	0	NA	0	NA	0	NA	0	NA	0	NA	0	NA	0	NA	0	NA	0	NA	0	NA	0	NA	0	NA	4	NA	3	NA
Phvul.001G148200	NA	0	NA	0	NA	0	NA	1	NA	0	NA	0	NA	0	NA	1	NA	1	NA	0	NA	0	NA	0	NA	1	NA	0	NA	0	NA	0	NA	1	NA	0	NA	0	NA	0	NA	1	NA	0	NA	1	NA	1	NA
Phvul.001G148300	NA	1	NA	1	NA	0	NA	0	NA	0	NA	0	NA	0	NA	0	NA	0	NA	1	NA	1	NA	0	NA	0	NA	0	NA	0	NA	0	NA	0	NA	0	NA	0	NA	0	NA	0	NA	0	1.10549	11	1.10689	12	1.10689
Phvul.001G148400	NA	1	NA	2	NA	1	NA	1	NA	1	NA	1	NA	0	NA	0	NA	1	NA	2	NA	0	NA	1	NA	0	NA	0	NA	1	NA	0	NA	1	NA	1	NA	1	NA	1	NA	1	NA	1	0.0426572	8	0.0498855	7	0.0426572
Phvul.001G148500	NA	0	NA	0	NA	0	NA	0	NA	0	NA	0	NA	0	NA	0	NA	0	NA	0	NA	0	NA	0	NA	0	NA	0	NA	0	NA	0	NA	0	NA	0	NA	0	NA	0	NA	0	NA	0	NA	0	NA	0	NA
Phvul.001G148600	NA	0	NA	0	NA	1	NA	0	NA	0	NA	0	NA	0	NA	0	NA	0	NA	0	NA	0	NA	0	NA	0	NA	0	NA	0	NA	0	NA	0	NA	0	NA	0	NA	0	NA	0	NA	0	0.457483	17	0.319671	14	0.503485
Phvul.001G148700	NA	0	NA	0	NA	0	NA	0	NA	0	NA	0	NA	0	NA	0	NA	0	NA	0	NA	0	NA	0	NA	0	NA	0	NA	0	NA	0	NA	0	NA	0	NA	0	NA	0	NA	0	NA	0	NA	2	NA	6	NA
Phvul.001G148800	NA	0	NA	0	NA	1	NA	0	NA	0	NA	0	NA	0	NA	0	NA	0	NA	0	NA	0	NA	0	NA	0	NA	0	NA	0	NA	0	NA	0	NA	0	NA	0	NA	0	NA	0	NA	0	NA	1	NA	1	NA
Phvul.001G149000	NA	0	NA	0	NA	0	NA	0	NA	0	NA	0	NA	0	NA	0	NA	0	NA	0	NA	0	NA	0	NA	0	NA	0	NA	0	NA	0	NA	0	NA	0	NA	0	NA	0	NA	0	NA	0	NA	0	NA	0	NA
Phvul.001G149100	NA	0	NA	0	NA	0	NA	0	NA	0	NA	0	NA	0	NA	0	NA	0	NA	0	NA	0	NA	0	NA	0	NA	0	NA	0	NA	0	NA	0	NA	0	NA	0	NA	0	NA	0	NA	0	NA	3	NA	3	NA
Phvul.001G149200	NA	0	NA	0	NA	0	NA	0	NA	0	NA	0	NA	0	NA	0	NA	0	NA	0	NA	0	NA	0	NA	0	NA	0	NA	0	NA	0	NA	0	NA	0	NA	0	NA	0	NA	0	NA	0	NA	1	0.253324	2	0.253324
Phvul.001G149300	NA	0	NA	0	NA	0	NA	0	NA	0	NA	0	NA	0	NA	0	NA	0	NA	0	NA	0	NA	0	NA	0	NA	0	NA	0	NA	0	NA	0	NA	0	NA	0	NA	0	NA	0	NA	0	NA	0	NA	0	NA
Phvul.001G149400	NA	0	NA	0	NA	0	NA	0	NA	0	NA	0	NA	0	NA	0	NA	0	NA	0	NA	0	NA	0	NA	0	NA	0	NA	0	NA	0	NA	0	NA	0	NA	0	NA	0	NA	0	NA	0	NA	1	NA	1	NA
Phvul.001G149500	NA	1	NA	0	NA	1	NA	1	NA	0	NA	0	NA	1	NA	0	NA	1	NA	1	NA	1	NA	1	NA	0	NA	0	NA	0	NA	1	NA	0	NA	0	NA	1	NA	0	NA	1	NA	1	NA	2	NA	2	NA
Phvul.001G149600	NA	0	NA	0	NA	0	NA	0	NA	0	NA	0	NA	0	NA	0	NA	0	NA	0	NA	0	NA	0	NA	0	NA	0	NA	0	NA	0	NA	0	NA	0	NA	0	NA	0	NA	0	NA	0	NA	0	NA	0	NA
Phvul.001G149700	NA	0	NA	0	NA	0	NA	0	NA	0	NA	0	NA	0	NA	0	NA	0	NA	0	NA	0	NA	0	NA	0	NA	0	NA	0	NA	0	NA	0	NA	0	NA	0	NA	0	NA	0	NA	0	NA	0	NA	0	NA
Phvul.001G149800	NA	0	NA	0	NA	0	NA	0	NA	0	NA	0	NA	0	NA	0	NA	0	NA	0	NA	0	NA	0	NA	0	NA	0	NA	0	NA	0	NA	0	NA	0	NA	0	NA	0	NA	0	NA	0	NA	0	NA	0	NA
Phvul.001G149900	NA	1	NA	1	NA	0	NA	1	NA	1	NA	1	NA	1	NA	0	NA	0	NA	0	NA	0	NA	1	NA	0	NA	1	NA	0	NA	1	NA	1	NA	1	NA	1	NA	1	NA	0	NA	1	0.272819	2	0.272819	2	0.272819
Phvul.001G150000	NA	0	NA	0	NA	0	NA	0	NA	0	NA	0	NA	0	NA	0	NA	0	NA	0	NA	0	NA	0	NA	0	NA	0	NA	0	NA	0	NA	0	NA	0	NA	0	NA	0	NA	0	NA	0	NA	0	NA	0	NA
Phvul.001G150100	NA	0	NA	0	NA	0	NA	0	NA	0	NA	0	NA	0	NA	0	NA	0	NA	0	NA	1	NA	0	NA	0	NA	0	NA	0	NA	0	NA	0	NA	0	NA	0	NA	0	NA	0	NA	0	NA	1	NA	1	NA
Phvul.001G150200	NA	0	NA	0	NA	0	NA	0	NA	0	NA	0	NA	0	NA	0	NA	0	NA	0	NA	0	NA	0	NA	0	NA	0	NA	0	NA	0	NA	0	NA	0	NA	0	NA	0	NA	0	NA	0	NA	0	NA	0	NA
Phvul.001G150300	NA	0	NA	0	NA	0	NA	0	NA	0	NA	0	NA	0	NA	0	NA	0	NA	0	NA	0	NA	0	NA	0	NA	0	NA	1	NA	0	NA	0	NA	0	NA	0	NA	1	NA	0	NA	0	0.298473	2	0.298473	2	0.298473
Phvul.001G150500	NA	0	NA	0	NA	0	NA	0	NA	0	NA	0	NA	0	NA	0	NA	0	NA	0	NA	0	NA	0	NA	0	NA	0	NA	0	NA	0	NA	0	NA	0	NA	0	NA	0	NA	0	NA	0	NA	0	NA	0	NA
Phvul.001G150600	NA	0	NA	0	NA	0	NA	0	NA	0	NA	0	NA	0	NA	0	NA	0	NA	0	NA	0	NA	0	NA	0	NA	0	NA	0	NA	0	NA	0	NA	0	NA	0	NA	0	NA	0	NA	0	NA	0	NA	0	NA
Phvul.001G150700	NA	0	NA	0	NA	0	NA	0	NA	0	NA	0	NA	0	NA	0	NA	0	NA	0	NA	0	NA	0	NA	0	NA	0	NA	0	NA	0	NA	0	NA	0	NA	0	NA	0	NA	0	NA	0	0.235036	7	0.235036	7	0.235036
Phvul.001G150800	NA	0	NA	0	NA	0	NA	0	NA	0	NA	0	NA	0	NA	0	NA	0	NA	0	NA	0	NA	0	NA	0	NA	0	NA	0	NA	0	NA	0	NA	0	NA	0	NA	0	NA	0	NA	0	0.152144	3	0.152144	3	0.152144
Phvul.001G150900	NA	0	NA	0	NA	0	NA	0	NA	0	NA	0	NA	0	NA	0	NA	0	NA	0	NA	0	NA	0	NA	0	NA	1	NA	0	NA	0	NA	0	NA	0	NA	0	NA	0	NA	0	NA	0	NA	1	NA	1	NA
Phvul.001G151000	NA	0	NA	0	NA	0	NA	0	NA	0	NA	0	NA	0	NA	0	NA	0	NA	0	NA	0	NA	0	NA	0	NA	0	NA	0	NA	0	NA	0	NA	0	NA	0	NA	0	NA	0	NA	0	1.44574	7	1.44574	7	1.44574
Phvul.001G151100	NA	0	NA	0	NA	0	NA	0	NA	0	NA	0	NA	0	NA	0	NA	0	NA	0	NA	0	NA	0	NA	0	NA	0	NA	0	NA	0	NA	0	NA	0	NA	0	NA	0	NA	0	NA	0	NA	0	NA	1	NA
Phvul.001G151200	NA	0	NA	0	NA	0	NA	0	NA	0	NA	0	NA	0	NA	0	NA	0	NA	0	NA	0	NA	0	NA	0	NA	0	NA	0	NA	0	NA	0	NA	0	NA	0	NA	0	NA	0	NA	0	NA	1	NA	1	NA
Phvul.001G151300	NA	0	NA	0	NA	0	NA	0	NA	0	NA	0	NA	0	NA	0	NA	0	NA	0	NA	0	NA	0	NA	0	NA	0	NA	0	NA	0	NA	0	NA	0	NA	0	NA	0	NA	0	NA	0	NA	5	NA	4	NA
Phvul.001G151400	NA	1	NA	1	NA	0	NA	0	NA	1	NA	0	NA	1	NA	0	NA	1	NA	1	NA	1	NA	1	NA	0	NA	1	NA	1	NA	0	NA	0	NA	0	NA	0	NA	0	NA	0	NA	0	0.684904	3	0.684904	3	0.341893
Phvul.001G151500	NA	0	NA	0	NA	1	NA	0	NA	0	NA	0	NA	0	NA	0	NA	0	NA	0	NA	0	NA	0	NA	0	NA	0	NA	0	NA	0	NA	0	NA	0	NA	1	NA	0	NA	0	NA	0	0.296237	5	0.296237	5	0.296237
Phvul.001G151600	NA	0	NA	0	NA	0	NA	0	NA	0	NA	0	NA	0	NA	0	NA	0	NA	0	NA	0	NA	0	NA	0	NA	0	NA	0	NA	0	NA	1	NA	0	NA	0	NA	0	NA	0	NA	0	0.383094	9	0.306567	8	0.383094
Phvul.001G151700	NA	0	NA	0	NA	0	NA	0	NA	0	NA	0	NA	0	NA	0	NA	0	NA	0	NA	0	NA	0	NA	0	NA	0	NA	0	NA	0	NA	0	NA	0	NA	0	NA	0	NA	0	NA	0	NA	0	NA	0	NA
Phvul.001G151900	NA	0	NA	0	NA	0	NA	0	NA	0	NA	0	NA	0	NA	0	NA	0	NA	0	NA	0	NA	0	NA	0	NA	0	NA	0	NA	0	NA	0	NA	1	NA	0	NA	0	NA	0	NA	0	0.192472	12	0.231017	13	0.179071
Phvul.001G152000	NA	0	NA	0	NA	0	NA	0	NA	0	NA	0	NA	0	NA	0	NA	0	NA	0	NA	0	NA	0	NA	0	NA	0	NA	0	NA	0	NA	0	NA	0	NA	0	NA	0	NA	0	NA	0	0.302483	3	0.303321	2	0.301748
Phvul.001G152100	NA	0	NA	0	NA	0	NA	0	NA	0	NA	0	NA	0	NA	0	NA	0	NA	0	NA	0	NA	0	NA	0	NA	0	NA	0	NA	1	NA	1	NA	1	NA	0	NA	0	NA	0	NA	0	0.403747	10	0.403747	10	0.403747
Phvul.001G152200	NA	0	NA	0	NA	0	NA	0	NA	0	NA	0	NA	0	NA	0	NA	0	NA	0	NA	0	NA	0	NA	0	NA	0	NA	0	NA	0	NA	0	NA	0	NA	0	NA	0	NA	0	NA	0	NA	1	NA	1	NA
Phvul.001G152300	NA	0	NA	0	NA	0	NA	0	NA	0	NA	0	NA	0	NA	0	NA	0	NA	0	NA	0	NA	0			NA	0	NA	0	NA	0	NA	0	NA	0	NA	0	NA	0	NA	0	NA	0	NA	0	NA	0	NA
Phvul.001G152400	NA	0	NA	0	NA	0	NA	0	NA	0	NA	0	NA	0	NA	1	NA	0	NA	0	NA	0	NA	0	NA	0	NA	0	NA	0	NA	0	NA	0	NA	0	NA	0	NA	0	NA	0	NA	0	0.0608402	6	0.0762358	5	0.0608402
Phvul.001G152500	NA	0	NA	0	NA	0	NA	0	NA	0	NA	0	NA	0	NA	0	NA	0	NA	0	NA	0	NA	0	NA	0	NA	0	NA	0	NA	0	NA	0	NA	0	NA	0	NA	0	NA	0	NA	0	NA	1	NA	1	NA
Phvul.001G152600	NA	0	NA	0	NA	0	NA	0	NA	0	NA	0	NA	0	NA	0	NA	0	NA	0	NA	0	NA	0	NA	0	NA	0	NA	0	NA	0	NA	0	NA	0	NA	0	NA	0	NA	0	NA	0	NA	0	NA	0	NA
Phvul.001G152700	NA	0	NA	0	NA	1	NA	1	NA	0	NA	1	NA	3	NA	1	NA	0	0.308463	2	NA	1	NA	1	NA	0	NA	1	NA	1	NA	1	NA	1	NA	0	NA	2	NA	1	NA	0	NA	1	0.715426	23	1.54167	7	0.770145
Phvul.001G152800	NA	0	NA	0	NA	0	NA	0	NA	0	NA	0	NA	0	NA	0	NA	0	NA	0	NA	0	NA	0	NA	0	NA	0	NA	0	NA	0	NA	0	NA	0	NA	0	NA	0	NA	0	NA	0	NA	0	NA	0	NA
Phvul.001G152900	NA	0	NA	0	NA	0	NA	0	NA	0	NA	0	NA	0	NA	0	NA	0	NA	0	NA	0	NA	0	NA	0	NA	0	NA	0	NA	0	NA	0	NA	0	NA	0	NA	0	NA	0	NA	0	NA	5	NA	5	NA
Phvul.001G153000	NA	0	NA	0	NA	0	NA	0	NA	0	NA	0	NA	0	NA	0	NA	0	NA	0	NA	0	NA	0	NA	0	NA	0	NA	0	NA	0	NA	1	NA	1	NA	0	NA	0	NA	0	NA	0	NA	3	NA	3	NA
Phvul.001G153100	NA	0	NA	0	NA	0	NA	0	NA	0	NA	0	NA	0	NA	0	NA	0	NA	0	NA	0	NA	0	NA	0	NA	0	NA	0	NA	0	NA	0	NA	0	NA	0	NA	0	NA	0	NA	0	NA	1	NA	0	NA
Phvul.001G153200	NA	0	NA	0	NA	0	NA	0	NA	0	NA	0	NA	0	NA	0	NA	0	NA	0	NA	0	NA	0	NA	0	NA	0	NA	0	NA	0	NA	0	NA	0	NA	0	NA	0	NA	0	NA	0	0.583315	4	0.291341	3	0.583315
Phvul.001G153300	NA	0	NA	0	NA	0	NA	0	NA	0	NA	0	NA	0	NA	0	NA	0	NA	0	NA	0	NA	0	NA	0	NA	0	NA	0	NA	0	NA	0	NA	0	NA	0	NA	0	NA	0	NA	0	1.7412	9	1.45234	7	1.01142
Phvul.001G153400	NA	0	NA	0	NA	0	NA	0	NA	0	NA	0	NA	0	NA	0	NA	0	NA	0	NA	1	NA	0	NA	0	NA	0	NA	0	NA	0	NA	0	NA	0	NA	0	NA	0	NA	0	NA	0	NA	2	NA	2	NA
Phvul.001G153500	NA	0	NA	0	NA	0			NA	0	NA	0	NA	0	NA	0	NA	0	NA	0	NA	0	NA	0	NA	0	NA	0	NA	0	NA	0	NA	0	NA	0	NA	0	NA	0	NA	0	NA	0			NA	1	0.30031
Phvul.001G153600	NA	0	NA	0	NA	0	NA	0	NA	0	NA	0	NA	0	NA	0	NA	0	NA	0	NA	0	NA	0	NA	0	NA	0	NA	0	NA	0	NA	0	NA	0	NA	0	NA	0	NA	0	NA	0	NA	0	NA	0	NA
Phvul.001G153700	NA	1	NA	1	NA	0	NA	0	NA	0	NA	1	NA	0	NA	0	NA	0	NA	1	NA	1	NA	1	NA	0	NA	1	NA	0	NA	0	NA	0	NA	0	NA	0	NA	0	NA	0	NA	0	0.333652	15	0.333684	15	0.375375
Phvul.001G153800	NA	0	NA	0	NA	0	NA	0	NA	1	NA	0	NA	0	NA	0	NA	0	NA	0	NA	0	NA	0	NA	0	NA	0	NA	1	NA	1	NA	1	NA	0	NA	0	NA	0	NA	1	NA	0	0.618628	3	0.618628	3	0.618628
Phvul.001G153900	NA	0	NA	0	NA	0	NA	0	NA	0	NA	0	NA	0	NA	0	NA	0	NA	0	NA	0	NA	0	NA	0	NA	0	NA	0	NA	0	NA	0	NA	0	NA	0	NA	0	NA	0	NA	0	NA	1	NA	1	NA
Phvul.001G154000	NA	0	NA	0	NA	0	NA	0	NA	0	NA	0	NA	0	NA	0	NA	0	NA	0	NA	0	NA	0	NA	0	NA	0	NA	0	NA	0	NA	0	NA	0	NA	0	NA	0	NA	0	NA	0	0.286035	3	NA	2	0.142847
Phvul.001G154100	NA	0	NA	2	NA	0	NA	0	0.270187	2	NA	1	NA	1	NA	2	NA	0	NA	0	NA	0	NA	0	NA	2	0.135002	3	0.270187	2	NA	1	NA	0	NA	0	NA	0	NA	0	NA	1	NA	1	0.236693	32	0.236693	32	0.236693
Phvul.001G154200	NA	0	NA	0	NA	0	NA	0	NA	0	NA	0	NA	0	NA	0	NA	0	NA	0	NA	0	NA	0	NA	0	NA	0	NA	0	NA	0	NA	1	NA	1	NA	0	NA	0	NA	0	NA	0	1.02447	6	0.767894	4	1.02447
Phvul.001G154400	NA	0	NA	0	NA	0	NA	0	NA	0	NA	0	NA	0	NA	0	NA	0	NA	0	NA	0	NA	0	NA	0	NA	0	NA	0	NA	0	NA	0	NA	0	NA	0	NA	0	NA	0	NA	0	NA	0	NA	0	NA
Phvul.001G154500	NA	0	NA	0	NA	0	NA	0	NA	0	NA	0	NA	0	NA	0	NA	0	NA	0	NA	0	NA	0	NA	0	NA	0	NA	0	NA	0	NA	0	NA	0	NA	0	NA	0	NA	0	NA	0	0.529607	4	0.529607	4	0.529607
Phvul.001G154600	NA	0	NA	0	NA	0	NA	0	NA	0	NA	1	NA	0	NA	0	NA	0	NA	0	NA	0	NA	1	NA	0	NA	1	NA	0	NA	0	NA	0	NA	0	NA	0	NA	0	NA	0	NA	0	NA	4	NA	4	0.0736913
Phvul.001G154700	NA	0	NA	0	NA	0	NA	1	NA	0	NA	0	NA	0	NA	0	NA	0	NA	0	NA	0	NA	0	NA	0	NA	0	NA	0	NA	0	NA	0	NA	0	NA	0	NA	0	NA	0	NA	0	0.0708457	5	0.0708457	5	0.0708457
Phvul.001G154800	NA	0	NA	1	NA	0	NA	0	NA	1	NA	1	NA	0	NA	1	NA	0	NA	0	NA	0	NA	0	NA	0	NA	0	NA	1	NA	0	NA	0	NA	0	NA	0	NA	0	NA	1	NA	0	0.215378	12	0.215378	12	0.215378
Phvul.001G154901	NA	1	NA	1	NA	1	NA	1	NA	1	NA	1	NA	1	NA	0	NA	1	NA	1	NA	1	NA	1	NA	1	NA	1	NA	1	NA	1	NA	1	NA	1	NA	0	NA	0	NA	1	NA	1	NA	1	NA	1	NA
Phvul.001G155000	NA	0	NA	0	NA	0	NA	0	NA	0	NA	0	NA	0	NA	0	NA	0	NA	0	NA	0	NA	0	NA	0	NA	0	NA	0	NA	0	NA	0	NA	0	NA	0	NA	1	NA	0	NA	0	0.0952311	8	0.0952311	8	0.0952311
Phvul.001G155100	NA	0	NA	0	NA	0	NA	0	NA	0	NA	0	NA	0	NA	0	NA	0	NA	0	NA	0	NA	0	NA	0	NA	0	NA	0	NA	0	NA	0	NA	0	NA	0	NA	0	NA	0	NA	0	NA	4	NA	4	NA
Phvul.001G155150	NA	0	NA	0	NA	0	NA	0	NA	0	NA	0	NA	0	NA	0	NA	0	NA	0	NA	0	NA	0	NA	0	NA	0	NA	0	NA	0	NA	0	NA	0	NA	0	NA	0	NA	0	NA	0	NA	0	NA	0	NA
Phvul.001G155201	NA	0	NA	0	NA	0	NA	0	NA	0	NA	0	NA	0	NA	0	NA	0	NA	0	NA	0	NA	0	NA	0	NA	0	NA	0	NA	0	NA	0	NA	0	NA	0	NA	0	NA	0	NA	0	NA	0	NA	0	NA
Phvul.001G155251	NA	0	NA	0	NA	0	NA	0	NA	0	NA	0	NA	0	NA	0	NA	0	NA	0	NA	0	NA	0	NA	0	NA	0	NA	0	NA	0	NA	0	NA	0	NA	0	NA	0	NA	0	NA	0	NA	1	NA	1	NA
Phvul.001G155300	NA	0	NA	0	NA	0	NA	1	NA	0	NA	0	NA	0	NA	0	NA	0	NA	0	NA	0	NA	0	NA	0	NA	0	NA	0	NA	0	NA	0	NA	0	NA	0	NA	0	NA	0	NA	0	NA	4	NA	4	NA
Phvul.001G155400	NA	0	NA	0	NA	0	NA	0	NA	0	NA	0	NA	0	NA	0	NA	0	NA	0	NA	0	NA	0	NA	0	NA	0	NA	0	NA	0	NA	0	NA	0	NA	1	NA	0	NA	0	NA	0	NA	1	NA	1	NA
Phvul.001G155500	NA	0	NA	0	NA	0	NA	0	NA	0	NA	1	NA	1	NA	1	NA	0	NA	0	NA	0	NA	1	NA	1	NA	1	NA	1	NA	1	NA	1	NA	1	NA	1	NA	1	NA	0	NA	0	0.506583	8	0.506583	8	0.506583
Phvul.001G155600	NA	0	NA	0	NA	0	NA	0	NA	0	NA	0	NA	0	NA	0	NA	0	NA	0	NA	0	NA	0	NA	0	NA	0	NA	0	NA	0	NA	0	NA	0	NA	0	NA	0	NA	0	NA	0	NA	0	NA	0	NA
Phvul.001G155700	NA	0	NA	0	NA	0	NA	0	NA	0	NA	0	NA	0	NA	0	NA	0	NA	0	NA	0	NA	0	NA	0	NA	0	NA	0	NA	0	NA	0	NA	0	NA	0	NA	0	NA	0	NA	0	NA	1	NA	1	NA
Phvul.001G155800	NA	0	NA	0	NA	0	NA	0	NA	0	NA	0	NA	0	NA	0	NA	0	NA	0	NA	0	NA	0	NA	0	NA	0	NA	1	NA	0	NA	0	NA	0	NA	0	NA	0	NA	0	NA	0	NA	0	NA	0	NA
Phvul.001G155900	NA	0	NA	0	NA	0	NA	0	NA	0	NA	0	NA	0	NA	0	NA	0	NA	0	NA	0	NA	0	NA	0	NA	0	NA	0	NA	0	NA	0	NA	0	NA	0	NA	0	NA	0	NA	0	NA	1	NA	1	NA
Phvul.001G156000	NA	0	NA	0	NA	0	NA	0	NA	0	NA	0	NA	0	NA	0	NA	0	NA	0	NA	0	NA	0	NA	0	NA	0	NA	0	NA	0	NA	0	NA	0	NA	0	NA	0	NA	0	NA	0	NA	1	NA	1	NA
Phvul.001G156100	NA	0	NA	0	NA	0	NA	0	NA	0	NA	0	NA	0	NA	0	NA	0	NA	0	NA	0	NA	0	NA	0	NA	0	NA	0	NA	0	NA	1	NA	1	NA	0	NA	0	NA	0	NA	0	NA	0	NA	0	NA
Phvul.001G156200	NA	0	NA	0	NA	0	NA	0	NA	0	NA	0	NA	0	NA	0	NA	0	NA	0	NA	0	NA	0	NA	0	NA	0	NA	0	NA	0	NA	0	NA	0	NA	0	NA	0	NA	0	NA	0	NA	1	NA	1	NA
Phvul.001G156300	NA	0	NA	0	NA	0	NA	0	NA	0	NA	0	NA	0	NA	1	NA	0	NA	0	NA	0	NA	0	NA	0	NA	0	NA	0	NA	0	NA	0	NA	0	NA	0	NA	0	NA	0	NA	0	NA	0	NA	0	NA
Phvul.001G156400	NA	0	NA	0	NA	0	NA	0	NA	0	NA	0	NA	0	NA	0	NA	0	NA	0	NA	0	NA	0	NA	0	NA	0	NA	0	NA	0	NA	0	NA	0	NA	0	NA	0	NA	0	NA	0	0.162112	3	NA	1	0.162112
Phvul.001G156500	NA	0	NA	0	NA	0	NA	0	NA	0	NA	0	NA	0	NA	0	NA	0	NA	0	NA	0	NA	0	NA	0	NA	0	NA	0	NA	0	NA	0	NA	0	NA	0	NA	0	NA	0	NA	0	NA	0	NA	0	NA
Phvul.001G156600	NA	0	NA	0	NA	0	NA	0	NA	0	NA	0	NA	0	NA	0	NA	0	NA	0	NA	0	NA	0	NA	0	NA	0	NA	0	NA	0	NA	0	NA	0	NA	0	NA	0	NA	0	NA	0	NA	1	NA	1	NA
Phvul.001G156800	NA	0	NA	0	NA	0	NA	0	NA	0	NA	0	NA	0	NA	0	NA	0	NA	0	NA	0	NA	0	NA	0	NA	0	NA	0	NA	0	NA	0	NA	0	NA	0	NA	0	NA	0	NA	0	NA	0	NA	1	NA
Phvul.001G156900	NA	0	NA	0	NA	1	NA	1	NA	1	NA	1	NA	1	NA	0	NA	1	NA	1	NA	1	NA	1	NA	0	NA	1	NA	0	NA	1	NA	0	NA	1	NA	1	NA	1	NA	0	NA	1	NA	1	NA	1	NA
Phvul.001G157300	NA	0	NA	0	NA	0	NA	0	NA	1	NA	0	NA	0	NA	0	NA	0	NA	0	NA	0	NA	0	NA	0	NA	0	NA	0	NA	0	NA	0	NA	0	NA	0	NA	0	NA	0	NA	0	0.171942	11	0.171942	11	0.171942
Phvul.001G157400	NA	0	NA	0	NA	0	NA	0	NA	1	NA	0	NA	0	NA	1	NA	0	NA	0	NA	0	NA	0	NA	0	NA	0	NA	1	NA	0	NA	0	NA	0	NA	0	NA	0	NA	1	NA	1	0.150631	3	0.150631	3	0.150631
Phvul.001G157500	NA	0	NA	0	NA	0	NA	0	NA	0	NA	0	NA	0	NA	0	NA	0	NA	0	NA	0	NA	0	NA	0	NA	0	NA	0	NA	0	NA	0	NA	0	NA	0	NA	0	NA	0	NA	0	NA	1	NA	1	NA
Phvul.001G157600	NA	0	NA	0	NA	0	NA	0	NA	0	NA	0	NA	0	NA	0	NA	0	NA	0	NA	0	NA	0	NA	0	NA	1	NA	0	NA	0	NA	0	NA	0	NA	0	NA	1	NA	0	NA	0	NA	0	NA	0	NA
Phvul.001G157700	NA	0	NA	0	NA	0	NA	0	NA	0	NA	0	NA	0	NA	0	NA	0	NA	0	NA	0	NA	0	NA	0	NA	0	NA	0	NA	0	NA	0	NA	0	NA	0	NA	0	NA	0	NA	0	NA	3	NA	2	NA
Phvul.001G157900	NA	0	NA	1	NA	1	NA	1	NA	1	NA	0	NA	0	NA	0	NA	0	NA	1	NA	0	NA	0	NA	0	NA	0	NA	0	NA	0	NA	0	NA	0	NA	0	NA	1	NA	0	NA	0	0.934233	10	0.934233	10	1.09127
Phvul.001G158000	NA	0	NA	0	NA	0	NA	0	NA	0	NA	0	NA	0	NA	0	NA	0	NA	0	NA	0	NA	0	NA	0	NA	0	NA	0	NA	0	NA	0	NA	0	NA	0	NA	0	NA	0	NA	0	NA	2	NA	1	NA
Phvul.001G158100	NA	0	NA	0	NA	0	NA	0	NA	0	0.299645	2	NA	0	NA	0	NA	0	NA	1	NA	1	NA	0	NA	0	NA	1	NA	0	NA	0	NA	0	NA	0	NA	0	NA	0	NA	0	NA	0	NA	5	NA	5	NA
Phvul.001G158200	NA	0	NA	0	NA	0	NA	0	NA	0	NA	0	NA	0	NA	0	NA	0	NA	0	NA	0	NA	0	NA	0	NA	0	NA	0	NA	0	NA	0	NA	0	NA	0	NA	0	NA	0	NA	0	NA	0	NA	0	NA
Phvul.001G158300	NA	0	NA	0	NA	0	NA	0	NA	0	NA	0	NA	0	NA	0	NA	0	NA	0	NA	0	NA	0	NA	0	NA	0	NA	0	NA	0	NA	0	NA	0	NA	0	NA	0	NA	0	NA	0	NA	1	NA	0	NA
Phvul.001G158400	NA	0	NA	0	NA	0	NA	0	NA	0	NA	0	NA	0	NA	0	NA	0	NA	0	NA	0	NA	0	NA	0	NA	0	NA	0	NA	0	NA	0	NA	0	NA	0	NA	0	NA	0	NA	0	0.252871	6	0.252871	6	0.252871
Phvul.001G158500	NA	0	NA	0	NA	0	NA	0	NA	0	NA	0	NA	0	NA	0	NA	0	NA	0	NA	0	NA	0	NA	0	NA	0	NA	0	NA	0	NA	0	NA	0	NA	0	NA	0	NA	0	NA	0	NA	2	NA	1	NA
Phvul.001G158600	NA	0	NA	0	NA	0	NA	0	NA	0	NA	0	NA	0	NA	0	NA	0	NA	0	NA	0	NA	0	NA	0	NA	0	NA	0	NA	0	NA	0	NA	0	NA	0	NA	0	NA	1	NA	0	NA	0	NA	0	NA
Phvul.001G158700	NA	0	NA	0	NA	0	NA	0	NA	0	NA	0	NA	0	NA	0	NA	0	NA	0	NA	0	NA	0	NA	0	NA	0	NA	0	NA	0	NA	0	NA	0	NA	0	NA	0	NA	0	NA	0	NA	1	NA	1	NA
Phvul.001G158800	NA	0	NA	0	NA	0	NA	0	NA	0	NA	0	NA	0	NA	0	NA	0	NA	0	NA	0	NA	0	NA	0	NA	0	NA	0	NA	0	NA	0	NA	0	NA	0	NA	0	NA	0	NA	0	NA	0	NA	0	NA
Phvul.001G158900	NA	0	NA	0	NA	0	NA	0	NA	0	NA	0	NA	0	NA	0	NA	0	NA	0	NA	0	NA	0	NA	0	NA	0	NA	0	NA	0	NA	0	NA	0	NA	0	NA	0	NA	0	NA	0	NA	0	NA	0	NA
Phvul.001G159000	NA	0	NA	0	NA	0	NA	0	NA	0	NA	0	NA	0	NA	0	NA	0	NA	0	NA	0	NA	0	NA	0	NA	0	NA	0	NA	0	NA	0	NA	0	NA	0	NA	0	NA	0	NA	0	NA	0	NA	0	NA
Phvul.001G159100	NA	0	NA	0	NA	0	NA	0	NA	0	NA	0	NA	0	NA	0	NA	1	NA	0	NA	0	NA	0	NA	0	NA	0	NA	0	NA	0	NA	0	NA	0	NA	0	NA	0	NA	1	NA	0	NA	1	NA	1	NA
Phvul.001G159200	NA	0	NA	0	NA	0	NA	0	NA	0	NA	0	NA	0	NA	0	NA	0	NA	0	NA	0	NA	0	NA	0	NA	0	NA	0	NA	0	NA	0	NA	0	NA	0	NA	0	NA	0	NA	0	NA	0	NA	0	NA
Phvul.001G159300	NA	0	NA	0	NA	0	NA	0	NA	0	NA	0	NA	0	NA	0	NA	0	NA	0	NA	0	NA	0	NA	0	NA	0	NA	0	NA	0	NA	0	NA	0	NA	0	NA	0	NA	0	NA	0	NA	0	NA	0	NA
Phvul.001G159400	NA	0	NA	0	NA	0	NA	0	NA	0	NA	0	NA	0	NA	0	NA	0	NA	0	NA	0	NA	0	NA	0	NA	0	NA	0	NA	0	NA	0	NA	0	NA	0	NA	0	NA	0	NA	0	NA	1	NA	0	NA
Phvul.001G159500	NA	0	NA	0	NA	0	NA	0	NA	0	NA	0	NA	0	NA	0	NA	0	NA	0	NA	0	NA	0	NA	0	NA	0	NA	0	NA	0	NA	0	NA	0	NA	0	NA	0	NA	0	NA	0	NA	1	NA	1	NA
Phvul.001G159600	NA	0	NA	0	NA	0	NA	0	NA	0	NA	0	NA	0	NA	0	NA	0	NA	0	NA	0	NA	0	NA	0	NA	0	NA	0	NA	0	NA	0	NA	0	NA	0	NA	0	NA	0	NA	0	NA	2	NA	2	NA
Phvul.001G159700	NA	0	NA	0	NA	0	NA	0	NA	0	NA	0	NA	0	NA	0	NA	0	NA	0	NA	0	NA	0	NA	0	NA	0	NA	0	NA	0	NA	0	NA	0	NA	0	NA	0	NA	0	NA	0	NA	0	NA	0	NA
Phvul.001G159800	NA	0	NA	0	NA	0	NA	0	NA	1	NA	0	NA	0	NA	0	NA	0	NA	0	NA	0	NA	0	NA	0	NA	0	NA	0	NA	0	NA	0	NA	0	NA	0	NA	0	NA	0	NA	0	NA	0	NA	0	NA
Phvul.001G160000	NA	0	NA	0	NA	0	NA	0	NA	0	NA	0	NA	0	NA	0	NA	0	NA	0	NA	0	NA	0	NA	0	NA	0	NA	0	NA	0	NA	0	NA	0	NA	0	NA	0	NA	0	NA	0	NA	2	NA	2	NA
Phvul.001G160100	NA	1	NA	1	NA	1	NA	1	NA	1	NA	1	NA	0	NA	1	NA	1	NA	1	NA	1	NA	1	NA	1	NA	1	NA	1	NA	1	NA	1	NA	1	NA	1	NA	0	NA	0	NA	1	0.547908	3	0.27351	2	0.271747
Phvul.001G160200	NA	0	NA	0	NA	0	NA	0	NA	0	NA	0	NA	0	NA	0	NA	0	NA	0	NA	0	NA	0	NA	0	NA	0	NA	0	NA	0	NA	0	NA	0	NA	0	NA	0	NA	0	NA	0	NA	1	NA	0	NA
Phvul.001G160300	NA	0	NA	0	NA	0	NA	0	NA	0	NA	0	NA	0	NA	0	NA	0	NA	0	NA	0	NA	0	NA	0	NA	0	NA	0	NA	0	NA	0	NA	0	NA	0	NA	0	NA	0	NA	0	NA	0	NA	0	NA
Phvul.001G160400	NA	0	NA	0	NA	0	NA	0	NA	0	NA	0	NA	0	NA	0	NA	0	NA	0	NA	0	NA	0	NA	0	NA	0	NA	0	NA	0	NA	0	NA	0	NA	0	NA	0	NA	0	NA	0	NA	0	NA	0	NA
Phvul.001G160500	NA	0	NA	0	NA	0	NA	0	NA	0	NA	0	NA	0	NA	0	NA	0	NA	0	NA	0	NA	0	NA	0	NA	0	NA	0	NA	0	NA	0	NA	0	NA	0	NA	0	NA	0	NA	0	NA	0	NA	0	NA
Phvul.001G160600	NA	1	NA	1	NA	1	NA	1	NA	1	NA	1	NA	1	NA	0	NA	2	NA	1	NA	1	NA	1	NA	0	NA	0	NA	1	NA	1	NA	1	NA	1	NA	1	NA	0	NA	1	NA	2	NA	3	NA	3	NA
Phvul.001G160700	NA	0	NA	0	NA	0	NA	0	NA	0	NA	0	NA	0	NA	0	NA	0	NA	0	NA	0	NA	0	NA	0	NA	0	NA	0	NA	0	NA	0	NA	0	NA	0	NA	0	NA	0	NA	0	NA	0	NA	0	NA
Phvul.001G160800	NA	0	NA	0	NA	0	NA	0	NA	0	NA	0	NA	0	NA	0	NA	0	NA	0	NA	0	NA	0	NA	0	NA	0	NA	0	NA	0	NA	0	NA	0	NA	0	NA	0	NA	0	NA	0	NA	1	NA	1	NA
Phvul.001G160900	0.132177	4	NA	0	0.669778	8	0.395847	6	0.132177	4	0.266942	5	0.531138	3	NA	4	0.398075	6	0.262688	7	0.669778	8	NA	2	NA	0	0.174915	5	0.398539	6	NA	0	0.266342	2	0.53254	4	0.400896	6	NA	0	0.263388	7	1.07519	6	NA	0	0.266342	2	0.400525
Phvul.001G161000	NA	0	NA	0	NA	0	NA	0	NA	0	NA	0	NA	0	NA	0	NA	0	NA	0	NA	0	NA	0	NA	0	NA	0	NA	0	NA	0	NA	0	NA	1	NA	0	NA	0	NA	0	NA	0	0.0852859	4	0.0852859	4	0.0852859
Phvul.001G161100	NA	0	NA	0	NA	0	NA	0	NA	0	NA	0	NA	0	NA	0	NA	0	NA	0	NA	0	NA	0	NA	0	NA	1	NA	0	NA	0	NA	0	NA	0	NA	0	NA	0	NA	0	NA	0	NA	2	NA	2	NA
Phvul.001G161200	NA	0	NA	0	NA	0	NA	0	NA	0	NA	0	NA	0	NA	0	NA	0	NA	0	NA	0	NA	0	NA	0	NA	0	NA	0	NA	1	NA	0	NA	0	NA	0	NA	0	NA	0	NA	0	NA	2	NA	2	NA
Phvul.001G161300	NA	0	NA	0	NA	0	NA	0	NA	0	NA	0	NA	0	NA	0	NA	0	NA	0	NA	0	NA	0	NA	0	NA	0	NA	0	NA	0	NA	0	NA	0	NA	0	NA	0	NA	0	NA	0	NA	6	NA	4	NA
Phvul.001G161400	NA	0	NA	0	NA	0	NA	0	NA	0	NA	0	NA	0	NA	0	NA	0	NA	0	NA	0	NA	0	NA	0	NA	0	NA	0	NA	0	NA	0	NA	0	NA	1	NA	0	NA	0	NA	0	NA	1	NA	1	NA
Phvul.001G161500	NA	0	NA	0	NA	0	NA	0	NA	0	NA	0	NA	0	NA	0	NA	0	NA	0	NA	0	NA	0	NA	0	NA	0	NA	0	NA	0	NA	0	NA	0	NA	0	NA	0	NA	0	NA	0	NA	5	NA	5	NA
Phvul.001G161600	0.277285	2	0.277285	2	0.277285	2	NA	1	0.277399	2	NA	1	0.55499	3	NA	1	NA	2	0.277399	2	0.277285	2	0.277285	2	NA	0	NA	1	0.55499	3	0.55499	3	0.55499	3	0.55499	3	0.55499	3	NA	2	NA	0	NA	0	0.739068	11	0.739068	11	0.646194
Phvul.001G161700	NA	0	NA	0	NA	0	NA	0	NA	0	NA	0	NA	0	NA	0	NA	0	NA	0	NA	0	NA	0	NA	0	NA	0	NA	0	NA	0	NA	0	NA	0	NA	0	NA	0	NA	0	NA	0	NA	0	NA	0	NA
Phvul.001G161800	NA	1	NA	1	NA	1	NA	0	NA	0	NA	0	NA	1	NA	2	NA	1	NA	1	NA	2	NA	2	NA	1	NA	2	NA	3	NA	3	NA	2	NA	1	NA	2	NA	1	NA	4	NA	1	0.905876	13	0.81499	12	0.746018
Phvul.001G161900	NA	0	NA	0	NA	0	NA	0	NA	0	NA	0	NA	0	NA	0	NA	0	NA	0	NA	0	NA	0	NA	0	NA	0	NA	0	NA	0	NA	0	NA	0	NA	0	NA	0	NA	0	NA	0	0.212798	7	0.212798	7	0.212798
Phvul.001G162000	NA	1	NA	0	NA	0	NA	0	NA	1	NA	0	NA	1	NA	0	NA	1	NA	0	NA	0	NA	0	NA	0	NA	0	NA	0	NA	0	NA	0	NA	1	NA	0	NA	0	NA	1	NA	1	NA	1	NA	1	0.254934
Phvul.001G162100	NA	0	NA	0	NA	0	NA	0	NA	0	NA	0	NA	0	NA	0	NA	0	NA	0	NA	0	NA	0	NA	0	NA	0	NA	0	NA	0	NA	0	NA	0	NA	0	NA	0	NA	0	NA	0	NA	0	NA	0	NA
Phvul.001G162200	NA	0	NA	0	NA	0	NA	0	NA	0	NA	0	NA	0	NA	0	NA	0	NA	0	NA	0	NA	0	NA	0	NA	0	NA	0	NA	0	NA	0	NA	0	NA	0	NA	0	NA	0	NA	0	NA	2
Phvul.001G162300	NA	0	NA	0	NA	0	NA	0	NA	0	NA	0	NA	0	NA	0	NA	0	NA	0	NA	0	NA	0	NA	0	NA	0	NA	0	NA	0	NA	0	NA	0	NA	0	NA	0	NA	0	NA	0	0.100144	4	0.100144	4	0.100144
Phvul.001G162400	NA	0	NA	0	NA	0	NA	0	NA	0	NA	0	NA	0	NA	0	NA	0	NA	0	NA	0	NA	0	NA	0	NA	0	NA	0	NA	0	NA	0	NA	0	NA	0	NA	0	NA	0	NA	0	NA	0	NA	0	NA
Phvul.001G162500	NA	0	NA	0	NA	0	NA	0	NA	0	NA	0	NA	0	NA	0	NA	0	NA	0	NA	0	NA	0	NA	0	NA	0	NA	0	NA	0	NA	0	NA	0	NA	0	NA	0	NA	0	NA	0	NA	0	NA	0	NA
Phvul.001G162600	NA	0	NA	0	NA	0	NA	1	NA	1	NA	0	NA	0	NA	0	NA	0	NA	0	NA	0	NA	0	NA	0	NA	0	NA	0	NA	0	NA	1	0.290247	3	NA	0	NA	0	NA	0	NA	0	0.290313	3	0.290313	3	0.290313
Phvul.001G162700	NA	0	NA	0	NA	0	NA	0	NA	0	NA	0	NA	0	NA	0	NA	0	NA	0	NA	0	NA	0	NA	0	NA	0	NA	0	NA	0	NA	0	NA	0	NA	0	NA	0	NA	0	NA	0	0.231142	7	0.154103	6	0.184562
Phvul.001G162800	NA	1	NA	1	0.303391	2	NA	1	NA	1	NA	0	NA	1	NA	1	NA	1	NA	1	NA	1	NA	1	NA	0	0.303391	2	NA	0	NA	1	NA	1	NA	1	NA	1	NA	1	NA	1	NA	1	0.758609	7	0.758609	7	0.606588
Phvul.001G162900	NA	0	NA	0	NA	0	NA	0	NA	0	NA	0	NA	0	NA	0	NA	0	NA	0	NA	0	NA	0	NA	0	NA	1	NA	0	NA	0	NA	0	NA	0	NA	0	NA	0	NA	0	NA	0	NA	0	NA	1	NA
Phvul.001G163000	NA	0	NA	0	NA	0	NA	0	NA	0	NA	0	NA	0	NA	0	NA	0	NA	0	NA	0	NA	0	NA	0	NA	0	NA	0	NA	0	NA	0	NA	0	NA	0	NA	0	NA	0	NA	0	0.29963	2	0.29963	2	0.29963
Phvul.001G163100	NA	0	NA	0	NA	1	NA	0	NA	0	NA	0	NA	0	NA	0	NA	0	NA	0	NA	0	NA	0	NA	0	NA	0	NA	0	NA	0	NA	0	NA	0	NA	0	NA	0	NA	0	NA	0	NA	0	NA	1	NA
Phvul.001G163400	NA	0	NA	0	NA	0	NA	0	NA	0	NA	0	NA	0	NA	0	NA	0	NA	0	NA	0	NA	0	NA	0	NA	0	NA	0	NA	0	NA	0	NA	0	NA	0	NA	0	NA	0	NA	0	2.71308	12	2.71377	12	2.98661
Phvul.001G163600	NA	0	NA	0	NA	0	NA	0	NA	0	NA	0	NA	0	NA	0	NA	0	NA	0	NA	0	NA	0	NA	0	NA	0	NA	0	NA	0	NA	0	NA	0	NA	0	NA	0	NA	0	NA	0	0.280224	14	0.0933256	8	0.280224
Phvul.001G163700	NA	1	NA	1	NA	1	NA	0	NA	0	NA	0	NA	0	NA	0	NA	1	NA	1	NA	1	NA	0	NA	0	NA	0	NA	0	NA	0	NA	0	NA	0	NA	0	NA	0	NA	0	NA	1	1.37384	6	1.64852	7	1.37311
Phvul.001G163800	NA	0	NA	0	NA	0	NA	0	NA	0	NA	0	NA	0	NA	0	NA	0	NA	0	NA	0	NA	0	NA	0	NA	0	NA	0	NA	1	NA	0	NA	0	NA	0	NA	0	NA	0	NA	0	0.308183	2	0.308183	2	0.308183
Phvul.001G164000	NA	0	NA	0	NA	0	NA	0	NA	0	NA	0	NA	0	NA	0	NA	0	NA	0	NA	0	NA	0	NA	0	NA	0	NA	0	NA	0	NA	0	NA	0	NA	0	NA	0	NA	0	NA	0	NA	0	NA	0	NA
Phvul.001G164100	NA	0	NA	0	NA	0	NA	0	NA	0	NA	0	NA	0	NA	0	NA	0	NA	0	NA	0	NA	0	NA	0	NA	0	NA	0	NA	0	NA	0	NA	0	NA	0	NA	0	NA	0	NA	0	NA	0	NA	0	NA
Phvul.001G164200	NA	0	NA	0	NA	0	NA	0	NA	0	NA	0	NA	0	NA	0	NA	0	NA	0	NA	0	NA	0	NA	0	NA	0	NA	0	NA	0	NA	0	NA	0	NA	0	NA	0	NA	0	NA	0	NA	1	NA	1	NA
Phvul.001G164300	NA	1	NA	0	NA	1	NA	1	NA	0	NA	0	NA	0	NA	0	NA	0	NA	1	NA	1	NA	0	NA	0	NA	0	NA	0	NA	0	NA	0	NA	0	NA	0	NA	0	NA	0	NA	1	1.09802	5	1.37558	7	1.37558
Phvul.001G164400	NA	0	NA	0	NA	1	NA	0	NA	0	NA	0	NA	0	NA	0	NA	0	NA	0	NA	0	NA	0	NA	0	NA	0	NA	0	NA	0	NA	0	NA	0	NA	1	NA	0	NA	0	NA	1	NA	4	NA	3	NA
Phvul.001G164500	NA	0	NA	0	NA	0	NA	0	NA	0	NA	0	NA	0	NA	0	NA	0	NA	0	NA	0	NA	0	NA	0	NA	0	NA	0	NA	0	NA	0	NA	0	NA	0	NA	0	NA	0	NA	0	0.0677489	11	0.114499	11	0.0873077
Phvul.001G164600	NA	0	NA	0	NA	0	NA	0	NA	0	NA	0	NA	0	NA	0	NA	0	NA	0	NA	0	NA	0	NA	0	NA	0	NA	0	NA	0	NA	0	NA	0	NA	0	NA	0	NA	0	NA	0	NA	0	NA	0	NA
Phvul.001G164800	NA	0	NA	0	NA	0	NA	0	NA	0	NA	0	NA	0	NA	0	NA	0	NA	0	NA	0	NA	0	NA	0	NA	0	NA	0	NA	0	NA	0	NA	0	NA	0	NA	0	NA	0	NA	0	0.939122	8	0.624177	6	0.939122
Phvul.001G164900	NA	0	NA	0	NA	0	NA	0	NA	0	NA	0	NA	0	NA	0	NA	0	NA	0	NA	0	NA	0	NA	0	NA	0	NA	0	NA	0	NA	0	NA	0	NA	0	NA	0	NA	0	NA	0	NA	4	NA	4	NA
Phvul.001G165000	NA	0	NA	0	NA	0	NA	1	NA	0	NA	0	NA	0	NA	0	NA	0	NA	0	NA	0	NA	0	NA	0	NA	0	NA	0	NA	0	NA	1	NA	1	NA	0	NA	0	NA	0	NA	0	NA	1	NA	1	NA
Phvul.001G165100	NA	0	NA	0	NA	0	NA	0	NA	0	NA	0	NA	0	NA	0	NA	0	NA	0	NA	0	NA	0	NA	0	NA	0	NA	0	NA	0	NA	0	NA	0	NA	0	NA	1	NA	0	NA	0	1.94739	9	1.66869	8	1.66929
Phvul.001G165200	NA	0	NA	0	NA	0	NA	0	NA	0	NA	0	NA	0	NA	0	NA	0	NA	0	NA	0	NA	0	NA	0	NA	0	NA	0	NA	0	NA	0	NA	0	NA	0	NA	0	NA	0	NA	0	NA	0	NA	0	NA
Phvul.001G165266	NA	0	NA	0	NA	0	NA	0	NA	0	NA	0	NA	0	NA	0	NA	0	NA	0	NA	0	NA	0	NA	0	NA	0	NA	0	NA	0	NA	0	NA	0	NA	0	NA	0	NA	0	NA	0	NA	0	NA	0	NA
Phvul.001G165332	NA	0	NA	0	NA	0	NA	0	NA	1	NA	0	NA	0	NA	0	NA	0	NA	0	NA	0	NA	1	NA	0	NA	0	NA	0	NA	0	NA	0	NA	0	NA	0	NA	0	NA	0	NA	0	0.784655	12	0.784655	12	0.784655
Phvul.001G165400	NA	0	NA	0	NA	0	NA	0	NA	0	NA	0	NA	0	NA	0	NA	0	NA	0	NA	0	NA	0	NA	0	NA	0	NA	0	NA	0	NA	0	NA	0	NA	0	NA	0	NA	0	NA	0	1.15062	5	1.15062	5	1.15062
Phvul.001G165500	NA	0	NA	0	NA	0	NA	0	NA	0	NA	0	NA	0	NA	0	NA	0	NA	0	NA	1	NA	0	NA	0	NA	0	NA	0	NA	0	NA	0	NA	0	NA	0	NA	0	NA	0	NA	0	NA	7	NA	7	NA
Phvul.001G165600	NA	0	NA	0	NA	0	NA	0	NA	0	NA	0	NA	0	NA	0	NA	0	NA	0	NA	0	NA	0	NA	0	NA	0	NA	0	NA	0	NA	0	NA	0	NA	0	NA	0	NA	0	NA	0	0.304094	2	0.304094	2	0.304094
Phvul.001G165700	NA	0	NA	0	NA	0	NA	0	NA	0	NA	0	NA	0	NA	0	NA	0	NA	0	NA	0	NA	0	NA	0	NA	1	NA	0	NA	0	NA	0	NA	0	NA	0	NA	0	NA	0	NA	1	NA	0	NA	0	NA
Phvul.001G165800	NA	0	NA	0	NA	5	NA	0	NA	0	NA	0	NA	3	NA	4	NA	2	NA	3	NA	3	NA	0	NA	0	NA	0	NA	0	NA	0	NA	4	NA	0	NA	4	NA	0	NA	5	NA	1	NA	13	NA	18	NA
Phvul.001G165900	2.32913	13	NA	0	0.258555	3	NA	2	0.517754	3	NA	0	0.517565	3	0.258555	3	NA	0	NA	0	NA	4	NA	5	NA	0	0.258555	2	NA	0	NA	0	NA	0	NA	0	0.776909	4	NA	0	NA	3	NA	1	0.77567	13	1.55293	7	1.81222
Phvul.001G166000	0.259045	2	NA	0			NA	0	NA	0	NA	0	NA	0	NA	0	0.259045	2	NA	0	NA	0	NA	1	NA	0	0.777436	4	NA	0	NA	1	NA	0	NA	0	NA	0	0.518205	3	NA	0	0.259045	2	1.81446	18	NA	11	1.12208
Phvul.001G166100	NA	0	NA	0	NA	0	0.253995	2	NA	1	NA	1	NA	1	NA	0	NA	0	NA	0	0.764054	4	NA	1	NA	0	NA	0	NA	0	NA	0	NA	0	NA	0	NA	0	NA	3	NA	0	NA	0	0.253995	2	NA	1	0.253995
Phvul.001G166300	NA	4	NA	0	0.518746	4	NA	0	NA	4	NA	4	NA	3	NA	0	NA	0	NA	4	NA	2	NA	4			NA	3	NA	0	1.30007	7	NA	0	NA	0	NA	0	NA	0	NA	0			1.82145	9	0.647809	14	2.86649
Phvul.001G166400	0.77885	14	0.778084	17	1.29901	12	0.259188	8	1.20754	34	NA	0	NA	0	0.778879	8	0.60456	12	0.926708	17	0.63077	13	1.81658	8			0.86379	14	0.908839	11	0.45433	11	0.974071	20	0.713166	18	3.3815	7	1.16769	13	1.03811	19			1.23463	24	0.695294	37	0.647019
Phvul.001G166500	NA	1	NA	2	NA	1	NA	3	NA	2	NA	2	NA	2	NA	0	NA	2	NA	2	NA	2	NA	3	NA	1	NA	2	NA	1	NA	2	NA	2	NA	2	NA	1	NA	2	NA	2	NA	2	1.66962	16	1.54088	15	1.67015
Phvul.001G166600	NA	1	NA	0	NA	1	NA	0	NA	0	NA	0	NA	0	NA	0	NA	1	NA	1	NA	1	NA	0	NA	0	NA	0	NA	0	NA	0	NA	0	NA	0	NA	1	NA	0	NA	0	NA	0	NA	1	NA	1	NA
Phvul.001G166700	NA	0	NA	0	NA	0	NA	0	NA	0	NA	0	NA	0	NA	0	NA	0	NA	0	NA	0	NA	0	NA	0	NA	0	NA	0	NA	0	NA	0	NA	0	NA	0	NA	0	NA	0	NA	0	NA	1	NA	1	NA
Phvul.001G166800	NA	0	NA	0	NA	0	NA	0	NA	0	NA	0	NA	0	NA	0	NA	0	NA	0	NA	0	NA	0	NA	0	NA	0	NA	0	NA	0	NA	0	NA	0	NA	0	NA	0	NA	0	NA	0	NA	2	NA	2	NA
Phvul.001G166900	NA	0	NA	0	NA	0	NA	0	NA	0	NA	0	NA	0	NA	0	NA	0	NA	0	NA	0	NA	0	NA	0	NA	0	NA	0	NA	0	NA	0	NA	0	NA	0	NA	0	NA	0	NA	0	0.56094	3	0.56094	3	0.56094
Phvul.001G167000	NA	0	NA	0	NA	0	NA	0	NA	0	NA	0	NA	0	NA	0	NA	0	NA	0	NA	0	NA	0	NA	0	NA	0	NA	0	NA	0	NA	0	NA	0	NA	0	NA	0	NA	0	NA	0	NA	1	NA	1	NA
Phvul.001G167100	NA	0	NA	0	NA	0	NA	0	NA	0	NA	0	NA	0	NA	0	NA	0	NA	0	NA	0	NA	0	NA	0	NA	0	NA	0	NA	0	NA	0	NA	0	NA	0	NA	0	NA	0	NA	0	NA	1	NA	1	NA
Phvul.001G167200	NA	1	NA	0	NA	0	NA	0	NA	0	NA	1	NA	1	NA	1	NA	0	NA	1	NA	0	NA	1	NA	0	NA	1	NA	1	NA	1	NA	1	NA	1	NA	0	NA	1	NA	1	NA	0	NA	0	NA	0	NA
Phvul.001G167300	NA	0	NA	0	NA	0	NA	0	NA	0	NA	0	NA	0	NA	0	NA	0	NA	0	NA	0	NA	0	NA	0	NA	0	NA	0	NA	0	NA	0	NA	0	NA	0	NA	0	NA	0	NA	0	0.616744	3	0.616744	3	0.616744
Phvul.001G167400	NA	2	NA	0	NA	2	NA	0	NA	0	NA	2	NA	2	NA	0	NA	2	NA	2	NA	2	NA	2	NA	0	NA	2	NA	1	NA	2	NA	2	NA	2	NA	0	NA	2	NA	1	NA	0	NA	0	NA	0	NA
Phvul.001G167500	NA	0	NA	0	NA	0	NA	0	NA	0	NA	0	NA	0	NA	0	NA	0	NA	0	NA	0	NA	0	NA	0	NA	0	NA	0	NA	0	NA	0	NA	0	NA	0	NA	0	NA	0	NA	0	NA	1	NA	1	NA
Phvul.001G167600	NA	0	NA	1	NA	1	NA	1	NA	1	NA	0	NA	0	NA	0	NA	1	NA	1	NA	1	NA	1	NA	0	NA	1	NA	1	NA	1	NA	1	NA	1	NA	1	NA	1	NA	1	NA	1	0.299511	4	0.299493	6	0.299493
Phvul.001G167700	NA	1	NA	0	NA	0	NA	0	NA	2	NA	0	NA	0	NA	0	NA	0	NA	0	NA	0	NA	0	NA	0	NA	0	NA	0	NA	0	NA	0	NA	0	NA	0	NA	0	NA	0	NA	0	0.195769	13	0.251188	9	0.209242
Phvul.001G167800	NA	0	NA	0	NA	0	NA	0	NA	0	NA	0	NA	0	NA	0	NA	0	NA	0	NA	0	NA	0	NA	0	NA	0	NA	0	NA	0	NA	0	NA	0	NA	0	NA	0	NA	0	NA	0	0.19195	8	0.19195	8	0.19195
Phvul.001G167900	NA	0	NA	0	NA	0	NA	0	NA	0	NA	0	NA	0	NA	0	NA	0	NA	0	NA	0	NA	0	NA	1	NA	0	NA	0	NA	0	NA	0	NA	0	NA	1	NA	0	NA	0	NA	0	NA	3	NA	3	NA
Phvul.001G168000	NA	0	NA	0	NA	0	NA	0	NA	0	NA	0	NA	0	NA	0	NA	0	NA	0	NA	0	NA	0	NA	1	NA	0	NA	0	NA	0	NA	0	NA	0	NA	0	NA	0	NA	0	NA	1	NA	1	NA	1	NA
Phvul.001G168100	NA	0	NA	1	NA	0	NA	0	NA	1	NA	0	NA	0	NA	1	NA	1	NA	0	NA	0	NA	0	NA	0	NA	1	NA	2	NA	0	NA	1	NA	1	NA	1	NA	0	NA	1	NA	1	0.144068	3	0.144068	3	NA
Phvul.001G168200	NA	0	NA	0	NA	0	NA	0	NA	0	NA	0	NA	0	NA	0	NA	0	NA	0	NA	0	NA	0	NA	0	NA	0	NA	0	NA	0	NA	0	NA	0	NA	0	NA	0	NA	0	NA	0	0.229458	7	0.308219	2	0.409889
Phvul.001G168300	NA	0	NA	0	NA	0	NA	0	NA	1	NA	0	NA	0	NA	0	NA	0	NA	1	NA	0	NA	0	NA	0	NA	0	NA	0	NA	0	NA	0	NA	0	NA	0	NA	0	NA	0	NA	1	0.100985	4	0.0756183	5	0.0756183
Phvul.001G168400	NA	1	0.312498	2	0.312498	2	NA	0	NA	1	NA	1	NA	0	0.312498	2	NA	0	NA	1	0.312498	2	0.312498	2	NA	1	0.312498	2	NA	1	0.312498	2	0.312498	2	0.312498	2	NA	2	0.312498	2	NA	1	NA	1	NA	2	NA	2	NA
Phvul.001G168500	NA	0	NA	0	NA	0	NA	0	NA	0	NA	0	NA	0	NA	0	NA	0	NA	0	NA	0	NA	0	NA	0	NA	0	NA	0	NA	0	NA	0	NA	0	NA	0	NA	0	NA	0	NA	0	NA	0	NA	0	NA
Phvul.001G168600	NA	0	NA	1	NA	1	NA	0	NA	0	NA	1	NA	0	NA	0	NA	1	NA	1	NA	1	NA	2	NA	1	NA	1	NA	1	NA	0	NA	1	NA	1	NA	1	NA	1	NA	1	NA	1	NA	0	NA	0	NA
Phvul.001G168800	NA	1	NA	1	NA	1	NA	0	NA	0	NA	1	NA	1	NA	0	NA	1	NA	1	NA	1	NA	1	NA	0	NA	1	NA	1	NA	1	NA	1	NA	1	NA	1	NA	1	NA	0	NA	0	NA	4	NA	5	NA
Phvul.001G168900	NA	0	NA	0	NA	0	NA	0	NA	0	NA	0	NA	0	NA	0	NA	0	NA	0	NA	0	NA	0	NA	0	NA	0	NA	0	NA	0	NA	0	NA	0	NA	0	NA	0	NA	0	NA	0	NA	0	NA	0	NA
Phvul.001G169000	NA	1	NA	1	NA	0	NA	0	NA	0	NA	0	NA	0	NA	0	NA	1	NA	1	NA	1	NA	0	NA	0	NA	0	NA	0	NA	0	NA	0	NA	0	NA	1	NA	0	NA	0	NA	0	1.09771	16	1.29702	18	1.95043
Phvul.001G169100	NA	0	NA	0	NA	0	NA	2	NA	2	NA	0	NA	1	NA	1	NA	1	NA	1	NA	0	NA	0	NA	2	NA	0	NA	1	NA	0	NA	0	NA	1	NA	0	NA	0	NA	1	NA	2	0.451512	19	0.430415	16	0.451512
Phvul.001G169200	NA	0	NA	0	NA	0	NA	0	NA	0	NA	0	NA	0	NA	0	NA	0	NA	0	NA	0	NA	0	NA	0	NA	0	NA	0	NA	0	NA	0	NA	0	NA	0	NA	0	NA	0	NA	0	NA	0	NA	0	NA
Phvul.001G169300	NA	0	NA	0	NA	0	NA	0	NA	0	NA	0	NA	0	NA	0	NA	0	NA	0	NA	0	NA	0	NA	0	NA	0	NA	0	NA	0	NA	0	NA	0	NA	0	NA	0	NA	0	NA	0	0.136032	10	0.105561	12	NA
Phvul.001G169400	0.35371	2	NA	1	NA	0	NA	2	NA	1	NA	0	NA	0	NA	0	NA	1	NA	1	NA	1	NA	0	NA	1	NA	0	NA	0	NA	1	NA	1	NA	0	0.35371	2	NA	0	NA	1	NA	1	NA	2	NA	1	NA
Phvul.001G169500	NA	0	NA	0	NA	0	NA	0	NA	0	NA	0	NA	0	NA	0	NA	0	NA	0	NA	0	NA	0	NA	0	NA	0	NA	0	NA	0	NA	0	NA	0	NA	0	NA	0	NA	0	NA	1	0.308554	2	0.308554	2	NA
Phvul.001G169600	NA	0	NA	0	NA	0	NA	0	NA	0	NA	0	NA	0	NA	0	NA	0	NA	0	NA	0	NA	0	NA	0	NA	0	NA	0	NA	0	NA	0	NA	0	NA	0	NA	0	NA	0	NA	0	0.0920405	4	0.0920405	4	0.0920405
Phvul.001G169700	NA	0	NA	0	NA	0	NA	0	NA	0	NA	0	NA	0	NA	0	NA	0	NA	0	NA	0	NA	0	NA	0	NA	0	NA	0	NA	0	NA	0	NA	0	NA	0	NA	0	NA	0	NA	0	NA	1	NA	1	NA
Phvul.001G169800	NA	0	NA	0	NA	0	NA	0	NA	0	NA	1	NA	1	NA	0	NA	0	NA	0	NA	0	NA	1	NA	0	NA	0	NA	0	NA	0	NA	0	NA	0	NA	0	NA	0	NA	0	NA	0	NA	6	NA	6	NA
Phvul.001G169900	NA	0	NA	0	NA	0	NA	1	NA	1	NA	1	NA	0	NA	0	NA	0	NA	0	NA	0	NA	1	NA	1	NA	0	NA	0	NA	0	NA	0	NA	0	NA	0	NA	0	NA	1	NA	1	NA	1	NA	1	NA
Phvul.001G170000	NA	0	NA	0	NA	0	NA	0	NA	0	NA	0	NA	0	NA	0	NA	0	NA	0	NA	0	NA	0	NA	0	NA	0	NA	0	NA	0	NA	0	NA	0	NA	0	NA	0	NA	0	NA	0	NA	0	NA	0	NA
Phvul.001G170100	NA	0	NA	0	NA	0	NA	0	NA	0	NA	0	NA	0	NA	0	NA	0	NA	0	NA	0	NA	0	NA	2	NA	0	NA	0	NA	0	NA	0	NA	0	NA	0	NA	0	NA	0	NA	0	NA	1	NA	1	NA
Phvul.001G170150	NA	0	NA	0	NA	0	NA	0	NA	0	NA	0	NA	0	NA	0	NA	0	NA	0	NA	0	NA	0	NA	0	NA	0	NA	0	NA	0	NA	0	NA	0	NA	0	NA	0	NA	0	NA	0	NA	0	NA	0	NA
Phvul.001G170200	NA	0	NA	0	NA	0	NA	0	NA	0	NA	0	NA	0	NA	0	NA	0	NA	0	NA	0	NA	0	NA	0	NA	0	NA	0	NA	0	NA	0	NA	0	NA	0	NA	0	NA	0	NA	0	NA	4	NA	4	NA
Phvul.001G170300	NA	0	NA	0	NA	0	NA	0	NA	0	NA	0	NA	0	NA	0	NA	0	NA	0	NA	0	NA	0	NA	0	NA	0	NA	0	NA	0	NA	0	NA	0	NA	0	NA	0	NA	0	NA	0	NA	1	NA	1	NA
Phvul.001G170400	NA	0	NA	0	NA	0	NA	0	NA	0	NA	0	NA	0	NA	0	NA	0	NA	0	NA	0	NA	0	NA	0	NA	0	NA	0	NA	0	NA	0	NA	0	NA	0	NA	0	NA	0	NA	0	NA	1	NA	0	NA
Phvul.001G170600	NA	0	NA	0	NA	0	NA	0	NA	0	NA	0	NA	0	NA	0	NA	0	NA	0	NA	0	NA	0	NA	0	NA	0	NA	0	NA	0	NA	0	NA	0	NA	0	NA	0	NA	0	NA	0	NA	3	NA	3	NA
Phvul.001G170701	NA	0	NA	0	NA	0	NA	0	NA	0	NA	0	NA	0	NA	0	NA	0	NA	0	NA	0	NA	0	NA	0	NA	0	NA	0	NA	1	NA	0	NA	0	NA	0	NA	0	NA	0	NA	0	NA	2	NA	3	NA
Phvul.001G170800	NA	0	NA	0	NA	0	NA	0	NA	0	NA	0	NA	0	NA	0	NA	0	NA	0	NA	0	NA	0	NA	0	NA	0	NA	0	NA	0	NA	0	NA	0	NA	0	NA	0	NA	0	NA	0	NA	0	NA	0	NA
Phvul.001G170900	NA	0	NA	0	NA	0	NA	0	NA	0	NA	0	NA	0	NA	0	NA	0	NA	0	NA	0	NA	0	NA	0	NA	0	NA	0	NA	0	NA	0	NA	0	NA	0	NA	0	NA	1	NA	0	NA	3	NA	3	NA
Phvul.001G171000	NA	0	NA	0	NA	0	NA	0	NA	0	NA	0	NA	0	NA	0	NA	0	NA	0	NA	0	NA	0	NA	0	NA	0	NA	0	NA	0	NA	0	NA	0	NA	0	NA	0	NA	0	NA	0	NA	2	NA	2	NA
Phvul.001G171100	NA	1	NA	1	NA	0	NA	2	NA	1	NA	0	NA	0	NA	0	NA	1	NA	0	NA	0	NA	0	NA	1	NA	0	NA	1	NA	1	NA	0	NA	0	NA	0	NA	0	NA	1	NA	0	NA	1	NA	1	NA
Phvul.001G171200	NA	0	NA	0	NA	0	NA	0	NA	0	NA	0	NA	0	NA	0	NA	0	NA	0	NA	0	NA	0	NA	0	NA	0	NA	0	NA	1	NA	0	NA	0	NA	0	NA	0	NA	0	NA	0	NA	0	NA	0	NA
Phvul.001G171400	0.854163	2	0.854163	2	NA	0	NA	0	NA	0	NA	0	NA	0	NA	0	NA	0	0.854163	2	0.854163	2	NA	0	NA	0	NA	0	NA	0	NA	0	NA	0	NA	0	0.854163	2	NA	0	NA	0	0.854163	2	NA	0	NA	0	NA
Phvul.001G171500	NA	0	NA	0	NA	0	NA	0	NA	0	NA	0	NA	0	NA	0	NA	0	NA	0	NA	0	NA	0	NA	0	NA	0	NA	0	NA	0	NA	0	NA	0	NA	0	NA	0	NA	0	NA	0	0.132412	10	0.136829	13	0.136967
Phvul.001G171600	NA	1	NA	0	NA	1	NA	0	NA	1	NA	1	NA	1	NA	1	NA	0	NA	1	NA	1	NA	1	NA	1	NA	0	NA	1	NA	1	NA	0	NA	1	NA	1	NA	1	NA	0	NA	1	0.0534872	7	NA	5	NA
Phvul.001G171700	NA	0	NA	0	NA	0	NA	0	NA	0	NA	0	NA	0	NA	0	NA	0	NA	0	NA	0	NA	0	NA	0	NA	0	NA	0	NA	0	NA	0	NA	0	NA	0	NA	0	NA	0	NA	0	NA	0	NA	0	NA
Phvul.001G171800	NA	1	NA	1	NA	1	NA	0	NA	0	NA	0	NA	0	NA	0	NA	0	NA	1	NA	1	NA	1	NA	1	NA	0	NA	1	NA	0	NA	0	NA	0	NA	1	NA	1	NA	0	NA	0	NA	1	NA	1	NA
Phvul.001G172000	NA	0	NA	0	NA	0	NA	0	NA	0	NA	0	NA	0	NA	0	NA	0	NA	0	NA	0	NA	0	NA	0	NA	1	NA	0	NA	0	NA	0	NA	0	NA	0	NA	0	NA	0	NA	0	NA	0	NA	0	NA
Phvul.001G172100	NA	0	NA	0	NA	0	NA	0	NA	0	NA	0	NA	0	NA	0	NA	0	NA	0	NA	0	NA	0	NA	0	NA	0	NA	0	NA	0	NA	0	NA	0	NA	0	NA	0	NA	0	NA	0	NA	0	NA	0	NA
Phvul.001G172200	NA	1	NA	1	NA	1	NA	1	NA	1	NA	0	NA	0	NA	0	NA	1	NA	1	NA	1	NA	0	NA	0	NA	0	NA	0	NA	0	NA	0	NA	0	NA	1	NA	0	NA	0	NA	1	NA	1	NA	1	NA
Phvul.001G172300	NA	0	NA	0	NA	0	NA	0	NA	0	NA	0	NA	0	NA	0	NA	0	NA	0	NA	0	NA	0	NA	0	NA	0	NA	0	NA	0	NA	0	NA	0	NA	0	NA	0	NA	0	NA	0	NA	0	NA	0	NA
Phvul.001G172400	NA	1	NA	1	NA	0	NA	1	NA	0	NA	0	NA	0	NA	0	NA	0	NA	1	NA	1	NA	0	NA	1	NA	0	NA	0	NA	0	NA	0	NA	1	NA	1	NA	0	NA	0	NA	1	0.160006	9	0.136977	10	0.136977
Phvul.001G172501	NA	0	NA	0	NA	0	NA	0	NA	0	NA	0	NA	0	NA	0	NA	0	NA	0	NA	0	NA	0	NA	0	NA	0	NA	0	NA	0	NA	0	NA	0	NA	0	NA	0	NA	0	NA	0	NA	1	NA	1	NA
Phvul.001G172600	NA	1	NA	1	NA	1	NA	1	NA	1	NA	1	NA	1	NA	0	NA	0	NA	1	NA	0	NA	1	NA	0	NA	0	NA	0	NA	1	NA	1	NA	0	NA	1	NA	1	NA	1	NA	1	0.104263	4	NA	2	0.104263
Phvul.001G172700	NA	0	NA	0	NA	0	NA	0	NA	0	NA	0	NA	0	NA	0	NA	0	NA	0	NA	0	NA	0	NA	0	NA	0	NA	0	NA	0	NA	0	NA	0	NA	0	NA	0	NA	0	NA	0	0.2022	5	0.30571	2	0.2022
Phvul.001G172900	NA	0	NA	0	NA	0	NA	0	NA	0	NA	0	NA	0	NA	0	NA	0	NA	0	NA	0	NA	0	NA	0	NA	0	NA	0	NA	0	NA	0	NA	0	NA	0	NA	0	NA	0	NA	0	NA	4	NA	3	NA
Phvul.001G173000	NA	0	NA	0	NA	0	NA	0	NA	0	NA	0	NA	0	NA	0	NA	0	NA	0	NA	0	NA	0	NA	0	NA	0	NA	0	NA	0	NA	0	NA	0	NA	0	NA	0	NA	0	NA	0	NA	0	NA	0	NA
Phvul.001G173100	NA	1	NA	1	NA	1	NA	0	NA	1	NA	1	NA	1	NA	0	NA	0	NA	1	NA	1	NA	1	NA	1	NA	1	NA	1	NA	1	NA	1	NA	1	NA	1	NA	1	NA	1	NA	1	NA	1	NA	1	NA
Phvul.001G173200	NA	0	NA	0	NA	0	NA	0	NA	0	NA	0	NA	0	NA	0	NA	0	NA	0	NA	0	NA	0	NA	0	NA	0	NA	0	NA	0	NA	0	NA	0	NA	0	NA	0	NA	0	NA	0	NA	0	NA	0	NA
Phvul.001G173300	NA	0	NA	0	NA	0	NA	1	NA	0	NA	0	NA	0	NA	0	NA	0	NA	0	NA	0	NA	0	NA	0	NA	0	NA	0	NA	0	NA	0	NA	0	NA	0	NA	0	NA	0	NA	0	NA	0	NA	0	NA
Phvul.001G173500	NA	0	NA	0	NA	1	NA	0	NA	0	NA	0	NA	0	NA	0	NA	0	NA	0	NA	0	NA	0	NA	0	NA	0	NA	0	NA	0	NA	0	NA	0	NA	0	NA	0	NA	0	NA	0	NA	1	NA	1	NA
Phvul.001G173800	NA	0	NA	0	NA	0	NA	0	NA	0	NA	0	NA	0	NA	0	NA	0	NA	0	NA	0	NA	0	NA	0	NA	0	NA	0	NA	0	NA	0	NA	0	NA	0	NA	0	NA	0	NA	0	NA	0	NA	0	NA
Phvul.001G173900	NA	0	NA	0	0.304783	2	NA	0	NA	1	NA	0	NA	0	NA	0	NA	0	NA	0	NA	0	NA	0	NA	0	NA	0	NA	0	NA	0	NA	0	NA	0	NA	0	0.304783	2	NA	0	NA	0	NA	2	NA	3	NA
Phvul.001G174000	NA	0	NA	1	NA	1	NA	1	NA	0	NA	0	NA	0	NA	0	NA	0	NA	0	NA	0	NA	0	NA	0	NA	1	NA	1	NA	1	NA	0	NA	1	NA	0	NA	1	NA	1	NA	1	NA	4	NA	4	NA
Phvul.001G174100	NA	0	NA	0	NA	0	NA	0	NA	0	NA	0	NA	0	NA	0	NA	0	NA	0	NA	0	NA	0	NA	0	NA	0	NA	0	NA	0	NA	0	NA	0	NA	0	NA	0	NA	0	NA	0	NA	0	NA	0	NA
Phvul.001G174200	NA	0	NA	0	NA	0	NA	0	NA	0	NA	0	NA	0	NA	0	NA	0	NA	0	NA	0	NA	0	NA	0	NA	0	NA	0	NA	0	NA	0	NA	0	NA	0	NA	0	NA	0	NA	0	0.59159	3	0.59159	3	0.59159
Phvul.001G174300	NA	1	NA	1	NA	0	NA	0	NA	0	NA	0	NA	0	NA	0	NA	1	NA	1	NA	1	NA	0	NA	0	NA	0	NA	0	NA	0	NA	0	NA	0	NA	0	NA	1	NA	0	NA	0	NA	0	NA	0	NA
Phvul.001G174400	NA	1	NA	0	0.606134	3	NA	1	0.606134	3	NA	1	NA	0	NA	0	NA	0	NA	1	NA	2	NA	1	NA	1	NA	0	0.302452	2	NA	1	NA	1	NA	1	NA	1	NA	1	NA	1	0.302434	4	0.100395	4	0.100395	4	0.15091
Phvul.001G174600	NA	0	NA	0	NA	0	NA	0	NA	0	NA	0	NA	0	NA	0	NA	0	NA	0	NA	0	NA	0	NA	0	NA	0	NA	0	NA	0	NA	0	NA	0	NA	0	NA	0	NA	0	NA	0	NA	1	NA	1	NA
Phvul.001G174700	NA	0	NA	0	NA	2	NA	0	NA	2	NA	0	NA	0	NA	0	NA	0	NA	0	NA	0	NA	0	NA	0	NA	2	NA	2	NA	0	NA	0	NA	0	NA	0	NA	1	NA	1	NA	0	0.952585	9	0.952585	9	0.952585
Phvul.001G174800	NA	0	NA	1	NA	1	NA	0	NA	1	NA	0	NA	0	NA	0	NA	0	NA	0	NA	0	NA	1	NA	0	NA	1	NA	1	NA	1	NA	0	NA	0	NA	0	NA	1	NA	1	NA	1	1.21179	5	0.604872	6	0.604872
Phvul.001G174900	NA	0	NA	1	NA	0	NA	0	NA	0	NA	0	NA	0	NA	0	NA	1	NA	1	NA	1	NA	0	NA	0	NA	0	NA	0	NA	0	NA	0	NA	0	NA	0	NA	0	NA	0	NA	0	NA	0	NA	0	NA
Phvul.001G175000	NA	0	NA	0	NA	0	NA	0	NA	0	NA	0	NA	0	NA	0	NA	0	NA	0	NA	0	NA	0	NA	0	NA	0	NA	0	NA	0	NA	0	NA	0	NA	0	NA	0	NA	0	NA	0	NA	0	NA	0	NA
Phvul.001G175100	NA	0	NA	0	NA	0	NA	0	NA	0	NA	0	NA	0	NA	0	NA	0	NA	0	NA	0	NA	0	NA	0	NA	0	NA	0	NA	0	NA	0	NA	0	NA	0	NA	0	NA	0	NA	0	NA	3	NA	3	NA
Phvul.001G175200	NA	0	NA	0	NA	0	NA	0	NA	0	NA	0	NA	0	NA	0	NA	0	NA	0	NA	0	NA	0	NA	0	NA	0	NA	0	NA	0	NA	0	NA	0	NA	0	NA	0	NA	0	NA	0	NA	2	NA	3	NA
Phvul.001G175300	0.994519	10	0.708232	7	1.28334	13	NA	3	0.992904	11	2.28404	11	0.996135	10	0.566508	10	0.996135	11	1.13923	11	1.56846	14	0.852927	14	NA	1	1.13903	12	NA	1	1.42693	14	1.28253	13	0.566192	6	2.85441	13	1.27941	12	0.850469	10	1.42603	14	1.8616	16	3.42514	14	1.56846
Phvul.001G175350	NA	0	NA	0	NA	0	NA	0	NA	0	NA	0	NA	0	NA	0	NA	0	NA	0	NA	0	NA	0	NA	0	NA	0	NA	0	NA	0	NA	0	NA	0	NA	0	NA	0	NA	0	NA	0	NA	1	NA	1	NA
Phvul.001G175400	NA	0	NA	0	NA	0	NA	0	NA	0	NA	0	NA	0	NA	0	NA	0	NA	0	NA	0	NA	0	NA	0	NA	0	NA	0	NA	0	NA	0	NA	0	NA	0	NA	0	NA	0	NA	0	NA	1	NA	1	NA
Phvul.001G175500	NA	0	NA	0	NA	0	NA	0	NA	0	NA	0	NA	0	NA	0	NA	0	NA	0	NA	0	NA	0	NA	0	NA	0	NA	0	NA	0	NA	0	NA	0	NA	0	NA	0	NA	0	NA	0	NA	0	NA	0	NA
Phvul.001G175600	NA	0	NA	0	NA	0	NA	0	NA	0	NA	0	NA	0	NA	0	NA	0	NA	0	NA	0	NA	0	NA	0	NA	0	NA	0	NA	0	NA	0	NA	0	NA	0	NA	0	NA	0	NA	0	NA	1	NA	1	NA
Phvul.001G175700	NA	0	NA	0	NA	0	NA	0	NA	0	NA	0	NA	0	NA	0	NA	0	NA	0	NA	0	NA	0	NA	0	NA	0	NA	0	NA	0	NA	0	NA	0	NA	0	NA	0	NA	0	NA	0	NA	0	NA	0	NA
Phvul.001G175800	NA	0	NA	0	NA	0	NA	0	NA	0	NA	0	NA	0	NA	0	NA	0	NA	0	NA	0	NA	0	NA	0	NA	0	NA	0	NA	0	NA	0	NA	0	NA	0	NA	0	NA	0	NA	0	0.489698	3	0.489698	3	0.489698
Phvul.001G176000	NA	0	NA	0	NA	1	NA	0	NA	1	NA	0	NA	0	NA	0	NA	0	NA	0	NA	0	NA	0	NA	0	NA	1	NA	1	NA	0	NA	0	NA	0	NA	0	NA	1	NA	1	NA	1	0.288997	4	0.288997	4	0.288997
Phvul.001G176100	NA	0	NA	0	NA	0	NA	0	NA	0	NA	0	NA	0	NA	0	NA	0	NA	0	NA	0	NA	0	NA	0	NA	1	NA	0	NA	0	NA	0	NA	0	NA	0	NA	0	NA	0	NA	0	NA	0	NA	0	NA
Phvul.001G176200	NA	1	NA	1	NA	0	NA	1	NA	0	NA	1	NA	1	NA	0	NA	0	NA	1	NA	1	NA	1	NA	0	NA	1	NA	1	NA	1	NA	1	NA	1	NA	1	NA	1	NA	1	NA	1	0.85949	4	0.85949	4	0.85949
Phvul.001G176300	NA	1	NA	1	NA	1	NA	1	NA	1	0.294223	2	0.294223	2	0.294223	2	NA	1	NA	0	NA	1	0.294223	2	NA	1	NA	1	NA	0	NA	0	0.294223	2	0.294223	2	NA	1	NA	0	NA	1	NA	0	NA	2	NA	4	NA
Phvul.001G176400	NA	0	NA	0	NA	0	NA	0	NA	0	NA	0	NA	0	NA	0	NA	0	NA	0	NA	0	NA	0	NA	0	NA	0	NA	0	NA	0	NA	0	NA	0	NA	0	NA	0	NA	0	NA	0	NA	1	NA	1	NA
Phvul.001G176500	NA	1	NA	0	NA	0	NA	1	NA	1	NA	0	NA	1	NA	1	NA	1	NA	1	NA	1	NA	1	NA	0	NA	1	NA	1	NA	1	NA	0	NA	1	NA	1	NA	0	NA	1	NA	0	NA	4	NA	4	NA
Phvul.001G176600	NA	0	NA	0	NA	0	NA	0	NA	0	NA	0	NA	0	NA	0	NA	0	NA	0	NA	0	NA	0	NA	0	NA	0	NA	0	NA	0	NA	0	NA	0	NA	0	NA	0	NA	0	NA	0	0.609626	3	0.202403	5	0.202403
Phvul.001G176700	NA	0	NA	0	NA	0	NA	0	NA	0	NA	0	NA	0	NA	0	NA	0	NA	0	NA	0	NA	0	NA	0	NA	0	NA	0	NA	0	NA	0	NA	0	NA	0	NA	0	NA	0	NA	0	NA	1	NA	1	NA
Phvul.001G176800	NA	0	NA	0	NA	0	NA	0	NA	0	NA	0	NA	0	NA	0	NA	0	NA	0	NA	0	NA	0	NA	0	NA	0	NA	0	NA	0	NA	0	NA	0	NA	0	NA	0	NA	0	NA	0	NA	1	NA	1	NA
Phvul.001G176900	NA	0	NA	0	NA	0	NA	0	NA	0	NA	0	NA	0	NA	0	NA	0	NA	0	NA	0	NA	0	NA	0	NA	0	NA	0	NA	0	NA	0	NA	0	NA	0	NA	0	NA	0	NA	0	NA	0	NA	0	NA
Phvul.001G177000	NA	1	NA	1	NA	0	NA	0	NA	1	NA	1	NA	0	NA	1	NA	1	NA	1	NA	1	NA	1	NA	1	NA	1	NA	0	NA	0	NA	1	NA	1	NA	1	NA	1	NA	1	NA	1	1.42466	11	1.26361	10	2.85876
Phvul.001G177100	NA	0	NA	0	NA	0	NA	0	NA	0	NA	0	NA	0	NA	0	NA	0	NA	0	NA	0	NA	0	NA	0	NA	0	NA	0	NA	0	NA	0	NA	0	NA	0	NA	0	NA	0	NA	0	NA	0	NA	0	NA
Phvul.001G177200	NA	0	NA	0	NA	0	NA	0	NA	0	NA	0	NA	0	NA	0	NA	0	NA	0	NA	0	NA	0	NA	0	NA	0	NA	0	NA	0	NA	0	NA	0	NA	0	NA	0	NA	0	NA	0	NA	1	NA	1	NA
Phvul.001G177300	NA	0	NA	0	NA	0	NA	0	NA	0	NA	0	NA	0	NA	0	NA	0	NA	0	NA	0	NA	0	NA	0	NA	0	NA	0	NA	0	NA	0	NA	0	NA	0	NA	0	NA	0	NA	0	NA	2	NA	2	NA
Phvul.001G177400	NA	0	NA	0	NA	0	NA	0	NA	0	NA	0	NA	0	NA	0	NA	0	NA	0	NA	0	NA	0	NA	0	NA	0	NA	0	NA	0	NA	0	NA	0	NA	0	NA	0	NA	0	NA	0	NA	0	NA	0	NA
Phvul.001G177500	NA	0	NA	0	NA	0	NA	0	NA	0	NA	1	NA	0	NA	1	NA	0	NA	0	NA	0	NA	1	NA	0	NA	1	NA	0	NA	1	NA	1	NA	1	NA	0	NA	0	NA	0	NA	0	0.463514	20	0.441675	17	0.463514
Phvul.001G177600	NA	0	NA	0	NA	0	NA	0	NA	0	NA	0	NA	0	NA	0	NA	0	NA	0	NA	0	NA	0	NA	0	NA	0	NA	0	NA	0	NA	0	NA	0	NA	0	NA	0	NA	0	NA	0	NA	0	NA	0	NA
Phvul.001G177700	NA	0	NA	0	NA	0	NA	0	NA	0	NA	0	NA	0	NA	0	NA	0	NA	0	NA	0	NA	0	NA	0	NA	0	NA	0	NA	0	NA	0	NA	0	NA	0	NA	0	NA	0	NA	0	NA	2	0.15376	3	0.102371
Phvul.001G177800	NA	0	NA	0	NA	0	NA	0	NA	0	NA	0	NA	0	NA	0	NA	0	NA	0	NA	0	NA	0	NA	0	NA	0	NA	0	NA	0	NA	0	NA	0	NA	0	NA	0	NA	0	NA	0	NA	1	NA	1	NA
Phvul.001G177901	NA	0	NA	0	NA	0	NA	0	NA	0	NA	1	NA	0	NA	0	NA	0	NA	0	NA	0	NA	0	NA	0	NA	0	NA	0	NA	0	NA	0	NA	0	NA	0	NA	0	NA	0	NA	0	0.342327	9	0.205234	7	0.342327
Phvul.001G178000	NA	0	NA	0	NA	0	NA	0	NA	0	NA	0	NA	0	NA	0	NA	0	NA	0	NA	0	NA	0	NA	0	NA	0	NA	0	NA	0	NA	0	NA	0	NA	0	NA	0	NA	0	NA	0	NA	2	NA	2	NA
Phvul.001G178100	NA	0	NA	0	NA	0	NA	0	NA	0	NA	0	NA	0	NA	0	NA	0	NA	0	NA	0	NA	0	NA	0	NA	0	NA	0	NA	0	NA	0	NA	0	NA	0	NA	0	NA	0	NA	0	NA	0	0.319721	2	0.319721
Phvul.001G178200	NA	0	NA	0	NA	0	NA	0	NA	0	NA	0	NA	0	NA	0	NA	0	NA	0	NA	0	NA	0	NA	0	NA	0	NA	0	NA	0	NA	0	NA	0	NA	0	NA	0	NA	0	NA	0	NA	0	NA	2	NA
Phvul.001G178300	NA	0	NA	0	NA	0	NA	0	NA	0	NA	0	NA	0	NA	0	NA	0	NA	0	NA	0	NA	0	NA	0	NA	0	NA	0	NA	0	NA	0	NA	0	NA	0	NA	0	NA	0	NA	0	1.22055	5	1.22055	5	1.22055
Phvul.001G178400	NA	0	NA	0	NA	0	NA	0	NA	0	NA	0	NA	1	NA	0	NA	0	NA	0	NA	0	NA	0	NA	0	NA	1	NA	0	NA	0	NA	1	NA	0	NA	1	NA	0	NA	0	NA	1	NA	2	NA	2	NA
Phvul.001G178500	NA	1	NA	1	NA	0	NA	0	NA	0	NA	0	NA	0	NA	0	NA	0	NA	1	NA	1	NA	0	NA	0	NA	0	NA	0	NA	0	NA	0	NA	0	NA	0	NA	0	NA	0	NA	0	NA	0	NA	0	NA
Phvul.001G178600	NA	0	NA	0	NA	0	NA	0	NA	0	NA	1	NA	0	NA	0	NA	0	NA	0	NA	0	NA	1	NA	0	NA	0	NA	0	NA	1	NA	1	NA	1	NA	0	NA	0	NA	1	NA	0	NA	1	NA	1	NA
Phvul.001G178700	NA	0	NA	0	NA	0	NA	0	NA	0	NA	0	NA	0	NA	0	NA	0	NA	0	NA	0	NA	0	NA	0	NA	0	NA	0	NA	0	NA	0	NA	0	NA	0	NA	0	NA	0	NA	0	NA	0	NA	0	NA
Phvul.001G178800	NA	0	NA	0	NA	0	NA	0	NA	0	NA	0	NA	0	NA	0	NA	0	NA	0	NA	0	NA	0	NA	0	NA	0	NA	0	NA	0	NA	0	NA	0	NA	0	NA	0	NA	0	NA	0	NA	0	NA	0	NA
Phvul.001G178900	NA	0	NA	0	NA	0	NA	0	NA	0	NA	0	NA	0	NA	0	NA	0	NA	0	NA	0	NA	0	NA	0	NA	0	NA	0	NA	0	NA	0	NA	0	NA	0	NA	0	NA	0	NA	0	NA	0	NA	0	NA
Phvul.001G179000	NA	0	NA	0	NA	0	NA	0	NA	0	NA	0	NA	0	NA	0	NA	0	NA	0	NA	0	NA	0	NA	0	NA	0	NA	0	NA	0	NA	0	NA	0	NA	0	NA	0	NA	0	NA	0	NA	0	NA	0	NA
Phvul.001G179200	NA	0	NA	0	NA	0	NA	0	NA	0	NA	0	NA	0	NA	0	NA	0	NA	0	NA	0	NA	0	NA	0	NA	0	NA	0	NA	0	NA	0	NA	0	NA	0	NA	0	NA	0	NA	0	NA	0	NA	0	NA
Phvul.001G179300	NA	1	NA	2	NA	1	NA	0	NA	1	NA	2	NA	1	NA	1	NA	1	NA	2	NA	2	NA	2	NA	0	NA	1	NA	0	NA	2	NA	2	NA	1	NA	2	NA	1	NA	1	NA	1	NA	1	NA	0	NA
Phvul.001G179400	NA	0	NA	0	NA	0	NA	0	NA	0	NA	0	NA	0	NA	0	NA	0	NA	0	NA	0	NA	0	NA	0	NA	0	NA	0	NA	0	NA	0	NA	0	NA	0	NA	0	NA	0	NA	0	NA	0	NA	0	NA
Phvul.001G179500	NA	1	NA	0	NA	1	NA	0	NA	0	NA	1	NA	1	NA	1	NA	1	NA	1	NA	1	NA	1	NA	0	NA	1	NA	1	NA	1	NA	1	NA	1	NA	1	NA	1	NA	0	NA	1	NA	1	NA	1	NA
Phvul.001G179600	NA	0	NA	0	NA	0	NA	0	NA	0	NA	0	NA	0	NA	0	NA	0	NA	0	NA	0	NA	0	NA	0	NA	0	NA	0	NA	0	NA	0	NA	0	NA	0	NA	0	NA	0	NA	0	NA	0	NA	0	NA
Phvul.001G179700	NA	0	NA	0	NA	0	NA	0	NA	0	NA	0	NA	1	NA	0	NA	0	NA	0	NA	0	NA	0	NA	0	NA	0	NA	0	NA	0	NA	0	NA	0	NA	0	NA	0	NA	0	NA	0	NA	0	NA	0	NA
Phvul.001G179800	NA	1	NA	0	NA	1	NA	1	NA	0	NA	1	NA	1	NA	0	NA	1	NA	1	NA	1	NA	1	NA	1	NA	1	NA	1	NA	1	NA	1	NA	1	NA	0	NA	0	NA	1	NA	1	NA	3	NA	3	NA
Phvul.001G179900	NA	0	NA	0	NA	0	NA	0	NA	0	NA	0	NA	0	NA	0	NA	0	NA	0	NA	0	NA	0	NA	0	NA	0	NA	0	NA	0	NA	0	NA	0	NA	0	NA	0	NA	0	NA	0	NA	0	NA	0	NA
Phvul.001G180000	NA	0	NA	0	NA	1	NA	1	NA	1	NA	1	NA	0	NA	1	NA	0	NA	1	NA	1	NA	1	NA	0	NA	1	NA	1	NA	1	NA	1	NA	1	NA	1	NA	0	NA	0	NA	1	NA	4	NA	3	NA
Phvul.001G180100	NA	0	NA	0	NA	0	NA	0	NA	0	NA	0	NA	0	NA	0	NA	0	NA	0	NA	0	NA	0	NA	0	NA	0	NA	0	NA	0	NA	0	NA	0	NA	0	NA	0	NA	0	NA	0	NA	0	NA	0	NA
Phvul.001G180200	NA	0	NA	0	NA	1	NA	1	NA	1	NA	0	NA	1	NA	1	NA	0	NA	1	NA	1	NA	1	NA	1	NA	1	NA	1	NA	1	NA	1	NA	1	NA	1	NA	1	NA	1	NA	0	0.382393	9	0.511043	8	0.382393
Phvul.001G180300	NA	0	NA	0	NA	0	NA	0	NA	0	NA	0	NA	0	NA	0	NA	0	NA	0	NA	0	NA	1	NA	0	NA	0	NA	0	NA	0	NA	0	NA	0	NA	0	NA	0	NA	0	NA	0	NA	8	NA	9	NA
Phvul.001G180400	NA	1	NA	1	0.313376	2	NA	1	NA	1	NA	1	NA	0	NA	1	NA	1	NA	1	0.313376	2	0.313376	2	NA	1	NA	1	NA	1	NA	1	NA	1	0.313376	2	0.313376	2	NA	0	NA	1	0.313376	2	0.310557	2	0.628137	3	0.628137
Phvul.001G180450	NA	0	NA	1	NA	1	NA	1	NA	0	NA	1	NA	0	NA	1	NA	0	NA	1	NA	1	NA	1	NA	1	NA	1	NA	1	NA	1	NA	1	NA	1	NA	1	NA	1	NA	0	NA	0	0.274277	2	0.274277	2	0.274277
Phvul.001G180500	NA	0	NA	0	NA	0	NA	0	NA	0	NA	0	NA	0	NA	0	NA	0	NA	0	NA	0	NA	0	NA	0	NA	0	NA	0	NA	0	NA	0	NA	0	NA	0	NA	0	NA	0	NA	0	0.0450943	8	0.0450943	8	0.0450943
Phvul.001G180600	NA	1	NA	1	NA	0	NA	0	NA	1	NA	1	NA	1	NA	0	NA	0	NA	1	NA	1	NA	1	NA	1	NA	1	NA	0	NA	0	NA	1	NA	1	NA	1	NA	0	NA	1	NA	1	0.147048	3	0.147048	3	0.147048
Phvul.001G180700	NA	0	NA	0	NA	0	NA	0	NA	0	NA	0	NA	0	NA	0	NA	0	NA	0	NA	0	NA	0	NA	0	NA	0	NA	0	NA	0	NA	0	NA	0	NA	0	NA	0	NA	0	NA	0	NA	0	NA	0	NA
Phvul.001G180800	NA	0	NA	0	NA	0	NA	0	NA	0	NA	0	NA	0	NA	0	NA	0	NA	0	NA	0	NA	0	NA	0	NA	0	NA	0	NA	0	NA	0	NA	0	NA	0	NA	0	NA	0	NA	0	NA	2	NA	2	NA
Phvul.001G180900	NA	0	NA	1	NA	1	NA	1	NA	1	NA	1	NA	1	NA	1	NA	0	NA	1	NA	1	NA	1	NA	0	NA	1	NA	1	NA	1	NA	1	NA	1	NA	1	NA	1	NA	0	NA	1	NA	5	NA	5	NA
Phvul.001G181000	NA	2	NA	2	NA	2	NA	2	NA	0	NA	2	NA	2	NA	1	NA	2	NA	2	NA	2	NA	2	NA	1	NA	2	NA	2	NA	2	NA	2	NA	1	NA	2	NA	2	NA	2	NA	2	NA	2	NA	2	NA
Phvul.001G181100	NA	0	NA	0	NA	1	NA	0	NA	1	NA	0	NA	0	NA	0	NA	0	NA	0	NA	0	NA	0	NA	0	NA	0	NA	1	NA	0	NA	0	NA	0	NA	0	NA	1	NA	1	NA	0	NA	2	NA	2	NA
Phvul.001G181200	NA	1	NA	1	NA	1	NA	0	NA	0	NA	1	NA	1	NA	1	NA	1	NA	1	NA	1	NA	1	NA	1	NA	1	NA	1	NA	1	NA	1	NA	1	NA	0	NA	0	NA	1	NA	0	0.137976	3	0.137976	3	0.137976
Phvul.001G181300	NA	0	NA	0	NA	0	NA	0	NA	0	NA	0	NA	0	NA	0	NA	0	NA	0	NA	0	NA	0	NA	0	NA	0	NA	0	NA	0	NA	0	NA	0	NA	0	NA	0	NA	0	NA	0	NA	1	0.287115	2	NA
Phvul.001G181400	NA	0	NA	0	NA	0	NA	0	NA	0	NA	0	NA	0	NA	0	NA	0	NA	0	NA	0	NA	0	NA	0	NA	0	NA	0	NA	0	NA	0	NA	0	NA	0	NA	0	NA	0	NA	0	0.713719	7	0.569886	6	0.999088
Phvul.001G181500	NA	0	NA	0	NA	2	NA	0	NA	2	NA	0	NA	0	NA	0	NA	0	NA	0	NA	0	NA	0	NA	0	NA	1	NA	0	NA	0	NA	0	NA	0	NA	0	NA	1	NA	1	NA	0	0.303626	6	0.303626	6	0.216276
Phvul.001G181600	NA	0	NA	0	NA	0	NA	0	NA	0	NA	0	NA	0	NA	0	NA	0	NA	0	NA	0	NA	0	NA	0	NA	0	NA	0	NA	0	NA	0	NA	0	NA	0	NA	0	NA	0	NA	0	NA	1	NA	2	NA
Phvul.001G181700	NA	0	NA	0	NA	0	NA	0	NA	0	NA	0	NA	0	NA	0	NA	0	NA	0	NA	0	NA	0	NA	0	NA	0	NA	0	NA	0	NA	0	NA	0	NA	0	NA	0	NA	0	NA	0	0.119962	10	0.119962	10	0.119962
Phvul.001G181800	NA	0	NA	0	NA	1	NA	0	NA	0	NA	0	NA	0	NA	0	NA	0	NA	0	NA	0	NA	0	NA	0	NA	1	NA	1	NA	0	NA	0	NA	0	NA	0	NA	1	NA	1	NA	0	NA	2	NA	1	NA
Phvul.001G182100	NA	0	NA	0	NA	0	NA	0	NA	0	NA	0	NA	0	NA	0	NA	0	NA	0	NA	0	NA	0	NA	0	NA	0	NA	0	NA	0	NA	0	NA	0	NA	0	NA	0	NA	0	NA	0	0.51448	7	0.28508	7	0.399921
Phvul.001G182200	NA	0	NA	0	NA	0	NA	0	NA	0	NA	0	NA	0	NA	0	NA	0	NA	0	NA	0	NA	0	NA	0	NA	0	NA	0	NA	0	NA	0	NA	0	NA	0	NA	0	NA	0	NA	0	1.12355	5	0.560627	6	0.560627
Phvul.001G182300	NA	1	NA	1	0.279705	2	NA	1	NA	0	0.279705	2	NA	1	NA	0	NA	0	0.279705	2	0.279705	2	0.279705	2	NA	0	NA	0	NA	2	NA	1	NA	1	NA	1	0.279705	2	NA	1	NA	1	NA	0	0.277659	10	0.221996	9	0.230889
Phvul.001G182400	NA	1	NA	1	NA	0	NA	0	NA	0	NA	1	NA	1	NA	1	NA	0	NA	1	NA	1	NA	1	NA	0	NA	1	NA	0	NA	0	NA	0	NA	1	NA	1	NA	0	NA	0	NA	0	NA	0	NA	0	NA
Phvul.001G182500	NA	2	NA	0	NA	0	NA	0	NA	0	NA	2	NA	0	NA	0	NA	2	NA	2	NA	2	NA	2	NA	0	0.559368	3	NA	0	NA	2	NA	2	NA	2	0.559368	3	NA	0	NA	0	NA	0	NA	1	NA	1	NA
Phvul.001G182600	NA	0	NA	0	NA	0	NA	0	NA	0	NA	0	NA	0	NA	0	NA	0	NA	0	NA	0	NA	0	NA	0	NA	0	NA	0	NA	0	NA	0	NA	0	NA	0	NA	0	NA	0	NA	0	NA	1	NA	1	NA
Phvul.001G182700	0.282442	2	0.282442	2	NA	1	NA	1	NA	0	0.282442	2	NA	0	0.282442	2	NA	0	0.56405	3	0.282442	2	NA	1	NA	0	NA	1	NA	0	0.282442	2	0.282442	2	0.282442	2	0.282442	2	NA	1	NA	1	NA	1	0.046412	7	0.046412	7	0.046412
Phvul.001G182800	NA	0	NA	0	NA	1	NA	0	NA	0	NA	0	NA	0	NA	0	NA	0	NA	0	NA	0	NA	0	NA	0	NA	0	NA	0	NA	0	NA	0	NA	0	NA	0	NA	1	NA	0	NA	0	NA	0	NA	0	NA
Phvul.001G182900	NA	1	NA	1	NA	0	NA	0	NA	0	NA	1	NA	0	NA	0	NA	0	NA	1	NA	1	NA	1	NA	0	NA	0	NA	0	NA	1	NA	0	NA	1	NA	0	NA	0	NA	0	NA	0	NA	1	NA	1	NA
Phvul.001G183000	NA	0	NA	1	NA	0	NA	0	NA	0	NA	1	NA	1	NA	1	NA	1	NA	1	NA	0	NA	1	NA	0	NA	0	NA	0	NA	1	NA	1	NA	1	NA	0	NA	0	NA	0	NA	0	0.293772	8	0.293772	8	0.293772
Phvul.001G183100	NA	0	NA	0	NA	0	NA	0	NA	0	NA	0	NA	0	NA	0	NA	0	NA	0	NA	0	NA	0	NA	0	NA	1	NA	0	NA	0	NA	0	NA	0	NA	0	NA	0	NA	0	NA	0	0.600737	3	0.600737	3	0.600737
Phvul.001G183200	NA	0	NA	0	NA	0	NA	0	NA	0	NA	0	NA	0	NA	0	NA	0	NA	0	NA	0	NA	0	NA	0	NA	0	NA	0	NA	0	NA	0	NA	0	NA	0	NA	0	NA	0	NA	0	0.654474	8	0.393758	6	0.518548
Phvul.001G183300	NA	0	NA	0	NA	0	NA	0	NA	0	NA	0	NA	0	NA	0	NA	0	NA	0	NA	0	NA	0	NA	0	NA	0	NA	0	NA	0	NA	0	NA	0	NA	0	NA	0	NA	0	NA	0	NA	8	1.41132	8	1.69458
Phvul.001G183400	NA	0	NA	0	NA	2	NA	0	NA	2	NA	0	NA	0	NA	0	NA	0	NA	0	NA	0	NA	0	NA	0	NA	0	NA	2	NA	0	NA	0	NA	0	NA	0	NA	2	NA	2	NA	0	0.498012	8	0.498012	8	0.498012
Phvul.001G183500	NA	0	NA	0	NA	0	NA	0	NA	0	NA	0	NA	0	NA	0	NA	0	NA	0	NA	0	NA	0	NA	0	NA	0	NA	0	NA	0	NA	0	NA	0	NA	0	NA	0	NA	0	NA	0	NA	1	NA	1	NA
Phvul.001G183600	NA	0	NA	0	NA	0	NA	0	NA	0	NA	0	NA	0	NA	0	NA	0	NA	0	NA	0	NA	0	NA	0	NA	0	NA	0	NA	0	NA	0	NA	0	NA	0	NA	0	NA	0	NA	0	NA	2	NA	3	NA
Phvul.001G183700	NA	0	NA	0	NA	0	NA	0	NA	0	NA	0	NA	0	NA	0	NA	0	NA	0	NA	0	NA	0	NA	0	NA	0	NA	0	NA	0	NA	0	NA	0	NA	0	NA	0	NA	0	NA	0	0.310369	2	0.310369	2	0.310369
Phvul.001G183900	NA	2	NA	2	NA	2	NA	2	NA	2	NA	0	NA	2	NA	1	NA	0	NA	2	NA	2	NA	2	NA	0	0.299394	2	NA	1	NA	2	NA	2	NA	2	NA	2	NA	2	NA	2	NA	2	0.0745043	5	0.0745043	5	0.0994922
Phvul.001G184000	NA	0	NA	0	NA	0	NA	0	NA	0	NA	0	NA	0	NA	0	NA	0	NA	0	NA	0	NA	0	NA	0	NA	0	NA	0	NA	0	NA	0	NA	0	NA	0	NA	0	NA	0	NA	0	NA	0	NA	0	NA
Phvul.001G184100	NA	0	NA	0	NA	2	NA	0	NA	2	NA	0	NA	0	NA	0	NA	0	NA	0	NA	0	NA	0	NA	0	NA	1	NA	1	NA	0	NA	0	NA	0	NA	0	NA	1	NA	2	NA	0	1.05568	15	0.863464	18	0.863464
Phvul.001G184200	NA	0	NA	0	NA	0	NA	0	NA	0	NA	0	NA	0	NA	0	NA	0	NA	0	NA	0	NA	0	NA	0	NA	0	NA	0	NA	0	NA	0	NA	0	NA	0	NA	0	NA	0	NA	0	0.543527	4	NA	3	0.543527
Phvul.001G184300	NA	1	NA	2	NA	1	NA	1	NA	2	NA	1	NA	0	NA	2	NA	2	NA	2	NA	1	NA	2	NA	0	NA	1	NA	1	NA	1	NA	1	NA	1	NA	1	NA	1	NA	1	NA	2	0.634343	19	0.793292	22	0.793292
Phvul.001G184400	NA	0	NA	0	NA	0	NA	0	NA	0	NA	2	NA	2	NA	1	NA	0	NA	0	NA	1	NA	2	NA	1	NA	0	NA	1	0.294973	2	NA	2	NA	2	NA	0	NA	1	NA	1	NA	1	0.441748	5	0.441748	5	0.441748
Phvul.001G184500	NA	0	NA	0	NA	0	NA	0	NA	1	NA	0	NA	0	NA	0	NA	0	NA	0	NA	0	NA	0	NA	0	NA	0	NA	0	NA	1	NA	0	NA	0	NA	0	NA	0	NA	1	NA	0	NA	6	NA	7	NA
Phvul.001G184600	NA	0	NA	0	NA	0	NA	0	NA	1	NA	1	NA	1	NA	1	NA	0	NA	0	NA	0	NA	1	NA	0	NA	0	NA	1	NA	1	NA	1	NA	1	NA	0	NA	0	NA	0	NA	0	NA	1	NA	3	NA
Phvul.001G184700	NA	1	NA	0	NA	0	NA	1	NA	0	NA	0	NA	0	NA	1	NA	1	NA	0	NA	0	NA	1	NA	1	NA	0	NA	0	NA	0	NA	0	NA	0	NA	0	NA	0	NA	1	NA	1	NA	4	NA	4	NA
Phvul.001G184800					NA	0	NA	0																	NA	0													NA	0	NA	0	NA	0
Phvul.001G184900	NA	0	NA	1	NA	0	NA	0	NA	0	NA	0	NA	0	NA	0	NA	0	NA	1	NA	0	NA	1	NA	0	NA	0	NA	0	NA	0	NA	1	NA	0	NA	0	NA	0	NA	0	NA	0	NA	0	NA	0	NA
Phvul.001G185000	NA	1	NA	1	NA	2	NA	0	NA	2	NA	0	NA	0	NA	1	NA	0	NA	0	NA	1	NA	1	NA	1	NA	0	NA	1	NA	0	NA	1	NA	0	NA	0	NA	0	NA	0	NA	0	NA	3	NA	3	NA
Phvul.001G185100	NA	1	NA	1	NA	0	NA	0	NA	0	NA	0	NA	0	NA	0	NA	1	NA	0	NA	2	NA	0	NA	0	NA	1	NA	0	NA	0	NA	0	NA	0	NA	1	NA	0	NA	1	NA	0	NA	1	NA	1	NA
Phvul.001G185200	NA	1	NA	1	NA	0	NA	0	NA	0	NA	0	NA	0	NA	0	NA	0	NA	1	NA	1	NA	0	NA	0	NA	0	NA	0	NA	0	NA	0	NA	0	NA	1	NA	0	NA	0	NA	0	NA	1	NA	1	NA
Phvul.001G185301	NA	1	NA	2	NA	0	NA	1	NA	1	NA	1	NA	0	NA	0	NA	1	NA	3	NA	3	NA	1	NA	0	NA	1	NA	1	0.382622	2	NA	1	0.382622	2	NA	2	NA	1	NA	2	NA	0	0.252977	6	0.252977	6	0.252977
Phvul.001G185400	0.332077	2	0.332077	2	NA	0	NA	1	NA	0	NA	1	NA	1	NA	0	0.332077	2	0.332077	2	0.332077	2	NA	0	NA	1	NA	0	NA	0	NA	0	NA	1	NA	0	0.332077	2	NA	0	NA	0	NA	0	2.00031	15	1.83279	14	2.00031
Phvul.001G185500	NA	0	NA	0	NA	0	NA	0	NA	0	NA	0	NA	0	NA	0	NA	0	NA	0	NA	0	NA	0	NA	0	NA	1	NA	0	NA	0	NA	0	NA	0	NA	0	NA	0	NA	1	NA	0	0.149627	6	0.119475	7	0.149627
Phvul.001G185600	NA	0	NA	0	NA	0	NA	0	NA	1	NA	0	NA	1	NA	1	NA	0	NA	0	NA	0	NA	0	NA	1	NA	1	NA	1	NA	0	NA	0	NA	0	NA	0	NA	0	NA	1	NA	1	2.89898	16	2.89898	16	3.1646
Phvul.001G185700	NA	0	NA	0	NA	0	NA	0	NA	0	NA	0	NA	0	NA	0	NA	0	NA	0	NA	0	NA	0	NA	0	NA	0	NA	0	NA	0	NA	0	NA	0	NA	0	NA	0	NA	0	NA	0	NA	1	NA	1	NA
Phvul.001G185800	NA	0	NA	0	NA	0	NA	0	NA	0	NA	0	NA	0	NA	0	NA	0	NA	0	NA	0	NA	0	NA	0	NA	0	NA	0	NA	0	NA	0	NA	0	NA	0	NA	0	NA	0	NA	0	NA	2	0.145404	3	0.145404
Phvul.001G185900	NA	0	NA	0	NA	0	NA	1	NA	1	NA	0	NA	0	NA	0	NA	0	NA	0	NA	0	NA	0	NA	1	NA	0	NA	0	NA	0	NA	0	NA	0	NA	0	NA	0	NA	0	NA	1	0.347544	11	0.347544	11	0.31343
Phvul.001G186000	NA	0	NA	0	NA	0	NA	1	NA	0	NA	0	NA	0	NA	0	NA	0	NA	0	NA	0	NA	0	NA	0	NA	0	NA	0	NA	0	NA	0	NA	0	NA	0	NA	0	NA	0	NA	0	1.31622	5	1.31622	5	1.31622
Phvul.001G186200	NA	0	NA	0	NA	0	NA	0	NA	0	NA	0	NA	0	NA	0	NA	0	NA	0	NA	0	NA	0	NA	0	NA	0	NA	0	NA	0	NA	0	NA	0	NA	0	NA	0	NA	0	NA	0	NA	1	NA	1	NA
Phvul.001G186300	NA	0	NA	0	NA	0	NA	0	NA	0	NA	0	NA	0	NA	0	NA	0	NA	0	NA	0	NA	0	NA	0	NA	0	NA	0	NA	0	NA	0	NA	0	NA	0	NA	0	NA	0	NA	0	NA	3	NA	3	NA
Phvul.001G186400	NA	0	NA	0	NA	0	NA	0	NA	0	NA	0	NA	0	NA	0	NA	0	NA	0	NA	0	NA	0	NA	0	NA	0	NA	0	NA	0	NA	0	NA	0	NA	0	NA	0	NA	0	NA	0	NA	1	NA	1	NA
Phvul.001G186500	0.286825	2	NA	0	NA	0	NA	0	NA	0	NA	0	NA	0	NA	0	NA	0	NA	0	NA	0	NA	0	NA	0	NA	1	NA	0	NA	0	NA	0	NA	0	NA	0	NA	0	NA	0	NA	0	0.191136	5	0.143267	6	0.047689
Phvul.001G186600	NA	1	NA	1	NA	0	NA	0	NA	0	NA	0	NA	0	NA	0	NA	0	NA	0	NA	0	NA	0	NA	0	NA	1	NA	0	NA	0	NA	0	NA	0	NA	0	NA	0	NA	0	NA	0	0.151161	3	0.100656	4	0.302678
Phvul.001G186700	NA	1	NA	1	NA	1	NA	0	NA	0	NA	1	NA	1	NA	0	NA	0	NA	0	NA	0	NA	0	NA	1	NA	1	NA	0	NA	0	NA	0	NA	0	NA	0	NA	0	NA	1	NA	0	0.436171	5	0.436171	5	0.290524
Phvul.001G186800	NA	1	NA	0	NA	1	NA	1	NA	0	NA	1	NA	2	NA	0	NA	0	NA	2	NA	2	NA	2	NA	1	NA	1	NA	0	NA	2	NA	2	NA	0	NA	2	NA	1	NA	2	NA	0	0.10052	4	0.10052	4	0.10052
Phvul.001G186900	NA	0	NA	0	NA	0	NA	0	NA	0	NA	0	NA	0	NA	0	NA	0	NA	0	NA	0	NA	0	NA	0	NA	0	NA	0	NA	0	NA	0	NA	0	NA	0	NA	0	NA	0	NA	0	NA	1	NA	1	NA
Phvul.001G187000	NA	0	NA	0	NA	0	NA	0	NA	0	NA	0	NA	0	NA	0	NA	0	NA	0	NA	0	NA	0	NA	0	NA	0	NA	0	NA	0	NA	0	NA	0	NA	0	NA	0	NA	0	NA	0	0.324002	2	0.324002	2	0.324002
Phvul.001G187100	NA	0	NA	0	NA	0	NA	0	NA	0	NA	0	NA	0	NA	0	NA	0	NA	0	NA	0	NA	0	NA	0	NA	0	NA	0	NA	0	NA	0	NA	0	NA	0	NA	0	NA	0	NA	0	NA	0	NA	0	NA
Phvul.001G187150	NA	0	NA	0	NA	0	NA	0	NA	0	NA	0	NA	0	NA	0	NA	0	NA	0	NA	0	NA	0	NA	0	NA	0	NA	0	NA	0	NA	0	NA	0	NA	0	NA	0	NA	0	NA	0	NA	2	NA	2	NA
Phvul.001G187200	0.303578	2	0.303578	2	NA	0	NA	0	NA	0	NA	1	NA	0	NA	0	0.303578	2	NA	0	NA	1	NA	1	NA	0	0.303578	2	NA	1	NA	0	NA	0	NA	0	NA	0	NA	0	NA	0	NA	0	1.21587	5	1.21587	5	1.21587
Phvul.001G187300	NA	0	NA	0	NA	0	NA	0	NA	0	NA	0	NA	0	NA	0	NA	0	NA	0	NA	0	NA	0	NA	0	NA	0	NA	0	NA	0	NA	0	NA	0	NA	0	NA	0	NA	0	NA	0	NA	1	NA	1	NA
Phvul.001G187400	NA	0	NA	0	NA	0	NA	0	NA	0	NA	0	NA	0	NA	0	NA	0	NA	0	NA	0	NA	0	NA	0	NA	0	NA	0	NA	0	NA	0	NA	0	NA	0	NA	0	NA	0	NA	0	NA	1	NA	1	NA
Phvul.001G187500	NA	0	NA	0	NA	0	NA	0	NA	0	NA	0	NA	0	NA	0	NA	0	NA	0	NA	0	NA	0	NA	0	NA	0	NA	0	NA	0	NA	0	NA	0	NA	0	NA	0	NA	0	NA	0	NA	0	NA	0	NA
Phvul.001G187600	0.536451	3	0.536451	3	NA	2	NA	2	NA	1	NA	0	0.536451	3	0.536451	3	NA	0	0.536451	3	0.536451	3	0.536451	3	NA	0	NA	2	NA	0	0.536451	3	0.536451	3	0.536451	3	0.536451	3	NA	2	0.267915	2	NA	2	0.805343	9	0.670675	8	0.805343
Phvul.001G187700	NA	1	NA	0	0.262481	2	0.262117	3	0.26217	3	0.262481	2	NA	1	0.262481	2	0.262211	5	0.262481	2	0.13105	4	0.262481	2	0.262481	2	0.2619	6	NA	1	0.262481	2	0.524447	4	0.262481	2	0.262414	2	0.13105	4	0.26217	3	0.262303	3	2.10231	11	2.10231	11	2.36451
Phvul.001G187800	NA	2	NA	1	NA	1	NA	1	NA	1	NA	2	NA	1	NA	0	NA	3	NA	1	NA	1	NA	2	NA	0	NA	3	NA	1	NA	2	NA	2	NA	2	NA	2	NA	1	NA	1	NA	1	2.64322	14	2.90948	16	2.90814
Phvul.001G187900	NA	1	NA	1	NA	2	NA	1	NA	1	NA	0	NA	1	NA	0	NA	1	NA	1	NA	1	NA	1	NA	0	NA	0	NA	1	NA	1	NA	1	NA	1	NA	1	NA	2	NA	1	NA	2	2.94026	13	2.40288	11	2.94026
Phvul.001G188000	NA	0	NA	0	NA	0	NA	0	NA	0	NA	0	NA	0	NA	0	NA	0	NA	0	NA	0	NA	0	NA	0	NA	0	NA	0	NA	0	NA	0	NA	0	NA	0	NA	0	NA	0	NA	0	NA	4	NA	4	NA
Phvul.001G188100	NA	1	NA	2	NA	3	NA	4	NA	2	NA	2	NA	3	NA	2	NA	3	NA	2	NA	2	NA	2	NA	1	NA	4	NA	2	NA	2	NA	2	NA	3	NA	3	NA	2	NA	2	NA	3	1.48371	24	1.48159	23	1.48371
Phvul.001G188201	NA	0	NA	0	NA	1	NA	0	NA	0	NA	0	NA	0	NA	0	NA	0	NA	0	NA	0	NA	0	NA	0	NA	0	NA	0	NA	0	NA	0	NA	0	NA	0	NA	0	NA	0	NA	0	NA	0	NA	0	NA
Phvul.001G188300	NA	0	NA	0	NA	0	NA	0	NA	0	NA	0	NA	0	NA	0	NA	0	NA	0	NA	0	NA	0	NA	0	NA	0	NA	0	NA	0	NA	0	NA	0	NA	0	NA	0	NA	0	NA	0	NA	0	NA	0	NA
Phvul.001G188401	NA	1	NA	1	NA	1	NA	1	NA	1	NA	1	NA	1	NA	1	NA	1	NA	1	NA	1	NA	0	NA	0	NA	1	NA	1	NA	1	NA	1	NA	1	NA	1	NA	1	NA	2	NA	1	NA	1	NA	2	NA
Phvul.001G188500	NA	0	NA	0	NA	1	NA	0	NA	0	NA	0	NA	0	NA	0	NA	0	NA	0	NA	0	NA	0	NA	0	NA	0	NA	0	NA	0	NA	0	NA	0	NA	0	NA	0	NA	0	NA	0	NA	9	NA	9	NA
Phvul.001G188600	NA	1	NA	1	NA	0	NA	0	NA	0	NA	1	NA	1	NA	1	NA	0	NA	1	NA	1	NA	1	NA	0	NA	1	NA	0	NA	1	NA	1	NA	1	NA	1	NA	0	NA	0	NA	0	0.280271	4	0.421165	5	0.56366
Phvul.001G188700	NA	0	NA	0	NA	0	NA	0	NA	0	NA	0	NA	0	NA	0	NA	0	NA	0	NA	0	NA	0	NA	0	NA	0	NA	0	NA	0	NA	0	NA	0	NA	0	NA	0	NA	0	NA	0	NA	2	NA	3	NA
Phvul.001G188800	NA	0	NA	0	NA	0	NA	0	NA	0	NA	0	NA	0	NA	0	NA	0	NA	0	NA	0	NA	0	NA	0	NA	0	NA	0	NA	0	NA	0	NA	0	NA	0	NA	0	NA	0	NA	0	NA	0	NA	0	NA
Phvul.001G188900	NA	1	NA	1	NA	1	NA	1	NA	0	NA	1	NA	1	NA	0	NA	1	NA	1	NA	1	NA	1	NA	1	NA	1	NA	1	NA	1	NA	1	NA	1	NA	1	NA	1	NA	0	NA	1	1.75753	7	1.46276	6	1.75753
Phvul.001G189000	NA	0	NA	0	NA	0	NA	0	NA	0	NA	0	NA	0	NA	0	NA	0	NA	2	NA	0	NA	0	NA	0	NA	0	NA	0	NA	0	NA	0	NA	0	NA	0	NA	0	NA	0	NA	0	NA	2	NA	2	NA
Phvul.001G189100	0.334873	2	0.334873	2	NA	0	NA	0	NA	0	0.334873	2	NA	0	NA	1	NA	0	0.334873	2	0.334873	2	0.334873	2	NA	0	0.334873	2	NA	0	NA	0	0.334873	2	0.334873	2	NA	0	NA	0	NA	0	NA	0	0.0660295	6	0.0828398	5	0.0660295
Phvul.001G189200	NA	0	NA	0	NA	0	NA	0	NA	0	NA	0	NA	0	NA	0	NA	0	NA	0	NA	0	NA	1	NA	0	NA	0	NA	1	NA	0	NA	0	NA	1	NA	0	NA	0	NA	1	NA	1	NA	3	NA	3	NA
Phvul.001G189300	NA	0	NA	0	NA	0	NA	0	NA	0	NA	0	NA	0	NA	0	NA	0	NA	0	NA	0	NA	0	NA	0	NA	0	NA	0	NA	0	NA	0	NA	0	NA	0	NA	0	NA	0	NA	0	NA	1	NA	1	NA
Phvul.001G189400	NA	0	NA	0	NA	1	NA	1	NA	0	NA	0	NA	0	NA	0	NA	0	NA	0	NA	0	NA	0	NA	0	NA	0	NA	1	NA	0	NA	0	NA	0	NA	1	NA	1	NA	1	NA	0	NA	1	NA	1	NA
Phvul.001G189500	NA	0	NA	0	NA	0	NA	0	NA	0	NA	0	NA	0	NA	0	NA	0	NA	0	NA	0	NA	0	NA	0	NA	0	NA	0	NA	0	NA	0	NA	0	NA	0	NA	0	NA	0	NA	0	NA	0	NA	0	NA
Phvul.001G189600	NA	0	NA	0	NA	0	NA	0	NA	0	NA	0	NA	0	NA	0	NA	0	NA	0	NA	0	NA	0	NA	0	NA	0	NA	0	NA	0	NA	0	NA	0	NA	0	NA	0	NA	0	NA	0	NA	0	NA	0	NA
Phvul.001G189700	NA	0	NA	0	NA	1	NA	0	NA	0	NA	0	NA	0	NA	0	NA	0	NA	0	NA	0	NA	0	NA	0	NA	0	NA	0	NA	0	NA	0	NA	0	NA	0	NA	1	NA	0	NA	0	NA	0	NA	1	NA
Phvul.001G189800	NA	0	NA	0	NA	0	NA	0	NA	0	NA	0	NA	0	NA	0	NA	0	NA	0	NA	0	NA	0	NA	0	NA	0	NA	0	NA	0	NA	0	NA	0	NA	0	NA	0	NA	0	NA	0	NA	0	NA	0	NA
Phvul.001G189900	NA	0	NA	0	NA	0	NA	0	NA	0	NA	0	NA	0	NA	0	NA	0	NA	0	NA	0	NA	0	NA	0	NA	0	NA	0	NA	0	NA	0	NA	0	NA	0	NA	0	NA	0	NA	0	NA	4	NA	4	NA
Phvul.001G190000	NA	0	NA	0	NA	0	NA	0	NA	0	NA	0	NA	0	NA	0	NA	0	NA	0	NA	0	NA	0	NA	0	NA	0	NA	0	NA	0	NA	0	NA	0	NA	0	NA	0	NA	0	NA	0	NA	1	NA	1	NA
Phvul.001G190100	NA	0	NA	1	NA	0	NA	1	NA	1	NA	0	NA	0	NA	0	NA	1	NA	0	NA	1	NA	1	NA	0	NA	0	NA	1	NA	0	NA	1	NA	0	NA	0	NA	1	NA	0	NA	1	NA	1	NA	2	NA
Phvul.001G190200	NA	0	NA	0	NA	0	NA	0	NA	0	NA	0	NA	0	NA	0	NA	0	NA	0	NA	0	NA	0	NA	0	NA	0	NA	0	NA	0	NA	0	NA	0	NA	0	NA	0	NA	0	NA	0	NA	0	NA	0	NA
Phvul.001G190300	NA	0	NA	0	NA	0	NA	0	NA	0	NA	0	NA	0	NA	0	NA	0	NA	0	NA	0	NA	0	NA	0	NA	0	NA	0	NA	0	NA	0	NA	0	NA	0	NA	0	NA	0	NA	0	0.312325	2	0.312325	2	0.312325
Phvul.001G190400	NA	1	NA	1	NA	1	NA	1	NA	1	NA	1	NA	0	NA	1	NA	1	NA	1	NA	1	NA	1	NA	1	NA	1	NA	0	NA	1	NA	1	NA	1	NA	1	NA	1	NA	0	NA	1	NA	1	NA	1	NA
Phvul.001G190500	NA	0	NA	0	NA	0	NA	0	NA	0	NA	0	NA	0	NA	0	NA	0	NA	0	NA	0	NA	0	NA	0	NA	0	NA	0	NA	0	NA	0	NA	0	NA	0	NA	1	NA	0	NA	0	NA	2	NA	1	NA
Phvul.001G190600	NA	0	NA	0	NA	0	NA	0	NA	1	NA	0	NA	0	NA	0	NA	0	NA	0	NA	0	NA	0	NA	0	NA	0	NA	0	NA	0	NA	0	NA	0	NA	0	NA	0	NA	0	NA	0	NA	4	NA	3	NA
Phvul.001G190700	NA	0	NA	0	NA	0	NA	0	NA	0	NA	0	NA	0	NA	0	NA	0	NA	0	NA	0	NA	0	NA	0	NA	0	NA	0	NA	0	NA	0	NA	0	NA	0	NA	0	NA	0	NA	0	NA	2	NA	2	NA
Phvul.001G190800	NA	0	NA	0	NA	0	NA	0	NA	0	NA	0	NA	0	NA	0	NA	0	NA	0	NA	0	NA	0	NA	0	NA	0	NA	0	NA	0	NA	0	NA	0	NA	0	NA	0	NA	0	NA	0	NA	1	NA	1	NA
Phvul.001G190900	NA	1	NA	1	NA	1	NA	1	NA	1	NA	1	NA	1	NA	1	NA	0	NA	1	NA	2	NA	1	NA	0	NA	2	NA	0	NA	2	NA	1	NA	1	NA	0	NA	1	NA	2	NA	1	NA	0	NA	1	NA
Phvul.001G191000	NA	0	NA	0	NA	0	NA	0	NA	0	NA	0	NA	0	NA	0	NA	0	NA	0	NA	0	NA	0	NA	0	NA	0	NA	0	NA	0	NA	0	NA	0	NA	0	NA	0	NA	0	NA	0	0.273825	2	NA	0	0.273825
Phvul.001G191100	NA	0	NA	0	NA	0	NA	0	NA	0	NA	0	NA	0	NA	0	NA	0	NA	0	NA	0	NA	0	NA	0	NA	0	NA	0	NA	0	NA	0	NA	0	NA	0	NA	0	NA	0	NA	0	NA	0	NA	0	NA
Phvul.001G191200	NA	0	NA	0	NA	0	NA	1	NA	0	NA	0	NA	1	NA	0	NA	0	NA	0	NA	0	NA	1	NA	0	NA	1	NA	0	NA	1	NA	1	NA	1	NA	0	NA	0	NA	0	NA	0	NA	2	NA	2	NA
Phvul.001G191300	NA	0	NA	0	NA	0	NA	0	NA	0	NA	0	NA	0	NA	0	NA	0	NA	0	NA	0	NA	0	NA	0	NA	0	NA	0	NA	0	NA	0	NA	0	NA	0	NA	0	NA	0	NA	0	NA	0	NA	0	NA
Phvul.001G191400	NA	0	NA	0	NA	0	NA	0	NA	0	NA	0	NA	0	NA	0	NA	0	NA	0	NA	0	NA	0	NA	0	NA	0	NA	0	NA	0	NA	0	NA	0	NA	0	NA	0	NA	0	NA	0	NA	0	NA	0	NA
Phvul.001G191500	NA	1	NA	1	NA	0	NA	0	NA	0	NA	0	NA	0	NA	0	NA	0	NA	0	NA	0	NA	0	NA	0	NA	0	NA	0	NA	0	NA	0	NA	0	NA	0	NA	0	NA	0	NA	0	0.289172	4	0.289172	4	0.289172
Phvul.001G191600	NA	0	NA	0	NA	0	NA	0	NA	0	NA	0	NA	0	NA	0	NA	0	NA	0	NA	0	NA	0	NA	0	NA	0	NA	0	NA	0	NA	0	NA	0	NA	0	NA	0	NA	0	NA	0	NA	0	NA	1	NA
Phvul.001G191700	NA	0	NA	0	NA	0	NA	0	NA	0	NA	0	NA	0	NA	0	NA	0	NA	0	NA	0	NA	0	NA	1	NA	0	NA	1	NA	0	NA	0	NA	0	NA	1	NA	0	NA	0	NA	0	NA	0	NA	0	NA
Phvul.001G191800	NA	0	NA	0	NA	0	NA	0	NA	0	NA	0	NA	0	NA	0	NA	0	NA	0	NA	0	NA	0	NA	0	NA	0	NA	0	NA	0	NA	0	NA	0	NA	0	NA	0	NA	0	NA	0	NA	1	NA	1	NA
Phvul.001G191900	NA	0	NA	0	NA	0	NA	0	NA	0	NA	0	NA	0	NA	0	NA	0	NA	0	NA	0	NA	0	NA	0	NA	0	NA	0	NA	0	NA	0	NA	0	NA	0	NA	0	NA	0	NA	0	NA	0	NA	0	NA
Phvul.001G192000	NA	0	NA	0	NA	0	NA	0	NA	0	NA	0	NA	0	NA	0	NA	0	NA	0	NA	0	NA	0	NA	0	NA	0	NA	0	NA	0	NA	0	NA	0	NA	0	NA	0	NA	0	NA	0	NA	1	NA	1	NA
Phvul.001G192100	NA	1	NA	1	NA	0	NA	0	NA	0	NA	1	NA	1	NA	1	NA	1	NA	1	NA	1	NA	1	NA	1	NA	1	NA	0	NA	1	NA	0	NA	1	NA	1	NA	0	NA	0	NA	0	NA	2	NA	2	NA
Phvul.001G192200	NA	0	NA	0	NA	0	NA	0	NA	0	NA	0	NA	0	NA	0	NA	0	NA	0	NA	0	NA	0	NA	0	NA	0	NA	0	NA	0	NA	0	NA	0	NA	0	NA	0	NA	0	NA	0	NA	1	NA	1	NA
Phvul.001G192400	NA	0	NA	0	NA	0	NA	0	NA	0	NA	0	NA	0	NA	0	NA	0	NA	0	NA	0	NA	0	NA	0	NA	0	NA	0	NA	0	NA	0	NA	0	NA	0	NA	0	NA	0	NA	0	NA	0	NA	0	NA
Phvul.001G192500	NA	0	NA	0	NA	0	NA	0	NA	0	NA	0	NA	0	NA	0	NA	0	NA	0	NA	0	NA	0	NA	1	NA	0	NA	0	NA	0	NA	0	NA	0	NA	0	NA	0	NA	0	NA	0	0.432853	7	0.217085	5	0.432853
Phvul.001G192600	NA	1	NA	1	NA	0	NA	0	NA	0	NA	1	NA	1	NA	1	NA	1	NA	1	NA	1	NA	1	NA	0	NA	1	NA	0	NA	0	NA	1	NA	1	NA	1	NA	0	NA	0	NA	0	NA	1	NA	1	NA
Phvul.001G192700	NA	0	NA	1	NA	0	NA	0	NA	0	0.140649	3	NA	0	NA	0	NA	1	0.281049	4	NA	0	NA	2	NA	0	NA	1	NA	0	NA	1	NA	0	NA	0	NA	0	NA	0	NA	1	NA	0	0.422646	6	0.422646	6	0.422646
Phvul.001G192800	NA	0	NA	0	NA	0	NA	0	NA	0	NA	0	NA	0	NA	0	NA	0	NA	0	NA	0	NA	0	NA	0	NA	0	NA	0	NA	0	NA	0	NA	0	NA	0	NA	0	NA	0	NA	0	NA	0	NA	0	NA
Phvul.001G192900	NA	0	NA	0	NA	0	NA	0	NA	0	NA	0	NA	0	NA	0	NA	0	NA	0	NA	0	NA	0	NA	0	NA	0	NA	0	NA	0	NA	0	NA	0	NA	0	NA	0	NA	0	NA	0	NA	0	NA	0	NA
Phvul.001G193000	NA	1	NA	1	NA	0	NA	0	NA	0	NA	1	NA	1	NA	1	NA	1	NA	1	NA	1	NA	1	NA	0	NA	1	NA	0	NA	1	NA	1	NA	0	NA	1	NA	0	NA	0	NA	0	NA	1	NA	1	NA
Phvul.001G193100	NA	1	NA	1	NA	0	NA	0	NA	0	NA	1	NA	1	NA	1	NA	0	NA	1	NA	1	NA	1	NA	0	NA	1	NA	0	NA	1	NA	1	NA	1	NA	1	NA	0	NA	0	NA	0	NA	3	NA	3	NA
Phvul.001G193200	NA	0	NA	0	NA	0	NA	0	NA	0	NA	0	NA	0	NA	0	NA	0	NA	0	NA	0	NA	0	NA	0	NA	0	NA	0	NA	0	NA	0	NA	0	NA	0	NA	0	NA	0	NA	0	1.68268	7	1.68268	7	1.68268
Phvul.001G193300	NA	0	NA	0	NA	0	NA	1	NA	1	NA	1	NA	2	NA	2	NA	1	NA	2	NA	2	NA	2	NA	0	NA	2	NA	0	NA	2	NA	2	NA	2	NA	2	NA	0	NA	0	NA	1	NA	0	NA	0	NA
Phvul.001G193400	NA	0	NA	0	NA	0	NA	0	NA	0	NA	0	NA	0	NA	0	NA	0	NA	0	NA	0	NA	0	NA	0	NA	0	NA	0	NA	0	NA	0	NA	0	NA	0	NA	1	NA	0	NA	0	NA	0	NA	0	NA
Phvul.001G193500	NA	0	NA	0	NA	0	NA	0	NA	0	NA	0	NA	0	NA	0	NA	0	NA	0	NA	0	NA	0	NA	0	NA	0	NA	0	NA	0	NA	0	NA	0	NA	0	NA	0	NA	0	NA	0	NA	0	NA	0	NA
Phvul.001G193600	NA	2	NA	2	NA	1	NA	1	NA	0	0.274694	2	NA	1	NA	1	NA	1	NA	2	NA	1	NA	1	NA	0	NA	1	NA	1	NA	0	NA	1	NA	1	NA	1	NA	0	NA	0	NA	0	NA	1	NA	1	NA
Phvul.001G193700	0.312906	2	NA	1	0.312906	2	NA	1	NA	0	NA	0	NA	1	NA	1	NA	1	0.312906	2	0.312906	2	0.312906	2	NA	0	0.312906	2	NA	1	0.312906	2	0.312906	2	0.312906	2	0.312906	2	0.312906	2	0.312906	2	0.312906	2	0.312906	2	0.312906	2	0.312906
Phvul.001G193800	NA	0	NA	0	NA	0	NA	0	NA	0	NA	0	NA	0	NA	0	NA	0	NA	0	NA	0	NA	0	NA	0	NA	0	NA	0	NA	0	NA	0	NA	0	NA	0	NA	0	NA	0	NA	0	NA	0	NA	0	NA
Phvul.001G193900	NA	2	NA	1	NA	1	0.317164	2	NA	1	NA	2	NA	1	NA	1	NA	2	NA	1	0.636282	3	0.317164	2	NA	1	0.317164	2	NA	1	0.636282	3	0.317164	2	0.317164	2	0.317164	2	NA	1	NA	1	0.317164	2	0.125999	7	0.157859	6	0.125999
Phvul.001G194000	NA	0	NA	0	NA	0	NA	0	NA	0	NA	0	NA	0	NA	0	NA	0	NA	0	NA	0	NA	0	NA	0	NA	0	NA	0	NA	0	NA	0	NA	0	NA	0	NA	0	NA	0	NA	0	0.630487	3	0.630487	3	0.630487
Phvul.001G194020	NA	2	NA	1	NA	1	NA	1	NA	1	NA	2	NA	2	NA	2	NA	2	NA	3	NA	2	NA	2	NA	0	NA	2	NA	2	NA	2	0.310267	3	NA	2	0.621526	4	NA	1	NA	1	NA	0	NA	4	NA	3	NA
Phvul.001G194040	NA	7	NA	3	NA	6	NA	7	NA	5	NA	5	NA	6	NA	1	NA	5	0.958363	9	NA	7	NA	6	NA	2	NA	5	NA	7	NA	5	NA	5	NA	5	0.958363	9	NA	1	NA	6	NA	1	NA	5	NA	6	NA
Phvul.001G194060	NA	0	NA	0	NA	0	NA	0	NA	0	NA	0	NA	0	NA	0	NA	0	NA	0	NA	0	NA	0	NA	0	NA	0	NA	0	NA	0	NA	0	NA	0	NA	0	NA	0	NA	0	NA	0	NA	0	NA	0	NA
Phvul.001G194080					NA	0	NA	0	NA	0	NA	1	NA	1	NA	1	NA	0	NA	1	NA	1	NA	1	NA	0	NA	1	NA	1	NA	1	NA	1	NA	1	NA	1	NA	0			NA	0	NA	0	NA	0	NA
Phvul.001G194100	NA	0	NA	2	NA	0	NA	2	NA	0	NA	0	NA	0	NA	0	NA	0	NA	0	NA	0	NA	0	NA	0	NA	0	NA	0	NA	2	NA	0	NA	0	NA	0	NA	0	NA	0	NA	0	NA	0	NA	0	NA
Phvul.001G194200	NA	0	NA	0	NA	0	NA	0	NA	0	NA	0	NA	0	NA	0	NA	0	NA	1	NA	0	NA	0	NA	0	NA	0	NA	0	NA	0	NA	0	NA	1	NA	0	NA	0	NA	0	NA	0	NA	0	NA	0	NA
Phvul.001G194300	NA	0	NA	0	NA	0	NA	0	NA	0	NA	0	NA	0	NA	0	NA	0	NA	0	NA	0	NA	0	NA	0	NA	0	NA	0	NA	0	NA	0	NA	0	NA	0	NA	0	NA	0	NA	0	NA	1	NA	1	NA
Phvul.001G194400	NA	0	NA	0	NA	0	NA	0	NA	0	NA	0	NA	0	NA	0	NA	0	NA	0	NA	0	NA	0	NA	0	NA	0	NA	0	NA	0	NA	0	NA	0	NA	0	NA	0	NA	0	NA	0	NA	1	NA	1	NA
Phvul.001G194500	NA	2	NA	2	NA	1	NA	2	NA	3	0.21323	5	0.159606	6	0.21323	5	0.320478	4	NA	2	0.159606	6	0.159606	6	NA	2	0.159606	6	NA	2	0.159606	6	0.21323	5	0.159606	6	0.159606	6	NA	2	NA	2	NA	2	0.0798465	5	0.0637503	6	0.0637503
Phvul.001G194600	NA	0	NA	0	NA	0	NA	0	NA	0	NA	0	NA	0	NA	0	NA	0	NA	0	NA	0	NA	0	NA	0	NA	0	NA	0	NA	0	NA	0	NA	0	NA	0	NA	0	NA	0	NA	0	2.07545	7	2.41141	8	2.76736
Phvul.001G194700	NA	1	NA	0	NA	1	NA	1	NA	1	NA	2	NA	0	NA	1	NA	2	NA	2	NA	2	NA	1	NA	0	NA	1	NA	0	NA	1	NA	2	NA	1	NA	2	NA	1	NA	1	NA	1	NA	2	NA	1	NA
Phvul.001G194800	NA	1	NA	0	NA	0	NA	0	NA	1	NA	0	NA	1	NA	1	NA	1	NA	1	NA	1	NA	1	NA	1	NA	1	NA	0	NA	0	NA	1	NA	1	NA	0	NA	1	NA	0	NA	0	0.929785	4	0.929785	4	0.930099
Phvul.001G194900	NA	0	NA	0	NA	0	NA	0	NA	0	NA	0	NA	0	NA	0	NA	0	NA	0	NA	0	NA	0	NA	0	NA	0	NA	0	NA	0	NA	0	NA	0	NA	0	NA	0	NA	0	NA	0	NA	1	NA	1	NA
Phvul.001G195000	NA	0	NA	0	NA	0	NA	0	NA	0	NA	0	NA	0	NA	0	NA	0	NA	0	NA	1	NA	0	NA	0	NA	0	NA	0	NA	0	NA	0	NA	0	NA	0	NA	0	NA	0	NA	0	NA	1	NA	1	NA
Phvul.001G195100	NA	0	NA	0	NA	0	NA	0	NA	0	NA	0	NA	0	NA	0	NA	0	NA	0	NA	0	NA	0	NA	0	NA	0	NA	0	NA	0	NA	0	NA	0	NA	0	NA	0	NA	0	NA	0	1.56068	6	1.24451	5	1.56068
Phvul.001G195200	NA	1	NA	1	NA	0	NA	0	NA	0	NA	0	NA	0	NA	0	NA	0	NA	0	NA	0	NA	0	NA	0	NA	1	NA	0	NA	0	NA	0	NA	0	NA	1	NA	0	NA	0	NA	0	NA	1	NA	1	NA
Phvul.001G195300	NA	0	NA	0	NA	0	NA	0	NA	0	NA	0	NA	0	NA	0	NA	0	NA	0	NA	0	NA	0	NA	0	NA	0	NA	1	NA	0	NA	0	NA	0	NA	0	NA	0	NA	0	NA	0	1.21913	5	1.21913	5	1.21913
Phvul.001G195400	NA	2	NA	2	NA	0	NA	0	NA	0	NA	0	NA	0	NA	0	NA	0	NA	1	NA	0	NA	0	NA	0	NA	2	NA	0	NA	0	NA	0	NA	0	NA	2	NA	0	NA	0	NA	0	NA	0	NA	0	NA
Phvul.001G195500	NA	0	NA	0	NA	0	NA	0	NA	0	NA	0	NA	0	NA	0	NA	0	NA	0	NA	0	NA	0	NA	0	NA	0	NA	0	NA	0	NA	0	NA	0	NA	0	NA	0	NA	0	NA	0	1.83601	8	1.83601	8	1.83601
Phvul.001G195600	0.289097	2	0.144365	3	NA	1	NA	0	NA	0	NA	1	0.289097	2	0.289097	2	0.289097	2	NA	1	0.289097	2	NA	0	0.289097	2	0.289097	2	0.288879	2	NA	1	NA	0	NA	0	0.144365	3	NA	1	NA	1	NA	0	0.172464	8	0.172464	8	0.172464
Phvul.001G195700	NA	0	NA	0	NA	0	NA	0	NA	0	NA	0	NA	0	NA	0	NA	0	NA	0	NA	0	NA	0	NA	0	NA	0	NA	0	NA	0	NA	0	NA	0	NA	0	NA	0	NA	0	NA	0	NA	1	NA	1	NA
Phvul.001G195800	NA	2	NA	1	NA	2	NA	1	NA	1	NA	2	NA	2	NA	2	NA	1	NA	2	NA	2	NA	1	NA	0	NA	2	NA	1	NA	2	NA	2	NA	2	NA	2	NA	2	NA	2	NA	1	NA	4	NA	4	NA
Phvul.001G196000	0.0511104	7	0.0770308	5	0.0511104	7	NA	6	NA	2	0.0770168	5	0.0614731	6	0.102923	4	NA	3	0.0511104	7	0.0511104	7	0.0511104	7	NA	5	0.0511104	7	NA	2	0.0511104	7	0.102941	4	0.0511104	7	0.0511104	7	0.0770168	5	NA	5	NA	4	0.121791	14	0.135663	13	0.175232
Phvul.001G196100	NA	4	NA	2	NA	4	NA	3	NA	2	NA	4	NA	0	NA	3	0.300705	4	0.604649	4	NA	4	NA	4	NA	2	NA	4	NA	3	NA	4	NA	4	NA	4	NA	3	NA	4	NA	1	NA	4	NA	4	NA	4	NA
Phvul.001G196200	0.081311	9	0.190046	10	0.162788	11	0.114102	7	0.171245	8	0.162788	11	0.0950107	8	0.0713575	5	0.237685	11	0.203454	12	0.142312	12	0.142511	9	0.429002	5	0.213476	14	0.190515	5	0.122057	10	0.162788	11	0.122057	10	0.142393	12	0.122057	10	0.122057	10	0.572286	3	0.20353	12	0.122057	10	0.171146
Phvul.001G196300	NA	3	NA	2	NA	2	NA	2	NA	2	NA	3	NA	2	NA	2	NA	2	NA	3	NA	3	NA	3	NA	2	NA	3	NA	3	NA	2	NA	3	NA	2	NA	2	NA	3	NA	3	NA	0	NA	3	NA	3	NA
Phvul.001G196400	NA	0	NA	0	NA	0	NA	0	NA	0	NA	1	NA	0	NA	1	NA	0	NA	0	NA	0	NA	1	NA	0	NA	0	NA	0	NA	0	NA	1	0.291878	2	NA	0	NA	0	NA	0	NA	0	NA	3	NA	3	NA
Phvul.001G196500	NA	0	NA	0	NA	0	NA	0	NA	0	NA	0	NA	0	NA	0	NA	0	NA	0	NA	0	NA	0	NA	0	NA	0	NA	0	NA	0	NA	0	NA	0	NA	0	NA	0	NA	0	NA	0	NA	0	NA	0	NA
Phvul.001G196700	NA	0	NA	0	NA	0	NA	0	NA	0	NA	1	NA	1	NA	1	NA	0	NA	0	NA	0	NA	1	NA	0	NA	0	NA	0	NA	1	NA	1	NA	1	NA	0	NA	0	NA	0	NA	0	NA	0	NA	0	NA
Phvul.001G196800	NA	0	NA	0	NA	0	NA	0	NA	0	NA	0	NA	0	NA	0	NA	0	NA	0	NA	0	NA	0	NA	0	NA	0	NA	0	NA	0	NA	0	NA	0	NA	0	NA	0	NA	0	NA	0	NA	1	NA	1	NA
Phvul.001G196900	NA	0	NA	0	NA	0	NA	0	NA	0	NA	0	NA	0	NA	0	NA	0	NA	0	NA	0	NA	0	NA	0	NA	0	NA	0	NA	0	NA	0	NA	0	NA	0	NA	0	NA	0	NA	0	NA	1	NA	1	NA
Phvul.001G197000	NA	0	NA	0	NA	0	NA	0	NA	0	NA	0	NA	0	NA	0	NA	0	NA	1	NA	0	NA	0	NA	0	NA	0	NA	0	NA	0	NA	0	NA	0	NA	0	NA	0	NA	0	NA	0	NA	0	NA	0	NA
Phvul.001G197100	NA	0	NA	0	NA	0	NA	0	NA	0	NA	0	NA	0	NA	0	NA	0	NA	0	NA	0	NA	0	NA	0	NA	0	NA	0	NA	0	NA	0	NA	0	NA	0	NA	0	NA	0	NA	0	NA	0	NA	0	NA
Phvul.001G197200	NA	1	NA	0	NA	0	NA	0	NA	0	NA	1	NA	1	NA	1	0.292105	2	0.292105	2	0.292105	2	0.292105	2	NA	0	0.292105	2	NA	0	NA	0	NA	1	NA	1	NA	1	NA	0	NA	1	NA	0	NA	1	NA	1	NA
Phvul.001G197300	NA	0	NA	0	NA	0	NA	0	NA	0	NA	0	NA	0	NA	0	NA	0	NA	0	NA	0	NA	0	NA	0	NA	0	NA	0	NA	0	NA	0	NA	0	NA	0	NA	0	NA	0	NA	0	NA	0	NA	0	NA
Phvul.001G197400	2.27535	34	3.00989	14	2.45894	39	2.45724	12	1.45113	24	1.22461	27	3.83741	20	1.64113	18	NA	6	2.00019	31	1.7238	27	1.2558	37	NA	0	1.81573	29	2.31831	24	1.70607	37	0.999097	20	2.00163	31	1.41833	38	1.35761	21	1.42933	29	3.28015	15	0.677839	46	0.814225	44	0.739764
Phvul.001G197500	NA	0	NA	0	NA	0	NA	0	NA	0	NA	0	NA	0	NA	0	NA	0	NA	0	NA	0	NA	0	NA	0	NA	0	NA	0	NA	0	NA	0	NA	0	NA	0	NA	0	NA	0	NA	0	0.296194	6	0.296194	6	0.296194
Phvul.001G197700	NA	0	NA	0	NA	0	NA	0	NA	0	NA	0	NA	0	NA	0	NA	0	NA	0	NA	0	NA	0	NA	0	NA	0	NA	0	NA	0	NA	0	NA	0	NA	1	NA	0	NA	0	NA	0	1.04078	14	0.850358	16	0.779915
Phvul.001G197800	NA	0	NA	0	0.294441	2	NA	0	NA	0	0.294441	2	NA	0	NA	0	0.294441	2	0.294441	2	0.294441	2	0.294441	2	NA	0	0.294441	2	NA	0	NA	0	NA	0	NA	0	NA	0	0.294441	2	NA	0	NA	0	0.32795	17	0.291365	16	0.32795
Phvul.001G197900	NA	1	NA	2	NA	3	NA	3	NA	2	NA	4	NA	0	NA	3	NA	2	NA	4	NA	2	NA	4	NA	1	NA	4	NA	0	NA	2	NA	3	NA	3	NA	3	NA	2	NA	3	NA	3	NA	1	NA	8	NA
Phvul.001G198100	NA	0	NA	0	NA	0	NA	0	NA	0	NA	0	NA	0	NA	0	NA	0	NA	0	NA	0	NA	0	NA	1	NA	0	NA	0	NA	0	NA	0	NA	0	NA	0	NA	0	NA	0	NA	0	NA	3	NA	3	NA
Phvul.001G198200	NA	0	NA	0	NA	0	NA	0	NA	0	NA	0	NA	0	NA	0	NA	0	NA	0	NA	1	NA	0	NA	0	NA	0	NA	0	NA	0	NA	0	NA	0	NA	0	NA	0	NA	0	NA	0	NA	0	NA	1	NA
Phvul.001G198300	NA	0	NA	0	NA	0	NA	0	NA	0	NA	0	NA	0	NA	0	NA	0	NA	0	NA	0	NA	0	NA	0	NA	0	NA	0	NA	0	NA	0	NA	0	NA	0	NA	0	NA	0	NA	0	0.91582	4	0.91582	4	0.91582
Phvul.001G198500	NA	0	NA	0	NA	0	NA	0	NA	0	NA	0	NA	0	NA	0	NA	0	NA	0	NA	0	NA	0	NA	0	NA	0	NA	0	NA	0	NA	0	NA	0	NA	0	NA	0	NA	0	NA	0	0.307019	6	0.307019	6	0.307019
Phvul.001G198600	NA	0	NA	0	NA	0	NA	0	NA	0	NA	0	NA	0	NA	0	NA	0	NA	0	NA	0	NA	0	NA	0	NA	0	NA	0	NA	0	NA	0	NA	0	NA	0	NA	0	NA	0	NA	0	NA	2	NA	2	NA
Phvul.001G198700	NA	0	NA	0	NA	0	NA	0	NA	0	NA	0	NA	0	NA	0	NA	0	NA	0	NA	0	NA	0	NA	0	NA	0	NA	0	NA	1	NA	1	NA	1	NA	0	NA	0	NA	0	NA	0	NA	9	NA	8	NA
Phvul.001G198800	NA	0	NA	0	NA	0	NA	0	NA	0	NA	0	NA	0	NA	0	NA	0	NA	0	NA	0	NA	0	NA	0	NA	0	NA	0	NA	0	NA	0	NA	0	NA	0	NA	0	NA	0	NA	0	NA	2	NA	2	NA
Phvul.001G198900	NA	0	NA	0	NA	0	NA	0	NA	0	NA	0	NA	0	NA	0	NA	0	NA	0	NA	0	NA	0	NA	0	NA	0	NA	0	NA	0	NA	0	NA	0	NA	0	NA	0	NA	0	NA	0	2.57122	9	2.89521	10	2.57122
Phvul.001G199000	NA	1	NA	0	NA	0	NA	1	NA	1	NA	0	NA	1	NA	1	NA	1	NA	1	NA	1	NA	1	NA	1	NA	1	NA	1	NA	1	NA	1	NA	1	NA	1	NA	1	NA	1	NA	1	NA	3	NA	3	NA
Phvul.001G199100	NA	0	NA	0	NA	0	NA	0	NA	0	NA	0	NA	0	NA	0	NA	0	NA	0	NA	0	NA	0	NA	0	NA	0	NA	0	NA	0	NA	0	NA	0	NA	0	NA	0	NA	0	NA	0	NA	0	NA	0	NA
Phvul.001G199200	NA	0	NA	0	NA	0	NA	0	NA	0	NA	0	NA	0	NA	0	NA	0	NA	0	NA	0	NA	0	NA	0	NA	0	NA	0	NA	0	NA	0	NA	0	NA	0	NA	0	NA	0	NA	0	NA	1	NA	0	NA
Phvul.001G199300	NA	0	NA	0	NA	0	NA	0	NA	0	NA	0	NA	0	NA	0	NA	0	NA	0	NA	0	NA	0	NA	0	NA	0	NA	0	NA	0	NA	0	NA	0	NA	0	NA	0	NA	0	NA	0	NA	0	NA	0	NA
Phvul.001G199400	NA	0	NA	0	NA	0	NA	0	NA	0	NA	0	NA	0	NA	0	NA	0	NA	0	NA	0	NA	0	NA	0	NA	0	NA	0	NA	0	NA	0	NA	0	NA	0	NA	0	NA	0	NA	0	NA	0	NA	0	NA
Phvul.001G199500	NA	0	NA	0	NA	0	NA	0	NA	0	NA	0	NA	0	NA	0	NA	0	NA	0	NA	0	NA	0	NA	0	NA	0	NA	0	NA	0	NA	0	NA	0	NA	0	NA	0	NA	1	NA	0	NA	0	NA	0	NA
Phvul.001G199550	NA	0	NA	0	NA	0	NA	0	NA	0	NA	0	NA	0	NA	0	NA	0	NA	0	NA	0	NA	0	NA	0	NA	0	NA	0	NA	0	NA	0	NA	0	NA	0	NA	0	NA	0	NA	0	NA	0	NA	0	NA
Phvul.001G199600	NA	0	NA	1	NA	1	NA	1	NA	1	NA	1	NA	0	NA	1	NA	1	NA	1	NA	1	NA	1	NA	0	NA	1	NA	0	NA	1	NA	2	NA	2	NA	1	NA	1	NA	0	NA	0	NA	1	NA	1	NA
Phvul.001G199700	NA	0	NA	0	NA	0	NA	0	NA	0	NA	0	NA	0	NA	0	NA	0	NA	0	NA	0	NA	0	NA	0	NA	0	NA	0	NA	0	NA	0	NA	0	NA	0	NA	0	NA	0	NA	0	NA	0	NA	0	NA
Phvul.001G199800	NA	0	NA	0	NA	0	NA	0	NA	0	NA	0	NA	0	NA	0	NA	0	NA	0	NA	0	NA	0	NA	0	NA	0	NA	0	NA	0	NA	0	NA	0	NA	0	NA	0	NA	0	NA	0	NA	0	NA	0	NA
Phvul.001G199900	NA	0	NA	0	NA	0	NA	0	NA	0	NA	0	NA	0	NA	0	NA	0	NA	0	NA	0	NA	0	NA	0	NA	0	NA	0	NA	0	NA	0	NA	0	NA	0	NA	0	NA	0	NA	0	NA	0	NA	1	NA
Phvul.001G200000	NA	1	NA	1	NA	0	NA	1	NA	1	NA	1	NA	1	NA	1	NA	1	NA	1	NA	1	NA	1	NA	1	NA	0	NA	1	NA	0	NA	1	NA	1	NA	0	NA	1	NA	0	NA	1	0.570627	3	0.570627	3	0.570627
Phvul.001G200100	NA	0	NA	0	NA	0	NA	0	NA	0	NA	0	NA	0	NA	0	NA	0	NA	0	NA	0	NA	0	NA	0	NA	0	NA	0	NA	0	NA	0	NA	0	NA	0	NA	0	NA	0	NA	0	NA	3	NA	3	NA
Phvul.001G200200	NA	1	NA	1	NA	0	NA	0	NA	0	NA	0	NA	0	NA	0	NA	1	NA	1	NA	1	NA	0	NA	0	NA	0	NA	0	NA	0	NA	1	NA	1	NA	1	NA	0	NA	0	NA	0	0.303953	4	0.303953	4	0.303953
Phvul.001G200300	NA	0	NA	0	NA	0	NA	0	NA	0	NA	0	NA	0	NA	0	NA	0	NA	0	NA	0	NA	0	NA	0	NA	0	NA	0	NA	0	NA	0	NA	0	NA	0	NA	0	NA	0	NA	0	NA	0	NA	0	NA
Phvul.001G200400	NA	0	NA	0	NA	0	NA	0	NA	0	NA	0	NA	0	NA	0	NA	0	NA	0	NA	0	NA	1	NA	0	NA	1	NA	0	NA	0	NA	0	NA	0	NA	0	NA	0	NA	0	NA	0	NA	1	NA	1	NA
Phvul.001G200500	NA	0	NA	0	NA	0	NA	0	NA	0	NA	0	NA	1	NA	0	NA	0	NA	0	NA	0	NA	0	NA	0	NA	1	NA	0	NA	0	NA	0	NA	0	NA	2	NA	1	NA	0	NA	0	NA	1	NA	1	NA
Phvul.001G200600	NA	0	NA	0	NA	0	NA	0	NA	0	NA	0	NA	0	NA	0	NA	0	NA	0	NA	0	NA	0	NA	0	NA	0	NA	0	NA	0	NA	2	NA	2	NA	0	NA	0	NA	0	NA	0	NA	12	NA	8	NA
Phvul.001G200800	NA	1	NA	1	NA	1	NA	1	NA	1	NA	1	NA	1	NA	1	NA	0	NA	1	NA	1	NA	1	NA	0	NA	1	NA	1	NA	1	NA	1	NA	0	NA	0	NA	1	NA	1	NA	0	NA	2	NA	3	NA
Phvul.001G200900	NA	0	NA	0	NA	0	NA	0	NA	0	NA	0	NA	0	NA	0	NA	0	NA	0	NA	0	NA	0	NA	0	NA	0	NA	0	NA	0	NA	0	NA	0	NA	0	NA	0	NA	0	NA	0	1.60553	6	NA	5	1.60553
Phvul.001G201000	NA	0	NA	0	NA	0	NA	0	NA	0	NA	0	NA	0	NA	0	NA	0	NA	0	NA	0	NA	0	NA	0	NA	0	NA	0	NA	0	NA	0	NA	0	NA	0	NA	1	NA	0	NA	0	NA	0	NA	0	NA
Phvul.001G201100	NA	0	NA	0	NA	0	NA	0	NA	0	NA	0	NA	0	NA	0	NA	0	NA	1	NA	0	NA	0	NA	0	NA	0	NA	0	NA	0	NA	0	NA	0	NA	0	NA	0	NA	0	NA	0	NA	4	NA	4	NA
Phvul.001G201200	NA	0	NA	0	NA	0	NA	0	NA	0	NA	0	NA	0	NA	0	NA	0	NA	0	NA	0	NA	0	NA	0	NA	0	NA	0	NA	1	NA	0	NA	0	NA	0	NA	0	NA	0	NA	0	0.676012	48	0.840977	45	0.785204
Phvul.001G201300	NA	0	NA	0	NA	0	NA	0	NA	0	NA	0	NA	0	NA	0	NA	0	NA	0	NA	0	NA	0	NA	0	NA	0	NA	0	NA	0	NA	0	NA	0	NA	0	NA	0	NA	0	NA	0	NA	4	NA	4	NA
Phvul.001G201400	NA	0	NA	0	NA	0	NA	0	NA	0	NA	0	NA	0	NA	0	NA	0	NA	0	NA	0	NA	0	NA	0	NA	0	NA	0	NA	0	NA	0	NA	0	NA	0	NA	0	NA	0	NA	0	NA	0	NA	0	NA
Phvul.001G201500	NA	0	NA	0	NA	0	NA	0	NA	0	NA	0	NA	0	NA	0	NA	0	NA	0	NA	0	NA	0	NA	0	NA	0	NA	0	NA	0	NA	0	NA	0	NA	0	NA	0	NA	0	NA	0	NA	0	NA	0	NA
Phvul.001G201600	NA	0	NA	1	NA	1	NA	0	NA	0	NA	0	NA	0	NA	0	NA	1	NA	1	NA	1	NA	1	NA	1	NA	0	NA	0	NA	0	NA	0	NA	0	NA	1	NA	0	NA	1	NA	0	NA	1	NA	1	NA
Phvul.001G201800	NA	1	NA	1	NA	1	NA	1	NA	1	NA	1	NA	0	NA	0	NA	1	NA	1	NA	0	NA	1	NA	1	NA	1	NA	1	NA	1	NA	1	NA	1	NA	1	NA	1	NA	1	NA	1	0.306944	2	NA	1	0.306944
Phvul.001G201900	NA	0	NA	0	NA	0	NA	0	NA	0	NA	0	NA	0	NA	0	NA	0	NA	0	NA	0	NA	0	NA	0	NA	0	NA	0	NA	0	NA	0	NA	0	NA	0	NA	0	NA	0	NA	0	NA	1	NA	1	NA
Phvul.001G202000	NA	0	NA	0	NA	0	NA	0	NA	0	NA	0	NA	0	NA	0	NA	0	NA	0	NA	0	NA	0	NA	0	NA	0	NA	0	NA	0	NA	0	NA	0	NA	0	NA	0	NA	0	NA	0	NA	0	NA	0	NA
Phvul.001G202100	NA	0	NA	0	NA	0	NA	0	NA	0	NA	0	NA	0	NA	0	NA	0	NA	0	NA	0	NA	0	NA	0	NA	0	NA	0	NA	0	NA	0	NA	0	NA	0	NA	0	NA	0	NA	0	0.629127	4	NA	4	0.944426
Phvul.001G202200	NA	0	NA	0	NA	0	NA	0	NA	0	NA	0	NA	0	NA	0	NA	0	NA	0	NA	0	NA	0	NA	0	NA	0	NA	0	NA	0	NA	0	NA	0	NA	0	NA	0	NA	0	NA	0	0.297683	2	0.297683	2	0.297683
Phvul.001G202300	NA	0	NA	0	NA	0	NA	0	NA	0	NA	0	NA	0	NA	0	NA	0	NA	0	NA	0	NA	0	NA	0	NA	0	NA	0	NA	0	NA	0	NA	0	NA	0	NA	0	NA	0	NA	0	0.313153	9	0.313153	9	0.313153
Phvul.001G202400	NA	0	NA	0	NA	0	NA	0	NA	0	NA	0	NA	0	NA	0	NA	0	NA	0	NA	0	NA	0	NA	0	NA	0	NA	0	NA	0	NA	0	NA	0	NA	0	NA	0	NA	0	NA	0	NA	5	NA	5	NA
Phvul.001G202500	NA	0	NA	0	NA	0	NA	0	NA	0	NA	0	NA	0	NA	0	NA	0	NA	0	NA	0	NA	0	NA	0	NA	0	NA	0	NA	0	NA	0	NA	0	NA	0	NA	0	NA	0	NA	0	NA	0	NA	0	NA
Phvul.001G202600	NA	0	NA	0	NA	0	NA	0	NA	1	NA	0	NA	0	NA	0	NA	0	NA	0	NA	0	NA	0	NA	0	NA	0	NA	0	NA	0	NA	0	NA	0	NA	0	NA	0	NA	0	NA	1	NA	2	NA	2	NA
Phvul.001G202700	NA	0	NA	0	NA	0	NA	0	NA	0	NA	0	NA	0	NA	0	NA	0	NA	0	NA	0	NA	0	NA	0	NA	0	NA	0	NA	0	NA	0	NA	0	NA	0	NA	0	NA	0	NA	0	NA	0	NA	0	NA
Phvul.001G202800	NA	0	NA	0	NA	0	NA	0	NA	0	NA	0	NA	0	NA	0	NA	0	NA	0	NA	0	NA	0	NA	0	NA	0	NA	0	NA	0	NA	0	NA	0	NA	0	NA	0	NA	0	NA	0	NA	2	NA	1	NA
Phvul.001G202900	NA	0	NA	0	NA	0	NA	1	NA	1	NA	0	NA	0	NA	0	NA	0	NA	1	NA	1	NA	0	NA	0	NA	0	NA	0	NA	0	NA	0	NA	0	NA	1	NA	0	NA	0	NA	1	0.964668	4	0.964668	4	0.964668
Phvul.001G203000	NA	0	NA	0	NA	0	NA	1	NA	1	NA	1	NA	0	NA	0	NA	0	NA	0	NA	0	NA	1	NA	0	NA	1	NA	0	NA	0	NA	0	NA	0	NA	0	NA	0	NA	1	NA	1	NA	2	NA	3	NA
Phvul.001G203100	NA	0	NA	0	NA	0	NA	0	NA	0	NA	0	NA	0	NA	0	NA	0	NA	0	NA	0	NA	0	NA	0	NA	0	NA	0	NA	0	NA	0	NA	0	NA	0	NA	0	NA	0	NA	0	0.806308	4	0.806308	4	0.806308
Phvul.001G203200	NA	0	NA	0	NA	0	NA	0	NA	0	NA	0	NA	0	NA	0	NA	0	NA	0	NA	0	NA	0	NA	0	NA	0	NA	0	NA	0	NA	0	NA	0	NA	0	NA	0	NA	0	NA	0	0.259248	2	0.259248	2	0.259248
Phvul.001G203300	NA	0	NA	0	NA	0	NA	0	NA	0	NA	0	NA	0	NA	0	NA	0	NA	0	NA	0	NA	0	NA	0	NA	0	NA	0	NA	0	NA	0	NA	0	NA	0	NA	0	NA	0	NA	0	NA	0	NA	0	NA
Phvul.001G203400	NA	0	NA	0	NA	0	NA	0	NA	0	NA	0	NA	0	NA	0	NA	0	NA	0	NA	0	NA	0	NA	0	NA	0	NA	0	NA	0	NA	0	NA	0	NA	0	NA	0	NA	0	NA	0	NA	2	NA	2	NA
Phvul.001G203500	NA	0	NA	0	NA	0	NA	0	NA	0	NA	0	NA	0	NA	0	NA	0	NA	0	NA	0	NA	0	NA	0	NA	0	NA	0	NA	0	NA	0	NA	0	NA	0	NA	0	NA	0	NA	0	NA	0	NA	0	NA
Phvul.001G203600	NA	0	NA	0	NA	0	NA	0	NA	0	NA	0	NA	0	NA	0	NA	0	NA	0	NA	0	NA	0	NA	0	NA	0	NA	0	NA	0	NA	0	NA	0	NA	0	NA	0	NA	0	NA	0	NA	0	NA	0	NA
Phvul.001G203800	NA	1	NA	1	NA	0	NA	0	NA	0	NA	0	NA	0	NA	0	NA	0	NA	0	NA	1	NA	0	NA	0	NA	0	NA	0	NA	0	NA	0	NA	0	NA	0	NA	0	NA	0	NA	0	NA	0	NA	0	NA
Phvul.001G203900	NA	0	NA	1	NA	0	NA	0	NA	1	NA	1	NA	1	NA	1	NA	1	NA	1	NA	1	NA	1	NA	0	NA	0	NA	1	NA	1	NA	0	NA	1	NA	1	NA	0	NA	1	NA	1	NA	1	NA	1	NA
Phvul.001G204000	NA	0	NA	0	NA	0	NA	0	NA	1	NA	1	NA	0	NA	1	NA	1	NA	0	NA	0	NA	0	NA	0	NA	0	NA	0	NA	0	NA	0	NA	0	NA	0	NA	0	NA	0	NA	0	0.293547	2	0.587491	3	0.587491
Phvul.001G204100	NA	0	NA	0	NA	0	NA	0	NA	0	NA	0	NA	0	NA	0	NA	0	NA	0	NA	2	NA	0	NA	0	NA	2	NA	1	NA	0	NA	0	NA	0	NA	0	NA	0	NA	0	NA	0	NA	7	NA	8	NA
Phvul.001G204200	NA	0	NA	0	NA	0	NA	0	NA	0	NA	0	NA	0	NA	0	NA	0	NA	0	NA	0	NA	0	NA	0	NA	0	NA	0	NA	0	NA	0	NA	0	NA	0	NA	0	NA	0	NA	0	NA	1	NA	1	NA
Phvul.001G204300	NA	0	NA	0	NA	0	NA	0	NA	0	NA	0	NA	0	NA	0	NA	0	NA	0	NA	0	NA	0	NA	0	NA	0	NA	0	NA	0	NA	0	NA	0	NA	0	NA	0	NA	0	NA	0	NA	1	0.328477	3
Phvul.001G204400	NA	1	NA	0	NA	1	NA	1	NA	1	NA	1	NA	1	NA	1	NA	0	NA	1	NA	1	NA	1	0.320487	2	0.320487	2	NA	1	NA	1	NA	1	NA	1	NA	1	NA	1	NA	1	NA	1	0.0952441	13	0.0864985	14	0.0864985
Phvul.001G204500	NA	1	NA	1	NA	0	NA	1	0.290024	2	NA	0	NA	0	NA	0	NA	1	NA	0	NA	0	NA	0	NA	1	NA	0	NA	0	NA	0	NA	0	NA	0	NA	0	NA	1	NA	1	NA	0	0.19323	5	0.19323	5	0.19323
Phvul.001G204550	NA	0	NA	0	NA	0	NA	0	NA	0	NA	0	NA	0	NA	0	NA	0	NA	0	NA	0	NA	0	NA	0	NA	0	NA	0	NA	0	NA	0	NA	0	NA	0	NA	0	NA	0	NA	0	NA	0	NA	0	NA
Phvul.001G204600	NA	0	NA	0	NA	0	NA	0	NA	0	NA	0	NA	0	NA	0	NA	0	NA	0	NA	0	NA	0	NA	0	NA	0	NA	0	NA	0	NA	0	NA	0	NA	0	NA	0	NA	0	NA	0	0.146187	3	0.292654	2	0.146187
Phvul.001G204700	NA	0	NA	0	NA	0	NA	0	NA	0	NA	0	NA	0	NA	0	NA	0	NA	0	NA	0	NA	0	NA	0	NA	0	NA	0	NA	0	NA	0	NA	0	NA	0	NA	0	NA	0	NA	0	NA	5	NA	5	NA
Phvul.001G204800	NA	0	NA	0	NA	0	NA	0	NA	0	NA	0	NA	0	NA	0	NA	0	NA	0	NA	0	NA	0	NA	0	NA	0	NA	0	NA	0	NA	0	NA	0	NA	0	NA	0	NA	0	NA	0	0.714376	19	2.48063	11	0.894082
Phvul.001G204900	NA	1	NA	1	NA	0	NA	0	NA	0	NA	1	NA	0	NA	1	NA	1	NA	0	NA	0	NA	0	NA	1	NA	1	NA	0	NA	0	NA	1	NA	0	NA	0	NA	0	NA	0	NA	1	1.46168	6	1.46168	6	1.46168
Phvul.001G205000	NA	1	NA	0	NA	1	NA	1	NA	1	NA	1	NA	0	NA	0	NA	0	NA	1	NA	1	NA	1	NA	1	NA	0	NA	0	NA	0	NA	1	NA	1	NA	1	NA	0	NA	1	NA	1	0.206779	5	0.12349	7	NA
Phvul.001G205100	NA	0	NA	0	NA	0	NA	0	NA	0	NA	0	NA	0	NA	0	NA	0	NA	0	NA	0	NA	0	NA	0	NA	1	NA	0	NA	0	NA	0	NA	0	NA	0	NA	0	NA	0	NA	0	0.750241	19	0.750241	19	0.750241
Phvul.001G205200	NA	0	NA	0	NA	0	NA	0	NA	0	NA	0	NA	0	NA	0	NA	0	NA	0	NA	0	NA	0	NA	0	NA	0	NA	0	NA	0	NA	0	NA	0	NA	0	NA	0	NA	0	NA	0	0.0615437	6	0.0615437	6	0.0615437
Phvul.001G205300	NA	0	NA	0	NA	0	NA	0	NA	0	NA	0	NA	0	NA	0	NA	0	NA	0	NA	0	NA	0	NA	0	NA	0	NA	0	NA	0	NA	0	NA	0	NA	0	NA	0	NA	0	NA	0	0.590423	6	0.590423	6	0.590423
Phvul.001G205400	NA	1	NA	1	NA	0	NA	0	NA	1	NA	0	NA	0	NA	0	NA	1	NA	1	NA	0	NA	1	NA	1	NA	1	NA	1	NA	1	NA	1	NA	1	NA	1	NA	1	NA	1	NA	0	0.906994	4	0.60216	3	0.906994
Phvul.001G205500	NA	0	NA	0	NA	0	NA	0	NA	0	NA	0	NA	0	NA	0	NA	0	NA	0	NA	0	NA	0	NA	0	NA	0	NA	0	NA	0	NA	0	NA	0	NA	0	NA	0	NA	0	NA	0	NA	4	NA	5	NA
Phvul.001G205600	NA	0	NA	0	NA	0	NA	0	NA	0	NA	0	NA	0	NA	0	NA	0	NA	0	NA	0	NA	0	NA	0	NA	0	NA	0	NA	0	NA	0	NA	0	NA	0	NA	0	NA	0	NA	0	NA	2	NA	2	NA
Phvul.001G205701	NA	0	NA	0	NA	0	NA	0	NA	0	NA	0	NA	0	NA	0	NA	0	NA	0	NA	0	NA	0	NA	0	NA	0	NA	0	NA	0	NA	0	NA	0	NA	0	NA	0	NA	0	NA	0	NA	1	NA	1	NA
Phvul.001G205900	NA	0	NA	0	NA	0	NA	0	NA	0	NA	0	NA	0	NA	0	NA	0	NA	0	NA	0	NA	0	NA	0	NA	0	NA	0	NA	0	NA	0	NA	0	NA	0	NA	0	NA	0	NA	0	NA	0	NA	0	NA
Phvul.001G206000	NA	0	NA	0	NA	0	NA	0	NA	0	NA	0	NA	0	NA	0	NA	0	NA	0	NA	0	NA	0	NA	0	NA	0	NA	0	NA	0	NA	0	NA	0	NA	0	NA	0	NA	0	NA	0	NA	0	NA	0	NA
Phvul.001G206100	NA	0	NA	0	NA	0	NA	0	NA	0	NA	0	NA	0	NA	0	NA	0	NA	0	NA	0	NA	0	NA	0	NA	0	NA	0	NA	0	NA	0	NA	0	NA	0	NA	0	NA	0	NA	0	NA	1	NA	1	NA
Phvul.001G206200	NA	0	NA	0	NA	0	NA	0	NA	0	NA	0	NA	0	NA	0	NA	0	NA	0	NA	0	NA	0	NA	0	NA	0	NA	0	NA	0	NA	0	NA	0	NA	0	NA	0	NA	0	NA	0	NA	0	NA	0	NA
Phvul.001G206300	NA	1	NA	1	NA	0	NA	1	NA	1	NA	0	NA	0	NA	0	NA	0	NA	0	NA	1	NA	0	NA	1	NA	0	NA	0	NA	0	NA	0	NA	0	NA	0	NA	0	NA	0	NA	1	NA	5	NA	5	NA
Phvul.001G206400	NA	0	NA	0	NA	0	NA	0	NA	0	NA	0	NA	0	NA	0	NA	0	NA	0	NA	0	NA	0	NA	0	NA	0	NA	0	NA	0	NA	0	NA	0	NA	0	NA	0	NA	0	NA	0	NA	1	NA	1	NA
Phvul.001G206550	NA	0	NA	0	NA	0	NA	0	NA	0	NA	0	NA	0	NA	0	NA	0	NA	0	NA	0	NA	0	NA	0	NA	0	NA	0	NA	0	NA	0	NA	0	NA	0	NA	0	NA	0	NA	0	0.180395	8	0.180395	8	0.180395
Phvul.001G206700	NA	0	NA	0	NA	0	NA	0	NA	0	0.301717	2	NA	0	NA	1	NA	0	NA	0	NA	0	NA	1	0.301588	2	NA	0	NA	0	NA	0	NA	1	NA	1	NA	1	NA	0	NA	0	NA	0	0.219456	26	0.186839	26	0.219456
Phvul.001G206800	NA	0	NA	0	NA	0	NA	0	NA	0	NA	0	NA	0	NA	0	NA	0	NA	0	NA	0	NA	0	NA	0	NA	0	NA	0	NA	0	NA	0	NA	0	NA	0	NA	0	NA	0	NA	0	NA	4
Phvul.001G206900	NA	0	NA	0	NA	0	NA	0	NA	0	NA	0	NA	0	NA	0	NA	0	NA	0	NA	0	NA	0	NA	0	NA	0	NA	0	NA	0	NA	0	NA	0	NA	0	NA	0	NA	0	NA	0	0.303728	4
Phvul.001G207000	NA	1	NA	1	NA	1	NA	1	NA	0	NA	0	NA	0	NA	0	NA	0	NA	1	NA	1	NA	1	NA	1	NA	1	NA	1	NA	0	NA	2	NA	2	NA	1	NA	1	NA	1	NA	1	NA	4	NA	4	NA
Phvul.001G207200	NA	0	NA	0	NA	0	NA	0	NA	0	NA	0	NA	0	NA	0	NA	0	NA	0	NA	0	NA	0	NA	0	NA	0	NA	0	NA	0	NA	0	NA	0	NA	0	NA	0	NA	0	NA	0	NA	4	NA	4	NA
Phvul.001G207300	NA	0	NA	0	NA	0	NA	0	NA	0	NA	0	NA	0	NA	0	NA	0	NA	0	NA	0	NA	0	NA	0	NA	0	NA	0	NA	0	NA	0	NA	0	NA	0	NA	0	NA	0	NA	0	0.0510955	7	0.0510955	7	0.0510955
Phvul.001G207400	NA	0	NA	0	NA	0	NA	0	NA	0	NA	0	NA	0	NA	0	NA	0	NA	0	NA	0	NA	0	NA	0	NA	0	NA	0	NA	0	NA	0	NA	0	NA	0	NA	0	NA	0	NA	0	0.157651	3	0.157651	3	0.157651
Phvul.001G207500	NA	0	NA	0	NA	0	NA	0	NA	0	NA	0	NA	0	NA	0	NA	0	NA	0	NA	0	NA	0	NA	0	NA	0	NA	0	NA	0	NA	0	NA	0	NA	0	NA	0	NA	0	NA	0	0.579114	3	0.579114	3	0.579114
Phvul.001G207600	NA	0	NA	0	NA	0	NA	0	NA	0	NA	0	NA	0	NA	0	NA	0	NA	0	NA	0	NA	0	NA	0	NA	0	NA	0	NA	0	NA	0	NA	0	NA	0	NA	0	NA	0	NA	0	0.380338	7	0.428093	10	0.357093
Phvul.001G207700	NA	0	NA	0	NA	0	NA	0	NA	0	NA	0	NA	0	NA	0	NA	0	NA	0	NA	0	NA	0	NA	1	NA	0	NA	0	NA	0	NA	0	NA	0	NA	0	NA	0	NA	1	NA	0	2.85712	11	2.85712	11	2.85712
Phvul.001G207800	NA	0	NA	0	NA	0	NA	0	NA	0	NA	0	NA	0	NA	0	NA	0	NA	0	NA	0	NA	0	NA	0	NA	0	NA	0	NA	0	NA	0	NA	0	NA	0	NA	0	NA	0	NA	0	NA	1	NA	2	NA
Phvul.001G207900	NA	0	NA	0	NA	0	NA	0	NA	0	NA	0	NA	0	NA	0	NA	0	NA	0	NA	0	NA	0	NA	0	NA	0	NA	0	NA	0	NA	0	NA	0	NA	0	NA	0	NA	0	NA	0	0.314132	8	0.314132	8	0.314132
Phvul.001G208000	NA	0	NA	0	NA	0	NA	0	NA	0	NA	0	NA	0	NA	0	NA	0	NA	0	NA	0	NA	0	NA	0	NA	0	NA	0	NA	0	NA	0	NA	0	NA	0	NA	0	NA	0	NA	0	NA	0	NA	0	NA
Phvul.001G208100	NA	0	NA	0	NA	0	NA	0	NA	0	NA	0	NA	0	NA	0	NA	0	NA	0	NA	0	NA	0	NA	0	NA	0	NA	0	NA	0	NA	0	NA	0	NA	0	NA	0	NA	0	NA	0	NA	0	NA	0	NA
Phvul.001G208200	NA	0	NA	0	NA	0	NA	0	NA	0	NA	0	NA	0	NA	0	NA	0	NA	0	NA	0	NA	0	NA	0	NA	0	NA	0	NA	0	NA	0	NA	0	NA	0	NA	0	NA	0	NA	0	NA	0	NA	0	NA
Phvul.001G208300	NA	0	NA	0	NA	0	NA	0	NA	0	NA	0	NA	0	NA	0	NA	0	NA	0	NA	0	NA	0	NA	0	NA	0	NA	0	NA	0	NA	0	NA	0	NA	0	NA	0	NA	0	NA	0	NA	2	NA	2	NA
Phvul.001G208400	NA	0	NA	0	NA	1	NA	0	NA	0	NA	0	NA	0	NA	0	NA	0	NA	0	NA	0	NA	0	NA	0	NA	0	NA	0	NA	0	NA	0	NA	0	NA	0	NA	1	NA	0	NA	0	NA	1	NA	1	NA
Phvul.001G208500	NA	1	NA	2	NA	1	NA	1	NA	0	NA	1	NA	1	NA	0	NA	2	NA	1	NA	1	NA	1	0.278508	2	NA	0	NA	1	NA	0	NA	1	0.278147	2	NA	0	NA	0	NA	0	NA	0	0.556985	3	0.556985	3	0.556985
Phvul.001G208600	NA	0	NA	0	NA	0	NA	0	NA	0	NA	0	NA	0	NA	0	NA	0	NA	0	NA	1	NA	0	NA	0	NA	0	NA	0	NA	0	NA	0	NA	0	NA	0	NA	0	NA	0	NA	0	0.307904	2	NA	1	0.307904
Phvul.001G208700	NA	0	NA	0	NA	0	NA	0	NA	0	NA	0	NA	0	NA	0	NA	0	NA	0	NA	0	NA	0	NA	0	NA	0	NA	0	NA	0	NA	0	NA	0	NA	0	NA	0	NA	0	NA	0	NA	3	NA	1	NA
Phvul.001G208800	NA	0	NA	0	NA	0	NA	0	NA	0	NA	0	NA	0	NA	0	NA	0	NA	0	NA	0	NA	0	NA	0	NA	0	NA	0	NA	0					NA	0	NA	0	NA	0	NA	0	NA	2	NA	3	NA
Phvul.001G208900	NA	0	NA	0	NA	0	NA	0	NA	0	NA	0	NA	0	NA	0	NA	0	NA	0	NA	0	NA	0	NA	0	NA	0	NA	0	NA	0	NA	0	NA	0	NA	0	NA	0	NA	0	NA	0	NA	2	NA	2	NA
Phvul.001G209000	NA	0	NA	0	NA	0	NA	0	NA	0	NA	0	NA	0	NA	0	NA	0	NA	0	NA	0	NA	0	NA	0	NA	0	NA	0	NA	0	NA	0	NA	0	NA	0	NA	0	NA	0	NA	0	NA	1	0.917438	4	0.917438
Phvul.001G209100	NA	0	NA	0	NA	0	NA	0	NA	0	NA	0	NA	0	NA	1	NA	0	NA	0	NA	0	NA	0	NA	0	NA	0	NA	0	NA	1	NA	0	NA	0	NA	0	NA	0	NA	0	NA	0	0.719856	10	0.719856	10	0.719856
Phvul.001G209200	NA	1	NA	1	NA	1	NA	1	NA	1	NA	1	NA	1	NA	0	NA	1	NA	1	NA	1	NA	1	NA	0	NA	0	NA	0	NA	1	NA	0	NA	1	NA	0	NA	0	NA	1	NA	1	0.837323	4	0.837323	4	0.837323
Phvul.001G209300	NA	0	NA	0	NA	0	NA	0	NA	0	NA	0	NA	0	NA	0	NA	0	NA	0	NA	0	NA	0	NA	0	NA	0	NA	0	NA	0	NA	0	NA	0	NA	0	NA	0	NA	0	NA	0	NA	0	NA	0	NA
Phvul.001G209400	NA	1	NA	1	NA	0	NA	0	NA	0	NA	0	NA	0	NA	0	NA	0	NA	1	NA	1	NA	0	NA	0	NA	0	NA	0	NA	0	NA	0	NA	0	NA	0	NA	0	NA	0	NA	0	0.200964	5	0.301256	6	0.503191
Phvul.001G209500	NA	0	NA	0	NA	0	NA	0	NA	0	NA	0	NA	0	NA	0	NA	0	NA	0	NA	0	NA	0	NA	0	NA	0	NA	0	NA	0	NA	0	NA	0	NA	0	NA	0	NA	0	NA	0	NA	1	NA	1	NA
Phvul.001G209600	NA	1	NA	1	NA	1	NA	2	NA	0	NA	1	NA	1	NA	0	NA	1	NA	1	NA	1	NA	1	NA	0	NA	1	NA	1	NA	1	NA	0	NA	0	NA	0	NA	1	NA	0	NA	1	NA	0	NA	0	NA
Phvul.001G209700	NA	1	NA	1	NA	1	NA	0	NA	0	NA	1	NA	0	NA	1	NA	1	NA	1	NA	0	NA	0	NA	0	NA	1	NA	1	NA	0	0.332369	2	NA	1	0.332369	2	NA	1	NA	1	NA	1	0.444309	7	0.50082	5	1.34802
Phvul.001G209800	0.182622	8	0.182622	8	NA	5	NA	0	NA	0	NA	0	NA	6	NA	0	NA	0	0.121857	7	NA	5	NA	0	NA	0	NA	1	NA	0	NA	0	NA	0	0.460291	5	NA	0	NA	3	NA	0	NA	2	0.0546593	13	0.0671415	11	NA
Phvul.001G209900	NA	2	NA	1	NA	2	NA	2	NA	0	NA	1	NA	0	NA	1	NA	2	NA	1	NA	1	NA	0	NA	1	NA	0	NA	2	NA	0	NA	2	NA	2	NA	2	NA	2	NA	1	NA	2	NA	1	NA	1	NA
Phvul.001G210000	NA	1	NA	0	NA	0	NA	1	NA	0	NA	0	NA	0	NA	0	NA	1	NA	1	NA	1	NA	0	NA	0	NA	0	NA	1	NA	0	NA	1	NA	1	NA	1	NA	1	NA	1	NA	1	NA	0	NA	0	NA
Phvul.001G210100	NA	0	NA	0	NA	0	NA	0	NA	0	NA	0	NA	0	NA	0	NA	0	NA	0	NA	0	NA	0	NA	0	NA	0	NA	0	NA	0	NA	0	NA	0	NA	0	NA	0	NA	0	NA	0	NA	0	NA	0	NA
Phvul.001G210200	NA	0	NA	0	NA	0	NA	0	NA	0	NA	0	NA	0	NA	0	NA	0	NA	0	NA	0	NA	0	NA	0	NA	0	NA	0	NA	0	NA	0	NA	0	NA	0	NA	0	NA	0	NA	0	NA	0	NA	0	NA
Phvul.001G210300	NA	1	NA	1	NA	0	NA	0	NA	0	NA	0	NA	0	NA	0	NA	1	NA	1	NA	1	NA	0	NA	0	NA	0	NA	0	NA	0	NA	0	NA	0	NA	0	NA	0	NA	0	NA	0	0.154296	3	0.154296	3	0.154296
Phvul.001G210400	NA	0	NA	0	NA	0	NA	0	NA	0	NA	0	NA	0	NA	0	NA	0	NA	0	NA	0	NA	0	NA	0	NA	0	NA	0	NA	0	NA	0	NA	0	NA	0	NA	0	NA	0	NA	0			NA	3	NA
Phvul.001G210500	NA	0	NA	0	NA	1	NA	0	NA	0	NA	0	NA	0	NA	0	NA	1	NA	1	NA	1	NA	0	NA	0	NA	0	NA	0	NA	0	0.276847	2	NA	1	NA	1	NA	1	NA	1	NA	0	1.04255	22	1.04255	22	1.04255
Phvul.001G210600	NA	0	NA	0	NA	0	NA	0	NA	0	NA	0	NA	1	NA	0	NA	0	NA	0	NA	0	NA	0	NA	0	NA	0	NA	0	NA	0	NA	0	NA	0	NA	0	NA	0	NA	0	NA	0	NA	0	NA	0	NA
Phvul.001G210700	NA	0	NA	1	NA	1	NA	0	NA	1	NA	1	NA	1	NA	1	NA	1	NA	1	NA	1	NA	0	NA	0	NA	1	NA	1	NA	1	NA	1	NA	0	NA	1	NA	1	NA	1	NA	1	0.536252	3	0.804846	4	0.804846
Phvul.001G210800	NA	0	NA	0	NA	0	NA	0	NA	0	NA	0	NA	0	NA	0	NA	0	NA	0	NA	0	NA	0	NA	0	NA	0	NA	0	NA	0	NA	0	NA	0	NA	0	NA	0	NA	0	NA	0	NA	0	NA	0	NA
Phvul.001G211000	NA	0	NA	0	NA	0	NA	0	NA	0	NA	0	NA	0	NA	0	NA	0	NA	0	NA	0	NA	0	NA	0	NA	0	NA	0	NA	0	NA	0	NA	0	NA	0	NA	0	NA	0	NA	0	0.0513608	14	0.0513608	14	0.0513608
Phvul.001G211100	NA	0	NA	0	NA	0	NA	0	NA	0	NA	0	NA	0	NA	0	NA	0	NA	0	NA	0	NA	0	NA	0	NA	0	NA	0	NA	0	NA	0	NA	0	NA	0	NA	0	NA	0	NA	0	1.39481	10	1.39481	10	1.39481
Phvul.001G211200	NA	0	NA	0	NA	0	NA	0	NA	0	NA	0	NA	0	NA	0	NA	0	NA	0	NA	0	NA	0	NA	0	NA	0	NA	0	NA	0	NA	0	NA	0	NA	0	NA	0	NA	0	NA	0	NA	4	NA	1	NA
Phvul.001G211300	NA	1	NA	1	NA	1	NA	0	NA	0	NA	0	NA	1	NA	0	NA	0	NA	1	NA	1	NA	1	NA	0	NA	1	NA	0	NA	1	NA	0	NA	1	NA	1	NA	1	NA	0	NA	0	NA	7	NA	7	NA
Phvul.001G211400	NA	0	NA	0	NA	0	NA	0	NA	0	NA	0	NA	0	NA	0	NA	0	NA	1	NA	0	NA	0	NA	0	NA	0	NA	0	NA	0	NA	0	NA	0	NA	0	NA	0	NA	0	NA	0	0.189401	11	0.189401	11	0.189401
Phvul.001G211500	NA	0	NA	0	NA	0	NA	0	NA	0	NA	0	NA	0	NA	0	NA	0	NA	0	NA	0	NA	0	NA	0	NA	0	NA	0	NA	0	NA	1	NA	1	NA	0	NA	0	NA	0	NA	0	0.281937	3	NA	1	0.281937
Phvul.001G211600	NA	0	NA	0	NA	0	NA	0	NA	0	NA	0	NA	0	NA	0	NA	0	NA	0	NA	0	NA	0	NA	0	NA	0	NA	0	NA	0	NA	0	NA	0	NA	0	NA	0	NA	0	NA	0	0.654471	3	0.654471	3	0.654471
Phvul.001G211700	NA	2	NA	2	NA	2	NA	0	NA	1	NA	2	NA	2	NA	0	NA	0	NA	2	NA	2	NA	1	NA	2	NA	2	NA	2	NA	2	NA	1	NA	1	NA	2	NA	2	NA	0	NA	1	NA	2	NA	2	NA
Phvul.001G211800	NA	0	NA	0	NA	0	NA	0	NA	0	NA	0	NA	0	NA	0	NA	0	NA	0	NA	0	NA	0	NA	0	NA	0	NA	0	NA	0	NA	0	NA	0	NA	0	NA	0	NA	0	NA	0	NA	2	NA	3	NA
Phvul.001G211900	NA	0	NA	0	NA	1	NA	0	NA	0	NA	0	NA	0	NA	0	NA	0	NA	0	NA	0	NA	0	NA	0	NA	0	NA	0	NA	0	NA	0	NA	0	NA	0	NA	1	NA	0	NA	0	1.83792	7	1.83792	7	1.83792
Phvul.001G212000	NA	2	NA	2	NA	1	NA	0	NA	1	NA	1	NA	1	NA	1	NA	0	NA	0	NA	1	NA	1	NA	1	NA	1	NA	1	NA	1	NA	1	NA	1	NA	1	NA	0	NA	0	NA	1	0.961216	12	0.961216	12	0.85444
Phvul.001G212100	NA	0	NA	1	NA	0	NA	0	NA	0	NA	0	NA	0	NA	0	NA	0	NA	0	NA	0	NA	0	NA	0	NA	0	NA	0	NA	0	NA	0	NA	0	NA	0	NA	0	NA	1	NA	0	NA	3	NA	5	1.47504
Phvul.001G212200	NA	0	NA	0	NA	0	NA	0	NA	0	NA	0	NA	0	NA	0	NA	0	NA	0	NA	0	NA	0	NA	0	NA	0	NA	0	NA	0	NA	0	NA	0	NA	0	NA	0	NA	0	NA	0	NA	0	NA	0	NA
Phvul.001G212300	NA	0	NA	0	NA	0	NA	0	NA	0	NA	0	NA	0	NA	0	NA	0	NA	0	NA	0	NA	0	NA	0	NA	0	NA	0	NA	0	NA	0	NA	0	NA	0	NA	0	NA	0	NA	0	NA	0	NA	0	NA
Phvul.001G212400	NA	0	NA	0	NA	0	NA	0	NA	0	NA	0	NA	0	NA	0	NA	0	NA	0	NA	0	NA	0	NA	0	NA	0	NA	0	NA	0	NA	0	NA	0	NA	0	NA	0	NA	0	NA	0	NA	0	NA	0	NA
Phvul.001G212500	NA	0	NA	0	NA	0	NA	0	NA	0	NA	0	NA	0	NA	0	NA	0	NA	0	NA	0	NA	0	NA	1	NA	0	NA	0	NA	0	NA	0	NA	0	NA	0	NA	0	NA	0	NA	0	NA	1	NA	1	NA
Phvul.001G212600	NA	0	NA	0	NA	0	NA	0	NA	0	NA	0	NA	0	NA	0	NA	0	NA	0	NA	0	NA	0	NA	0	NA	0	NA	0	NA	0	NA	1	NA	1	NA	1	NA	0	NA	0	NA	0	NA	0	NA	0	NA
Phvul.001G212700	NA	0	NA	0	NA	0	NA	0	NA	0	NA	0	0.634532	8	NA	0	NA	0	NA	0	NA	0	NA	0	NA	0	NA	0	0.635089	10	NA	0	NA	0	NA	0	NA	0	NA	0	NA	0	NA	0	NA	1	NA	0	NA
Phvul.001G212800	NA	0	NA	0	NA	0	NA	0	NA	0	NA	0	NA	0	NA	0	NA	0	NA	0	NA	0	NA	0	NA	0	NA	0	NA	0	NA	0	NA	0	NA	0	NA	0	NA	0	NA	0	NA	0	NA	2	NA	4	NA
Phvul.001G212900	NA	0	NA	0	NA	0	NA	0	NA	0	NA	0	NA	0	NA	0	NA	0	NA	0	NA	0	NA	0	NA	0	NA	0	NA	0	NA	0	NA	0	NA	0	NA	0	NA	0	NA	0	NA	0	NA	0	NA	0	NA
Phvul.001G213000	NA	0	NA	0	NA	0	NA	0	NA	0	NA	0	NA	0	NA	0	NA	0	NA	0	NA	0	NA	0	NA	0	NA	0	NA	0	NA	0	NA	0	NA	0	NA	0	NA	0	NA	0	NA	0	NA	4	NA	4	NA
Phvul.001G213100	NA	0	NA	0	NA	0	NA	0	NA	0	NA	0	NA	0	NA	0	NA	0	NA	1	NA	0	NA	0	NA	0	NA	0	NA	0	NA	0	NA	0	NA	0	NA	0	NA	0	NA	0	NA	0	NA	1	NA	1	NA
Phvul.001G213200	NA	2	NA	2	NA	1	0.299488	2	NA	0	NA	1	NA	1	NA	1	NA	2	NA	1	NA	2	NA	1	NA	1	NA	1	NA	1	NA	1	NA	1	NA	1	NA	1	NA	2	NA	0	NA	1	0.259668	15	0.297304	14	0.297304
Phvul.001G213300	NA	0	NA	0	NA	0	NA	0	NA	0	NA	0	NA	0	NA	0	NA	0	NA	0	NA	0	NA	0	NA	0	NA	0	NA	0	NA	0	NA	0	NA	0	NA	0	NA	0	NA	0	NA	0	0.847006	5	0.847006	5	0.847006
Phvul.001G213401	NA	0	NA	0	NA	0	NA	0	NA	0	NA	0	NA	0	NA	0	NA	0	NA	0	NA	0	NA	0	NA	0	NA	0	NA	0	NA	0	NA	0	NA	0	NA	0	NA	0	NA	0	NA	0	0.262113	2	0.262113	2	0.262113
Phvul.001G213500	NA	0	NA	0	NA	1	NA	0	NA	0	NA	0	NA	1	NA	1	NA	0	NA	0	NA	0	NA	0	NA	1	NA	0	NA	0	NA	1	NA	1	NA	0	NA	1	NA	0	NA	1	NA	0	2.00772	8	2.00772	8	NA
Phvul.001G213600	NA	0	NA	0	NA	0	NA	0	NA	0	NA	0	NA	0	NA	0	NA	0	NA	0	NA	0	NA	0	NA	0	NA	0	NA	0	NA	0	NA	0	NA	0	NA	0	NA	0	NA	0	NA	0	NA	1	NA	1	NA
Phvul.001G213700	NA	0	NA	0	NA	0	NA	0	NA	0	NA	0	NA	0	NA	0	NA	0	NA	0	NA	0	NA	0	NA	0	NA	0	NA	0	NA	0	NA	0	NA	0	NA	0	NA	0	NA	0	NA	0	NA	0	NA	0	NA
Phvul.001G213800	NA	1	NA	0	NA	1	NA	1	NA	1	NA	0	NA	1	NA	1	NA	0	NA	1	NA	0	NA	0	NA	1	NA	0	NA	0	NA	1	NA	1	NA	1	NA	0	NA	1	NA	0	NA	0	NA	1	NA	1	NA
Phvul.001G213900	NA	0	NA	0	NA	0	NA	0	NA	0	NA	0	NA	0	NA	0	NA	0	NA	0	NA	0	NA	0	NA	0	NA	0	NA	0	NA	0	NA	0	NA	0	NA	0	NA	0	NA	0	NA	0	NA	1	NA	1	NA
Phvul.001G214100	NA	1	NA	0	NA	0	NA	1	NA	0	NA	0	NA	0	NA	1	NA	0	NA	0	NA	0	NA	0	NA	0	NA	0	NA	0	NA	1	NA	1	NA	1	NA	0	NA	0	NA	0	NA	0	NA	1	NA	1	NA
Phvul.001G214200	NA	1	NA	0	NA	1	NA	1	NA	0	NA	0	NA	1	NA	0	NA	0	NA	0	NA	1	NA	0	NA	0	NA	0	NA	0	NA	1	NA	1	NA	1	NA	0	NA	0	NA	0	NA	0	NA	2	NA	2	NA
Phvul.001G214300	NA	0	NA	1	NA	1	NA	3	NA	1	NA	0	NA	3	NA	3	NA	1	NA	0	NA	0	NA	1	NA	3	NA	0	NA	0	NA	3	NA	3	NA	3	NA	0	NA	0	NA	1	NA	1	0.571511	6	0.571511	6	0.571511
Phvul.001G214400	NA	0	NA	0	NA	0	NA	0	NA	0	NA	0	NA	0	NA	0	NA	0	NA	0	NA	0	NA	0	NA	0	NA	0	NA	0	NA	0	NA	0	NA	0	NA	0	NA	0	NA	0	NA	0	NA	1	NA	1	NA
Phvul.001G214500	NA	0	NA	0	NA	0	NA	0	NA	0	NA	0	NA	0	NA	0	NA	0	NA	0	NA	0	NA	0	NA	0	NA	0	NA	0	NA	0	NA	0	NA	0	NA	0	NA	0	NA	0	NA	0	NA	0	NA	0	NA
Phvul.001G214700	NA	0	NA	0	NA	0	NA	0	NA	0	NA	0	NA	0	NA	0	NA	0	NA	0	NA	0	NA	0	NA	0	NA	0	NA	0	NA	0	NA	0	NA	0	NA	0	NA	0	NA	0	NA	0	NA	0	NA	0	NA
Phvul.001G214800	NA	0	NA	0	NA	0	NA	0	NA	0	NA	0	NA	0	NA	0	NA	0	NA	0	NA	0	NA	0	NA	0	NA	0	NA	0	NA	0	NA	0	NA	0	NA	0	NA	0	NA	0	NA	0	NA	0	NA	0	NA
Phvul.001G214900	NA	0	NA	0	NA	0	NA	0	NA	0	NA	0	NA	0	NA	1	NA	0	NA	0	NA	0	NA	0	NA	0	NA	0	NA	0	NA	0	NA	0	NA	0	NA	0	NA	0	NA	0	NA	0	NA	0	NA	0	NA
Phvul.001G215000	NA	0	NA	0	NA	0	NA	0	NA	0	NA	0	NA	0	NA	1	NA	0	NA	0	NA	0	NA	0	NA	1	NA	0	NA	0	NA	0	NA	0	NA	0	NA	0	NA	0	NA	0	NA	0	NA	10	NA	10	NA
Phvul.001G215100	NA	0	NA	0	NA	0	NA	0	NA	0	NA	0	NA	0	NA	0	NA	0	NA	0	NA	0	NA	0	NA	0	NA	0	NA	0	NA	0	NA	0	NA	0	NA	0	NA	0	NA	0	NA	0	0.69802	4	0.346881	5	0.695289
Phvul.001G215200	NA	0	NA	0	NA	0	NA	0	NA	0	NA	0	NA	0	NA	0	NA	0	NA	0	NA	0	NA	0	NA	0	NA	0	NA	0	NA	0	NA	0	NA	0	NA	0	NA	0	NA	0	NA	0	1.00418	4	1.3345	5	2.36046
Phvul.001G215300	NA	0	NA	0	NA	0	NA	0	NA	0	NA	0	NA	0	NA	0	NA	0	NA	0	NA	0	NA	0	NA	0	NA	0	NA	0	NA	0	NA	0	NA	0	NA	0	NA	0	NA	0	NA	0	0.0954442	4	0.0954442	4	0.0954442
Phvul.001G215400	NA	0	NA	0	NA	0	NA	0	NA	0	NA	0	NA	0	NA	0	NA	0	NA	0	NA	0	NA	0	NA	0	NA	0	NA	0	NA	0	NA	0	NA	0	NA	0	NA	0	NA	0	NA	0	NA	1	NA	0	NA
Phvul.001G215500	NA	0	NA	0	NA	0	NA	0	NA	0	NA	0	NA	0	NA	0	NA	0	NA	0	NA	0	NA	0	NA	0	NA	0	NA	0	NA	0	NA	0	NA	0	NA	0	NA	0	NA	0	NA	0	NA	0	NA	0	NA
[truncated: 28,486 more rows]
[truncated: 149 more columns]
