# Supplementary material for: Adaptive gene loss in the common bean pan-genome during range expansion and domestication
Source: Nat Commun. 2024 Aug 7;15:6698. doi: 10.1038/s41467-024-51032-2 (PMC11303546; doi:10.1038/s41467-024-51032-2)
Supplement: Supplementary file 8 — Supplementary Data 5 [file 41467_2024_51032_MOESM8_ESM.xlsx]

## Sheet: Sheet1
WM						M1						M2						WA						A1						A2						A3
CHROM	BIN_START	BIN_END	N_VARIANTS	PI		CHROM	BIN_START	BIN_END	N_VARIANTS	PI		CHROM	BIN_START	BIN_END	N_VARIANTS	PI		CHROM	BIN_START	BIN_END	N_VARIANTS	PI		CHROM	BIN_START	BIN_END	N_VARIANTS	PI		CHROM	BIN_START	BIN_END	N_VARIANTS	PI		CHROM	BIN_START	BIN_END	N_VARIANTS	PI
Chr01	1	250000	2510	0.00213255		Chr01	1	250000	1466	0.00108086		Chr01	1	250000	1577	0.0011111		Chr01	1	250000	1498	0.000594315		Chr01	1	250000	101	7.985e-05		Chr01	1	250000	195	0.000100952		Chr01	1	250000	54	5.48469e-05
Chr01	250001	500000	2590	0.0020675		Chr01	250001	500000	1112	0.000798701		Chr01	250001	500000	1242	0.000729698		Chr01	250001	500000	1713	0.000723362		Chr01	250001	500000	193	0.00019874		Chr01	250001	500000	126	6.32572e-05		Chr01	250001	500000	60	6.03603e-05
Chr01	500001	750000	1164	0.000786017		Chr01	500001	750000	297	0.000240224		Chr01	500001	750000	379	0.000286437		Chr01	500001	750000	546	0.00022013		Chr01	500001	750000	36	2.62518e-05		Chr01	500001	750000	74	4.22255e-05		Chr01	500001	750000	10	1.14668e-05
Chr01	750001	1000000	1759	0.00136556		Chr01	750001	1000000	786	0.000478626		Chr01	750001	1000000	934	0.000684022		Chr01	750001	1000000	888	0.000479144		Chr01	750001	1000000	62	4.41412e-05		Chr01	750001	1000000	126	6.63059e-05		Chr01	750001	1000000	29	2.90678e-05
Chr01	1000001	1250000	2256	0.00182691		Chr01	1000001	1250000	1053	0.00077717		Chr01	1000001	1250000	1190	0.000767237		Chr01	1000001	1250000	1333	0.000571747		Chr01	1000001	1250000	53	3.91359e-05		Chr01	1000001	1250000	117	5.76361e-05		Chr01	1000001	1250000	21	1.78672e-05
Chr01	1250001	1500000	1739	0.00128977		Chr01	1250001	1500000	621	0.000485275		Chr01	1250001	1500000	848	0.000613479		Chr01	1250001	1500000	1047	0.000673067		Chr01	1250001	1500000	88	8.07159e-05		Chr01	1250001	1500000	262	0.000238776		Chr01	1250001	1500000	41	5.08457e-05
Chr01	1500001	1750000	1884	0.0015122		Chr01	1500001	1750000	764	0.000660057		Chr01	1500001	1750000	826	0.000568252		Chr01	1500001	1750000	1088	0.000730307		Chr01	1500001	1750000	26	2.1784e-05		Chr01	1500001	1750000	147	7.35991e-05		Chr01	1500001	1750000	19	1.74226e-05
Chr01	1750001	2000000	1727	0.00139674		Chr01	1750001	2000000	814	0.000648554		Chr01	1750001	2000000	833	0.000512262		Chr01	1750001	2000000	1050	0.000471993		Chr01	1750001	2000000	49	2.94383e-05		Chr01	1750001	2000000	105	7.33526e-05		Chr01	1750001	2000000	27	3.39566e-05
Chr01	2000001	2250000	1175	0.000904733		Chr01	2000001	2250000	578	0.000433321		Chr01	2000001	2250000	549	0.000412631		Chr01	2000001	2250000	787	0.000439586		Chr01	2000001	2250000	34	1.52386e-05		Chr01	2000001	2250000	73	5.39836e-05		Chr01	2000001	2250000	23	3.09342e-05
Chr01	2250001	2500000	1422	0.00121427		Chr01	2250001	2500000	552	0.000426902		Chr01	2250001	2500000	627	0.00055472		Chr01	2250001	2500000	1076	0.000763863		Chr01	2250001	2500000	68	4.07814e-05		Chr01	2250001	2500000	192	0.000187109		Chr01	2250001	2500000	88	0.000116103
Chr01	2500001	2750000	1622	0.00117651		Chr01	2500001	2750000	660	0.000582184		Chr01	2500001	2750000	645	0.000620168		Chr01	2500001	2750000	920	0.000398862		Chr01	2500001	2750000	38	2.2702e-05		Chr01	2500001	2750000	148	0.000124177		Chr01	2500001	2750000	23	1.97338e-05
Chr01	2750001	3000000	950	0.000776119		Chr01	2750001	3000000	483	0.000373004		Chr01	2750001	3000000	322	0.000229441		Chr01	2750001	3000000	600	0.000269332		Chr01	2750001	3000000	97	8.21047e-05		Chr01	2750001	3000000	149	0.000120183		Chr01	2750001	3000000	45	3.45806e-05
Chr01	3000001	3250000	1896	0.00113639		Chr01	3000001	3250000	460	0.000325138		Chr01	3000001	3250000	583	0.000429652		Chr01	3000001	3250000	794	0.000371268		Chr01	3000001	3250000	86	0.000100836		Chr01	3000001	3250000	160	0.000133913		Chr01	3000001	3250000	71	9.90279e-05
Chr01	3250001	3500000	2497	0.00148032		Chr01	3250001	3500000	557	0.00050407		Chr01	3250001	3500000	691	0.000545228		Chr01	3250001	3500000	975	0.000402581		Chr01	3250001	3500000	85	7.77185e-05		Chr01	3250001	3500000	179	0.000143178		Chr01	3250001	3500000	64	7.25387e-05
Chr01	3500001	3750000	1504	0.000957804		Chr01	3500001	3750000	366	0.000299537		Chr01	3500001	3750000	396	0.000299289		Chr01	3500001	3750000	631	0.000280976		Chr01	3500001	3750000	44	3.44425e-05		Chr01	3500001	3750000	110	5.9975e-05		Chr01	3500001	3750000	27	3.55566e-05
Chr01	3750001	4000000	828	0.000516221		Chr01	3750001	4000000	189	0.000138842		Chr01	3750001	4000000	174	0.00016536		Chr01	3750001	4000000	368	0.000126976		Chr01	3750001	4000000	15	1.05283e-05		Chr01	3750001	4000000	43	1.99689e-05		Chr01	3750001	4000000	6	7.91114e-06
Chr01	4000001	4250000	1450	0.00107715		Chr01	4000001	4250000	484	0.000381979		Chr01	4000001	4250000	607	0.00060774		Chr01	4000001	4250000	871	0.000394273		Chr01	4000001	4250000	45	3.49624e-05		Chr01	4000001	4250000	105	4.91278e-05		Chr01	4000001	4250000	48	4.61367e-05
Chr01	4250001	4500000	1230	0.000930157		Chr01	4250001	4500000	480	0.000286729		Chr01	4250001	4500000	461	0.00040578		Chr01	4250001	4500000	637	0.000325373		Chr01	4250001	4500000	58	3.13952e-05		Chr01	4250001	4500000	110	7.64434e-05		Chr01	4250001	4500000	57	7.40498e-05
Chr01	4500001	4750000	937	0.00080456		Chr01	4500001	4750000	337	0.000254354		Chr01	4500001	4750000	321	0.000199911		Chr01	4500001	4750000	599	0.000266157		Chr01	4500001	4750000	21	1.38011e-05		Chr01	4500001	4750000	77	3.44895e-05		Chr01	4500001	4750000	18	2.4356e-05
Chr01	4750001	5000000	1377	0.0010896		Chr01	4750001	5000000	662	0.000588756		Chr01	4750001	5000000	484	0.000407681		Chr01	4750001	5000000	605	0.000248516		Chr01	4750001	5000000	59	5.67464e-05		Chr01	4750001	5000000	111	6.77958e-05		Chr01	4750001	5000000	24	2.82674e-05
Chr01	5000001	5250000	483	0.000391857		Chr01	5000001	5250000	362	0.000243945		Chr01	5000001	5250000	333	0.00020587		Chr01	5000001	5250000	289	0.000130757		Chr01	5000001	5250000	31	1.88403e-05		Chr01	5000001	5250000	58	2.87425e-05		Chr01	5000001	5250000	10	1.27112e-05
Chr01	5250001	5500000	991	0.000792753		Chr01	5250001	5500000	396	0.000357379		Chr01	5250001	5500000	455	0.000376128		Chr01	5250001	5500000	579	0.000246982		Chr01	5250001	5500000	38	3.51179e-05		Chr01	5250001	5500000	84	4.12736e-05		Chr01	5250001	5500000	17	2.00893e-05
Chr01	5500001	5750000	1354	0.000964847		Chr01	5500001	5750000	368	0.000240344		Chr01	5500001	5750000	429	0.000323965		Chr01	5500001	5750000	634	0.000211998		Chr01	5500001	5750000	85	5.94516e-05		Chr01	5500001	5750000	125	5.11403e-05		Chr01	5500001	5750000	41	3.85801e-05
Chr01	5750001	6000000	2363	0.00189157		Chr01	5750001	6000000	1063	0.000658512		Chr01	5750001	6000000	862	0.000528194		Chr01	5750001	6000000	1330	0.000462475		Chr01	5750001	6000000	177	0.000139034		Chr01	5750001	6000000	732	0.000287439		Chr01	5750001	6000000	109	0.000113701
Chr01	6000001	6250000	858	0.000635995		Chr01	6000001	6250000	333	0.000234853		Chr01	6000001	6250000	310	0.000245222		Chr01	6000001	6250000	532	0.000204275		Chr01	6000001	6250000	23	2.09183e-05		Chr01	6000001	6250000	148	6.78311e-05		Chr01	6000001	6250000	19	2.31116e-05
Chr01	6250001	6500000	1372	0.00105429		Chr01	6250001	6500000	503	0.00035238		Chr01	6250001	6500000	445	0.000302868		Chr01	6250001	6500000	1000	0.00073226		Chr01	6250001	6500000	120	8.69007e-05		Chr01	6250001	6500000	284	0.00014478		Chr01	6250001	6500000	157	0.000187338
Chr01	6500001	6750000	1084	0.000916322		Chr01	6500001	6750000	488	0.000391547		Chr01	6500001	6750000	518	0.000580895		Chr01	6500001	6750000	693	0.00055598		Chr01	6500001	6750000	105	7.08652e-05		Chr01	6500001	6750000	243	0.000144687		Chr01	6500001	6750000	64	6.64956e-05
Chr01	6750001	7000000	919	0.000790961		Chr01	6750001	7000000	102	6.60681e-05		Chr01	6750001	7000000	97	7.23662e-05		Chr01	6750001	7000000	528	0.000202855		Chr01	6750001	7000000	29	3.16368e-05		Chr01	6750001	7000000	52	1.86784e-05		Chr01	6750001	7000000	24	2.13343e-05
Chr01	7000001	7250000	1070	0.00079495		Chr01	7000001	7250000	500	0.00034813		Chr01	7000001	7250000	498	0.000331876		Chr01	7000001	7250000	498	0.000187358		Chr01	7000001	7250000	238	0.000236777		Chr01	7000001	7250000	279	0.000185349		Chr01	7000001	7250000	186	0.000195767
Chr01	7250001	7500000	1162	0.000723953		Chr01	7250001	7500000	177	0.000112856		Chr01	7250001	7500000	196	0.000121762		Chr01	7250001	7500000	417	0.000137351		Chr01	7250001	7500000	52	3.78717e-05		Chr01	7250001	7500000	83	4.79827e-05		Chr01	7250001	7500000	28	3.09338e-05
Chr01	7500001	7750000	1654	0.00127107		Chr01	7500001	7750000	513	0.000353982		Chr01	7500001	7750000	528	0.000353482		Chr01	7500001	7750000	1017	0.000386196		Chr01	7500001	7750000	77	5.32863e-05		Chr01	7500001	7750000	172	0.000105863		Chr01	7500001	7750000	71	8.3739e-05
Chr01	7750001	8000000	856	0.000684092		Chr01	7750001	8000000	307	0.000231531		Chr01	7750001	8000000	249	0.000181289		Chr01	7750001	8000000	360	0.000137338		Chr01	7750001	8000000	11	5.52387e-06		Chr01	7750001	8000000	54	2.41495e-05		Chr01	7750001	8000000	10	9.24451e-06
Chr01	8000001	8250000	469	0.000358862		Chr01	8000001	8250000	226	0.00013298		Chr01	8000001	8250000	191	6.8229e-05		Chr01	8000001	8250000	94	4.91957e-05		Chr01	8000001	8250000	22	2.44852e-05		Chr01	8000001	8250000	75	4.65962e-05		Chr01	8000001	8250000	16	2.42669e-05
Chr01	8250001	8500000	307	0.00021904		Chr01	8250001	8500000	190	0.000195833		Chr01	8250001	8500000	165	9.90109e-05		Chr01	8250001	8500000	159	5.22286e-05		Chr01	8250001	8500000	20	1.34027e-05		Chr01	8250001	8500000	52	2.22237e-05		Chr01	8250001	8500000	6	5.33336e-06
Chr01	8500001	8750000	395	0.000316237		Chr01	8500001	8750000	232	0.000151725		Chr01	8500001	8750000	232	0.000181802		Chr01	8500001	8750000	262	0.000107195		Chr01	8500001	8750000	17	1.21907e-05		Chr01	8500001	8750000	48	2.13982e-05		Chr01	8500001	8750000	15	9.33365e-06
Chr01	9000001	9250000	31	1.34769e-05		Chr01	9000001	9250000	21	2.23466e-06		Chr01	9000001	9250000	30	7.11805e-06		Chr01	9000001	9250000	22	1.75567e-05		Chr01	9000001	9250000	5	3.23811e-06		Chr01	9000001	9250000	28	2.2371e-05		Chr01	9250001	9500000	141	0.000142328
Chr01	9250001	9500000	1567	0.00111017		Chr01	9250001	9500000	781	0.000598289		Chr01	9250001	9500000	869	0.000523801		Chr01	9250001	9500000	863	0.000286018		Chr01	9250001	9500000	167	0.000141275		Chr01	9250001	9500000	277	0.000134565		Chr01	9500001	9750000	9	8.62228e-06
Chr01	9500001	9750000	1003	0.000675513		Chr01	9500001	9750000	450	0.00035568		Chr01	9500001	9750000	445	0.000345045		Chr01	9500001	9750000	504	0.000179579		Chr01	9500001	9750000	18	8.24256e-06		Chr01	9500001	9750000	111	4.97939e-05		Chr01	9750001	10000000	16	1.46669e-05
Chr01	9750001	10000000	805	0.000500582		Chr01	9750001	10000000	352	0.000324706		Chr01	9750001	10000000	344	0.000237349		Chr01	9750001	10000000	447	0.000201891		Chr01	9750001	10000000	17	1.25024e-05		Chr01	9750001	10000000	105	4.62062e-05		Chr01	10000001	10250000	42	3.458e-05
Chr01	10000001	10250000	806	0.000803091		Chr01	10000001	10250000	556	0.000574865		Chr01	10000001	10250000	555	0.000354666		Chr01	10000001	10250000	669	0.000318694		Chr01	10000001	10250000	23	1.19484e-05		Chr01	10000001	10250000	119	5.46638e-05		Chr01	10250001	10500000	29	2.20457e-05
Chr01	10250001	10500000	284	0.000186479		Chr01	10250001	10500000	120	0.000124911		Chr01	10250001	10500000	128	8.38128e-05		Chr01	10250001	10500000	171	8.94019e-05		Chr01	10250001	10500000	28	1.30744e-05		Chr01	10250001	10500000	52	2.69231e-05		Chr01	10500001	10750000	32	2.62233e-05
Chr01	10500001	10750000	425	0.000297905		Chr01	10500001	10750000	190	0.000145237		Chr01	10500001	10750000	206	0.000141318		Chr01	10500001	10750000	284	0.00011605		Chr01	10500001	10750000	41	2.52484e-05		Chr01	10500001	10750000	82	3.47451e-05		Chr01	10750001	11000000	15	1.01336e-05
Chr01	10750001	11000000	295	0.000138674		Chr01	10750001	11000000	93	7.269e-05		Chr01	10750001	11000000	100	5.92516e-05		Chr01	10750001	11000000	134	5.1954e-05		Chr01	10750001	11000000	8	6.59746e-06		Chr01	10750001	11000000	78	3.42791e-05		Chr01	11000001	11250000	27	2.96892e-05
Chr01	11000001	11250000	323	0.000131142		Chr01	11000001	11250000	83	3.94596e-05		Chr01	11000001	11250000	98	7.61763e-05		Chr01	11000001	11250000	114	4.18333e-05		Chr01	11000001	11250000	36	2.32037e-05		Chr01	11000001	11250000	66	3.24249e-05		Chr01	11250001	11500000	35	2.47126e-05
Chr01	11250001	11500000	506	0.000387858		Chr01	11250001	11500000	229	0.00011039		Chr01	11250001	11500000	318	0.000305523		Chr01	11250001	11500000	406	0.000152918		Chr01	11250001	11500000	37	3.45982e-05		Chr01	11250001	11500000	109	5.10957e-05		Chr01	11500001	11750000	40	4.49792e-05
Chr01	11500001	11750000	521	0.000343922		Chr01	11500001	11750000	43	2.25489e-05		Chr01	11500001	11750000	196	0.000177901		Chr01	11500001	11750000	342	0.00012233		Chr01	11500001	11750000	30	1.95158e-05		Chr01	11500001	11750000	110	5.45367e-05		Chr01	11750001	12000000	45	4.29352e-05
Chr01	11750001	12000000	578	0.000387755		Chr01	11750001	12000000	44	3.27096e-05		Chr01	11750001	12000000	263	0.00021424		Chr01	11750001	12000000	327	0.000137444		Chr01	11750001	12000000	17	1.86149e-05		Chr01	11750001	12000000	85	4.63322e-05		Chr01	12000001	12250000	1	6.22223e-07
Chr01	12000001	12250000	52	4.3647e-05		Chr01	12000001	12250000	5	2.16093e-06		Chr01	12000001	12250000	29	3.15276e-05		Chr01	12000001	12250000	40	1.67502e-05		Chr01	12500001	12750000	36	3.36111e-05		Chr01	12000001	12250000	8	1.71431e-06		Chr01	12500001	12750000	32	2.3912e-05
Chr01	12250001	12500000	8	6.10486e-06		Chr01	12250001	12500000	1	1.48046e-06		Chr01	12250001	12500000	6	5.75149e-06		Chr01	12250001	12500000	6	3.06453e-06		Chr01	12750001	13000000	99	7.75127e-05		Chr01	12250001	12500000	1	1.77778e-06		Chr01	12750001	13000000	112	0.000112634
Chr01	12500001	12750000	159	0.000143424		Chr01	12500001	12750000	64	4.81129e-05		Chr01	12500001	12750000	115	0.00010962		Chr01	12500001	12750000	116	4.68721e-05		Chr01	13000001	13250000	57	3.6469e-05		Chr01	12500001	12750000	51	2.86998e-05		Chr01	13000001	13250000	51	4.8624e-05
Chr01	12750001	13000000	876	0.00067992		Chr01	12750001	13000000	443	0.000321946		Chr01	12750001	13000000	431	0.000284748		Chr01	12750001	13000000	653	0.000283385		Chr01	13250001	13500000	26	1.56714e-05		Chr01	12750001	13000000	171	9.78714e-05		Chr01	13250001	13500000	11	1.09334e-05
Chr01	13000001	13250000	882	0.00069797		Chr01	13000001	13250000	436	0.000322239		Chr01	13000001	13250000	519	0.00035716		Chr01	13000001	13250000	589	0.000304993		Chr01	13500001	13750000	46	3.65205e-05		Chr01	13000001	13250000	112	5.78276e-05		Chr01	13500001	13750000	36	4.48896e-05
Chr01	13250001	13500000	533	0.000376605		Chr01	13250001	13500000	250	0.000240873		Chr01	13250001	13500000	246	0.000139637		Chr01	13250001	13500000	377	0.000152565		Chr01	13750001	14000000	32	1.94636e-05		Chr01	13250001	13500000	54	2.25836e-05		Chr01	13750001	14000000	16	1.4489e-05
Chr01	13500001	13750000	601	0.000393737		Chr01	13500001	13750000	246	0.000243037		Chr01	13500001	13750000	178	0.000144939		Chr01	13500001	13750000	414	0.000161552		Chr01	14000001	14250000	62	5.20024e-05		Chr01	13500001	13750000	70	5.02891e-05		Chr01	14000001	14250000	34	2.85342e-05
Chr01	13750001	14000000	362	0.000217294		Chr01	13750001	14000000	140	0.000131319		Chr01	13750001	14000000	56	4.42853e-05		Chr01	13750001	14000000	227	0.000116178		Chr01	14250001	14500000	6	5.43727e-06		Chr01	13750001	14000000	54	3.34938e-05		Chr01	14250001	14500000	8	8.08894e-06
Chr01	14000001	14250000	201	0.000107362		Chr01	14000001	14250000	75	6.03649e-05		Chr01	14000001	14250000	77	4.67028e-05		Chr01	14000001	14250000	112	5.34467e-05		Chr01	14500001	14750000	7	3.44591e-06		Chr01	14000001	14250000	69	4.34843e-05		Chr01	14500001	14750000	6	4.17781e-06
Chr01	14250001	14500000	103	7.20612e-05		Chr01	14250001	14500000	59	6.05652e-05		Chr01	14250001	14500000	11	1.08387e-05		Chr01	14250001	14500000	85	5.14367e-05		Chr01	14750001	15000000	6	3.1169e-06		Chr01	14250001	14500000	20	1.4032e-05		Chr01	14750001	15000000	4	4.97779e-06
Chr01	14500001	14750000	228	0.000138175		Chr01	14500001	14750000	75	6.95894e-05		Chr01	14500001	14750000	43	4.34446e-05		Chr01	14500001	14750000	132	6.28826e-05		Chr01	15500001	15750000	2	2.00866e-06		Chr01	14500001	14750000	23	1.75137e-05		Chr01	15250001	15500000	1	1.42222e-06
Chr01	14750001	15000000	238	0.000148694		Chr01	14750001	15000000	63	5.6234e-05		Chr01	14750001	15000000	54	5.22637e-05		Chr01	14750001	15000000	131	5.4405e-05		Chr01	16500001	16750000	5	4.13856e-06		Chr01	14750001	15000000	18	1.21484e-05		Chr01	15500001	15750000	3	3.2889e-06
Chr01	15000001	15250000	15	9.80651e-06		Chr01	15000001	15250000	4	4.68048e-06		Chr01	15000001	15250000	3	3.23347e-06		Chr01	15000001	15250000	10	4.01614e-06		Chr01	17000001	17250000	16	1.62253e-05		Chr01	15250001	15500000	3	2.30689e-06		Chr01	15750001	16000000	1	8e-07
Chr01	15250001	15500000	40	2.52265e-05		Chr01	15250001	15500000	10	1.07404e-05		Chr01	15250001	15500000	1	1.81185e-07		Chr01	15250001	15500000	22	1.04517e-05		Chr01	17250001	17500000	44	2.90749e-05		Chr01	15500001	15750000	4	3.69314e-06		Chr01	16500001	16750000	4	3.02225e-06
Chr01	15500001	15750000	55	3.63804e-05		Chr01	15500001	15750000	11	1.07127e-05		Chr01	15500001	15750000	1	7.80489e-07		Chr01	15500001	15750000	34	1.32259e-05		Chr01	17500001	17750000	37	3.20353e-05		Chr01	15750001	16000000	2	7.08996e-07		Chr01	17000001	17250000	20	2.24895e-05
Chr01	15750001	16000000	53	3.43804e-05		Chr01	15750001	16000000	11	9.24151e-06		Chr01	15750001	16000000	2	1.8165e-06		Chr01	15750001	16000000	15	7.00002e-06		Chr01	17750001	18000000	6	3.77491e-06		Chr01	16500001	16750000	7	3.24871e-06		Chr01	17250001	17500000	29	2.02677e-05
Chr01	16000001	16250000	10	8.73392e-06		Chr01	16000001	16250000	10	6.06906e-06		Chr01	16500001	16750000	10	8.47866e-06		Chr01	16000001	16250000	8	3.11291e-06		Chr01	18000001	18250000	104	8.283e-05		Chr01	16750001	17000000	2	5.29101e-07		Chr01	17500001	17750000	46	4.97795e-05
Chr01	16500001	16750000	89	4.28412e-05		Chr01	16500001	16750000	15	1.55682e-05		Chr01	16750001	17000000	2	2.5784e-06		Chr01	16500001	16750000	33	1.37905e-05		Chr01	18250001	18500000	15	1.15672e-05		Chr01	17000001	17250000	44	2.59377e-05		Chr01	17750001	18000000	12	1.31558e-05
Chr01	16750001	17000000	23	1.05647e-05		Chr01	16750001	17000000	3	2.86898e-06		Chr01	17000001	17250000	32	2.49114e-05		Chr01	16750001	17000000	13	4.26615e-06		Chr01	18500001	18750000	32	2.23206e-05		Chr01	17250001	17500000	54	2.54619e-05		Chr01	18000001	18250000	127	0.000146954
Chr01	17000001	17250000	439	0.00034813		Chr01	17000001	17250000	167	0.000178141		Chr01	17250001	17500000	67	3.45024e-05		Chr01	17000001	17250000	268	0.000125149		Chr01	18750001	19000000	8	5.81821e-06		Chr01	17500001	17750000	47	2.51336e-05		Chr01	18250001	18500000	26	2.83563e-05
Chr01	17250001	17500000	258	0.000195556		Chr01	17250001	17500000	128	0.000105939		Chr01	17500001	17750000	103	7.44902e-05		Chr01	17250001	17500000	180	7.75221e-05		Chr01	19000001	19250000	40	2.24434e-05		Chr01	17750001	18000000	18	6.62444e-06		Chr01	18500001	18750000	37	4.14237e-05
Chr01	17500001	17750000	382	0.000259109		Chr01	17500001	17750000	118	9.72549e-05		Chr01	17750001	18000000	79	5.4396e-05		Chr01	17500001	17750000	201	9.02549e-05		Chr01	19250001	19500000	37	2.11264e-05		Chr01	18000001	18250000	156	8.11469e-05		Chr01	18750001	19000000	5	3.91113e-06
Chr01	17750001	18000000	275	0.000219296		Chr01	17750001	18000000	89	5.51712e-05		Chr01	18000001	18250000	357	0.000226664		Chr01	17750001	18000000	142	6.88337e-05		Chr01	19750001	20000000	9	5.74896e-06		Chr01	18250001	18500000	30	1.2519e-05		Chr01	19000001	19250000	27	1.98233e-05
Chr01	18000001	18250000	1368	0.000642604		Chr01	18000001	18250000	346	0.000221031		Chr01	18250001	18500000	113	6.70874e-05		Chr01	18000001	18250000	553	0.000249178		Chr01	20000001	20250000	8	7.03033e-06		Chr01	18500001	18750000	62	2.70386e-05		Chr01	19250001	19500000	47	5.92031e-05
Chr01	18250001	18500000	278	0.000194262		Chr01	18250001	18500000	120	6.71864e-05		Chr01	18500001	18750000	196	0.000124657		Chr01	18250001	18500000	154	7.16816e-05		Chr01	20250001	20500000	6	3.51518e-06		Chr01	18750001	19000000	16	5.44979e-06		Chr01	19500001	19750000	1	1.33334e-06
Chr01	18500001	18750000	424	0.000384819		Chr01	18500001	18750000	183	0.000118964		Chr01	18750001	19000000	95	6.53129e-05		Chr01	18500001	18750000	289	0.000161427		Chr01	20500001	20750000	3	2.23377e-06		Chr01	19000001	19250000	40	1.69113e-05		Chr01	19750001	20000000	13	1.44003e-05
Chr01	18750001	19000000	237	0.000228992		Chr01	18750001	19000000	90	6.39323e-05		Chr01	19000001	19250000	212	0.000131711		Chr01	18750001	19000000	175	6.91565e-05		Chr01	20750001	21000000	4	2.61473e-06		Chr01	19250001	19500000	78	4.03001e-05		Chr01	20000001	20250000	5	2.40002e-06
Chr01	19000001	19250000	385	0.000328583		Chr01	19000001	19250000	209	0.00014496		Chr01	19250001	19500000	236	0.00014361		Chr01	19000001	19250000	340	0.000151214		Chr01	21000001	21250000	34	2.98537e-05		Chr01	19750001	20000000	9	5.56619e-06		Chr01	20250001	20500000	9	8.44454e-06
Chr01	19250001	19500000	411	0.000332008		Chr01	19250001	19500000	237	0.000163382		Chr01	19500001	19750000	5	4.18121e-06		Chr01	19250001	19500000	368	0.000160854		Chr01	22250001	22500000	33	2.85551e-05		Chr01	20000001	20250000	9	8.04239e-06		Chr01	20500001	20750000	15	1.76004e-05
Chr01	19500001	19750000	7	6.25808e-06		Chr01	19500001	19750000	4	3.4299e-06		Chr01	19750001	20000000	31	1.79986e-05		Chr01	19500001	19750000	8	3.14517e-06		Chr01	22500001	22750000	7	4.10393e-06		Chr01	20250001	20500000	19	6.26468e-06		Chr01	20750001	21000000	13	1.77781e-05
Chr01	19750001	20000000	107	6.3786e-05		Chr01	19750001	20000000	32	1.89986e-05		Chr01	20000001	20250000	11	7.5681e-06		Chr01	19750001	20000000	78	2.75652e-05		Chr01	23000001	23250000	3	8.48489e-07		Chr01	20500001	20750000	17	4.51861e-06		Chr01	21000001	21250000	35	4.87132e-05
Chr01	20000001	20250000	39	3.41549e-05		Chr01	20000001	20250000	10	6.81394e-06		Chr01	20250001	20500000	39	1.54719e-05		Chr01	20000001	20250000	44	1.43475e-05		Chr01	23250001	23500000	3	1.66234e-06		Chr01	20750001	21000000	21	6.89964e-06		Chr01	22250001	22500000	43	4.76469e-05
Chr01	20250001	20500000	110	6.58767e-05		Chr01	20250001	20500000	33	1.3178e-05		Chr01	20500001	20750000	82	5.62147e-05		Chr01	20250001	20500000	79	3.72753e-05		Chr01	25000001	25250000	15	1.1394e-05		Chr01	21000001	21250000	56	3.58855e-05		Chr01	22500001	22750000	17	2.02671e-05
Chr01	20500001	20750000	221	0.000144851		Chr01	20500001	20750000	79	4.52555e-05		Chr01	20750001	21000000	82	4.79318e-05		Chr01	20500001	20750000	151	6.95841e-05		Chr01	25250001	25500000	2	1.97403e-06		Chr01	21500001	21750000	2	6.03177e-07		Chr01	23000001	23250000	1	2.66668e-07
Chr01	20750001	21000000	308	0.000205918		Chr01	20750001	21000000	76	5.32098e-05		Chr01	21000001	21250000	100	7.05449e-05		Chr01	20750001	21000000	161	7.32458e-05		Chr01	25500001	25750000	3	2.70131e-06		Chr01	22250001	22500000	56	2.99278e-05		Chr01	23250001	23500000	3	2.66668e-06
Chr01	21000001	21250000	460	0.0002052		Chr01	21000001	21250000	82	5.8866e-05		Chr01	21500001	21750000	1	1.30082e-07		Chr01	21000001	21250000	165	8.33027e-05		Chr01	26000001	26250000	98	7.1437e-05		Chr01	22500001	22750000	11	6.30695e-06		Chr01	25000001	25250000	3	4.35556e-06
Chr01	22000001	22250000	22	1.21856e-05		Chr01	21500001	21750000	1	1.19541e-07		Chr01	22000001	22250000	1	7.66551e-07		Chr01	21500001	21750000	2	9.67746e-07		Chr01	26250001	26500000	139	0.000120205		Chr01	23000001	23250000	3	9.41805e-07		Chr01	25250001	25500000	2	8.88893e-07
Chr01	22250001	22500000	579	0.000345577		Chr01	22000001	22250000	1	1.05747e-06		Chr01	22250001	22500000	109	8.22147e-05		Chr01	22000001	22250000	7	2.37097e-06		Chr01	26500001	26750000	50	3.08245e-05		Chr01	23250001	23500000	7	4.40215e-06		Chr01	25500001	25750000	3	2.84446e-06
Chr01	22500001	22750000	360	0.000225467		Chr01	22250001	22500000	105	7.70129e-05		Chr01	22500001	22750000	29	1.78033e-05		Chr01	22250001	22500000	216	0.000107943		Chr01	26750001	27000000	12	8.00011e-06		Chr01	25000001	25250000	21	1.84237e-05		Chr01	25750001	26000000	1	4.44446e-07
Chr01	23000001	23250000	3	1.35485e-06		Chr01	22500001	22750000	26	1.52832e-05		Chr01	23000001	23250000	3	5.20329e-07		Chr01	22500001	22750000	127	4.41965e-05		Chr01	27250001	27500000	29	1.80439e-05		Chr01	25250001	25500000	6	3.51326e-06		Chr01	26000001	26250000	76	6.98743e-05
Chr01	23250001	23500000	55	2.75247e-05		Chr01	23000001	23250000	2	6.2529e-07		Chr01	23250001	23500000	1	1.71893e-07		Chr01	23000001	23250000	2	2.58066e-07		Chr01	28000001	28250000	3	3.04762e-06		Chr01	25500001	25750000	9	4.69846e-06		Chr01	26250001	26500000	107	0.000116278
Chr01	25000001	25250000	144	7.95405e-05		Chr01	23250001	23500000	4	7.35638e-07		Chr01	25000001	25250000	36	2.49346e-05		Chr01	23250001	23500000	24	9.79849e-06		Chr01	28250001	28500000	5	4.24244e-06		Chr01	25750001	26000000	5	2.76192e-06		Chr01	26500001	26750000	39	3.76896e-05
Chr01	25250001	25500000	43	2.22989e-05		Chr01	25000001	25250000	31	2.23456e-05		Chr01	25250001	25500000	13	7.69813e-06		Chr01	25000001	25250000	72	3.96864e-05		Chr01	28500001	28750000	47	5.10489e-05		Chr01	26000001	26250000	113	6.13731e-05		Chr01	26750001	27000000	6	6.57781e-06
Chr01	25500001	25750000	148	9.4267e-05		Chr01	25250001	25500000	10	5.67363e-06		Chr01	25500001	25750000	28	1.63492e-05		Chr01	25250001	25500000	22	1.1621e-05		Chr01	28750001	29000000	19	1.50133e-05		Chr01	26250001	26500000	164	0.000132542		Chr01	27250001	27500000	18	1.33338e-05
Chr01	25750001	26000000	69	4.30177e-05		Chr01	25500001	25750000	25	1.87408e-05		Chr01	25750001	26000000	17	1.2739e-05		Chr01	25500001	25750000	50	2.56857e-05		Chr01	29250001	29500000	37	3.3802e-05		Chr01	26500001	26750000	66	3.72624e-05		Chr01	28000001	28250000	2	2.48889e-06
Chr01	26000001	26250000	716	0.000421911		Chr01	25750001	26000000	17	1.22853e-05		Chr01	26000001	26250000	197	0.000111349		Chr01	25750001	26000000	18	1.16372e-05		Chr01	29500001	29750000	6	5.83554e-06		Chr01	26750001	27000000	12	8.04249e-06		Chr01	28250001	28500000	1	8e-07
Chr01	26250001	26500000	1670	0.000816803		Chr01	26000001	26250000	222	0.000131345		Chr01	26250001	26500000	267	0.000160793		Chr01	26000001	26250000	220	0.000121556		Chr01	29750001	30000000	9	6.23382e-06		Chr01	27250001	27500000	32	1.42124e-05		Chr01	28500001	28750000	36	4.16011e-05
Chr01	26500001	26750000	353	0.000186286		Chr01	26250001	26500000	219	0.000167149		Chr01	26500001	26750000	123	6.06478e-05		Chr01	26250001	26500000	455	0.000224474		Chr01	30000001	30250000	9	6.58014e-06		Chr01	28000001	28250000	9	6.25403e-06		Chr01	28750001	29000000	4	3.37779e-06
Chr01	26750001	27000000	87	4.50684e-05		Chr01	26500001	26750000	105	5.84755e-05		Chr01	26750001	27000000	36	1.67213e-05		Chr01	26500001	26750000	190	9.14909e-05		Chr01	30250001	30500000	3	2.28572e-06		Chr01	28250001	28500000	9	7.2064e-06		Chr01	29250001	29500000	32	3.72456e-05
Chr01	27250001	27500000	127	7.28931e-05		Chr01	26750001	27000000	30	1.76929e-05		Chr01	27250001	27500000	61	2.56246e-05		Chr01	26750001	27000000	61	2.70491e-05		Chr01	30500001	30750000	41	2.20097e-05		Chr01	28500001	28750000	57	4.12617e-05		Chr01	29500001	29750000	9	8.71126e-06
Chr01	27500001	27750000	1	3.87098e-07		Chr01	27250001	27500000	62	3.27671e-05		Chr01	27500001	27750000	1	1.85831e-08		Chr01	27250001	27500000	90	3.94126e-05		Chr01	30750001	31000000	12	1.08226e-05		Chr01	28750001	29000000	39	2.05088e-05		Chr01	29750001	30000000	16	1.92893e-05
Chr01	28000001	28250000	65	3.94856e-05		Chr01	27500001	27750000	1	2.29886e-07		Chr01	28000001	28250000	12	6.6342e-06		Chr01	27500001	27750000	1	2.33871e-07		Chr01	31000001	31250000	81	9.37198e-05		Chr01	29250001	29500000	56	3.54199e-05		Chr01	30000001	30250000	7	6.04452e-06
Chr01	28250001	28500000	125	6.69883e-05		Chr01	28000001	28250000	13	8.68973e-06		Chr01	28250001	28500000	19	1.18562e-05		Chr01	28000001	28250000	31	1.24437e-05		Chr01	31250001	31500000	2	1.61039e-06		Chr01	29500001	29750000	13	4.61383e-06		Chr01	30250001	30500000	5	3.11114e-06
Chr01	28500001	28750000	237	0.000147956		Chr01	28250001	28500000	18	1.13014e-05		Chr01	28500001	28750000	113	8.94781e-05		Chr01	28250001	28500000	38	1.74356e-05		Chr01	31500001	31750000	3	2.58009e-06		Chr01	29750001	30000000	51	2.5811e-05		Chr01	30500001	30750000	24	2.26673e-05
Chr01	28750001	29000000	363	0.00027508		Chr01	28500001	28750000	111	8.11578e-05		Chr01	28750001	29000000	153	9.70642e-05		Chr01	28500001	28750000	153	8.24789e-05		Chr01	31750001	32000000	5	2.1472e-06		Chr01	30000001	30250000	21	1.58417e-05		Chr01	30750001	31000000	9	1.16446e-05
Chr01	29250001	29500000	488	0.00039394		Chr01	28750001	29000000	143	8.4166e-05		Chr01	29250001	29500000	89	5.64844e-05		Chr01	28750001	29000000	216	0.000118201		Chr01	32000001	32250000	1	1.45455e-06		Chr01	30250001	30500000	18	1.10161e-05		Chr01	31000001	31250000	64	7.94716e-05
Chr01	29500001	29750000	203	0.000188755		Chr01	29250001	29500000	68	4.46472e-05		Chr01	29500001	29750000	7	4.37635e-06		Chr01	29250001	29500000	272	0.000118795		Chr01	32250001	32500000	12	1.28832e-05		Chr01	30500001	30750000	73	3.76231e-05		Chr01	31250001	31500000	5	7.5556e-06
Chr01	29750001	30000000	478	0.000375851		Chr01	29500001	29750000	10	6.33572e-06		Chr01	29750001	30000000	33	1.69766e-05		Chr01	29500001	29750000	152	4.87521e-05		Chr01	32500001	32750000	8	1.23983e-05		Chr01	30750001	31000000	31	1.67731e-05		Chr01	31500001	31750000	2	1.24445e-06
Chr01	30000001	30250000	245	0.000215593		Chr01	29750001	30000000	34	1.74633e-05		Chr01	30000001	30250000	14	6.32763e-06		Chr01	29750001	30000000	288	9.39849e-05		Chr01	32750001	33000000	5	6.80524e-06		Chr01	31000001	31250000	107	8.06985e-05		Chr01	31750001	32000000	1	1.33334e-06
Chr01	30250001	30500000	62	4.10353e-05		Chr01	30000001	30250000	10	5.99548e-06		Chr01	30250001	30500000	20	1.10899e-05		Chr01	30000001	30250000	164	6.25682e-05		Chr01	33250001	33500000	6	2.02599e-06		Chr01	31250001	31500000	11	5.75669e-06		Chr01	32000001	32250000	2	1.95556e-06
Chr01	30500001	30750000	643	0.000472946		Chr01	30250001	30500000	23	1.21479e-05		Chr01	30500001	30750000	160	0.000106782		Chr01	30250001	30500000	37	1.37341e-05		Chr01	33500001	33750000	8	4.38099e-06		Chr01	31500001	31750000	11	8.52922e-06		Chr01	32250001	32500000	9	7.82233e-06
Chr01	30750001	31000000	605	0.000567407		Chr01	30500001	30750000	157	9.88289e-05		Chr01	30750001	31000000	22	1.38029e-05		Chr01	30500001	30750000	355	0.000147872		Chr01	33750001	34000000	29	1.53944e-05		Chr01	31750001	32000000	11	3.77784e-06		Chr01	32500001	32750000	4	2.93335e-06
Chr01	31000001	31250000	524	0.000369351		Chr01	30750001	31000000	36	2.54537e-05		Chr01	31000001	31250000	97	8.76604e-05		Chr01	30750001	31000000	302	9.05004e-05		Chr01	34000001	34250000	10	5.9048e-06		Chr01	32000001	32250000	9	4.14819e-06		Chr01	32750001	33000000	4	6.84447e-06
Chr01	31250001	31500000	211	0.00013029		Chr01	31000001	31250000	100	9.30024e-05		Chr01	31250001	31500000	63	4.40075e-05		Chr01	31000001	31250000	219	9.85791e-05		Chr01	34250001	34500000	6	2.97837e-06		Chr01	32250001	32500000	42	2.43184e-05		Chr01	33000001	33250000	1	8.88892e-08
Chr01	31500001	31750000	71	3.55581e-05		Chr01	31250001	31500000	60	4.04531e-05		Chr01	31500001	31750000	14	8.73879e-06		Chr01	31250001	31500000	103	4.73964e-05		Chr01	34500001	34750000	5	1.54113e-06		Chr01	32500001	32750000	13	1.01483e-05		Chr01	33250001	33500000	6	3.55559e-06
Chr01	31750001	32000000	118	6.30371e-05		Chr01	31500001	31750000	12	7.62311e-06		Chr01	31750001	32000000	9	3.2753e-06		Chr01	31500001	31750000	33	1.74437e-05		Chr01	34750001	35000000	7	5.17751e-06		Chr01	32750001	33000000	6	7.08999e-06		Chr01	33500001	33750000	12	1.71558e-05
Chr01	32000001	32250000	52	4.04287e-05		Chr01	31750001	32000000	3	2.51035e-06		Chr01	32000001	32250000	13	1.16006e-05		Chr01	31750001	32000000	31	1.27098e-05		Chr01	35000001	35250000	1	6.23377e-07		Chr01	33000001	33250000	5	1.54499e-06		Chr01	33750001	34000000	48	4.96911e-05
Chr01	32250001	32500000	422	0.000279272		Chr01	32000001	32250000	13	9.80247e-06		Chr01	32250001	32500000	110	7.30719e-05		Chr01	32000001	32250000	30	1.59115e-05		Chr01	35250001	35500000	36	3.20875e-05		Chr01	33250001	33500000	15	8.30699e-06		Chr01	34000001	34250000	13	1.79557e-05
Chr01	32500001	32750000	175	0.000134685		Chr01	32250001	32500000	99	6.2094e-05		Chr01	32500001	32750000	76	5.44433e-05		Chr01	32250001	32500000	175	8.52783e-05		Chr01	35500001	35750000	9	6.35506e-06		Chr01	33500001	33750000	23	1.09739e-05		Chr01	34250001	34500000	3	1.06668e-06
Chr01	32750001	33000000	5	3.51615e-06		Chr01	32500001	32750000	70	5.3475e-05		Chr01	33000001	33250000	4	7.80496e-07		Chr01	32500001	32750000	118	5.78324e-05		Chr01	35750001	36000000	6	3.1169e-06		Chr01	33750001	34000000	74	3.09234e-05		Chr01	34500001	34750000	3	4.17779e-06
Chr01	33000001	33250000	3	4.59681e-07		Chr01	33000001	33250000	5	1.21381e-06		Chr01	33250001	33500000	62	4.10114e-05		Chr01	32750001	33000000	7	3.37099e-06		Chr01	36000001	36250000	19	1.67967e-05		Chr01	34000001	34250000	54	1.69214e-05		Chr01	34750001	35000000	6	5.86673e-06
Chr01	33250001	33500000	204	0.000123441		Chr01	33250001	33500000	71	8.58353e-05		Chr01	33500001	33750000	49	3.17093e-05		Chr01	33000001	33250000	3	7.98391e-07		Chr01	36250001	36500000	154	0.000118037		Chr01	34250001	34500000	4	1.93652e-06		Chr01	35000001	35250000	1	2.22222e-06
Chr01	33500001	33750000	325	0.000170534		Chr01	33500001	33750000	54	3.96808e-05		Chr01	33750001	34000000	309	0.000188977		Chr01	33250001	33500000	107	3.9195e-05		Chr01	36500001	36750000	25	1.57408e-05		Chr01	34500001	34750000	26	9.64041e-06		Chr01	35250001	35500000	29	4.08898e-05
Chr01	33750001	34000000	782	0.000533906		Chr01	33750001	34000000	313	0.00025999		Chr01	34000001	34250000	404	0.000251398		Chr01	33500001	33750000	133	5.9761e-05		Chr01	36750001	37000000	16	1.14114e-05		Chr01	34750001	35000000	14	5.19585e-06		Chr01	35500001	35750000	5	6.04447e-06
Chr01	34000001	34250000	603	0.000624399		Chr01	34000001	34250000	422	0.000268916		Chr01	34250001	34500000	10	4.38564e-06		Chr01	33750001	34000000	615	0.000445139		Chr01	37000001	37250000	14	7.20356e-06		Chr01	35000001	35250000	7	2.15875e-06		Chr01	35750001	36000000	5	5.15559e-06
Chr01	34250001	34500000	81	6.43586e-05		Chr01	34250001	34500000	14	7.76102e-06		Chr01	34500001	34750000	141	8.7934e-05		Chr01	34000001	34250000	556	0.000518757		Chr01	37250001	37500000	20	2.48662e-05		Chr01	35250001	35500000	58	3.82666e-05		Chr01	36000001	36250000	15	1.6267e-05
Chr01	34500001	34750000	368	0.00034681		Chr01	34500001	34750000	148	0.000104859		Chr01	34750001	35000000	96	5.47604e-05		Chr01	34250001	34500000	73	2.89768e-05		Chr01	37500001	37750000	26	2.62343e-05		Chr01	35500001	35750000	26	7.87332e-06		Chr01	36250001	36500000	108	0.000113525
Chr01	34750001	35000000	214	0.000155329		Chr01	34750001	35000000	92	5.48228e-05		Chr01	35000001	35250000	7	2.77818e-06		Chr01	34500001	34750000	253	0.000108145		Chr01	37750001	38000000	69	6.35543e-05		Chr01	35750001	36000000	14	5.41808e-06		Chr01	36500001	36750000	14	1.07559e-05
Chr01	35000001	35250000	34	1.94198e-05		Chr01	35000001	35250000	5	4.28508e-06		Chr01	35250001	35500000	144	9.26022e-05		Chr01	34750001	35000000	117	6.28894e-05		Chr01	38000001	38250000	33	2.80007e-05		Chr01	36000001	36250000	63	3.91242e-05		Chr01	36750001	37000000	8	8.71119e-06
Chr01	35250001	35500000	498	0.00040223		Chr01	35250001	35500000	146	0.000104089		Chr01	35500001	35750000	86	4.62792e-05		Chr01	35000001	35250000	12	6.40324e-06		Chr01	38250001	38500000	45	5.72487e-05		Chr01	36250001	36500000	184	0.000122528		Chr01	37000001	37250000	13	1.48446e-05
Chr01	35500001	35750000	284	0.000189166		Chr01	35500001	35750000	94	8.60089e-05		Chr01	35750001	36000000	54	3.82275e-05		Chr01	35250001	35500000	203	9.58119e-05		Chr01	38500001	38750000	81	6.37782e-05		Chr01	36500001	36750000	50	1.99378e-05		Chr01	37250001	37500000	4	6.57781e-06
Chr01	35750001	36000000	232	0.000141109		Chr01	35750001	36000000	63	5.49922e-05		Chr01	36000001	36250000	258	0.000161382		Chr01	35500001	35750000	140	6.37932e-05		Chr01	38750001	39000000	11	7.67105e-06		Chr01	36750001	37000000	57	2.87635e-05		Chr01	37500001	37750000	17	2.37337e-05
Chr01	36000001	36250000	954	0.000701849		Chr01	36000001	36250000	358	0.000336542		Chr01	36250001	36500000	447	0.000271799		Chr01	35750001	36000000	90	4.57749e-05		Chr01	39000001	39250000	2	2.33767e-06		Chr01	37000001	37250000	23	7.29124e-06		Chr01	37750001	38000000	46	5.65355e-05
Chr01	36250001	36500000	1554	0.000984928		Chr01	36250001	36500000	459	0.000338186		Chr01	36500001	36750000	220	0.000160835		Chr01	36000001	36250000	410	0.000190885		Chr01	39250001	39500000	23	1.68141e-05		Chr01	37250001	37500000	74	3.60237e-05		Chr01	38000001	38250000	26	2.13343e-05
Chr01	36500001	36750000	664	0.000491585		Chr01	36500001	36750000	216	0.000221888		Chr01	36750001	37000000	424	0.000301811		Chr01	36250001	36500000	781	0.000367405		Chr01	39500001	39750000	51	4.67394e-05		Chr01	37500001	37750000	36	2.4657e-05		Chr01	38250001	38500000	37	5.18233e-05
Chr01	36750001	37000000	662	0.000641406		Chr01	36750001	37000000	418	0.00041307		Chr01	37000001	37250000	112	5.22978e-05		Chr01	36500001	36750000	543	0.000340766		Chr01	39750001	40000000	24	1.226e-05		Chr01	37750001	38000000	85	6.28535e-05		Chr01	38500001	38750000	55	5.40468e-05
Chr01	37000001	37250000	192	0.000158725		Chr01	37000001	37250000	108	7.11766e-05		Chr01	37250001	37500000	263	0.000190873		Chr01	36750001	37000000	611	0.000536071		Chr01	40000001	40250000	64	3.52566e-05		Chr01	38000001	38250000	70	2.81822e-05		Chr01	38750001	39000000	3	3.55556e-06
Chr01	37250001	37500000	556	0.000426983		Chr01	37250001	37500000	250	0.000228712		Chr01	37500001	37750000	205	0.000141307		Chr01	37000001	37250000	147	8.91928e-05		Chr01	40250001	40500000	16	1.18443e-05		Chr01	38250001	38500000	79	6.64057e-05		Chr01	39000001	39250000	3	3.46668e-06
Chr01	37500001	37750000	630	0.00046978		Chr01	37500001	37750000	191	0.000159718		Chr01	37750001	38000000	161	0.000143367		Chr01	37250001	37500000	340	0.000162549		Chr01	40500001	40750000	60	5.47548e-05		Chr01	38500001	38750000	176	0.000151383		Chr01	39250001	39500000	9	9.60009e-06
Chr01	37750001	38000000	640	0.000290144		Chr01	37750001	38000000	133	0.0001344		Chr01	38000001	38250000	199	0.00011789		Chr01	37500001	37750000	392	0.000251296		Chr01	40750001	41000000	14	9.50658e-06		Chr01	38750001	39000000	39	1.34292e-05		Chr01	39500001	39750000	26	2.71119e-05
Chr01	38000001	38250000	620	0.000409289		Chr01	38000001	38250000	269	0.000198493		Chr01	38250001	38500000	180	0.000133512		Chr01	37750001	38000000	300	0.000131229		Chr01	41000001	41250000	11	7.61912e-06		Chr01	39000001	39250000	2	2.11641e-06		Chr01	39750001	40000000	11	8.53349e-06
Chr01	38250001	38500000	625	0.000324029		Chr01	38250001	38500000	173	0.000138166		Chr01	38500001	38750000	305	0.000194763		Chr01	38000001	38250000	314	0.000155557		Chr01	41250001	41500000	18	8.55437e-06		Chr01	39250001	39500000	47	1.71014e-05		Chr01	40000001	40250000	37	3.43118e-05
Chr01	38500001	38750000	698	0.000525447		Chr01	38500001	38750000	293	0.000204224		Chr01	38750001	39000000	178	0.000125707		Chr01	38250001	38500000	276	0.00014915		Chr01	41500001	41750000	64	5.77174e-05		Chr01	39500001	39750000	91	4.32215e-05		Chr01	40250001	40500000	7	5.86671e-06
Chr01	38750001	39000000	751	0.000594214		Chr01	38750001	39000000	174	0.000135889		Chr01	39000001	39250000	37	2.64127e-05		Chr01	38500001	38750000	439	0.000250212		Chr01	41750001	42000000	31	2.45373e-05		Chr01	39750001	40000000	53	2.23082e-05		Chr01	40500001	40750000	41	4.82679e-05
Chr01	39000001	39250000	118	8.77336e-05		Chr01	39000001	39250000	34	2.35138e-05		Chr01	39250001	39500000	195	0.000121576		Chr01	38750001	39000000	471	0.000187754		Chr01	42000001	42250000	50	2.96115e-05		Chr01	40000001	40250000	91	4.05958e-05		Chr01	40750001	41000000	3	3.11112e-06
Chr01	39250001	39500000	759	0.000501033		Chr01	39250001	39500000	184	0.000121301		Chr01	39500001	39750000	307	0.000192917		Chr01	39000001	39250000	58	3.93876e-05		Chr01	42250001	42500000	22	1.09958e-05		Chr01	40250001	40500000	41	1.32493e-05		Chr01	41000001	41250000	14	1.52001e-05
Chr01	39500001	39750000	1106	0.000856394		Chr01	39500001	39750000	297	0.00019465		Chr01	39750001	40000000	274	0.000185018		Chr01	39250001	39500000	294	0.000186115		Chr01	42500001	42750000	26	1.51172e-05		Chr01	40500001	40750000	100	5.46078e-05		Chr01	41250001	41500000	16	1.40447e-05
Chr01	39750001	40000000	870	0.000673566		Chr01	39750001	40000000	277	0.000191099		Chr01	40000001	40250000	366	0.000223862		Chr01	39500001	39750000	480	0.00022524		Chr01	42750001	43000000	51	4.00714e-05		Chr01	40750001	41000000	38	1.54821e-05		Chr01	41500001	41750000	50	6.35574e-05
Chr01	40000001	40250000	932	0.00073684		Chr01	40000001	40250000	460	0.000340819		Chr01	40250001	40500000	326	0.000192291		Chr01	39750001	40000000	454	0.000225965		Chr01	43000001	43250000	138	0.000140409		Chr01	41000001	41250000	26	1.08575e-05		Chr01	41750001	42000000	26	2.34671e-05
Chr01	40250001	40500000	717	0.00059032		Chr01	40250001	40500000	389	0.000264215		Chr01	40500001	40750000	328	0.000221276		Chr01	40000001	40250000	454	0.000250675		Chr01	43250001	43500000	38	3.74554e-05		Chr01	41250001	41500000	35	1.80536e-05		Chr01	42000001	42250000	32	3.38677e-05
Chr01	40500001	40750000	1275	0.000924553		Chr01	40500001	40750000	415	0.00028918		Chr01	40750001	41000000	139	9.96909e-05		Chr01	40250001	40500000	452	0.0002073		Chr01	43500001	43750000	82	7.62116e-05		Chr01	41500001	41750000	112	5.71614e-05		Chr01	42250001	42500000	20	1.83113e-05
Chr01	40750001	41000000	781	0.000611582		Chr01	40750001	41000000	232	0.000223928		Chr01	41000001	41250000	75	5.08032e-05		Chr01	40500001	40750000	623	0.000282551		Chr01	43750001	44000000	49	3.42349e-05		Chr01	41750001	42000000	96	4.00885e-05		Chr01	42500001	42750000	18	2.08893e-05
Chr01	41000001	41250000	428	0.000291361		Chr01	41000001	41250000	137	0.000106668		Chr01	41250001	41500000	137	8.72659e-05		Chr01	40750001	41000000	248	0.000128558		Chr01	44000001	44250000	149	0.000107257		Chr01	42000001	42250000	109	4.79002e-05		Chr01	42750001	43000000	23	2.39119e-05
Chr01	41250001	41500000	363	0.000329411		Chr01	41250001	41500000	153	0.000104042		Chr01	41500001	41750000	335	0.000224804		Chr01	41000001	41250000	245	0.000108363		Chr01	44250001	44500000	120	0.000100356		Chr01	42250001	42500000	83	3.46377e-05		Chr01	43000001	43250000	91	0.000111207
Chr01	41500001	41750000	697	0.000510563		Chr01	41500001	41750000	381	0.000301792		Chr01	41750001	42000000	384	0.000287562		Chr01	41250001	41500000	161	7.22379e-05		Chr01	44500001	44750000	67	4.88516e-05		Chr01	42500001	42750000	83	4.15696e-05		Chr01	43250001	43500000	24	2.94227e-05
Chr01	41750001	42000000	1120	0.000900994		Chr01	41750001	42000000	543	0.000453847		Chr01	42000001	42250000	236	0.000155402		Chr01	41500001	41750000	517	0.000234663		Chr01	44750001	45000000	31	2.13859e-05		Chr01	42750001	43000000	82	4.50724e-05		Chr01	43500001	43750000	62	5.67147e-05
Chr01	42000001	42250000	878	0.000579859		Chr01	42000001	42250000	358	0.000314869		Chr01	42250001	42500000	303	0.000217571		Chr01	41750001	42000000	714	0.000306402		Chr01	45000001	45250000	73	6.35175e-05		Chr01	43000001	43250000	221	0.000156109		Chr01	43750001	44000000	40	3.74243e-05
Chr01	42250001	42500000	1020	0.0008194		Chr01	42250001	42500000	286	0.000216876		Chr01	42500001	42750000	301	0.000203012		Chr01	42000001	42250000	385	0.000204904		Chr01	45250001	45500000	45	2.66677e-05		Chr01	43250001	43500000	73	5.37919e-05		Chr01	44000001	44250000	105	0.000107391
Chr01	42500001	42750000	1203	0.00097563		Chr01	42500001	42750000	400	0.00039761		Chr01	42750001	43000000	224	0.000195543		Chr01	42250001	42500000	574	0.000234235		Chr01	45500001	45750000	96	8.8646e-05		Chr01	43500001	43750000	117	8.18299e-05		Chr01	44250001	44500000	93	0.000108187
Chr01	42750001	43000000	1138	0.000807421		Chr01	42750001	43000000	384	0.000363226		Chr01	43000001	43250000	795	0.000613623		Chr01	42500001	42750000	691	0.00029897		Chr01	45750001	46000000	100	0.000102225		Chr01	43750001	44000000	141	9.34411e-05		Chr01	44500001	44750000	56	6.50702e-05
Chr01	43000001	43250000	1526	0.00133367		Chr01	43000001	43250000	915	0.000906155		Chr01	43250001	43500000	417	0.000297704		Chr01	42750001	43000000	473	0.000220374		Chr01	46000001	46250000	43	3.03558e-05		Chr01	44000001	44250000	252	0.000152508		Chr01	44750001	45000000	28	2.40009e-05
Chr01	43250001	43500000	853	0.000678545		Chr01	43250001	43500000	418	0.000382831		Chr01	43500001	43750000	184	0.000124305		Chr01	43000001	43250000	753	0.00040142		Chr01	46250001	46500000	45	3.12912e-05		Chr01	44250001	44500000	186	0.000116212		Chr01	45000001	45250000	65	7.14716e-05
Chr01	43500001	43750000	974	0.000740658		Chr01	43500001	43750000	177	0.000126788		Chr01	43750001	44000000	551	0.000363764		Chr01	43250001	43500000	576	0.000289925		Chr01	46500001	46750000	72	6.05396e-05		Chr01	44500001	44750000	122	7.31109e-05		Chr01	45250001	45500000	65	6.58712e-05
Chr01	43750001	44000000	1492	0.00122985		Chr01	43750001	44000000	566	0.000425393		Chr01	44000001	44250000	579	0.000353445		Chr01	43500001	43750000	327	0.000138094		Chr01	46750001	47000000	37	2.67716e-05		Chr01	44750001	45000000	133	6.17755e-05		Chr01	45500001	45750000	75	8.90736e-05
Chr01	44000001	44250000	1505	0.00120349		Chr01	44000001	44250000	631	0.000417153		Chr01	44250001	44500000	507	0.000344519		Chr01	43750001	44000000	829	0.000386063		Chr01	47000001	47250000	121	0.000107095		Chr01	45000001	45250000	141	8.9674e-05		Chr01	45750001	46000000	70	8.34735e-05
Chr01	44250001	44500000	1492	0.00100543		Chr01	44250001	44500000	476	0.000365591		Chr01	44500001	44750000	456	0.000314167		Chr01	44000001	44250000	999	0.000452654		Chr01	47250001	47500000	37	3.57584e-05		Chr01	45250001	45500000	92	6.14565e-05		Chr01	46000001	46250000	24	2.82675e-05
Chr01	44500001	44750000	1450	0.00104927		Chr01	44500001	44750000	409	0.000302509		Chr01	44750001	45000000	522	0.000438001		Chr01	44250001	44500000	700	0.0003253		Chr01	47500001	47750000	121	0.000119353		Chr01	45500001	45750000	254	0.000195274		Chr01	46250001	46500000	25	3.13783e-05
Chr01	44750001	45000000	1449	0.00101789		Chr01	44750001	45000000	592	0.000582583		Chr01	45000001	45250000	672	0.000614852		Chr01	44500001	44750000	639	0.000297848		Chr01	47750001	48000000	111	7.77268e-05		Chr01	45750001	46000000	189	0.000106478		Chr01	46500001	46750000	41	4.61356e-05
Chr01	45000001	45250000	1651	0.00117116		Chr01	45000001	45250000	661	0.000680553		Chr01	45250001	45500000	138	9.88352e-05		Chr01	44750001	45000000	672	0.000303115		Chr01	48000001	48250000	98	9.56104e-05		Chr01	46000001	46250000	96	5.06508e-05		Chr01	46750001	47000000	23	2.18673e-05
Chr01	45250001	45500000	657	0.000553726		Chr01	45250001	45500000	233	0.000250046		Chr01	45500001	45750000	402	0.000385626		Chr01	45000001	45250000	1016	0.0003281		Chr01	48250001	48500000	76	6.08034e-05		Chr01	46250001	46500000	110	5.02064e-05		Chr01	47000001	47250000	117	0.00012464
Chr01	45500001	45750000	1437	0.00111329		Chr01	45500001	45750000	440	0.000373647		Chr01	45750001	46000000	544	0.000565382		Chr01	45250001	45500000	478	0.000234893		Chr01	48500001	48750000	55	3.53953e-05		Chr01	46500001	46750000	118	6.34783e-05		Chr01	47250001	47500000	20	2.08006e-05
Chr01	45750001	46000000	1880	0.00135553		Chr01	45750001	46000000	858	0.000803715		Chr01	46000001	46250000	341	0.000307054		Chr01	45500001	45750000	758	0.000435848		Chr01	48750001	49000000	136	9.24638e-05		Chr01	46750001	47000000	87	3.92846e-05		Chr01	47500001	47750000	85	9.23627e-05
Chr01	46000001	46250000	1742	0.0014245		Chr01	46000001	46250000	848	0.000686621		Chr01	46250001	46500000	710	0.000486518		Chr01	45750001	46000000	1045	0.000515993		Chr01	49000001	49250000	87	6.05424e-05		Chr01	47000001	47250000	188	9.63957e-05		Chr01	47750001	48000000	86	7.83214e-05
Chr01	46250001	46500000	2229	0.00157937		Chr01	46250001	46500000	1162	0.000968158		Chr01	46500001	46750000	390	0.000314111		Chr01	46000001	46250000	1088	0.0003816		Chr01	49250001	49500000	213	0.000194787		Chr01	47250001	47500000	74	2.61607e-05		Chr01	48000001	48250000	48	5.16477e-05
Chr01	46500001	46750000	1634	0.00130618		Chr01	46500001	46750000	648	0.000604655		Chr01	46750001	47000000	362	0.000277284		Chr01	46250001	46500000	1253	0.000488393		Chr01	49500001	49750000	155	0.000144037		Chr01	47500001	47750000	195	0.000103765		Chr01	48250001	48500000	57	4.74722e-05
Chr01	46750001	47000000	1691	0.00125092		Chr01	46750001	47000000	354	0.000356427		Chr01	47000001	47250000	347	0.00025402		Chr01	46500001	46750000	907	0.000342747		Chr01	49750001	50000000	196	0.000150329		Chr01	47750001	48000000	322	0.000245562		Chr01	48500001	48750000	38	4.11572e-05
Chr01	47000001	47250000	1441	0.000899458		Chr01	47000001	47250000	374	0.000275102		Chr01	47250001	47500000	556	0.000437016		Chr01	46750001	47000000	775	0.000283729		Chr01	50000001	50250000	153	0.000134477		Chr01	48000001	48250000	200	0.000109614		Chr01	48750001	49000000	93	0.000106765
Chr01	47250001	47500000	1963	0.00175383		Chr01	47250001	47500000	624	0.000454992		Chr01	47500001	47750000	927	0.000562324		Chr01	47000001	47250000	585	0.000227138		Chr01	50250001	50500000	297	0.000208426		Chr01	48250001	48500000	162	9.3503e-05		Chr01	49000001	49250000	69	6.80041e-05
Chr01	47500001	47750000	2144	0.0017215		Chr01	47500001	47750000	1011	0.000639135		Chr01	47750001	48000000	565	0.000333926		Chr01	47250001	47500000	1205	0.00045795		Chr01	50500001	50750000	410	0.00037093		Chr01	48500001	48750000	161	8.92519e-05		Chr01	49250001	49500000	142	0.000147669
Chr01	47750001	48000000	2475	0.00210872		Chr01	47750001	48000000	801	0.00045792		Chr01	48000001	48250000	698	0.000457474		Chr01	47500001	47750000	1330	0.000599111		Chr01	50750001	51000000	179	0.000163991		Chr01	48750001	49000000	262	0.000144041		Chr01	49500001	49750000	82	7.9653e-05
Chr01	48000001	48250000	1610	0.00140708		Chr01	48000001	48250000	764	0.000573553		Chr01	48250001	48500000	501	0.000459305		Chr01	47750001	48000000	1501	0.000752098		Chr01	51000001	51250000	364	0.000255012		Chr01	49000001	49250000	178	0.000110023		Chr01	49750001	50000000	148	0.000154516
Chr01	48250001	48500000	1234	0.000902112		Chr01	48250001	48500000	488	0.000339232		Chr01	48500001	48750000	696	0.000631846		Chr01	48000001	48250000	1158	0.000637067		Chr01	51250001	51500000	307	0.000336863		Chr01	49250001	49500000	398	0.000278946		Chr01	50000001	50250000	138	0.000150071
Chr01	48500001	48750000	1495	0.00121164		Chr01	48500001	48750000	532	0.000465693		Chr01	48750001	49000000	937	0.000754876		Chr01	48250001	48500000	726	0.000510498		Chr02	1	250000	218	0.000191947		Chr01	49500001	49750000	564	0.000358647		Chr01	50250001	50500000	300	0.000295657
Chr01	48750001	49000000	1988	0.00157973		Chr01	48750001	49000000	810	0.000531989		Chr01	49000001	49250000	411	0.000344512		Chr01	48500001	48750000	824	0.000335153		Chr02	250001	500000	165	0.000138588		Chr01	49750001	50000000	603	0.000328591		Chr01	50500001	50750000	331	0.000391572
Chr01	49000001	49250000	856	0.000691104		Chr01	49000001	49250000	392	0.000299067		Chr01	49250001	49500000	964	0.000836485		Chr01	48750001	49000000	1260	0.000592088		Chr02	500001	750000	236	0.000160767		Chr01	50000001	50250000	484	0.000331149		Chr01	50750001	51000000	140	0.000155136
Chr01	49250001	49500000	2052	0.00172653		Chr01	49250001	49500000	838	0.000713713		Chr01	49500001	49750000	523	0.000299879		Chr01	49000001	49250000	616	0.000377566		Chr02	750001	1000000	87	8.26028e-05		Chr01	50250001	50500000	1150	0.00070589		Chr01	51000001	51250000	298	0.000314942
Chr01	49500001	49750000	1827	0.00153054		Chr01	49500001	49750000	778	0.000447701		Chr01	49750001	50000000	762	0.000572056		Chr01	49250001	49500000	1317	0.000770004		Chr02	1000001	1250000	97	7.77385e-05		Chr01	50500001	50750000	1202	0.000818276		Chr01	51250001	51500000	221	0.000273307
Chr01	49750001	50000000	1889	0.00147821		Chr01	49750001	50000000	796	0.000553321		Chr01	50000001	50250000	542	0.000314025		Chr01	49500001	49750000	1378	0.00104748		Chr02	1250001	1500000	49	2.91443e-05		Chr01	50750001	51000000	728	0.000295434		Chr02	1	250000	83	8.77398e-05
Chr01	50000001	50250000	1961	0.00153354		Chr01	50000001	50250000	719	0.000450884		Chr01	50250001	50500000	544	0.000314022		Chr01	49750001	50000000	1105	0.000514821		Chr02	1500001	1750000	63	5.17266e-05		Chr01	51000001	51250000	933	0.000558954		Chr02	250001	500000	159	0.000144921
Chr01	50250001	50500000	2540	0.00199617		Chr01	50250001	50500000	636	0.000414446		Chr01	50500001	50750000	1062	0.000787034		Chr01	50000001	50250000	1121	0.000640539		Chr02	1750001	2000000	451	0.000423319		Chr01	51250001	51500000	497	0.000446004		Chr02	500001	750000	189	0.000170634
Chr01	50500001	50750000	3203	0.00264828		Chr01	50500001	50750000	1133	0.000901175		Chr01	50750001	51000000	943	0.000521277		Chr01	50250001	50500000	1400	0.000785424		Chr02	2000001	2250000	428	0.000393605		Chr02	1	250000	165	9.34349e-05		Chr02	750001	1000000	68	6.37387e-05
Chr01	50750001	51000000	2683	0.00227172		Chr01	50750001	51000000	874	0.000658825		Chr01	51000001	51250000	1358	0.00100568		Chr01	50500001	50750000	1839	0.00102348		Chr02	2250001	2500000	435	0.000402045		Chr02	250001	500000	229	0.000141459		Chr02	1000001	1250000	31	2.94233e-05
Chr01	51000001	51250000	3238	0.00256663		Chr01	51000001	51250000	1208	0.000963039		Chr01	51250001	51500000	465	0.000389441		Chr01	50750001	51000000	1396	0.000681325		Chr02	2500001	2750000	167	0.000113956		Chr02	500001	750000	357	0.000202162		Chr02	1250001	1500000	32	2.78234e-05
Chr01	51250001	51500000	1358	0.00106182		Chr01	51250001	51500000	289	0.000219503		Chr02	1	250000	367	0.00023381		Chr01	51000001	51250000	2081	0.00132736		Chr02	2750001	3000000	176	0.000111652		Chr02	750001	1000000	151	0.000121653		Chr02	1500001	1750000	46	4.01807e-05
Chr02	1	250000	1426	0.00113813		Chr02	1	250000	534	0.000399571		Chr02	250001	500000	621	0.000412458		Chr01	51250001	51500000	933	0.000740201		Chr02	3000001	3250000	217	0.000160439		Chr02	1000001	1250000	101	5.18892e-05		Chr02	1750001	2000000	230	0.00019057
Chr02	250001	500000	2450	0.00159185		Chr02	250001	500000	818	0.000508964		Chr02	500001	750000	571	0.000394821		Chr02	1	250000	953	0.000632692		Chr02	3250001	3500000	243	0.000191817		Chr02	1250001	1500000	287	0.000134187		Chr02	2000001	2250000	161	0.000163146
Chr02	500001	750000	1643	0.00134976		Chr02	500001	750000	687	0.000564467		Chr02	750001	1000000	264	0.000217114		Chr02	250001	500000	945	0.000481599		Chr02	3500001	3750000	235	0.000152468		Chr02	1500001	1750000	126	7.13444e-05		Chr02	2250001	2500000	163	0.000155765
Chr02	750001	1000000	935	0.000782584		Chr02	750001	1000000	297	0.00023274		Chr02	1000001	1250000	474	0.000348118		Chr02	500001	750000	988	0.000574645		Chr02	3750001	4000000	339	0.00024679		Chr02	1750001	2000000	364	0.00020289		Chr02	2500001	2750000	136	0.000133533
Chr02	1000001	1250000	1598	0.00134439		Chr02	1000001	1250000	505	0.000390683		Chr02	1250001	1500000	414	0.000338468		Chr02	750001	1000000	617	0.000435442		Chr02	4000001	4250000	287	0.000227171		Chr02	2000001	2250000	254	0.000153188		Chr02	2750001	3000000	139	0.000140194
Chr02	1250001	1500000	1428	0.00117972		Chr02	1250001	1500000	763	0.000584192		Chr02	1500001	1750000	428	0.000360173		Chr02	1000001	1250000	897	0.000512735		Chr02	4250001	4500000	356	0.000280228		Chr02	2250001	2500000	321	0.000219103		Chr02	3000001	3250000	147	0.000146687
Chr02	1500001	1750000	1468	0.00118278		Chr02	1500001	1750000	441	0.000304892		Chr02	1750001	2000000	446	0.000426984		Chr02	1250001	1500000	989	0.000574364		Chr02	4500001	4750000	456	0.000463728		Chr02	2500001	2750000	246	0.000168212		Chr02	3250001	3500000	174	0.000172299
Chr02	1750001	2000000	1701	0.00136449		Chr02	1750001	2000000	544	0.000556259		Chr02	2000001	2250000	421	0.000323622		Chr02	1500001	1750000	868	0.00043393		Chr02	4750001	5000000	336	0.000256512		Chr02	2750001	3000000	217	0.00013888		Chr02	3500001	3750000	172	0.00016519
Chr02	2000001	2250000	1396	0.00117632		Chr02	2000001	2250000	486	0.000474469		Chr02	2250001	2500000	561	0.000532824		Chr02	1750001	2000000	1123	0.000908998		Chr02	5000001	5250000	10	9.57581e-06		Chr02	3000001	3250000	249	0.00015186		Chr02	3750001	4000000	225	0.00022761
Chr02	2250001	2500000	1560	0.00126468		Chr02	2250001	2500000	570	0.000465172		Chr02	2500001	2750000	196	0.000124593		Chr02	2000001	2250000	1016	0.000659733		Chr02	5500001	5750000	9	6.54549e-06		Chr02	3250001	3500000	276	0.000189377		Chr02	4000001	4250000	194	0.000207416
Chr02	2500001	2750000	1027	0.000840649		Chr02	2500001	2750000	270	0.000195319		Chr02	2750001	3000000	425	0.000280202		Chr02	2250001	2500000	1054	0.000639794		Chr02	5750001	6000000	73	5.88082e-05		Chr02	3500001	3750000	284	0.000161246		Chr02	4250001	4500000	289	0.000289333
Chr02	2750001	3000000	1633	0.00131005		Chr02	2750001	3000000	391	0.000383401		Chr02	3000001	3250000	488	0.000359667		Chr02	2500001	2750000	618	0.000414304		Chr02	6000001	6250000	16	1.44071e-05		Chr02	3750001	4000000	390	0.000225204		Chr02	4500001	4750000	287	0.000270322
Chr02	3000001	3250000	2545	0.00207676		Chr02	3000001	3250000	1165	0.000804635		Chr02	3250001	3500000	424	0.000285807		Chr02	2750001	3000000	891	0.000396817		Chr02	6250001	6500000	27	1.82863e-05		Chr02	4000001	4250000	372	0.000236909		Chr02	4750001	5000000	264	0.000270204
Chr02	3250001	3500000	1562	0.00109055		Chr02	3250001	3500000	683	0.000463283		Chr02	3500001	3750000	809	0.000501485		Chr02	3000001	3250000	1627	0.000635274		Chr02	6500001	6750000	58	5.78555e-05		Chr02	4250001	4500000	436	0.000286228		Chr02	5000001	5250000	6	5.33338e-06
Chr02	3500001	3750000	2265	0.00172552		Chr02	3500001	3750000	1021	0.0006824		Chr02	3750001	4000000	900	0.000728452		Chr02	3250001	3500000	959	0.000767369		Chr02	6750001	7000000	3	2.16451e-06		Chr02	4500001	4750000	519	0.000385541		Chr02	5500001	5750000	9	9.42236e-06
Chr02	3750001	4000000	2236	0.00165213		Chr02	3750001	4000000	807	0.000549308		Chr02	4000001	4250000	475	0.000253335		Chr02	3500001	3750000	1297	0.000622741		Chr02	7000001	7250000	9	9.93943e-06		Chr02	4750001	5000000	426	0.000275823		Chr02	5750001	6000000	53	4.90697e-05
Chr02	4000001	4250000	1742	0.00132203		Chr02	4000001	4250000	524	0.000337926		Chr02	4250001	4500000	567	0.000462929		Chr02	3750001	4000000	1310	0.000612447		Chr02	7250001	7500000	29	2.2269e-05		Chr02	5000001	5250000	15	9.93667e-06		Chr02	6000001	6250000	6	7.46672e-06
Chr02	4250001	4500000	1752	0.00144676		Chr02	4250001	4500000	661	0.000549358		Chr02	4500001	4750000	388	0.000277729		Chr02	4000001	4250000	972	0.000486465		Chr02	7500001	7750000	55	3.14469e-05		Chr02	5500001	5750000	8	3.39686e-06		Chr02	6250001	6500000	16	1.70669e-05
Chr02	4500001	4750000	1413	0.00113844		Chr02	4500001	4750000	763	0.000650271		Chr02	4750001	5000000	497	0.00034289		Chr02	4250001	4500000	1160	0.000753033		Chr02	7750001	8000000	82	6.09574e-05		Chr02	5750001	6000000	125	6.90131e-05		Chr02	6500001	6750000	45	5.28028e-05
Chr02	4750001	5000000	1862	0.00149916		Chr02	4750001	5000000	723	0.000666405		Chr02	5000001	5250000	9	1.04856e-05		Chr02	4500001	4750000	1210	0.000871952		Chr02	8000001	8250000	91	6.18585e-05		Chr02	6000001	6250000	22	1.31537e-05		Chr02	6750001	7000000	1	1.33334e-06
Chr02	5000001	5250000	120	7.83123e-05		Chr02	5000001	5250000	31	4.03692e-05		Chr02	5500001	5750000	9	2.20679e-06		Chr02	4750001	5000000	1224	0.000796779		Chr02	8250001	8500000	116	8.07337e-05		Chr02	6250001	6500000	17	1.36827e-05		Chr02	7000001	7250000	3	2.75557e-06
Chr02	5500001	5750000	25	1.13067e-05		Chr02	5500001	5750000	10	1.4989e-06		Chr02	5750001	6000000	83	4.47017e-05		Chr02	5000001	5250000	58	2.3186e-05		Chr02	8500001	8750000	25	2.02428e-05		Chr02	6500001	6750000	48	2.97265e-05		Chr02	7250001	7500000	22	2.00897e-05
Chr02	5750001	6000000	729	0.000530382		Chr02	5750001	6000000	192	0.000206754		Chr02	6000001	6250000	23	1.5587e-05		Chr02	5500001	5750000	21	9.242e-06		Chr02	8750001	9000000	60	4.04697e-05		Chr02	6750001	7000000	3	2.5926e-06		Chr02	7500001	7750000	34	3.44008e-05
Chr02	6000001	6250000	253	0.000171757		Chr02	6000001	6250000	57	6.94017e-05		Chr02	6250001	6500000	27	1.19633e-05		Chr02	5750001	6000000	343	0.000129241		Chr02	9000001	9250000	68	5.50502e-05		Chr02	7000001	7250000	11	6.02124e-06		Chr02	7750001	8000000	70	6.72945e-05
Chr02	6250001	6500000	175	0.000125589		Chr02	6250001	6500000	27	1.77755e-05		Chr02	6500001	6750000	49	3.89055e-05		Chr02	6000001	6250000	130	4.55826e-05		Chr02	9250001	9500000	173	0.000132172		Chr02	7250001	7500000	58	4.31137e-05		Chr02	8000001	8250000	52	3.79594e-05
Chr02	6500001	6750000	391	0.000303312		Chr02	6500001	6750000	53	3.93957e-05		Chr02	6750001	7000000	2	6.50408e-07		Chr02	6250001	6500000	96	4.01141e-05		Chr02	9500001	9750000	7	5.57577e-06		Chr02	7500001	7750000	45	2.72714e-05		Chr02	8250001	8500000	85	9.04946e-05
Chr02	6750001	7000000	45	4.81384e-05		Chr02	7000001	7250000	7	9.41617e-06		Chr02	7000001	7250000	11	5.70507e-06		Chr02	6500001	6750000	221	6.75048e-05		Chr02	9750001	10000000	166	0.000145329		Chr02	7750001	8000000	83	4.67977e-05		Chr02	8500001	8750000	23	2.25784e-05
Chr02	7000001	7250000	296	0.000235795		Chr02	7250001	7500000	78	9.66987e-05		Chr02	7250001	7500000	27	1.2925e-05		Chr02	6750001	7000000	33	1.05646e-05		Chr02	10500001	10750000	27	1.94809e-05		Chr02	8000001	8250000	88	4.98773e-05		Chr02	8750001	9000000	49	5.06687e-05
Chr02	7250001	7500000	478	0.000404607		Chr02	7500001	7750000	33	1.23499e-05		Chr02	7500001	7750000	150	7.37776e-05		Chr02	7000001	7250000	102	3.49283e-05		Chr02	10750001	11000000	65	4.45913e-05		Chr02	8250001	8500000	125	8.09842e-05		Chr02	9000001	9250000	56	4.96034e-05
Chr02	7500001	7750000	370	0.000293841		Chr02	7750001	8000000	147	3.72388e-05		Chr02	7750001	8000000	278	0.000118154		Chr02	7250001	7500000	226	7.51827e-05		Chr02	11000001	11250000	68	4.22703e-05		Chr02	8500001	8750000	26	1.70693e-05		Chr02	9250001	9500000	155	0.000154069
Chr02	7750001	8000000	499	0.000376988		Chr02	8000001	8250000	35	2.1114e-05		Chr02	8000001	8250000	69	2.12297e-05		Chr02	7500001	7750000	201	7.41897e-05		Chr02	11250001	11500000	95	6.77975e-05		Chr02	8750001	9000000	72	4.35694e-05		Chr02	9500001	9750000	7	4.97785e-06
Chr02	8000001	8250000	228	0.000144759		Chr02	8250001	8500000	36	2.00752e-05		Chr02	8250001	8500000	47	2.31707e-05		Chr02	7750001	8000000	336	0.000136171		Chr02	11500001	11750000	30	2.29269e-05		Chr02	9000001	9250000	77	4.96334e-05		Chr02	9750001	10000000	147	0.000165973
Chr02	8250001	8500000	441	0.000306919		Chr02	8500001	8750000	20	9.58177e-06		Chr02	8500001	8750000	23	8.31616e-06		Chr02	8000001	8250000	82	4.31792e-05		Chr02	11750001	12000000	153	0.000108048		Chr02	9250001	9500000	194	0.000126437		Chr02	10500001	10750000	16	1.53779e-05
Chr02	8500001	8750000	175	0.0001152		Chr02	8750001	9000000	31	1.13111e-05		Chr02	8750001	9000000	31	7.903e-06		Chr02	8250001	8500000	234	0.00013525		Chr02	12000001	12250000	252	0.000178401		Chr02	9500001	9750000	7	6.20109e-06		Chr02	10750001	11000000	50	5.02254e-05
Chr02	8750001	9000000	224	0.000163763		Chr02	9000001	9250000	27	7.64197e-06		Chr02	9000001	9250000	37	7.1134e-06		Chr02	8500001	8750000	77	3.76545e-05		Chr02	12250001	12500000	117	8.78001e-05		Chr02	9750001	10000000	177	0.000133873		Chr02	11000001	11250000	61	5.39596e-05
Chr02	9000001	9250000	246	0.000174287		Chr02	9250001	9500000	43	1.41626e-05		Chr02	9250001	9500000	131	5.1347e-05		Chr02	8750001	9000000	140	8.1189e-05		Chr02	12500001	12750000	104	7.35313e-05		Chr02	10500001	10750000	31	1.79371e-05		Chr02	11250001	11500000	82	8.5251e-05
Chr02	9250001	9500000	575	0.000473175		Chr02	9500001	9750000	1	3.67818e-08		Chr02	9500001	9750000	2	2.27643e-07		Chr02	9000001	9250000	143	8.32215e-05		Chr02	12750001	13000000	39	2.64773e-05		Chr02	10750001	11000000	92	5.35187e-05		Chr02	11500001	11750000	28	2.78228e-05
Chr02	9500001	9750000	24	2.09115e-05		Chr02	9750001	10000000	86	7.86068e-05		Chr02	9750001	10000000	106	8.39072e-05		Chr02	9250001	9500000	358	0.000189519		Chr02	13000001	13250000	103	9.15568e-05		Chr02	11000001	11250000	78	4.52211e-05		Chr02	11750001	12000000	125	0.000129527
Chr02	9750001	10000000	521	0.000277008		Chr02	10250001	10500000	2	1.43449e-06		Chr02	10250001	10500000	6	6.45302e-06		Chr02	9500001	9750000	12	7.51617e-06		Chr02	13250001	13500000	56	4.53528e-05		Chr02	11250001	11500000	120	8.39358e-05		Chr02	12000001	12250000	180	0.000199589
Chr02	10250001	10500000	33	2.34278e-05		Chr02	10500001	10750000	10	6.82308e-06		Chr02	10500001	10750000	53	4.79378e-05		Chr02	9750001	10000000	277	0.000156809		Chr02	13500001	13750000	21	1.71777e-05		Chr02	11500001	11750000	39	2.61283e-05		Chr02	12250001	12500000	98	0.000110944
Chr02	10500001	10750000	372	0.000236787		Chr02	10750001	11000000	91	6.87723e-05		Chr02	10750001	11000000	137	9.5847e-05		Chr02	10250001	10500000	9	2.94356e-06		Chr02	13750001	14000000	88	7.88963e-05		Chr02	11750001	12000000	191	0.000116658		Chr02	12500001	12750000	55	6.34692e-05
Chr02	10750001	11000000	705	0.000543933		Chr02	11000001	11250000	40	2.2089e-05		Chr02	11000001	11250000	69	4.01905e-05		Chr02	10500001	10750000	175	6.96409e-05		Chr02	14000001	14250000	71	5.01329e-05		Chr02	12000001	12250000	276	0.000154018		Chr02	12750001	13000000	32	3.04011e-05
Chr02	11000001	11250000	290	0.000190472		Chr02	11250001	11500000	37	1.72332e-05		Chr02	11250001	11500000	89	6.41795e-05		Chr02	10750001	11000000	427	0.00016232		Chr02	14250001	14500000	15	1.02858e-05		Chr02	12250001	12500000	146	8.81617e-05		Chr02	13000001	13250000	81	9.014e-05
Chr02	11250001	11500000	370	0.000251968		Chr02	11500001	11750000	11	4.18403e-06		Chr02	11500001	11750000	25	1.56987e-05		Chr02	11000001	11250000	180	8.49181e-05		Chr02	14500001	14750000	7	5.57579e-06		Chr02	12500001	12750000	119	6.33948e-05		Chr02	13250001	13500000	45	4.33804e-05
Chr02	11500001	11750000	102	6.77793e-05		Chr02	11750001	12000000	145	6.5236e-05		Chr02	11750001	12000000	255	0.000200342		Chr02	11250001	11500000	205	0.000118919		Chr02	14750001	15000000	10	9.87017e-06		Chr02	12750001	13000000	37	2.51758e-05		Chr02	13500001	13750000	13	1.14668e-05
Chr02	11750001	12000000	588	0.000419126		Chr02	12000001	12250000	410	0.000336384		Chr02	12000001	12250000	535	0.000369922		Chr02	11500001	11750000	76	4.5243e-05		Chr02	15000001	15250000	35	2.28923e-05		Chr02	13000001	13250000	123	7.61464e-05		Chr02	13750001	14000000	76	8.07173e-05
Chr02	12000001	12250000	722	0.000520648		Chr02	12250001	12500000	122	9.74597e-05		Chr02	12250001	12500000	297	0.00027336		Chr02	11750001	12000000	395	0.000241586		Chr02	15250001	15500000	41	2.77413e-05		Chr02	13250001	13500000	64	3.41402e-05		Chr02	14000001	14250000	66	7.3515e-05
Chr02	12250001	12500000	621	0.000507762		Chr02	12500001	12750000	355	0.000317402		Chr02	12500001	12750000	349	0.000294911		Chr02	12000001	12250000	473	0.000233061		Chr02	15500001	15750000	29	1.80784e-05		Chr02	13500001	13750000	54	1.94297e-05		Chr02	14250001	14500000	12	1.22667e-05
Chr02	12500001	12750000	620	0.000446613		Chr02	12750001	13000000	50	4.91716e-05		Chr02	12750001	13000000	41	3.65785e-05		Chr02	12250001	12500000	418	0.000222629		Chr02	15750001	16000000	90	6.54412e-05		Chr02	13750001	14000000	100	7.01344e-05		Chr02	14500001	14750000	7	5.60004e-06
Chr02	12750001	13000000	187	0.000117935		Chr02	13000001	13250000	149	0.000120243		Chr02	13000001	13250000	165	0.000179707		Chr02	12500001	12750000	477	0.000217048		Chr02	16000001	16250000	38	4.15419e-05		Chr02	14000001	14250000	80	5.56026e-05		Chr02	14750001	15000000	7	7.28894e-06
Chr02	13000001	13250000	431	0.000309209		Chr02	13250001	13500000	96	8.25188e-05		Chr02	13250001	13500000	137	0.000153012		Chr02	12750001	13000000	107	5.81633e-05		Chr02	16250001	16500000	2	1.59308e-06		Chr02	14250001	14500000	14	8.26467e-06		Chr02	15000001	15250000	26	2.04452e-05
Chr02	13250001	13500000	373	0.000321362		Chr02	13500001	13750000	158	0.000168254		Chr02	13500001	13750000	183	0.000180592		Chr02	13000001	13250000	287	0.000132369		Chr02	16500001	16750000	4	3.32469e-06		Chr02	14500001	14750000	8	5.17464e-06		Chr02	15250001	15500000	37	3.52017e-05
Chr02	13500001	13750000	461	0.000378373		Chr02	13750001	14000000	110	7.88347e-05		Chr02	13750001	14000000	156	0.000141399		Chr02	13250001	13500000	243	0.000122008		Chr02	16750001	17000000	6	4.38097e-06		Chr02	14750001	15000000	10	6.06356e-06		Chr02	15500001	15750000	24	2.54227e-05
Chr02	13750001	14000000	429	0.000330548		Chr02	14000001	14250000	40	2.76428e-05		Chr02	14000001	14250000	57	3.27089e-05		Chr02	13500001	13750000	254	0.000108389		Chr02	17000001	17250000	4	1.69698e-06		Chr02	15000001	15250000	47	2.75569e-05		Chr02	15750001	16000000	84	9.55614e-05
Chr02	14000001	14250000	271	0.000207159		Chr02	14250001	14500000	2	8.18393e-07		Chr02	14250001	14500000	6	1.22184e-06		Chr02	13750001	14000000	268	0.000151467		Chr02	17250001	17500000	31	2.19919e-05		Chr02	15250001	15500000	43	3.04882e-05		Chr02	16000001	16250000	36	5.36008e-05
Chr02	14250001	14500000	112	7.59654e-05		Chr02	14750001	15000000	5	6.32647e-06		Chr02	14500001	14750000	2	3.15912e-07		Chr02	14000001	14250000	178	0.000101191		Chr02	17500001	17750000	184	0.000132231		Chr02	15500001	15750000	31	2.17575e-05		Chr02	16250001	16500000	2	1.86667e-06
Chr02	14500001	14750000	59	4.12996e-05		Chr02	15000001	15250000	12	1.18254e-05		Chr02	14750001	15000000	9	7.56805e-06		Chr02	14250001	14500000	35	2.06454e-05		Chr02	17750001	18000000	7	5.99136e-06		Chr02	15750001	16000000	74	4.70085e-05		Chr02	16500001	16750000	3	2.57779e-06
Chr02	14750001	15000000	98	6.67775e-05		Chr02	15250001	15500000	5	6.52878e-06		Chr02	15000001	15250000	30	2.69927e-05		Chr02	14500001	14750000	13	1.14032e-05		Chr02	18000001	18250000	18	1.25716e-05		Chr02	16000001	16250000	42	3.63609e-05		Chr02	16750001	17000000	3	2.04445e-06
Chr02	15000001	15250000	264	0.000181222		Chr02	15500001	15750000	16	7.33812e-06		Chr02	15250001	15500000	9	7.7167e-06		Chr02	14750001	15000000	31	1.44033e-05		Chr02	18250001	18500000	1	1.2987e-06		Chr02	16250001	16500000	2	7.51324e-07		Chr02	17000001	17250000	4	2.4889e-06
Chr02	15250001	15500000	120	8.68283e-05		Chr02	15750001	16000000	148	0.000116088		Chr02	15500001	15750000	9	5.40778e-06		Chr02	15000001	15250000	102	5.56548e-05		Chr02	18750001	19000000	3	2.49351e-06		Chr02	16500001	16750000	6	3.71431e-06		Chr02	17250001	17500000	34	3.26234e-05
Chr02	15500001	15750000	84	6.28753e-05		Chr02	16000001	16250000	47	4.64577e-05		Chr02	15750001	16000000	153	9.48449e-05		Chr02	15250001	15500000	67	3.95412e-05		Chr02	19000001	19250000	21	1.65198e-05		Chr02	16750001	17000000	7	4.49739e-06		Chr02	17500001	17750000	155	0.000153269
Chr02	15750001	16000000	262	0.000234645		Chr02	16250001	16500000	7	9.1311e-06		Chr02	16000001	16250000	80	6.4898e-05		Chr02	15500001	15750000	48	2.61376e-05		Chr02	19250001	19500000	43	3.22961e-05		Chr02	17000001	17250000	7	4.1905e-06		Chr02	17750001	18000000	8	8.08898e-06
Chr02	16000001	16250000	145	0.000105067		Chr02	16500001	16750000	5	5.43451e-06		Chr02	16250001	16500000	7	4.13011e-06		Chr02	15750001	16000000	204	9.05451e-05		Chr02	19500001	19750000	158	0.000120831		Chr02	17250001	17500000	43	2.79273e-05		Chr02	18000001	18250000	16	1.3867e-05
Chr02	16250001	16500000	16	1.04033e-05		Chr02	16750001	17000000	8	4.95638e-06		Chr02	16500001	16750000	8	4.43676e-06		Chr02	16000001	16250000	109	4.52994e-05		Chr02	19750001	20000000	167	0.000128534		Chr02	17500001	17750000	204	0.00013837		Chr02	18750001	19000000	2	2.48889e-06
Chr02	16500001	16750000	79	4.7954e-05		Chr02	17000001	17250000	2	1.29656e-06		Chr02	16750001	17000000	4	2.55983e-06		Chr02	16250001	16500000	11	4.86293e-06		Chr02	20000001	20250000	261	0.000192908		Chr02	17750001	18000000	10	6.7937e-06		Chr02	19000001	19250000	17	1.7867e-05
Chr02	16750001	17000000	118	8.88378e-05		Chr02	17250001	17500000	46	3.92857e-05		Chr02	17000001	17250000	6	3.39609e-06		Chr02	16500001	16750000	43	1.72503e-05		Chr02	20250001	20500000	38	2.45549e-05		Chr02	18000001	18250000	23	1.50799e-05		Chr02	19250001	19500000	41	3.698e-05
Chr02	17000001	17250000	36	2.05812e-05		Chr02	17500001	17750000	116	8.39073e-05		Chr02	17250001	17500000	112	9.37646e-05		Chr02	16750001	17000000	52	2.23633e-05		Chr02	20750001	21000000	63	4.92317e-05		Chr02	18250001	18500000	3	2.2963e-06		Chr02	19500001	19750000	128	0.00013913
Chr02	17250001	17500000	256	0.000192917		Chr02	17750001	18000000	14	1.19358e-05		Chr02	17500001	17750000	137	8.45093e-05		Chr02	17000001	17250000	16	5.65329e-06		Chr02	21000001	21250000	435	0.000314654		Chr02	18750001	19000000	3	3.15344e-06		Chr02	19750001	20000000	138	0.00015344
Chr02	17500001	17750000	770	0.000617266		Chr02	18000001	18250000	2	1.58161e-06		Chr02	17750001	18000000	19	1.41885e-05		Chr02	17250001	17500000	150	6.47615e-05		Chr02	21250001	21500000	42	3.11526e-05		Chr02	19000001	19250000	25	1.81487e-05		Chr02	20000001	20250000	249	0.000247989
Chr02	17750001	18000000	210	0.000155008		Chr02	19250001	19500000	31	1.49714e-05		Chr02	18000001	18250000	7	1.17538e-06		Chr02	17500001	17750000	441	0.000239646		Chr02	21500001	21750000	127	9.57e-05		Chr02	19250001	19500000	50	3.36952e-05		Chr02	20250001	20500000	35	3.60903e-05
Chr02	18000001	18250000	67	3.23647e-05		Chr02	19500001	19750000	117	7.38839e-05		Chr02	19000001	19250000	2	5.34263e-07		Chr02	17750001	18000000	113	3.24608e-05		Chr02	21750001	22000000	55	3.43394e-05		Chr02	19500001	19750000	189	0.000122252		Chr02	20750001	21000000	59	5.71605e-05
Chr02	18250001	18500000	3	9.19356e-07		Chr02	19750001	20000000	52	2.7847e-05		Chr02	19250001	19500000	32	1.23124e-05		Chr02	18000001	18250000	37	2.23068e-05		Chr02	22000001	22250000	163	0.000109679		Chr02	19750001	20000000	184	0.000124478		Chr02	21000001	21250000	364	0.000373629
Chr02	18750001	19000000	19	7.33886e-06		Chr02	20000001	20250000	119	7.67913e-05		Chr02	19500001	19750000	122	6.51401e-05		Chr02	18250001	18500000	3	2.01613e-06		Chr02	22250001	22500000	139	0.000105587		Chr02	20000001	20250000	296	0.000204351		Chr02	21250001	21500000	34	2.83569e-05
Chr02	19000001	19250000	61	5.86478e-05		Chr02	20250001	20500000	2	3.67818e-07		Chr02	19750001	20000000	53	2.50995e-05		Chr02	18750001	19000000	8	3.31453e-06		Chr02	22500001	22750000	237	0.000200357		Chr02	20250001	20500000	41	2.51864e-05		Chr02	21500001	21750000	97	0.00010499
Chr02	19250001	19500000	213	0.000183961		Chr02	20750001	21000000	49	1.37952e-05		Chr02	20000001	20250000	130	6.72617e-05		Chr02	19000001	19250000	44	2.29117e-05		Chr02	22750001	23000000	91	7.07057e-05		Chr02	20750001	21000000	72	3.74008e-05		Chr02	21750001	22000000	48	5.48464e-05
Chr02	19500001	19750000	549	0.000418461		Chr02	21000001	21250000	300	0.000103612		Chr02	20250001	20500000	6	1.28224e-06		Chr02	19250001	19500000	120	5.65118e-05		Chr02	23000001	23250000	83	4.90763e-05		Chr02	21000001	21250000	483	0.000308372		Chr02	22000001	22250000	153	0.000141267
Chr02	19750001	20000000	588	0.000487154		Chr02	21250001	21500000	16	5.73817e-06		Chr02	20750001	21000000	48	1.12259e-05		Chr02	19500001	19750000	307	0.000165112		Chr02	23250001	23500000	54	3.76292e-05		Chr02	21250001	21500000	48	3.09115e-05		Chr02	22250001	22500000	124	0.000132548
Chr02	20000001	20250000	782	0.000602772		Chr02	21500001	21750000	53	2.33784e-05		Chr02	21000001	21250000	313	9.35294e-05		Chr02	19750001	20000000	355	0.00021114		Chr02	23500001	23750000	164	0.000114128		Chr02	21500001	21750000	125	9.10082e-05		Chr02	22500001	22750000	193	0.000203235
Chr02	20250001	20500000	193	0.000109414		Chr02	21750001	22000000	57	2.4427e-05		Chr02	21250001	21500000	24	9.55684e-06		Chr02	20000001	20250000	423	0.000235688		Chr02	23750001	24000000	204	0.000177858		Chr02	21750001	22000000	71	5.02792e-05		Chr02	22750001	23000000	53	6.2936e-05
Chr02	20750001	21000000	160	0.000139654		Chr02	22000001	22250000	27	1.01522e-05		Chr02	21500001	21750000	58	2.68799e-05		Chr02	20250001	20500000	67	3.71943e-05		Chr02	24000001	24250000	163	0.000113242		Chr02	22000001	22250000	197	0.000144898		Chr02	23000001	23250000	62	5.70705e-05
Chr02	21000001	21250000	1327	0.00103803		Chr02	22250001	22500000	36	3.0337e-05		Chr02	21750001	22000000	61	1.84377e-05		Chr02	20750001	21000000	106	5.49941e-05		Chr02	24250001	24500000	122	9.08851e-05		Chr02	22250001	22500000	158	0.000108452		Chr02	23250001	23500000	48	4.73799e-05
Chr02	21250001	21500000	360	0.000352647		Chr02	22500001	22750000	193	0.000172534		Chr02	22000001	22250000	29	7.42896e-06		Chr02	21000001	21250000	754	0.000469945		Chr02	24500001	24750000	209	0.000147127		Chr02	22500001	22750000	271	0.000187698		Chr02	23500001	23750000	125	0.000116015
Chr02	21500001	21750000	347	0.000328351		Chr02	22750001	23000000	208	0.000162977		Chr02	22250001	22500000	149	7.07196e-05		Chr02	21250001	21500000	152	6.1156e-05		Chr02	24750001	25000000	251	0.000205183		Chr02	22750001	23000000	112	7.48097e-05		Chr02	23750001	24000000	181	0.000207146
Chr02	21750001	22000000	230	0.000172105		Chr02	23000001	23250000	144	0.000114859		Chr02	22500001	22750000	377	0.000192549		Chr02	21500001	21750000	263	0.000141149		Chr02	25000001	25250000	150	0.000114566		Chr02	23000001	23250000	95	6.00702e-05		Chr02	24000001	24250000	131	0.000122063
Chr02	22000001	22250000	613	0.00051841		Chr02	23250001	23500000	205	0.000146394		Chr02	22750001	23000000	232	0.000189792		Chr02	21750001	22000000	140	7.50282e-05		Chr02	25250001	25500000	58	3.24361e-05		Chr02	23250001	23500000	65	5.15377e-05		Chr02	24250001	24500000	101	9.60991e-05
Chr02	22250001	22500000	565	0.000457269		Chr02	23500001	23750000	167	7.16164e-05		Chr02	23000001	23250000	155	0.000132364		Chr02	22000001	22250000	363	0.000200526		Chr02	25500001	25750000	80	5.75607e-05		Chr02	23500001	23750000	175	0.000113058		Chr02	24500001	24750000	184	0.000190613
Chr02	22500001	22750000	904	0.000687958		Chr02	23750001	24000000	124	0.000109892		Chr02	23250001	23500000	220	0.000258365		Chr02	22250001	22500000	323	0.000160926		Chr02	25750001	26000000	113	8.63975e-05		Chr02	23750001	24000000	232	0.000161971		Chr02	24750001	25000000	195	0.000217382
Chr02	22750001	23000000	391	0.00028863		Chr02	24000001	24250000	102	3.14394e-05		Chr02	23500001	23750000	270	0.000124082		Chr02	22500001	22750000	556	0.000269752		Chr02	26000001	26250000	146	0.000107322		Chr02	24000001	24250000	178	0.000108475		Chr02	25000001	25250000	119	0.000115397
Chr02	23000001	23250000	313	0.000236807		Chr02	24250001	24500000	256	0.00013455		Chr02	23750001	24000000	313	0.000153243		Chr02	22750001	23000000	242	0.000118065		Chr02	26250001	26500000	122	9.04854e-05		Chr02	24250001	24500000	138	8.19494e-05		Chr02	25250001	25500000	41	3.03133e-05
Chr02	23250001	23500000	490	0.000417259		Chr02	24500001	24750000	117	8.25602e-05		Chr02	24000001	24250000	222	7.06615e-05		Chr02	23000001	23250000	211	0.000125645		Chr02	26500001	26750000	4	3.79222e-06		Chr02	24500001	24750000	234	0.000163272		Chr02	25500001	25750000	51	5.20914e-05
Chr02	23500001	23750000	576	0.000416869		Chr02	24750001	25000000	132	0.000120995		Chr02	24250001	24500000	349	0.000263333		Chr02	23250001	23500000	275	0.000103274		Chr02	26750001	27000000	222	0.000150286		Chr02	24750001	25000000	258	0.000186627		Chr02	25750001	26000000	85	8.41865e-05
Chr02	23750001	24000000	585	0.000432072		Chr02	25000001	25250000	154	0.000168323		Chr02	24500001	24750000	165	0.000113962		Chr02	23500001	23750000	387	0.00019876		Chr02	27000001	27250000	100	8.0146e-05		Chr02	25000001	25250000	174	0.00011426		Chr02	26000001	26250000	114	0.000104461
Chr02	24000001	24250000	547	0.000397851		Chr02	25250001	25500000	140	0.000145761		Chr02	24750001	25000000	200	0.000138058		Chr02	23750001	24000000	387	0.000199202		Chr02	27250001	27500000	7	3.82689e-06		Chr02	25250001	25500000	67	3.64688e-05		Chr02	26250001	26500000	95	9.93891e-05
Chr02	24250001	24500000	715	0.000599201		Chr02	25500001	25750000	414	0.000261616		Chr02	25000001	25250000	174	0.00013394		Chr02	24000001	24250000	350	0.000198005		Chr02	27500001	27750000	324	0.000284788		Chr02	25500001	25750000	98	4.25227e-05		Chr02	26500001	26750000	3	3.73334e-06
Chr02	24500001	24750000	621	0.000521885		Chr02	25750001	26000000	110	8.90122e-05		Chr02	25250001	25500000	163	0.000142944		Chr02	24250001	24500000	471	0.000250483		Chr02	27750001	28000000	281	0.000221544		Chr02	25750001	26000000	121	8.66773e-05		Chr02	26750001	27000000	144	0.000132383
Chr02	24750001	25000000	822	0.000702772		Chr02	26000001	26250000	436	0.000358453		Chr02	25500001	25750000	548	0.000467796		Chr02	24500001	24750000	467	0.000238441		Chr02	28000001	28250000	124	8.69703e-05		Chr02	26000001	26250000	177	0.000112094		Chr02	27000001	27250000	70	7.68054e-05
Chr02	25000001	25250000	700	0.0005392		Chr02	26250001	26500000	238	0.000170622		Chr02	25750001	26000000	346	0.000363369		Chr02	24750001	25000000	532	0.000261254		Chr02	28250001	28500000	103	8.93735e-05		Chr02	26250001	26500000	140	9.63756e-05		Chr02	27250001	27500000	4	1.68891e-06
Chr02	25250001	25500000	426	0.000279436		Chr02	26500001	26750000	18	7.72453e-06		Chr02	26000001	26250000	450	0.00038692		Chr02	25000001	25250000	385	0.000177307		Chr02	28500001	28750000	45	2.76203e-05		Chr02	26500001	26750000	5	3.01591e-06		Chr02	27500001	27750000	224	0.000241475
Chr02	25500001	25750000	776	0.000595755		Chr02	26750001	27000000	753	0.00050109		Chr02	26250001	26500000	237	0.000224103		Chr02	25250001	25500000	234	9.63056e-05		Chr02	28750001	29000000	126	9.08347e-05		Chr02	26750001	27000000	237	0.000136604		Chr02	27750001	28000000	250	0.000268147
Chr02	25750001	26000000	669	0.000516719		Chr02	27000001	27250000	347	0.00026581		Chr02	26500001	26750000	18	7.20594e-06		Chr02	25500001	25750000	493	0.000165056		Chr02	29000001	29250000	60	4.52311e-05		Chr02	27000001	27250000	130	7.97356e-05		Chr02	28000001	28250000	97	9.32543e-05
Chr02	26000001	26250000	915	0.000787096		Chr02	27250001	27500000	17	1.76562e-06		Chr02	26750001	27000000	806	0.000643787		Chr02	25750001	26000000	370	0.000179181		Chr02	29250001	29500000	197	0.000150412		Chr02	27500001	27750000	364	0.000237328		Chr02	28250001	28500000	90	0.000109429
Chr02	26250001	26500000	612	0.000508956		Chr02	27500001	27750000	1346	0.000669929		Chr02	27000001	27250000	338	0.000212263		Chr02	26000001	26250000	612	0.000302351		Chr02	29500001	29750000	220	0.000150967		Chr02	27750001	28000000	368	0.000255892		Chr02	28500001	28750000	40	4.03577e-05
Chr02	26500001	26750000	25	1.46135e-05		Chr02	27750001	28000000	811	0.000361243		Chr02	27250001	27500000	10	4.75272e-06		Chr02	26250001	26500000	388	0.000192053		Chr02	29750001	30000000	151	0.000105948		Chr02	28000001	28250000	212	0.000192505		Chr02	28750001	29000000	96	8.8545e-05
Chr02	26750001	27000000	1672	0.00126173		Chr02	28000001	28250000	507	0.000235463		Chr02	27500001	27750000	498	0.000308965		Chr02	26500001	26750000	15	8.3549e-06		Chr02	30000001	30250000	42	2.74469e-05		Chr02	28250001	28500000	137	0.000106289		Chr02	29000001	29250000	43	4.40023e-05
Chr02	27000001	27250000	809	0.000663436		Chr02	28250001	28500000	605	0.000263165		Chr02	27750001	28000000	493	0.00022		Chr02	26750001	27000000	806	0.000474113		Chr02	30250001	30500000	309	0.000222152		Chr02	28500001	28750000	58	3.50712e-05		Chr02	29250001	29500000	150	0.000143581
Chr02	27250001	27500000	24	1.28313e-05		Chr02	28500001	28750000	61	4.65233e-05		Chr02	28000001	28250000	152	0.00010813		Chr02	27000001	27250000	501	0.000235935		Chr02	30500001	30750000	162	0.000137434		Chr02	28750001	29000000	166	9.59694e-05		Chr02	29500001	29750000	184	0.000172126
Chr02	27500001	27750000	1552	0.00126894		Chr02	28750001	29000000	238	0.000151745		Chr02	28250001	28500000	79	7.05842e-05		Chr02	27250001	27500000	16	5.65327e-06		Chr02	30750001	31000000	179	0.000139379		Chr02	29000001	29250000	93	5.14337e-05		Chr02	29750001	30000000	114	0.000123391
Chr02	27750001	28000000	1206	0.000910055		Chr02	29000001	29250000	176	0.000125173		Chr02	28500001	28750000	45	2.62873e-05		Chr02	27500001	27750000	1150	0.000681397		Chr02	31000001	31250000	168	0.000118578		Chr02	29250001	29500000	260	0.000166695		Chr02	30000001	30250000	21	1.94672e-05
Chr02	28000001	28250000	610	0.000480166		Chr02	29250001	29500000	314	0.000194472		Chr02	28750001	29000000	241	0.000139959		Chr02	27750001	28000000	832	0.000711342		Chr02	31250001	31500000	128	9.80872e-05		Chr02	29500001	29750000	289	0.000168866		Chr02	30250001	30500000	194	0.000197285
Chr02	28250001	28500000	742	0.000493472		Chr02	29500001	29750000	228	0.000133566		Chr02	29000001	29250000	483	0.0004613		Chr02	28000001	28250000	455	0.00037843		Chr02	31500001	31750000	258	0.000184147		Chr02	29750001	30000000	179	0.0001211		Chr02	30500001	30750000	127	0.000130239
Chr02	28500001	28750000	620	0.000359826		Chr02	29750001	30000000	75	4.32306e-05		Chr02	29250001	29500000	265	0.000248438		Chr02	28250001	28500000	383	0.000186556		Chr02	31750001	32000000	173	0.00014655		Chr02	30000001	30250000	55	2.91449e-05		Chr02	30750001	31000000	146	0.000156024
Chr02	28750001	29000000	743	0.00059924		Chr02	30000001	30250000	86	4.29191e-05		Chr02	29500001	29750000	234	0.000178787		Chr02	28500001	28750000	260	0.000112647		Chr02	32000001	32250000	225	0.00018911		Chr02	30250001	30500000	361	0.000231538		Chr02	31000001	31250000	113	0.000120902
Chr02	29000001	29250000	928	0.000696993		Chr02	30250001	30500000	478	0.000187918		Chr02	29750001	30000000	88	5.32784e-05		Chr02	28750001	29000000	425	0.000208821		Chr02	32250001	32500000	265	0.000179715		Chr02	30500001	30750000	209	0.000130103		Chr02	31250001	31500000	100	0.000116101
Chr02	29250001	29500000	919	0.000722537		Chr02	30500001	30750000	289	0.000185997		Chr02	30000001	30250000	124	0.000127114		Chr02	29000001	29250000	394	0.00017575		Chr02	32500001	32750000	151	0.00010214		Chr02	30750001	31000000	221	0.000130809		Chr02	31500001	31750000	232	0.000234634
Chr02	29500001	29750000	784	0.000650495		Chr02	30750001	31000000	182	0.000104033		Chr02	30250001	30500000	363	0.000184557		Chr02	29250001	29500000	558	0.00032679		Chr02	32750001	33000000	43	2.99921e-05		Chr02	31000001	31250000	190	0.000111059		Chr02	31750001	32000000	105	0.000111481
Chr02	29750001	30000000	740	0.000587839		Chr02	31000001	31250000	320	0.000239644		Chr02	30500001	30750000	363	0.000260121		Chr02	29500001	29750000	473	0.000255107		Chr02	33000001	33250000	78	7.98321e-05		Chr02	31250001	31500000	300	0.000149269		Chr02	32000001	32250000	145	0.00015469
Chr02	30000001	30250000	400	0.000365443		Chr02	31250001	31500000	496	0.000397489		Chr02	30750001	31000000	279	0.000207864		Chr02	29750001	30000000	266	0.000159701		Chr02	33250001	33500000	83	5.44795e-05		Chr02	31500001	31750000	387	0.00023145		Chr02	32250001	32500000	224	0.000219076
Chr02	30250001	30500000	1321	0.00097354		Chr02	31500001	31750000	687	0.000468268		Chr02	31000001	31250000	522	0.00052623		Chr02	30000001	30250000	150	8.56083e-05		Chr02	33500001	33750000	81	6.6307e-05		Chr02	31750001	32000000	206	0.000165645		Chr02	32500001	32750000	145	0.000141174
Chr02	30500001	30750000	1078	0.000819532		Chr02	31750001	32000000	155	6.94905e-05		Chr02	31250001	31500000	285	0.000135405		Chr02	30250001	30500000	829	0.000461285		Chr02	33750001	34000000	328	0.000241102		Chr02	32000001	32250000	217	0.000135221		Chr02	32750001	33000000	33	3.07567e-05
Chr02	30750001	31000000	922	0.000735518		Chr02	32000001	32250000	184	9.8778e-05		Chr02	31500001	31750000	291	0.000154965		Chr02	30500001	30750000	695	0.000317451		Chr02	34000001	34250000	388	0.000351593		Chr02	32250001	32500000	307	0.000204526		Chr02	33000001	33250000	67	8.48943e-05
Chr02	31000001	31250000	1153	0.000802737		Chr02	32250001	32500000	480	0.000229053		Chr02	31750001	32000000	82	3.31866e-05		Chr02	30750001	31000000	558	0.000294289		Chr02	34250001	34500000	303	0.000253908		Chr02	32500001	32750000	168	0.000109765		Chr02	33250001	33500000	56	5.89368e-05
Chr02	31250001	31500000	1019	0.000781295		Chr02	32500001	32750000	278	0.000148953		Chr02	32000001	32250000	90	4.64371e-05		Chr02	31000001	31250000	622	0.000292256		Chr02	34500001	34750000	173	0.000120007		Chr02	32750001	33000000	117	5.5213e-05		Chr02	33500001	33750000	54	5.42252e-05
Chr02	31500001	31750000	1279	0.000980312		Chr02	32750001	33000000	128	7.79375e-05		Chr02	32250001	32500000	283	0.000107991		Chr02	31250001	31500000	549	0.000256703		Chr02	34750001	35000000	160	0.000116931		Chr02	33000001	33250000	99	7.94052e-05		Chr02	33750001	34000000	127	0.000128458
Chr02	31750001	32000000	808	0.000526555		Chr02	33000001	33250000	194	0.000163168		Chr02	32500001	32750000	148	6.52809e-05		Chr02	31500001	31750000	709	0.00036528		Chr02	35000001	35250000	148	0.000130835		Chr02	33250001	33500000	104	5.30756e-05		Chr02	34000001	34250000	241	0.000244779
Chr02	32000001	32250000	675	0.000556118		Chr02	33250001	33500000	327	0.000320463		Chr02	32750001	33000000	68	3.62747e-05		Chr02	31750001	32000000	350	0.000199796		Chr02	35250001	35500000	51	4.12655e-05		Chr02	33500001	33750000	92	4.76556e-05		Chr02	34250001	34500000	246	0.000259029
Chr02	32250001	32500000	1069	0.00089675		Chr02	33500001	33750000	377	0.000292758		Chr02	33000001	33250000	103	7.1956e-05		Chr02	32000001	32250000	413	0.000225686		Chr02	35500001	35750000	140	0.000100687		Chr02	33750001	34000000	512	0.000248001		Chr02	34500001	34750000	216	0.000249842
Chr02	32500001	32750000	646	0.000520171		Chr02	33750001	34000000	649	0.000542027		Chr02	33250001	33500000	188	0.000110373		Chr02	32250001	32500000	704	0.000429797		Chr02	35750001	36000000	25	2.05026e-05		Chr02	34000001	34250000	376	0.000257086		Chr02	34750001	35000000	171	0.000173281
Chr02	32750001	33000000	262	0.000230564		Chr02	34000001	34250000	453	0.000280927		Chr02	33500001	33750000	338	0.000325815		Chr02	32500001	32750000	458	0.000363833		Chr02	36000001	36250000	55	4.80541e-05		Chr02	34250001	34500000	304	0.000204067		Chr02	35000001	35250000	238	0.000233779
Chr02	33000001	33250000	400	0.000331911		Chr02	34250001	34500000	375	0.000186452		Chr02	33750001	34000000	564	0.000518016		Chr02	32750001	33000000	191	0.000107489		Chr02	36250001	36500000	35	2.16284e-05		Chr02	34500001	34750000	219	0.000128003		Chr02	35250001	35500000	55	6.58707e-05
Chr02	33250001	33500000	612	0.000512792		Chr02	34500001	34750000	654	0.000587456		Chr02	34000001	34250000	304	0.000233296		Chr02	33000001	33250000	259	0.000180421		Chr02	36500001	36750000	13	9.74902e-06		Chr02	34750001	35000000	187	0.000127938		Chr02	35500001	35750000	95	8.68568e-05
Chr02	33500001	33750000	786	0.000729134		Chr02	34750001	35000000	170	0.000163826		Chr02	34250001	34500000	204	9.04292e-05		Chr02	33250001	33500000	385	0.000192487		Chr02	36750001	37000000	73	5.63309e-05		Chr02	35000001	35250000	200	0.000118609		Chr02	35750001	36000000	27	2.80009e-05
Chr02	33750001	34000000	1327	0.000960708		Chr02	35000001	35250000	329	0.000204044		Chr02	34500001	34750000	209	0.000134999		Chr02	33500001	33750000	564	0.000281401		Chr02	37000001	37250000	62	5.37866e-05		Chr02	35250001	35500000	97	4.87453e-05		Chr02	36000001	36250000	57	6.49808e-05
Chr02	34000001	34250000	1125	0.000859935		Chr02	35250001	35500000	430	0.000287508		Chr02	34750001	35000000	165	0.000136553		Chr02	33750001	34000000	727	0.000482262		Chr02	37250001	37500000	33	3.56549e-05		Chr02	35500001	35750000	147	8.54939e-05		Chr02	36250001	36500000	43	4.0092e-05
Chr02	34250001	34500000	1052	0.000880166		Chr02	35500001	35750000	453	0.000270809		Chr02	35000001	35250000	389	0.000332753		Chr02	34000001	34250000	794	0.000350029		Chr02	37500001	37750000	55	3.24688e-05		Chr02	35750001	36000000	66	3.75477e-05		Chr02	36500001	36750000	9	1.00446e-05
Chr02	34500001	34750000	1063	0.000954085		Chr02	35750001	36000000	372	0.000260787		Chr02	35250001	35500000	658	0.000585734		Chr02	34250001	34500000	880	0.000689011		Chr02	37750001	38000000	11	9.09098e-06		Chr02	36000001	36250000	96	6.57624e-05		Chr02	36750001	37000000	82	9.92079e-05
Chr02	34750001	35000000	840	0.000655755		Chr02	36000001	36250000	245	0.000185516		Chr02	35500001	35750000	452	0.000313964		Chr02	34500001	34750000	888	0.000568677		Chr02	38000001	38250000	59	4.58033e-05		Chr02	36250001	36500000	83	3.6787e-05		Chr02	37000001	37250000	43	4.44469e-05
Chr02	35000001	35250000	1187	0.000882497		Chr02	36250001	36500000	282	0.000184571		Chr02	35750001	36000000	555	0.000480825		Chr02	34750001	35000000	664	0.000446162		Chr02	38250001	38500000	33	2.11439e-05		Chr02	36500001	36750000	20	1.21907e-05		Chr02	37250001	37500000	16	2.3378e-05
Chr02	35250001	35500000	1460	0.00126715		Chr02	36500001	36750000	57	4.28901e-05		Chr02	36000001	36250000	273	0.000185678		Chr02	35000001	35250000	796	0.000410683		Chr02	38500001	38750000	30	2.46587e-05		Chr02	36750001	37000000	160	8.50926e-05		Chr02	37500001	37750000	23	2.14227e-05
Chr02	35500001	35750000	682	0.000435692		Chr02	36750001	37000000	512	0.000432813		Chr02	36250001	36500000	296	0.000175689		Chr02	35250001	35500000	841	0.000336838		Chr02	38750001	39000000	18	1.11171e-05		Chr02	37000001	37250000	129	8.71974e-05		Chr02	37750001	38000000	7	7.11116e-06
Chr02	35750001	36000000	1131	0.000841285		Chr02	37000001	37250000	336	0.000329002		Chr02	36500001	36750000	56	3.7768e-05		Chr02	35500001	35750000	425	0.000174552		Chr02	39000001	39250000	22	1.69007e-05		Chr02	37250001	37500000	68	4.20343e-05		Chr02	38000001	38250000	35	4.00898e-05
Chr02	36000001	36250000	755	0.000571291		Chr02	37250001	37500000	559	0.000594		Chr02	36750001	37000000	373	0.000256599		Chr02	35750001	36000000	598	0.000240241		Chr02	39250001	39500000	36	2.54727e-05		Chr02	37500001	37750000	80	3.31775e-05		Chr02	38250001	38500000	21	1.6356e-05
Chr02	36250001	36500000	767	0.000590124		Chr02	37500001	37750000	684	0.000521434		Chr02	37000001	37250000	267	0.000195952		Chr02	36000001	36250000	516	0.000360488		Chr02	39500001	39750000	58	5.34055e-05		Chr02	37750001	38000000	28	1.35559e-05		Chr02	38500001	38750000	14	1.12002e-05
Chr02	36500001	36750000	222	0.000149432		Chr02	37750001	38000000	200	0.000145501		Chr02	37250001	37500000	456	0.000405189		Chr02	36250001	36500000	533	0.000285562		Chr02	39750001	40000000	76	4.31037e-05		Chr02	38000001	38250000	318	0.000157897		Chr02	38750001	39000000	18	2.26669e-05
Chr02	36750001	37000000	913	0.000712018		Chr02	38000001	38250000	378	0.000284112		Chr02	37500001	37750000	637	0.000489704		Chr02	36500001	36750000	161	0.000166672		Chr02	40000001	40250000	30	2.15936e-05		Chr02	38250001	38500000	70	2.78016e-05		Chr02	39000001	39250000	20	2.03559e-05
Chr02	37000001	37250000	729	0.000582093		Chr02	38250001	38500000	252	0.000233768		Chr02	37750001	38000000	216	0.000219147		Chr02	36750001	37000000	798	0.000595263		Chr02	40250001	40500000	61	3.13961e-05		Chr02	38500001	38750000	108	4.03431e-05		Chr02	39250001	39500000	35	4.13354e-05
Chr02	37250001	37500000	965	0.000801285		Chr02	38500001	38750000	537	0.000407014		Chr02	38000001	38250000	423	0.000325203		Chr02	37000001	37250000	607	0.000569091		Chr02	40500001	40750000	145	0.000103144		Chr02	38750001	39000000	47	2.13765e-05		Chr02	39500001	39750000	36	3.01353e-05
Chr02	37500001	37750000	1589	0.0011207		Chr02	38750001	39000000	184	0.000164293		Chr02	38250001	38500000	307	0.000273118		Chr02	37250001	37500000	542	0.000263423		Chr02	40750001	41000000	95	6.61351e-05		Chr02	39000001	39250000	75	2.49542e-05		Chr02	39750001	40000000	61	5.64499e-05
Chr02	37750001	38000000	586	0.000384914		Chr02	39000001	39250000	353	0.000234636		Chr02	38500001	38750000	809	0.00063888		Chr02	37500001	37750000	904	0.000376599		Chr02	41000001	41250000	82	5.93276e-05		Chr02	39250001	39500000	61	3.4796e-05		Chr02	40000001	40250000	22	2.15118e-05
Chr02	38000001	38250000	1242	0.000926717		Chr02	39250001	39500000	209	0.000180183		Chr02	38750001	39000000	251	0.000142416		Chr02	37750001	38000000	327	0.000120576		Chr02	41250001	41500000	200	0.000141456		Chr02	39500001	39750000	79	4.07234e-05		Chr02	40250001	40500000	50	5.37806e-05
Chr02	38250001	38500000	896	0.000611741		Chr02	39500001	39750000	306	0.000202257		Chr02	39000001	39250000	465	0.000294388		Chr02	38000001	38250000	868	0.000385693		Chr02	41500001	41750000	263	0.000197081		Chr02	39750001	40000000	159	9.07479e-05		Chr02	40500001	40750000	139	0.000151132
Chr02	38500001	38750000	1504	0.0012735		Chr02	39750001	40000000	875	0.000593734		Chr02	39250001	39500000	212	0.000170075		Chr02	38250001	38500000	397	0.000157095		Chr02	41750001	42000000	235	0.000162643		Chr02	40000001	40250000	90	3.42783e-05		Chr02	40750001	41000000	77	8.98708e-05
Chr02	38750001	39000000	523	0.000397124		Chr02	40000001	40250000	582	0.000494456		Chr02	39500001	39750000	244	0.000162954		Chr02	38500001	38750000	839	0.000364394		Chr02	42000001	42250000	283	0.000217306		Chr02	40250001	40500000	94	4.99102e-05		Chr02	41000001	41250000	65	6.96937e-05
Chr02	39000001	39250000	1020	0.000711171		Chr02	40250001	40500000	320	0.000198899		Chr02	39750001	40000000	754	0.00046347		Chr02	38750001	39000000	313	0.000149245		Chr02	42250001	42500000	226	0.000155476		Chr02	40500001	40750000	218	0.000145176		Chr02	41250001	41500000	177	0.000179324
Chr02	39250001	39500000	878	0.000541027		Chr02	40500001	40750000	367	0.000262602		Chr02	40000001	40250000	509	0.000374262		Chr02	39000001	39250000	599	0.000273735		Chr02	42500001	42750000	241	0.000166624		Chr02	40750001	41000000	178	0.000103774		Chr02	41500001	41750000	219	0.000263336
Chr02	39500001	39750000	1249	0.000944466		Chr02	40750001	41000000	241	0.000202272		Chr02	40250001	40500000	262	0.000156456		Chr02	39250001	39500000	368	0.000181773		Chr02	42750001	43000000	248	0.000167299		Chr02	41000001	41250000	139	7.47622e-05		Chr02	41750001	42000000	185	0.000173278
Chr02	39750001	40000000	1827	0.00143785		Chr02	41000001	41250000	257	0.000207836		Chr02	40500001	40750000	259	0.000144732		Chr02	39500001	39750000	470	0.000227085		Chr02	43000001	43250000	201	0.000140354		Chr02	41250001	41500000	252	0.000159592		Chr02	42000001	42250000	234	0.000215077
Chr02	40000001	40250000	1058	0.000805726		Chr02	41250001	41500000	243	0.000119594		Chr02	40750001	41000000	308	0.000190759		Chr02	39750001	40000000	1081	0.000477385		Chr02	43250001	43500000	238	0.00015795		Chr02	41500001	41750000	369	0.000244185		Chr02	42250001	42500000	186	0.00018146
Chr02	40250001	40500000	736	0.000592352		Chr02	41500001	41750000	1238	0.00100263		Chr02	41000001	41250000	506	0.000387672		Chr02	40000001	40250000	647	0.000276355		Chr02	43500001	43750000	453	0.00031275		Chr02	41750001	42000000	332	0.000201328		Chr02	42500001	42750000	194	0.000184216
Chr02	40500001	40750000	1108	0.000750249		Chr02	41750001	42000000	823	0.000722096		Chr02	41250001	41500000	267	0.000151495		Chr02	40250001	40500000	458	0.000209956		Chr02	43750001	44000000	302	0.000240975		Chr02	42000001	42250000	410	0.000236129		Chr02	42750001	43000000	235	0.000246187
Chr02	40750001	41000000	1318	0.00095913		Chr02	42000001	42250000	1058	0.000804181		Chr02	41500001	41750000	1168	0.00085228		Chr02	40500001	40750000	595	0.000305673		Chr02	44000001	44250000	62	3.46166e-05		Chr02	42250001	42500000	281	0.000156126		Chr02	43000001	43250000	182	0.000190703
Chr02	41000001	41250000	1074	0.000870499		Chr02	42250001	42500000	411	0.000201718		Chr02	41750001	42000000	600	0.000430811		Chr02	40750001	41000000	745	0.00031925		Chr02	44250001	44500000	100	8.09936e-05		Chr02	42500001	42750000	270	0.000171445		Chr02	43250001	43500000	202	0.000200932
Chr02	41250001	41500000	1044	0.000892757		Chr02	42500001	42750000	361	0.00019415		Chr02	42000001	42250000	664	0.000426304		Chr02	41000001	41250000	749	0.000324597		Chr02	44500001	44750000	282	0.000209428		Chr02	42750001	43000000	318	0.00018987		Chr02	43500001	43750000	383	0.000394648
Chr02	41500001	41750000	2261	0.00207391		Chr02	42750001	43000000	769	0.000522719		Chr02	42250001	42500000	208	0.000103115		Chr02	41250001	41500000	755	0.000322516		Chr02	44750001	45000000	386	0.000270332		Chr02	43000001	43250000	283	0.000163853		Chr02	43750001	44000000	247	0.000240605
Chr02	41750001	42000000	1546	0.00122375		Chr02	43000001	43250000	668	0.000422607		Chr02	42500001	42750000	275	0.000147431		Chr02	41500001	41750000	1499	0.00060445		Chr02	45000001	45250000	373	0.000269293		Chr02	43250001	43500000	282	0.000179738		Chr02	44000001	44250000	31	3.28899e-05
Chr02	42000001	42250000	1864	0.0014817		Chr02	43250001	43500000	316	0.000125625		Chr02	42750001	43000000	490	0.000226881		Chr02	41750001	42000000	879	0.000445463		Chr02	45250001	45500000	184	0.00012734		Chr02	43500001	43750000	549	0.000355432		Chr02	44250001	44500000	62	5.39591e-05
Chr02	42250001	42500000	1382	0.00117053		Chr02	43500001	43750000	650	0.000370128		Chr02	43000001	43250000	421	0.000253683		Chr02	42000001	42250000	1063	0.000468107		Chr02	45500001	45750000	298	0.000250947		Chr02	43750001	44000000	352	0.00022174		Chr02	44500001	44750000	195	0.000186886
Chr02	42500001	42750000	996	0.000799334		Chr02	43750001	44000000	492	0.000328314		Chr02	43250001	43500000	310	0.000216635		Chr02	42250001	42500000	817	0.000349288		Chr02	45750001	46000000	317	0.000229026		Chr02	44000001	44250000	155	9.12321e-05		Chr02	44750001	45000000	341	0.000353438
Chr02	42750001	43000000	1676	0.00136481		Chr02	44000001	44250000	435	0.000283213		Chr02	43500001	43750000	656	0.000363741		Chr02	42500001	42750000	677	0.000336817		Chr02	46000001	46250000	149	0.000114434		Chr02	44250001	44500000	193	8.99046e-05		Chr02	45000001	45250000	307	0.000306389
Chr02	43000001	43250000	1498	0.00130232		Chr02	44250001	44500000	533	0.000364858		Chr02	43750001	44000000	586	0.000334468		Chr02	42750001	43000000	1022	0.000482566		Chr02	46250001	46500000	128	0.000113085		Chr02	44500001	44750000	336	0.00020391		Chr02	45250001	45500000	179	0.000174344
Chr02	43250001	43500000	1560	0.00136136		Chr02	44500001	44750000	366	0.000179933		Chr02	44000001	44250000	484	0.000296548		Chr02	43000001	43250000	992	0.000425666		Chr02	46500001	46750000	315	0.000275381		Chr02	44750001	45000000	520	0.000372769		Chr02	45500001	45750000	242	0.000254365
Chr02	43500001	43750000	1950	0.00150012		Chr02	44750001	45000000	553	0.00040324		Chr02	44250001	44500000	598	0.000434619		Chr02	43250001	43500000	1003	0.000435615		Chr02	46750001	47000000	131	9.98363e-05		Chr02	45000001	45250000	515	0.000450675		Chr02	45750001	46000000	240	0.000264864
Chr02	43750001	44000000	1680	0.00139502		Chr02	45000001	45250000	257	0.000156737		Chr02	44500001	44750000	1093	0.000946341		Chr02	43500001	43750000	1414	0.000672627		Chr02	47000001	47250000	161	0.000118336		Chr02	45250001	45500000	302	0.000173855		Chr02	46000001	46250000	133	0.000139483
Chr02	44000001	44250000	1096	0.000855888		Chr02	45250001	45500000	592	0.000368332		Chr02	44750001	45000000	617	0.000490694		Chr02	43750001	44000000	1131	0.000524431		Chr02	47250001	47500000	130	8.94304e-05		Chr02	45500001	45750000	450	0.000282144		Chr02	46250001	46500000	111	0.000119659
Chr02	44250001	44500000	1541	0.00146427		Chr02	45500001	45750000	908	0.000721212		Chr02	45000001	45250000	463	0.000350562		Chr02	44000001	44250000	724	0.000398215		Chr02	47500001	47750000	233	0.000173503		Chr02	45750001	46000000	416	0.000283244		Chr02	46500001	46750000	255	0.000298375
Chr02	44500001	44750000	2263	0.00194869		Chr02	45750001	46000000	701	0.000582991		Chr02	45250001	45500000	644	0.000676865		Chr02	44250001	44500000	1133	0.000520339		Chr02	47750001	48000000	419	0.000318032		Chr02	46000001	46250000	182	0.000109893		Chr02	46750001	47000000	110	0.000110056
Chr02	44750001	45000000	1727	0.00158387		Chr02	46000001	46250000	302	0.000196966		Chr02	45500001	45750000	701	0.000461154		Chr02	44500001	44750000	1483	0.000958443		Chr02	48000001	48250000	564	0.000393395		Chr02	46250001	46500000	415	0.000235378		Chr02	47000001	47250000	156	0.000168205
Chr02	45000001	45250000	1810	0.00152954		Chr02	46250001	46500000	177	0.000156339		Chr02	45750001	46000000	527	0.000352255		Chr02	44750001	45000000	1457	0.00129138		Chr02	48250001	48500000	225	0.000161293		Chr02	46500001	46750000	482	0.000343464		Chr02	47250001	47500000	97	9.07654e-05
Chr02	45250001	45500000	1589	0.00145781		Chr02	46500001	46750000	973	0.000797207		Chr02	46000001	46250000	309	0.000184476		Chr02	45000001	45250000	1381	0.00103308		Chr02	48500001	48750000	559	0.00045586		Chr02	46750001	47000000	173	9.60057e-05		Chr02	47500001	47750000	171	0.000173188
Chr02	45500001	45750000	1915	0.00163137		Chr02	46750001	47000000	865	0.000757916		Chr02	46250001	46500000	339	0.000361392		Chr02	45250001	45500000	1294	0.000844107		Chr02	48750001	49000000	429	0.000499402		Chr02	47000001	47250000	244	0.000133187		Chr02	47750001	48000000	335	0.000338257
Chr02	45750001	46000000	1601	0.00114855		Chr02	47000001	47250000	1306	0.00110768		Chr02	46500001	46750000	778	0.000614035		Chr02	45500001	45750000	1399	0.00108793		Chr02	49000001	49250000	604	0.000666488		Chr02	47250001	47500000	166	9.66827e-05		Chr02	48000001	48250000	460	0.000457165
Chr02	46000001	46250000	1279	0.000991421		Chr02	47250001	47500000	961	0.000852668		Chr02	46750001	47000000	541	0.0003991		Chr02	45750001	46000000	983	0.000609691		Chr02	49250001	49500000	225	0.000168773		Chr02	47500001	47750000	320	0.00021007		Chr02	48250001	48500000	171	0.000172387
Chr02	46250001	46500000	1134	0.000882942		Chr02	47500001	47750000	529	0.000431343		Chr02	47000001	47250000	777	0.000593516		Chr02	46000001	46250000	955	0.000455899		Chr02	49500001	49750000	129	9.62688e-05		Chr02	47750001	48000000	473	0.000330637		Chr02	48500001	48750000	401	0.000403866
Chr02	46500001	46750000	2305	0.0017635		Chr02	47750001	48000000	242	0.000108884		Chr02	47250001	47500000	996	0.000787085		Chr02	46250001	46500000	717	0.000506761		Chr03	1	250000	215	0.000213828		Chr02	48000001	48250000	737	0.000476323		Chr02	48750001	49000000	189	0.000205289
Chr02	46750001	47000000	1933	0.00122901		Chr02	48000001	48250000	235	9.04119e-05		Chr02	47500001	47750000	626	0.000470849		Chr02	46500001	46750000	1429	0.000718219		Chr03	250001	500000	154	0.00010748		Chr02	48250001	48500000	548	0.00028508		Chr02	49000001	49250000	295	0.000321006
Chr02	47000001	47250000	2191	0.00158294		Chr02	48250001	48500000	471	0.000340354		Chr02	47750001	48000000	256	0.000104112		Chr02	46750001	47000000	784	0.000348475		Chr03	500001	750000	109	0.000110052		Chr02	48500001	48750000	1127	0.00080118		Chr02	49250001	49500000	182	0.000190345
Chr02	47250001	47500000	1803	0.00129736		Chr02	48500001	48750000	1247	0.00107507		Chr02	48000001	48250000	251	9.01467e-05		Chr02	47000001	47250000	1416	0.000712867		Chr03	750001	1000000	97	6.45087e-05		Chr02	48750001	49000000	452	0.00038413		Chr02	49500001	49750000	94	8.67662e-05
Chr02	47500001	47750000	1365	0.00111228		Chr02	48750001	49000000	808	0.000652871		Chr02	48250001	48500000	478	0.000439647		Chr02	47250001	47500000	1002	0.000460001		Chr03	1000001	1250000	256	0.000193223		Chr02	49000001	49250000	724	0.00051665		Chr03	1	250000	113	0.000104549
Chr02	47750001	48000000	1972	0.00162107		Chr02	49000001	49250000	1395	0.00096074		Chr02	48500001	48750000	1038	0.00078873		Chr02	47500001	47750000	854	0.000537802		Chr03	1250001	1500000	111	7.56073e-05		Chr02	49250001	49500000	429	0.000238094		Chr03	250001	500000	103	9.78774e-05
Chr02	48000001	48250000	2125	0.00168694		Chr02	49250001	49500000	898	0.000612148		Chr02	48750001	49000000	860	0.000649255		Chr02	47750001	48000000	1308	0.000546271		Chr03	1500001	1750000	106	6.06106e-05		Chr02	49500001	49750000	367	0.000172221		Chr03	500001	750000	53	5.76031e-05
Chr02	48250001	48500000	1815	0.00148309		Chr02	49500001	49750000	667	0.000617278		Chr02	49000001	49250000	1049	0.000771908		Chr02	48000001	48250000	1269	0.000722985		Chr03	1750001	2000000	162	8.00812e-05		Chr03	1	250000	282	0.00018924		Chr03	750001	1000000	67	6.96949e-05
Chr02	48500001	48750000	2228	0.00181391		Chr03	1	250000	1159	0.000743591		Chr02	49250001	49500000	775	0.000528428		Chr02	48250001	48500000	1009	0.000463024		Chr03	2000001	2250000	554	0.000336578		Chr03	250001	500000	251	0.000118346		Chr03	1000001	1250000	179	0.000174447
Chr02	48750001	49000000	1057	0.000921443		Chr03	250001	500000	1006	0.000672977		Chr02	49500001	49750000	958	0.000752736		Chr02	48500001	48750000	1290	0.000701494		Chr03	2250001	2500000	335	0.00022088		Chr03	500001	750000	123	8.69732e-05		Chr03	1250001	1500000	137	0.00014359
Chr02	49000001	49250000	2208	0.00157978		Chr03	500001	750000	735	0.000628997		Chr03	1	250000	1442	0.000883711		Chr02	48750001	49000000	682	0.000313971		Chr03	2500001	2750000	85	6.58051e-05		Chr03	750001	1000000	150	9.68834e-05		Chr03	1500001	1750000	241	0.000322054
Chr02	49250001	49500000	1758	0.00121526		Chr03	750001	1000000	851	0.000648317		Chr03	250001	500000	802	0.000639465		Chr02	49000001	49250000	1129	0.000564279		Chr03	2750001	3000000	106	9.72545e-05		Chr03	1000001	1250000	314	0.000179101		Chr03	1750001	2000000	29	2.92456e-05
Chr02	49500001	49750000	2041	0.00160404		Chr03	1000001	1250000	1167	0.00084138		Chr03	500001	750000	693	0.000559277		Chr02	49250001	49500000	882	0.00042648		Chr03	3000001	3250000	39	2.74123e-05		Chr03	1250001	1500000	267	0.000150255		Chr03	2000001	2250000	71	7.51161e-05
Chr03	1	250000	2244	0.00159413		Chr03	1250001	1500000	815	0.000559358		Chr03	750001	1000000	976	0.000646291		Chr02	49500001	49750000	963	0.000389547		Chr03	3250001	3500000	195	0.00018302		Chr03	1500001	1750000	372	0.000341878		Chr03	2250001	2500000	54	6.63128e-05
Chr03	250001	500000	2084	0.00139405		Chr03	1500001	1750000	939	0.000855923		Chr03	1000001	1250000	1516	0.000948199		Chr03	1	250000	1416	0.000745535		Chr03	3500001	3750000	109	8.35723e-05		Chr03	1750001	2000000	129	6.47617e-05		Chr03	2500001	2750000	45	4.46246e-05
Chr03	500001	750000	1469	0.0011283		Chr03	1750001	2000000	828	0.000501904		Chr03	1250001	1500000	888	0.000584535		Chr03	250001	500000	1033	0.000460359		Chr03	3750001	4000000	49	4.38812e-05		Chr03	2000001	2250000	219	0.00012298		Chr03	2750001	3000000	54	5.12028e-05
Chr03	750001	1000000	1714	0.00122629		Chr03	2000001	2250000	1003	0.000703352		Chr03	1500001	1750000	700	0.000528482		Chr03	500001	750000	959	0.000500008		Chr03	4000001	4250000	35	2.27191e-05		Chr03	2250001	2500000	294	0.0001531		Chr03	3000001	3250000	24	1.89342e-05
Chr03	1000001	1250000	2114	0.00159184		Chr03	2250001	2500000	661	0.000537127		Chr03	1750001	2000000	752	0.000444565		Chr03	750001	1000000	1285	0.000755438		Chr03	4250001	4500000	21	1.96193e-05		Chr03	2500001	2750000	144	7.02651e-05		Chr03	3250001	3500000	87	8.94291e-05
Chr03	1250001	1500000	1915	0.00136586		Chr03	2500001	2750000	1208	0.000842058		Chr03	2000001	2250000	1173	0.000949419		Chr03	1000001	1250000	1655	0.00086246		Chr03	4500001	4750000	68	6.36037e-05		Chr03	2750001	3000000	166	9.30861e-05		Chr03	3500001	3750000	48	6.47129e-05
Chr03	1500001	1750000	2178	0.00183781		Chr03	2750001	3000000	1168	0.000804472		Chr03	2250001	2500000	491	0.000332861		Chr03	1250001	1500000	1493	0.00106544		Chr03	4750001	5000000	60	4.23221e-05		Chr03	3000001	3250000	87	3.43847e-05		Chr03	3750001	4000000	32	3.67129e-05
Chr03	1750001	2000000	1412	0.000912701		Chr03	3000001	3250000	436	0.000279537		Chr03	2500001	2750000	1192	0.00088658		Chr03	1500001	1750000	1553	0.000812524		Chr03	5000001	5250000	74	6.35542e-05		Chr03	3250001	3500000	391	0.000332454		Chr03	4000001	4250000	13	1.00447e-05
Chr03	2000001	2250000	2613	0.00201836		Chr03	3250001	3500000	437	0.000277928		Chr03	2750001	3000000	1161	0.000932373		Chr03	1750001	2000000	751	0.000323236		Chr03	5250001	5500000	19	1.55847e-05		Chr03	3500001	3750000	148	7.07931e-05		Chr03	4250001	4500000	4	4.44446e-06
Chr03	2250001	2500000	1981	0.00165526		Chr03	3500001	3750000	696	0.000532703		Chr03	3000001	3250000	550	0.00029356		Chr03	2000001	2250000	1742	0.000761253		Chr03	5500001	5750000	7	5.55846e-06		Chr03	3750001	4000000	149	6.1132e-05		Chr03	4500001	4750000	55	6.56038e-05
Chr03	2500001	2750000	2508	0.00204759		Chr03	3750001	4000000	536	0.000406544		Chr03	3250001	3500000	462	0.000313329		Chr03	2250001	2500000	1162	0.000433346		Chr03	5750001	6000000	19	1.58445e-05		Chr03	4000001	4250000	195	9.06118e-05		Chr03	4750001	5000000	35	3.99126e-05
Chr03	2750001	3000000	2434	0.00197747		Chr03	4000001	4250000	286	0.000260532		Chr03	3500001	3750000	881	0.000641563		Chr03	2500001	2750000	1478	0.000641112		Chr03	6000001	6250000	103	6.63088e-05		Chr03	4250001	4500000	69	3.60239e-05		Chr03	5000001	5250000	44	4.99584e-05
Chr03	3000001	3250000	1170	0.000842147		Chr03	4250001	4500000	434	0.000400818		Chr03	3750001	4000000	549	0.000336048		Chr03	2750001	3000000	1522	0.000560918		Chr03	6250001	6500000	80	7.75638e-05		Chr03	4500001	4750000	104	5.14992e-05		Chr03	5250001	5500000	8	7.64451e-06
Chr03	3250001	3500000	1412	0.0010958		Chr03	4500001	4750000	666	0.000595287		Chr03	4000001	4250000	217	0.000166518		Chr03	3000001	3250000	765	0.00046502		Chr03	6500001	6750000	28	2.58708e-05		Chr03	4750001	5000000	109	5.14655e-05		Chr03	5500001	5750000	5	4.71114e-06
Chr03	3500001	3750000	1465	0.00101056		Chr03	4750001	5000000	1169	0.00102705		Chr03	4250001	4500000	236	0.000173201		Chr03	3250001	3500000	1033	0.000684598		Chr03	6750001	7000000	50	3.96551e-05		Chr03	5000001	5250000	150	6.98198e-05		Chr03	5750001	6000000	17	1.97338e-05
Chr03	3750001	4000000	1674	0.00136841		Chr03	5000001	5250000	652	0.000405751		Chr03	4500001	4750000	609	0.000386963		Chr03	3500001	3750000	926	0.000369736		Chr03	7000001	7250000	81	5.85841e-05		Chr03	5250001	5500000	51	1.80431e-05		Chr03	6000001	6250000	134	0.000180384
Chr03	4000001	4250000	590	0.000458291		Chr03	5250001	5500000	251	0.000174347		Chr03	4750001	5000000	1115	0.000798365		Chr03	3750001	4000000	1022	0.000414815		Chr03	7250001	7500000	15	9.71441e-06		Chr03	5500001	5750000	55	1.56093e-05		Chr03	6250001	6500000	61	7.43155e-05
Chr03	4250001	4500000	1052	0.000782141		Chr03	5500001	5750000	78	4.25532e-05		Chr03	5000001	5250000	512	0.000335119		Chr03	4000001	4250000	309	0.000145792		Chr03	7500001	7750000	47	3.99495e-05		Chr03	5750001	6000000	106	4.07555e-05		Chr03	6500001	6750000	13	1.19113e-05
Chr03	4500001	4750000	1010	0.000872121		Chr03	5750001	6000000	235	0.000189174		Chr03	5250001	5500000	190	0.000131956		Chr03	4250001	4500000	592	0.000213001		Chr03	7750001	8000000	26	1.6433e-05		Chr03	6000001	6250000	182	0.000107873		Chr03	6750001	7000000	33	2.88007e-05
Chr03	4750001	5000000	1933	0.00165442		Chr03	6000001	6250000	502	0.000314732		Chr03	5500001	5750000	52	3.13059e-05		Chr03	4500001	4750000	617	0.000219327		Chr03	8000001	8250000	5	3.41126e-06		Chr03	6250001	6500000	135	7.96846e-05		Chr03	7000001	7250000	50	5.01354e-05
Chr03	5000001	5250000	1119	0.000905306		Chr03	6250001	6500000	405	0.000273567		Chr03	5750001	6000000	182	0.000124733		Chr03	4750001	5000000	1208	0.000434785		Chr03	8250001	8500000	49	3.79759e-05		Chr03	6500001	6750000	55	2.58326e-05		Chr03	7250001	7500000	12	1.28002e-05
Chr03	5250001	5500000	421	0.000385542		Chr03	6500001	6750000	153	0.0001122		Chr03	6000001	6250000	459	0.000268542		Chr03	5000001	5250000	773	0.000399051		Chr03	8500001	8750000	7	4.29439e-06		Chr03	6750001	7000000	93	4.67571e-05		Chr03	7500001	7750000	25	2.86229e-05
Chr03	5500001	5750000	205	0.000123452		Chr03	6750001	7000000	688	0.000407885		Chr03	6250001	6500000	423	0.00028953		Chr03	5250001	5500000	313	0.000180965		Chr03	8750001	9000000	9	6.07796e-06		Chr03	7000001	7250000	126	6.38814e-05		Chr03	7750001	8000000	13	1.85779e-05
Chr03	5750001	6000000	742	0.000497794		Chr03	7000001	7250000	856	0.000646259		Chr03	6500001	6750000	157	0.000104928		Chr03	5500001	5750000	174	0.000150672		Chr03	9000001	9250000	7	4.72732e-06		Chr03	7250001	7500000	34	1.83816e-05		Chr03	8000001	8250000	4	4.00002e-06
Chr03	6000001	6250000	1141	0.000924749		Chr03	7250001	7500000	433	0.000273102		Chr03	6750001	7000000	661	0.00053509		Chr03	5750001	6000000	464	0.000297408		Chr03	9250001	9500000	11	5.80092e-06		Chr03	7500001	7750000	62	4.88601e-05		Chr03	8250001	8500000	36	3.09354e-05
Chr03	6250001	6500000	1604	0.00141967		Chr03	7500001	7750000	483	0.000389263		Chr03	7000001	7250000	456	0.000383007		Chr03	6000001	6250000	790	0.000480841		Chr03	9500001	9750000	37	2.62518e-05		Chr03	7750001	8000000	36	1.9408e-05		Chr03	8500001	8750000	9	7.55566e-06
Chr03	6500001	6750000	731	0.000716118		Chr03	7750001	8000000	165	0.000109016		Chr03	7250001	7500000	170	0.000171863		Chr03	6250001	6500000	1154	0.000404887		Chr03	9750001	10000000	6	4.91777e-06		Chr03	8000001	8250000	42	1.23285e-05		Chr03	8750001	9000000	9	1.07556e-05
Chr03	6750001	7000000	1261	0.000819849		Chr03	8000001	8250000	242	0.000176111		Chr03	7500001	7750000	360	0.000276955		Chr03	6500001	6750000	532	0.00024887		Chr03	10000001	10250000	7	5.90479e-06		Chr03	8250001	8500000	69	4.01728e-05		Chr03	9000001	9250000	7	5.68894e-06
Chr03	7000001	7250000	1403	0.00117521		Chr03	8250001	8500000	437	0.000380895		Chr03	7750001	8000000	141	0.000102094		Chr03	6750001	7000000	656	0.000306908		Chr03	10250001	10500000	74	6.06285e-05		Chr03	8500001	8750000	27	1.06776e-05		Chr03	9250001	9500000	6	1.04889e-05
Chr03	7250001	7500000	712	0.00068266		Chr03	8500001	8750000	154	9.27095e-05		Chr03	8000001	8250000	392	0.000388156		Chr03	7000001	7250000	743	0.000321976		Chr03	10500001	10750000	30	2.71694e-05		Chr03	8750001	9000000	22	1.08574e-05		Chr03	9500001	9750000	24	2.72899e-05
Chr03	7500001	7750000	972	0.000763447		Chr03	8750001	9000000	306	0.000219903		Chr03	8250001	8500000	344	0.000243876		Chr03	7250001	7500000	307	0.000140461		Chr03	10750001	11000000	11	9.6278e-06		Chr03	9000001	9250000	27	1.17675e-05		Chr03	9750001	10000000	4	4.88892e-06
Chr03	7750001	8000000	341	0.000226625		Chr03	9000001	9250000	328	0.000266515		Chr03	8500001	8750000	155	0.000106321		Chr03	7500001	7750000	530	0.000268082		Chr03	11000001	11250000	52	5.44952e-05		Chr03	9250001	9500000	35	2.04664e-05		Chr03	10000001	10250000	3	3.64446e-06
Chr03	8000001	8250000	819	0.000552575		Chr03	9250001	9500000	157	0.000109446		Chr03	8750001	9000000	252	0.000166122		Chr03	7750001	8000000	177	7.90451e-05		Chr03	11250001	11500000	52	2.7049e-05		Chr03	9500001	9750000	68	4.31567e-05		Chr03	10250001	10500000	45	4.60468e-05
Chr03	8250001	8500000	761	0.000528249		Chr03	9500001	9750000	280	0.000203079		Chr03	9000001	9250000	156	0.000103927		Chr03	8000001	8250000	267	0.000131358		Chr03	11500001	11750000	7	3.44591e-06		Chr03	9750001	10000000	12	1.20425e-05		Chr03	10500001	10750000	20	2.05339e-05
Chr03	8500001	8750000	604	0.00045432		Chr03	9750001	10000000	76	5.98489e-05		Chr03	9250001	9500000	120	8.52749e-05		Chr03	8250001	8500000	573	0.000269195		Chr03	11750001	12000000	142	0.000100758		Chr03	10000001	10250000	17	9.13244e-06		Chr03	10750001	11000000	10	1.26223e-05
Chr03	8750001	9000000	630	0.000388477		Chr03	10000001	10250000	152	0.000131316		Chr03	9500001	9750000	258	0.000172774		Chr03	8500001	8750000	340	0.000161715		Chr03	12000001	12250000	86	8.30521e-05		Chr03	10250001	10500000	112	6.08339e-05		Chr03	11000001	11250000	40	4.16909e-05
Chr03	9000001	9250000	704	0.000567611		Chr03	10250001	10500000	253	0.000220425		Chr03	9750001	10000000	70	4.65507e-05		Chr03	8750001	9000000	391	0.000279355		Chr03	12250001	12500000	7	5.64506e-06		Chr03	10500001	10750000	71	3.47757e-05		Chr03	11250001	11500000	30	2.569e-05
Chr03	9250001	9500000	316	0.000229108		Chr03	10500001	10750000	228	0.000199895		Chr03	10000001	10250000	140	9.55776e-05		Chr03	9000001	9250000	574	0.000524252		Chr03	12500001	12750000	37	1.95161e-05		Chr03	10750001	11000000	33	1.91965e-05		Chr03	11500001	11750000	6	8.35562e-06
Chr03	9500001	9750000	424	0.000331962		Chr03	10750001	11000000	334	0.00025718		Chr03	10250001	10500000	252	0.00017062		Chr03	9250001	9500000	231	0.00022818		Chr03	13250001	13500000	12	6.80523e-06		Chr03	11000001	11250000	69	4.22894e-05		Chr03	11750001	12000000	112	0.000111749
Chr03	9750001	10000000	103	8.27642e-05		Chr03	11000001	11250000	291	0.00023985		Chr03	10500001	10750000	205	0.000144133		Chr03	9500001	9750000	345	0.000305992		Chr03	13500001	13750000	15	1.53249e-05		Chr03	11250001	11500000	68	4.0003e-05		Chr03	12000001	12250000	73	7.83162e-05
Chr03	10000001	10250000	264	0.000242368		Chr03	11250001	11500000	242	0.000188835		Chr03	10750001	11000000	206	0.000176607		Chr03	9750001	10000000	88	7.85996e-05		Chr03	13750001	14000000	3	3.51517e-06		Chr03	11500001	11750000	31	2.03499e-05		Chr03	12250001	12500000	15	2.09782e-05
Chr03	10250001	10500000	1054	0.000933194		Chr03	11500001	11750000	234	0.000181396		Chr03	11000001	11250000	276	0.000242931		Chr03	10000001	10250000	176	8.28427e-05		Chr03	14000001	14250000	9	8.79657e-06		Chr03	11750001	12000000	241	0.000144856		Chr03	12500001	12750000	18	1.44892e-05
Chr03	10500001	10750000	378	0.000305139		Chr03	11750001	12000000	1378	0.00114356		Chr03	11250001	11500000	195	0.000149306		Chr03	10250001	10500000	708	0.000294777		Chr03	14250001	14500000	2	2.12987e-06		Chr03	12000001	12250000	132	0.000104001		Chr03	12750001	13000000	3	4.00001e-06
Chr03	10750001	11000000	531	0.000447049		Chr03	12000001	12250000	427	0.000481358		Chr03	11500001	11750000	151	0.000129446		Chr03	10500001	10750000	304	0.000137573		Chr03	14500001	14750000	5	5.97403e-06		Chr03	12250001	12500000	31	1.75667e-05		Chr03	13250001	13500000	16	1.58224e-05
Chr03	11000001	11250000	748	0.00065108		Chr03	12250001	12500000	249	0.000284113		Chr03	11750001	12000000	1016	0.000713699		Chr03	10750001	11000000	304	0.000172636		Chr03	14750001	15000000	5	4.25977e-06		Chr03	12500001	12750000	71	4.12312e-05		Chr03	13500001	13750000	16	2.37337e-05
Chr03	11250001	11500000	734	0.000682002		Chr03	12500001	12750000	446	0.000430124		Chr03	12000001	12250000	146	0.000100909		Chr03	11000001	11250000	577	0.000187259		Chr03	15250001	15500000	40	3.89623e-05		Chr03	12750001	13000000	23	1.25295e-05		Chr03	13750001	14000000	2	1.77779e-06
Chr03	11500001	11750000	369	0.000280548		Chr03	12750001	13000000	66	4.0077e-05		Chr03	12250001	12500000	24	1.6177e-05		Chr03	11250001	11500000	479	0.000205283		Chr03	15750001	16000000	43	3.99667e-05		Chr03	13000001	13250000	17	9.5663e-06		Chr03	14000001	14250000	1	2.66668e-07
Chr03	11750001	12000000	2163	0.00156514		Chr03	13000001	13250000	43	2.5693e-05		Chr03	12500001	12750000	98	4.86467e-05		Chr03	11500001	11750000	244	0.000105686		Chr03	16000001	16250000	61	5.14647e-05		Chr03	13250001	13500000	38	2.15461e-05		Chr03	14250001	14500000	1	8.00002e-07
Chr03	12000001	12250000	897	0.000758711		Chr03	13250001	13500000	152	9.35036e-05		Chr03	12750001	13000000	27	2.24073e-05		Chr03	11750001	12000000	1424	0.000690501		Chr03	16250001	16500000	2	1.21212e-06		Chr03	13500001	13750000	46	3.1102e-05		Chr03	14500001	14750000	5	4.44449e-06
Chr03	12250001	12500000	504	0.000414412		Chr03	13500001	13750000	68	4.95755e-05		Chr03	13000001	13250000	8	5.13827e-06		Chr03	12000001	12250000	561	0.00021392		Chr03	16500001	16750000	3	3.94805e-06		Chr03	13750001	14000000	9	4.99477e-06		Chr03	14750001	15000000	3	4.00001e-06
Chr03	12500001	12750000	929	0.000781173		Chr03	13750001	14000000	4	1.96783e-06		Chr03	13250001	13500000	54	3.83676e-05		Chr03	12250001	12500000	267	8.68685e-05		Chr03	16750001	17000000	6	6.1299e-06		Chr03	14000001	14250000	16	1.46245e-05		Chr03	15250001	15500000	45	5.97344e-05
Chr03	12750001	13000000	118	5.88103e-05		Chr03	14000001	14250000	45	2.64655e-05		Chr03	13500001	13750000	67	5.17572e-05		Chr03	12500001	12750000	516	0.0001973		Chr03	17000001	17250000	4	4.74461e-06		Chr03	14250001	14500000	2	2.37038e-06		Chr03	15750001	16000000	37	5.10241e-05
Chr03	13000001	13250000	68	6.33254e-05		Chr03	14250001	14500000	2	2.44598e-06		Chr03	13750001	14000000	7	2.63416e-06		Chr03	12750001	13000000	45	2.18229e-05		Chr03	17500001	17750000	4	3.86149e-06		Chr03	14500001	14750000	24	1.78947e-05		Chr03	16000001	16250000	39	2.71134e-05
Chr03	13250001	13500000	286	0.00016097		Chr03	14500001	14750000	34	2.25666e-05		Chr03	14000001	14250000	43	3.03058e-05		Chr03	13000001	13250000	56	2.89118e-05		Chr03	18250001	18500000	4	3.8788e-06		Chr03	14750001	15000000	12	1.12911e-05		Chr03	16250001	16500000	6	7.20004e-06
Chr03	13500001	13750000	480	0.000359551		Chr03	14750001	15000000	27	2.13706e-05		Chr03	14250001	14500000	2	1.78862e-06		Chr03	13250001	13500000	130	4.81636e-05		Chr03	18750001	19000000	8	9.35073e-06		Chr03	15000001	15250000	1	8.99472e-07		Chr03	16500001	16750000	3	3.55558e-06
Chr03	13750001	14000000	30	2.39441e-05		Chr03	15000001	15250000	2	1.29656e-06		Chr03	14500001	14750000	43	2.67704e-05		Chr03	13500001	13750000	257	0.000117259		Chr03	20000001	20250000	21	1.29007e-05		Chr03	15250001	15500000	76	6.00151e-05		Chr03	16750001	17000000	1	8.00002e-07
Chr03	14000001	14250000	158	0.000133962		Chr03	15250001	15500000	108	8.76189e-05		Chr03	14750001	15000000	31	2.47349e-05		Chr03	13750001	14000000	29	1.39518e-05		Chr03	20500001	20750000	11	9.50655e-06		Chr03	15750001	16000000	67	5.05121e-05		Chr03	17000001	17250000	6	6.84451e-06
Chr03	14250001	14500000	12	7.14523e-06		Chr03	15750001	16000000	123	6.01504e-05		Chr03	15000001	15250000	3	1.87225e-06		Chr03	14000001	14250000	127	5.58244e-05		Chr03	20750001	21000000	30	2.08665e-05		Chr03	16000001	16250000	63	3.11675e-05		Chr03	17500001	17750000	3	4.97779e-06
Chr03	14500001	14750000	163	0.000107234		Chr03	16000001	16250000	128	6.56514e-05		Chr03	15250001	15500000	114	7.35364e-05		Chr03	14250001	14500000	8	4.13711e-06		Chr03	21000001	21250000	5	4.22513e-06		Chr03	16250001	16500000	23	1.7556e-05		Chr03	18750001	19000000	5	7.5556e-06
Chr03	14750001	15000000	141	0.000137406		Chr03	16250001	16500000	24	1.3628e-05		Chr03	15750001	16000000	84	3.90207e-05		Chr03	14500001	14750000	94	4.27999e-05		Chr03	21250001	21500000	2	1.97403e-06		Chr03	16500001	16750000	9	8.3916e-06		Chr03	20000001	20250000	13	1.17336e-05
Chr03	15000001	15250000	6	4.17743e-06		Chr03	16500001	16750000	13	8.33112e-06		Chr03	16000001	16250000	96	3.93162e-05		Chr03	14750001	15000000	101	3.9203e-05		Chr03	21500001	21750000	27	2.13685e-05		Chr03	16750001	17000000	12	8.57153e-06		Chr03	20500001	20750000	3	2.75556e-06
Chr03	15250001	15500000	255	0.00015843		Chr03	16750001	17000000	32	2.35041e-05		Chr03	16250001	16500000	31	1.93828e-05		Chr03	15000001	15250000	4	1.74194e-06		Chr03	21750001	22000000	14	9.14301e-06		Chr03	17000001	17250000	23	1.61063e-05		Chr03	20750001	21000000	31	2.96012e-05
Chr03	15750001	16000000	218	0.000127441		Chr03	17000001	17250000	24	1.45661e-05		Chr03	16500001	16750000	16	1.20187e-05		Chr03	15250001	15500000	170	8.17551e-05		Chr03	22250001	22500000	27	1.81995e-05		Chr03	17500001	17750000	11	1.15874e-05		Chr03	21000001	21250000	4	3.11113e-06
Chr03	16000001	16250000	197	9.78304e-05		Chr03	17500001	17750000	18	1.26715e-05		Chr03	16750001	17000000	36	2.83542e-05		Chr03	15750001	16000000	161	9.0377e-05		Chr03	23000001	23250000	37	3.00095e-05		Chr03	18250001	18500000	7	6.2646e-06		Chr03	21250001	21500000	1	1.42222e-06
Chr03	16250001	16500000	178	7.46608e-05		Chr03	18250001	18500000	13	8.98395e-06		Chr03	17000001	17250000	25	1.64745e-05		Chr03	16000001	16250000	117	4.74384e-05		Chr03	23250001	23500000	22	1.44767e-05		Chr03	18750001	19000000	19	1.82226e-05		Chr03	21500001	21750000	29	4.14231e-05
Chr03	16500001	16750000	81	3.12515e-05		Chr03	18750001	19000000	10	6.44604e-06		Chr03	17500001	17750000	15	1.06669e-05		Chr03	16250001	16500000	77	3.45007e-05		Chr03	23500001	23750000	3	3.37663e-06		Chr03	20000001	20250000	26	9.31258e-06		Chr03	21750001	22000000	11	1.12002e-05
Chr03	16750001	17000000	147	8.13124e-05		Chr03	20000001	20250000	51	3.53038e-05		Chr03	18250001	18500000	8	6.32757e-06		Chr03	16500001	16750000	32	1.50486e-05		Chr03	23750001	24000000	57	5.32142e-05		Chr03	20500001	20750000	24	2.16619e-05		Chr03	22250001	22500000	15	1.92004e-05
Chr03	17000001	17250000	141	6.60863e-05		Chr03	20500001	20750000	72	4.96776e-05		Chr03	18750001	19000000	11	7.66095e-06		Chr03	16750001	17000000	61	2.72589e-05		Chr03	24000001	24250000	75	4.13371e-05		Chr03	20750001	21000000	46	2.93248e-05		Chr03	23000001	23250000	27	3.37781e-05
Chr03	17500001	17750000	67	3.89127e-05		Chr03	20750001	21000000	77	3.93342e-05		Chr03	20000001	20250000	54	3.00278e-05		Chr03	17000001	17250000	89	4.17027e-05		Chr03	24250001	24500000	9	7.03035e-06		Chr03	21000001	21250000	17	1.22754e-05		Chr03	23250001	23500000	9	1.0489e-05
Chr03	18250001	18500000	35	1.6581e-05		Chr03	21000001	21250000	31	2.33206e-05		Chr03	20500001	20750000	46	3.301e-05		Chr03	17500001	17750000	44	2.11052e-05		Chr03	24500001	24750000	10	8.60617e-06		Chr03	21250001	21500000	3	2.63493e-06		Chr03	23500001	23750000	2	2.93333e-06
Chr03	18750001	19000000	96	4.22288e-05		Chr03	21250001	21500000	2	7.72416e-07		Chr03	20750001	21000000	61	2.75247e-05		Chr03	18250001	18500000	20	1.20323e-05		Chr03	25000001	25250000	5	2.42427e-06		Chr03	21500001	21750000	50	3.99919e-05		Chr03	23750001	24000000	43	3.79571e-05
Chr03	20000001	20250000	102	6.81174e-05		Chr03	21500001	21750000	207	0.000175068		Chr03	21000001	21250000	30	1.64561e-05		Chr03	18750001	19000000	45	2.08633e-05		Chr03	25250001	25500000	9	3.61909e-06		Chr03	21750001	22000000	31	1.69425e-05		Chr03	24000001	24250000	58	4.88934e-05
Chr03	20500001	20750000	246	0.000118452		Chr03	21750001	22000000	47	2.98865e-05		Chr03	21250001	21500000	1	9.4309e-07		Chr03	20000001	20250000	86	4.2324e-05		Chr03	25500001	25750000	35	3.17419e-05		Chr03	22250001	22500000	65	4.04695e-05		Chr03	24250001	24500000	4	3.91112e-06
Chr03	20750001	21000000	142	8.21566e-05		Chr03	22250001	22500000	114	6.55393e-05		Chr03	21500001	21750000	163	0.000102856		Chr03	20500001	20750000	114	5.13246e-05		Chr03	25750001	26000000	2	1.47186e-06		Chr03	23000001	23250000	60	3.56008e-05		Chr03	24500001	24750000	3	4.35556e-06
Chr03	21000001	21250000	127	5.9232e-05		Chr03	23000001	23250000	79	4.9506e-05		Chr03	21750001	22000000	45	2.64035e-05		Chr03	20750001	21000000	90	3.75342e-05		Chr03	26000001	26250000	4	1.57576e-06		Chr03	23250001	23500000	25	2.05403e-05		Chr03	25000001	25250000	3	4.26667e-06
Chr03	21250001	21500000	20	2.08228e-05		Chr03	23250001	23500000	54	5.02838e-05		Chr03	22250001	22500000	115	6.11461e-05		Chr03	21000001	21250000	54	2.28876e-05		Chr03	26250001	26500000	3	2.32035e-06		Chr03	23500001	23750000	11	5.05824e-06		Chr03	25250001	25500000	9	5.68901e-06
Chr03	21500001	21750000	429	0.000311138		Chr03	23500001	23750000	6	6.15178e-06		Chr03	23000001	23250000	85	3.96028e-05		Chr03	21250001	21500000	13	6.58068e-06		Chr03	26500001	26750000	7	7.58446e-06		Chr03	23750001	24000000	79	4.7358e-05		Chr03	25500001	25750000	33	4.97796e-05
Chr03	21750001	22000000	154	8.38396e-05		Chr03	23750001	24000000	171	0.000154361		Chr03	23250001	23500000	54	3.81393e-05		Chr03	21500001	21750000	326	0.000133145		Chr03	26750001	27000000	37	3.02e-05		Chr03	24000001	24250000	114	5.80504e-05		Chr03	25750001	26000000	3	3.11113e-06
Chr03	22250001	22500000	318	0.000186541		Chr03	24000001	24250000	414	0.000344591		Chr03	23500001	23750000	6	6.24392e-06		Chr03	21750001	22000000	105	4.49366e-05		Chr03	27000001	27250000	18	1.51865e-05		Chr03	24250001	24500000	12	8.91021e-06		Chr03	26000001	26250000	1	2.13333e-06
Chr03	23000001	23250000	167	8.51088e-05		Chr03	24250001	24500000	102	0.000113247		Chr03	23750001	24000000	210	0.000144424		Chr03	22250001	22500000	226	0.000106888		Chr03	27250001	27500000	33	4.14035e-05		Chr03	24500001	24750000	25	1.48469e-05		Chr03	26250001	26500000	1	1.42222e-06
Chr03	23250001	23500000	183	0.000108425		Chr03	24500001	24750000	61	5.15618e-05		Chr03	24000001	24250000	390	0.000281127		Chr03	23000001	23250000	95	3.83406e-05		Chr03	27500001	27750000	10	4.43296e-06		Chr03	25000001	25250000	23	9.94744e-06		Chr03	26500001	26750000	7	1.10223e-05
Chr03	23500001	23750000	60	4.47598e-05		Chr03	25000001	25250000	96	3.80828e-05		Chr03	24250001	24500000	87	7.8402e-05		Chr03	23250001	23500000	105	4.54373e-05		Chr03	27750001	28000000	1	2.94373e-07		Chr03	25250001	25500000	16	6.91021e-06		Chr03	26750001	27000000	38	5.12013e-05
Chr03	23750001	24000000	269	0.00017479		Chr03	25250001	25500000	41	1.64881e-05		Chr03	24500001	24750000	40	3.4905e-05		Chr03	23500001	23750000	41	1.83308e-05		Chr03	28000001	28250000	5	4.32905e-06		Chr03	25500001	25750000	76	4.92859e-05		Chr03	27000001	27250000	4	4.53336e-06
Chr03	24000001	24250000	598	0.000411497		Chr03	25500001	25750000	196	0.000137239		Chr03	25000001	25250000	41	2.47961e-05		Chr03	23750001	24000000	165	6.52062e-05		Chr03	28250001	28500000	53	3.69888e-05		Chr03	25750001	26000000	12	7.31225e-06		Chr03	27250001	27500000	26	3.84008e-05
Chr03	24250001	24500000	165	0.000134619		Chr03	25750001	26000000	32	1.34809e-05		Chr03	25250001	25500000	16	7.02461e-06		Chr03	24000001	24250000	299	0.000122209		Chr03	28500001	28750000	10	8.96979e-06		Chr03	26000001	26250000	9	7.23819e-06		Chr03	27500001	27750000	7	6.22229e-06
Chr03	24500001	24750000	199	0.000118434		Chr03	26000001	26250000	31	1.4548e-05		Chr03	25500001	25750000	161	0.000101252		Chr03	24250001	24500000	73	3.26136e-05		Chr03	28750001	29000000	13	1.01473e-05		Chr03	26250001	26500000	6	3.65081e-06		Chr03	28000001	28250000	1	2.13333e-06
Chr03	25000001	25250000	178	0.000122238		Chr03	26250001	26500000	25	1.35547e-05		Chr03	25750001	26000000	15	1.13219e-05		Chr03	24500001	24750000	95	4.41549e-05		Chr03	29000001	29250000	20	1.75068e-05		Chr03	26500001	26750000	18	1.58627e-05		Chr03	28250001	28500000	15	1.80447e-05
Chr03	25250001	25500000	79	6.39301e-05		Chr03	26500001	26750000	66	4.11247e-05		Chr03	26000001	26250000	20	1.38357e-05		Chr03	25000001	25250000	76	3.0509e-05		Chr03	29250001	29500000	23	2.49529e-05		Chr03	26750001	27000000	63	4.57064e-05		Chr03	28500001	28750000	11	1.51112e-05
Chr03	25500001	25750000	764	0.000712555		Chr03	26750001	27000000	115	0.000109657		Chr03	26250001	26500000	25	1.19821e-05		Chr03	25250001	25500000	54	2.40003e-05		Chr03	29500001	29750000	18	1.28314e-05		Chr03	27000001	27250000	49	3.45201e-05		Chr03	28750001	29000000	9	1.43112e-05
Chr03	25750001	26000000	64	5.41955e-05		Chr03	27000001	27250000	113	9.65521e-05		Chr03	26500001	26750000	55	3.79028e-05		Chr03	25500001	25750000	570	0.000251187		Chr03	29750001	30000000	12	8.29445e-06		Chr03	27250001	27500000	62	4.42995e-05		Chr03	29000001	29250000	27	2.89791e-05
Chr03	26000001	26250000	61	4.86405e-05		Chr03	27250001	27500000	185	0.000116185		Chr03	26750001	27000000	97	0.000108856		Chr03	25750001	26000000	43	2.05809e-05		Chr03	30000001	30250000	87	6.56669e-05		Chr03	27500001	27750000	36	1.60112e-05		Chr03	29250001	29500000	10	9.42232e-06
Chr03	26250001	26500000	52	3.71788e-05		Chr03	27500001	27750000	180	9.19891e-05		Chr03	27000001	27250000	77	8.18319e-05		Chr03	26000001	26250000	40	1.71696e-05		Chr03	30250001	30500000	82	6.00027e-05		Chr03	28000001	28250000	6	3.83072e-06		Chr03	29500001	29750000	6	6.40003e-06
Chr03	26500001	26750000	133	9.07325e-05		Chr03	27750001	28000000	3	1.25058e-06		Chr03	27250001	27500000	154	0.000109631		Chr03	26250001	26500000	34	1.34679e-05		Chr03	30500001	30750000	45	3.67286e-05		Chr03	28250001	28500000	76	3.03729e-05		Chr03	29750001	30000000	9	7.28897e-06
Chr03	26750001	27000000	164	0.000111317		Chr03	28000001	28250000	3	4.59775e-07		Chr03	27500001	27750000	172	7.43509e-05		Chr03	26500001	26750000	64	3.09441e-05		Chr03	30750001	31000000	271	0.000210616		Chr03	28500001	28750000	16	1.60426e-05		Chr03	30000001	30250000	55	6.53371e-05
Chr03	27000001	27250000	220	0.000180663		Chr03	28250001	28500000	138	9.34406e-05		Chr03	27750001	28000000	2	6.31827e-07		Chr03	26750001	27000000	118	4.15259e-05		Chr03	31000001	31250000	26	1.90134e-05		Chr03	28750001	29000000	44	2.3123e-05		Chr03	30250001	30500000	66	8.63168e-05
Chr03	27250001	27500000	411	0.000280135		Chr03	28500001	28750000	58	2.77537e-05		Chr03	28000001	28250000	4	2.51803e-06		Chr03	27000001	27250000	136	6.37208e-05		Chr03	31250001	31500000	66	4.38475e-05		Chr03	29000001	29250000	60	3.44259e-05		Chr03	30500001	30750000	36	3.93795e-05
Chr03	27500001	27750000	237	0.000151704		Chr03	28750001	29000000	89	4.71226e-05		Chr03	28250001	28500000	169	9.72526e-05		Chr03	27250001	27500000	248	0.00015503		Chr03	31500001	31750000	149	0.000111109		Chr03	29250001	29500000	38	2.72816e-05		Chr03	30750001	31000000	179	0.000179413
Chr03	27750001	28000000	4	1.00807e-06		Chr03	29000001	29250000	152	9.98019e-05		Chr03	28500001	28750000	31	2.37594e-05		Chr03	27500001	27750000	131	4.32843e-05		Chr03	31750001	32000000	7	6.26845e-06		Chr03	29500001	29750000	33	1.86039e-05		Chr03	31000001	31250000	12	1.42225e-05
Chr03	28000001	28250000	45	2.1267e-05		Chr03	29250001	29500000	140	8.3992e-05		Chr03	28750001	29000000	60	3.49343e-05		Chr03	28000001	28250000	25	1.10163e-05		Chr03	32000001	32250000	19	2.20609e-05		Chr03	29750001	30000000	15	8.97369e-06		Chr03	31250001	31500000	31	3.39567e-05
Chr03	28250001	28500000	371	0.000241898		Chr03	29500001	29750000	82	6.43743e-05		Chr03	29000001	29250000	141	9.81628e-05		Chr03	28250001	28500000	211	8.14988e-05		Chr03	32250001	32500000	30	2.35508e-05		Chr03	30000001	30250000	134	8.76542e-05		Chr03	31500001	31750000	110	0.000120901
Chr03	28500001	28750000	237	0.000128001		Chr03	29750001	30000000	113	7.44781e-05		Chr03	29250001	29500000	175	0.000105753		Chr03	28500001	28750000	101	3.63156e-05		Chr03	32500001	32750000	20	1.30218e-05		Chr03	30250001	30500000	163	0.000103317		Chr03	31750001	32000000	9	1.05779e-05
Chr03	28750001	29000000	532	0.000263374		Chr03	30000001	30250000	780	0.000681721		Chr03	29500001	29750000	93	6.72269e-05		Chr03	28750001	29000000	171	7.10119e-05		Chr03	32750001	33000000	18	1.17751e-05		Chr03	30500001	30750000	140	8.42893e-05		Chr03	32000001	32250000	25	3.06675e-05
Chr03	29000001	29250000	656	0.000440142		Chr03	30250001	30500000	637	0.000482997		Chr03	29750001	30000000	113	7.39081e-05		Chr03	29000001	29250000	303	0.000129939		Chr03	33000001	33250000	38	3.75247e-05		Chr03	30750001	31000000	345	0.000199913		Chr03	32250001	32500000	14	1.00447e-05
Chr03	29250001	29500000	483	0.000325555		Chr03	30500001	30750000	708	0.000533888		Chr03	30000001	30250000	646	0.000565843		Chr03	29250001	29500000	253	9.7846e-05		Chr03	33250001	33500000	40	3.04951e-05		Chr03	31000001	31250000	44	3.22342e-05		Chr03	32500001	32750000	23	3.0756e-05
Chr03	29500001	29750000	348	0.000223332		Chr03	30750001	31000000	938	0.000753088		Chr03	30250001	30500000	560	0.000443501		Chr03	29500001	29750000	170	7.89953e-05		Chr03	33500001	33750000	43	4.64252e-05		Chr03	31250001	31500000	97	4.46288e-05		Chr03	32750001	33000000	22	2.58673e-05
Chr03	29750001	30000000	268	0.000183518		Chr03	31000001	31250000	354	0.000273667		Chr03	30500001	30750000	737	0.000656198		Chr03	29750001	30000000	170	7.02451e-05		Chr03	33750001	34000000	31	2.07275e-05		Chr03	31500001	31750000	184	0.000116615		Chr03	33000001	33250000	53	6.01823e-05
Chr03	30000001	30250000	1174	0.000897404		Chr03	31250001	31500000	523	0.000514282		Chr03	30750001	31000000	1036	0.000768641		Chr03	30000001	30250000	652	0.000244819		Chr03	34000001	34250000	32	2.81221e-05		Chr03	31750001	32000000	14	7.02658e-06		Chr03	33250001	33500000	26	2.88011e-05
Chr03	30250001	30500000	1171	0.000801418		Chr03	31500001	31750000	332	0.000215044		Chr03	31000001	31250000	327	0.00026465		Chr03	30250001	30500000	659	0.000280461		Chr03	34250001	34500000	65	5.56569e-05		Chr03	32000001	32250000	47	2.36945e-05		Chr03	33500001	33750000	40	4.16025e-05
Chr03	30500001	30750000	1064	0.000923991		Chr03	31750001	32000000	71	3.96354e-05		Chr03	31250001	31500000	457	0.000310119		Chr03	30500001	30750000	829	0.00042241		Chr03	34500001	34750000	6	4.01734e-06		Chr03	32250001	32500000	61	3.76317e-05		Chr03	33750001	34000000	36	4.05345e-05
Chr03	30750001	31000000	1208	0.00107727		Chr03	32000001	32250000	212	0.000155595		Chr03	31500001	31750000	297	0.000176616		Chr03	30750001	31000000	878	0.000387762		Chr03	34750001	35000000	123	8.12874e-05		Chr03	32500001	32750000	48	2.73455e-05		Chr03	34000001	34250000	31	3.26236e-05
Chr03	31000001	31250000	734	0.000631675		Chr03	32250001	32500000	268	0.00022948		Chr03	31750001	32000000	57	7.37935e-05		Chr03	31000001	31250000	514	0.000202277		Chr03	35000001	35250000	19	1.36626e-05		Chr03	32750001	33000000	47	1.96942e-05		Chr03	34250001	34500000	40	4.0091e-05
Chr03	31250001	31500000	867	0.0008181		Chr03	32500001	32750000	296	0.000224635		Chr03	32000001	32250000	191	0.000141211		Chr03	31250001	31500000	706	0.000296412		Chr03	35250001	35500000	17	1.64677e-05		Chr03	33000001	33250000	144	7.13861e-05		Chr03	34500001	34750000	6	9.06673e-06
Chr03	31500001	31750000	778	0.000441071		Chr03	32750001	33000000	411	0.000399539		Chr03	32250001	32500000	198	0.000150245		Chr03	31500001	31750000	442	0.000192965		Chr03	35500001	35750000	21	1.65198e-05		Chr03	33250001	33500000	72	3.79398e-05		Chr03	34750001	35000000	75	8.33824e-05
Chr03	31750001	32000000	124	0.000106263		Chr03	33000001	33250000	784	0.000766972		Chr03	32500001	32750000	201	0.000172356		Chr03	31750001	32000000	87	3.04447e-05		Chr03	35750001	36000000	18	1.57405e-05		Chr03	33500001	33750000	84	6.03008e-05		Chr03	35000001	35250000	21	2.0445e-05
Chr03	32000001	32250000	382	0.000321653		Chr03	33250001	33500000	479	0.000464334		Chr03	32750001	33000000	238	0.000215504		Chr03	32000001	32250000	304	0.000142958		Chr03	36000001	36250000	11	9.00441e-06		Chr03	33750001	34000000	80	4.70089e-05		Chr03	35250001	35500000	34	3.91128e-05
Chr03	32250001	32500000	480	0.00037873		Chr03	33500001	33750000	224	0.000205526		Chr03	33000001	33250000	763	0.000803082		Chr03	32250001	32500000	339	0.000168642		Chr03	36250001	36500000	9	8.41566e-06		Chr03	34000001	34250000	131	9.75616e-05		Chr03	35500001	35750000	14	1.52892e-05
Chr03	32500001	32750000	491	0.000409487		Chr03	33750001	34000000	484	0.000514231		Chr03	33250001	33500000	310	0.000252155		Chr03	32500001	32750000	383	0.000152935		Chr03	36500001	36750000	25	1.87537e-05		Chr03	34250001	34500000	119	4.81341e-05		Chr03	35750001	36000000	15	2.00893e-05
Chr03	32750001	33000000	656	0.000639447		Chr03	34000001	34250000	329	0.000338617		Chr03	33500001	33750000	216	0.000188303		Chr03	32750001	33000000	450	0.000156832		Chr03	36750001	37000000	233	0.000191948		Chr03	34500001	34750000	6	3.35452e-06		Chr03	36000001	36250000	6	6.7556e-06
Chr03	33000001	33250000	1856	0.001599		Chr03	34250001	34500000	378	0.000303398		Chr03	33750001	34000000	426	0.000327634		Chr03	33000001	33250000	1223	0.000431439		Chr03	37000001	37250000	85	8.58228e-05		Chr03	34750001	35000000	132	6.10453e-05		Chr03	36250001	36500000	8	8.8001e-06
Chr03	33250001	33500000	890	0.000822079		Chr03	34500001	34750000	37	3.31971e-05		Chr03	34000001	34250000	287	0.000196925		Chr03	33250001	33500000	615	0.000256071		Chr03	37250001	37500000	51	5.46514e-05		Chr03	35000001	35250000	209	0.000108243		Chr03	36500001	36750000	16	1.76892e-05
Chr03	33500001	33750000	666	0.000397541		Chr03	34750001	35000000	342	0.000278574		Chr03	34250001	34500000	365	0.000284662		Chr03	33500001	33750000	355	0.000146613		Chr03	37500001	37750000	13	8.88326e-06		Chr03	35250001	35500000	67	3.65744e-05		Chr03	36750001	37000000	215	0.00025221
Chr03	33750001	34000000	861	0.000711174		Chr03	35000001	35250000	101	0.000100184		Chr03	34500001	34750000	25	1.79379e-05		Chr03	33750001	34000000	590	0.000201923		Chr03	37750001	38000000	22	1.60349e-05		Chr03	35500001	35750000	76	3.30717e-05		Chr03	37000001	37250000	100	0.000134412
Chr03	34000001	34250000	880	0.000640945		Chr03	35250001	35500000	333	0.000251783		Chr03	34750001	35000000	283	0.000151474		Chr03	34000001	34250000	573	0.000201316		Chr03	38000001	38250000	41	3.44427e-05		Chr03	35750001	36000000	68	3.46691e-05		Chr03	37250001	37500000	35	5.65342e-05
Chr03	34250001	34500000	886	0.000700427		Chr03	35500001	35750000	292	0.000187545		Chr03	35000001	35250000	91	5.73292e-05		Chr03	34250001	34500000	559	0.000222401		Chr03	38250001	38500000	28	2.63382e-05		Chr03	36000001	36250000	14	9.06894e-06		Chr03	37500001	37750000	6	8.17781e-06
Chr03	34500001	34750000	73	5.66882e-05		Chr03	35750001	36000000	196	0.000132915		Chr03	35250001	35500000	261	0.000163676		Chr03	34500001	34750000	57	2.88875e-05		Chr03	38500001	38750000	82	6.80393e-05		Chr03	36250001	36500000	31	1.36511e-05		Chr03	37750001	38000000	11	9.86679e-06
Chr03	34750001	35000000	579	0.000345383		Chr03	36000001	36250000	76	6.5283e-05		Chr03	35500001	35750000	302	0.000197475		Chr03	34750001	35000000	348	0.000158309		Chr03	38750001	39000000	21	2.25458e-05		Chr03	36500001	36750000	45	2.0509e-05		Chr03	38000001	38250000	19	2.0356e-05
Chr03	35000001	35250000	421	0.000303414		Chr03	36250001	36500000	144	0.000113452		Chr03	35750001	36000000	159	0.000105338		Chr03	35000001	35250000	335	0.000295657		Chr03	39000001	39250000	38	2.7949e-05		Chr03	36750001	37000000	413	0.0002298		Chr03	38250001	38500000	23	2.32005e-05
Chr03	35250001	35500000	637	0.000568544		Chr03	36500001	36750000	328	0.000257484		Chr03	36000001	36250000	67	4.687e-05		Chr03	35250001	35500000	464	0.000201176		Chr03	39250001	39500000	54	5.63493e-05		Chr03	37000001	37250000	175	0.000129324		Chr03	38500001	38750000	58	5.66259e-05
Chr03	35500001	35750000	875	0.000758272		Chr03	36750001	37000000	975	0.000783791		Chr03	36250001	36500000	130	0.000119592		Chr03	35500001	35750000	544	0.000241858		Chr03	39500001	39750000	62	4.57695e-05		Chr03	37250001	37500000	115	6.68549e-05		Chr03	38750001	39000000	12	1.6978e-05
Chr03	35750001	36000000	559	0.000373576		Chr03	37000001	37250000	657	0.000557582		Chr03	36500001	36750000	351	0.000338818		Chr03	35750001	36000000	270	0.000144172		Chr03	39750001	40000000	86	4.9839e-05		Chr03	37500001	37750000	30	1.52493e-05		Chr03	39000001	39250000	33	3.45791e-05
Chr03	36000001	36250000	157	0.000124335		Chr03	37250001	37500000	568	0.000446229		Chr03	36750001	37000000	949	0.000720776		Chr03	36000001	36250000	106	5.25258e-05		Chr03	40000001	40250000	47	3.05293e-05		Chr03	37750001	38000000	52	2.64987e-05		Chr03	39250001	39500000	32	4.08905e-05
Chr03	36250001	36500000	354	0.000210855		Chr03	37500001	37750000	238	0.000224739		Chr03	37000001	37250000	748	0.00071724		Chr03	36250001	36500000	190	7.50848e-05		Chr03	40250001	40500000	114	0.000104681		Chr03	38000001	38250000	68	4.18227e-05		Chr03	39500001	39750000	31	2.83568e-05
Chr03	36500001	36750000	646	0.000437331		Chr03	37750001	38000000	220	0.000219114		Chr03	37250001	37500000	664	0.00062572		Chr03	36500001	36750000	386	0.000163139		Chr03	40500001	40750000	110	7.14342e-05		Chr03	38250001	38500000	58	2.86578e-05		Chr03	39750001	40000000	40	3.60907e-05
Chr03	36750001	37000000	1995	0.00132859		Chr03	38000001	38250000	164	0.000112649		Chr03	37500001	37750000	127	8.12396e-05		Chr03	36750001	37000000	1016	0.000460936		Chr03	40750001	41000000	178	0.000143217		Chr03	38500001	38750000	146	7.233e-05		Chr03	40000001	40250000	25	2.65782e-05
Chr03	37000001	37250000	1380	0.000989585		Chr03	38250001	38500000	275	0.000204062		Chr03	37750001	38000000	179	0.000101601		Chr03	37000001	37250000	860	0.000381305		Chr03	41000001	41250000	151	0.000126432		Chr03	38750001	39000000	39	2.33238e-05		Chr03	40250001	40500000	37	5.12906e-05
Chr03	37250001	37500000	1369	0.00109281		Chr03	38500001	38750000	682	0.000660449		Chr03	38000001	38250000	159	0.000106838		Chr03	37250001	37500000	1009	0.000367943		Chr03	41250001	41500000	27	2.18707e-05		Chr03	39000001	39250000	71	3.70718e-05		Chr03	40500001	40750000	84	8.52527e-05
Chr03	37500001	37750000	529	0.00036834		Chr03	38750001	39000000	339	0.000276086		Chr03	38250001	38500000	216	0.000136217		Chr03	37500001	37750000	334	0.000121522		Chr03	41500001	41750000	46	2.80013e-05		Chr03	39250001	39500000	95	4.93384e-05		Chr03	40750001	41000000	54	5.99161e-05
Chr03	37750001	38000000	437	0.000331695		Chr03	39000001	39250000	569	0.000547876		Chr03	38500001	38750000	553	0.000350977		Chr03	37750001	38000000	238	0.00011675		Chr03	41750001	42000000	54	4.11804e-05		Chr03	39500001	39750000	129	7.24547e-05		Chr03	41000001	41250000	73	5.63636e-05
Chr03	38000001	38250000	791	0.00051961		Chr03	39250001	39500000	374	0.000380149		Chr03	38750001	39000000	170	0.000107478		Chr03	38000001	38250000	397	0.000161044		Chr03	42000001	42250000	74	4.98916e-05		Chr03	39750001	40000000	136	6.25052e-05		Chr03	41250001	41500000	14	1.9378e-05
Chr03	38250001	38500000	646	0.000467152		Chr03	39500001	39750000	456	0.000441316		Chr03	39000001	39250000	542	0.000382812		Chr03	38250001	38500000	387	0.000160713		Chr03	42250001	42500000	51	4.10065e-05		Chr03	40000001	40250000	93	4.38566e-05		Chr03	41500001	41750000	40	3.93793e-05
Chr03	38500001	38750000	1012	0.00066461		Chr03	39750001	40000000	452	0.000397364		Chr03	39250001	39500000	286	0.000242213		Chr03	38500001	38750000	732	0.00028253		Chr03	42500001	42750000	63	4.80717e-05		Chr03	40250001	40500000	154	9.94239e-05		Chr03	41750001	42000000	34	3.79571e-05
Chr03	38750001	39000000	514	0.000459218		Chr03	40000001	40250000	459	0.000440031		Chr03	39500001	39750000	372	0.000311089		Chr03	38750001	39000000	338	0.000125578		Chr03	42750001	43000000	50	4.41233e-05		Chr03	40500001	40750000	423	0.000235724		Chr03	42000001	42250000	48	4.94244e-05
Chr03	39000001	39250000	1024	0.000923595		Chr03	40250001	40500000	588	0.000561025		Chr03	39750001	40000000	387	0.000292892		Chr03	39000001	39250000	684	0.000277164		Chr03	43000001	43250000	78	5.90185e-05		Chr03	40750001	41000000	325	0.000254137		Chr03	42250001	42500000	22	2.7912e-05
Chr03	39250001	39500000	1320	0.000986262		Chr03	40500001	40750000	470	0.00029941		Chr03	40000001	40250000	134	0.000103975		Chr03	39250001	39500000	687	0.000264924		Chr03	43250001	43500000	21	2.17319e-05		Chr03	41000001	41250000	177	0.000161451		Chr03	42500001	42750000	52	5.60032e-05
Chr03	39500001	39750000	1022	0.000829386		Chr03	40750001	41000000	348	0.000177361		Chr03	40250001	40500000	664	0.000542403		Chr03	39500001	39750000	666	0.000273387		Chr03	43500001	43750000	36	2.16281e-05		Chr03	41250001	41500000	44	2.61811e-05		Chr03	42750001	43000000	30	3.61791e-05
Chr03	39750001	40000000	994	0.000732689		Chr03	41000001	41250000	213	0.000153393		Chr03	40500001	40750000	618	0.000608236		Chr03	39750001	40000000	601	0.00025779		Chr03	43750001	44000000	131	0.000126036		Chr03	41500001	41750000	123	5.93201e-05		Chr03	43000001	43250000	34	4.33791e-05
Chr03	40000001	40250000	1322	0.000895183		Chr03	41250001	41500000	129	9.5681e-05		Chr03	40750001	41000000	258	0.000201808		Chr03	40000001	40250000	665	0.00027267		Chr03	44000001	44250000	102	7.32545e-05		Chr03	41750001	42000000	164	9.27699e-05		Chr03	43250001	43500000	22	2.15118e-05
Chr03	40250001	40500000	1303	0.000938908		Chr03	41500001	41750000	397	0.000276066		Chr03	41000001	41250000	354	0.000159204		Chr03	40250001	40500000	855	0.000343593		Chr03	44250001	44500000	37	2.7793e-05		Chr03	42000001	42250000	115	5.8071e-05		Chr03	43500001	43750000	46	5.47589e-05
Chr03	40500001	40750000	1180	0.000997855		Chr03	41750001	42000000	258	0.00027042		Chr03	41250001	41500000	77	5.89228e-05		Chr03	40500001	40750000	951	0.000802275		Chr03	44500001	44750000	28	2.57321e-05		Chr03	42250001	42500000	63	3.82355e-05		Chr03	43750001	44000000	184	0.000236224
Chr03	40750001	41000000	1116	0.000946046		Chr03	42000001	42250000	472	0.000325827		Chr03	41500001	41750000	355	0.000259317		Chr03	40750001	41000000	774	0.000514734		Chr03	44750001	45000000	190	0.00012934		Chr03	42500001	42750000	139	7.55019e-05		Chr03	44000001	44250000	40	4.30249e-05
Chr03	41000001	41250000	853	0.000647729		Chr03	42250001	42500000	138	0.000123578		Chr03	41750001	42000000	382	0.000409811		Chr03	41000001	41250000	623	0.000410117		Chr03	45000001	45250000	114	7.43442e-05		Chr03	42750001	43000000	61	3.04574e-05		Chr03	44250001	44500000	25	2.80009e-05
Chr03	41250001	41500000	666	0.000514237		Chr03	42500001	42750000	571	0.000485475		Chr03	42000001	42250000	386	0.00030612		Chr03	41250001	41500000	442	0.000376803		Chr03	45250001	45500000	61	3.71804e-05		Chr03	43000001	43250000	112	6.07918e-05		Chr03	44500001	44750000	24	3.07563e-05
Chr03	41500001	41750000	1177	0.000910401		Chr03	42750001	43000000	185	0.000173835		Chr03	42250001	42500000	76	4.73407e-05		Chr03	41500001	41750000	659	0.000346096		Chr03	45500001	45750000	379	0.000293183		Chr03	43250001	43500000	52	3.37906e-05		Chr03	44750001	45000000	186	0.00024424
Chr03	41750001	42000000	909	0.000755003		Chr03	43000001	43250000	320	0.000271425		Chr03	42500001	42750000	557	0.000373642		Chr03	41750001	42000000	641	0.00029349		Chr03	45750001	46000000	61	3.97595e-05		Chr03	43500001	43750000	113	4.23333e-05		Chr03	45000001	45250000	84	8.38289e-05
Chr03	42000001	42250000	1201	0.00104202		Chr03	43250001	43500000	128	9.6049e-05		Chr03	42750001	43000000	178	0.000113231		Chr03	42000001	42250000	567	0.000247587		Chr03	46000001	46250000	56	4.15261e-05		Chr03	43750001	44000000	297	0.000205188		Chr03	45250001	45500000	66	7.83158e-05
Chr03	42250001	42500000	805	0.000594893		Chr03	43500001	43750000	352	0.000247358		Chr03	43000001	43250000	322	0.000237523		Chr03	42250001	42500000	394	0.000142308		Chr03	46250001	46500000	59	5.36656e-05		Chr03	44000001	44250000	191	9.44027e-05		Chr03	45500001	45750000	235	0.000276713
Chr03	42500001	42750000	1269	0.00101873		Chr03	43750001	44000000	145	9.98907e-05		Chr03	43250001	43500000	136	8.1689e-05		Chr03	42500001	42750000	730	0.000281535		Chr03	46500001	46750000	12	7.51523e-06		Chr03	44250001	44500000	100	5.01215e-05		Chr03	45750001	46000000	40	5.04912e-05
Chr03	42750001	43000000	597	0.000516023		Chr03	44000001	44250000	501	0.000286341		Chr03	43500001	43750000	454	0.000350158		Chr03	42750001	43000000	397	0.000179085		Chr03	46750001	47000000	46	3.098e-05		Chr03	44500001	44750000	216	9.76356e-05		Chr03	46000001	46250000	23	2.69341e-05
Chr03	43000001	43250000	759	0.000566831		Chr03	44250001	44500000	104	7.25512e-05		Chr03	43750001	44000000	201	0.000173186		Chr03	43000001	43250000	717	0.000418874		Chr03	47000001	47250000	49	2.62866e-05		Chr03	44750001	45000000	438	0.000318024		Chr03	46250001	46500000	54	6.23144e-05
Chr03	43250001	43500000	748	0.000479533		Chr03	44500001	44750000	89	6.04772e-05		Chr03	44000001	44250000	669	0.000514167		Chr03	43250001	43500000	334	0.000144411		Chr03	47250001	47500000	83	5.38924e-05		Chr03	45000001	45250000	488	0.000323073		Chr03	46500001	46750000	8	1.10223e-05
Chr03	43500001	43750000	1250	0.00097701		Chr03	44750001	45000000	86	6.04657e-05		Chr03	44250001	44500000	443	0.000195843		Chr03	43500001	43750000	814	0.000369531		Chr03	47500001	47750000	73	6.38836e-05		Chr03	45250001	45500000	227	0.00010774		Chr03	46750001	47000000	26	2.96899e-05
Chr03	43750001	44000000	786	0.000643811		Chr03	45000001	45250000	552	0.000450664		Chr03	44500001	44750000	175	0.00014644		Chr03	43750001	44000000	597	0.000660508		Chr03	47750001	48000000	21	1.57232e-05		Chr03	45500001	45750000	444	0.000352887		Chr03	47000001	47250000	40	3.40458e-05
Chr03	44000001	44250000	1781	0.0012731		Chr03	45250001	45500000	245	0.000203568		Chr03	44750001	45000000	252	9.78532e-05		Chr03	44000001	44250000	1326	0.0012493		Chr03	48000001	48250000	16	1.69525e-05		Chr03	45750001	46000000	88	6.3244e-05		Chr03	47250001	47500000	47	4.22244e-05
Chr03	44250001	44500000	970	0.00083156		Chr03	45500001	45750000	680	0.000520836		Chr03	45000001	45250000	639	0.000505954		Chr03	44250001	44500000	735	0.00068177		Chr03	48250001	48500000	27	2.05719e-05		Chr03	46000001	46250000	120	8.72174e-05		Chr03	47500001	47750000	56	6.40934e-05
Chr03	44500001	44750000	527	0.000442272		Chr03	45750001	46000000	407	0.000341783		Chr03	45250001	45500000	261	0.000194322		Chr03	44500001	44750000	364	0.000373772		Chr03	48500001	48750000	38	2.1057e-05		Chr03	46250001	46500000	75	6.01099e-05		Chr03	47750001	48000000	11	1.3778e-05
Chr03	44750001	45000000	946	0.000832916		Chr03	46000001	46250000	497	0.000386742		Chr03	45500001	45750000	467	0.000379942		Chr03	44750001	45000000	714	0.000692287		Chr03	48750001	49000000	249	0.000278481		Chr03	46500001	46750000	24	1.0487e-05		Chr03	48000001	48250000	16	2.22226e-05
Chr03	45000001	45250000	1048	0.000876839		Chr03	46250001	46500000	274	0.000221756		Chr03	45750001	46000000	475	0.000384569		Chr03	45000001	45250000	879	0.000755328		Chr03	49000001	49250000	46	4.20102e-05		Chr03	46750001	47000000	66	3.53993e-05		Chr03	48250001	48500000	55	6.67592e-05
Chr03	45250001	45500000	664	0.000439097		Chr03	46500001	46750000	148	0.00014626		Chr03	46000001	46250000	430	0.000315504		Chr03	45250001	45500000	494	0.000347553		Chr03	49250001	49500000	76	5.91209e-05		Chr03	47000001	47250000	77	3.91667e-05		Chr03	48500001	48750000	45	5.90253e-05
Chr03	45500001	45750000	1750	0.00113708		Chr03	46750001	47000000	312	0.000247493		Chr03	46250001	46500000	256	0.000159987		Chr03	45500001	45750000	1079	0.000544234		Chr03	49500001	49750000	57	3.57428e-05		Chr03	47250001	47500000	155	7.83121e-05		Chr03	48750001	49000000	27	3.16455e-05
Chr03	45750001	46000000	902	0.000608834		Chr03	47000001	47250000	314	0.000212651		Chr03	46500001	46750000	121	8.6518e-05		Chr03	45750001	46000000	565	0.000251945		Chr03	49750001	50000000	104	6.98588e-05		Chr03	47500001	47750000	200	0.000126302		Chr03	49000001	49250000	23	3.22672e-05
Chr03	46000001	46250000	821	0.000659662		Chr03	47250001	47500000	276	0.000199483		Chr03	46750001	47000000	409	0.000212773		Chr03	46000001	46250000	564	0.000248811		Chr03	50000001	50250000	65	3.45819e-05		Chr03	47750001	48000000	39	2.85303e-05		Chr03	49250001	49500000	58	5.59143e-05
Chr03	46250001	46500000	398	0.000342948		Chr03	47500001	47750000	177	0.000127628		Chr03	47000001	47250000	359	0.000249574		Chr03	46250001	46500000	348	0.000172135		Chr03	50250001	50500000	87	4.81589e-05		Chr03	48000001	48250000	44	2.73345e-05		Chr03	49500001	49750000	36	4.21354e-05
Chr03	46500001	46750000	426	0.000228944		Chr03	47750001	48000000	197	0.000174439		Chr03	47250001	47500000	514	0.000218929		Chr03	46500001	46750000	364	0.000186752		Chr03	50500001	50750000	93	0.000107277		Chr03	48250001	48500000	77	5.76975e-05		Chr03	49750001	50000000	68	6.20491e-05
Chr03	46750001	47000000	1157	0.000749751		Chr03	48000001	48250000	298	0.000290866		Chr03	47500001	47750000	193	0.000125136		Chr03	46750001	47000000	616	0.000268483		Chr03	50750001	51000000	134	7.36266e-05		Chr03	48500001	48750000	59	3.2563e-05		Chr03	50000001	50250000	45	5.14687e-05
Chr03	47000001	47250000	722	0.000508492		Chr03	48250001	48500000	572	0.000403561		Chr03	47750001	48000000	343	0.000241718		Chr03	47000001	47250000	549	0.000271364		Chr03	51000001	51250000	199	0.000112071		Chr03	48750001	49000000	272	0.000144681		Chr03	50250001	50500000	57	5.72479e-05
Chr03	47250001	47500000	993	0.000748157		Chr03	48500001	48750000	576	0.000496163		Chr03	48000001	48250000	174	0.00012706		Chr03	47250001	47500000	820	0.000428543		Chr03	51250001	51500000	101	6.87864e-05		Chr03	49000001	49250000	80	3.69132e-05		Chr03	50500001	50750000	63	8.94241e-05
Chr03	47500001	47750000	705	0.000597002		Chr03	48750001	49000000	325	0.00026382		Chr03	48250001	48500000	523	0.000318298		Chr03	47500001	47750000	509	0.000237464		Chr03	51500001	51750000	65	4.06952e-05		Chr03	49250001	49500000	106	5.03335e-05		Chr03	50750001	51000000	100	6.92591e-05
Chr03	47750001	48000000	770	0.000668862		Chr03	49000001	49250000	531	0.000448577		Chr03	48500001	48750000	348	0.000224972		Chr03	47750001	48000000	453	0.000168885		Chr03	51750001	52000000	57	2.96292e-05		Chr03	49500001	49750000	86	4.45967e-05		Chr03	51000001	51250000	183	0.000148762
Chr03	48000001	48250000	603	0.000529154		Chr03	49250001	49500000	463	0.000307931		Chr03	48750001	49000000	270	0.000187723		Chr03	48000001	48250000	389	0.000214991		Chr03	52000001	52250000	95	0.000106846		Chr03	49750001	50000000	153	0.000105486		Chr03	51250001	51500000	74	6.75629e-05
Chr03	48250001	48500000	1381	0.00107113		Chr03	49500001	49750000	738	0.000599543		Chr03	49000001	49250000	402	0.000258454		Chr03	48250001	48500000	802	0.000350661		Chr03	52250001	52500000	105	5.56752e-05		Chr03	50000001	50250000	92	5.06187e-05		Chr03	51500001	51750000	55	5.24478e-05
Chr03	48500001	48750000	1796	0.00119296		Chr03	49750001	50000000	622	0.00046505		Chr03	49250001	49500000	434	0.00027514		Chr03	48500001	48750000	790	0.00027931		Chr03	52500001	52750000	96	6.36592e-05		Chr03	50250001	50500000	455	0.000190535		Chr03	51750001	52000000	42	3.71573e-05
Chr03	48750001	49000000	928	0.000825198		Chr03	50000001	50250000	974	0.000887526		Chr03	49500001	49750000	755	0.000542634		Chr03	48750001	49000000	695	0.000524204		Chr03	52750001	53000000	108	6.92338e-05		Chr03	50500001	50750000	1074	0.000715094		Chr03	52000001	52250000	75	0.000110404
Chr03	49000001	49250000	1309	0.00109395		Chr03	50250001	50500000	878	0.000580437		Chr03	49750001	50000000	589	0.000367379		Chr03	49000001	49250000	850	0.000431997		Chr03	53000001	53250000	109	7.9798e-05		Chr03	50750001	51000000	823	0.000631044		Chr03	52250001	52500000	51	4.31132e-05
Chr03	49250001	49500000	1569	0.00121068		Chr03	50500001	50750000	750	0.000531175		Chr03	50000001	50250000	609	0.000441577		Chr03	49250001	49500000	940	0.000429762		Chr03	53250001	53500000	72	3.8947e-05		Chr03	51000001	51250000	887	0.00068623		Chr03	52500001	52750000	52	5.01366e-05
Chr03	49500001	49750000	1700	0.00150379		Chr03	50750001	51000000	650	0.000523777		Chr03	50250001	50500000	1042	0.00068699		Chr03	49500001	49750000	1096	0.000380934		Chr04	1	250000	427	0.000503566		Chr03	51250001	51500000	342	0.000244585		Chr03	52750001	53000000	62	4.88925e-05
Chr03	49750001	50000000	2385	0.0018786		Chr03	51000001	51250000	969	0.00074112		Chr03	50500001	50750000	787	0.000553464		Chr03	49750001	50000000	1422	0.000530011		Chr04	250001	500000	715	0.000502378		Chr03	51500001	51750000	111	6.04642e-05		Chr03	53000001	53250000	71	6.37389e-05
Chr03	50000001	50250000	1885	0.0015407		Chr03	51250001	51500000	363	0.000314581		Chr03	50750001	51000000	697	0.000483988		Chr03	50000001	50250000	1085	0.000438416		Chr04	500001	750000	121	8.45308e-05		Chr03	51750001	52000000	92	3.91157e-05		Chr03	53250001	53500000	54	6.91595e-05
Chr03	50250001	50500000	2566	0.00198889		Chr03	51500001	51750000	646	0.000425677		Chr03	51000001	51250000	1035	0.000703642		Chr03	50250001	50500000	1414	0.000494006		Chr04	1250001	1500000	388	0.000246525		Chr03	52000001	52250000	275	0.000174316		Chr04	1	250000	149	0.000137276
Chr03	50500001	50750000	2514	0.00191958		Chr03	51750001	52000000	1056	0.000684734		Chr03	51250001	51500000	442	0.000387419		Chr03	50500001	50750000	1506	0.000811897		Chr04	1500001	1750000	434	0.000359011		Chr03	52250001	52500000	552	0.000265501		Chr04	250001	500000	150	0.00013043
Chr03	50750001	51000000	1716	0.00141764		Chr03	52000001	52250000	502	0.00037489		Chr03	51500001	51750000	726	0.000467096		Chr03	50750001	51000000	1341	0.00115405		Chr04	1750001	2000000	459	0.000357475		Chr03	52500001	52750000	126	7.20743e-05		Chr04	500001	750000	29	2.24899e-05
Chr03	51000001	51250000	2262	0.00206393		Chr03	52250001	52500000	663	0.000456559		Chr03	51750001	52000000	872	0.000528104		Chr03	51000001	51250000	1690	0.000909035		Chr04	2000001	2250000	307	0.000309649		Chr03	52750001	53000000	145	5.97127e-05		Chr04	1250001	1500000	94	7.79663e-05
Chr03	51250001	51500000	1112	0.00093017		Chr03	52500001	52750000	637	0.000389423		Chr03	52000001	52250000	535	0.000366329		Chr03	51250001	51500000	817	0.000499694		Chr04	2250001	2500000	694	0.000717113		Chr03	53000001	53250000	169	0.000104444		Chr04	1500001	1750000	80	7.76956e-05
Chr03	51500001	51750000	1559	0.00130301		Chr03	52750001	53000000	988	0.000725806		Chr03	52250001	52500000	565	0.000378558		Chr03	51500001	51750000	1059	0.000449595		Chr04	2500001	2750000	449	0.000375576		Chr03	53250001	53500000	142	0.000102895		Chr04	1750001	2000000	79	7.29854e-05
Chr03	51750001	52000000	2181	0.00165705		Chr03	53000001	53250000	1070	0.00087247		Chr03	52500001	52750000	542	0.000284232		Chr03	51750001	52000000	1433	0.000599416		Chr04	2750001	3000000	682	0.000603264		Chr04	1	250000	355	0.000199929		Chr04	2000001	2250000	108	0.000103037
Chr03	52000001	52250000	2475	0.00186232		Chr03	53250001	53500000	528	0.000521124		Chr03	52750001	53000000	737	0.000623264		Chr03	52000001	52250000	1398	0.000631889		Chr04	3000001	3250000	299	0.000229668		Chr04	250001	500000	231	0.000129463		Chr04	2250001	2500000	195	0.000195247
Chr03	52250001	52500000	1698	0.00129771		Chr04	1	250000	736	0.000580606		Chr03	53000001	53250000	770	0.000527493		Chr03	52250001	52500000	1195	0.000669189		Chr04	3250001	3500000	239	0.000187623		Chr04	500001	750000	97	4.31068e-05		Chr04	2500001	2750000	94	8.80099e-05
Chr03	52500001	52750000	1682	0.00129967		Chr04	250001	500000	1613	0.000874923		Chr03	53250001	53500000	400	0.000335505		Chr03	52500001	52750000	959	0.000467665		Chr04	3500001	3750000	33	2.53167e-05		Chr04	1250001	1500000	134	6.41197e-05		Chr04	2750001	3000000	235	0.000249041
Chr03	52750001	53000000	2570	0.00196663		Chr04	500001	750000	481	0.000342236		Chr04	1	250000	782	0.00046924		Chr03	52750001	53000000	1237	0.000511261		Chr04	3750001	4000000	188	0.000139659		Chr04	1500001	1750000	158	9.31726e-05		Chr04	3000001	3250000	55	6.91599e-05
Chr03	53000001	53250000	2178	0.00173823		Chr04	1250001	1500000	602	0.000346005		Chr04	250001	500000	1510	0.000754364		Chr03	53000001	53250000	1303	0.000493377		Chr04	4000001	4250000	285	0.000222991		Chr04	1750001	2000000	128	7.40438e-05		Chr04	3250001	3500000	23	2.84451e-05
Chr03	53250001	53500000	2063	0.00167606		Chr04	1500001	1750000	837	0.000531542		Chr04	500001	750000	488	0.000289087		Chr03	53250001	53500000	1090	0.000417323		Chr04	4250001	4500000	162	0.000120852		Chr04	2000001	2250000	235	0.000213382		Chr04	3500001	3750000	21	2.89782e-05
Chr04	1	250000	1455	0.00117031		Chr04	1750001	2000000	564	0.000490138		Chr04	1250001	1500000	686	0.000385831		Chr04	1	250000	827	0.000459708		Chr04	4500001	4750000	69	4.14235e-05		Chr04	2250001	2500000	349	0.000316612		Chr04	3750001	4000000	120	0.000141881
Chr04	250001	500000	2072	0.00161937		Chr04	2000001	2250000	562	0.000346795		Chr04	1500001	1750000	870	0.000490367		Chr04	250001	500000	1169	0.00045049		Chr04	4750001	5000000	162	0.000124402		Chr04	2500001	2750000	224	0.00013539		Chr04	4000001	4250000	42	4.06246e-05
Chr04	500001	750000	659	0.000512093		Chr04	2250001	2500000	680	0.000610404		Chr04	1750001	2000000	591	0.000371664		Chr04	500001	750000	356	0.000137067		Chr04	5000001	5250000	291	0.000235654		Chr04	2750001	3000000	425	0.000312366		Chr04	4250001	4500000	12	1.07557e-05
Chr04	1250001	1500000	756	0.000595		Chr04	2500001	2750000	489	0.000433018		Chr04	2000001	2250000	392	0.000252352		Chr04	1250001	1500000	389	0.000145188		Chr04	5250001	5500000	258	0.000197292		Chr04	3000001	3250000	96	6.65893e-05		Chr04	4500001	4750000	2	1.24445e-06
Chr04	1500001	1750000	1333	0.000904916		Chr04	2750001	3000000	687	0.000594748		Chr04	2250001	2500000	623	0.000441895		Chr04	1500001	1750000	583	0.000288778		Chr04	5500001	5750000	168	0.000148935		Chr04	3250001	3500000	75	3.85746e-05		Chr04	4750001	5000000	8	6.66673e-06
Chr04	1750001	2000000	987	0.000641896		Chr04	3000001	3250000	440	0.000317604		Chr04	2500001	2750000	597	0.000398075		Chr04	1750001	2000000	581	0.000290442		Chr04	5750001	6000000	462	0.000383511		Chr04	3500001	3750000	47	2.75888e-05		Chr04	5000001	5250000	27	2.21339e-05
Chr04	2000001	2250000	854	0.00060596		Chr04	3250001	3500000	383	0.000236906		Chr04	2750001	3000000	792	0.000567534		Chr04	2000001	2250000	569	0.000306059		Chr04	6000001	6250000	66	6.5526e-05		Chr04	3750001	4000000	273	0.000144295		Chr04	5250001	5500000	40	4.21353e-05
Chr04	2250001	2500000	1453	0.00114647		Chr04	3500001	3750000	113	5.13542e-05		Chr04	3000001	3250000	432	0.000288278		Chr04	2250001	2500000	997	0.00061965		Chr04	6250001	6500000	35	2.89191e-05		Chr04	4000001	4250000	108	5.20171e-05		Chr04	5500001	5750000	9	8.00004e-06
Chr04	2500001	2750000	1505	0.00119978		Chr04	3750001	4000000	1377	0.00109886		Chr04	3250001	3500000	345	0.000290286		Chr04	2500001	2750000	957	0.000464906		Chr04	6500001	6750000	159	0.000135703		Chr04	4250001	4500000	48	2.14298e-05		Chr04	5750001	6000000	55	6.29368e-05
Chr04	2750001	3000000	1961	0.00147515		Chr04	4000001	4250000	591	0.000399529		Chr04	3500001	3750000	112	4.39048e-05		Chr04	2750001	3000000	1206	0.000641795		Chr04	6750001	7000000	140	0.000117071		Chr04	4500001	4750000	59	1.68264e-05		Chr04	6000001	6250000	3	2.57779e-06
Chr04	3000001	3250000	955	0.000743614		Chr04	4250001	4500000	369	0.000307045		Chr04	3750001	4000000	1153	0.000795845		Chr04	3000001	3250000	603	0.000237974		Chr04	7000001	7250000	200	0.00017485		Chr04	4750001	5000000	38	1.36196e-05		Chr04	6250001	6500000	9	8.2668e-06
Chr04	3250001	3500000	945	0.000781854		Chr04	4500001	4750000	227	0.000115958		Chr04	4000001	4250000	599	0.000393791		Chr04	3250001	3500000	612	0.00022962		Chr04	7250001	7500000	230	0.000200648		Chr04	5000001	5250000	231	9.57403e-05		Chr04	6500001	6750000	71	7.86694e-05
Chr04	3500001	3750000	337	0.000247077		Chr04	4750001	5000000	264	0.000189678		Chr04	4250001	4500000	356	0.000237596		Chr04	3500001	3750000	238	0.000106122		Chr04	7500001	7750000	168	0.00016417		Chr04	5250001	5500000	95	5.51708e-05		Chr04	6750001	7000000	4	4.44445e-06
Chr04	3750001	4000000	2763	0.0019432		Chr04	5000001	5250000	351	0.000204253		Chr04	4500001	4750000	208	9.44198e-05		Chr04	3750001	4000000	1460	0.000558882		Chr04	7750001	8000000	158	0.000154029		Chr04	5500001	5750000	23	1.65507e-05		Chr04	7000001	7250000	14	1.6089e-05
Chr04	4000001	4250000	1458	0.00117766		Chr04	5250001	5500000	368	0.000341238		Chr04	4750001	5000000	278	0.000208183		Chr04	4000001	4250000	777	0.00030021		Chr04	8000001	8250000	78	7.6266e-05		Chr04	5750001	6000000	153	0.00010316		Chr04	7250001	7500000	24	2.48006e-05
Chr04	4250001	4500000	779	0.000547375		Chr04	5500001	5750000	211	0.000112317		Chr04	5000001	5250000	373	0.000265777		Chr04	4250001	4500000	433	0.000322301		Chr04	8250001	8500000	292	0.000275102		Chr04	6000001	6250000	14	4.19053e-06		Chr04	7500001	7750000	42	2.92471e-05
Chr04	4500001	4750000	429	0.000278603		Chr04	5750001	6000000	717	0.000434407		Chr04	5250001	5500000	482	0.000439938		Chr04	4500001	4750000	289	0.000159177		Chr04	8500001	8750000	396	0.000323468		Chr04	6250001	6500000	37	2.19694e-05		Chr04	7750001	8000000	47	4.60477e-05
Chr04	4750001	5000000	745	0.000586126		Chr04	6000001	6250000	61	4.118e-05		Chr04	5500001	5750000	172	0.000204372		Chr04	4750001	5000000	506	0.000220602		Chr04	8750001	9000000	128	8.99339e-05		Chr04	6500001	6750000	126	7.46858e-05		Chr04	8000001	8250000	42	4.96913e-05
Chr04	5000001	5250000	864	0.000677223		Chr04	6250001	6500000	65	3.82386e-05		Chr04	5750001	6000000	596	0.000420113		Chr04	5000001	5250000	635	0.000294155		Chr04	9000001	9250000	121	0.000107666		Chr04	6750001	7000000	41	2.37896e-05		Chr04	8250001	8500000	28	2.86233e-05
Chr04	5250001	5500000	1308	0.00113027		Chr04	6500001	6750000	153	9.88474e-05		Chr04	6000001	6250000	69	4.94714e-05		Chr04	5250001	5500000	917	0.000777288		Chr04	9250001	9500000	209	0.000178807		Chr04	7000001	7250000	51	2.78322e-05		Chr04	8500001	8750000	99	9.57454e-05
Chr04	5500001	5750000	528	0.000444616		Chr04	6750001	7000000	152	9.42108e-05		Chr04	6250001	6500000	65	3.60275e-05		Chr04	5500001	5750000	295	0.000106283		Chr04	9500001	9750000	288	0.000336295		Chr04	7250001	7500000	56	3.42137e-05		Chr04	8750001	9000000	53	3.87587e-05
Chr04	5750001	6000000	1722	0.0012857		Chr04	7000001	7250000	247	0.00015259		Chr04	6500001	6750000	183	9.94015e-05		Chr04	5750001	6000000	1022	0.000378672		Chr04	9750001	10000000	70	8.43523e-05		Chr04	7500001	7750000	75	3.36231e-05		Chr04	9000001	9250000	46	4.25805e-05
Chr04	6000001	6250000	182	0.000177391		Chr04	7250001	7500000	454	0.000379152		Chr04	6750001	7000000	153	0.0001052		Chr04	6000001	6250000	123	5.0817e-05		Chr04	10000001	10250000	72	7.79296e-05		Chr04	7750001	8000000	83	4.14969e-05		Chr04	9250001	9500000	44	4.60469e-05
Chr04	6250001	6500000	227	0.000105324		Chr04	7500001	7750000	211	0.000210702		Chr04	7000001	7250000	316	0.000187532		Chr04	6250001	6500000	93	3.83727e-05		Chr04	10250001	10500000	30	2.75852e-05		Chr04	8000001	8250000	71	5.72743e-05		Chr04	9500001	9750000	148	0.000144201
Chr04	6500001	6750000	454	0.000248922		Chr04	7750001	8000000	267	0.000202369		Chr04	7250001	7500000	219	0.000160091		Chr04	6500001	6750000	353	0.000142836		Chr04	10500001	10750000	88	9.16614e-05		Chr04	8250001	8500000	81	4.8872e-05		Chr04	9750001	10000000	47	4.6047e-05
Chr04	6750001	7000000	351	0.00029835		Chr04	8000001	8250000	194	0.000206655		Chr04	7500001	7750000	122	8.22614e-05		Chr04	6750001	7000000	260	0.000142953		Chr04	10750001	11000000	208	0.000237365		Chr04	8500001	8750000	191	8.82338e-05		Chr04	10000001	10250000	52	4.9959e-05
Chr04	7000001	7250000	859	0.000682671		Chr04	8250001	8500000	310	0.000314062		Chr04	7750001	8000000	130	7.99578e-05		Chr04	7000001	7250000	523	0.000190771		Chr04	11000001	11250000	188	0.000221391		Chr04	8750001	9000000	125	5.98926e-05		Chr04	10250001	10500000	17	1.59115e-05
Chr04	7250001	7500000	998	0.000724446		Chr04	8500001	8750000	483	0.000356002		Chr04	8000001	8250000	74	5.52943e-05		Chr04	7250001	7500000	523	0.000191774		Chr04	11250001	11500000	255	0.000288339		Chr04	9000001	9250000	104	5.51809e-05		Chr04	10500001	10750000	54	4.97802e-05
Chr04	7500001	7750000	567	0.000479738		Chr04	8750001	9000000	296	0.000134631		Chr04	8250001	8500000	257	0.00015832		Chr04	7500001	7750000	444	0.000165798		Chr04	11500001	11750000	38	4.34645e-05		Chr04	9250001	9500000	70	3.79716e-05		Chr04	10750001	11000000	125	0.000125173
Chr04	7750001	8000000	733	0.000566955		Chr04	9000001	9250000	166	0.000110168		Chr04	8500001	8750000	405	0.000268835		Chr04	7750001	8000000	423	0.000162245		Chr04	11750001	12000000	209	0.000233229		Chr04	9500001	9750000	240	0.000148895		Chr04	11000001	11250000	144	0.000155395
Chr04	8000001	8250000	683	0.000478005		Chr04	9250001	9500000	240	0.000151935		Chr04	8750001	9000000	164	7.42506e-05		Chr04	8000001	8250000	388	0.000142125		Chr04	12000001	12250000	429	0.000532917		Chr04	9750001	10000000	61	4.12937e-05		Chr04	11250001	11500000	173	0.000171494
Chr04	8250001	8500000	1100	0.000850039		Chr04	9500001	9750000	511	0.000626612		Chr04	9000001	9250000	130	7.77999e-05		Chr04	8250001	8500000	674	0.00025065		Chr04	12250001	12500000	1	5.54114e-07		Chr04	10000001	10250000	60	3.89029e-05		Chr04	11500001	11750000	23	2.65783e-05
Chr04	8500001	8750000	952	0.000647004		Chr04	9750001	10000000	50	2.54364e-05		Chr04	9250001	9500000	208	0.000106491		Chr04	8500001	8750000	579	0.000256823		Chr04	12500001	12750000	17	1.98445e-05		Chr04	10250001	10500000	27	1.817e-05		Chr04	11750001	12000000	151	0.000141806
Chr04	8750001	9000000	818	0.00057437		Chr04	10000001	10250000	66	2.52258e-05		Chr04	9500001	9750000	148	6.85308e-05		Chr04	8750001	9000000	536	0.000179935		Chr04	12750001	13000000	134	0.000158272		Chr04	10500001	10750000	71	4.30404e-05		Chr04	12000001	12250000	337	0.000318017
Chr04	9000001	9250000	617	0.000442301		Chr04	10250001	10500000	48	1.77388e-05		Chr04	9750001	10000000	21	1.27252e-05		Chr04	9000001	9250000	182	0.000105907		Chr04	13000001	13250000	16	1.64332e-05		Chr04	10750001	11000000	173	0.000118435		Chr04	12250001	12500000	1	3.55557e-07
Chr04	9250001	9500000	777	0.000545371		Chr04	10500001	10750000	104	5.01435e-05		Chr04	10000001	10250000	21	3.8702e-06		Chr04	9250001	9500000	287	0.000142821		Chr04	13250001	13500000	11	6.8572e-06		Chr04	11000001	11250000	202	0.000145332		Chr04	12500001	12750000	13	1.34224e-05
Chr04	9500001	9750000	1310	0.000949297		Chr04	10750001	11000000	189	0.00015059		Chr04	10250001	10500000	16	1.0955e-05		Chr04	9500001	9750000	501	0.000279191		Chr04	13500001	13750000	40	3.60185e-05		Chr04	11250001	11500000	241	0.000160207		Chr04	12750001	13000000	86	8.9342e-05
Chr04	9750001	10000000	217	0.000169165		Chr04	11000001	11250000	187	0.000169982		Chr04	10500001	10750000	62	2.7586e-05		Chr04	9750001	10000000	132	6.69718e-05		Chr04	13750001	14000000	50	3.6712e-05		Chr04	11500001	11750000	30	2.24981e-05		Chr04	13000001	13250000	10	5.24458e-06
Chr04	10000001	10250000	120	0.00011619		Chr04	11250001	11500000	286	0.000249171		Chr04	10750001	11000000	85	4.80174e-05		Chr04	10000001	10250000	99	5.32684e-05		Chr04	14000001	14250000	86	6.21701e-05		Chr04	11750001	12000000	185	0.000129097		Chr04	13250001	13500000	3	2.31112e-06
Chr04	10250001	10500000	203	0.000122555		Chr04	11500001	11750000	30	2.67137e-05		Chr04	11000001	11250000	96	4.20581e-05		Chr04	10250001	10500000	130	4.47124e-05		Chr04	14250001	14500000	66	4.42979e-05		Chr04	12000001	12250000	455	0.000333395		Chr04	13500001	13750000	35	3.12901e-05
Chr04	10500001	10750000	182	0.000123921		Chr04	11750001	12000000	238	0.0002256		Chr04	11250001	11500000	97	3.72304e-05		Chr04	10500001	10750000	144	7.01085e-05		Chr04	14500001	14750000	45	2.9716e-05		Chr04	12250001	12500000	4	1.65081e-06		Chr04	13750001	14000000	30	3.40455e-05
Chr04	10750001	11000000	552	0.000430172		Chr04	12000001	12250000	297	0.000285222		Chr04	11500001	11750000	10	3.76318e-06		Chr04	10750001	11000000	309	0.000156102		Chr04	15000001	15250000	5	2.99569e-06		Chr04	12500001	12750000	18	1.3249e-05		Chr04	14000001	14250000	74	6.95178e-05
Chr04	11000001	11250000	922	0.000521357		Chr04	12250001	12500000	1	1.74713e-07		Chr04	11750001	12000000	75	3.05644e-05		Chr04	11000001	11250000	297	0.000174915		Chr04	15250001	15500000	60	4.27207e-05		Chr04	12750001	13000000	135	7.90213e-05		Chr04	14250001	14500000	45	4.64904e-05
Chr04	11250001	11500000	900	0.000704011		Chr04	12500001	12750000	11	1.30576e-05		Chr04	12000001	12250000	74	3.29876e-05		Chr04	11250001	11500000	477	0.000259032		Chr04	15750001	16000000	5	3.7576e-06		Chr04	13000001	13250000	23	1.85191e-05		Chr04	14500001	14750000	45	4.3558e-05
Chr04	11500001	11750000	112	0.000107756		Chr04	12750001	13000000	148	0.000148669		Chr04	12500001	12750000	7	3.25206e-06		Chr04	11500001	11750000	83	4.25737e-05		Chr04	16000001	16250000	8	7.23814e-06		Chr04	13250001	13500000	7	4.29632e-06		Chr04	15000001	15250000	4	3.55558e-06
Chr04	11750001	12000000	796	0.000650534		Chr04	13000001	13250000	97	8.30628e-05		Chr04	12750001	13000000	51	3.06729e-05		Chr04	11750001	12000000	533	0.000230068		Chr04	16500001	16750000	8	4.41563e-06		Chr04	13500001	13750000	41	2.5673e-05		Chr04	15250001	15500000	50	4.84465e-05
Chr04	12000001	12250000	1570	0.00110841		Chr04	13250001	13500000	53	5.26184e-05		Chr04	13000001	13250000	11	3.4983e-06		Chr04	12000001	12250000	981	0.000527295		Chr04	17000001	17250000	4	1.74893e-06		Chr04	13750001	14000000	85	7.58052e-05		Chr04	15750001	16000000	5	3.55559e-06
Chr04	12250001	12500000	4	8.871e-07		Chr04	13500001	13750000	144	0.000126181		Chr04	13250001	13500000	6	4.44138e-06		Chr04	12250001	12500000	6	2.79034e-06		Chr04	17250001	17500000	34	3.23296e-05		Chr04	14000001	14250000	117	8.04981e-05		Chr04	16000001	16250000	3	4.26668e-06
Chr04	12500001	12750000	124	6.43029e-05		Chr04	13750001	14000000	143	0.000149786		Chr04	13500001	13750000	43	2.73225e-05		Chr04	12500001	12750000	44	1.77583e-05		Chr04	17750001	18000000	5	2.63205e-06		Chr04	14250001	14500000	96	5.64302e-05		Chr04	16500001	16750000	6	4.80006e-06
Chr04	12750001	13000000	471	0.00034122		Chr04	14000001	14250000	103	7.24622e-05		Chr04	13750001	14000000	81	5.25014e-05		Chr04	12750001	13000000	293	0.000127955		Chr04	18250001	18500000	27	2.16976e-05		Chr04	14500001	14750000	69	4.28186e-05		Chr04	17000001	17250000	5	6.22225e-06
Chr04	13000001	13250000	433	0.00031464		Chr04	14250001	14500000	39	2.17762e-05		Chr04	14000001	14250000	103	7.70367e-05		Chr04	13000001	13250000	226	7.26501e-05		Chr04	18500001	18750000	54	3.90147e-05		Chr04	15000001	15250000	5	4.03176e-06		Chr04	17250001	17500000	20	1.9556e-05
Chr04	13250001	13500000	195	0.000145004		Chr04	14500001	14750000	59	3.17552e-05		Chr04	14250001	14500000	57	2.38537e-05		Chr04	13250001	13500000	90	3.60414e-05		Chr04	18750001	19000000	18	1.4996e-05		Chr04	15250001	15500000	69	5.37391e-05		Chr04	17750001	18000000	2	2.22223e-06
Chr04	13500001	13750000	248	0.00021411		Chr04	15000001	15250000	3	1.14943e-06		Chr04	14500001	14750000	72	2.71769e-05		Chr04	13500001	13750000	170	5.93838e-05		Chr04	19000001	19250000	27	3.61043e-05		Chr04	15750001	16000000	15	9.36527e-06		Chr04	18250001	18500000	16	1.53781e-05
Chr04	13750001	14000000	771	0.000367925		Chr04	15250001	15500000	59	4.22835e-05		Chr04	15000001	15250000	4	6.78283e-07		Chr04	13750001	14000000	257	0.000151821		Chr04	19250001	19500000	132	8.83944e-05		Chr04	16000001	16250000	14	8.07418e-06		Chr04	18500001	18750000	48	3.96472e-05
Chr04	14000001	14250000	421	0.000316084		Chr04	15750001	16000000	21	1.85567e-05		Chr04	15250001	15500000	57	3.13475e-05		Chr04	14000001	14250000	228	0.000172594		Chr04	19750001	20000000	23	1.28836e-05		Chr04	16500001	16750000	17	9.62982e-06		Chr04	18750001	19000000	8	4.44453e-06
Chr04	14250001	14500000	377	0.000227214		Chr04	16000001	16250000	19	1.44278e-05		Chr04	15750001	16000000	20	1.62141e-05		Chr04	14250001	14500000	162	0.000107701		Chr04	20000001	20250000	17	1.19656e-05		Chr04	17000001	17250000	7	4.13761e-06		Chr04	19000001	19250000	24	3.83114e-05
Chr04	14500001	14750000	296	0.000179394		Chr04	16500001	16750000	9	4.51501e-06		Chr04	16000001	16250000	21	1.71804e-05		Chr04	14500001	14750000	145	7.87374e-05		Chr04	20250001	20500000	87	5.38752e-05		Chr04	17250001	17500000	38	2.67102e-05		Chr04	19250001	19500000	114	0.000121616
Chr04	15000001	15250000	32	2.43715e-05		Chr04	17000001	17250000	5	3.26438e-06		Chr04	16500001	16750000	10	6.14645e-06		Chr04	15000001	15250000	8	7.75001e-06		Chr04	20500001	20750000	114	7.30126e-05		Chr04	17750001	18000000	4	2.84658e-06		Chr04	19750001	20000000	18	1.82227e-05
Chr04	15250001	15500000	321	0.000214547		Chr04	17250001	17500000	38	3.21852e-05		Chr04	17000001	17250000	5	4.06042e-06		Chr04	15250001	15500000	89	6.46625e-05		Chr04	21250001	21500000	2	8.13855e-07		Chr04	18250001	18500000	44	2.88582e-05		Chr04	20000001	20250000	19	2.00894e-05
Chr04	15750001	16000000	217	0.000109258		Chr04	17750001	18000000	7	3.85291e-06		Chr04	17250001	17500000	44	3.39433e-05		Chr04	15750001	16000000	53	3.58069e-05		Chr04	22000001	22250000	34	1.99834e-05		Chr04	18500001	18750000	80	4.85441e-05		Chr04	20250001	20500000	82	7.91195e-05
Chr04	16000001	16250000	145	7.66669e-05		Chr04	18250001	18500000	53	4.33956e-05		Chr04	17750001	18000000	5	3.68411e-06		Chr04	16000001	16250000	48	3.27263e-05		Chr04	22750001	23000000	30	1.82687e-05		Chr04	18750001	19000000	33	2.22654e-05		Chr04	20500001	20750000	93	9.14766e-05
Chr04	16500001	16750000	52	3.35654e-05		Chr04	18500001	18750000	20	8.54279e-06		Chr04	18250001	18500000	54	4.10761e-05		Chr04	16500001	16750000	32	1.6605e-05		Chr04	23250001	23500000	12	1.67966e-05		Chr04	19000001	19250000	35	3.52817e-05		Chr04	21250001	21500000	4	3.82224e-06
Chr04	17000001	17250000	32	1.71696e-05		Chr04	18750001	19000000	41	3.98362e-05		Chr04	18500001	18750000	33	1.19866e-05		Chr04	17000001	17250000	19	1.17097e-05		Chr04	23750001	24000000	7	5.00437e-06		Chr04	19250001	19500000	154	9.9735e-05		Chr04	22000001	22250000	25	2.7734e-05
Chr04	17250001	17500000	52	3.36305e-05		Chr04	19000001	19250000	30	4.34768e-05		Chr04	18750001	19000000	16	6.83868e-06		Chr04	17250001	17500000	33	1.5589e-05		Chr04	24250001	24500000	46	3.66941e-05		Chr04	19750001	20000000	27	1.48682e-05		Chr04	22750001	23000000	16	1.74224e-05
Chr04	17750001	18000000	35	2.20005e-05		Chr04	19250001	19500000	48	5.78325e-05		Chr04	19000001	19250000	29	3.53734e-05		Chr04	17750001	18000000	21	1.37501e-05		Chr04	24500001	24750000	3	3.20347e-06		Chr04	20000001	20250000	37	2.44666e-05		Chr04	23250001	23500000	11	1.73334e-05
Chr04	18250001	18500000	139	7.94986e-05		Chr04	19750001	20000000	27	2.04787e-05		Chr04	19250001	19500000	29	1.6823e-05		Chr04	18250001	18500000	96	4.54529e-05		Chr04	25500001	25750000	31	1.78189e-05		Chr04	20250001	20500000	100	5.59549e-05		Chr04	23750001	24000000	5	4.62222e-06
Chr04	18500001	18750000	171	0.000102834		Chr04	20000001	20250000	24	2.54168e-05		Chr04	19750001	20000000	8	4.55752e-06		Chr04	18500001	18750000	97	7.30991e-05		Chr04	26000001	26250000	3	2.04329e-06		Chr04	20500001	20750000	152	9.17538e-05		Chr04	24250001	24500000	29	2.96008e-05
Chr04	18750001	19000000	409	0.000176241		Chr04	20250001	20500000	4	9.74715e-07		Chr04	20000001	20250000	6	4.05577e-06		Chr04	18750001	19000000	119	6.1978e-05		Chr04	26250001	26500000	12	5.47198e-06		Chr04	21250001	21500000	4	2.27514e-06		Chr04	25500001	25750000	10	1.09333e-05
Chr04	19000001	19250000	233	0.000113418		Chr04	20500001	20750000	57	4.57032e-05		Chr04	20250001	20500000	5	3.15448e-06		Chr04	19000001	19250000	66	3.392e-05		Chr04	26500001	26750000	3	2.35498e-06		Chr04	22000001	22250000	47	2.88055e-05		Chr04	26000001	26250000	4	2.93335e-06
Chr04	19250001	19500000	392	0.000247392		Chr04	21250001	21500000	15	1.24047e-05		Chr04	20500001	20750000	53	2.48423e-05		Chr04	19250001	19500000	243	0.000189475		Chr04	26750001	27000000	81	9.24701e-05		Chr04	22750001	23000000	30	1.66779e-05		Chr04	26250001	26500000	10	8.97792e-06
Chr04	19750001	20000000	144	8.89116e-05		Chr04	22000001	22250000	24	1.20373e-05		Chr04	21250001	21500000	11	1.0611e-05		Chr04	19750001	20000000	55	3.07349e-05		Chr04	27500001	27750000	4	2.28573e-06		Chr04	23250001	23500000	17	1.36933e-05		Chr04	26500001	26750000	1	1.42222e-06
Chr04	20000001	20250000	115	8.07482e-05		Chr04	22750001	23000000	19	8.86459e-06		Chr04	22000001	22250000	27	1.2744e-05		Chr04	20000001	20250000	66	3.08397e-05		Chr04	27750001	28000000	4	2.44158e-06		Chr04	23750001	24000000	7	4.84661e-06		Chr04	26750001	27000000	61	6.52501e-05
Chr04	20250001	20500000	259	0.000206693		Chr04	23250001	23500000	16	1.83175e-05		Chr04	22750001	23000000	16	1.03138e-05		Chr04	20250001	20500000	130	0.000116894		Chr04	28000001	28250000	7	5.10825e-06		Chr04	24250001	24500000	58	3.59077e-05		Chr04	27500001	27750000	3	3.37779e-06
Chr04	20500001	20750000	634	0.000356085		Chr04	23750001	24000000	2	9.8391e-07		Chr04	23250001	23500000	19	1.8063e-05		Chr04	20500001	20750000	332	0.000195267		Chr04	28250001	28500000	17	1.21906e-05		Chr04	24500001	24750000	7	7.52387e-06		Chr04	27750001	28000000	3	3.73334e-06
Chr04	21250001	21500000	53	4.28318e-05		Chr04	24250001	24500000	40	2.26591e-05		Chr04	23750001	24000000	3	1.98374e-06		Chr04	21250001	21500000	36	1.31776e-05		Chr04	28500001	28750000	2	5.54116e-07		Chr04	25500001	25750000	34	1.2149e-05		Chr04	28000001	28250000	5	9.51111e-06
Chr04	22000001	22250000	174	0.000108221		Chr04	24500001	24750000	1	6.6207e-07		Chr04	24250001	24500000	44	2.5405e-05		Chr04	22000001	22250000	97	6.3269e-05		Chr04	28750001	29000000	63	2.92503e-05		Chr04	26000001	26250000	8	5.73548e-06		Chr04	28250001	28500000	13	1.47557e-05
Chr04	22750001	23000000	67	4.96632e-05		Chr04	25500001	25750000	33	1.15318e-05		Chr04	24500001	24750000	2	1.44019e-06		Chr04	22750001	23000000	41	1.67019e-05		Chr04	29000001	29250000	6	5.6797e-06		Chr04	26250001	26500000	13	1.02647e-05		Chr04	28500001	28750000	2	7.11116e-07
Chr04	23250001	23500000	88	4.13168e-05		Chr04	26000001	26250000	3	1.88506e-06		Chr04	25500001	25750000	32	1.02958e-05		Chr04	23250001	23500000	36	1.6339e-05		Chr04	30000001	30250000	72	4.78134e-05		Chr04	26500001	26750000	7	2.75135e-06		Chr04	28750001	29000000	50	2.61367e-05
Chr04	23750001	24000000	23	1.64276e-05		Chr04	26250001	26500000	9	4.37708e-06		Chr04	26000001	26250000	4	1.81185e-06		Chr04	23750001	24000000	14	9.04842e-06		Chr04	30250001	30500000	103	7.75646e-05		Chr04	26750001	27000000	112	8.83898e-05		Chr04	29000001	29250000	2	1.51112e-06
Chr04	24250001	24500000	226	0.000133102		Chr04	26500001	26750000	1	8.82759e-07		Chr04	26250001	26500000	9	5.08253e-06		Chr04	24250001	24500000	134	7.1584e-05		Chr04	30500001	30750000	2	2.51082e-06		Chr04	27500001	27750000	3	1.32276e-06		Chr04	30000001	30250000	49	4.24922e-05
Chr04	24500001	24750000	23	1.28469e-05		Chr04	26750001	27000000	84	8.37003e-05		Chr04	26500001	26750000	5	1.77004e-06		Chr04	24500001	24750000	12	7.26618e-06		Chr04	31000001	31250000	3	3.25542e-06		Chr04	27750001	28000000	4	1.82013e-06		Chr04	30250001	30500000	86	8.31209e-05
Chr04	25500001	25750000	41	2.9227e-05		Chr04	28000001	28250000	3	2.56553e-06		Chr04	26750001	27000000	244	0.000128618		Chr04	25500001	25750000	35	1.57261e-05		Chr04	31500001	31750000	6	5.5931e-06		Chr04	28000001	28250000	6	4.32806e-06		Chr04	30500001	30750000	2	1.86667e-06
Chr04	26000001	26250000	20	8.57269e-06		Chr04	28250001	28500000	4	2.53794e-06		Chr04	27500001	27750000	2	9.29154e-07		Chr04	26000001	26250000	11	8.97585e-06		Chr04	32250001	32500000	35	2.75507e-05		Chr04	28250001	28500000	21	1.50479e-05		Chr04	31000001	31250000	4	3.2889e-06
Chr04	26250001	26500000	60	3.57272e-05		Chr04	28750001	29000000	44	1.39133e-05		Chr04	27750001	28000000	1	1.12892e-06		Chr04	26250001	26500000	25	1.66777e-05		Chr04	32500001	32750000	40	3.09795e-05		Chr04	28750001	29000000	53	2.33461e-05		Chr04	31500001	31750000	4	2.13336e-06
Chr04	26500001	26750000	28	1.71292e-05		Chr04	29000001	29250000	2	8.64373e-07		Chr04	28000001	28250000	6	3.28458e-06		Chr04	26500001	26750000	14	9.19361e-06		Chr04	33000001	33250000	6	5.07364e-06		Chr04	29000001	29250000	7	4.46568e-06		Chr04	32250001	32500000	28	3.26232e-05
Chr04	26750001	27000000	692	0.000479761		Chr04	30000001	30250000	82	4.58455e-05		Chr04	28250001	28500000	5	1.84903e-06		Chr04	26750001	27000000	326	0.000228961		Chr04	33500001	33750000	93	6.48535e-05		Chr04	30000001	30250000	75	2.54857e-05		Chr04	32500001	32750000	35	4.10681e-05
Chr04	27500001	27750000	12	7.79036e-06		Chr04	30250001	30500000	76	9.56231e-05		Chr04	28750001	29000000	53	3.3493e-05		Chr04	27500001	27750000	7	5.32261e-06		Chr04	33750001	34000000	49	4.20453e-05		Chr04	30250001	30500000	116	8.91111e-05		Chr04	33000001	33250000	10	7.64459e-06
Chr04	27750001	28000000	6	2.52422e-06		Chr04	30500001	30750000	4	2.70347e-06		Chr04	29000001	29250000	2	5.48203e-07		Chr04	27750001	28000000	4	4.56455e-06		Chr04	34250001	34500000	22	1.83725e-05		Chr04	30500001	30750000	1	2.96297e-07		Chr04	33500001	33750000	86	9.73416e-05
Chr04	28000001	28250000	31	1.62745e-05		Chr04	31000001	31250000	25	1.50631e-05		Chr04	30000001	30250000	80	3.41661e-05		Chr04	28000001	28250000	18	1.21372e-05		Chr04	34500001	34750000	13	9.97417e-06		Chr04	31000001	31250000	4	1.35451e-06		Chr04	33750001	34000000	30	3.8223e-05
Chr04	28250001	28500000	82	5.58509e-05		Chr04	31500001	31750000	5	8.73579e-07		Chr04	30250001	30500000	82	1.93891e-05		Chr04	28250001	28500000	37	2.16858e-05		Chr04	35250001	35500000	123	8.69706e-05		Chr04	31500001	31750000	10	4.38103e-06		Chr04	34250001	34500000	7	4.00006e-06
Chr04	28750001	29000000	42	2.56537e-05		Chr04	32250001	32500000	20	1.26808e-05		Chr04	30500001	30750000	4	2.83393e-06		Chr04	28750001	29000000	53	2.63163e-05		Chr04	35750001	36000000	6	6.42428e-06		Chr04	32250001	32500000	34	2.01915e-05		Chr04	34500001	34750000	9	1.26223e-05
Chr04	29000001	29250000	12	6.95977e-06		Chr04	32500001	32750000	13	8.94728e-06		Chr04	31000001	31250000	21	4.22316e-06		Chr04	29000001	29250000	8	7.5646e-06		Chr04	36000001	36250000	1	4.15585e-07		Chr04	32500001	32750000	50	2.4118e-05		Chr04	35250001	35500000	108	0.000113792
Chr04	30000001	30250000	62	1.89857e-05		Chr04	32750001	33000000	1	7.81611e-07		Chr04	31500001	31750000	5	1.0639e-06		Chr04	30000001	30250000	41	1.46621e-05		Chr04	36250001	36500000	5	4.96971e-06		Chr04	32750001	33000000	1	4.23281e-07		Chr04	35750001	36000000	4	3.46668e-06
Chr04	30250001	30500000	342	0.000270115		Chr04	33000001	33250000	39	2.24291e-05		Chr04	32250001	32500000	33	1.12063e-05		Chr04	30250001	30500000	231	0.000210947		Chr04	37500001	37750000	185	0.000129999		Chr04	33000001	33250000	12	8.45518e-06		Chr04	36000001	36250000	2	2.93333e-06
Chr04	30500001	30750000	1	2.17743e-07		Chr04	33500001	33750000	275	0.000232732		Chr04	32500001	32750000	21	1.19213e-05		Chr04	31000001	31250000	27	1.72825e-05		Chr04	37750001	38000000	54	3.51368e-05		Chr04	33500001	33750000	119	8.05813e-05		Chr04	36250001	36500000	4	4.71112e-06
Chr04	31000001	31250000	49	3.74049e-05		Chr04	33750001	34000000	177	0.000137655		Chr04	32750001	33000000	7	2.27179e-06		Chr04	31500001	31750000	21	1.03389e-05		Chr04	38000001	38250000	55	4.4851e-05		Chr04	33750001	34000000	51	2.98957e-05		Chr04	37500001	37750000	144	0.000141003
Chr04	31500001	31750000	12	9.57271e-06		Chr04	34000001	34250000	1	1.10345e-06		Chr04	33000001	33250000	39	1.56808e-05		Chr04	32250001	32500000	64	4.95978e-05		Chr04	38250001	38500000	36	2.47462e-05		Chr04	34000001	34250000	1	2.6455e-07		Chr04	37750001	38000000	54	5.01378e-05
Chr04	32250001	32500000	94	5.01413e-05		Chr04	34250001	34500000	46	3.41723e-05		Chr04	33500001	33750000	292	0.000120837		Chr04	32500001	32750000	86	5.08e-05		Chr04	38500001	38750000	125	9.01099e-05		Chr04	34250001	34500000	33	1.95881e-05		Chr04	38000001	38250000	52	5.63591e-05
Chr04	32500001	32750000	118	0.000106443		Chr04	34500001	34750000	21	2.24374e-05		Chr04	33750001	34000000	162	0.000117779		Chr04	32750001	33000000	22	1.0484e-05		Chr04	38750001	39000000	285	0.000170691		Chr04	34500001	34750000	14	7.6827e-06		Chr04	38250001	38500000	26	2.60455e-05
Chr04	32750001	33000000	41	2.87834e-05		Chr04	35250001	35500000	39	1.53487e-05		Chr04	34000001	34250000	1	6.73636e-07		Chr04	33000001	33250000	27	1.13228e-05		Chr04	39000001	39250000	270	0.000172961		Chr04	35250001	35500000	161	0.000106782		Chr04	38500001	38750000	95	8.15252e-05
Chr04	33000001	33250000	60	2.12285e-05		Chr04	35750001	36000000	1	8.09196e-07		Chr04	34250001	34500000	46	1.66106e-05		Chr04	33500001	33750000	595	0.000295098		Chr04	39250001	39500000	391	0.00027737		Chr04	35750001	36000000	8	4.98419e-06		Chr04	38750001	39000000	224	0.000186306
Chr04	33500001	33750000	826	0.000629486		Chr04	36000001	36250000	2	2.83219e-06		Chr04	34500001	34750000	21	1.32035e-05		Chr04	33750001	34000000	162	6.51167e-05		Chr04	39500001	39750000	21	1.2468e-05		Chr04	36000001	36250000	3	2.99472e-06		Chr04	39000001	39250000	249	0.000224453
Chr04	33750001	34000000	360	0.000228186		Chr04	36250001	36500000	2	8.45979e-07		Chr04	35250001	35500000	45	1.42224e-05		Chr04	34000001	34250000	4	3.48387e-06		Chr04	39750001	40000000	13	1.18097e-05		Chr04	36250001	36500000	5	3.64024e-06		Chr04	39250001	39500000	330	0.000312691
Chr04	34000001	34250000	32	1.21132e-05		Chr04	37500001	37750000	37	2.0543e-05		Chr04	36000001	36250000	2	1.44019e-06		Chr04	34250001	34500000	57	3.17503e-05		Chr04	40000001	40250000	194	0.000139107		Chr04	37500001	37750000	230	0.000140732		Chr04	39500001	39750000	20	1.2445e-05
Chr04	34250001	34500000	90	5.27066e-05		Chr04	37750001	38000000	2	4.04599e-07		Chr04	36250001	36500000	6	2.13707e-06		Chr04	34500001	34750000	31	2.32341e-05		Chr04	40250001	40500000	26	2.28233e-05		Chr04	37750001	38000000	74	4.50311e-05		Chr04	39750001	40000000	9	7.55565e-06
Chr04	34500001	34750000	56	3.14931e-05		Chr04	38000001	38250000	5	2.93334e-06		Chr04	37500001	37750000	43	2.2816e-05		Chr04	35250001	35500000	344	0.000193524		Chr04	40500001	40750000	63	6.26178e-05		Chr04	38000001	38250000	77	4.72215e-05		Chr04	40000001	40250000	158	0.000154617
Chr04	35250001	35500000	648	0.000429544		Chr04	38500001	38750000	4	1.13104e-06		Chr04	37750001	38000000	7	1.45879e-06		Chr04	35750001	36000000	24	1.32824e-05		Chr04	40750001	41000000	6	2.75327e-06		Chr04	38250001	38500000	40	2.58641e-05		Chr04	40250001	40500000	17	1.2267e-05
Chr04	35750001	36000000	31	1.94764e-05		Chr04	38750001	39000000	48	1.74539e-05		Chr04	38000001	38250000	6	2.19281e-06		Chr04	36000001	36250000	5	3.37097e-06		Chr04	41000001	41250000	47	3.13778e-05		Chr04	38500001	38750000	146	9.30368e-05		Chr04	40500001	40750000	47	6.0092e-05
Chr04	36000001	36250000	23	1.05324e-05		Chr04	39000001	39250000	14	4.49661e-06		Chr04	38250001	38500000	1	1.62602e-07		Chr04	36250001	36500000	20	8.45165e-06		Chr04	41250001	41500000	21	1.02685e-05		Chr04	38750001	39000000	348	0.000184367		Chr04	40750001	41000000	2	2.22222e-06
Chr04	36250001	36500000	30	1.70002e-05		Chr04	39250001	39500000	36	1.80238e-05		Chr04	38500001	38750000	8	1.61674e-06		Chr04	37500001	37750000	506	0.000261653		Chr04	41500001	41750000	10	6.56281e-06		Chr04	39000001	39250000	343	0.000204565		Chr04	41000001	41250000	19	1.57336e-05
Chr04	37500001	37750000	944	0.000588869		Chr04	39500001	39750000	10	9.35183e-06		Chr04	38750001	39000000	67	1.83848e-05		Chr04	37750001	38000000	125	7.12471e-05		Chr04	41750001	42000000	7	4.86583e-06		Chr04	39250001	39500000	450	0.000289047		Chr04	41250001	41500000	17	1.5378e-05
Chr04	37750001	38000000	205	0.000154423		Chr04	39750001	40000000	18	1.49704e-05		Chr04	39000001	39250000	24	8.21854e-06		Chr04	38000001	38250000	104	5.11385e-05		Chr04	42000001	42250000	30	1.48403e-05		Chr04	39500001	39750000	56	2.65846e-05		Chr04	41500001	41750000	9	8.08898e-06
Chr04	38000001	38250000	204	0.000162146		Chr04	40000001	40250000	156	0.000138155		Chr04	39250001	39500000	53	2.45867e-05		Chr04	38250001	38500000	76	5.0414e-05		Chr04	42250001	42500000	34	2.29442e-05		Chr04	39750001	40000000	111	6.2876e-05		Chr04	41750001	42000000	7	8.88893e-06
Chr04	38250001	38500000	89	6.677e-05		Chr04	40250001	40500000	178	0.000165186		Chr04	39500001	39750000	9	6.8526e-06		Chr04	38500001	38750000	195	0.000151981		Chr04	42500001	42750000	44	2.45721e-05		Chr04	40000001	40250000	528	0.0003289		Chr04	42000001	42250000	22	1.99116e-05
Chr04	38500001	38750000	264	0.000222023		Chr04	40500001	40750000	153	0.00010296		Chr04	39750001	40000000	17	1.17866e-05		Chr04	38750001	39000000	608	0.00038131		Chr04	42750001	43000000	31	1.82862e-05		Chr04	40250001	40500000	160	9.33731e-05		Chr04	42250001	42500000	16	1.58225e-05
Chr04	38750001	39000000	757	0.000612455		Chr04	40750001	41000000	57	3.4246e-05		Chr04	40000001	40250000	182	0.0001427		Chr04	39000001	39250000	770	0.000463176		Chr04	43000001	43250000	71	6.02643e-05		Chr04	40500001	40750000	210	0.000147166		Chr04	42500001	42750000	31	3.34229e-05
Chr04	39000001	39250000	1178	0.000887962		Chr04	41000001	41250000	266	0.00017073		Chr04	40250001	40500000	188	0.000163		Chr04	39250001	39500000	709	0.000411151		Chr04	43250001	43500000	36	2.24432e-05		Chr04	40750001	41000000	26	1.51432e-05		Chr04	42750001	43000000	21	2.01781e-05
Chr04	39250001	39500000	1540	0.000866301		Chr04	41250001	41500000	377	0.000387087		Chr04	40500001	40750000	115	8.20918e-05		Chr04	39500001	39750000	71	4.69221e-05		Chr04	43500001	43750000	228	0.000177786		Chr04	41000001	41250000	66	3.75474e-05		Chr04	43000001	43250000	70	7.28072e-05
Chr04	39500001	39750000	66	3.80823e-05		Chr04	41500001	41750000	132	0.000125035		Chr04	40750001	41000000	31	2.03725e-05		Chr04	39750001	40000000	144	9.8628e-05		Chr04	43750001	44000000	138	0.000179495		Chr04	41250001	41500000	260	9.80023e-05		Chr04	43250001	43500000	52	4.64929e-05
Chr04	39750001	40000000	150	8.44195e-05		Chr04	41750001	42000000	276	0.000213768		Chr04	41000001	41250000	141	7.28919e-05		Chr04	40000001	40250000	936	0.000531467		Chr04	44000001	44250000	142	0.000158186		Chr04	41500001	41750000	291	9.20783e-05		Chr04	43500001	43750000	193	0.000194973
Chr04	40000001	40250000	1060	0.000886464		Chr04	42000001	42250000	661	0.000458276		Chr04	41250001	41500000	346	0.000261175		Chr04	40250001	40500000	348	0.000203183		Chr04	44250001	44500000	241	0.000238687		Chr04	41750001	42000000	24	1.33654e-05		Chr04	43750001	44000000	123	0.000125438
Chr04	40250001	40500000	386	0.0003316		Chr04	42250001	42500000	703	0.00044069		Chr04	41500001	41750000	85	7.21361e-05		Chr04	40500001	40750000	380	0.000259628		Chr04	44500001	44750000	286	0.000176213		Chr04	42000001	42250000	85	4.45014e-05		Chr04	44000001	44250000	206	0.000205216
Chr04	40500001	40750000	627	0.000408394		Chr04	42500001	42750000	165	9.77515e-05		Chr04	41750001	42000000	250	0.00021912		Chr04	40750001	41000000	132	6.08413e-05		Chr04	44750001	45000000	164	9.88742e-05		Chr04	42250001	42500000	118	5.49177e-05		Chr04	44250001	44500000	120	0.000134683
Chr04	40750001	41000000	225	0.00018226		Chr04	42750001	43000000	273	0.000211952		Chr04	42000001	42250000	380	0.000233715		Chr04	41000001	41250000	511	0.000179589		Chr04	45000001	45250000	190	0.000139465		Chr04	42500001	42750000	58	2.71336e-05		Chr04	44500001	44750000	211	0.000183883
Chr04	41000001	41250000	1035	0.000721751		Chr04	43000001	43250000	660	0.000421928		Chr04	42250001	42500000	570	0.000360754		Chr04	41250001	41500000	475	0.000442098		Chr04	45250001	45500000	388	0.000229179		Chr04	42750001	43000000	39	2.17999e-05		Chr04	44750001	45000000	142	0.000143754
Chr04	41250001	41500000	661	0.000571665		Chr04	43250001	43500000	392	0.000177229		Chr04	42500001	42750000	131	6.85437e-05		Chr04	41500001	41750000	436	0.000425786		Chr04	45500001	45750000	146	0.0001047		Chr04	43000001	43250000	108	6.68758e-05		Chr04	45000001	45250000	144	0.000131942
Chr04	41500001	41750000	659	0.000545149		Chr04	43500001	43750000	1231	0.000804975		Chr04	42750001	43000000	194	0.000127546		Chr04	41750001	42000000	372	0.000162309		Chr04	45750001	46000000	228	0.000182153		Chr04	43250001	43500000	48	3.0203e-05		Chr04	45250001	45500000	312	0.000237835
Chr04	41750001	42000000	529	0.000492966		Chr04	43750001	44000000	404	0.000346551		Chr04	43000001	43250000	369	0.000228858		Chr04	42000001	42250000	669	0.000248409		Chr04	46000001	46250000	265	0.000280562		Chr04	43500001	43750000	321	0.000184635		Chr04	45500001	45750000	109	9.49495e-05
Chr04	42000001	42250000	1392	0.00113411		Chr04	44000001	44250000	522	0.000319241		Chr04	43250001	43500000	245	0.000148013		Chr04	42250001	42500000	1047	0.000411115		Chr04	46250001	46500000	144	0.000168269		Chr04	43750001	44000000	192	0.000112023		Chr04	45750001	46000000	210	0.000235962
Chr04	42250001	42500000	1510	0.00117513		Chr04	44250001	44500000	522	0.000369994		Chr04	43500001	43750000	807	0.000570438		Chr04	42500001	42750000	299	0.000112584		Chr04	46500001	46750000	131	0.000103204		Chr04	44000001	44250000	271	0.000199273		Chr04	46000001	46250000	106	0.000142413
Chr04	42500001	42750000	464	0.000300192		Chr04	44500001	44750000	759	0.000445312		Chr04	43750001	44000000	199	0.000147755		Chr04	42750001	43000000	283	0.000143292		Chr04	46750001	47000000	106	6.96537e-05		Chr04	44250001	44500000	161	9.43439e-05		Chr04	46250001	46500000	105	0.000112107
Chr04	42750001	43000000	505	0.000387589		Chr04	44750001	45000000	937	0.000628694		Chr04	44000001	44250000	228	0.000121785		Chr04	43000001	43250000	845	0.000460797		Chr04	47000001	47250000	161	0.00019058		Chr04	44500001	44750000	376	0.000220293		Chr04	46500001	46750000	99	0.00013317
Chr04	43000001	43250000	1072	0.000971523		Chr04	45000001	45250000	596	0.000468735		Chr04	44250001	44500000	443	0.000240238		Chr04	43250001	43500000	353	0.000172247		Chr04	47250001	47500000	130	0.000129609		Chr04	44750001	45000000	204	0.000115807		Chr04	46750001	47000000	64	6.22276e-05
Chr04	43250001	43500000	727	0.000469637		Chr04	45250001	45500000	519	0.000458287		Chr04	44500001	44750000	595	0.000411388		Chr04	43500001	43750000	1371	0.000593266		Chr04	47500001	47750000	124	0.000110805		Chr04	45000001	45250000	313	0.000166417		Chr04	47000001	47250000	98	0.000113169
Chr04	43500001	43750000	2243	0.00174649		Chr04	45500001	45750000	625	0.000429683		Chr04	44750001	45000000	687	0.000406972		Chr04	43750001	44000000	464	0.00024061		Chr04	47750001	48000000	163	0.000121021		Chr04	45250001	45500000	608	0.000387286		Chr04	47250001	47500000	134	0.000170158
Chr04	43750001	44000000	809	0.000641688		Chr04	45750001	46000000	806	0.000516463		Chr04	45000001	45250000	611	0.00046798		Chr04	44000001	44250000	781	0.000381166		Chr04	48000001	48250000	9	5.36799e-06		Chr04	45500001	45750000	314	0.000155222		Chr04	47500001	47750000	48	4.86253e-05
Chr04	44000001	44250000	1436	0.00104762		Chr04	46000001	46250000	943	0.000863055		Chr04	45250001	45500000	378	0.000284471		Chr04	44250001	44500000	738	0.000344325		Chr05	1	250000	243	0.000181762		Chr04	45750001	46000000	547	0.000436667		Chr04	47750001	48000000	152	0.000179405
Chr04	44250001	44500000	1225	0.000903555		Chr04	46250001	46500000	904	0.00059572		Chr04	45500001	45750000	514	0.000409689		Chr04	44500001	44750000	1009	0.000541651		Chr05	250001	500000	216	0.000160825		Chr04	46000001	46250000	425	0.000300908		Chr04	48000001	48250000	10	1.20891e-05
Chr04	44500001	44750000	1513	0.00125487		Chr04	46500001	46750000	738	0.00061022		Chr04	45750001	46000000	679	0.000498339		Chr04	44750001	45000000	1113	0.000648866		Chr05	500001	750000	132	0.000135169		Chr04	46250001	46500000	142	0.000108505		Chr05	1	250000	169	0.000163764
Chr04	44750001	45000000	1635	0.00113802		Chr04	46750001	47000000	969	0.000709077		Chr04	46000001	46250000	955	0.00062224		Chr04	45000001	45250000	1148	0.000529466		Chr05	750001	1000000	179	0.00020494		Chr04	46500001	46750000	231	0.000187952		Chr05	250001	500000	181	0.000175237
Chr04	45000001	45250000	1708	0.00114938		Chr04	47000001	47250000	381	0.000334413		Chr04	46250001	46500000	869	0.000612704		Chr04	45250001	45500000	1041	0.000933865		Chr05	1000001	1250000	507	0.000534791		Chr04	46750001	47000000	281	0.000127177		Chr05	500001	750000	88	8.55217e-05
Chr04	45250001	45500000	1354	0.000976989		Chr04	47250001	47500000	1182	0.000946309		Chr04	46500001	46750000	850	0.000673732		Chr04	45500001	45750000	681	0.000477592		Chr05	1250001	1500000	429	0.000431781		Chr04	47000001	47250000	207	0.000207675		Chr05	750001	1000000	84	8.4721e-05
Chr04	45500001	45750000	982	0.000751156		Chr04	47500001	47750000	921	0.000799244		Chr04	46750001	47000000	715	0.000478275		Chr04	45750001	46000000	874	0.000772861		Chr05	1500001	1750000	475	0.000559978		Chr04	47250001	47500000	240	0.000198789		Chr05	1000001	1250000	383	0.000430388
Chr04	45750001	46000000	1173	0.000888972		Chr04	47750001	48000000	557	0.000462252		Chr04	47000001	47250000	159	0.000130757		Chr04	46000001	46250000	1076	0.000591882		Chr05	1750001	2000000	180	0.000171308		Chr04	47500001	47750000	266	0.000194125		Chr05	1250001	1500000	190	0.000168306
Chr04	46000001	46250000	1900	0.00144884		Chr04	48000001	48250000	228	0.000174363		Chr04	47250001	47500000	626	0.000441599		Chr04	46250001	46500000	999	0.000571343		Chr05	2000001	2250000	443	0.000362122		Chr04	47750001	48000000	313	0.000244672		Chr05	1500001	1750000	124	0.000117706
Chr04	46250001	46500000	1571	0.00127798		Chr05	1	250000	1195	0.00081567		Chr04	47500001	47750000	870	0.000603093		Chr04	46500001	46750000	1252	0.00078605		Chr05	2250001	2500000	154	0.000134281		Chr04	48000001	48250000	26	1.37675e-05		Chr05	1750001	2000000	123	0.000113089
Chr04	46500001	46750000	1831	0.00144834		Chr05	250001	500000	684	0.000467417		Chr04	47750001	48000000	547	0.000355932		Chr04	46750001	47000000	1380	0.000796893		Chr05	2500001	2750000	195	0.000119274		Chr05	1	250000	333	0.000190543		Chr05	2000001	2250000	347	0.00038393
Chr04	46750001	47000000	1886	0.00149343		Chr05	500001	750000	224	0.000150106		Chr04	48000001	48250000	227	0.000133065		Chr04	47000001	47250000	498	0.000326222		Chr05	2750001	3000000	113	8.21548e-05		Chr05	250001	500000	319	0.000175035		Chr05	2250001	2500000	130	0.000139304
Chr04	47000001	47250000	753	0.000599798		Chr05	750001	1000000	547	0.000503646		Chr05	1	250000	1419	0.00103738		Chr04	47250001	47500000	1367	0.000731185		Chr05	3000001	3250000	95	5.93815e-05		Chr05	500001	750000	173	9.31414e-05		Chr05	2500001	2750000	135	0.000125352
Chr04	47250001	47500000	2184	0.00177746		Chr05	1000001	1250000	338	0.000216405		Chr05	250001	500000	929	0.000884724		Chr04	47500001	47750000	1285	0.000656532		Chr05	3250001	3500000	61	3.75776e-05		Chr05	750001	1000000	139	0.000110781		Chr05	2750001	3000000	87	8.44539e-05
Chr04	47500001	47750000	1908	0.00159363		Chr05	1250001	1500000	716	0.000576186		Chr05	500001	750000	218	0.000222678		Chr04	47750001	48000000	1290	0.000669063		Chr05	3500001	3750000	77	5.325e-05		Chr05	1000001	1250000	466	0.000374754		Chr05	3000001	3250000	76	7.48517e-05
Chr04	47750001	48000000	1717	0.00135766		Chr05	1500001	1750000	509	0.000416591		Chr05	750001	1000000	537	0.000418173		Chr04	48000001	48250000	414	0.000171033		Chr05	3750001	4000000	109	8.47525e-05		Chr05	1250001	1500000	281	0.000169223		Chr05	3250001	3500000	48	5.00474e-05
Chr04	48000001	48250000	610	0.000413727		Chr05	1750001	2000000	423	0.000235902		Chr05	1000001	1250000	648	0.000297248		Chr05	1	250000	1817	0.000951583		Chr05	4000001	4250000	176	0.00012449		Chr05	1500001	1750000	194	0.000122979		Chr05	3500001	3750000	74	7.45828e-05
Chr05	1	250000	3025	0.00242628		Chr05	2000001	2250000	1816	0.00105763		Chr05	1250001	1500000	490	0.000206841		Chr05	250001	500000	1511	0.000856313		Chr05	4250001	4500000	129	0.000102105		Chr05	1750001	2000000	181	0.00010145		Chr05	3750001	4000000	83	8.94311e-05
Chr05	250001	500000	2340	0.00188587		Chr05	2250001	2500000	661	0.000524863		Chr05	1500001	1750000	437	0.000325477		Chr05	500001	750000	871	0.000392115		Chr05	4500001	4750000	82	5.95358e-05		Chr05	2000001	2250000	529	0.000349849		Chr05	4000001	4250000	119	0.000109884
Chr05	500001	750000	1184	0.000864948		Chr05	2500001	2750000	902	0.000622814		Chr05	1750001	2000000	333	0.000299908		Chr05	750001	1000000	776	0.000382021		Chr05	4750001	5000000	67	6.56139e-05		Chr05	2250001	2500000	196	0.000154267		Chr05	4250001	4500000	98	0.00010481
Chr05	750001	1000000	1058	0.000945928		Chr05	2750001	3000000	710	0.000518234		Chr05	2000001	2250000	1025	0.000581923		Chr05	1000001	1250000	904	0.000599973		Chr05	5000001	5250000	48	3.24167e-05		Chr05	2500001	2750000	482	0.000211845		Chr05	4500001	4750000	85	9.18296e-05
Chr05	1000001	1250000	1413	0.00116301		Chr05	3000001	3250000	540	0.00028376		Chr05	2250001	2500000	292	0.000213636		Chr05	1250001	1500000	1020	0.000485983		Chr05	5250001	5500000	15	8.7447e-06		Chr05	2750001	3000000	172	9.59976e-05		Chr05	4750001	5000000	43	4.21351e-05
Chr05	1250001	1500000	1669	0.00140614		Chr05	3250001	3500000	683	0.000537179		Chr05	2500001	2750000	933	0.000615337		Chr05	1500001	1750000	729	0.000308106		Chr05	5500001	5750000	64	4.18037e-05		Chr05	3000001	3250000	136	8.55893e-05		Chr05	5000001	5250000	39	3.87571e-05
Chr05	1500001	1750000	1444	0.00102044		Chr05	3500001	3750000	448	0.000342758		Chr05	2750001	3000000	668	0.000526838		Chr05	1750001	2000000	625	0.00025299		Chr05	5750001	6000000	153	0.000103062		Chr05	3250001	3500000	93	4.40257e-05		Chr05	5250001	5500000	11	1.17334e-05
Chr05	1750001	2000000	1372	0.00102158		Chr05	3750001	4000000	639	0.000592384		Chr05	3000001	3250000	608	0.000383343		Chr05	2000001	2250000	1896	0.000884515		Chr05	6000001	6250000	18	1.11517e-05		Chr05	3500001	3750000	131	7.57046e-05		Chr05	5500001	5750000	57	6.01813e-05
Chr05	2000001	2250000	3029	0.00258671		Chr05	4000001	4250000	614	0.000453677		Chr05	3250001	3500000	767	0.000725431		Chr05	2250001	2500000	817	0.000315771		Chr05	6250001	6500000	7	5.19486e-06		Chr05	3750001	4000000	178	8.7184e-05		Chr05	5750001	6000000	128	0.000120817
Chr05	2250001	2500000	1123	0.000964394		Chr05	4250001	4500000	735	0.00062693		Chr05	3500001	3750000	640	0.000475533		Chr05	2500001	2750000	1324	0.000546328		Chr05	6500001	6750000	61	3.77686e-05		Chr05	4000001	4250000	229	0.000123043		Chr05	6000001	6250000	15	1.6089e-05
Chr05	2500001	2750000	1797	0.00151009		Chr05	4500001	4750000	412	0.000246439		Chr05	3750001	4000000	650	0.000407109		Chr05	2750001	3000000	1153	0.000450201		Chr05	6750001	7000000	53	3.87205e-05		Chr05	4250001	4500000	399	0.000351116		Chr05	6250001	6500000	4	1.7778e-06
Chr05	2750001	3000000	1738	0.0014623		Chr05	4750001	5000000	182	0.00016816		Chr05	4000001	4250000	465	0.000226277		Chr05	3000001	3250000	764	0.000355568		Chr05	7000001	7250000	210	0.000155105		Chr05	4500001	4750000	243	0.000219899		Chr05	6500001	6750000	32	3.70677e-05
Chr05	3000001	3250000	1382	0.00107003		Chr05	5000001	5250000	108	6.03507e-05		Chr05	4250001	4500000	569	0.000357113		Chr05	3250001	3500000	785	0.000411903		Chr05	7250001	7500000	139	9.60288e-05		Chr05	4750001	5000000	169	0.000164526		Chr05	6750001	7000000	47	5.04911e-05
Chr05	3250001	3500000	1162	0.00093961		Chr05	5250001	5500000	90	5.50871e-05		Chr05	4500001	4750000	289	0.000210881		Chr05	3500001	3750000	694	0.000338573		Chr05	7500001	7750000	104	7.38065e-05		Chr05	5000001	5250000	88	8.60418e-05		Chr05	7000001	7250000	184	0.000192294
Chr05	3500001	3750000	1012	0.00079702		Chr05	5500001	5750000	428	0.000327602		Chr05	4750001	5000000	188	0.000165265		Chr05	3750001	4000000	1048	0.000521548		Chr05	7750001	8000000	56	3.8323e-05		Chr05	5250001	5500000	52	6.11788e-05		Chr05	7250001	7500000	112	0.000115121
Chr05	3750001	4000000	1593	0.00132443		Chr05	5750001	6000000	196	7.88199e-05		Chr05	5000001	5250000	125	8.80065e-05		Chr05	4000001	4250000	858	0.000458611		Chr05	8000001	8250000	1	3.29005e-07		Chr05	5500001	5750000	287	0.000252756		Chr05	7500001	7750000	71	6.7383e-05
Chr05	4000001	4250000	1444	0.000969343		Chr05	6000001	6250000	24	1.38029e-05		Chr05	5250001	5500000	49	5.17852e-05		Chr05	4250001	4500000	961	0.000497435		Chr05	8250001	8500000	64	4.14733e-05		Chr05	5750001	6000000	265	0.000276387		Chr05	7750001	8000000	44	4.42688e-05
Chr05	4250001	4500000	1393	0.00117813		Chr05	6250001	6500000	1	6.34483e-07		Chr05	5500001	5750000	335	0.000313128		Chr05	4500001	4750000	527	0.000339245		Chr05	8500001	8750000	23	1.6589e-05		Chr05	6000001	6250000	49	4.55583e-05		Chr05	8000001	8250000	1	1.06667e-06
Chr05	4500001	4750000	855	0.000747906		Chr05	6500001	6750000	42	1.52104e-05		Chr05	5750001	6000000	151	7.13929e-05		Chr05	4750001	5000000	493	0.000318903		Chr05	8750001	9000000	31	1.57754e-05		Chr05	6250001	6500000	8	5.25935e-06		Chr05	8250001	8500000	56	5.04026e-05
Chr05	4750001	5000000	620	0.000408189		Chr05	6750001	7000000	27	1.87411e-05		Chr05	6000001	6250000	27	1.51878e-05		Chr05	5000001	5250000	250	0.000162844		Chr05	9000001	9250000	77	6.78658e-05		Chr05	6500001	6750000	83	6.40912e-05		Chr05	8500001	8750000	21	2.33782e-05
Chr05	5000001	5250000	408	0.000292896		Chr05	7000001	7250000	197	0.000104204		Chr05	6250001	6500000	1	4.04182e-07		Chr05	5250001	5500000	141	7.09067e-05		Chr05	9250001	9500000	26	2.31865e-05		Chr05	6750001	7000000	63	4.69451e-05		Chr05	8750001	9000000	9	8.88893e-06
Chr05	5250001	5500000	222	0.000140322		Chr05	7250001	7500000	272	0.000257465		Chr05	6500001	6750000	44	1.36411e-05		Chr05	5500001	5750000	528	0.0002984		Chr05	9500001	9750000	12	9.8356e-06		Chr05	7000001	7250000	252	0.00015476		Chr05	9000001	9250000	65	8.2137e-05
Chr05	5500001	5750000	1177	0.00124765		Chr05	7500001	7750000	173	0.000158427		Chr05	6750001	7000000	26	1.29997e-05		Chr05	5750001	6000000	508	0.000307156		Chr05	9750001	10000000	27	1.61391e-05		Chr05	7250001	7500000	200	0.000138316		Chr05	9250001	9500000	31	3.27124e-05
Chr05	5750001	6000000	748	0.000502476		Chr05	7750001	8000000	259	0.000146906		Chr05	7000001	7250000	262	0.000125793		Chr05	6000001	6250000	105	5.84458e-05		Chr05	10000001	10250000	4	3.32469e-06		Chr05	7500001	7750000	128	9.18219e-05		Chr05	9500001	9750000	12	1.12891e-05
Chr05	6000001	6250000	171	0.000145134		Chr05	8000001	8250000	2	4.59771e-07		Chr05	7250001	7500000	363	0.000296606		Chr05	6250001	6500000	18	6.87913e-06		Chr05	10250001	10500000	1	1.12554e-06		Chr05	7750001	8000000	92	5.64301e-05		Chr05	9750001	10000000	20	1.70672e-05
Chr05	6250001	6500000	52	2.51381e-05		Chr05	8250001	8500000	67	3.04023e-05		Chr05	7500001	7750000	299	0.000185843		Chr05	6500001	6750000	483	0.000215511		Chr05	10500001	10750000	44	3.67976e-05		Chr05	8000001	8250000	2	1.92593e-06		Chr05	10000001	10250000	6	8.08893e-06
Chr05	6500001	6750000	656	0.000556104		Chr05	8500001	8750000	27	1.63498e-05		Chr05	7750001	8000000	339	0.000199786		Chr05	6750001	7000000	208	0.000113581		Chr05	10750001	11000000	63	5.96214e-05		Chr05	8250001	8500000	62	4.27958e-05		Chr05	10250001	10500000	1	1.42222e-06
Chr05	6750001	7000000	269	0.00020462		Chr05	8750001	9000000	28	1.50809e-05		Chr05	8000001	8250000	25	8.23713e-06		Chr05	7000001	7250000	529	0.000405538		Chr05	11000001	11250000	17	9.90489e-06		Chr05	8500001	8750000	27	2.32812e-05		Chr05	10500001	10750000	35	3.42238e-05
Chr05	7000001	7250000	812	0.000635581		Chr05	9000001	9250000	180	0.000132475		Chr05	8250001	8500000	88	4.77762e-05		Chr05	7250001	7500000	867	0.000465851		Chr05	11250001	11500000	62	4.76207e-05		Chr05	8750001	9000000	30	1.33337e-05		Chr05	10750001	11000000	52	6.51583e-05
Chr05	7250001	7500000	1156	0.000751686		Chr05	9250001	9500000	67	3.6214e-05		Chr05	8500001	8750000	64	5.9655e-05		Chr05	7500001	7750000	300	0.000180941		Chr05	11500001	11750000	18	1.01128e-05		Chr05	9000001	9250000	104	9.6306e-05		Chr05	11000001	11250000	14	1.28002e-05
Chr05	7500001	7750000	494	0.000403949		Chr05	9500001	9750000	23	1.2782e-05		Chr05	8750001	9000000	32	2.0414e-05		Chr05	7750001	8000000	409	0.000230605		Chr05	11750001	12000000	31	2.14552e-05		Chr05	9250001	9500000	32	2.75141e-05		Chr05	11250001	11500000	46	4.48021e-05
Chr05	7750001	8000000	598	0.000580102		Chr05	9750001	10000000	37	2.63641e-05		Chr05	9000001	9250000	247	0.000270979		Chr05	8000001	8250000	18	8.01621e-06		Chr05	12000001	12250000	15	1.29871e-05		Chr05	9500001	9750000	14	8.45515e-06		Chr05	11500001	11750000	13	9.68908e-06
Chr05	8000001	8250000	33	2.86054e-05		Chr05	10000001	10250000	23	1.99364e-05		Chr05	9250001	9500000	70	5.92675e-05		Chr05	8250001	8500000	148	8.88666e-05		Chr05	12250001	12500000	3	2.11256e-06		Chr05	9750001	10000000	28	1.9175e-05		Chr05	11750001	12000000	29	2.76454e-05
Chr05	8250001	8500000	237	0.000166746		Chr05	10250001	10500000	7	5.30582e-06		Chr05	9500001	9750000	19	1.46207e-05		Chr05	8500001	8750000	122	7.90986e-05		Chr05	12500001	12750000	7	6.49355e-06		Chr05	10000001	10250000	13	7.05829e-06		Chr05	12000001	12250000	15	1.25336e-05
Chr05	8500001	8750000	259	0.000203417		Chr05	10500001	10750000	215	0.000162739		Chr05	9750001	10000000	25	2.31088e-05		Chr05	8750001	9000000	41	2.0968e-05		Chr05	12750001	13000000	6	3.77491e-06		Chr05	10250001	10500000	1	6.03176e-07		Chr05	12250001	12500000	5	4.53335e-06
Chr05	8750001	9000000	86	5.21966e-05		Chr05	10750001	11000000	103	9.28765e-05		Chr05	10000001	10250000	25	2.17336e-05		Chr05	9000001	9250000	242	0.000110581		Chr05	13000001	13250000	16	1.41126e-05		Chr05	10500001	10750000	63	4.30294e-05		Chr05	12500001	12750000	12	8.62238e-06
Chr05	9000001	9250000	889	0.000474755		Chr05	11000001	11250000	24	1.31594e-05		Chr05	10250001	10500000	7	4.49253e-06		Chr05	9250001	9500000	86	5.13484e-05		Chr05	13250001	13500000	29	2.08664e-05		Chr05	10750001	11000000	82	7.05036e-05		Chr05	12750001	13000000	15	1.23558e-05
Chr05	9250001	9500000	223	0.000153574		Chr05	11250001	11500000	109	7.19754e-05		Chr05	10500001	10750000	253	0.000186219		Chr05	9500001	9750000	38	3.0557e-05		Chr05	13500001	13750000	12	7.77496e-06		Chr05	11000001	11250000	30	1.60112e-05		Chr05	13000001	13250000	12	8.80016e-06
Chr05	9500001	9750000	47	5.06787e-05		Chr05	11500001	11750000	47	2.29722e-05		Chr05	10750001	11000000	140	0.000137443		Chr05	9750001	10000000	72	5.45816e-05		Chr05	15000001	15250000	1	3.63636e-07		Chr05	11250001	11500000	85	5.92111e-05		Chr05	13250001	13500000	26	2.87118e-05
Chr05	9750001	10000000	101	7.5239e-05		Chr05	11750001	12000000	64	4.94114e-05		Chr05	11000001	11250000	37	2.55351e-05		Chr05	10000001	10250000	65	2.2186e-05		Chr05	15250001	15500000	10	6.11265e-06		Chr05	11500001	11750000	27	1.84239e-05		Chr05	13500001	13750000	7	5.06669e-06
Chr05	10000001	10250000	131	7.35221e-05		Chr05	12000001	12250000	35	4.27873e-05		Chr05	11250001	11500000	169	0.000146263		Chr05	10250001	10500000	11	3.95969e-06		Chr05	15750001	16000000	2	1.02165e-06		Chr05	11750001	12000000	66	4.28822e-05		Chr05	14750001	15000000	1	8e-07
Chr05	10250001	10500000	31	1.63148e-05		Chr05	12250001	12500000	22	1.58716e-05		Chr05	11500001	11750000	47	4.55221e-05		Chr05	10500001	10750000	188	7.57804e-05		Chr05	16250001	16500000	38	2.68411e-05		Chr05	12000001	12250000	32	2.253e-05		Chr05	15250001	15500000	6	5.86671e-06
Chr05	10500001	10750000	329	0.000202541		Chr05	12500001	12750000	34	1.6185e-05		Chr05	11750001	12000000	171	0.000178127		Chr05	10750001	11000000	275	0.000135228		Chr05	16500001	16750000	26	1.73858e-05		Chr05	12250001	12500000	12	9.17473e-06		Chr05	15750001	16000000	1	6.22223e-07
Chr05	10750001	11000000	336	0.000306423		Chr05	12750001	13000000	10	7.85295e-06		Chr05	12000001	12250000	68	5.64644e-05		Chr05	11000001	11250000	122	4.6752e-05		Chr05	16750001	17000000	2	9.87017e-07		Chr05	12500001	12750000	19	1.51538e-05		Chr05	16250001	16500000	30	2.64009e-05
Chr05	11000001	11250000	154	0.000114086		Chr05	13000001	13250000	71	5.61321e-05		Chr05	12250001	12500000	31	3.6136e-05		Chr05	11250001	11500000	300	0.000152932		Chr05	17000001	17250000	1	2.59741e-07		Chr05	12750001	13000000	20	1.25822e-05		Chr05	16500001	16750000	24	3.1556e-05
Chr05	11250001	11500000	481	0.000366935		Chr05	13250001	13500000	35	2.67417e-05		Chr05	12500001	12750000	38	3.23411e-05		Chr05	11500001	11750000	112	6.03576e-05		Chr05	17250001	17500000	7	4.00002e-06		Chr05	13000001	13250000	42	3.02975e-05		Chr05	16750001	17000000	1	3.55557e-07
Chr05	11500001	11750000	263	0.000139991		Chr05	13500001	13750000	5	4.84599e-06		Chr05	12750001	13000000	87	8.25997e-05		Chr05	11750001	12000000	234	0.00012651		Chr05	17500001	17750000	13	1.32642e-05		Chr05	13250001	13500000	47	3.46581e-05		Chr05	17000001	17250000	3	3.28891e-06
Chr05	11750001	12000000	303	0.000212548		Chr05	14500001	14750000	2	1.59081e-06		Chr05	13000001	13250000	98	0.000107177		Chr05	12000001	12250000	109	6.0712e-05		Chr05	17750001	18000000	15	1.16365e-05		Chr05	13500001	13750000	15	7.43936e-06		Chr05	17250001	17500000	6	6.84448e-06
Chr05	12000001	12250000	202	0.000112465		Chr05	14750001	15000000	3	2.60231e-06		Chr05	13250001	13500000	47	3.53897e-05		Chr05	12250001	12500000	47	3.10489e-05		Chr05	18000001	18250000	25	2.19397e-05		Chr05	14500001	14750000	2	3.17462e-07		Chr05	17500001	17750000	12	1.62669e-05
Chr05	12250001	12500000	69	4.65021e-05		Chr05	15000001	15250000	21	1.30394e-05		Chr05	13500001	13750000	14	1.40444e-05		Chr05	12500001	12750000	64	3.60091e-05		Chr05	18250001	18500000	18	1.03898e-05		Chr05	14750001	15000000	5	2.85716e-06		Chr05	17750001	18000000	9	8.53343e-06
Chr05	12500001	12750000	113	7.03928e-05		Chr05	15250001	15500000	64	3.67228e-05		Chr05	14500001	14750000	3	1.08711e-06		Chr05	12750001	13000000	175	8.04959e-05		Chr05	18500001	18750000	4	2.80521e-06		Chr05	15000001	15250000	7	6.11646e-06		Chr05	18000001	18250000	23	2.82673e-05
Chr05	12750001	13000000	215	0.000243137		Chr05	16250001	16500000	97	6.50293e-05		Chr05	14750001	15000000	3	3.33567e-06		Chr05	13000001	13250000	156	0.000110142		Chr05	18750001	19000000	51	3.33354e-05		Chr05	15250001	15500000	18	1.01378e-05		Chr05	18250001	18500000	12	1.34224e-05
Chr05	13000001	13250000	229	0.000196224		Chr05	16500001	16750000	74	5.14541e-05		Chr05	15000001	15250000	20	2.6017e-05		Chr05	13250001	13500000	128	7.54795e-05		Chr05	19000001	19250000	59	4.22185e-05		Chr05	15750001	16000000	2	1.34392e-06		Chr05	18500001	18750000	3	3.55557e-06
Chr05	13250001	13500000	190	0.00013189		Chr05	16750001	17000000	36	2.03873e-05		Chr05	15250001	15500000	73	6.64012e-05		Chr05	13500001	13750000	39	2.1968e-05		Chr05	19500001	19750000	87	7.97616e-05		Chr05	16250001	16500000	84	4.7837e-05		Chr05	18750001	19000000	29	2.79124e-05
Chr05	13500001	13750000	54	2.79039e-05		Chr05	17000001	17250000	2	1.13104e-06		Chr05	15750001	16000000	2	2.88038e-07		Chr05	14500001	14750000	1	6.04839e-07		Chr05	19750001	20000000	11	9.21226e-06		Chr05	16500001	16750000	55	3.63619e-05		Chr05	19000001	19250000	46	4.35579e-05
Chr05	14500001	14750000	3	1.62097e-06		Chr05	17250001	17500000	38	2.44424e-05		Chr05	16250001	16500000	128	0.000121434		Chr05	14750001	15000000	8	5.31453e-06		Chr05	20000001	20250000	2	1.78355e-06		Chr05	16750001	17000000	3	2.62435e-06		Chr05	19500001	19750000	56	6.39138e-05
Chr05	14750001	15000000	12	6.96779e-06		Chr05	17500001	17750000	5	3.2368e-06		Chr05	16500001	16750000	76	6.46539e-05		Chr05	15000001	15250000	33	2.30486e-05		Chr05	20250001	20500000	16	1.01301e-05		Chr05	17000001	17250000	3	1.37567e-06		Chr05	19750001	20000000	11	1.50224e-05
Chr05	15000001	15250000	48	3.37914e-05		Chr05	17750001	18000000	19	1.33152e-05		Chr05	16750001	17000000	22	1.18471e-05		Chr05	15250001	15500000	111	6.92615e-05		Chr05	20500001	20750000	6	7.54979e-06		Chr05	17250001	17500000	8	4.80428e-06		Chr05	20250001	20500000	14	1.54669e-05
Chr05	15250001	15500000	144	9.61503e-05		Chr05	18000001	18250000	21	2.32558e-05		Chr05	17000001	17250000	5	3.78632e-06		Chr05	15750001	16000000	2	1.40323e-06		Chr05	20750001	21000000	9	6.5455e-06		Chr05	17500001	17750000	20	1.80321e-05		Chr05	20500001	20750000	3	2.22223e-06
Chr05	15750001	16000000	2	1.33065e-06		Chr05	18250001	18500000	45	2.59878e-05		Chr05	17250001	17500000	33	3.43569e-05		Chr05	16250001	16500000	153	0.000100327		Chr05	21000001	21250000	1	7.79222e-07		Chr05	17750001	18000000	21	1.54925e-05		Chr05	20750001	21000000	8	8.00009e-06
Chr05	16250001	16500000	292	0.00016042		Chr05	18500001	18750000	22	1.18439e-05		Chr05	17500001	17750000	5	4.48318e-06		Chr05	16500001	16750000	125	8.1069e-05		Chr05	21250001	21500000	156	0.000109038		Chr05	18000001	18250000	32	2.67733e-05		Chr05	21000001	21250000	2	1.68889e-06
Chr05	16500001	16750000	233	0.000153574		Chr05	18750001	19000000	94	6.12207e-05		Chr05	17750001	18000000	28	2.62495e-05		Chr05	16750001	17000000	25	1.18146e-05		Chr05	21500001	21750000	10	1.09784e-05		Chr05	18250001	18500000	26	1.34078e-05		Chr05	21250001	21500000	94	8.83632e-05
Chr05	16750001	17000000	42	3.30086e-05		Chr05	19000001	19250000	121	9.87938e-05		Chr05	18000001	18250000	23	2.39449e-05		Chr05	17000001	17250000	9	3.7984e-06		Chr05	21750001	22000000	20	1.57232e-05		Chr05	18500001	18750000	10	4.53975e-06		Chr05	21500001	21750000	5	4.53338e-06
Chr05	17000001	17250000	12	6.22584e-06		Chr05	19500001	19750000	204	0.000158063		Chr05	18250001	18500000	52	4.44808e-05		Chr05	17250001	17500000	56	3.07668e-05		Chr05	22000001	22250000	181	0.000135365		Chr05	18750001	19000000	75	4.14106e-05		Chr05	21750001	22000000	13	1.57336e-05
Chr05	17250001	17500000	74	6.6285e-05		Chr05	19750001	20000000	80	5.56555e-05		Chr05	18500001	18750000	9	7.8282e-06		Chr05	17500001	17750000	27	1.75404e-05		Chr05	22250001	22500000	60	4.10926e-05		Chr05	19000001	19250000	74	5.28505e-05		Chr05	22000001	22250000	152	0.000148117
Chr05	17500001	17750000	23	1.16776e-05		Chr05	20000001	20250000	35	2.64658e-05		Chr05	18750001	19000000	159	0.000133977		Chr05	17750001	18000000	64	3.78475e-05		Chr05	22500001	22750000	2	2.07793e-06		Chr05	19500001	19750000	101	6.44613e-05		Chr05	22250001	22500000	50	5.22693e-05
Chr05	17750001	18000000	59	4.9663e-05		Chr05	20250001	20500000	53	2.89951e-05		Chr05	19000001	19250000	282	0.000286992		Chr05	18000001	18250000	34	1.83712e-05		Chr05	22750001	23000000	8	5.10823e-06		Chr05	19750001	20000000	28	1.4445e-05		Chr05	22500001	22750000	2	2.75556e-06
Chr05	18000001	18250000	69	3.57836e-05		Chr05	20500001	20750000	46	2.71834e-05		Chr05	19500001	19750000	229	0.000195134		Chr05	18250001	18500000	61	2.71376e-05		Chr05	23500001	23750000	4	4.06928e-06		Chr05	20000001	20250000	3	1.36508e-06		Chr05	22750001	23000000	9	8.3556e-06
Chr05	18250001	18500000	131	7.59817e-05		Chr05	20750001	21000000	36	2.50858e-05		Chr05	19750001	20000000	92	0.000105976		Chr05	18500001	18750000	42	1.62179e-05		Chr05	23750001	24000000	16	1.06149e-05		Chr05	20250001	20500000	28	1.6826e-05		Chr05	23500001	23750000	2	2.04445e-06
Chr05	18500001	18750000	88	4.60829e-05		Chr05	21000001	21250000	10	5.24141e-06		Chr05	20000001	20250000	34	4.19857e-05		Chr05	18750001	19000000	207	0.000105184		Chr05	24000001	24250000	24	1.66064e-05		Chr05	20500001	20750000	16	1.01906e-05		Chr05	23750001	24000000	17	1.75115e-05
Chr05	18750001	19000000	351	0.000240243		Chr05	21250001	21500000	547	0.000338451		Chr05	20250001	20500000	72	7.84786e-05		Chr05	19000001	19250000	326	0.000221648		Chr05	24750001	25000000	16	1.22599e-05		Chr05	20750001	21000000	22	1.73443e-05		Chr05	24000001	24250000	18	1.9467e-05
Chr05	19000001	19250000	348	0.000413793		Chr05	21500001	21750000	89	6.62255e-05		Chr05	20500001	20750000	55	6.40326e-05		Chr05	19500001	19750000	220	9.62887e-05		Chr05	25000001	25250000	14	1.10997e-05		Chr05	21000001	21250000	3	3.24869e-06		Chr05	24750001	25000000	11	1.20001e-05
Chr05	19500001	19750000	319	0.000226903		Chr05	21750001	22000000	63	4.64775e-05		Chr05	20750001	21000000	38	4.94934e-05		Chr05	19750001	20000000	144	6.57053e-05		Chr05	25250001	25500000	12	6.47626e-06		Chr05	21250001	21500000	206	0.00010193		Chr05	25000001	25250000	14	1.55558e-05
Chr05	19750001	20000000	195	0.000151986		Chr05	22000001	22250000	157	0.000101534		Chr05	21000001	21250000	12	1.55867e-05		Chr05	20000001	20250000	39	2.3226e-05		Chr05	25500001	25750000	32	2.57841e-05		Chr05	21500001	21750000	14	7.32285e-06		Chr05	25250001	25500000	9	7.46673e-06
Chr05	20000001	20250000	46	5.81151e-05		Chr05	22250001	22500000	75	5.16931e-05		Chr05	21250001	21500000	574	0.000450691		Chr05	20250001	20500000	97	5.25172e-05		Chr05	25750001	26000000	14	8.17327e-06		Chr05	21750001	22000000	46	2.13876e-05		Chr05	25500001	25750000	25	2.16896e-05
Chr05	20250001	20500000	240	0.000132858		Chr05	22750001	23000000	4	3.13565e-06		Chr05	21500001	21750000	100	0.000110135		Chr05	20500001	20750000	67	5.11786e-05		Chr05	26000001	26250000	9	6.68404e-06		Chr05	22000001	22250000	201	0.000132002		Chr05	25750001	26000000	9	9.60008e-06
Chr05	20500001	20750000	132	7.93465e-05		Chr05	23500001	23750000	1	5.79311e-07		Chr05	21750001	22000000	134	9.3116e-05		Chr05	20750001	21000000	80	5.87674e-05		Chr05	26750001	27000000	63	4.92838e-05		Chr05	22250001	22500000	69	4.38867e-05		Chr05	26000001	26250000	7	7.46676e-06
Chr05	20750001	21000000	231	0.000124289		Chr05	23750001	24000000	29	1.34445e-05		Chr05	22000001	22250000	242	0.000126745		Chr05	21000001	21250000	29	1.81857e-05		Chr05	27000001	27250000	3	2.40693e-06		Chr05	22500001	22750000	2	1.85186e-06		Chr05	26750001	27000000	52	4.59584e-05
Chr05	21000001	21250000	70	3.91871e-05		Chr05	24000001	24250000	10	5.71962e-06		Chr05	22250001	22500000	127	0.000128191		Chr05	21250001	21500000	585	0.000246263		Chr05	27250001	27500000	12	7.9135e-06		Chr05	22750001	23000000	14	7.1112e-06		Chr05	27000001	27250000	3	3.46667e-06
Chr05	21250001	21500000	777	0.000589126		Chr05	24750001	25000000	4	2.19772e-06		Chr05	22750001	23000000	20	1.29712e-05		Chr05	21500001	21750000	149	6.90512e-05		Chr05	27500001	27750000	47	3.83905e-05		Chr05	23500001	23750000	4	3.23811e-06		Chr05	27250001	27500000	12	9.42238e-06
Chr05	21500001	21750000	187	0.000154305		Chr05	25000001	25250000	31	1.50173e-05		Chr05	23500001	23750000	5	3.33104e-06		Chr05	21750001	22000000	208	0.000103346		Chr05	28000001	28250000	13	7.09968e-06		Chr05	23750001	24000000	25	1.19369e-05		Chr05	27500001	27750000	44	4.19577e-05
Chr05	21750001	22000000	278	0.000219703		Chr05	25250001	25500000	8	4.60695e-06		Chr05	23750001	24000000	44	2.17486e-05		Chr05	22000001	22250000	450	0.00038574		Chr05	28250001	28500000	28	2.20785e-05		Chr05	24000001	24250000	25	1.39476e-05		Chr05	28000001	28250000	7	6.31117e-06
Chr05	22000001	22250000	533	0.000511016		Chr05	25500001	25750000	107	5.5376e-05		Chr05	24000001	24250000	23	1.1796e-05		Chr05	22250001	22500000	218	0.000159246		Chr05	28500001	28750000	15	1.2814e-05		Chr05	24750001	25000000	17	1.236e-05		Chr05	28250001	28500000	23	2.48895e-05
Chr05	22250001	22500000	253	0.000225255		Chr05	25750001	26000000	11	7.5679e-06		Chr05	24750001	25000000	10	9.04079e-06		Chr05	22500001	22750000	4	3.2742e-06		Chr05	28750001	29000000	41	3.45288e-05		Chr05	25000001	25250000	16	9.92617e-06		Chr05	28500001	28750000	13	1.49335e-05
Chr05	22500001	22750000	6	5.08066e-06		Chr05	26000001	26250000	19	1.20003e-05		Chr05	25000001	25250000	40	2.05596e-05		Chr05	22750001	23000000	21	1.13065e-05		Chr05	29000001	29250000	26	1.71434e-05		Chr05	25250001	25500000	16	6.98426e-06		Chr05	28750001	29000000	39	3.76015e-05
Chr05	22750001	23000000	27	2.71375e-05		Chr05	26500001	26750000	1	8.73564e-07		Chr05	25250001	25500000	15	1.08573e-05		Chr05	23500001	23750000	7	5.20969e-06		Chr05	29250001	29500000	13	1.0736e-05		Chr05	25500001	25750000	48	2.35038e-05		Chr05	29000001	29250000	11	1.17336e-05
Chr05	23500001	23750000	15	1.26695e-05		Chr05	26750001	27000000	72	6.17433e-05		Chr05	25500001	25750000	131	8.07702e-05		Chr05	23750001	24000000	73	3.67265e-05		Chr05	29500001	29750000	117	8.94963e-05		Chr05	25750001	26000000	13	8.67739e-06		Chr05	29250001	29500000	12	9.86683e-06
Chr05	23750001	24000000	127	6.96841e-05		Chr05	27000001	27250000	2	1.33334e-06		Chr05	25750001	26000000	35	3.07189e-05		Chr05	24000001	24250000	51	3.37909e-05		Chr05	29750001	30000000	27	1.64506e-05		Chr05	26000001	26250000	15	9.54514e-06		Chr05	29500001	29750000	103	0.000101876
Chr05	24000001	24250000	92	4.90191e-05		Chr05	27250001	27500000	20	6.70383e-06		Chr05	26000001	26250000	37	3.31633e-05		Chr05	24750001	25000000	21	2.19356e-05		Chr05	30000001	30250000	36	2.78101e-05		Chr05	26750001	27000000	73	5.62471e-05		Chr05	29750001	30000000	21	1.9467e-05
Chr05	24750001	25000000	31	2.50167e-05		Chr05	27500001	27750000	28	1.68467e-05		Chr05	26500001	26750000	1	1.30081e-06		Chr05	25000001	25250000	75	3.76703e-05		Chr05	30250001	30500000	48	2.21491e-05		Chr05	27000001	27250000	5	2.89949e-06		Chr05	30000001	30250000	31	2.44454e-05
Chr05	25000001	25250000	110	8.59377e-05		Chr05	28000001	28250000	11	4.74497e-06		Chr05	26750001	27000000	110	0.00010564		Chr05	25250001	25500000	30	1.93792e-05		Chr05	30750001	31000000	1	5.7143e-07		Chr05	27250001	27500000	15	1.30055e-05		Chr05	30250001	30500000	36	2.57796e-05
Chr05	25250001	25500000	45	2.95009e-05		Chr05	28250001	28500000	14	7.97262e-06		Chr05	27000001	27250000	5	2.98724e-06		Chr05	25500001	25750000	169	8.61665e-05		Chr05	31000001	31250000	38	3.72823e-05		Chr05	27500001	27750000	57	3.51451e-05		Chr05	30750001	31000000	1	4.44446e-07
Chr05	25500001	25750000	240	0.000151269		Chr05	28500001	28750000	12	7.10816e-06		Chr05	27250001	27500000	26	1.18102e-05		Chr05	25750001	26000000	54	2.90811e-05		Chr05	31250001	31500000	61	4.84003e-05		Chr05	28000001	28250000	14	6.20115e-06		Chr05	31000001	31250000	40	4.72902e-05
Chr05	25750001	26000000	93	6.42691e-05		Chr05	28750001	29000000	53	4.7441e-05		Chr05	27500001	27750000	78	7.72668e-05		Chr05	26000001	26250000	61	2.87989e-05		Chr05	31500001	31750000	39	2.54899e-05		Chr05	28250001	28500000	33	1.76199e-05		Chr05	31250001	31500000	39	3.05797e-05
Chr05	26000001	26250000	90	6.36881e-05		Chr05	29000001	29250000	35	3.04013e-05		Chr05	28000001	28250000	19	1.24372e-05		Chr05	26500001	26750000	1	4.51613e-07		Chr05	31750001	32000000	55	3.05467e-05		Chr05	28500001	28750000	18	1.20108e-05		Chr05	31500001	31750000	31	2.84455e-05
Chr05	26500001	26750000	2	6.85485e-07		Chr05	29250001	29500000	7	6.62074e-06		Chr05	28250001	28500000	46	2.81418e-05		Chr05	26750001	27000000	142	8.9781e-05		Chr05	32000001	32250000	41	2.88322e-05		Chr05	28750001	29000000	53	3.71235e-05		Chr05	31750001	32000000	42	3.36016e-05
Chr05	26750001	27000000	176	0.000126192		Chr05	29500001	29750000	99	7.61947e-05		Chr05	28500001	28750000	39	2.4038e-05		Chr05	27000001	27250000	9	8.15325e-06		Chr05	32250001	32500000	28	2.36715e-05		Chr05	29000001	29250000	30	1.44874e-05		Chr05	32000001	32250000	33	3.68011e-05
Chr05	27000001	27250000	16	1.53066e-05		Chr05	29750001	30000000	36	3.13126e-05		Chr05	28750001	29000000	139	7.77897e-05		Chr05	27250001	27500000	39	2.35245e-05		Chr05	32500001	32750000	33	2.53684e-05		Chr05	29250001	29500000	18	1.07409e-05		Chr05	32250001	32500000	31	3.34232e-05
Chr05	27250001	27500000	58	4.34131e-05		Chr05	30000001	30250000	49	2.02228e-05		Chr05	29000001	29250000	89	5.46901e-05		Chr05	27500001	27750000	136	0.000110513		Chr05	32750001	33000000	164	0.00010251		Chr05	29500001	29750000	129	7.31426e-05		Chr05	32500001	32750000	27	2.83563e-05
Chr05	27500001	27750000	187	0.000154398		Chr05	30250001	30500000	159	7.3611e-05		Chr05	29250001	29500000	34	2.67236e-05		Chr05	28000001	28250000	32	1.77666e-05		Chr05	33000001	33250000	21	1.21388e-05		Chr05	29750001	30000000	32	1.79371e-05		Chr05	32750001	33000000	80	8.06287e-05
Chr05	28000001	28250000	40	3.17354e-05		Chr05	30750001	31000000	4	1.57243e-06		Chr05	29500001	29750000	142	0.000105758		Chr05	28250001	28500000	82	4.56466e-05		Chr05	33250001	33500000	15	1.34547e-05		Chr05	30000001	30250000	34	2.15457e-05		Chr05	33000001	33250000	11	1.34223e-05
Chr05	28250001	28500000	105	8.68056e-05		Chr05	31000001	31250000	44	3.00153e-05		Chr05	29750001	30000000	55	2.05655e-05		Chr05	28500001	28750000	41	2.71777e-05		Chr05	33500001	33750000	133	9.81471e-05		Chr05	30250001	30500000	46	1.99909e-05		Chr05	33250001	33500000	12	1.18224e-05
Chr05	28500001	28750000	63	5.13973e-05		Chr05	31250001	31500000	94	9.16672e-05		Chr05	30000001	30250000	49	2.55402e-05		Chr05	28750001	29000000	88	5.03077e-05		Chr05	33750001	34000000	15	1.0459e-05		Chr05	30750001	31000000	1	1.79895e-07		Chr05	33500001	33750000	112	0.000100905
Chr05	28750001	29000000	143	0.000101138		Chr05	31500001	31750000	72	7.07834e-05		Chr05	30250001	30500000	188	9.97107e-05		Chr05	29000001	29250000	94	4.29615e-05		Chr05	34000001	34250000	27	2.36194e-05		Chr05	31000001	31250000	50	2.9155e-05		Chr05	33750001	34000000	12	1.14668e-05
Chr05	29000001	29250000	157	8.95387e-05		Chr05	31750001	32000000	173	0.000134973		Chr05	30750001	31000000	11	1.21724e-06		Chr05	29250001	29500000	56	3.45489e-05		Chr05	34250001	34500000	104	7.26816e-05		Chr05	31250001	31500000	75	4.02997e-05		Chr05	34000001	34250000	18	1.82226e-05
Chr05	29250001	29500000	99	6.64153e-05		Chr05	32000001	32250000	68	2.94461e-05		Chr05	31000001	31250000	145	9.66211e-05		Chr05	29500001	29750000	303	0.000170642		Chr05	34500001	34750000	164	0.000113989		Chr05	31500001	31750000	49	2.4308e-05		Chr05	34250001	34500000	91	9.60972e-05
Chr05	29500001	29750000	505	0.000364477		Chr05	32250001	32500000	147	0.000130004		Chr05	31250001	31500000	127	9.81848e-05		Chr05	29750001	30000000	122	6.3293e-05		Chr05	34750001	35000000	118	9.50389e-05		Chr05	31750001	32000000	48	2.26998e-05		Chr05	34500001	34750000	143	0.000152019
Chr05	29750001	30000000	207	0.000118918		Chr05	32500001	32750000	126	8.64676e-05		Chr05	31500001	31750000	83	6.01544e-05		Chr05	30000001	30250000	66	3.66783e-05		Chr05	35000001	35250000	191	0.000134806		Chr05	32000001	32250000	46	3.42876e-05		Chr05	34750001	35000000	103	0.000101166
Chr05	30000001	30250000	115	6.22328e-05		Chr05	32750001	33000000	237	0.000142026		Chr05	31750001	32000000	224	7.6855e-05		Chr05	30250001	30500000	168	6.51834e-05		Chr05	35250001	35500000	208	0.000153152		Chr05	32250001	32500000	34	2.04558e-05		Chr05	35000001	35250000	180	0.00017861
Chr05	30250001	30500000	280	0.000178603		Chr05	33000001	33250000	30	1.98166e-05		Chr05	32000001	32250000	134	5.21207e-05		Chr05	30750001	31000000	19	6.09683e-06		Chr05	35500001	35750000	91	6.75212e-05		Chr05	32500001	32750000	56	2.82343e-05		Chr05	35250001	35500000	188	0.000187596
Chr05	30500001	30750000	4	2.12904e-06		Chr05	33250001	33500000	3	2.04139e-06		Chr05	32250001	32500000	125	9.95474e-05		Chr05	31000001	31250000	132	5.53572e-05		Chr05	35750001	36000000	91	6.66719e-05		Chr05	32750001	33000000	167	8.80628e-05		Chr05	35500001	35750000	69	6.74725e-05
Chr05	30750001	31000000	21	1.01134e-05		Chr05	33500001	33750000	79	6.01249e-05		Chr05	32500001	32750000	143	8.24985e-05		Chr05	31250001	31500000	159	7.47531e-05		Chr05	36000001	36250000	235	0.000165275		Chr05	33000001	33250000	22	1.2159e-05		Chr05	35750001	36000000	74	8.10724e-05
Chr05	31000001	31250000	201	0.000156562		Chr05	33750001	34000000	23	1.48879e-05		Chr05	32750001	33000000	393	9.77244e-05		Chr05	31500001	31750000	246	9.92462e-05		Chr05	36250001	36500000	393	0.000313293		Chr05	33250001	33500000	19	1.93656e-05		Chr05	36000001	36250000	202	0.000208041
Chr05	31250001	31500000	279	0.000194295		Chr05	34000001	34250000	42	2.83324e-05		Chr05	33000001	33250000	131	2.7158e-05		Chr05	31750001	32000000	329	0.00012773		Chr05	36500001	36750000	410	0.000285003		Chr05	33500001	33750000	155	0.00014783		Chr05	36250001	36500000	338	0.00036227
Chr05	31500001	31750000	331	0.000182876		Chr05	34250001	34500000	72	4.19629e-05		Chr05	33250001	33500000	5	1.00349e-06		Chr05	32000001	32250000	169	8.69568e-05		Chr05	36750001	37000000	198	0.000141565		Chr05	33750001	34000000	22	1.70481e-05		Chr05	36500001	36750000	330	0.000303516
Chr05	31750001	32000000	554	0.000346998		Chr05	34500001	34750000	74	3.80931e-05		Chr05	33500001	33750000	143	5.41504e-05		Chr05	32250001	32500000	183	7.95608e-05		Chr05	37000001	37250000	211	0.000137117		Chr05	34000001	34250000	34	1.93763e-05		Chr05	36750001	37000000	168	0.000175048
Chr05	32000001	32250000	233	0.000172805		Chr05	34750001	35000000	219	0.000116806		Chr05	33750001	34000000	38	2.81642e-05		Chr05	32500001	32750000	175	6.93279e-05		Chr05	37250001	37500000	324	0.000210366		Chr05	34250001	34500000	135	8.35361e-05		Chr05	37000001	37250000	157	0.000158423
Chr05	32250001	32500000	271	0.000187899		Chr05	35000001	35250000	70	2.68646e-05		Chr05	34000001	34250000	65	6.22297e-05		Chr05	32750001	33000000	428	0.000185025		Chr05	37500001	37750000	129	9.48838e-05		Chr05	34500001	34750000	173	0.000116233		Chr05	37250001	37500000	266	0.000286734
Chr05	32500001	32750000	397	0.000201881		Chr05	35250001	35500000	110	3.43588e-05		Chr05	34250001	34500000	76	6.09926e-05		Chr05	33000001	33250000	169	7.75929e-05		Chr05	37750001	38000000	206	0.000142311		Chr05	34750001	35000000	131	9.49465e-05		Chr05	37500001	37750000	91	9.201e-05
Chr05	32750001	33000000	693	0.000549013		Chr05	35500001	35750000	91	4.89435e-05		Chr05	34500001	34750000	80	3.45145e-05		Chr05	33250001	33500000	39	3.33713e-05		Chr05	38000001	38250000	156	0.000126411		Chr05	35000001	35250000	246	0.000166142		Chr05	37750001	38000000	184	0.000178352
Chr05	33000001	33250000	280	0.000256083		Chr05	35750001	36000000	140	0.000130217		Chr05	34750001	35000000	104	4.99438e-05		Chr05	33500001	33750000	267	0.000207772		Chr05	38250001	38500000	564	0.000396277		Chr05	35250001	35500000	261	0.000176254		Chr05	38000001	38250000	105	0.000106591
Chr05	33250001	33500000	45	2.47024e-05		Chr05	36000001	36250000	155	0.000110633		Chr05	35000001	35250000	87	3.10727e-05		Chr05	33750001	34000000	75	3.28958e-05		Chr05	38500001	38750000	586	0.000445403		Chr05	35500001	35750000	117	6.7121e-05		Chr05	38250001	38500000	204	0.000202626
Chr05	33500001	33750000	393	0.000283176		Chr05	36250001	36500000	149	7.09965e-05		Chr05	35250001	35500000	39	1.06627e-05		Chr05	34000001	34250000	102	4.37192e-05		Chr05	38750001	39000000	731	0.0004967		Chr05	35750001	36000000	135	8.11742e-05		Chr05	38500001	38750000	244	0.000252955
Chr05	33750001	34000000	156	7.92977e-05		Chr05	36500001	36750000	358	0.000222268		Chr05	35500001	35750000	141	8.54628e-05		Chr05	34250001	34500000	271	0.000158708		Chr05	39000001	39250000	50	5.10334e-05		Chr05	36000001	36250000	277	0.000182171		Chr05	38750001	39000000	255	0.000236185
Chr05	34000001	34250000	248	0.000125374		Chr05	36750001	37000000	187	0.000174694		Chr05	35750001	36000000	130	8.17698e-05		Chr05	34500001	34750000	340	0.000168969		Chr05	39250001	39500000	928	0.00083433		Chr05	36250001	36500000	499	0.000419298		Chr05	39000001	39250000	30	3.01346e-05
Chr05	34250001	34500000	403	0.000332688		Chr05	37000001	37250000	179	0.00015395		Chr05	36000001	36250000	117	7.51105e-05		Chr05	34750001	35000000	290	0.000116963		Chr05	39500001	39750000	821	0.000538933		Chr05	36500001	36750000	810	0.000586865		Chr05	39250001	39500000	254	0.000285938
Chr05	34500001	34750000	520	0.000360395		Chr05	37250001	37500000	407	0.000271418		Chr05	36250001	36500000	84	3.47147e-05		Chr05	35000001	35250000	546	0.000259035		Chr05	39750001	40000000	461	0.000289781		Chr05	36750001	37000000	244	0.000151165		Chr05	39500001	39750000	83	7.82314e-05
Chr05	34750001	35000000	492	0.000327473		Chr05	37500001	37750000	217	0.000218678		Chr05	36500001	36750000	327	0.000110246		Chr05	35250001	35500000	505	0.000255677		Chr05	40000001	40250000	195	0.000101922		Chr05	37000001	37250000	309	0.000227658		Chr05	39750001	40000000	114	0.000136725
Chr05	35000001	35250000	928	0.000649372		Chr05	37750001	38000000	354	0.000329481		Chr05	36750001	37000000	105	5.82813e-05		Chr05	35500001	35750000	379	0.000157133		Chr05	40250001	40500000	489	0.000251942		Chr05	37250001	37500000	561	0.000464808		Chr05	40000001	40250000	39	4.33795e-05
Chr05	35250001	35500000	657	0.000466138		Chr05	38000001	38250000	990	0.000729375		Chr05	37000001	37250000	122	6.49538e-05		Chr05	35750001	36000000	408	0.000326643		Chr05	40500001	40750000	798	0.000429522		Chr05	37500001	37750000	192	0.000135733		Chr05	40250001	40500000	38	3.98242e-05
Chr05	35500001	35750000	586	0.000427359		Chr05	38250001	38500000	1345	0.00105072		Chr05	37250001	37500000	226	9.91044e-05		Chr05	36000001	36250000	748	0.000452484		Chr05	40750001	41000000	284	0.000151823		Chr05	37750001	38000000	318	0.000262742		Chr05	40500001	40750000	37	4.08024e-05
Chr05	35750001	36000000	479	0.000331878		Chr05	38500001	38750000	751	0.000444971		Chr05	37500001	37750000	150	8.29638e-05		Chr05	36250001	36500000	620	0.000739291		Chr06	1	250000	106	8.73659e-05		Chr05	38000001	38250000	237	0.000128637		Chr05	40750001	41000000	14	1.4578e-05
Chr05	36000001	36250000	999	0.00088848		Chr05	38750001	39000000	820	0.000700592		Chr05	37750001	38000000	239	0.000133678		Chr05	36500001	36750000	1297	0.00103838		Chr06	250001	500000	135	9.93172e-05		Chr05	38250001	38500000	826	0.000406755		Chr06	1	250000	71	9.55602e-05
Chr05	36250001	36500000	825	0.000661214		Chr05	39000001	39250000	103	7.21122e-05		Chr05	38000001	38250000	933	0.000574406		Chr05	36750001	37000000	610	0.000427805		Chr06	500001	750000	69	5.36484e-05		Chr05	38500001	38750000	847	0.00042888		Chr06	250001	500000	111	0.000112816
Chr05	36500001	36750000	1738	0.00117687		Chr05	39250001	39500000	1183	0.00107235		Chr05	38250001	38500000	1093	0.00102594		Chr05	37000001	37250000	596	0.000411896		Chr06	1250001	1500000	33	3.07198e-05		Chr05	38750001	39000000	849	0.000613454		Chr06	500001	750000	59	5.45817e-05
Chr05	36750001	37000000	978	0.000732103		Chr05	39500001	39750000	1392	0.00113349		Chr05	38500001	38750000	606	0.000502855		Chr05	37250001	37500000	1012	0.000779997		Chr06	1500001	1750000	11	8.48494e-06		Chr05	39000001	39250000	46	3.76214e-05		Chr06	1000001	1250000	1	1.06667e-06
Chr05	37000001	37250000	746	0.000557519		Chr05	39750001	40000000	797	0.000607768		Chr05	38750001	39000000	833	0.000693533		Chr05	37500001	37750000	413	0.000264172		Chr06	1750001	2000000	79	5.00121e-05		Chr05	39250001	39500000	484	0.00034538		Chr06	1250001	1500000	44	4.66693e-05
Chr05	37250001	37500000	1370	0.000988261		Chr05	40000001	40250000	464	0.000358888		Chr05	39000001	39250000	14	6.64834e-06		Chr05	37750001	38000000	777	0.000455081		Chr06	2000001	2250000	5	5.87016e-06		Chr05	39500001	39750000	307	0.000179733		Chr06	1500001	1750000	8	1.12001e-05
Chr05	37500001	37750000	634	0.000432678		Chr05	40250001	40500000	743	0.000586812		Chr05	39250001	39500000	938	0.00097007		Chr05	38000001	38250000	1404	0.000533504		Chr06	2250001	2500000	1	6.23377e-07		Chr05	39750001	40000000	255	0.000150869		Chr06	1750001	2000000	65	6.1161e-05
Chr05	37750001	38000000	1205	0.000885499		Chr05	40500001	40750000	1159	0.000996918		Chr05	39500001	39750000	1544	0.00124659		Chr05	38250001	38500000	1703	0.00112767		Chr06	2500001	2750000	30	2.05371e-05		Chr05	40000001	40250000	119	5.30029e-05		Chr06	2000001	2250000	3	2.04446e-06
Chr05	38000001	38250000	2101	0.00162159		Chr05	40750001	41000000	866	0.000628615		Chr05	39750001	40000000	599	0.00043637		Chr05	38500001	38750000	1214	0.000662483		Chr06	2750001	3000000	44	3.49794e-05		Chr05	40250001	40500000	157	0.000100472		Chr06	2250001	2500000	1	4.44446e-07
Chr05	38250001	38500000	2550	0.00216104		Chr06	1	250000	292	0.000268838		Chr05	40000001	40250000	436	0.000303666		Chr05	38750001	39000000	1595	0.000797244		Chr06	3000001	3250000	15	1.39222e-05		Chr05	40500001	40750000	212	0.000112599		Chr06	2500001	2750000	25	2.42674e-05
Chr05	38500001	38750000	1843	0.00145507		Chr06	250001	500000	118	8.9911e-05		Chr05	40250001	40500000	691	0.00055807		Chr05	39000001	39250000	126	5.6253e-05		Chr06	3250001	3500000	47	3.6642e-05		Chr05	40750001	41000000	95	4.12104e-05		Chr06	2750001	3000000	39	4.00021e-05
Chr05	38750001	39000000	2373	0.00189368		Chr06	500001	750000	34	2.63371e-05		Chr05	40500001	40750000	913	0.000697685		Chr05	39250001	39500000	1219	0.00064542		Chr06	3500001	3750000	4	4.06928e-06		Chr06	1	250000	115	8.12784e-05		Chr06	3000001	3250000	14	1.57335e-05
Chr05	39000001	39250000	150	0.000122651		Chr06	1000001	1250000	3	1.23219e-06		Chr05	40750001	41000000	719	0.000594172		Chr05	39500001	39750000	1617	0.000727712		Chr06	3750001	4000000	161	8.23614e-05		Chr06	250001	500000	146	0.000101593		Chr06	3250001	3500000	39	3.85795e-05
Chr05	39250001	39500000	2076	0.00180326		Chr06	1250001	1500000	102	9.90377e-05		Chr06	1	250000	299	0.000266127		Chr05	39750001	40000000	1064	0.000585716		Chr06	4000001	4250000	162	0.000113453		Chr06	500001	750000	71	4.60778e-05		Chr06	3500001	3750000	2	3.28889e-06
Chr05	39500001	39750000	2776	0.00216926		Chr06	1500001	1750000	35	3.15138e-05		Chr06	250001	500000	199	9.73249e-05		Chr05	40000001	40250000	523	0.000246921		Chr06	4250001	4500000	245	0.000179748		Chr06	1250001	1500000	50	3.67322e-05		Chr06	3750001	4000000	93	7.71672e-05
Chr05	39750001	40000000	1667	0.00116901		Chr06	1750001	2000000	159	9.88103e-05		Chr06	500001	750000	99	4.40283e-05		Chr05	40250001	40500000	1088	0.000679809		Chr06	4500001	4750000	95	5.93817e-05		Chr06	1500001	1750000	17	1.42436e-05		Chr06	4000001	4250000	131	0.000126774
Chr05	40000001	40250000	868	0.000674668		Chr06	2000001	2250000	18	1.65062e-05		Chr06	1000001	1250000	2	1.4309e-06		Chr05	40500001	40750000	1452	0.000728551		Chr06	5250001	5500000	53	2.96821e-05		Chr06	1750001	2000000	72	3.5178e-05		Chr06	4250001	4500000	195	0.000211061
Chr05	40250001	40500000	1704	0.00141962		Chr06	2250001	2500000	27	3.06679e-05		Chr06	1250001	1500000	102	9.96879e-05		Chr05	40750001	41000000	1171	0.000446905		Chr06	5500001	5750000	232	0.000181118		Chr06	2000001	2250000	7	4.07411e-06		Chr06	4500001	4750000	89	9.4764e-05
Chr05	40500001	40750000	2357	0.00211044		Chr06	2500001	2750000	50	6.43799e-05		Chr06	1500001	1750000	33	2.95993e-05		Chr06	1	250000	354	0.000138104		Chr06	5750001	6000000	48	3.65214e-05		Chr06	2250001	2500000	4	1.43916e-06		Chr06	5250001	5500000	45	3.07585e-05
Chr05	40750001	41000000	2085	0.00183864		Chr06	2750001	3000000	64	3.57545e-05		Chr06	1750001	2000000	146	0.000103795		Chr06	250001	500000	257	0.000160552		Chr06	6000001	6250000	17	2.23724e-05		Chr06	2500001	2750000	43	3.18848e-05		Chr06	5500001	5750000	189	0.000209718
Chr06	1	250000	579	0.000462106		Chr06	3000001	3250000	6	2.94257e-06		Chr06	2000001	2250000	18	1.62188e-05		Chr06	500001	750000	116	7.98899e-05		Chr06	6250001	6500000	2	6.92641e-07		Chr06	2750001	3000000	64	4.60883e-05		Chr06	5750001	6000000	32	3.66233e-05
Chr06	250001	500000	378	0.000228264		Chr06	3250001	3500000	27	1.40144e-05		Chr06	2250001	2500000	26	2.887e-05		Chr06	750001	1000000	7	1.66936e-06		Chr06	6500001	6750000	48	2.59754e-05		Chr06	3000001	3250000	17	1.15876e-05		Chr06	6000001	6250000	12	1.60001e-05
Chr06	500001	750000	129	7.87804e-05		Chr06	3500001	3750000	15	9.97718e-06		Chr06	2500001	2750000	63	2.99161e-05		Chr06	1000001	1250000	4	1.35484e-06		Chr06	6750001	7000000	23	2.34287e-05		Chr06	3250001	3500000	62	4.09548e-05		Chr06	6500001	6750000	38	3.50239e-05
Chr06	750001	1000000	9	9.56458e-06		Chr06	3750001	4000000	183	6.94386e-05		Chr06	2750001	3000000	68	2.8774e-05		Chr06	1250001	1500000	282	9.5237e-05		Chr06	7000001	7250000	73	5.79104e-05		Chr06	3500001	3750000	6	2.32806e-06		Chr06	6750001	7000000	21	2.4267e-05
Chr06	1000001	1250000	5	4.66937e-06		Chr06	4000001	4250000	58	3.63818e-05		Chr06	3000001	3250000	18	1.72083e-05		Chr06	1500001	1750000	83	3.39281e-05		Chr06	7250001	7500000	7	4.03465e-06		Chr06	3750001	4000000	157	7.73409e-05		Chr06	7000001	7250000	59	5.51169e-05
Chr06	1250001	1500000	362	0.000332554		Chr06	4250001	4500000	184	0.000116389		Chr06	3250001	3500000	67	6.20865e-05		Chr06	1750001	2000000	100	3.41623e-05		Chr06	7500001	7750000	79	5.65065e-05		Chr06	4000001	4250000	189	0.000121664		Chr06	7250001	7500000	8	8.88895e-06
Chr06	1500001	1750000	168	9.63172e-05		Chr06	4500001	4750000	37	1.77578e-05		Chr06	3500001	3750000	15	2.02001e-05		Chr06	2000001	2250000	27	1.07339e-05		Chr06	7750001	8000000	136	9.47158e-05		Chr06	4250001	4500000	270	0.00016503		Chr06	7500001	7750000	63	6.53383e-05
Chr06	1750001	2000000	202	0.000134981		Chr06	5250001	5500000	102	5.69755e-05		Chr06	3750001	4000000	249	0.00013177		Chr06	2250001	2500000	16	6.25002e-06		Chr06	8000001	8250000	98	8.92217e-05		Chr06	4500001	4750000	118	7.11528e-05		Chr06	7750001	8000000	132	0.000126862
Chr06	2000001	2250000	69	3.98966e-05		Chr06	5500001	5750000	624	0.000488478		Chr06	4000001	4250000	55	1.87062e-05		Chr06	2500001	2750000	111	5.84295e-05		Chr06	8250001	8500000	13	9.74901e-06		Chr06	5250001	5500000	66	3.08709e-05		Chr06	8000001	8250000	78	7.58299e-05
Chr06	2250001	2500000	51	4.57765e-05		Chr06	5750001	6000000	351	0.000337659		Chr06	4250001	4500000	163	4.86071e-05		Chr06	2750001	3000000	140	7.41555e-05		Chr06	8500001	8750000	37	2.80531e-05		Chr06	5500001	5750000	286	0.000171823		Chr06	8250001	8500000	9	9.60012e-06
Chr06	2500001	2750000	133	8.2709e-05		Chr06	6000001	6250000	38	3.66819e-05		Chr06	4500001	4750000	42	1.66939e-05		Chr06	3000001	3250000	25	1.6097e-05		Chr06	8750001	9000000	77	6.01246e-05		Chr06	5750001	6000000	94	5.05139e-05		Chr06	8500001	8750000	27	2.50675e-05
Chr06	2750001	3000000	192	0.000120731		Chr06	6250001	6500000	8	8.41387e-06		Chr06	5000001	5250000	1	7.43325e-08		Chr06	3250001	3500000	139	6.83812e-05		Chr06	9000001	9250000	87	6.50261e-05		Chr06	6000001	6250000	26	2.26143e-05		Chr06	8750001	9000000	72	7.44945e-05
Chr06	3000001	3250000	27	1.3605e-05		Chr06	6500001	6750000	263	0.000206039		Chr06	5250001	5500000	101	4.64396e-05		Chr06	3500001	3750000	23	9.5807e-06		Chr06	9250001	9500000	49	3.31276e-05		Chr06	6250001	6500000	3	7.51325e-07		Chr06	9000001	9250000	74	7.8673e-05
Chr06	3250001	3500000	141	0.000125285		Chr06	6750001	7000000	33	1.69573e-05		Chr06	5500001	5750000	532	0.000319135		Chr06	3750001	4000000	405	0.000177798		Chr06	9500001	9750000	46	2.95941e-05		Chr06	6500001	6750000	67	4.23846e-05		Chr06	9250001	9500000	38	3.94681e-05
Chr06	3500001	3750000	29	2.8202e-05		Chr06	7000001	7250000	139	6.38302e-05		Chr06	5750001	6000000	265	0.000233367		Chr06	4000001	4250000	295	0.000143923		Chr06	9750001	10000000	36	2.53341e-05		Chr06	6750001	7000000	27	1.84237e-05		Chr06	9500001	9750000	37	3.54677e-05
Chr06	3750001	4000000	423	0.000252416		Chr06	7250001	7500000	2	9.74716e-07		Chr06	6000001	6250000	34	3.08768e-05		Chr06	4250001	4500000	471	0.000230979		Chr06	10000001	10250000	28	1.54462e-05		Chr06	7000001	7250000	96	5.82412e-05		Chr06	9750001	10000000	38	3.70683e-05
Chr06	4000001	4250000	469	0.000411711		Chr06	7500001	7750000	26	1.70033e-05		Chr06	6250001	6500000	5	6.25322e-06		Chr06	4500001	4750000	138	9.36751e-05		Chr06	10500001	10750000	193	0.000141093		Chr06	7250001	7500000	10	6.62441e-06		Chr06	10000001	10250000	27	2.66677e-05
Chr06	4250001	4500000	727	0.000610737		Chr06	7750001	8000000	122	4.83855e-05		Chr06	6500001	6750000	242	0.000183698		Chr06	5250001	5500000	116	5.14136e-05		Chr06	10750001	11000000	59	3.88941e-05		Chr06	7500001	7750000	108	7.20831e-05		Chr06	10250001	10500000	2	1.6e-06
Chr06	4500001	4750000	157	0.000158399		Chr06	8000001	8250000	24	1.30489e-05		Chr06	6750001	7000000	29	1.32365e-05		Chr06	5500001	5750000	715	0.00027999		Chr06	11000001	11250000	87	5.70418e-05		Chr06	7750001	8000000	156	0.000101384		Chr06	10500001	10750000	164	0.000180731
Chr06	5000001	5250000	1	1.61291e-07		Chr06	8250001	8500000	19	1.25613e-05		Chr06	7000001	7250000	122	3.53166e-05		Chr06	5750001	6000000	379	0.00013436		Chr06	11250001	11500000	39	2.73604e-05		Chr06	8000001	8250000	129	8.97285e-05		Chr06	10750001	11000000	47	5.20027e-05
Chr06	5250001	5500000	198	0.000114641		Chr06	8500001	8750000	57	3.19387e-05		Chr06	7250001	7500000	1	9.6632e-07		Chr06	6000001	6250000	74	3.43155e-05		Chr06	11500001	11750000	77	5.29724e-05		Chr06	8250001	8500000	19	1.00214e-05		Chr06	11000001	11250000	77	7.39589e-05
Chr06	5500001	5750000	1032	0.000888863		Chr06	8750001	9000000	98	5.69582e-05		Chr06	7500001	7750000	30	1.4375e-05		Chr06	6250001	6500000	15	4.33872e-06		Chr06	11750001	12000000	26	2.16627e-05		Chr06	8500001	8750000	60	2.95049e-05		Chr06	11250001	11500000	42	4.58685e-05
Chr06	5750001	6000000	652	0.000572155		Chr06	9000001	9250000	72	4.24786e-05		Chr06	7750001	8000000	127	4.98537e-05		Chr06	6500001	6750000	307	0.000124421		Chr06	12000001	12250000	21	2.19572e-05		Chr06	8750001	9000000	89	5.61325e-05		Chr06	11500001	11750000	66	7.17372e-05
Chr06	6000001	6250000	189	7.75579e-05		Chr06	9250001	9500000	45	1.25255e-05		Chr06	8000001	8250000	38	1.22563e-05		Chr06	6750001	7000000	14	1.14356e-05		Chr06	12250001	12500000	501	0.000377557		Chr06	9000001	9250000	98	6.78902e-05		Chr06	11750001	12000000	16	1.03114e-05
Chr06	6250001	6500000	26	2.46455e-05		Chr06	9500001	9750000	134	6.29423e-05		Chr06	8250001	8500000	20	1.19167e-05		Chr06	7000001	7250000	269	0.000128639		Chr06	12500001	12750000	65	4.68761e-05		Chr06	9250001	9500000	56	3.22034e-05		Chr06	12000001	12250000	21	2.64002e-05
Chr06	6500001	6750000	478	0.000383415		Chr06	9750001	10000000	29	1.00509e-05		Chr06	8500001	8750000	53	2.47409e-05		Chr06	7250001	7500000	31	1.43791e-05		Chr06	12750001	13000000	70	4.66691e-05		Chr06	9500001	9750000	59	3.27103e-05		Chr06	12250001	12500000	346	0.000335779
Chr06	6750001	7000000	22	1.33231e-05		Chr06	10000001	10250000	47	3.81354e-05		Chr06	8750001	9000000	109	5.72473e-05		Chr06	7500001	7750000	213	0.00010025		Chr06	13000001	13250000	34	2.123e-05		Chr06	9750001	10000000	42	2.13237e-05		Chr06	12500001	12750000	46	4.81798e-05
Chr06	7000001	7250000	358	0.000350285		Chr06	10250001	10500000	16	8.50601e-06		Chr06	9000001	9250000	78	4.4099e-05		Chr06	7750001	8000000	292	0.00016349		Chr06	13250001	13500000	68	5.1623e-05		Chr06	10000001	10250000	28	1.36409e-05		Chr06	12750001	13000000	70	7.86714e-05
Chr06	7250001	7500000	54	3.49047e-05		Chr06	10500001	10750000	345	0.000202221		Chr06	9250001	9500000	34	1.06445e-05		Chr06	8000001	8250000	408	0.000159162		Chr06	13500001	13750000	135	9.89379e-05		Chr06	10250001	10500000	1	1.79895e-07		Chr06	13000001	13250000	24	2.55117e-05
Chr06	7500001	7750000	250	0.0001856		Chr06	10750001	11000000	24	1.1164e-05		Chr06	9500001	9750000	107	5.20529e-05		Chr06	8250001	8500000	51	2.90167e-05		Chr06	13750001	14000000	126	8.81984e-05		Chr06	10500001	10750000	219	0.000148753		Chr06	13250001	13500000	58	5.52045e-05
Chr06	7750001	8000000	397	0.000385196		Chr06	11000001	11250000	143	8.06705e-05		Chr06	9750001	10000000	26	8.26519e-06		Chr06	8500001	8750000	141	6.9222e-05		Chr06	14000001	14250000	65	4.42965e-05		Chr06	10750001	11000000	66	4.42888e-05		Chr06	13500001	13750000	122	0.000125617
Chr06	8000001	8250000	901	0.000459844		Chr06	11250001	11500000	52	2.60346e-05		Chr06	10000001	10250000	51	4.06945e-05		Chr06	8750001	9000000	283	0.000136666		Chr06	14250001	14500000	205	0.000158624		Chr06	11000001	11250000	119	6.80389e-05		Chr06	13750001	14000000	108	9.55726e-05
Chr06	8250001	8500000	122	0.000100968		Chr06	11500001	11750000	55	3.44313e-05		Chr06	10250001	10500000	9	4.66906e-06		Chr06	9000001	9250000	245	0.000130035		Chr06	14500001	14750000	329	0.000227771		Chr06	11250001	11500000	43	2.92712e-05		Chr06	14000001	14250000	50	4.19586e-05
Chr06	8500001	8750000	257	0.000172568		Chr06	11750001	12000000	30	2.30721e-05		Chr06	10500001	10750000	129	5.68038e-05		Chr06	9250001	9500000	109	6.66722e-05		Chr06	14750001	15000000	392	0.000317053		Chr06	11500001	11750000	81	5.09462e-05		Chr06	14250001	14500000	164	0.000163583
Chr06	8750001	9000000	400	0.000325374		Chr06	12000001	12250000	79	7.9389e-05		Chr06	10750001	11000000	25	1.01424e-05		Chr06	9500001	9750000	109	5.33178e-05		Chr06	15000001	15250000	240	0.000162668		Chr06	11750001	12000000	20	1.2815e-05		Chr06	14500001	14750000	290	0.000303401
Chr06	9000001	9250000	622	0.000406572		Chr06	12250001	12500000	1066	0.000730473		Chr06	11000001	11250000	106	9.87712e-05		Chr06	9750001	10000000	70	3.8033e-05		Chr06	15250001	15500000	52	2.97847e-05		Chr06	12000001	12250000	26	1.57359e-05		Chr06	14750001	15000000	301	0.000303679
Chr06	9250001	9500000	174	0.000124089		Chr06	12500001	12750000	30	1.73064e-05		Chr06	11250001	11500000	54	3.96976e-05		Chr06	10000001	10250000	33	1.63471e-05		Chr06	15500001	15750000	63	3.97597e-05		Chr06	12250001	12500000	739	0.000425727		Chr06	15000001	15250000	198	0.000188487
Chr06	9500001	9750000	164	0.000111898		Chr06	12750001	13000000	68	2.65219e-05		Chr06	11500001	11750000	99	7.51616e-05		Chr06	10250001	10500000	13	3.92745e-06		Chr06	15750001	16000000	32	1.88747e-05		Chr06	12500001	12750000	158	8.08382e-05		Chr06	15250001	15500000	51	4.52464e-05
Chr06	9750001	10000000	106	8.14586e-05		Chr06	13000001	13250000	191	0.000178673		Chr06	11750001	12000000	29	2.42566e-05		Chr06	10500001	10750000	460	0.00024565		Chr06	16000001	16250000	87	6.95635e-05		Chr06	12750001	13000000	109	7.69187e-05		Chr06	15500001	15750000	38	3.04904e-05
Chr06	10000001	10250000	74	4.98656e-05		Chr06	13250001	13500000	41	1.15222e-05		Chr06	12000001	12250000	77	6.42608e-05		Chr06	10750001	11000000	180	9.83105e-05		Chr06	16250001	16500000	65	3.87035e-05		Chr06	13000001	13250000	51	2.93669e-05		Chr06	15750001	16000000	19	1.61781e-05
Chr06	10250001	10500000	27	1.40491e-05		Chr06	13500001	13750000	115	5.50386e-05		Chr06	12250001	12500000	1143	0.000883526		Chr06	11000001	11250000	325	0.000191929		Chr06	16500001	16750000	48	2.92305e-05		Chr06	13250001	13500000	80	4.80805e-05		Chr06	16000001	16250000	68	7.21831e-05
Chr06	10500001	10750000	842	0.00059499		Chr06	13750001	14000000	139	7.00487e-05		Chr06	12500001	12750000	31	1.46302e-05		Chr06	11250001	11500000	106	6.47286e-05		Chr06	16750001	17000000	39	2.31523e-05		Chr06	13500001	13750000	185	0.00011414		Chr06	16250001	16500000	51	5.80474e-05
Chr06	10750001	11000000	234	0.000181866		Chr06	14000001	14250000	210	0.000172231		Chr06	12750001	13000000	39	1.55502e-05		Chr06	11500001	11750000	234	0.000137777		Chr06	17000001	17250000	25	1.97926e-05		Chr06	13750001	14000000	163	9.8483e-05		Chr06	16500001	16750000	36	4.19571e-05
Chr06	11000001	11250000	375	0.000335944		Chr06	14250001	14500000	186	8.62195e-05		Chr06	13000001	13250000	29	1.32361e-05		Chr06	11750001	12000000	45	1.73471e-05		Chr06	17250001	17500000	45	2.88153e-05		Chr06	14000001	14250000	81	4.77501e-05		Chr06	16750001	17000000	29	3.49344e-05
Chr06	11250001	11500000	122	9.92279e-05		Chr06	14500001	14750000	225	6.53276e-05		Chr06	13250001	13500000	3	5.06389e-07		Chr06	12000001	12250000	88	3.9525e-05		Chr06	17500001	17750000	18	1.01646e-05		Chr06	14250001	14500000	267	0.000194159		Chr06	17000001	17250000	22	2.48005e-05
Chr06	11500001	11750000	281	0.00022898		Chr06	14750001	15000000	363	0.00019199		Chr06	13500001	13750000	140	6.13813e-05		Chr06	12250001	12500000	1279	0.000568401		Chr06	17750001	18000000	11	8.4503e-06		Chr06	14500001	14750000	359	0.000222274		Chr06	17250001	17500000	25	2.24009e-05
Chr06	11750001	12000000	52	2.08314e-05		Chr06	15000001	15250000	350	0.00015806		Chr06	13750001	14000000	189	0.000120867		Chr06	12500001	12750000	246	0.000130665		Chr06	18000001	18250000	102	6.22207e-05		Chr06	14750001	15000000	420	0.000286161		Chr06	17500001	17750000	12	1.68003e-05
Chr06	12000001	12250000	120	8.11022e-05		Chr06	15250001	15500000	978	0.000755004		Chr06	14000001	14250000	327	0.000233785		Chr06	12750001	13000000	204	0.000119515		Chr06	18250001	18500000	104	7.03107e-05		Chr06	15000001	15250000	283	0.000178926		Chr06	17750001	18000000	18	2.01782e-05
Chr06	12250001	12500000	1578	0.00102347		Chr06	15500001	15750000	381	0.000268755		Chr06	14250001	14500000	203	0.000100113		Chr06	13000001	13250000	515	0.000226116		Chr06	18500001	18750000	67	5.48425e-05		Chr06	15250001	15500000	94	4.45019e-05		Chr06	18000001	18250000	64	5.88475e-05
Chr06	12500001	12750000	277	0.000157393		Chr06	15750001	16000000	356	0.000273966		Chr06	14500001	14750000	45	1.70183e-05		Chr06	13250001	13500000	183	0.000112157		Chr06	18750001	19000000	189	0.000223215		Chr06	15500001	15750000	590	0.000230848		Chr06	18250001	18500000	67	7.5471e-05
Chr06	12750001	13000000	278	0.000213566		Chr06	16000001	16250000	207	0.000125312		Chr06	14750001	15000000	210	0.000159419		Chr06	13500001	13750000	812	0.000428838		Chr06	19000001	19250000	40	3.7179e-05		Chr06	15750001	16000000	67	3.36529e-05		Chr06	18500001	18750000	50	5.35141e-05
Chr06	13000001	13250000	675	0.000539989		Chr06	16250001	16500000	176	0.000103437		Chr06	15000001	15250000	101	5.99527e-05		Chr06	13750001	14000000	649	0.000308095		Chr06	19250001	19500000	64	5.08602e-05		Chr06	16000001	16250000	173	0.000119384		Chr06	18750001	19000000	111	0.000150062
Chr06	13250001	13500000	197	0.000138837		Chr06	16500001	16750000	561	0.000346731		Chr06	15250001	15500000	802	0.000529964		Chr06	14000001	14250000	464	0.000244574		Chr06	19500001	19750000	419	0.000309455		Chr06	16250001	16500000	115	6.42101e-05		Chr06	19000001	19250000	19	2.49781e-05
Chr06	13500001	13750000	856	0.000712419		Chr06	16750001	17000000	412	0.000274109		Chr06	15500001	15750000	482	0.000222643		Chr06	14250001	14500000	478	0.000272508		Chr06	19750001	20000000	383	0.000401167		Chr06	16500001	16750000	107	4.9984e-05		Chr06	19250001	19500000	44	4.60466e-05
Chr06	13750001	14000000	821	0.000601704		Chr06	17000001	17250000	497	0.000433962		Chr06	15750001	16000000	396	0.000290579		Chr06	14500001	14750000	848	0.000513631		Chr06	20000001	20250000	113	0.000103682		Chr06	16750001	17000000	180	0.000148322		Chr06	19500001	19750000	189	0.000184144
Chr06	14000001	14250000	506	0.000418558		Chr06	17250001	17500000	544	0.000500001		Chr06	16000001	16250000	206	0.000115946		Chr06	14750001	15000000	1202	0.000764612		Chr06	20250001	20500000	563	0.000429923		Chr06	17000001	17250000	170	0.000161056		Chr06	19750001	20000000	78	8.71194e-05
Chr06	14250001	14500000	601	0.000388358		Chr06	17500001	17750000	158	0.000135328		Chr06	16250001	16500000	180	0.000103998		Chr06	15000001	15250000	646	0.000326497		Chr06	20500001	20750000	212	0.000179228		Chr06	17250001	17500000	114	6.41239e-05		Chr06	20000001	20250000	90	0.000101524
Chr06	14500001	14750000	998	0.000869772		Chr06	17750001	18000000	328	0.000295034		Chr06	16500001	16750000	585	0.00033778		Chr06	15250001	15500000	1097	0.000518158		Chr06	20750001	21000000	155	0.000121414		Chr06	17500001	17750000	37	2.43079e-05		Chr06	20250001	20500000	455	0.000549046
Chr06	14750001	15000000	1567	0.0010519		Chr06	18000001	18250000	470	0.000353479		Chr06	16750001	17000000	430	0.000285181		Chr06	15500001	15750000	911	0.00076167		Chr06	21000001	21250000	102	8.55834e-05		Chr06	17750001	18000000	38	1.69425e-05		Chr06	20500001	20750000	113	0.000134244
Chr06	15000001	15250000	1033	0.000888334		Chr06	18250001	18500000	424	0.000482387		Chr06	17000001	17250000	470	0.000336054		Chr06	15750001	16000000	571	0.00025235		Chr06	21250001	21500000	48	3.35596e-05		Chr06	18000001	18250000	271	0.000240976		Chr06	20750001	21000000	86	0.000106939
Chr06	15250001	15500000	1731	0.00142019		Chr06	18500001	18750000	665	0.000658369		Chr06	17250001	17500000	483	0.000420095		Chr06	16000001	16250000	439	0.000217254		Chr06	21500001	21750000	92	6.86123e-05		Chr06	18250001	18500000	332	0.000323339		Chr06	21000001	21250000	100	9.6815e-05
Chr06	15500001	15750000	1084	0.000739183		Chr06	18750001	19000000	506	0.000446709		Chr06	17500001	17750000	336	0.000326417		Chr06	16250001	16500000	469	0.000176847		Chr06	21750001	22000000	44	2.85725e-05		Chr06	18500001	18750000	294	0.00015242		Chr06	21250001	21500000	48	4.70244e-05
Chr06	15750001	16000000	960	0.000724697		Chr06	19000001	19250000	484	0.00041797		Chr06	17750001	18000000	365	0.000315597		Chr06	16500001	16750000	837	0.000407498		Chr06	22000001	22250000	88	6.55994e-05		Chr06	18750001	19000000	315	0.000245307		Chr06	21500001	21750000	65	6.44497e-05
Chr06	16000001	16250000	703	0.000509728		Chr06	19250001	19500000	861	0.000757702		Chr06	18000001	18250000	519	0.000350677		Chr06	16750001	17000000	633	0.000400728		Chr06	22250001	22500000	46	3.79241e-05		Chr06	19000001	19250000	113	5.02287e-05		Chr06	21750001	22000000	30	2.56007e-05
Chr06	16250001	16500000	732	0.000484652		Chr06	19500001	19750000	1500	0.00120851		Chr06	18250001	18500000	348	0.000301202		Chr06	17000001	17250000	598	0.000421422		Chr06	22500001	22750000	39	2.51441e-05		Chr06	19250001	19500000	525	0.000261988		Chr06	22000001	22250000	83	8.46318e-05
Chr06	16500001	16750000	1605	0.00132		Chr06	19750001	20000000	561	0.00049527		Chr06	18500001	18750000	531	0.00051873		Chr06	17250001	17500000	801	0.000315364		Chr06	22750001	23000000	43	2.55594e-05		Chr06	19500001	19750000	535	0.000354937		Chr06	22250001	22500000	32	2.55126e-05
Chr06	16750001	17000000	1421	0.00118808		Chr06	20000001	20250000	669	0.00057428		Chr06	18750001	19000000	529	0.000491881		Chr06	17500001	17750000	371	0.000155185		Chr06	23000001	23250000	99	5.51057e-05		Chr06	19750001	20000000	356	0.000287473		Chr06	22500001	22750000	27	2.72008e-05
Chr06	17000001	17250000	1107	0.00088741		Chr06	20250001	20500000	588	0.000481177		Chr06	19000001	19250000	452	0.000398103		Chr06	17750001	18000000	469	0.000185485		Chr06	23250001	23500000	146	0.000156227		Chr06	20000001	20250000	194	0.000147882		Chr06	22750001	23000000	49	5.85814e-05
Chr06	17250001	17500000	1505	0.00113792		Chr06	20500001	20750000	1258	0.000919598		Chr06	19250001	19500000	772	0.000665979		Chr06	18000001	18250000	731	0.000506711		Chr06	23500001	23750000	94	6.9738e-05		Chr06	20250001	20500000	657	0.000654944		Chr06	23000001	23250000	58	6.59585e-05
Chr06	17500001	17750000	816	0.000653208		Chr06	20750001	21000000	638	0.000519057		Chr06	19500001	19750000	1658	0.00104174		Chr06	18250001	18500000	706	0.000535564		Chr06	23750001	24000000	130	8.63316e-05		Chr06	20500001	20750000	336	0.000210751		Chr06	23250001	23500000	122	0.000137088
Chr06	17750001	18000000	817	0.000741988		Chr06	21000001	21250000	830	0.00059614		Chr06	19750001	20000000	884	0.000604484		Chr06	18500001	18750000	887	0.000339682		Chr06	24000001	24250000	104	6.86468e-05		Chr06	20750001	21000000	286	0.000162517		Chr06	23500001	23750000	168	0.000192135
Chr06	18000001	18250000	1237	0.000868683		Chr06	21250001	21500000	1032	0.00068381		Chr06	20000001	20250000	867	0.000717973		Chr06	18750001	19000000	832	0.000627566		Chr06	24250001	24500000	101	8.92697e-05		Chr06	21000001	21250000	211	0.000137068		Chr06	23750001	24000000	66	5.52943e-05
Chr06	18250001	18500000	958	0.000771828		Chr06	21500001	21750000	862	0.000762223		Chr06	20250001	20500000	1097	0.000971145		Chr06	19000001	19250000	668	0.000336896		Chr06	24500001	24750000	61	4.65998e-05		Chr06	21250001	21500000	133	0.000103441		Chr06	24000001	24250000	90	8.65849e-05
Chr06	18500001	18750000	1574	0.00116477		Chr06	21750001	22000000	767	0.000664693		Chr06	20500001	20750000	1234	0.000853535		Chr06	19250001	19500000	1087	0.000965766		Chr06	24750001	25000000	27	2.15936e-05		Chr06	21500001	21750000	229	0.000141687		Chr06	24250001	24500000	66	7.18266e-05
Chr06	18750001	19000000	1139	0.0009808		Chr06	22000001	22250000	506	0.000318988		Chr06	20750001	21000000	777	0.000666011		Chr06	19500001	19750000	1938	0.00113163		Chr06	25000001	25250000	75	4.44188e-05		Chr06	21750001	22000000	104	5.37201e-05		Chr06	24500001	24750000	22	3.03116e-05
Chr06	19000001	19250000	1284	0.00113103		Chr06	22250001	22500000	473	0.000411371		Chr06	21000001	21250000	776	0.000618907		Chr06	19750001	20000000	1020	0.000853808		Chr06	25250001	25500000	41	3.562e-05		Chr06	22000001	22250000	167	0.000107629		Chr06	24750001	25000000	29	3.38678e-05
Chr06	19250001	19500000	1481	0.00121099		Chr06	22500001	22750000	339	0.000312457		Chr06	21250001	21500000	694	0.000424196		Chr06	20000001	20250000	878	0.000429559		Chr06	25500001	25750000	43	3.1014e-05		Chr06	22250001	22500000	83	4.08202e-05		Chr06	25000001	25250000	38	3.44901e-05
Chr06	19500001	19750000	2682	0.00195993		Chr06	22750001	23000000	580	0.000392764		Chr06	21500001	21750000	806	0.000609005		Chr06	20250001	20500000	1118	0.000775334		Chr06	25750001	26000000	33	3.15679e-05		Chr06	22500001	22750000	92	4.4969e-05		Chr06	25250001	25500000	20	2.64893e-05
Chr06	19750001	20000000	1437	0.00117375		Chr06	23000001	23250000	914	0.000709952		Chr06	21750001	22000000	535	0.000363046		Chr06	20500001	20750000	1904	0.000919575		Chr06	26000001	26250000	110	7.69254e-05		Chr06	22750001	23000000	99	6.19639e-05		Chr06	25500001	25750000	37	4.35572e-05
Chr06	20000001	20250000	1622	0.00127568		Chr06	23250001	23500000	1204	0.00109659		Chr06	22000001	22250000	371	0.000216402		Chr06	20750001	21000000	953	0.000452013		Chr06	26250001	26500000	54	4.85215e-05		Chr06	23000001	23250000	223	9.243e-05		Chr06	25750001	26000000	51	6.13378e-05
Chr06	20250001	20500000	1917	0.00140928		Chr06	23500001	23750000	1212	0.000966077		Chr06	22250001	22500000	339	0.000212813		Chr06	21000001	21250000	1058	0.000430257		Chr06	26500001	26750000	103	0.000101132		Chr06	23250001	23500000	220	0.000119122		Chr06	26000001	26250000	79	6.59616e-05
Chr06	20500001	20750000	2793	0.00210347		Chr06	23750001	24000000	838	0.000588436		Chr06	22500001	22750000	255	0.000201753		Chr06	21250001	21500000	1032	0.000424478		Chr06	26750001	27000000	51	4.97505e-05		Chr06	23500001	23750000	236	0.000128625		Chr06	26250001	26500000	34	4.11572e-05
Chr06	20750001	21000000	1540	0.00113244		Chr06	24000001	24250000	1055	0.00073902		Chr06	22750001	23000000	577	0.000508749		Chr06	21500001	21750000	1488	0.000563718		Chr06	27000001	27250000	79	6.73126e-05		Chr06	23750001	24000000	161	7.47234e-05		Chr06	26500001	26750000	94	0.000123473
Chr06	21000001	21250000	1900	0.00146299		Chr06	24250001	24500000	978	0.000943209		Chr06	23000001	23250000	834	0.00064927		Chr06	21750001	22000000	1024	0.000373984		Chr06	27250001	27500000	34	3.1845e-05		Chr06	24000001	24250000	249	0.000124073		Chr06	26750001	27000000	35	4.44454e-05
Chr06	21250001	21500000	1819	0.0015527		Chr06	24500001	24750000	516	0.000505392		Chr06	23250001	23500000	1024	0.000838346		Chr06	22000001	22250000	711	0.000321741		Chr06	27500001	27750000	48	3.53604e-05		Chr06	24250001	24500000	495	0.000240415		Chr06	27000001	27250000	74	8.61409e-05
Chr06	21500001	21750000	2037	0.00152702		Chr06	24750001	25000000	459	0.000439575		Chr06	23500001	23750000	753	0.000638772		Chr06	22250001	22500000	493	0.000212736		Chr06	27750001	28000000	33	2.54552e-05		Chr06	24500001	24750000	679	0.000400868		Chr06	27250001	27500000	29	3.57342e-05
Chr06	21750001	22000000	1548	0.00129536		Chr06	25000001	25250000	961	0.000666176		Chr06	23750001	24000000	728	0.000409541		Chr06	22500001	22750000	420	0.000172186		Chr06	28000001	28250000	43	2.74292e-05		Chr06	24750001	25000000	113	6.56054e-05		Chr06	27500001	27750000	31	3.68011e-05
Chr06	22000001	22250000	1228	0.000860669		Chr06	25250001	25500000	628	0.000511058		Chr06	24000001	24250000	1209	0.000913826		Chr06	22750001	23000000	821	0.000356445		Chr06	28250001	28500000	97	9.14867e-05		Chr06	25000001	25250000	200	0.000111741		Chr06	27750001	28000000	24	2.76452e-05
Chr06	22250001	22500000	659	0.000588518		Chr06	25500001	25750000	773	0.000790292		Chr06	24250001	24500000	965	0.000868142		Chr06	23000001	23250000	1055	0.000498169		Chr06	28500001	28750000	44	3.60881e-05		Chr06	25250001	25500000	66	3.41083e-05		Chr06	28000001	28250000	16	1.84003e-05
Chr06	22500001	22750000	588	0.00037919		Chr06	25750001	26000000	537	0.000489283		Chr06	24500001	24750000	503	0.000400922		Chr06	23250001	23500000	1293	0.0006366		Chr06	28750001	29000000	122	0.000113201		Chr06	25500001	25750000	116	7.30143e-05		Chr06	28250001	28500000	52	5.45802e-05
Chr06	22750001	23000000	1272	0.00116173		Chr06	26000001	26250000	809	0.000658309		Chr06	24750001	25000000	509	0.000463334		Chr06	23500001	23750000	1182	0.000632579		Chr06	29000001	29250000	139	0.000136239		Chr06	25750001	26000000	81	5.17186e-05		Chr06	28500001	28750000	17	1.80447e-05
Chr06	23000001	23250000	1425	0.00120512		Chr06	26250001	26500000	935	0.00085032		Chr06	25000001	25250000	1201	0.00084248		Chr06	23750001	24000000	997	0.00043432		Chr06	29250001	29500000	75	6.43855e-05		Chr06	26000001	26250000	156	9.08316e-05		Chr06	28750001	29000000	71	6.70285e-05
Chr06	23250001	23500000	1656	0.00145624		Chr06	26500001	26750000	1216	0.00117792		Chr06	25250001	25500000	899	0.000760067		Chr06	24000001	24250000	1262	0.000483954		Chr06	29500001	29750000	117	7.88057e-05		Chr06	26250001	26500000	105	5.75314e-05		Chr06	29000001	29250000	81	8.74735e-05
Chr06	23500001	23750000	1757	0.00175591		Chr06	26750001	27000000	595	0.000418209		Chr06	25500001	25750000	831	0.000587279		Chr06	24250001	24500000	1005	0.00039698		Chr06	29750001	30000000	100	0.000108249		Chr06	26500001	26750000	205	0.00014448		Chr06	29250001	29500000	58	5.63583e-05
Chr06	23750001	24000000	1642	0.00114949		Chr06	27000001	27250000	644	0.00042974		Chr06	25750001	26000000	266	0.000194933		Chr06	24500001	24750000	799	0.000316374		Chr06	30000001	30250000	69	5.00109e-05		Chr06	26750001	27000000	133	8.74924e-05		Chr06	29500001	29750000	75	6.45429e-05
Chr06	24000001	24250000	2340	0.00156273		Chr06	27250001	27500000	825	0.000676909		Chr06	26000001	26250000	644	0.000401744		Chr06	24750001	25000000	598	0.000250181		Chr06	30250001	30500000	43	3.31095e-05		Chr06	27000001	27250000	153	0.000110544		Chr06	29750001	30000000	100	0.000124013
Chr06	24250001	24500000	1626	0.00127977		Chr06	27500001	27750000	662	0.000535668		Chr06	26250001	26500000	562	0.000363543		Chr06	25000001	25250000	1180	0.00053258		Chr06	30500001	30750000	170	0.000166052		Chr06	27250001	27500000	76	4.55485e-05		Chr06	30000001	30250000	47	6.13361e-05
Chr06	24500001	24750000	1071	0.000739193		Chr06	27750001	28000000	518	0.000362924		Chr06	26500001	26750000	848	0.000813614		Chr06	25250001	25500000	685	0.000300695		Chr06	30750001	31000000	76	5.33703e-05		Chr06	27500001	27750000	80	5.24278e-05		Chr06	30250001	30500000	25	2.94228e-05
Chr06	24750001	25000000	1113	0.000798636		Chr06	28000001	28250000	1017	0.000735416		Chr06	26750001	27000000	585	0.000389606		Chr06	25500001	25750000	788	0.000334414		Chr06	31000001	31250000	119	0.000122829		Chr06	27750001	28000000	68	3.52091e-05		Chr06	30500001	30750000	140	0.000147317
Chr06	25000001	25250000	1688	0.00134884		Chr06	28250001	28500000	535	0.00037287		Chr06	27000001	27250000	441	0.000270336		Chr06	25750001	26000000	523	0.000227265		Chr07	1	250000	219	0.000150419		Chr06	28000001	28250000	85	4.45329e-05		Chr06	30750001	31000000	54	5.57357e-05
Chr06	25250001	25500000	1239	0.000965147		Chr06	28500001	28750000	583	0.00040838		Chr06	27250001	27500000	454	0.000301422		Chr06	26000001	26250000	805	0.000352364		Chr07	250001	500000	166	0.000152106		Chr06	28250001	28500000	141	8.28152e-05		Chr06	31000001	31250000	89	8.7564e-05
Chr06	25500001	25750000	1389	0.00106348		Chr06	28750001	29000000	821	0.000677233		Chr06	27500001	27750000	400	0.000307278		Chr06	26250001	26500000	1271	0.000542932		Chr07	500001	750000	87	7.30634e-05		Chr06	28500001	28750000	95	5.35281e-05		Chr07	1	250000	106	0.000100902
Chr06	25750001	26000000	885	0.000598576		Chr06	29000001	29250000	1038	0.000792111		Chr06	27750001	28000000	436	0.000323769		Chr06	26500001	26750000	1107	0.000459603		Chr07	750001	1000000	49	4.21656e-05		Chr06	28750001	29000000	183	0.000112476		Chr07	250001	500000	118	0.000136814
Chr06	26000001	26250000	1338	0.000958583		Chr06	29250001	29500000	872	0.000690934		Chr06	28000001	28250000	1223	0.00102263		Chr06	26750001	27000000	927	0.000462855		Chr07	1000001	1250000	124	8.7686e-05		Chr06	29000001	29250000	196	0.000109875		Chr07	500001	750000	51	5.78706e-05
Chr06	26250001	26500000	2303	0.00183968		Chr06	29500001	29750000	863	0.00064852		Chr06	28250001	28500000	624	0.000407159		Chr06	27000001	27250000	1127	0.000482047		Chr07	1250001	1500000	100	7.39134e-05		Chr06	29250001	29500000	191	9.01261e-05		Chr07	750001	1000000	35	3.62683e-05
Chr06	26500001	26750000	2002	0.00164201		Chr06	29750001	30000000	976	0.0008033		Chr06	28500001	28750000	553	0.000366752		Chr06	27250001	27500000	1085	0.000722849		Chr07	1500001	1750000	120	6.35303e-05		Chr06	29500001	29750000	154	8.18957e-05		Chr07	1000001	1250000	101	0.000102326
Chr06	26750001	27000000	1510	0.00124341		Chr06	30000001	30250000	1143	0.000937674		Chr06	28750001	29000000	696	0.000506745		Chr06	27500001	27750000	882	0.000433743		Chr07	1750001	2000000	164	0.000111965		Chr06	29750001	30000000	396	0.000214603		Chr07	1250001	1500000	67	6.7384e-05
Chr06	27000001	27250000	1790	0.00134335		Chr06	30250001	30500000	605	0.000497292		Chr06	29000001	29250000	850	0.000573336		Chr06	27750001	28000000	727	0.000430622		Chr07	2000001	2250000	35	2.28236e-05		Chr06	30000001	30250000	625	0.000206369		Chr07	1500001	1750000	58	3.2094e-05
Chr06	27250001	27500000	1419	0.00106213		Chr06	30500001	30750000	740	0.000410828		Chr06	29250001	29500000	776	0.0004892		Chr06	28000001	28250000	1420	0.000696678		Chr07	2250001	2500000	96	6.38668e-05		Chr06	30250001	30500000	79	5.36445e-05		Chr07	1750001	2000000	93	7.56555e-05
Chr06	27500001	27750000	1151	0.000922247		Chr06	30750001	31000000	1457	0.000919785		Chr06	29500001	29750000	859	0.000551265		Chr06	28250001	28500000	1183	0.000482563		Chr07	2500001	2750000	85	5.65399e-05		Chr06	30500001	30750000	227	0.000187601		Chr07	2000001	2250000	30	2.55122e-05
Chr06	27750001	28000000	1159	0.000869943		Chr06	31000001	31250000	1415	0.00128523		Chr06	29750001	30000000	989	0.000835696		Chr06	28500001	28750000	1230	0.000441093		Chr07	2750001	3000000	123	8.50304e-05		Chr06	30750001	31000000	143	7.35765e-05		Chr07	2250001	2500000	80	7.16518e-05
Chr06	28000001	28250000	2164	0.00187091		Chr07	1	250000	1818	0.0015139		Chr06	30000001	30250000	986	0.000574257		Chr06	28750001	29000000	1191	0.000466386		Chr07	3000001	3250000	63	4.02446e-05		Chr06	31000001	31250000	191	0.000101479		Chr07	2500001	2750000	72	7.14724e-05
Chr06	28250001	28500000	2024	0.00156837		Chr07	250001	500000	946	0.000664537		Chr06	30250001	30500000	529	0.000351584		Chr06	29000001	29250000	1259	0.000513646		Chr07	3250001	3500000	107	9.81555e-05		Chr07	1	250000	235	0.000118671		Chr07	2750001	3000000	102	9.1121e-05
Chr06	28500001	28750000	1727	0.00150935		Chr07	500001	750000	671	0.000542039		Chr06	30500001	30750000	912	0.000538519		Chr06	29250001	29500000	1218	0.000469077		Chr07	3500001	3750000	209	0.000209915		Chr07	250001	500000	230	0.000162374		Chr07	3000001	3250000	39	3.51132e-05
Chr06	28750001	29000000	2096	0.00171003		Chr07	750001	1000000	912	0.000820203		Chr06	30750001	31000000	1528	0.00114007		Chr06	29500001	29750000	1076	0.000452708		Chr07	3750001	4000000	403	0.000324125		Chr07	500001	750000	130	7.94964e-05		Chr07	3250001	3500000	62	7.18261e-05
Chr06	29000001	29250000	2200	0.00174404		Chr07	1000001	1250000	1375	0.00121601		Chr06	31000001	31250000	1424	0.00099912		Chr06	29750001	30000000	1479	0.000608251		Chr07	4000001	4250000	115	0.000119478		Chr07	750001	1000000	81	5.44709e-05		Chr07	3500001	3750000	71	7.33411e-05
Chr06	29250001	29500000	1884	0.00160907		Chr07	1250001	1500000	655	0.000497952		Chr07	1	250000	2023	0.00176365		Chr06	30000001	30250000	1692	0.000951505		Chr07	4250001	4500000	203	0.000149352		Chr07	1000001	1250000	289	0.000146225		Chr07	3750001	4000000	258	0.000224331
Chr06	29500001	29750000	1923	0.00148162		Chr07	1500001	1750000	528	0.00037934		Chr07	250001	500000	2111	0.00159241		Chr06	30250001	30500000	1143	0.000719092		Chr07	4500001	4750000	33	2.31523e-05		Chr07	1250001	1500000	152	0.000100656		Chr07	4000001	4250000	99	8.30312e-05
Chr06	29750001	30000000	2266	0.00193985		Chr07	1750001	2000000	607	0.00040096		Chr07	500001	750000	916	0.000737422		Chr06	30500001	30750000	1282	0.000579642		Chr07	4750001	5000000	48	2.98022e-05		Chr07	1500001	1750000	506	0.000176717		Chr07	4250001	4500000	171	0.000177552
Chr06	30000001	30250000	2461	0.00204442		Chr07	2000001	2250000	278	0.000171031		Chr07	750001	1000000	907	0.000694812		Chr06	30750001	31000000	1987	0.000787754		Chr07	5000001	5250000	2	3.1342e-06		Chr07	1750001	2000000	416	0.000210142		Chr07	4500001	4750000	28	2.60454e-05
Chr06	30250001	30500000	1626	0.00127306		Chr07	2250001	2500000	501	0.000348194		Chr07	1000001	1250000	1084	0.000988892		Chr06	31000001	31250000	1991	0.000766037		Chr07	5250001	5500000	29	2.22516e-05		Chr07	2000001	2250000	48	2.92718e-05		Chr07	4750001	5000000	25	2.48895e-05
Chr06	30500001	30750000	1966	0.00152838		Chr07	2500001	2750000	469	0.000303171		Chr07	1250001	1500000	835	0.000713538		Chr07	1	250000	2417	0.00112293		Chr07	5500001	5750000	23	1.74202e-05		Chr07	2250001	2500000	158	8.99302e-05		Chr07	5000001	5250000	1	1.42222e-06
Chr06	30750001	31000000	3216	0.00269346		Chr07	2750001	3000000	683	0.000435517		Chr07	1500001	1750000	724	0.000668604		Chr07	250001	500000	2044	0.000849339		Chr07	5750001	6000000	55	5.10848e-05		Chr07	2500001	2750000	201	0.000104094		Chr07	5250001	5500000	18	1.97336e-05
Chr06	31000001	31250000	3092	0.00259611		Chr07	3000001	3250000	564	0.00035573		Chr07	1750001	2000000	539	0.000358051		Chr07	500001	750000	1147	0.000432593		Chr07	6000001	6250000	20	1.22253e-05		Chr07	2750001	3000000	804	0.000409068		Chr07	5500001	5750000	16	2.0267e-05
Chr07	1	250000	3926	0.00332104		Chr07	3250001	3500000	1043	0.000802278		Chr07	2000001	2250000	286	0.000167314		Chr07	750001	1000000	1161	0.000479127		Chr07	6250001	6500000	12	7.22086e-06		Chr07	3000001	3250000	368	0.000247901		Chr07	5750001	6000000	46	5.87587e-05
Chr07	250001	500000	3472	0.0029478		Chr07	3500001	3750000	809	0.000494425		Chr07	2250001	2500000	578	0.000416523		Chr07	1000001	1250000	1543	0.000649788		Chr07	6500001	6750000	130	0.00011012		Chr07	3250001	3500000	145	9.40676e-05		Chr07	6000001	6250000	11	1.04001e-05
Chr07	500001	750000	1889	0.00150981		Chr07	3750001	4000000	540	0.00024834		Chr07	2500001	2750000	659	0.000473938		Chr07	1250001	1500000	1069	0.000481711		Chr07	6750001	7000000	83	5.73895e-05		Chr07	3500001	3750000	212	0.000164021		Chr07	6250001	6500000	12	9.42239e-06
Chr07	750001	1000000	2283	0.00178579		Chr07	4000001	4250000	788	0.000424077		Chr07	2750001	3000000	716	0.00043922		Chr07	1500001	1750000	1088	0.000459035		Chr07	7000001	7250000	35	1.77495e-05		Chr07	3750001	4000000	415	0.000272608		Chr07	6500001	6750000	117	0.000125792
Chr07	1000001	1250000	2783	0.00218761		Chr07	4250001	4500000	870	0.00062993		Chr07	3000001	3250000	708	0.000415493		Chr07	1750001	2000000	1059	0.000683825		Chr07	7250001	7500000	53	4.59064e-05		Chr07	4000001	4250000	168	0.000108201		Chr07	6750001	7000000	50	4.75578e-05
Chr07	1250001	1500000	1889	0.00149941		Chr07	4500001	4750000	368	0.000219152		Chr07	3250001	3500000	1091	0.000892083		Chr07	2000001	2250000	477	0.000229137		Chr07	7500001	7750000	197	0.000185313		Chr07	4250001	4500000	278	0.000201194		Chr07	7000001	7250000	23	1.78673e-05
Chr07	1500001	1750000	1664	0.00138809		Chr07	4750001	5000000	423	0.000291214		Chr07	3500001	3750000	830	0.00067715		Chr07	2250001	2500000	798	0.000330364		Chr07	7750001	8000000	48	2.98541e-05		Chr07	4500001	4750000	50	3.19489e-05		Chr07	7250001	7500000	36	4.30235e-05
Chr07	1750001	2000000	1310	0.00103344		Chr07	5000001	5250000	74	4.40054e-05		Chr07	3750001	4000000	417	0.000235364		Chr07	2500001	2750000	918	0.000492838		Chr07	8000001	8250000	52	4.25821e-05		Chr07	4750001	5000000	60	2.68165e-05		Chr07	7500001	7750000	173	0.000188921
Chr07	2000001	2250000	720	0.0006134		Chr07	5250001	5500000	420	0.000376148		Chr07	4000001	4250000	715	0.000348729		Chr07	2750001	3000000	1350	0.000682573		Chr07	8250001	8500000	53	3.9742e-05		Chr07	5000001	5250000	7	2.48679e-06		Chr07	7750001	8000000	35	3.71566e-05
Chr07	2250001	2500000	1271	0.00113778		Chr07	5500001	5750000	396	0.000481494		Chr07	4250001	4500000	905	0.000612222		Chr07	3000001	3250000	1165	0.000474193		Chr07	8500001	8750000	155	8.1158e-05		Chr07	5250001	5500000	49	1.74083e-05		Chr07	8000001	8250000	40	3.68909e-05
Chr07	2500001	2750000	1448	0.00118431		Chr07	5750001	6000000	672	0.000481706		Chr07	4500001	4750000	587	0.000329219		Chr07	3250001	3500000	1005	0.000426044		Chr07	8750001	9000000	42	2.52997e-05		Chr07	5500001	5750000	56	3.65418e-05		Chr07	8250001	8500000	127	0.000159138
Chr07	2750001	3000000	2060	0.00179792		Chr07	6000001	6250000	249	0.000163427		Chr07	4750001	5000000	484	0.000294473		Chr07	3500001	3750000	1098	0.00064961		Chr07	9000001	9250000	124	0.000100458		Chr07	5750001	6000000	116	6.40084e-05		Chr07	8500001	8750000	55	5.18259e-05
Chr07	3000001	3250000	1798	0.00157536		Chr07	6250001	6500000	389	0.000327103		Chr07	5000001	5250000	79	3.8756e-05		Chr07	3750001	4000000	929	0.000851864		Chr07	9250001	9500000	59	3.89799e-05		Chr07	6000001	6250000	36	1.4191e-05		Chr07	8750001	9000000	28	2.43563e-05
Chr07	3250001	3500000	1849	0.00153574		Chr07	6500001	6750000	1103	0.000944015		Chr07	5250001	5500000	401	0.000272575		Chr07	4000001	4250000	1110	0.000800708		Chr07	9500001	9750000	82	4.70182e-05		Chr07	6250001	6500000	37	1.20427e-05		Chr07	9000001	9250000	89	8.7031e-05
Chr07	3500001	3750000	1567	0.00128404		Chr07	6750001	7000000	708	0.000631361		Chr07	5500001	5750000	392	0.000313808		Chr07	4250001	4500000	1125	0.000783927		Chr07	9750001	10000000	68	7.30254e-05		Chr07	6500001	6750000	198	0.000102677		Chr07	9250001	9500000	37	3.57347e-05
Chr07	3750001	4000000	1153	0.000876642		Chr07	7000001	7250000	187	0.000136017		Chr07	5750001	6000000	675	0.000461581		Chr07	4500001	4750000	739	0.00032728		Chr07	10000001	10250000	91	6.17705e-05		Chr07	6750001	7000000	320	0.000137961		Chr07	9500001	9750000	53	5.45814e-05
Chr07	4000001	4250000	1659	0.00104506		Chr07	7250001	7500000	503	0.000401773		Chr07	6000001	6250000	254	0.000153534		Chr07	4750001	5000000	826	0.000298519		Chr07	10250001	10500000	73	5.01164e-05		Chr07	7000001	7250000	112	5.1223e-05		Chr07	9750001	10000000	49	6.90691e-05
Chr07	4250001	4500000	1631	0.00132392		Chr07	7500001	7750000	958	0.000702975		Chr07	6250001	6500000	304	0.000198088		Chr07	5000001	5250000	120	4.40989e-05		Chr07	10500001	10750000	46	3.30406e-05		Chr07	7250001	7500000	85	5.11902e-05		Chr07	10000001	10250000	49	6.88021e-05
Chr07	4500001	4750000	1393	0.00103837		Chr07	7750001	8000000	377	0.000223396		Chr07	6500001	6750000	718	0.000440365		Chr07	5250001	5500000	742	0.000286334		Chr07	10750001	11000000	29	1.68488e-05		Chr07	7500001	7750000	272	0.000179784		Chr07	10250001	10500000	60	6.82706e-05
Chr07	4750001	5000000	1316	0.00105187		Chr07	8000001	8250000	290	0.000194435		Chr07	6750001	7000000	381	0.000233229		Chr07	5500001	5750000	799	0.000292283		Chr07	11000001	11250000	10	7.80958e-06		Chr07	7750001	8000000	78	5.37602e-05		Chr07	10500001	10750000	35	3.74242e-05
Chr07	5000001	5250000	210	0.000151673		Chr07	8250001	8500000	780	0.000438895		Chr07	7000001	7250000	175	0.000117843		Chr07	5750001	6000000	1169	0.000428088		Chr07	11250001	11500000	130	8.01469e-05		Chr07	8000001	8250000	91	3.96343e-05		Chr07	10750001	11000000	24	2.74676e-05
Chr07	5250001	5500000	1130	0.000977705		Chr07	8500001	8750000	647	0.000437463		Chr07	7250001	7500000	389	0.000250206		Chr07	6000001	6250000	449	0.00020446		Chr07	11500001	11750000	9	7.37668e-06		Chr07	8250001	8500000	258	0.000210785		Chr07	11000001	11250000	2	3.64444e-06
Chr07	5500001	5750000	1218	0.00106296		Chr07	8750001	9000000	288	0.00021646		Chr07	7500001	7750000	601	0.000406863		Chr07	6250001	6500000	489	0.000201092		Chr07	11750001	12000000	16	9.66252e-06		Chr07	8500001	8750000	240	0.00010752		Chr07	11250001	11500000	78	7.68075e-05
Chr07	5750001	6000000	1927	0.00154709		Chr07	9000001	9250000	881	0.000703081		Chr07	7750001	8000000	228	0.000148692		Chr07	6500001	6750000	1038	0.000378067		Chr07	12000001	12250000	41	2.64771e-05		Chr07	8750001	9000000	63	3.01926e-05		Chr07	11500001	11750000	7	7.20009e-06
Chr07	6000001	6250000	811	0.000613371		Chr07	9250001	9500000	607	0.00048517		Chr07	8000001	8250000	228	0.000118807		Chr07	6750001	7000000	852	0.000351982		Chr07	12250001	12500000	48	2.57677e-05		Chr07	9000001	9250000	186	0.00011311		Chr07	11750001	12000000	6	7.02227e-06
Chr07	6250001	6500000	895	0.000716512		Chr07	9500001	9750000	701	0.000633176		Chr07	8250001	8500000	363	0.000189327		Chr07	7000001	7250000	274	0.000124197		Chr07	12500001	12750000	18	1.53595e-05		Chr07	9250001	9500000	97	5.87778e-05		Chr07	12000001	12250000	29	3.25346e-05
Chr07	6500001	6750000	1854	0.00142168		Chr07	9750001	10000000	122	0.000120482		Chr07	8500001	8750000	563	0.000357917		Chr07	7250001	7500000	601	0.000300094		Chr07	12750001	13000000	55	2.60795e-05		Chr07	9500001	9750000	128	7.72513e-05		Chr07	12250001	12500000	36	4.03578e-05
Chr07	6750001	7000000	1432	0.00121791		Chr07	10000001	10250000	116	7.77013e-05		Chr07	8750001	9000000	230	0.000165108		Chr07	7500001	7750000	964	0.000387036		Chr07	13000001	13250000	6	2.16451e-06		Chr07	9750001	10000000	95	6.90013e-05		Chr07	12500001	12750000	10	1.21779e-05
Chr07	7000001	7250000	432	0.000355554		Chr07	10250001	10500000	149	8.45038e-05		Chr07	9000001	9250000	612	0.000446705		Chr07	7750001	8000000	429	0.000208252		Chr07	13250001	13500000	11	9.2122e-06		Chr07	10000001	10250000	140	8.42857e-05		Chr07	12750001	13000000	25	2.19562e-05
Chr07	7250001	7500000	1019	0.000912152		Chr07	10500001	10750000	92	5.54385e-05		Chr07	9250001	9500000	506	0.000467514		Chr07	8000001	8250000	325	0.00014026		Chr07	13500001	13750000	2	1.31602e-06		Chr07	10250001	10500000	115	5.6611e-05		Chr07	13000001	13250000	7	9.33341e-06
Chr07	7500001	7750000	1486	0.00118767		Chr07	10750001	11000000	51	4.70922e-05		Chr07	9500001	9750000	551	0.000523979		Chr07	8250001	8500000	899	0.000467521		Chr07	13750001	14000000	22	1.37492e-05		Chr07	10500001	10750000	74	4.86919e-05		Chr07	13250001	13500000	7	8.97787e-06
Chr07	7750001	8000000	738	0.000642386		Chr07	11000001	11250000	78	4.47672e-05		Chr07	9750001	10000000	103	7.80369e-05		Chr07	8500001	8750000	872	0.000374176		Chr07	14000001	14250000	6	4.36366e-06		Chr07	10750001	11000000	50	2.01175e-05		Chr07	13500001	13750000	4	6.22225e-06
Chr07	8000001	8250000	579	0.000377482		Chr07	11250001	11500000	228	0.000103725		Chr07	10000001	10250000	161	8.47856e-05		Chr07	8750001	9000000	490	0.000337714		Chr07	14250001	14500000	11	1.04763e-05		Chr07	11000001	11250000	14	8.39165e-06		Chr07	13750001	14000000	24	2.87114e-05
Chr07	8250001	8500000	1506	0.00111538		Chr07	11500001	11750000	11	1.20737e-05		Chr07	10250001	10500000	150	9.30317e-05		Chr07	9000001	9250000	1087	0.000552731		Chr07	14750001	15000000	3	1.14286e-06		Chr07	11250001	11500000	117	5.51511e-05		Chr07	14000001	14250000	6	6.13341e-06
Chr07	8500001	8750000	1275	0.000983715		Chr07	11750001	12000000	224	0.000210963		Chr07	10500001	10750000	98	5.79141e-05		Chr07	9250001	9500000	656	0.000241529		Chr07	15750001	16000000	7	6.54548e-06		Chr07	11500001	11750000	19	9.53457e-06		Chr07	14250001	14500000	10	1.2889e-05
Chr07	8750001	9000000	513	0.000429696		Chr07	12000001	12250000	282	0.000381281		Chr07	10750001	11000000	44	3.73213e-05		Chr07	9500001	9750000	1026	0.000426602		Chr07	16500001	16750000	23	1.76282e-05		Chr07	11750001	12000000	30	1.14819e-05		Chr07	14500001	14750000	1	1.42222e-06
Chr07	9000001	9250000	1531	0.00141852		Chr07	12250001	12500000	178	0.000175701		Chr07	11000001	11250000	20	1.23952e-05		Chr07	9750001	10000000	390	0.000144416		Chr07	16750001	17000000	64	4.00022e-05		Chr07	12000001	12250000	56	3.02556e-05		Chr07	14750001	15000000	2	2.13334e-06
Chr07	9250001	9500000	1122	0.00108976		Chr07	12500001	12750000	97	0.000114863		Chr07	11250001	11500000	149	7.09204e-05		Chr07	10000001	10250000	566	0.000226658		Chr07	17000001	17250000	8	4.58879e-06		Chr07	12250001	12500000	42	2.05409e-05		Chr07	15750001	16000000	2	3.64445e-06
Chr07	9500001	9750000	1574	0.00133547		Chr07	12750001	13000000	105	5.96428e-05		Chr07	11500001	11750000	10	5.85371e-06		Chr07	10250001	10500000	671	0.000264034		Chr07	17250001	17500000	8	6.026e-06		Chr07	12500001	12750000	21	1.48151e-05		Chr07	16500001	16750000	10	1.12001e-05
Chr07	9750001	10000000	659	0.000512074		Chr07	13000001	13250000	52	5.21968e-05		Chr07	11750001	12000000	164	0.000108361		Chr07	10500001	10750000	270	0.000127529		Chr07	17500001	17750000	291	0.000278355		Chr07	12750001	13000000	47	2.03822e-05		Chr07	16750001	17000000	47	5.36023e-05
Chr07	10000001	10250000	767	0.00058122		Chr07	13250001	13500000	164	0.000162439		Chr07	12000001	12250000	268	0.000175127		Chr07	10750001	11000000	187	7.63269e-05		Chr07	17750001	18000000	43	2.71007e-05		Chr07	13000001	13250000	1	2.43387e-07		Chr07	17000001	17250000	9	3.64454e-06
Chr07	10250001	10500000	1010	0.000814743		Chr07	13750001	14000000	26	1.4943e-05		Chr07	12250001	12500000	53	2.35514e-05		Chr07	11000001	11250000	119	4.31062e-05		Chr07	18000001	18250000	14	8.93528e-06		Chr07	13250001	13500000	11	5.11116e-06		Chr07	17250001	17500000	7	7.64447e-06
Chr07	10500001	10750000	783	0.000453712		Chr07	14000001	14250000	18	5.59096e-06		Chr07	12500001	12750000	29	1.25952e-05		Chr07	11250001	11500000	288	9.91794e-05		Chr07	18250001	18500000	11	1.00953e-05		Chr07	13500001	13750000	3	7.51325e-07		Chr07	17500001	17750000	224	0.000261925
Chr07	10750001	11000000	632	0.000358599		Chr07	14250001	14500000	85	2.51881e-05		Chr07	12750001	13000000	88	2.87516e-05		Chr07	11500001	11750000	139	4.36868e-05		Chr07	18500001	18750000	3	3.37664e-06		Chr07	13750001	14000000	29	1.70162e-05		Chr07	17750001	18000000	29	3.40453e-05
Chr07	11000001	11250000	229	0.000200871		Chr07	14500001	14750000	4	1.6184e-06		Chr07	13000001	13250000	6	2.52266e-06		Chr07	11750001	12000000	265	9.75654e-05		Chr07	18750001	19000000	14	9.66248e-06		Chr07	14000001	14250000	4	2.56086e-06		Chr07	18000001	18250000	3	1.77779e-06
Chr07	11250001	11500000	495	0.000305658		Chr07	14750001	15000000	5	1.46209e-06		Chr07	13250001	13500000	15	6.2115e-06		Chr07	12000001	12250000	455	0.000182371		Chr07	19000001	19250000	26	2.53682e-05		Chr07	14250001	14500000	27	1.62756e-05		Chr07	18250001	18500000	6	9.2445e-06
Chr07	11500001	11750000	330	0.000209128		Chr07	15000001	15250000	6	1.8207e-06		Chr07	13500001	13750000	1	1.44948e-06		Chr07	12250001	12500000	262	0.000100527		Chr07	19500001	19750000	3	1.95671e-06		Chr07	14750001	15000000	6	2.63495e-06		Chr07	18750001	19000000	6	8.4445e-06
Chr07	11750001	12000000	429	0.000345155		Chr07	15250001	15500000	2	4.59771e-07		Chr07	13750001	14000000	28	1.48902e-05		Chr07	12500001	12750000	150	4.93732e-05		Chr07	20000001	20250000	6	4.0866e-06		Chr07	15000001	15250000	1	2.22223e-07		Chr07	19000001	19250000	22	2.88893e-05
Chr07	12000001	12250000	782	0.000607863		Chr07	15750001	16000000	9	2.19771e-06		Chr07	14000001	14250000	6	2.54592e-06		Chr07	12750001	13000000	107	3.89129e-05		Chr07	20250001	20500000	14	7.20354e-06		Chr07	15250001	15500000	1	7.30159e-07		Chr07	19500001	19750000	1	2.13333e-06
Chr07	12250001	12500000	577	0.000324272		Chr07	16500001	16750000	42	3.07321e-05		Chr07	14250001	14500000	15	5.31025e-06		Chr07	13000001	13250000	80	3.263e-05		Chr07	20500001	20750000	12	6.94379e-06		Chr07	15750001	16000000	7	7.00535e-06		Chr07	20000001	20250000	6	8.71116e-06
Chr07	12500001	12750000	323	0.000204568		Chr07	16750001	17000000	92	5.33936e-05		Chr07	14500001	14750000	2	1.1568e-06		Chr07	13250001	13500000	193	7.57788e-05		Chr07	20750001	21000000	24	1.91519e-05		Chr07	16500001	16750000	30	1.34081e-05		Chr07	20250001	20500000	7	1.12889e-05
Chr07	12750001	13000000	217	0.000145007		Chr07	17000001	17250000	25	9.03035e-06		Chr07	14750001	15000000	4	1.42161e-06		Chr07	13500001	13750000	34	1.22098e-05		Chr07	21000001	21250000	59	4.87813e-05		Chr07	16750001	17000000	78	3.58666e-05		Chr07	20500001	20750000	5	6.57783e-06
Chr07	13000001	13250000	195	0.000147653		Chr07	17250001	17500000	14	8.61617e-06		Chr07	15000001	15250000	4	7.43322e-07		Chr07	13750001	14000000	58	2.22184e-05		Chr07	21250001	21500000	70	4.5336e-05		Chr07	17000001	17250000	15	6.23293e-06		Chr07	20750001	21000000	8	1.08446e-05
Chr07	13250001	13500000	372	0.000277782		Chr07	17500001	17750000	751	0.000424031		Chr07	15750001	16000000	1	5.57492e-07		Chr07	14000001	14250000	37	1.56454e-05		Chr07	21500001	21750000	93	7.81008e-05		Chr07	17250001	17500000	9	4.51856e-06		Chr07	21000001	21250000	33	3.48454e-05
Chr07	13500001	13750000	64	4.40578e-05		Chr07	17750001	18000000	65	2.88484e-05		Chr07	16500001	16750000	36	2.96828e-05		Chr07	14250001	14500000	137	4.29534e-05		Chr07	21750001	22000000	12	4.2598e-06		Chr07	17500001	17750000	360	0.000285834		Chr07	21250001	21500000	42	4.31134e-05
Chr07	13750001	14000000	97	7.29561e-05		Chr07	18000001	18250000	15	9.14037e-06		Chr07	16750001	17000000	81	3.63077e-05		Chr07	14500001	14750000	11	3.89518e-06		Chr07	22000001	22250000	48	5.09793e-05		Chr07	17750001	18000000	43	2.80856e-05		Chr07	21500001	21750000	81	0.000101253
Chr07	14000001	14250000	65	4.67293e-05		Chr07	18250001	18500000	8	4.42302e-06		Chr07	17000001	17250000	19	5.80279e-06		Chr07	14750001	15000000	6	3.25807e-06		Chr07	22250001	22500000	120	8.38409e-05		Chr07	18000001	18250000	19	8.4658e-06		Chr07	21750001	22000000	4	4.71115e-06
Chr07	14250001	14500000	177	0.000178874		Chr07	18500001	18750000	9	8.94723e-06		Chr07	17250001	17500000	10	1.10105e-05		Chr07	15000001	15250000	2	4.51614e-07		Chr07	22500001	22750000	12	7.46329e-06		Chr07	18250001	18500000	15	1.0106e-05		Chr07	22000001	22250000	26	3.62675e-05
Chr07	14500001	14750000	22	1.73389e-05		Chr07	18750001	19000000	13	8.18402e-06		Chr07	17500001	17750000	484	0.000420492		Chr07	15250001	15500000	3	7.17743e-07		Chr07	22750001	23000000	77	8.39691e-05		Chr07	18500001	18750000	1	8.99472e-07		Chr07	22250001	22500000	85	7.4143e-05
Chr07	14750001	15000000	15	1.03388e-05		Chr07	19000001	19250000	47	4.38366e-05		Chr07	17750001	18000000	45	2.71005e-05		Chr07	15750001	16000000	25	1.23227e-05		Chr07	23000001	23250000	27	1.27625e-05		Chr07	18750001	19000000	21	1.0868e-05		Chr07	22500001	22750000	7	8.26674e-06
Chr07	15000001	15250000	9	5.75005e-06		Chr07	19500001	19750000	4	2.2161e-06		Chr07	18000001	18250000	15	6.61103e-06		Chr07	16500001	16750000	57	1.97828e-05		Chr07	23250001	23500000	206	0.000157482		Chr07	19000001	19250000	34	2.50167e-05		Chr07	22750001	23000000	63	8.79145e-05
Chr07	15250001	15500000	6	6.00808e-06		Chr07	20000001	20250000	15	9.60016e-06		Chr07	18250001	18500000	14	7.12671e-06		Chr07	16750001	17000000	137	7.23505e-05		Chr07	23500001	23750000	11	6.06066e-06		Chr07	19500001	19750000	1	1.48148e-06		Chr07	23000001	23250000	8	4.35565e-06
Chr07	15750001	16000000	79	4.99058e-05		Chr07	20250001	20500000	45	3.41351e-05		Chr07	18500001	18750000	8	5.96989e-06		Chr07	17000001	17250000	68	1.71136e-05		Chr07	23750001	24000000	28	1.87017e-05		Chr07	19750001	20000000	1	2.22223e-07		Chr07	23250001	23500000	142	0.000158867
Chr07	16500001	16750000	95	5.03186e-05		Chr07	20500001	20750000	12	9.19555e-06		Chr07	18750001	19000000	16	9.90954e-06		Chr07	17250001	17500000	21	1.00323e-05		Chr07	24000001	24250000	96	7.63861e-05		Chr07	20000001	20250000	16	8.30703e-06		Chr07	23500001	23750000	6	8.71118e-06
Chr07	16750001	17000000	297	0.000157728		Chr07	20750001	21000000	42	1.42625e-05		Chr07	19000001	19250000	51	4.18099e-05		Chr07	17500001	17750000	1179	0.000597015		Chr07	24250001	24500000	18	1.15673e-05		Chr07	20250001	20500000	18	9.88375e-06		Chr07	23750001	24000000	19	2.36449e-05
Chr07	17000001	17250000	110	8.93146e-05		Chr07	21000001	21250000	296	0.00019359		Chr07	19500001	19750000	3	2.45297e-06		Chr07	17750001	18000000	137	6.43735e-05		Chr07	24500001	24750000	35	3.38708e-05		Chr07	20500001	20750000	15	6.44455e-06		Chr07	24000001	24250000	64	8.24926e-05
Chr07	17250001	17500000	28	2.48873e-05		Chr07	21250001	21500000	237	0.000123813		Chr07	20000001	20250000	15	1.25065e-05		Chr07	18000001	18250000	47	1.68793e-05		Chr07	24750001	25000000	34	3.02174e-05		Chr07	20750001	21000000	17	1.09949e-05		Chr07	24250001	24500000	17	2.08893e-05
Chr07	17500001	17750000	1277	0.00104943		Chr07	21500001	21750000	239	0.000147145		Chr07	20250001	20500000	41	2.44938e-05		Chr07	18250001	18500000	105	3.68561e-05		Chr07	25000001	25250000	8	5.47191e-06		Chr07	21000001	21250000	92	5.24812e-05		Chr07	24500001	24750000	37	5.38679e-05
Chr07	17750001	18000000	176	0.000151059		Chr07	21750001	22000000	38	2.03966e-05		Chr07	20500001	20750000	10	7.06628e-06		Chr07	18500001	18750000	17	8.20971e-06		Chr07	25250001	25500000	3	1.61039e-06		Chr07	21250001	21500000	80	4.448e-05		Chr07	24750001	25000000	27	2.76458e-05
Chr07	18000001	18250000	119	7.18196e-05		Chr07	22000001	22250000	360	0.000365801		Chr07	20750001	21000000	21	1.19817e-05		Chr07	18750001	19000000	66	3.22344e-05		Chr07	25500001	25750000	63	4.08511e-05		Chr07	21500001	21750000	111	7.59577e-05		Chr07	25000001	25250000	2	3.02222e-06
Chr07	18250001	18500000	259	0.000178702		Chr07	22250001	22500000	206	0.000127417		Chr07	21000001	21250000	75	5.40614e-05		Chr07	19000001	19250000	48	2.59606e-05		Chr07	25750001	26000000	78	6.17874e-05		Chr07	21750001	22000000	16	5.65087e-06		Chr07	25250001	25500000	1	1.33334e-06
Chr07	18500001	18750000	43	2.17266e-05		Chr07	22500001	22750000	113	7.63765e-05		Chr07	21250001	21500000	80	4.25127e-05		Chr07	19500001	19750000	14	1.08145e-05		Chr07	26000001	26250000	147	0.000152633		Chr07	22000001	22250000	58	4.67748e-05		Chr07	25500001	25750000	27	3.27121e-05
Chr07	18750001	19000000	134	9.28777e-05		Chr07	22750001	23000000	260	0.000271912		Chr07	21500001	21750000	112	9.31543e-05		Chr07	19750001	20000000	1	9.03226e-07		Chr07	26250001	26500000	35	2.09356e-05		Chr07	22250001	22500000	141	0.000105346		Chr07	25750001	26000000	41	5.18242e-05
Chr07	19000001	19250000	84	5.55448e-05		Chr07	23000001	23250000	173	0.000141238		Chr07	21750001	22000000	16	1.23533e-05		Chr07	20000001	20250000	54	2.49763e-05		Chr07	26500001	26750000	52	5.97075e-05		Chr07	22500001	22750000	16	6.96307e-06		Chr07	26000001	26250000	112	0.000149254
Chr07	19500001	19750000	38	1.55568e-05		Chr07	23250001	23500000	474	0.000430169		Chr07	22000001	22250000	305	0.000192936		Chr07	20250001	20500000	118	4.88247e-05		Chr07	26750001	27000000	30	2.47797e-05		Chr07	22750001	23000000	83	7.16345e-05		Chr07	26250001	26500000	27	2.99567e-05
Chr07	19750001	20000000	3	6.85485e-07		Chr07	23500001	23750000	128	9.26238e-05		Chr07	22250001	22500000	169	0.000121719		Chr07	20500001	20750000	230	7.0118e-05		Chr07	27000001	27250000	21	1.21041e-05		Chr07	23000001	23250000	18	7.40761e-06		Chr07	26500001	26750000	27	3.28012e-05
Chr07	20000001	20250000	140	5.92952e-05		Chr07	23750001	24000000	92	8.67029e-05		Chr07	22500001	22750000	68	4.97647e-05		Chr07	20750001	21000000	149	6.21081e-05		Chr07	27250001	27500000	103	7.6333e-05		Chr07	23250001	23500000	226	0.000140446		Chr07	26750001	27000000	12	1.43113e-05
Chr07	20250001	20500000	183	0.000134266		Chr07	24000001	24250000	366	0.000224365		Chr07	22750001	23000000	242	0.000210768		Chr07	21000001	21250000	372	0.000185191		Chr07	27500001	27750000	72	7.25944e-05		Chr07	23500001	23750000	19	7.79911e-06		Chr07	27000001	27250000	12	1.95557e-05
Chr07	20500001	20750000	349	0.000361839		Chr07	24250001	24500000	78	5.01281e-05		Chr07	23000001	23250000	172	9.3789e-05		Chr07	21250001	21500000	321	0.000169113		Chr07	27750001	28000000	68	7.4375e-05		Chr07	23750001	24000000	30	1.35454e-05		Chr07	27250001	27500000	65	7.82261e-05
Chr07	20750001	21000000	246	0.000195176		Chr07	24500001	24750000	73	6.58073e-05		Chr07	23250001	23500000	482	0.000297836		Chr07	21500001	21750000	336	0.000150533		Chr07	28000001	28250000	84	9.77336e-05		Chr07	24000001	24250000	95	6.09465e-05		Chr07	27500001	27750000	34	3.71572e-05
Chr07	21000001	21250000	646	0.000585602		Chr07	24750001	25000000	194	0.000137185		Chr07	23500001	23750000	73	4.73313e-05		Chr07	21750001	22000000	123	4.74451e-05		Chr07	28250001	28500000	24	1.22774e-05		Chr07	24250001	24500000	26	9.73575e-06		Chr07	27750001	28000000	42	5.2091e-05
Chr07	21250001	21500000	546	0.000448039		Chr07	25000001	25250000	34	2.61158e-05		Chr07	23750001	24000000	65	5.50103e-05		Chr07	22000001	22250000	221	8.22961e-05		Chr07	28500001	28750000	60	3.17258e-05		Chr07	24500001	24750000	46	3.12179e-05		Chr07	28000001	28250000	62	7.97343e-05
Chr07	21500001	21750000	714	0.000483734		Chr07	25250001	25500000	6	6.78623e-06		Chr07	24000001	24250000	185	0.000132386		Chr07	22250001	22500000	178	6.92243e-05		Chr07	28750001	29000000	67	5.03942e-05		Chr07	24750001	25000000	49	2.84035e-05		Chr07	28250001	28500000	25	3.74231e-05
Chr07	21750001	22000000	213	0.000189239		Chr07	25500001	25750000	375	0.000242523		Chr07	24250001	24500000	46	3.20342e-05		Chr07	22500001	22750000	151	6.02047e-05		Chr07	29000001	29250000	47	2.82101e-05		Chr07	25000001	25250000	5	2.56086e-06		Chr07	28500001	28750000	40	4.43584e-05
Chr07	22000001	22250000	696	0.000530522		Chr07	25750001	26000000	701	0.000428872		Chr07	24500001	24750000	90	5.49395e-05		Chr07	22750001	23000000	258	0.000114347		Chr07	29250001	29500000	161	0.000130262		Chr07	25250001	25500000	2	1.36508e-06		Chr07	28750001	29000000	37	3.76915e-05
Chr07	22250001	22500000	398	0.000276915		Chr07	26000001	26250000	555	0.000365983		Chr07	24750001	25000000	208	0.00014096		Chr07	23000001	23250000	74	3.40574e-05		Chr07	29500001	29750000	140	3.78873e-05		Chr07	25500001	25750000	70	3.70929e-05		Chr07	29000001	29250000	23	1.84898e-05
Chr07	22500001	22750000	403	0.000259885		Chr07	26250001	26500000	538	0.000260368		Chr07	25000001	25250000	32	2.45307e-05		Chr07	23250001	23500000	216	0.000128044		Chr07	29750001	30000000	132	0.000121693		Chr07	25750001	26000000	101	5.90546e-05		Chr07	29250001	29500000	110	9.05078e-05
Chr07	22750001	23000000	503	0.000385799		Chr07	26500001	26750000	396	0.000247048		Chr07	25250001	25500000	7	3.68411e-06		Chr07	23500001	23750000	127	5.15668e-05		Chr07	30000001	30250000	58	5.20365e-05		Chr07	26000001	26250000	152	0.000128926		Chr07	29500001	29750000	98	3.939e-05
Chr07	23000001	23250000	350	0.000215122		Chr07	26750001	27000000	266	0.000158631		Chr07	25500001	25750000	388	0.000243976		Chr07	23750001	24000000	111	5.94529e-05		Chr07	30250001	30500000	123	0.000118401		Chr07	26250001	26500000	92	5.85466e-05		Chr07	29750001	30000000	100	0.000117255
Chr07	23250001	23500000	528	0.000387722		Chr07	27000001	27250000	295	0.000222128		Chr07	25750001	26000000	501	0.000344633		Chr07	24000001	24250000	397	0.000164749		Chr07	30500001	30750000	52	3.97767e-05		Chr07	26500001	26750000	75	5.08403e-05		Chr07	30000001	30250000	31	3.129e-05
Chr07	23500001	23750000	232	0.000223331		Chr07	27250001	27500000	397	0.000306426		Chr07	26000001	26250000	413	0.000313947		Chr07	24250001	24500000	190	7.12949e-05		Chr07	30750001	31000000	40	4.175e-05		Chr07	26750001	27000000	36	1.67943e-05		Chr07	30250001	30500000	113	0.000113526
Chr07	23750001	24000000	298	0.000168021		Chr07	27500001	27750000	519	0.000352922		Chr07	26250001	26500000	284	0.000189968		Chr07	24500001	24750000	252	8.43451e-05		Chr07	31000001	31250000	25	1.82168e-05		Chr07	27000001	27250000	41	1.43393e-05		Chr07	30500001	30750000	29	2.6045e-05
Chr07	24000001	24250000	649	0.000567209		Chr07	27750001	28000000	196	0.000144472		Chr07	26500001	26750000	457	0.000330999		Chr07	24750001	25000000	331	0.000143331		Chr07	31250001	31500000	45	3.17935e-05		Chr07	27250001	27500000	131	7.98583e-05		Chr07	30750001	31000000	17	1.92003e-05
Chr07	24250001	24500000	482	0.00035815		Chr07	28000001	28250000	117	0.000110952		Chr07	26750001	27000000	280	0.000208238		Chr07	25000001	25250000	46	2.14518e-05		Chr07	31500001	31750000	80	4.7138e-05		Chr07	27500001	27750000	91	5.63325e-05		Chr07	31000001	31250000	13	1.44002e-05
Chr07	24500001	24750000	493	0.000429005		Chr07	28250001	28500000	594	0.000593428		Chr07	27000001	27250000	287	0.00022712		Chr07	25250001	25500000	54	1.46535e-05		Chr07	31750001	32000000	8	4.64072e-06		Chr07	27750001	28000000	86	6.89372e-05		Chr07	31250001	31500000	17	1.6889e-05
Chr07	24750001	25000000	518	0.000427645		Chr07	28500001	28750000	558	0.000509595		Chr07	27250001	27500000	428	0.000316822		Chr07	25500001	25750000	803	0.000341064		Chr07	32000001	32250000	14	8.36371e-06		Chr07	28000001	28250000	119	9.79766e-05		Chr07	31500001	31750000	68	6.26713e-05
Chr07	25000001	25250000	69	6.16072e-05		Chr07	28750001	29000000	364	0.000304584		Chr07	27500001	27750000	504	0.000417433		Chr07	25750001	26000000	660	0.000321147		Chr07	32250001	32500000	83	8.6325e-05		Chr07	28250001	28500000	83	4.45445e-05		Chr07	31750001	32000000	9	1.12889e-05
Chr07	25250001	25500000	87	6.10028e-05		Chr07	29000001	29250000	176	0.000200904		Chr07	27750001	28000000	196	0.000133446		Chr07	26000001	26250000	610	0.000274189		Chr07	32500001	32750000	29	1.9152e-05		Chr07	28500001	28750000	115	8.38441e-05		Chr07	32000001	32250000	13	1.79557e-05
Chr07	25500001	25750000	1264	0.00120908		Chr07	29250001	29500000	540	0.000386907		Chr07	28000001	28250000	128	0.000108669		Chr07	26250001	26500000	672	0.000285479		Chr07	32750001	33000000	40	3.57756e-05		Chr07	28750001	29000000	95	6.25177e-05		Chr07	32250001	32500000	41	5.09356e-05
Chr07	25750001	26000000	1213	0.000827986		Chr07	29500001	29750000	298	0.000191945		Chr07	28250001	28500000	554	0.000514433		Chr07	26500001	26750000	469	0.000208027		Chr07	33000001	33250000	64	5.24867e-05		Chr07	29000001	29250000	46	2.64255e-05		Chr07	32500001	32750000	23	2.50675e-05
Chr07	26000001	26250000	1018	0.000774905		Chr07	29750001	30000000	282	0.000186172		Chr07	28500001	28750000	552	0.000510776		Chr07	26750001	27000000	360	0.000167857		Chr07	33250001	33500000	24	2.40177e-05		Chr07	29250001	29500000	169	8.50194e-05		Chr07	32750001	33000000	38	3.18242e-05
Chr07	26250001	26500000	1019	0.00089271		Chr07	30000001	30250000	227	0.00015896		Chr07	28750001	29000000	356	0.000246046		Chr07	27000001	27250000	366	0.000164363		Chr07	33500001	33750000	96	7.34958e-05		Chr07	29500001	29750000	156	3.94255e-05		Chr07	33000001	33250000	26	2.70231e-05
Chr07	26500001	26750000	696	0.00061877		Chr07	30250001	30500000	411	0.000387046		Chr07	29000001	29250000	140	0.000104014		Chr07	27250001	27500000	593	0.000258958		Chr07	33750001	34000000	70	5.63148e-05		Chr07	29750001	30000000	163	0.000132755		Chr07	33250001	33500000	14	1.64447e-05
Chr07	26750001	27000000	612	0.000454857		Chr07	30500001	30750000	209	0.000178689		Chr07	29250001	29500000	306	0.000201864		Chr07	27500001	27750000	754	0.000340462		Chr07	34000001	34250000	63	4.84693e-05		Chr07	30000001	30250000	89	7.41118e-05		Chr07	33500001	33750000	41	4.41792e-05
Chr07	27000001	27250000	462	0.000372693		Chr07	30750001	31000000	140	9.28896e-05		Chr07	29500001	29750000	226	0.000156543		Chr07	27750001	28000000	286	0.000151861		Chr07	34250001	34500000	44	3.92049e-05		Chr07	30250001	30500000	197	0.000141056		Chr07	33750001	34000000	75	8.28481e-05
Chr07	27250001	27500000	1138	0.000541924		Chr07	31000001	31250000	84	5.481e-05		Chr07	29750001	30000000	243	0.000156825		Chr07	28000001	28250000	278	0.000114662		Chr07	34500001	34750000	29	1.66065e-05		Chr07	30500001	30750000	85	5.79414e-05		Chr07	34000001	34250000	53	5.64462e-05
Chr07	27500001	27750000	1062	0.000689141		Chr07	31250001	31500000	116	6.81291e-05		Chr07	30000001	30250000	164	0.000104883		Chr07	28250001	28500000	524	0.000237482		Chr07	34750001	35000000	226	0.000149548		Chr07	30750001	31000000	51	3.59594e-05		Chr07	34250001	34500000	18	1.68894e-05
Chr07	27750001	28000000	501	0.000320023		Chr07	31500001	31750000	160	8.06918e-05		Chr07	30250001	30500000	416	0.00028802		Chr07	28500001	28750000	716	0.000352006		Chr07	35000001	35250000	54	3.88415e-05		Chr07	31000001	31250000	46	2.30594e-05		Chr07	34500001	34750000	15	1.26225e-05
Chr07	28000001	28250000	506	0.000431056		Chr07	31750001	32000000	116	6.41184e-05		Chr07	30500001	30750000	212	0.000154945		Chr07	28750001	29000000	594	0.000265831		Chr07	35250001	35500000	58	3.6729e-05		Chr07	31250001	31500000	46	2.23292e-05		Chr07	34750001	35000000	285	0.000297531
Chr07	28250001	28500000	1050	0.000934041		Chr07	32000001	32250000	373	0.000338372		Chr07	30750001	31000000	131	9.03376e-05		Chr07	29000001	29250000	260	0.000108684		Chr07	35500001	35750000	56	4.48676e-05		Chr07	31500001	31750000	85	3.70517e-05		Chr07	35000001	35250000	32	2.86232e-05
Chr07	28500001	28750000	1096	0.000975922		Chr07	32250001	32500000	620	0.000539867		Chr07	31000001	31250000	89	5.39805e-05		Chr07	29250001	29500000	767	0.000335035		Chr07	35750001	36000000	41	2.50921e-05		Chr07	31750001	32000000	31	1.48894e-05		Chr07	35250001	35500000	54	5.01366e-05
Chr07	28750001	29000000	912	0.000702698		Chr07	32500001	32750000	573	0.000457004		Chr07	31250001	31500000	108	6.29625e-05		Chr07	29500001	29750000	573	0.000241413		Chr07	36000001	36250000	33	2.1767e-05		Chr07	32000001	32250000	47	2.36202e-05		Chr07	35500001	35750000	66	6.76475e-05
Chr07	29000001	29250000	783	0.000553653		Chr07	32750001	33000000	481	0.000454631		Chr07	31500001	31750000	124	7.24508e-05		Chr07	29750001	30000000	446	0.00022016		Chr07	36250001	36500000	57	3.63652e-05		Chr07	32250001	32500000	120	6.83786e-05		Chr07	35750001	36000000	34	2.9957e-05
Chr07	29250001	29500000	1060	0.000703593		Chr07	33000001	33250000	867	0.000652508		Chr07	31750001	32000000	59	4.11738e-05		Chr07	30000001	30250000	420	0.000169757		Chr07	36500001	36750000	151	0.000115578		Chr07	32500001	32750000	68	4.39926e-05		Chr07	36000001	36250000	44	4.94248e-05
Chr07	29500001	29750000	910	0.000566558		Chr07	33250001	33500000	238	0.000194207		Chr07	32000001	32250000	343	0.000175083		Chr07	30250001	30500000	584	0.000254692		Chr07	36750001	37000000	308	0.000196675		Chr07	32750001	33000000	82	5.90937e-05		Chr07	36250001	36500000	40	4.81797e-05
Chr07	29750001	30000000	631	0.000407556		Chr07	33500001	33750000	501	0.000433734		Chr07	32250001	32500000	711	0.000509353		Chr07	30500001	30750000	304	0.000149781		Chr07	37000001	37250000	58	3.97249e-05		Chr07	33000001	33250000	133	7.33644e-05		Chr07	36500001	36750000	62	6.48043e-05
Chr07	30000001	30250000	559	0.000318733		Chr07	33750001	34000000	287	0.000232899		Chr07	32500001	32750000	516	0.000485493		Chr07	30750001	31000000	357	0.000137402		Chr07	37250001	37500000	123	9.27164e-05		Chr07	33250001	33500000	38	3.29961e-05		Chr07	36750001	37000000	87	9.24532e-05
Chr07	30250001	30500000	847	0.000502162		Chr07	34000001	34250000	724	0.000750347		Chr07	32750001	33000000	530	0.00050576		Chr07	31000001	31250000	282	0.000113857		Chr07	37500001	37750000	52	3.65389e-05		Chr07	33500001	33750000	140	8.77904e-05		Chr07	37000001	37250000	61	6.74715e-05
Chr07	30500001	30750000	495	0.000310727		Chr07	34250001	34500000	377	0.000324026		Chr07	33000001	33250000	920	0.000974818		Chr07	31250001	31500000	254	0.00011005		Chr07	37750001	38000000	63	5.13618e-05		Chr07	33750001	34000000	124	8.44012e-05		Chr07	37250001	37500000	95	0.000127298
Chr07	30750001	31000000	493	0.000282004		Chr07	34500001	34750000	628	0.000505283		Chr07	33250001	33500000	247	0.000189056		Chr07	31500001	31750000	184	7.6692e-05		Chr07	38000001	38250000	157	0.000102942		Chr07	34000001	34250000	125	6.84853e-05		Chr07	37500001	37750000	33	3.85793e-05
Chr07	31000001	31250000	395	0.000250185		Chr07	34750001	35000000	566	0.000507246		Chr07	33500001	33750000	532	0.000456018		Chr07	31750001	32000000	230	9.68533e-05		Chr07	38250001	38500000	184	0.00012381		Chr07	34250001	34500000	53	3.46474e-05		Chr07	37750001	38000000	38	3.85796e-05
Chr07	31250001	31500000	390	0.000218929		Chr07	35000001	35250000	855	0.000639111		Chr07	33750001	34000000	464	0.000263686		Chr07	32000001	32250000	487	0.000198485		Chr07	38500001	38750000	230	0.00019425		Chr07	34500001	34750000	72	3.40133e-05		Chr07	38000001	38250000	130	0.000126517
Chr07	31500001	31750000	344	0.000199423		Chr07	35250001	35500000	635	0.000546166		Chr07	34000001	34250000	724	0.000435451		Chr07	32250001	32500000	922	0.000371817		Chr07	38750001	39000000	179	0.000138216		Chr07	34750001	35000000	378	0.000304672		Chr07	38250001	38500000	161	0.000195309
Chr07	31750001	32000000	329	0.000231432		Chr07	35500001	35750000	1207	0.00104767		Chr07	34250001	34500000	415	0.000310164		Chr07	32500001	32750000	641	0.000259227		Chr07	39000001	39250000	457	0.000526636		Chr07	35000001	35250000	97	6.22393e-05		Chr07	38500001	38750000	117	0.000117968
Chr07	32000001	32250000	905	0.000696082		Chr07	35750001	36000000	1117	0.000926358		Chr07	34500001	34750000	642	0.000507575		Chr07	32750001	33000000	536	0.000195676		Chr07	39250001	39500000	359	0.000361809		Chr07	35250001	35500000	104	5.89171e-05		Chr07	38750001	39000000	127	0.000122152
Chr07	32250001	32500000	1637	0.00117528		Chr07	36000001	36250000	1314	0.000982451		Chr07	34750001	35000000	336	0.00023018		Chr07	33000001	33250000	1173	0.000459128		Chr07	39500001	39750000	693	0.000545151		Chr07	35500001	35750000	154	9.1e-05		Chr07	39000001	39250000	328	0.000387528
Chr07	32500001	32750000	973	0.000851381		Chr07	36250001	36500000	1248	0.000763464		Chr07	35000001	35250000	475	0.000280138		Chr07	33250001	33500000	342	0.000145761		Chr07	39750001	40000000	279	0.000177008		Chr07	35750001	36000000	135	6.46027e-05		Chr07	39250001	39500000	103	0.00011077
Chr07	32750001	33000000	975	0.000824429		Chr07	36500001	36750000	1408	0.000990969		Chr07	35250001	35500000	530	0.000305159		Chr07	33500001	33750000	582	0.000237111		Chr07	40000001	40250000	22	1.37666e-05		Chr07	36000001	36250000	130	4.97948e-05		Chr07	39500001	39750000	383	0.000440078
Chr07	33000001	33250000	1821	0.0017225		Chr07	36750001	37000000	1039	0.00066292		Chr07	35500001	35750000	1014	0.000593248		Chr07	33750001	34000000	638	0.00028054		Chr08	1	250000	514	0.000464493		Chr07	36250001	36500000	121	7.88779e-05		Chr07	39750001	40000000	231	0.000200065
Chr07	33250001	33500000	638	0.000447839		Chr07	37000001	37250000	835	0.000656714		Chr07	35750001	36000000	737	0.00065715		Chr07	34000001	34250000	944	0.000399169		Chr08	250001	500000	585	0.00048547		Chr07	36500001	36750000	541	0.00021725		Chr07	40000001	40250000	18	1.26227e-05
Chr07	33500001	33750000	1261	0.000871188		Chr07	37250001	37500000	1436	0.00125257		Chr07	36000001	36250000	779	0.00050215		Chr07	34250001	34500000	529	0.000240136		Chr08	500001	750000	753	0.000678998		Chr07	36750001	37000000	515	0.000198962		Chr08	1	250000	128	0.000125261
Chr07	33750001	34000000	1343	0.00112153		Chr07	37500001	37750000	937	0.000811431		Chr07	36250001	36500000	559	0.000354546		Chr07	34500001	34750000	895	0.000376882		Chr08	750001	1000000	477	0.000436167		Chr07	37000001	37250000	336	0.000143146		Chr08	250001	500000	159	0.000161449
Chr07	34000001	34250000	1462	0.00129414		Chr07	37750001	38000000	1060	0.00080594		Chr07	36500001	36750000	1121	0.000913928		Chr07	34750001	35000000	1060	0.00115021		Chr08	1000001	1250000	83	7.04478e-05		Chr07	37250001	37500000	881	0.000356239		Chr08	500001	750000	97	9.63651e-05
Chr07	34250001	34500000	845	0.000738359		Chr07	38000001	38250000	564	0.000498303		Chr07	36750001	37000000	1223	0.000826649		Chr07	35000001	35250000	670	0.000291914		Chr08	1250001	1500000	152	0.00014791		Chr07	37500001	37750000	479	0.000176077		Chr08	750001	1000000	82	8.37402e-05
Chr07	34500001	34750000	1423	0.00114783		Chr07	38250001	38500000	1079	0.000775934		Chr07	37000001	37250000	787	0.000679108		Chr07	35250001	35500000	1016	0.000374717		Chr08	1500001	1750000	138	0.000172504		Chr07	37750001	38000000	487	0.000189608		Chr08	1000001	1250000	45	4.99587e-05
Chr07	34750001	35000000	1422	0.00104821		Chr07	38500001	38750000	828	0.000541014		Chr07	37250001	37500000	1404	0.00112043		Chr07	35500001	35750000	1518	0.000599707		Chr08	1750001	2000000	67	4.84876e-05		Chr07	38000001	38250000	429	0.00025128		Chr08	1250001	1500000	108	0.000141699
Chr07	35000001	35250000	1581	0.00107172		Chr07	38750001	39000000	727	0.000639589		Chr07	37500001	37750000	669	0.000533361		Chr07	35750001	36000000	1282	0.000423293		Chr08	2000001	2250000	251	0.000160223		Chr07	38250001	38500000	618	0.000302751		Chr08	1500001	1750000	80	9.20976e-05
Chr07	35250001	35500000	1621	0.00131232		Chr07	39000001	39250000	233	0.000181133		Chr07	37750001	38000000	604	0.000475068		Chr07	36000001	36250000	1309	0.000549618		Chr08	2250001	2500000	140	0.0001759		Chr07	38500001	38750000	465	0.000231718		Chr08	1750001	2000000	82	9.28985e-05
Chr07	35500001	35750000	2341	0.00196641		Chr07	39250001	39500000	450	0.000433362		Chr07	38000001	38250000	367	0.000272817		Chr07	36250001	36500000	1381	0.000525614		Chr08	2500001	2750000	203	0.000173643		Chr07	38750001	39000000	457	0.000287319		Chr08	2000001	2250000	211	0.000166911
Chr07	35750001	36000000	2296	0.00169885		Chr07	39500001	39750000	767	0.000824327		Chr07	38250001	38500000	998	0.000740128		Chr07	36500001	36750000	1530	0.000616457		Chr08	2750001	3000000	153	0.000124134		Chr07	39000001	39250000	456	0.000419656		Chr08	2250001	2500000	137	0.000146426
Chr07	36000001	36250000	2451	0.00195549		Chr07	39750001	40000000	517	0.000434516		Chr07	38500001	38750000	1016	0.000443956		Chr07	36750001	37000000	1363	0.000606739		Chr08	3000001	3250000	139	0.000126371		Chr07	39250001	39500000	233	0.000135289		Chr08	2500001	2750000	187	0.000199337
Chr07	36250001	36500000	2461	0.00178852		Chr07	40000001	40250000	35	2.19418e-05		Chr07	38750001	39000000	644	0.000660188		Chr07	37000001	37250000	1279	0.000538881		Chr08	3250001	3500000	181	0.000192992		Chr07	39500001	39750000	708	0.000543777		Chr08	2750001	3000000	111	0.000115838
Chr07	36500001	36750000	2920	0.0023352		Chr08	1	250000	489	0.000318754		Chr07	39000001	39250000	292	0.000208422		Chr07	37250001	37500000	1580	0.000655619		Chr08	3500001	3750000	200	0.000153172		Chr07	39750001	40000000	495	0.000288647		Chr08	3000001	3250000	126	0.000125886
Chr07	36750001	37000000	1794	0.00137991		Chr08	250001	500000	634	0.000475975		Chr07	39250001	39500000	504	0.000379644		Chr07	37500001	37750000	1023	0.000438747		Chr08	3750001	4000000	115	7.36858e-05		Chr07	40000001	40250000	61	2.71985e-05		Chr08	3250001	3500000	140	0.000154962
Chr07	37000001	37250000	2140	0.00160272		Chr08	500001	750000	871	0.000608306		Chr07	39500001	39750000	473	0.000256883		Chr07	37750001	38000000	989	0.000453049		Chr08	4000001	4250000	95	6.87496e-05		Chr08	1	250000	226	0.000128339		Chr08	3500001	3750000	186	0.000218269
Chr07	37250001	37500000	2698	0.00223526		Chr08	750001	1000000	979	0.000551775		Chr07	39750001	40000000	533	0.00042534		Chr07	38000001	38250000	705	0.000372056		Chr08	4250001	4500000	145	9.25105e-05		Chr08	250001	500000	298	0.000188412		Chr08	3750001	4000000	110	0.000110505
Chr07	37500001	37750000	1898	0.00149486		Chr08	1000001	1250000	1069	0.000836396		Chr07	40000001	40250000	59	4.45016e-05		Chr07	38250001	38500000	1250	0.000620469		Chr08	4500001	4750000	131	0.000101324		Chr08	500001	750000	332	0.000173049		Chr08	4000001	4250000	80	7.86739e-05
Chr07	37750001	38000000	1946	0.00161166		Chr08	1250001	1500000	1204	0.000993817		Chr08	1	250000	489	0.000280231		Chr07	38500001	38750000	1137	0.000509247		Chr08	4750001	5000000	157	0.00011037		Chr08	750001	1000000	508	0.000238229		Chr08	4250001	4500000	119	0.00011157
Chr07	38000001	38250000	1122	0.000878054		Chr08	1500001	1750000	859	0.00070854		Chr08	250001	500000	778	0.000589364		Chr07	38750001	39000000	856	0.000494098		Chr08	5000001	5250000	96	7.02908e-05		Chr08	1000001	1250000	508	0.000303962		Chr08	4500001	4750000	111	0.000129699
Chr07	38250001	38500000	1889	0.00143826		Chr08	1750001	2000000	788	0.000620612		Chr08	500001	750000	865	0.000557534		Chr07	39000001	39250000	879	0.000686818		Chr08	5250001	5500000	66	4.59769e-05		Chr08	1250001	1500000	290	0.000187992		Chr08	4750001	5000000	123	0.000121269
Chr07	38500001	38750000	1968	0.00163968		Chr08	2000001	2250000	717	0.000609764		Chr08	750001	1000000	664	0.000405125		Chr07	39250001	39500000	647	0.0002596		Chr08	5500001	5750000	109	7.49663e-05		Chr08	1500001	1750000	191	0.00014118		Chr08	5000001	5250000	78	9.20075e-05
Chr07	38750001	39000000	1280	0.00101284		Chr08	2250001	2500000	671	0.000502342		Chr08	1000001	1250000	911	0.000728479		Chr07	39500001	39750000	1276	0.000707985		Chr08	5750001	6000000	31	1.7992e-05		Chr08	1750001	2000000	362	0.000158714		Chr08	5250001	5500000	60	4.38279e-05
Chr07	39000001	39250000	1264	0.00090842		Chr08	2500001	2750000	565	0.000427094		Chr08	1250001	1500000	1419	0.00110605		Chr07	39750001	40000000	802	0.000414066		Chr08	6000001	6250000	80	5.69735e-05		Chr08	2000001	2250000	619	0.000355397		Chr08	5500001	5750000	71	7.43163e-05
Chr07	39250001	39500000	1199	0.000932926		Chr08	2750001	3000000	1225	0.000860989		Chr08	1500001	1750000	809	0.000704217		Chr07	40000001	40250000	100	4.49469e-05		Chr08	6250001	6500000	160	0.000128517		Chr08	2250001	2500000	355	0.000262782		Chr08	5750001	6000000	20	2.16004e-05
Chr07	39500001	39750000	1975	0.00155758		Chr08	3000001	3250000	783	0.000560902		Chr08	1750001	2000000	585	0.00054598		Chr08	1	250000	1188	0.000501451		Chr08	6500001	6750000	35	2.20267e-05		Chr08	2500001	2750000	356	0.00025697		Chr08	6000001	6250000	73	7.31614e-05
Chr07	39750001	40000000	1429	0.00117369		Chr08	3250001	3500000	1001	0.000719384		Chr08	2000001	2250000	419	0.000301539		Chr08	250001	500000	1026	0.000410824		Chr08	6750001	7000000	78	5.98488e-05		Chr08	2750001	3000000	421	0.000185468		Chr08	6250001	6500000	116	0.000119211
Chr07	40000001	40250000	181	0.00013711		Chr08	3500001	3750000	468	0.000326495		Chr08	2250001	2500000	301	0.000159834		Chr08	500001	750000	1672	0.000805991		Chr08	7000001	7250000	134	9.20172e-05		Chr08	3000001	3250000	334	0.000200745		Chr08	6500001	6750000	16	1.50227e-05
Chr08	1	250000	1996	0.00165985		Chr08	3750001	4000000	615	0.000510242		Chr08	2500001	2750000	588	0.000550797		Chr08	750001	1000000	1382	0.000608357		Chr08	7250001	7500000	171	0.000139443		Chr08	3250001	3500000	568	0.000291392		Chr08	6750001	7000000	46	5.23576e-05
Chr08	250001	500000	2096	0.00150979		Chr08	4000001	4250000	423	0.000402782		Chr08	2750001	3000000	1088	0.000896968		Chr08	1000001	1250000	1435	0.000830863		Chr08	7500001	7750000	37	2.45203e-05		Chr08	3500001	3750000	463	0.000296029		Chr08	7000001	7250000	96	8.59696e-05
Chr08	500001	750000	2251	0.00177417		Chr08	4250001	4500000	682	0.000743521		Chr08	3000001	3250000	538	0.000398279		Chr08	1250001	1500000	1952	0.0010589		Chr08	7750001	8000000	124	0.000101446		Chr08	3750001	4000000	554	0.00029478		Chr08	7250001	7500000	280	0.000359666
Chr08	750001	1000000	1838	0.00154726		Chr08	4500001	4750000	621	0.000452516		Chr08	3250001	3500000	569	0.000408706		Chr08	1500001	1750000	1031	0.000455992		Chr08	8000001	8250000	35	2.28059e-05		Chr08	4000001	4250000	254	0.000146026		Chr08	7500001	7750000	43	4.44465e-05
Chr08	1000001	1250000	1945	0.00154311		Chr08	4750001	5000000	466	0.000364703		Chr08	3500001	3750000	328	0.000218487		Chr08	1750001	2000000	859	0.000424333		Chr08	8250001	8500000	23	1.46669e-05		Chr08	4250001	4500000	367	0.000217862		Chr08	7750001	8000000	86	8.97864e-05
Chr08	1250001	1500000	2875	0.00233245		Chr08	5000001	5250000	798	0.00060679		Chr08	3750001	4000000	600	0.000518348		Chr08	2000001	2250000	1365	0.00072811		Chr08	8500001	8750000	14	6.96117e-06		Chr08	4500001	4750000	202	0.000111824		Chr08	8000001	8250000	28	2.36452e-05
Chr08	1500001	1750000	1714	0.00128542		Chr08	5250001	5500000	720	0.000396488		Chr08	4000001	4250000	246	0.000156925		Chr08	2250001	2500000	745	0.000483772		Chr08	8750001	9000000	26	1.06497e-05		Chr08	4750001	5000000	249	0.000199786		Chr08	8250001	8500000	11	9.06677e-06
Chr08	1750001	2000000	1290	0.00103336		Chr08	5500001	5750000	333	0.000180391		Chr08	4250001	4500000	441	0.000249677		Chr08	2500001	2750000	976	0.0006523		Chr08	9000001	9250000	76	6.28098e-05		Chr08	5000001	5250000	123	6.3904e-05		Chr08	8500001	8750000	13	1.42225e-05
Chr08	2000001	2250000	1886	0.00164684		Chr08	5750001	6000000	87	4.83751e-05		Chr08	4500001	4750000	626	0.000456285		Chr08	2750001	3000000	1406	0.000871212		Chr08	9250001	9500000	62	4.83145e-05		Chr08	5250001	5500000	141	7.61602e-05		Chr08	8750001	9000000	17	1.69782e-05
Chr08	2250001	2500000	1106	0.000955025		Chr08	6000001	6250000	594	0.000309908		Chr08	4750001	5000000	424	0.000291137		Chr08	3000001	3250000	921	0.000473529		Chr08	9500001	9750000	14	9.12563e-06		Chr08	5500001	5750000	147	9.43209e-05		Chr08	9000001	9250000	46	4.88024e-05
Chr08	2500001	2750000	1423	0.00109455		Chr08	6250001	6500000	349	0.000212886		Chr08	5000001	5250000	594	0.000481852		Chr08	3250001	3500000	1105	0.00060902		Chr08	9750001	10000000	48	3.72997e-05		Chr08	5750001	6000000	52	2.66686e-05		Chr08	9250001	9500000	50	5.59151e-05
Chr08	2750001	3000000	2394	0.00170857		Chr08	6500001	6750000	285	0.000143148		Chr08	5250001	5500000	942	0.000691905		Chr08	3500001	3750000	844	0.000622524		Chr08	10000001	10250000	73	3.93802e-05		Chr08	6000001	6250000	147	7.52922e-05		Chr08	9500001	9750000	9	1.12001e-05
Chr08	3000001	3250000	1394	0.00105514		Chr08	6750001	7000000	433	0.000365833		Chr08	5500001	5750000	211	0.000189263		Chr08	3750001	4000000	1247	0.000859676		Chr08	10250001	10500000	15	1.07534e-05		Chr08	6250001	6500000	197	0.000123376		Chr08	9750001	10000000	33	3.55568e-05
Chr08	3250001	3500000	1606	0.00126321		Chr08	7000001	7250000	649	0.000531138		Chr08	5750001	6000000	164	0.000101383		Chr08	4000001	4250000	807	0.000369597		Chr08	10500001	10750000	12	1.00607e-05		Chr08	6500001	6750000	175	8.93829e-05		Chr08	10000001	10250000	25	2.27564e-05
Chr08	3500001	3750000	1057	0.000845308		Chr08	7250001	7500000	227	0.000166933		Chr08	6000001	6250000	674	0.000588075		Chr08	4250001	4500000	989	0.000492553		Chr08	10750001	11000000	5	3.8788e-06		Chr08	6750001	7000000	265	0.00014309		Chr08	10250001	10500000	10	1.2089e-05
Chr08	3750001	4000000	1665	0.00127469		Chr08	7500001	7750000	697	0.000570346		Chr08	6250001	6500000	479	0.000451244		Chr08	4500001	4750000	1328	0.000853678		Chr08	11250001	11500000	44	3.49102e-05		Chr08	7000001	7250000	434	0.000242062		Chr08	10500001	10750000	10	7.64461e-06
Chr08	4000001	4250000	1031	0.000727797		Chr08	7750001	8000000	998	0.000784768		Chr08	6500001	6750000	208	0.000144408		Chr08	4750001	5000000	1244	0.000751589		Chr08	11500001	11750000	40	2.52135e-05		Chr08	7250001	7500000	392	0.000238945		Chr08	10750001	11000000	3	3.55556e-06
Chr08	4250001	4500000	1417	0.00122002		Chr08	8000001	8250000	849	0.000697919		Chr08	6750001	7000000	453	0.000328452		Chr08	5000001	5250000	1236	0.000689565		Chr08	11750001	12000000	34	2.49366e-05		Chr08	7500001	7750000	533	0.000183232		Chr08	11250001	11500000	28	3.20898e-05
Chr08	4500001	4750000	2046	0.0015801		Chr08	8250001	8500000	115	9.52509e-05		Chr08	7000001	7250000	794	0.000663459		Chr08	5250001	5500000	1266	0.000449779		Chr08	12000001	12250000	39	3.80625e-05		Chr08	7750001	8000000	630	0.000237182		Chr08	11500001	11750000	35	3.33346e-05
Chr08	4750001	5000000	1549	0.00133056		Chr08	8500001	8750000	233	0.000151498		Chr08	7250001	7500000	457	0.000340295		Chr08	5500001	5750000	515	0.000205692		Chr08	12250001	12500000	1	2.94373e-07		Chr08	8000001	8250000	318	0.000120855		Chr08	11750001	12000000	27	1.39566e-05
Chr08	5000001	5250000	1664	0.00146302		Chr08	8750001	9000000	183	0.000105415		Chr08	7500001	7750000	963	0.000694165		Chr08	5750001	6000000	141	6.56167e-05		Chr08	12500001	12750000	73	7.98127e-05		Chr08	8250001	8500000	50	2.59695e-05		Chr08	12000001	12250000	36	3.60903e-05
Chr08	5250001	5500000	2043	0.00167931		Chr08	9000001	9250000	615	0.000495218		Chr08	7750001	8000000	1350	0.000987804		Chr08	6000001	6250000	1246	0.000576614		Chr08	12750001	13000000	5	7.6364e-06		Chr08	8500001	8750000	58	2.57583e-05		Chr08	12500001	12750000	54	8.97805e-05
Chr08	5500001	5750000	1733	0.000941732		Chr08	9250001	9500000	364	0.00028866		Chr08	8000001	8250000	979	0.000841423		Chr08	6250001	6500000	1608	0.00110837		Chr08	13000001	13250000	7	9.71434e-06		Chr08	8750001	9000000	50	1.94932e-05		Chr08	12750001	13000000	4	4.71113e-06
Chr08	5750001	6000000	367	0.000254411		Chr08	9500001	9750000	218	0.000182136		Chr08	8250001	8500000	206	0.000129422		Chr08	6500001	6750000	394	0.00015423		Chr08	13250001	13500000	10	5.8875e-06		Chr08	9000001	9250000	127	6.06023e-05		Chr08	13000001	13250000	3	3.11113e-06
Chr08	6000001	6250000	1550	0.00121774		Chr08	9750001	10000000	662	0.000595429		Chr08	8500001	8750000	219	0.000166773		Chr08	6750001	7000000	573	0.000329132		Chr08	13500001	13750000	20	1.74723e-05		Chr08	9250001	9500000	93	4.44285e-05		Chr08	13250001	13500000	2	2.22223e-06
Chr08	6250001	6500000	1777	0.0014894		Chr08	10000001	10250000	389	0.000295502		Chr08	8750001	9000000	197	0.000127615		Chr08	7000001	7250000	1458	0.000714119		Chr08	13750001	14000000	122	0.000118194		Chr08	9500001	9750000	34	1.38312e-05		Chr08	13500001	13750000	6	5.86671e-06
Chr08	6500001	6750000	530	0.000429006		Chr08	10250001	10500000	89	9.41873e-05		Chr08	9000001	9250000	670	0.000529487		Chr08	7250001	7500000	754	0.000528614		Chr08	14000001	14250000	84	7.0033e-05		Chr08	9750001	10000000	78	3.29766e-05		Chr08	13750001	14000000	61	6.88917e-05
Chr08	6750001	7000000	812	0.000682474		Chr08	10500001	10750000	58	5.29422e-05		Chr08	9250001	9500000	565	0.000458696		Chr08	7500001	7750000	840	0.000419577		Chr08	14250001	14500000	26	1.95674e-05		Chr08	10000001	10250000	74	3.01518e-05		Chr08	14000001	14250000	64	6.41836e-05
Chr08	7000001	7250000	2075	0.00156727		Chr08	10750001	11000000	109	9.66092e-05		Chr08	9500001	9750000	287	0.000266902		Chr08	7750001	8000000	1163	0.000526525		Chr08	14500001	14750000	28	3.14122e-05		Chr08	10250001	10500000	24	1.23813e-05		Chr08	14250001	14500000	22	2.05338e-05
Chr08	7250001	7500000	923	0.000689684		Chr08	11250001	11500000	81	6.84286e-05		Chr08	9750001	10000000	671	0.000590119		Chr08	8000001	8250000	1052	0.000804183		Chr08	14750001	15000000	4	2.75326e-06		Chr08	10500001	10750000	23	1.96406e-05		Chr08	14500001	14750000	19	2.23115e-05
Chr08	7500001	7750000	1524	0.00126889		Chr08	11500001	11750000	358	0.000299047		Chr08	10000001	10250000	434	0.000353111		Chr08	8250001	8500000	259	0.000114082		Chr08	15250001	15500000	42	4.62176e-05		Chr08	10750001	11000000	17	1.15134e-05		Chr08	14750001	15000000	2	1.42222e-06
Chr08	7750001	8000000	1992	0.001564		Chr08	11750001	12000000	112	9.64504e-05		Chr08	10250001	10500000	90	6.6493e-05		Chr08	8500001	8750000	262	0.000124423		Chr08	15750001	16000000	3	3.5671e-06		Chr08	11250001	11500000	59	3.48385e-05		Chr08	15250001	15500000	33	2.80013e-05
Chr08	8000001	8250000	1432	0.00119348		Chr08	12000001	12250000	247	0.000138766		Chr08	10500001	10750000	68	3.40333e-05		Chr08	8750001	9000000	158	7.53673e-05		Chr08	16000001	16250000	61	6.52498e-05		Chr08	11500001	11750000	58	2.28168e-05		Chr08	15750001	16000000	1	1.33334e-06
Chr08	8250001	8500000	455	0.000362098		Chr08	12250001	12500000	4	2.34485e-06		Chr08	10750001	11000000	112	8.55161e-05		Chr08	9000001	9250000	447	0.000264255		Chr08	16250001	16500000	5	7.77492e-06		Chr08	11750001	12000000	45	2.27636e-05		Chr08	16000001	16250000	37	3.31575e-05
Chr08	8500001	8750000	413	0.000311402		Chr08	12500001	12750000	226	0.000181307		Chr08	11250001	11500000	117	6.38233e-05		Chr08	9250001	9500000	423	0.000233064		Chr08	16750001	17000000	27	2.39664e-05		Chr08	12000001	12250000	66	3.57281e-05		Chr08	16250001	16500000	4	2.48891e-06
Chr08	8750001	9000000	386	0.000232731		Chr08	12750001	13000000	93	8.13132e-05		Chr08	11500001	11750000	385	0.000335907		Chr08	9500001	9750000	422	0.000182462		Chr08	17000001	17250000	21	2.14898e-05		Chr08	12500001	12750000	91	8.43463e-05		Chr08	16500001	16750000	2	6.22227e-07
Chr08	9000001	9250000	1011	0.000734226		Chr08	13000001	13250000	69	4.7343e-05		Chr08	11750001	12000000	200	0.000125506		Chr08	9750001	10000000	784	0.000343088		Chr08	17250001	17500000	34	2.852e-05		Chr08	12750001	13000000	35	1.22755e-05		Chr08	16750001	17000000	16	1.35115e-05
Chr08	9250001	9500000	1035	0.000622352		Chr08	13250001	13500000	142	0.000171178		Chr08	12000001	12250000	134	5.57033e-05		Chr08	10000001	10250000	442	0.000222129		Chr08	17500001	17750000	1	1.66234e-06		Chr08	13000001	13250000	14	7.92604e-06		Chr08	17000001	17250000	12	1.2978e-05
Chr08	9500001	9750000	878	0.000631823		Chr08	13500001	13750000	116	0.000122776		Chr08	12250001	12500000	7	3.01981e-06		Chr08	10250001	10500000	103	4.56306e-05		Chr08	18000001	18250000	9	5.61044e-06		Chr08	13250001	13500000	8	5.20638e-06		Chr08	17250001	17500000	12	1.01336e-05
Chr08	9750001	10000000	1053	0.00100787		Chr08	13750001	14000000	205	0.000163567		Chr08	12500001	12750000	234	0.000143739		Chr08	10500001	10750000	157	7.40277e-05		Chr08	18250001	18500000	12	4.95247e-06		Chr08	13500001	13750000	32	1.37043e-05		Chr08	17500001	17750000	1	4.44446e-07
Chr08	10000001	10250000	640	0.000548136		Chr08	14000001	14250000	412	0.000302681		Chr08	12750001	13000000	90	3.84705e-05		Chr08	10750001	11000000	121	4.88569e-05		Chr08	18500001	18750000	32	1.6832e-05		Chr08	13750001	14000000	115	8.0582e-05		Chr08	18000001	18250000	4	5.42226e-06
Chr08	10250001	10500000	200	0.0001498		Chr08	14250001	14500000	104	8.43292e-05		Chr08	13000001	13250000	65	2.89923e-05		Chr08	11250001	11500000	306	9.65434e-05		Chr08	18750001	19000000	38	3.0425e-05		Chr08	14000001	14250000	109	6.15939e-05		Chr08	18250001	18500000	9	5.15567e-06
Chr08	10500001	10750000	211	0.000139856		Chr08	14500001	14750000	124	0.000119744		Chr08	13250001	13500000	151	0.000137692		Chr08	11500001	11750000	462	0.000191193		Chr08	19000001	19250000	47	3.54831e-05		Chr08	14250001	14500000	24	7.71451e-06		Chr08	18500001	18750000	24	2.10673e-05
Chr08	10750001	11000000	213	0.000151099		Chr08	14750001	15000000	12	1.17243e-05		Chr08	13500001	13750000	124	0.00010257		Chr08	11750001	12000000	177	7.0458e-05		Chr08	19250001	19500000	22	1.95504e-05		Chr08	14500001	14750000	49	3.16206e-05		Chr08	18750001	19000000	29	2.72894e-05
Chr08	11250001	11500000	412	0.000331309		Chr08	15250001	15500000	167	0.000134653		Chr08	13750001	14000000	240	0.000126692		Chr08	12000001	12250000	307	0.000174573		Chr08	20250001	20500000	6	7.20352e-06		Chr08	14750001	15000000	7	2.45504e-06		Chr08	19000001	19250000	25	1.4934e-05
Chr08	11500001	11750000	686	0.000549143		Chr08	15750001	16000000	15	1.17521e-05		Chr08	14000001	14250000	137	8.20992e-05		Chr08	12250001	12500000	17	7.79039e-06		Chr08	20500001	20750000	3	1.47187e-06		Chr08	15250001	15500000	64	3.86164e-05		Chr08	19250001	19500000	12	1.48446e-05
Chr08	11750001	12000000	423	0.000319233		Chr08	16000001	16250000	157	0.00015017		Chr08	14250001	14500000	198	9.43528e-05		Chr08	12500001	12750000	364	0.000263421		Chr08	20750001	21000000	31	2.59752e-05		Chr08	15750001	16000000	5	1.48149e-06		Chr08	20250001	20500000	5	4.97783e-06
Chr08	12000001	12250000	395	0.000275551		Chr08	16250001	16500000	49	5.09826e-05		Chr08	14500001	14750000	158	0.000129068		Chr08	12750001	13000000	200	0.000113934		Chr08	21000001	21250000	18	1.20349e-05		Chr08	16000001	16250000	50	2.91336e-05		Chr08	20500001	20750000	2	8.88893e-07
Chr08	12250001	12500000	39	2.2106e-05		Chr08	16500001	16750000	4	5.79318e-07		Chr08	14750001	15000000	19	1.44904e-05		Chr08	13000001	13250000	120	5.95503e-05		Chr08	21250001	21500000	51	4.44865e-05		Chr08	16250001	16500000	9	2.91008e-06		Chr08	20750001	21000000	24	2.23121e-05
Chr08	12500001	12750000	446	0.000331297		Chr08	16750001	17000000	78	5.40458e-05		Chr08	15250001	15500000	291	0.000291572		Chr08	13250001	13500000	324	0.000139179		Chr08	21500001	21750000	9	6.09537e-06		Chr08	16500001	16750000	4	1.5344e-06		Chr08	21000001	21250000	9	8.00012e-06
Chr08	12750001	13000000	273	0.000195355		Chr08	17000001	17250000	39	3.93854e-05		Chr08	15750001	16000000	13	4.29739e-06		Chr08	13500001	13750000	239	0.000112356		Chr08	21750001	22000000	53	4.95796e-05		Chr08	16750001	17000000	35	1.14188e-05		Chr08	21250001	21500000	36	3.98231e-05
Chr08	13000001	13250000	184	0.000131004		Chr08	17250001	17500000	139	9.57278e-05		Chr08	16000001	16250000	170	6.81162e-05		Chr08	13750001	14000000	467	0.00021345		Chr08	22000001	22250000	10	8.15594e-06		Chr08	17000001	17250000	25	1.42332e-05		Chr08	21500001	21750000	1	1.06667e-06
Chr08	13250001	13500000	471	0.000365925		Chr08	18000001	18250000	24	8.93818e-06		Chr08	16250001	16500000	47	1.56524e-05		Chr08	14000001	14250000	515	0.000223295		Chr08	22250001	22500000	7	4.67537e-06		Chr08	17250001	17500000	42	2.3366e-05		Chr08	21750001	22000000	41	4.11583e-05
Chr08	13500001	13750000	332	0.000269754		Chr08	18250001	18500000	116	4.86313e-05		Chr08	16500001	16750000	2	1.51917e-06		Chr08	14250001	14500000	151	6.97858e-05		Chr08	22500001	22750000	26	1.82864e-05		Chr08	18000001	18250000	7	4.93125e-06		Chr08	22000001	22250000	6	4.62228e-06
Chr08	13750001	14000000	723	0.00036209		Chr08	18500001	18750000	79	5.57938e-05		Chr08	16750001	17000000	105	8.08047e-05		Chr08	14500001	14750000	161	9.11258e-05		Chr08	22750001	23000000	24	1.81821e-05		Chr08	18250001	18500000	19	1.08363e-05		Chr08	22250001	22500000	2	2.75556e-06
Chr08	14000001	14250000	662	0.000438305		Chr08	18750001	19000000	75	6.29557e-05		Chr08	17000001	17250000	54	3.3893e-05		Chr08	14750001	15000000	25	1.23469e-05		Chr08	23000001	23250000	105	8.01411e-05		Chr08	18500001	18750000	36	1.93346e-05		Chr08	22500001	22750000	20	1.8845e-05
Chr08	14250001	14500000	311	0.000208719		Chr08	19000001	19250000	116	5.27078e-05		Chr08	17250001	17500000	144	8.58091e-05		Chr08	15250001	15500000	716	0.000740731		Chr08	24000001	24250000	39	4.48501e-05		Chr08	18750001	19000000	47	2.99059e-05		Chr08	22750001	23000000	19	2.2756e-05
Chr08	14500001	14750000	414	0.000250426		Chr08	19250001	19500000	60	4.33498e-05		Chr08	18000001	18250000	19	6.67611e-06		Chr08	15500001	15750000	1	1.54839e-06		Chr08	24250001	24500000	21	1.52559e-05		Chr08	19000001	19250000	51	1.99069e-05		Chr08	23000001	23250000	69	8.249e-05
Chr08	14750001	15000000	89	4.53815e-05		Chr08	20000001	20250000	5	1.18621e-06		Chr08	18250001	18500000	126	0.000152176		Chr08	15750001	16000000	33	2.4702e-05		Chr08	24500001	24750000	7	4.22513e-06		Chr08	19250001	19500000	19	8.92088e-06		Chr08	24000001	24250000	36	4.33792e-05
Chr08	15250001	15500000	1306	0.000785863		Chr08	20250001	20500000	15	6.73127e-06		Chr08	18500001	18750000	59	4.10664e-05		Chr08	16000001	16250000	307	0.000220556		Chr08	25750001	26000000	5	3.7576e-06		Chr08	20250001	20500000	5	4.81485e-06		Chr08	24250001	24500000	10	8.97795e-06
Chr08	15500001	15750000	4	2.8871e-06		Chr08	20500001	20750000	36	1.29755e-05		Chr08	18750001	19000000	53	5.18446e-05		Chr08	16250001	16500000	74	4.56947e-05		Chr08	26000001	26250000	6	3.72297e-06		Chr08	20500001	20750000	7	2.73019e-06		Chr08	24500001	24750000	6	5.95557e-06
Chr08	15750001	16000000	61	2.7646e-05		Chr08	20750001	21000000	103	8.01001e-05		Chr08	19000001	19250000	93	9.07697e-05		Chr08	16750001	17000000	172	7.89972e-05		Chr08	26250001	26500000	2	1.57576e-06		Chr08	20750001	21000000	45	1.75779e-05		Chr08	25750001	26000000	4	2.22224e-06
Chr08	16000001	16250000	504	0.000305841		Chr08	21000001	21250000	55	3.77034e-05		Chr08	19250001	19500000	130	0.000133838		Chr08	17000001	17250000	111	5.58811e-05		Chr08	26750001	27000000	13	1.12382e-05		Chr08	21000001	21250000	31	1.31221e-05		Chr08	26000001	26250000	2	1.51112e-06
Chr08	16250001	16500000	106	9.69585e-05		Chr08	21250001	21500000	58	4.84433e-05		Chr08	20000001	20250000	7	9.44491e-06		Chr08	17250001	17500000	202	8.99491e-05		Chr08	27000001	27250000	41	4.93347e-05		Chr08	21250001	21500000	73	4.62577e-05		Chr08	26750001	27000000	9	7.91117e-06
Chr08	16500001	16750000	2	5.08066e-07		Chr08	21500001	21750000	52	3.41811e-05		Chr08	20250001	20500000	14	1.72268e-05		Chr08	17500001	17750000	2	1.70968e-06		Chr08	27250001	27500000	1	1.66234e-06		Chr08	21500001	21750000	23	8.6353e-06		Chr08	27000001	27250000	41	5.13798e-05
Chr08	16750001	17000000	400	0.000269902		Chr08	21750001	22000000	46	3.19922e-05		Chr08	20500001	20750000	38	4.47316e-05		Chr08	18000001	18250000	45	1.63228e-05		Chr08	27500001	27750000	5	2.26842e-06		Chr08	21750001	22000000	57	4.26598e-05		Chr08	27250001	27500000	2	2.04445e-06
Chr08	17000001	17250000	312	0.000163212		Chr08	22000001	22250000	40	2.86539e-05		Chr08	20750001	21000000	82	7.56111e-05		Chr08	18250001	18500000	190	0.000177594		Chr08	27750001	28000000	11	5.88753e-06		Chr08	22000001	22250000	34	1.53234e-05		Chr08	27500001	27750000	5	3.4667e-06
Chr08	17250001	17500000	400	0.000346931		Chr08	22250001	22500000	42	3.26268e-05		Chr08	21000001	21250000	54	3.86181e-05		Chr08	18500001	18750000	172	0.000133063		Chr08	28000001	28250000	29	2.22867e-05		Chr08	22250001	22500000	15	7.64035e-06		Chr08	27750001	28000000	8	7.20007e-06
Chr08	17500001	17750000	4	3.2742e-06		Chr08	22500001	22750000	30	2.17845e-05		Chr08	21250001	21500000	69	5.28253e-05		Chr08	18750001	19000000	96	8.17845e-05		Chr08	28250001	28500000	103	9.88541e-05		Chr08	22500001	22750000	45	2.46787e-05		Chr08	28000001	28250000	17	1.67114e-05
Chr08	18000001	18250000	71	4.04378e-05		Chr08	22750001	23000000	43	2.72196e-05		Chr08	21500001	21750000	53	3.6699e-05		Chr08	19000001	19250000	105	5.15454e-05		Chr08	28500001	28750000	6	5.48921e-06		Chr08	22750001	23000000	38	1.74716e-05		Chr08	28250001	28500000	73	7.5563e-05
Chr08	18250001	18500000	266	0.000233045		Chr08	23000001	23250000	104	8.07498e-05		Chr08	21750001	22000000	38	2.39639e-05		Chr08	19250001	19500000	281	0.000127667		Chr08	28750001	29000000	6	4.57146e-06		Chr08	23000001	23250000	112	5.2261e-05		Chr08	28500001	28750000	2	1.24445e-06
Chr08	18500001	18750000	257	0.00021899		Chr08	24000001	24250000	44	4.80757e-05		Chr08	22000001	22250000	50	3.62434e-05		Chr08	20000001	20250000	14	1.38791e-05		Chr08	29000001	29250000	8	4.72732e-06		Chr08	24000001	24250000	50	4.82142e-05		Chr08	28750001	29000000	4	4.80001e-06
Chr08	18750001	19000000	283	0.000178372		Chr08	24250001	24500000	15	1.09979e-05		Chr08	22250001	22500000	44	2.83964e-05		Chr08	20250001	20500000	22	2.11939e-05		Chr08	29250001	29500000	57	5.65555e-05		Chr08	24250001	24500000	23	1.508e-05		Chr08	29000001	29250000	10	9.06682e-06
Chr08	19000001	19250000	288	0.000164896		Chr08	24500001	24750000	9	3.29198e-06		Chr08	22500001	22750000	30	2.57801e-05		Chr08	20500001	20750000	55	5.37196e-05		Chr08	29500001	29750000	77	5.64897e-05		Chr08	24500001	24750000	9	2.09527e-06		Chr08	29250001	29500000	45	5.50231e-05
Chr08	19250001	19500000	345	0.000238262		Chr08	25750001	26000000	1	4.78161e-07		Chr08	22750001	23000000	48	3.45431e-05		Chr08	20750001	21000000	148	0.000120019		Chr08	29750001	30000000	20	8.77962e-06		Chr08	25750001	26000000	7	6.9736e-06		Chr08	29500001	29750000	51	5.28911e-05
Chr08	20000001	20250000	25	1.43873e-05		Chr08	26000001	26250000	2	7.54025e-07		Chr08	23000001	23250000	117	7.61099e-05		Chr08	21000001	21250000	227	0.000193261		Chr08	30000001	30250000	1	9.87013e-07		Chr08	26000001	26250000	5	4.02119e-06		Chr08	29750001	30000000	16	1.12004e-05
Chr08	20250001	20500000	28	1.61214e-05		Chr08	26250001	26500000	3	3.11725e-06		Chr08	24000001	24250000	47	4.33889e-05		Chr08	21250001	21500000	222	0.000136465		Chr08	30250001	30500000	7	6.63208e-06		Chr08	26250001	26500000	6	5.0159e-06		Chr08	30250001	30500000	2	2.22223e-06
Chr08	20500001	20750000	79	7.55037e-05		Chr08	26750001	27000000	12	1.10714e-05		Chr08	24250001	24500000	17	1.29295e-05		Chr08	21500001	21750000	95	6.94221e-05		Chr08	30500001	30750000	52	3.49982e-05		Chr08	26750001	27000000	18	1.38733e-05		Chr08	30500001	30750000	29	2.43568e-05
Chr08	20750001	21000000	217	0.000168802		Chr08	27000001	27250000	35	4.44609e-05		Chr08	24500001	24750000	5	4.3717e-06		Chr08	21750001	22000000	103	6.86905e-05		Chr08	30750001	31000000	12	7.18626e-06		Chr08	27000001	27250000	52	5.10084e-05		Chr08	30750001	31000000	8	5.86678e-06
Chr08	21000001	21250000	299	0.000162174		Chr08	27250001	27500000	12	6.73116e-06		Chr08	25750001	26000000	4	2.48085e-06		Chr08	22000001	22250000	107	5.70825e-05		Chr08	31500001	31750000	1	9.87013e-07		Chr08	27250001	27500000	2	1.61905e-06		Chr08	31500001	31750000	1	1.42222e-06
Chr08	21250001	21500000	342	0.000270967		Chr08	27500001	27750000	29	2.24373e-05		Chr08	26000001	26250000	10	8.80847e-06		Chr08	22250001	22500000	116	4.84212e-05		Chr08	31750001	32000000	1	7.79222e-07		Chr08	27500001	27750000	19	9.72506e-06		Chr08	31750001	32000000	1	8e-07
Chr08	21500001	21750000	149	0.000135592		Chr08	27750001	28000000	33	1.79778e-05		Chr08	26250001	26500000	7	7.59587e-06		Chr08	22500001	22750000	185	7.31176e-05		Chr08	32000001	32250000	13	1.13075e-05		Chr08	27750001	28000000	16	8.92089e-06		Chr08	32000001	32250000	9	8.44458e-06
Chr08	21750001	22000000	192	0.000172425		Chr08	28000001	28250000	52	3.57549e-05		Chr08	26750001	27000000	27	2.60215e-05		Chr08	22750001	23000000	194	7.76571e-05		Chr08	32250001	32500000	3	3.25542e-06		Chr08	28000001	28250000	32	1.82869e-05		Chr08	32250001	32500000	2	1.24445e-06
Chr08	22000001	22250000	379	0.000360099		Chr08	28250001	28500000	92	8.68497e-05		Chr08	27000001	27250000	51	6.92761e-05		Chr08	23000001	23250000	58	2.87021e-05		Chr08	32500001	32750000	136	0.000117866		Chr08	28250001	28500000	114	9.08398e-05		Chr08	32500001	32750000	103	0.000116718
Chr08	22250001	22500000	170	0.000146819		Chr08	28500001	28750000	3	3.04368e-06		Chr08	27250001	27500000	11	8.1209e-06		Chr08	24000001	24250000	108	6.15912e-05		Chr08	32750001	33000000	26	1.9533e-05		Chr08	28500001	28750000	6	3.77782e-06		Chr08	32750001	33000000	21	2.19563e-05
Chr08	22500001	22750000	371	0.000340877		Chr08	28750001	29000000	4	6.25293e-07		Chr08	27500001	27750000	33	2.29974e-05		Chr08	24250001	24500000	87	4.88161e-05		Chr08	33000001	33250000	2	1.73161e-07		Chr08	28750001	29000000	8	5.86253e-06		Chr08	33000001	33250000	1	6.22223e-07
Chr08	22750001	23000000	492	0.000383717		Chr08	29000001	29250000	20	1.42533e-05		Chr08	27750001	28000000	57	4.10482e-05		Chr08	24500001	24750000	20	7.4517e-06		Chr08	33500001	33750000	1	6.92641e-07		Chr08	29000001	29250000	14	1.33441e-05		Chr08	33500001	33750000	2	2.93334e-06
Chr08	23000001	23250000	117	5.59968e-05		Chr08	29250001	29500000	77	6.73054e-05		Chr08	28000001	28250000	36	2.80012e-05		Chr08	25750001	26000000	13	7.75001e-06		Chr08	33750001	34000000	4	3.11689e-06		Chr08	29250001	29500000	91	6.82495e-05		Chr08	33750001	34000000	4	2.93335e-06
Chr08	24000001	24250000	240	0.000123025		Chr08	29500001	29750000	104	8.38974e-05		Chr08	28250001	28500000	82	6.64672e-05		Chr08	26000001	26250000	15	7.6694e-06		Chr08	34500001	34750000	70	8.7329e-05		Chr08	29500001	29750000	120	7.48899e-05		Chr08	34500001	34750000	57	8.65797e-05
Chr08	24250001	24500000	175	7.84431e-05		Chr08	29750001	30000000	20	1.27544e-05		Chr08	28500001	28750000	5	4.302e-06		Chr08	26250001	26500000	7	2.83871e-06		Chr08	35000001	35250000	7	5.36799e-06		Chr08	29750001	30000000	33	1.53555e-05		Chr08	35000001	35250000	3	3.82223e-06
Chr08	24500001	24750000	46	1.77747e-05		Chr08	30000001	30250000	3	2.89656e-06		Chr08	28750001	29000000	11	1.2042e-05		Chr08	26750001	27000000	47	2.63716e-05		Chr08	35250001	35500000	3	1.85282e-06		Chr08	30000001	30250000	2	1.11111e-06		Chr08	35250001	35500000	3	3.73335e-06
Chr08	25750001	26000000	24	8.76624e-06		Chr08	30250001	30500000	28	2.19867e-05		Chr08	29000001	29250000	7	4.55751e-06		Chr08	27000001	27250000	111	5.43653e-05		Chr08	35500001	35750000	4	2.64937e-06		Chr08	30250001	30500000	17	8.57156e-06		Chr08	35500001	35750000	4	2.22224e-06
Chr08	26000001	26250000	32	1.5081e-05		Chr08	30500001	30750000	64	3.99213e-05		Chr08	29250001	29500000	112	0.000110204		Chr08	27250001	27500000	20	1.36533e-05		Chr08	35750001	36000000	23	1.252e-05		Chr08	30500001	30750000	70	4.9635e-05		Chr08	35750001	36000000	21	1.88451e-05
Chr08	26250001	26500000	13	7.37101e-06		Chr08	30750001	31000000	12	8.2024e-06		Chr08	29500001	29750000	116	7.91498e-05		Chr08	27500001	27750000	54	2.82344e-05		Chr08	36000001	36250000	48	3.86683e-05		Chr08	30750001	31000000	19	1.78099e-05		Chr08	36000001	36250000	50	5.46687e-05
Chr08	26750001	27000000	99	5.44063e-05		Chr08	31000001	31250000	1	1.74713e-07		Chr08	29750001	30000000	54	6.31808e-05		Chr08	27750001	28000000	87	3.63883e-05		Chr08	36250001	36500000	1	6.23377e-07		Chr08	31000001	31250000	2	4.86774e-07		Chr08	37000001	37250000	10	8.26683e-06
Chr08	27000001	27250000	209	9.73443e-05		Chr08	31250001	31500000	1	7.35633e-07		Chr08	30000001	30250000	7	7.22422e-06		Chr08	28000001	28250000	106	6.64787e-05		Chr08	37000001	37250000	13	9.16037e-06		Chr08	31500001	31750000	2	2.96297e-06		Chr08	37250001	37500000	1	6.22223e-07
Chr08	27250001	27500000	32	1.9686e-05		Chr08	31750001	32000000	4	3.05289e-06		Chr08	30250001	30500000	31	2.22398e-05		Chr08	28250001	28500000	141	8.62363e-05		Chr08	37250001	37500000	1	1.10823e-06		Chr08	31750001	32000000	2	1.31217e-06		Chr08	37500001	37750000	3	1.77779e-06
Chr08	27500001	27750000	92	6.4108e-05		Chr08	32000001	32250000	29	2.69894e-05		Chr08	30500001	30750000	68	4.40095e-05		Chr08	28500001	28750000	18	8.1452e-06		Chr08	37500001	37750000	6	3.72299e-06		Chr08	32000001	32250000	26	2.05826e-05		Chr08	37750001	38000000	19	1.51115e-05
Chr08	27750001	28000000	126	6.58199e-05		Chr08	32250001	32500000	6	7.23682e-06		Chr08	30750001	31000000	8	5.26369e-06		Chr08	28750001	29000000	25	1.04276e-05		Chr08	37750001	38000000	22	2.33941e-05		Chr08	32250001	32500000	4	2.80425e-06		Chr08	38500001	38750000	1	2.66668e-07
Chr08	28000001	28250000	173	8.36148e-05		Chr08	32500001	32750000	184	0.000156401		Chr08	31000001	31250000	4	1.80722e-06		Chr08	29000001	29250000	42	2.78391e-05		Chr08	38000001	38250000	3	1.31603e-06		Chr08	32500001	32750000	169	0.000150792		Chr08	38750001	39000000	1	4.44446e-07
Chr08	28250001	28500000	314	0.000114272		Chr08	32750001	33000000	134	0.000118932		Chr08	31250001	31500000	1	8.7805e-07		Chr08	29250001	29500000	107	6.26979e-05		Chr08	38750001	39000000	2	2.90909e-06		Chr08	32750001	33000000	61	4.90512e-05		Chr08	39250001	39500000	4	7.11113e-06
Chr08	28500001	28750000	28	9.01624e-06		Chr08	33000001	33250000	14	1.17519e-05		Chr08	31500001	31750000	1	1.44948e-06		Chr08	29500001	29750000	188	8.66073e-05		Chr08	39250001	39500000	3	1.5065e-06		Chr08	33000001	33250000	12	7.92604e-06		Chr08	40750001	41000000	7	9.06677e-06
Chr08	28750001	29000000	79	4.01954e-05		Chr08	33500001	33750000	7	5.65523e-06		Chr08	31750001	32000000	1	8.91988e-07		Chr08	29750001	30000000	57	2.6695e-05		Chr08	39750001	40000000	1	6.75326e-07		Chr08	33500001	33750000	4	4.53969e-06		Chr08	41500001	41750000	3	1.60001e-06
Chr08	29000001	29250000	77	5.14781e-05		Chr08	33750001	34000000	3	2.52874e-06		Chr08	32000001	32250000	12	9.35663e-06		Chr08	30000001	30250000	7	4.79839e-06		Chr08	40750001	41000000	21	1.31603e-05		Chr08	33750001	34000000	7	8.21171e-06		Chr08	41750001	42000000	8	3.82231e-06
Chr08	29250001	29500000	231	0.000159828		Chr08	34500001	34750000	118	0.000130854		Chr08	32250001	32500000	3	1.31011e-06		Chr08	30250001	30500000	49	2.15085e-05		Chr08	41500001	41750000	3	1.67967e-06		Chr08	34250001	34500000	1	2.01059e-07		Chr08	42000001	42250000	13	1.74224e-05
Chr08	29500001	29750000	253	0.000134161		Chr08	35000001	35250000	4	3.43909e-06		Chr08	32500001	32750000	155	0.000115376		Chr08	30500001	30750000	178	9.36112e-05		Chr08	41750001	42000000	14	1.0182e-05		Chr08	34500001	34750000	94	8.87286e-05		Chr08	42250001	42500000	28	2.71122e-05
Chr08	29750001	30000000	149	8.5508e-05		Chr08	35250001	35500000	8	5.60925e-06		Chr08	32750001	33000000	28	2.45583e-05		Chr08	30750001	31000000	76	3.67509e-05		Chr08	42000001	42250000	18	1.89787e-05		Chr08	35000001	35250000	8	6.04237e-06		Chr08	42500001	42750000	3	2.4e-06
Chr08	30000001	30250000	25	1.60406e-05		Chr08	35500001	35750000	10	6.87826e-06		Chr08	33000001	33250000	9	8.84564e-06		Chr08	31000001	31250000	9	2.79033e-06		Chr08	42250001	42500000	45	2.69803e-05		Chr08	35250001	35500000	13	6.49743e-06		Chr08	42750001	43000000	49	4.41808e-05
Chr08	30250001	30500000	73	5.07763e-05		Chr08	35750001	36000000	19	9.14986e-06		Chr08	33500001	33750000	5	4.42743e-06		Chr08	31250001	31500000	3	1.12097e-06		Chr08	42500001	42750000	6	6.75327e-06		Chr08	35500001	35750000	10	8.26468e-06		Chr08	43000001	43250000	38	3.4846e-05
Chr08	30500001	30750000	297	0.000142226		Chr08	36000001	36250000	71	5.38518e-05		Chr08	33750001	34000000	10	1.16052e-05		Chr08	31500001	31750000	4	1e-06		Chr08	42750001	43000000	67	3.93456e-05		Chr08	35750001	36000000	29	1.75987e-05		Chr08	43250001	43500000	18	1.74227e-05
Chr08	30750001	31000000	131	6.53514e-05		Chr08	36250001	36500000	2	2.92414e-06		Chr08	34250001	34500000	1	1.62602e-07		Chr08	31750001	32000000	11	5.74195e-06		Chr08	43000001	43250000	85	9.26996e-05		Chr08	36000001	36250000	75	4.93591e-05		Chr08	43500001	43750000	36	3.05797e-05
Chr08	31000001	31250000	13	7.18552e-06		Chr08	37000001	37250000	13	8.74502e-06		Chr08	34500001	34750000	76	8.56652e-05		Chr08	32000001	32250000	112	5.18007e-05		Chr08	43250001	43500000	31	2.83649e-05		Chr08	36250001	36500000	3	2.92064e-06		Chr08	43750001	44000000	70	7.37844e-05
Chr08	31250001	31500000	4	2.94355e-06		Chr08	37250001	37500000	1	2.29885e-07		Chr08	35000001	35250000	10	9.10119e-06		Chr08	32250001	32500000	21	1.24355e-05		Chr08	43500001	43750000	37	2.97159e-05		Chr08	37000001	37250000	22	1.45086e-05		Chr08	44000001	44250000	9	1.2089e-05
Chr08	31500001	31750000	10	3.94358e-06		Chr08	37500001	37750000	3	2.28046e-06		Chr08	35250001	35500000	5	3.16842e-06		Chr08	32500001	32750000	236	0.000136557		Chr08	43750001	44000000	93	8.13399e-05		Chr08	37250001	37500000	2	9.52382e-07		Chr08	44250001	44500000	38	5.34239e-05
Chr08	31750001	32000000	15	9.78232e-06		Chr08	37750001	38000000	21	2.02027e-05		Chr08	35500001	35750000	16	1.51361e-05		Chr08	32750001	33000000	244	0.00014055		Chr08	44000001	44250000	30	2.16108e-05		Chr08	37500001	37750000	9	6.05299e-06		Chr08	44500001	44750000	20	2.33783e-05
Chr08	32000001	32250000	183	8.79367e-05		Chr08	38500001	38750000	3	1.4069e-06		Chr08	35750001	36000000	24	1.46301e-05		Chr08	33000001	33250000	30	1.36051e-05		Chr08	44250001	44500000	73	8.0333e-05		Chr08	37750001	38000000	25	1.48894e-05		Chr08	44750001	45000000	8	8.88895e-06
Chr08	32250001	32500000	39	1.97181e-05		Chr08	38750001	39000000	5	6.28051e-06		Chr08	36000001	36250000	80	7.39519e-05		Chr08	33500001	33750000	26	1.19517e-05		Chr08	44500001	44750000	57	4.31545e-05		Chr08	38000001	38250000	2	8.35983e-07		Chr08	45000001	45250000	13	1.3067e-05
Chr08	32500001	32750000	424	0.000207269		Chr08	39250001	39500000	13	6.79552e-06		Chr08	36250001	36500000	2	1.83043e-06		Chr08	33750001	34000000	18	9.02422e-06		Chr08	44750001	45000000	16	1.29353e-05		Chr08	38500001	38750000	1	2.43387e-07		Chr08	45250001	45500000	11	1.00446e-05
Chr08	32750001	33000000	543	0.000374755		Chr08	39750001	40000000	2	1.25977e-06		Chr08	37000001	37250000	22	1.8486e-05		Chr08	34250001	34500000	3	1.15323e-06		Chr08	45000001	45250000	55	3.9622e-05		Chr08	38750001	39000000	5	4.08469e-06		Chr08	45500001	45750000	19	1.7334e-05
Chr08	33000001	33250000	42	2.97671e-05		Chr08	40750001	41000000	33	2.21155e-05		Chr08	37250001	37500000	2	3.15912e-06		Chr08	34500001	34750000	182	0.00010337		Chr08	45250001	45500000	29	2.12302e-05		Chr08	39250001	39500000	7	2.55029e-06		Chr08	45750001	46000000	8	8.80013e-06
Chr08	33500001	33750000	40	2.17989e-05		Chr08	41500001	41750000	1	1.37932e-07		Chr08	37500001	37750000	3	8.78053e-07		Chr08	35000001	35250000	13	9.29038e-06		Chr08	45500001	45750000	33	2.23217e-05		Chr08	39750001	40000000	3	2.50794e-06		Chr08	46000001	46250000	8	9.06675e-06
Chr08	33750001	34000000	30	1.93148e-05		Chr08	41750001	42000000	24	1.95041e-05		Chr08	37750001	38000000	20	1.68504e-05		Chr08	35250001	35500000	19	9.14521e-06		Chr08	45750001	46000000	32	1.91177e-05		Chr08	40750001	41000000	32	1.51433e-05		Chr08	46250001	46500000	4	3.73336e-06
Chr08	34250001	34500000	1	2.33871e-07		Chr08	42000001	42250000	17	1.44922e-05		Chr08	38000001	38250000	1	1.02672e-06		Chr08	35500001	35750000	41	1.82181e-05		Chr08	46000001	46250000	17	1.74202e-05		Chr08	41500001	41750000	5	4.09527e-06		Chr08	46500001	46750000	6	7.11113e-06
Chr08	34500001	34750000	285	0.00019553		Chr08	42250001	42500000	55	3.67946e-05		Chr08	38500001	38750000	26	3.24472e-05		Chr08	35750001	36000000	24	1.31375e-05		Chr08	46250001	46500000	5	5.59311e-06		Chr08	41750001	42000000	28	1.81489e-05		Chr08	46750001	47000000	41	4.85352e-05
Chr08	35000001	35250000	29	1.24358e-05		Chr08	42500001	42750000	7	7.82536e-06		Chr08	38750001	39000000	6	3.48435e-06		Chr08	36000001	36250000	158	8.01898e-05		Chr08	46500001	46750000	11	7.96548e-06		Chr08	42000001	42250000	24	1.70058e-05		Chr08	47000001	47250000	1	4.44446e-07
Chr08	35250001	35500000	66	3.34935e-05		Chr08	42750001	43000000	80	4.37205e-05		Chr08	39250001	39500000	9	6.72248e-06		Chr08	36250001	36500000	8	2.60485e-06		Chr08	46750001	47000000	62	5.64192e-05		Chr08	42250001	42500000	57	3.34741e-05		Chr08	47250001	47500000	13	1.54668e-05
Chr08	35500001	35750000	122	6.09965e-05		Chr08	43000001	43250000	76	5.6566e-05		Chr08	39500001	39750000	1	1.33798e-06		Chr08	37000001	37250000	60	2.91704e-05		Chr08	47000001	47250000	13	1.04071e-05		Chr08	42500001	42750000	9	7.03711e-06		Chr08	47500001	47750000	4	2.13336e-06
Chr08	35750001	36000000	48	2.39286e-05		Chr08	43250001	43500000	45	3.35831e-05		Chr08	39750001	40000000	3	3.31709e-06		Chr08	37250001	37500000	3	1.55645e-06		Chr08	47250001	47500000	30	3.0425e-05		Chr08	42750001	43000000	104	5.48747e-05		Chr08	47750001	48000000	6	7.11111e-06
Chr08	36000001	36250000	242	0.000129316		Chr08	43500001	43750000	49	3.52568e-05		Chr08	40750001	41000000	31	1.94756e-05		Chr08	37500001	37750000	22	1.19518e-05		Chr08	47500001	47750000	29	2.91264e-05		Chr08	43000001	43250000	110	8.63381e-05		Chr08	48000001	48250000	14	1.02225e-05
Chr08	36250001	36500000	9	2.57259e-06		Chr08	43750001	44000000	221	0.00018221		Chr08	41500001	41750000	3	3.35426e-06		Chr08	37750001	38000000	19	5.58067e-06		Chr08	47750001	48000000	48	5.02537e-05		Chr08	43250001	43500000	47	3.14095e-05		Chr08	48250001	48500000	13	8.71126e-06
Chr08	37000001	37250000	126	6.5344e-05		Chr08	44000001	44250000	120	0.000117835		Chr08	41750001	42000000	16	1.00072e-05		Chr08	38000001	38250000	6	1.89517e-06		Chr08	48000001	48250000	80	6.41297e-05		Chr08	43500001	43750000	51	1.99488e-05		Chr08	48500001	48750000	4	3.28891e-06
Chr08	37250001	37500000	7	2.24195e-06		Chr08	44250001	44500000	239	0.000287163		Chr08	42000001	42250000	19	1.16704e-05		Chr08	38500001	38750000	9	3.67743e-06		Chr08	48250001	48500000	18	1.40782e-05		Chr08	43750001	44000000	108	6.3269e-05		Chr08	48750001	49000000	16	2.38225e-05
Chr08	37500001	37750000	35	1.84924e-05		Chr08	44500001	44750000	135	0.00010955		Chr08	42250001	42500000	57	4.17271e-05		Chr08	38750001	39000000	19	9.27425e-06		Chr08	48500001	48750000	10	8.62345e-06		Chr08	44000001	44250000	30	1.672e-05		Chr08	49000001	49250000	7	8.80009e-06
Chr08	37750001	38000000	44	2.03715e-05		Chr08	44750001	45000000	83	6.14273e-05		Chr08	42500001	42750000	6	5.77472e-06		Chr08	39250001	39500000	35	1.50728e-05		Chr08	48750001	49000000	57	4.84189e-05		Chr08	44250001	44500000	85	6.92652e-05		Chr08	49250001	49500000	6	6.48891e-06
Chr08	38000001	38250000	5	1.15323e-06		Chr08	45000001	45250000	255	0.000245225		Chr08	42750001	43000000	79	6.30009e-05		Chr08	39500001	39750000	2	7.33871e-07		Chr08	49000001	49250000	15	1.23639e-05		Chr08	44500001	44750000	61	3.13254e-05		Chr08	49500001	49750000	10	9.42239e-06
Chr08	38500001	38750000	43	2.57344e-05		Chr08	45250001	45500000	29	2.12238e-05		Chr08	43000001	43250000	101	0.000108521		Chr08	39750001	40000000	7	2.15323e-06		Chr08	49250001	49500000	21	1.04764e-05		Chr08	44750001	45000000	21	1.20955e-05		Chr08	49750001	50000000	8	9.51115e-06
Chr08	38750001	39000000	64	2.54608e-05		Chr08	45500001	45750000	77	5.84739e-05		Chr08	43250001	43500000	60	4.53778e-05		Chr08	40750001	41000000	96	4.24447e-05		Chr08	49500001	49750000	25	1.69183e-05		Chr08	45000001	45250000	51	2.90074e-05		Chr08	50000001	50250000	4	5.15558e-06
Chr08	39250001	39500000	84	3.90422e-05		Chr08	45750001	46000000	54	3.98465e-05		Chr08	43500001	43750000	50	3.22108e-05		Chr08	41500001	41750000	10	6.13717e-06		Chr08	49750001	50000000	13	1.68313e-05		Chr08	45250001	45500000	34	1.75248e-05		Chr08	50250001	50500000	20	2.02673e-05
Chr08	39500001	39750000	7	2.07259e-06		Chr08	46000001	46250000	17	1.34348e-05		Chr08	43750001	44000000	119	9.0176e-05		Chr08	41750001	42000000	85	4.03316e-05		Chr08	50000001	50250000	8	1.11516e-05		Chr08	45500001	45750000	27	1.35565e-05		Chr08	50500001	50750000	4	2.13335e-06
Chr08	39750001	40000000	17	7.52426e-06		Chr08	46250001	46500000	5	3.54025e-06		Chr08	44000001	44250000	40	3.46403e-05		Chr08	42000001	42250000	37	1.81616e-05		Chr08	50250001	50500000	37	3.80101e-05		Chr08	45750001	46000000	21	1.23814e-05		Chr08	50750001	51000000	3	3.2889e-06
Chr08	40750001	41000000	214	0.000108094		Chr08	46500001	46750000	21	1.43084e-05		Chr08	44250001	44500000	62	6.44589e-05		Chr08	42250001	42500000	143	6.80447e-05		Chr08	50500001	50750000	12	1.34373e-05		Chr08	46000001	46250000	23	1.79264e-05		Chr08	51000001	51250000	6	5.0667e-06
Chr08	41500001	41750000	15	7.05651e-06		Chr08	46750001	47000000	204	0.000256882		Chr08	44500001	44750000	152	9.68814e-05		Chr08	42500001	42750000	44	2.0339e-05		Chr08	50750001	51000000	9	5.00437e-06		Chr08	46250001	46500000	9	7.19585e-06		Chr08	51250001	51500000	23	1.86672e-05
Chr08	41750001	42000000	171	9.50662e-05		Chr08	47000001	47250000	24	2.13433e-05		Chr08	44750001	45000000	65	3.88423e-05		Chr08	42750001	43000000	108	4.90912e-05		Chr08	51000001	51250000	8	5.85286e-06		Chr08	46500001	46750000	20	9.28065e-06		Chr08	51500001	51750000	11	1.14668e-05
Chr08	42000001	42250000	84	3.83082e-05		Chr08	47250001	47500000	119	0.000113687		Chr08	45000001	45250000	178	0.000102431		Chr08	43000001	43250000	210	9.55491e-05		Chr08	51250001	51500000	28	1.84766e-05		Chr08	46750001	47000000	73	4.26814e-05		Chr08	51750001	52000000	22	1.9645e-05
Chr08	42250001	42500000	254	0.000114583		Chr08	47500001	47750000	134	9.36784e-05		Chr08	45250001	45500000	43	2.12647e-05		Chr08	43250001	43500000	140	7.9513e-05		Chr08	51500001	51750000	53	3.25731e-05		Chr08	47000001	47250000	12	8.80434e-06		Chr08	52000001	52250000	7	9.06674e-06
Chr08	42500001	42750000	82	3.60583e-05		Chr08	47750001	48000000	72	5.92416e-05		Chr08	45500001	45750000	69	3.99303e-05		Chr08	43500001	43750000	79	4.29291e-05		Chr08	51750001	52000000	30	2.62519e-05		Chr08	47250001	47500000	27	1.44554e-05		Chr08	52250001	52500000	34	3.93789e-05
Chr08	42750001	43000000	160	7.40329e-05		Chr08	48000001	48250000	108	8.02178e-05		Chr08	45750001	46000000	44	2.87123e-05		Chr08	43750001	44000000	234	0.000106501		Chr08	52000001	52250000	9	1.20347e-05		Chr08	47500001	47750000	34	2.34296e-05		Chr08	52500001	52750000	41	4.13355e-05
Chr08	43000001	43250000	721	0.00045997		Chr08	48250001	48500000	75	6.09804e-05		Chr08	46000001	46250000	24	1.4774e-05		Chr08	44000001	44250000	142	7.43098e-05		Chr08	52250001	52500000	70	6.42298e-05		Chr08	47750001	48000000	37	3.85729e-05		Chr08	52750001	53000000	40	4.16905e-05
Chr08	43250001	43500000	418	0.000323172		Chr08	48500001	48750000	85	7.06549e-05		Chr08	46250001	46500000	2	1.89548e-06		Chr08	44250001	44500000	317	0.00016545		Chr08	52500001	52750000	63	5.08943e-05		Chr08	48000001	48250000	85	5.63892e-05		Chr08	53000001	53250000	54	3.79597e-05
Chr08	43500001	43750000	112	9.62497e-05		Chr08	48750001	49000000	334	0.000214412		Chr08	46500001	46750000	20	1.77937e-05		Chr08	44500001	44750000	198	9.93527e-05		Chr08	52750001	53000000	57	3.28505e-05		Chr08	48250001	48500000	20	1.10055e-05		Chr08	53250001	53500000	43	3.90238e-05
Chr08	43750001	44000000	323	0.000177368		Chr08	49000001	49250000	36	2.95919e-05		Chr08	46750001	47000000	128	0.000137317		Chr08	44750001	45000000	88	4.86062e-05		Chr08	53000001	53250000	76	4.55631e-05		Chr08	48500001	48750000	14	7.64034e-06		Chr08	53500001	53750000	22	2.16895e-05
Chr08	44000001	44250000	201	0.000153409		Chr08	49250001	49500000	44	3.13212e-05		Chr08	47000001	47250000	9	4.26949e-06		Chr08	45000001	45250000	260	0.000143754		Chr08	53250001	53500000	65	5.1673e-05		Chr08	48750001	49000000	41	2.25621e-05		Chr08	53750001	54000000	117	0.000128633
Chr08	44250001	44500000	492	0.00022186		Chr08	49500001	49750000	106	7.47084e-05		Chr08	47250001	47500000	13	6.37405e-06		Chr08	45250001	45500000	203	5.72459e-05		Chr08	53500001	53750000	21	1.17751e-05		Chr08	49000001	49250000	12	7.10063e-06		Chr08	54000001	54250000	103	9.86789e-05
Chr08	44500001	44750000	349	0.000182921		Chr08	49750001	50000000	62	3.93864e-05		Chr08	47500001	47750000	13	9.68184e-06		Chr08	45500001	45750000	136	6.6481e-05		Chr08	53750001	54000000	137	0.000114004		Chr08	49250001	49500000	18	1.23389e-05		Chr08	54250001	54500000	2	1.24445e-06
Chr08	44750001	45000000	185	9.21235e-05		Chr08	50000001	50250000	60	4.56305e-05		Chr08	47750001	48000000	10	5.25907e-06		Chr08	45750001	46000000	77	3.70257e-05		Chr08	54000001	54250000	109	0.000105444		Chr08	49500001	49750000	31	1.49424e-05		Chr08	54500001	54750000	25	2.61341e-05
Chr08	45000001	45250000	456	0.000406208		Chr08	50250001	50500000	336	0.000199252		Chr08	48000001	48250000	24	9.81675e-06		Chr08	46000001	46250000	73	3.49524e-05		Chr08	54250001	54500000	2	6.5801e-07		Chr08	49750001	50000000	9	5.79901e-06		Chr08	54750001	55000000	31	2.80007e-05
Chr08	45250001	45500000	296	0.000280964		Chr08	50500001	50750000	121	7.68788e-05		Chr08	48250001	48500000	15	8.01403e-06		Chr08	46250001	46500000	20	9.02425e-06		Chr08	54500001	54750000	41	3.20357e-05		Chr08	50000001	50250000	7	3.68257e-06		Chr08	55000001	55250000	49	6.16011e-05
Chr08	45500001	45750000	185	0.000131034		Chr08	50750001	51000000	74	5.37522e-05		Chr08	48500001	48750000	55	4.4077e-05		Chr08	46500001	46750000	61	2.74524e-05		Chr08	54750001	55000000	50	3.25553e-05		Chr08	50250001	50500000	42	1.69744e-05		Chr08	55250001	55500000	39	4.09798e-05
Chr08	45750001	46000000	171	0.000108514		Chr08	51000001	51250000	83	6.08323e-05		Chr08	48750001	49000000	204	0.000122189		Chr08	46750001	47000000	293	0.000137438		Chr08	55000001	55250000	62	5.7232e-05		Chr08	50500001	50750000	13	5.58739e-06		Chr08	55500001	55750000	11	1.26223e-05
Chr08	46000001	46250000	177	6.92564e-05		Chr08	51250001	51500000	168	0.000114847		Chr08	49000001	49250000	40	2.14086e-05		Chr08	47000001	47250000	83	2.88315e-05		Chr08	55250001	55500000	63	3.82705e-05		Chr08	50750001	51000000	20	1.15664e-05		Chr08	55750001	56000000	69	7.79599e-05
Chr08	46250001	46500000	68	2.25249e-05		Chr08	51500001	51750000	214	0.000157223		Chr08	49250001	49500000	45	4.14841e-05		Chr08	47250001	47500000	162	7.02456e-05		Chr08	55500001	55750000	15	1.10304e-05		Chr08	51000001	51250000	13	6.20115e-06		Chr08	56000001	56250000	65	5.48491e-05
Chr08	46500001	46750000	88	8.08437e-05		Chr08	51750001	52000000	306	0.000278377		Chr08	49500001	49750000	126	8.48134e-05		Chr08	47500001	47750000	184	0.000112709		Chr08	55750001	56000000	75	5.84094e-05		Chr08	51250001	51500000	59	2.6076e-05		Chr08	56250001	56500000	47	5.73361e-05
Chr08	46750001	47000000	460	0.000323826		Chr08	52000001	52250000	72	5.42397e-05		Chr08	49750001	50000000	83	7.62487e-05		Chr08	47750001	48000000	120	9.48347e-05		Chr08	56000001	56250000	131	0.000118314		Chr08	51500001	51750000	91	4.9085e-05		Chr08	56500001	56750000	39	2.67579e-05
Chr08	47000001	47250000	130	0.000112364		Chr08	52250001	52500000	140	0.000104375		Chr08	50000001	50250000	76	7.96028e-05		Chr08	48000001	48250000	143	0.000106369		Chr08	56250001	56500000	58	6.13701e-05		Chr08	51750001	52000000	72	4.05325e-05		Chr08	56750001	57000000	21	2.03559e-05
Chr08	47250001	47500000	227	0.000147617		Chr08	52500001	52750000	160	9.86373e-05		Chr08	50250001	50500000	377	0.000323775		Chr08	48250001	48500000	95	5.90741e-05		Chr08	56500001	56750000	66	4.27574e-05		Chr08	52000001	52250000	14	1.05293e-05		Chr08	57000001	57250000	58	5.83154e-05
Chr08	47500001	47750000	251	0.000198307		Chr08	52750001	53000000	229	0.000129812		Chr08	50500001	50750000	155	0.000154751		Chr08	48500001	48750000	119	4.89935e-05		Chr08	56750001	57000000	32	1.94811e-05		Chr08	52250001	52500000	108	6.84941e-05		Chr08	57250001	57500000	17	1.97336e-05
Chr08	47750001	48000000	166	0.000156758		Chr08	53000001	53250000	240	0.000155479		Chr08	50750001	51000000	117	0.000126221		Chr08	48750001	49000000	430	0.000147942		Chr08	57000001	57250000	88	6.64819e-05		Chr08	52500001	52750000	88	5.46406e-05		Chr08	57500001	57750000	151	0.00018615
Chr08	48000001	48250000	200	0.000186583		Chr08	53250001	53500000	665	0.000484295		Chr08	51000001	51250000	120	0.000110136		Chr08	49000001	49250000	61	3.80975e-05		Chr08	57250001	57500000	34	2.23209e-05		Chr08	52750001	53000000	82	3.94111e-05		Chr08	57750001	58000000	34	3.36899e-05
Chr08	48250001	48500000	141	0.000135392		Chr08	53500001	53750000	309	0.000203228		Chr08	51250001	51500000	332	0.000240806		Chr08	49250001	49500000	102	4.56948e-05		Chr08	57500001	57750000	180	0.000197596		Chr08	53000001	53250000	101	5.72982e-05		Chr08	58000001	58250000	23	2.32895e-05
Chr08	48500001	48750000	194	0.000153764		Chr08	53750001	54000000	452	0.000264054		Chr08	51500001	51750000	269	0.000210819		Chr08	49500001	49750000	142	6.70596e-05		Chr08	57750001	58000000	49	3.01141e-05		Chr08	53250001	53500000	95	5.14975e-05		Chr08	58250001	58500000	20	1.78671e-05
Chr08	48750001	49000000	727	0.000323927		Chr08	54000001	54250000	349	0.000297828		Chr08	51750001	52000000	437	0.000330613		Chr08	49750001	50000000	123	5.33811e-05		Chr08	58000001	58250000	33	2.24422e-05		Chr08	53500001	53750000	71	3.87544e-05		Chr08	58500001	58750000	50	4.87146e-05
Chr08	49000001	49250000	144	8.9227e-05		Chr08	54250001	54500000	42	2.91612e-05		Chr08	52000001	52250000	92	9.34521e-05		Chr08	50000001	50250000	101	5.00901e-05		Chr08	58250001	58500000	29	2.10394e-05		Chr08	53750001	54000000	165	0.000104424		Chr08	58750001	59000000	34	3.08461e-05
Chr08	49250001	49500000	140	8.53728e-05		Chr08	54500001	54750000	382	0.000282899		Chr08	52250001	52500000	317	0.000286766		Chr08	50250001	50500000	577	0.000278296		Chr08	58500001	58750000	65	4.85733e-05		Chr08	54000001	54250000	143	0.000115824		Chr08	59000001	59250000	38	4.66681e-05
Chr08	49500001	49750000	236	0.000197065		Chr08	54750001	55000000	337	0.000312515		Chr08	52500001	52750000	290	0.000264942		Chr08	50500001	50750000	156	9.45692e-05		Chr08	58750001	59000000	54	2.8885e-05		Chr08	54250001	54500000	9	6.35985e-06		Chr08	59250001	59500000	45	4.43572e-05
Chr08	49750001	50000000	276	0.000250625		Chr08	55000001	55250000	372	0.000355831		Chr08	52750001	53000000	332	0.000293361		Chr08	50750001	51000000	116	7.06235e-05		Chr08	59000001	59250000	54	4.15773e-05		Chr08	54500001	54750000	68	4.17381e-05		Chr08	59500001	59750000	32	3.34236e-05
Chr08	50000001	50250000	172	0.000135875		Chr08	55250001	55500000	589	0.000596123		Chr08	53000001	53250000	265	0.000201617		Chr08	51000001	51250000	111	7.39383e-05		Chr08	59250001	59500000	93	8.56711e-05		Chr08	54750001	55000000	92	5.17935e-05		Chr08	59750001	60000000	26	2.58674e-05
Chr08	50250001	50500000	907	0.000704479		Chr08	55500001	55750000	328	0.000310377		Chr08	53250001	53500000	530	0.00036542		Chr08	51250001	51500000	310	0.000155168		Chr08	59500001	59750000	218	0.000222241		Chr08	55000001	55250000	126	8.16501e-05		Chr08	60000001	60250000	47	5.32471e-05
Chr08	50500001	50750000	284	0.000251526		Chr08	55750001	56000000	862	0.000595159		Chr08	53500001	53750000	456	0.000332462		Chr08	51500001	51750000	359	0.000165407		Chr08	59750001	60000000	61	5.25049e-05		Chr08	55250001	55500000	89	5.26924e-05		Chr08	60250001	60500000	30	4.13342e-05
Chr08	50750001	51000000	270	0.000219715		Chr08	56000001	56250000	447	0.000350895		Chr08	53750001	54000000	620	0.000327977		Chr08	51750001	52000000	373	0.000186291		Chr08	60000001	60250000	113	9.75668e-05		Chr08	55500001	55750000	41	2.00751e-05		Chr08	60500001	60750000	52	5.89376e-05
Chr08	51000001	51250000	230	0.00020101		Chr08	56250001	56500000	592	0.000617966		Chr08	54000001	54250000	466	0.00036394		Chr08	52000001	52250000	126	5.88486e-05		Chr08	60250001	60500000	38	3.08407e-05		Chr08	55750001	56000000	144	7.98095e-05		Chr08	60750001	61000000	207	0.000220867
Chr08	51250001	51500000	779	0.000565452		Chr08	56500001	56750000	161	9.03058e-05		Chr08	54250001	54500000	44	1.8877e-05		Chr08	52250001	52500000	281	0.000145933		Chr08	60500001	60750000	89	6.15971e-05		Chr08	56000001	56250000	177	0.000142755		Chr08	61000001	61250000	118	0.000119574
Chr08	51500001	51750000	829	0.000608161		Chr08	56750001	57000000	372	0.000233875		Chr08	54500001	54750000	303	0.0001684		Chr08	52500001	52750000	352	0.000171295		Chr08	60750001	61000000	68	4.55606e-05		Chr08	56250001	56500000	115	6.72571e-05		Chr08	61250001	61500000	132	0.000155674
Chr08	51750001	52000000	861	0.000700623		Chr08	57000001	57250000	382	0.00026954		Chr08	54750001	55000000	364	0.000280226		Chr08	52750001	53000000	419	0.00019921		Chr08	61000001	61250000	156	0.000104654		Chr08	56500001	56750000	72	3.32217e-05		Chr08	61500001	61750000	74	8.32932e-05
Chr08	52000001	52250000	229	0.000211027		Chr08	57250001	57500000	474	0.000308475		Chr08	55000001	55250000	390	0.00031431		Chr08	53000001	53250000	411	0.00024343		Chr08	61250001	61500000	96	9.89847e-05		Chr08	56750001	57000000	50	2.2234e-05		Chr08	61750001	62000000	85	7.27192e-05
Chr08	52250001	52500000	1198	0.000885486		Chr08	57500001	57750000	706	0.000688037		Chr08	55250001	55500000	435	0.000355712		Chr08	53250001	53500000	845	0.000388399		Chr08	61500001	61750000	132	0.000124478		Chr08	57000001	57250000	131	8.66994e-05		Chr08	62000001	62250000	126	0.000130861
Chr08	52500001	52750000	1380	0.00102248		Chr08	57750001	58000000	568	0.000399962		Chr08	55500001	55750000	283	0.000190142		Chr08	53500001	53750000	413	0.000283949		Chr08	61750001	62000000	259	0.000320952		Chr08	57250001	57500000	69	3.1547e-05		Chr08	62250001	62500000	51	4.70249e-05
Chr08	52750001	53000000	775	0.000581659		Chr08	58000001	58250000	663	0.000598554		Chr08	55750001	56000000	884	0.000635975		Chr08	53750001	54000000	524	0.00024808		Chr08	62000001	62250000	852	0.000698485		Chr08	57500001	57750000	209	0.000157292		Chr08	62500001	62750000	38	2.82683e-05
Chr08	53000001	53250000	686	0.000529871		Chr08	58250001	58500000	774	0.000521169		Chr08	56000001	56250000	576	0.000527248		Chr08	54000001	54250000	537	0.000267969		Chr08	62250001	62500000	894	0.000751251		Chr08	57750001	58000000	92	5.32754e-05		Chr08	62750001	63000000	137	0.000137807
Chr08	53250001	53500000	1126	0.00104561		Chr08	58500001	58750000	626	0.000407055		Chr08	56250001	56500000	416	0.000305502		Chr08	54250001	54500000	31	1.66696e-05		Chr08	62500001	62750000	289	0.000239914		Chr08	58000001	58250000	101	6.03456e-05		Chr08	63000001	63250000	38	4.16016e-05
Chr08	53500001	53750000	913	0.000786588		Chr08	58750001	59000000	901	0.000667621		Chr08	56500001	56750000	144	7.07808e-05		Chr08	54500001	54750000	390	0.000210198		Chr08	62750001	63000000	169	0.00012738		Chr08	58250001	58500000	73	4.9295e-05		Chr09	1	250000	3	3.64446e-06
Chr08	53750001	54000000	891	0.00052201		Chr08	59000001	59250000	1089	0.000719236		Chr08	56750001	57000000	344	0.000214268		Chr08	54750001	55000000	520	0.000217483		Chr08	63000001	63250000	43	3.69712e-05		Chr08	58500001	58750000	103	9.33849e-05		Chr09	250001	500000	12	1.17335e-05
Chr08	54000001	54250000	1205	0.00085998		Chr08	59250001	59500000	523	0.000261346		Chr08	57000001	57250000	383	0.000243054		Chr08	55000001	55250000	636	0.000287271		Chr09	1	250000	3	2.25109e-06		Chr08	58750001	59000000	359	0.00035268		Chr09	500001	750000	38	4.70231e-05
Chr08	54250001	54500000	76	5.02933e-05		Chr08	59500001	59750000	186	0.000110002		Chr08	57250001	57500000	493	0.000312554		Chr08	55250001	55500000	731	0.000277902		Chr09	250001	500000	17	2.03812e-05		Chr08	59000001	59250000	102	5.6779e-05		Chr09	750001	1000000	28	3.68013e-05
Chr08	54500001	54750000	1000	0.000732929		Chr08	59750001	60000000	565	0.00039103		Chr08	57500001	57750000	470	0.000329448		Chr08	55500001	55750000	438	0.000189293		Chr09	500001	750000	61	5.38725e-05		Chr08	59250001	59500000	109	8.71226e-05		Chr09	1000001	1250000	24	2.12453e-05
Chr08	54750001	55000000	1142	0.000793015		Chr08	60000001	60250000	1179	0.000853749		Chr08	57750001	58000000	456	0.000308458		Chr08	55750001	56000000	1118	0.000442597		Chr09	750001	1000000	56	5.87555e-05		Chr08	59500001	59750000	124	6.9861e-05		Chr09	1250001	1500000	8	1.21779e-05
Chr08	55000001	55250000	1130	0.000834305		Chr08	60250001	60500000	1617	0.0012109		Chr08	58000001	58250000	265	0.000177401		Chr08	56000001	56250000	952	0.000573787		Chr09	1000001	1250000	61	5.99162e-05		Chr08	59750001	60000000	78	4.36015e-05		Chr09	1750001	2000000	25	2.41788e-05
Chr08	55250001	55500000	1286	0.000867282		Chr08	60500001	60750000	916	0.000742425		Chr08	58250001	58500000	554	0.000371011		Chr08	56250001	56500000	952	0.000452412		Chr09	1250001	1500000	23	1.99485e-05		Chr08	60000001	60250000	582	0.000303723		Chr09	2000001	2250000	17	1.72449e-05
Chr08	55500001	55750000	750	0.000564238		Chr08	60750001	61000000	1317	0.000984524		Chr08	58500001	58750000	533	0.000418909		Chr08	56500001	56750000	224	0.000109385		Chr09	1750001	2000000	64	4.85577e-05		Chr08	60250001	60500000	78	4.15797e-05		Chr09	2250001	2500000	42	4.03575e-05
Chr08	55750001	56000000	1900	0.00152738		Chr08	61000001	61250000	1574	0.00111208		Chr08	58750001	59000000	659	0.00052082		Chr08	56750001	57000000	1100	0.000557688		Chr09	2000001	2250000	36	3.43559e-05		Chr08	60500001	60750000	111	7.71423e-05		Chr09	2500001	2750000	3	2.84445e-06
Chr08	56000001	56250000	1073	0.000888193		Chr08	61250001	61500000	1344	0.000889656		Chr08	59000001	59250000	1132	0.000826955		Chr08	57000001	57250000	857	0.000420027		Chr09	2250001	2500000	68	4.33975e-05		Chr08	60750001	61000000	316	0.000184922		Chr09	2750001	3000000	29	3.19118e-05
Chr08	56250001	56500000	1487	0.0011402		Chr08	61500001	61750000	1712	0.00109612		Chr08	59250001	59500000	478	0.000235805		Chr08	57250001	57500000	768	0.000365194		Chr09	2500001	2750000	5	2.99567e-06		Chr08	61000001	61250000	227	0.000118141		Chr09	3000001	3250000	19	2.23118e-05
Chr08	56500001	56750000	326	0.000230885		Chr08	61750001	62000000	1009	0.000770569		Chr08	59500001	59750000	272	0.00013079		Chr08	57500001	57750000	911	0.00055603		Chr09	2750001	3000000	40	4.04684e-05		Chr08	61250001	61500000	368	0.000246769		Chr09	3250001	3500000	20	2.91562e-05
Chr08	56750001	57000000	1269	0.00105279		Chr08	62000001	62250000	1944	0.00126781		Chr08	59750001	60000000	679	0.000397899		Chr08	57750001	58000000	795	0.000456981		Chr09	3000001	3250000	37	3.59319e-05		Chr08	61500001	61750000	460	0.000201863		Chr09	3500001	3750000	10	1.1289e-05
Chr08	57000001	57250000	1129	0.000730623		Chr08	62250001	62500000	1417	0.00106577		Chr08	60000001	60250000	1255	0.000849828		Chr08	58000001	58250000	817	0.000470288		Chr09	3250001	3500000	42	3.20712e-05		Chr08	61750001	62000000	662	0.00040567		Chr09	3750001	4000000	19	2.11561e-05
Chr08	57250001	57500000	1347	0.00111284		Chr08	62500001	62750000	1377	0.00100959		Chr08	60250001	60500000	1756	0.001244		Chr08	58250001	58500000	940	0.000553227		Chr09	3500001	3750000	17	1.24157e-05		Chr08	62000001	62250000	1144	0.000542958		Chr09	4000001	4250000	5	3.37781e-06
Chr08	57500001	57750000	1307	0.00110957		Chr08	62750001	63000000	2155	0.00162736		Chr08	60500001	60750000	1094	0.000825452		Chr08	58500001	58750000	1015	0.000557115		Chr09	3750001	4000000	37	3.52046e-05		Chr08	62250001	62500000	1197	0.000625404		Chr09	4250001	4500000	9	8.53348e-06
Chr08	57750001	58000000	981	0.000763876		Chr08	63000001	63250000	160	9.92754e-05		Chr08	60750001	61000000	1290	0.000955249		Chr08	58750001	59000000	1093	0.000707107		Chr09	4000001	4250000	3	4.01733e-06		Chr08	62500001	62750000	242	0.000120126		Chr09	4500001	4750000	1	1.33334e-06
Chr08	58000001	58250000	1155	0.000895325		Chr09	1	250000	7	4.16554e-06		Chr08	61000001	61250000	1775	0.00123395		Chr08	59000001	59250000	1350	0.000831525		Chr09	4250001	4500000	24	2.28921e-05		Chr08	62750001	63000000	866	0.000510626		Chr09	5250001	5500000	2	1.42223e-06
Chr08	58250001	58500000	1490	0.00129933		Chr09	250001	500000	105	7.22241e-05		Chr08	61250001	61500000	1462	0.00093959		Chr08	59250001	59500000	631	0.000399039		Chr09	4500001	4750000	7	4.62341e-06		Chr08	63000001	63250000	105	9.26377e-05		Chr09	5500001	5750000	2	2.4889e-06
Chr08	58500001	58750000	1606	0.00123969		Chr09	500001	750000	251	0.000199336		Chr08	61500001	61750000	1844	0.00121247		Chr08	59500001	59750000	638	0.000523991		Chr09	4750001	5000000	1	3.63636e-07		Chr09	1	250000	3	6.45506e-07		Chr09	5750001	6000000	44	4.51566e-05
Chr08	58750001	59000000	1529	0.00122921		Chr09	750001	1000000	153	0.000108287		Chr08	61750001	62000000	1194	0.00074313		Chr08	59750001	60000000	1195	0.000673137		Chr09	5250001	5500000	2	3.65368e-06		Chr09	250001	500000	30	1.3429e-05		Chr09	6000001	6250000	27	3.55564e-05
Chr08	59000001	59250000	2319	0.00187164		Chr09	1000001	1250000	254	0.000211183		Chr08	62000001	62250000	2254	0.00132043		Chr08	60000001	60250000	1294	0.000771294		Chr09	5500001	5750000	6	5.57577e-06		Chr09	500001	750000	90	4.8851e-05		Chr09	6250001	6500000	20	1.75116e-05
Chr08	59250001	59500000	969	0.000767386		Chr09	1250001	1500000	82	5.55848e-05		Chr08	62250001	62500000	1546	0.00109907		Chr08	60250001	60500000	2040	0.00126429		Chr09	5750001	6000000	62	4.53892e-05		Chr09	750001	1000000	74	6.7751e-05		Chr09	6500001	6750000	64	5.65379e-05
Chr08	59500001	59750000	754	0.000616101		Chr09	1750001	2000000	141	0.000105655		Chr08	62500001	62750000	1331	0.000887137		Chr08	60500001	60750000	1314	0.00101885		Chr09	6000001	6250000	48	4.34647e-05		Chr09	1000001	1250000	82	4.86812e-05		Chr09	6750001	7000000	13	1.51113e-05
Chr08	59750001	60000000	1677	0.00153096		Chr09	2000001	2250000	207	0.000156669		Chr08	62750001	63000000	1676	0.00136648		Chr08	60750001	61000000	1632	0.00110968		Chr09	6250001	6500000	31	2.54899e-05		Chr09	1250001	1500000	34	1.9239e-05		Chr09	7000001	7250000	38	4.01798e-05
Chr08	60000001	60250000	2235	0.00169522		Chr09	2250001	2500000	394	0.000287441		Chr08	63000001	63250000	97	8.91036e-05		Chr08	61000001	61250000	2081	0.00129093		Chr09	6500001	6750000	90	6.70697e-05		Chr09	1750001	2000000	125	6.06771e-05		Chr09	7250001	7500000	78	9.30735e-05
Chr08	60250001	60500000	3115	0.00236954		Chr09	2500001	2750000	66	4.29369e-05		Chr09	1	250000	10	7.01054e-06		Chr08	61250001	61500000	1637	0.000965294		Chr09	6750001	7000000	17	1.55328e-05		Chr09	2000001	2250000	64	3.20765e-05		Chr09	7500001	7750000	46	4.9336e-05
Chr08	60500001	60750000	1876	0.00154352		Chr09	2750001	3000000	75	4.15955e-05		Chr09	250001	500000	107	8.32628e-05		Chr08	61500001	61750000	1592	0.000835516		Chr09	7000001	7250000	29	2.38277e-05		Chr09	2250001	2500000	105	6.10858e-05		Chr09	7750001	8000000	128	0.000139578
Chr08	60750001	61000000	2116	0.00185998		Chr09	3000001	3250000	127	8.39738e-05		Chr09	500001	750000	282	0.000204191		Chr08	61750001	62000000	769	0.000441124		Chr09	7250001	7500000	79	5.58658e-05		Chr09	2500001	2750000	20	8.34939e-06		Chr09	8000001	8250000	97	8.78361e-05
Chr08	61000001	61250000	2614	0.00210493		Chr09	3250001	3500000	171	0.000119837		Chr09	750001	1000000	141	0.000116917		Chr08	62000001	62250000	1781	0.000942154		Chr09	7500001	7750000	29	2.48837e-05		Chr09	2750001	3000000	45	3.45092e-05		Chr09	8250001	8500000	93	9.74341e-05
Chr08	61250001	61500000	2218	0.00174101		Chr09	3500001	3750000	79	4.78769e-05		Chr09	1000001	1250000	224	0.000162219		Chr08	62250001	62500000	1656	0.000889686		Chr09	7750001	8000000	150	0.000121384		Chr09	3000001	3250000	61	4.70186e-05		Chr09	8500001	8750000	63	6.8537e-05
Chr08	61500001	61750000	2657	0.00191976		Chr09	3750001	4000000	136	9.38823e-05		Chr09	1250001	1500000	88	5.6357e-05		Chr08	62500001	62750000	1542	0.000959415		Chr09	8000001	8250000	105	6.12522e-05		Chr09	3250001	3500000	54	2.72509e-05		Chr09	8750001	9000000	28	2.17786e-05
Chr08	61750001	62000000	1298	0.000974327		Chr09	4000001	4250000	29	1.26078e-05		Chr09	1750001	2000000	135	9.79914e-05		Chr08	62750001	63000000	2034	0.00135615		Chr09	8250001	8500000	125	0.000101677		Chr09	3500001	3750000	29	1.71962e-05		Chr09	9000001	9250000	32	3.5912e-05
Chr08	62000001	62250000	3196	0.00219102		Chr09	4250001	4500000	110	8.3773e-05		Chr09	2000001	2250000	207	0.0001575		Chr08	63000001	63250000	174	0.000148807		Chr09	8500001	8750000	105	9.35665e-05		Chr09	3750001	4000000	49	3.45417e-05		Chr09	9250001	9500000	5	5.7778e-06
Chr08	62250001	62500000	2518	0.00196521		Chr09	4500001	4750000	25	1.69569e-05		Chr09	2250001	2500000	415	0.000300352		Chr09	1	250000	55	3.52589e-05		Chr09	8750001	9000000	70	5.46711e-05		Chr09	4000001	4250000	3	1.25927e-06		Chr09	9500001	9750000	31	3.20011e-05
Chr08	62500001	62750000	2712	0.00212107		Chr09	4750001	5000000	9	7.08051e-06		Chr09	2500001	2750000	56	4.28745e-05		Chr09	250001	500000	183	9.08616e-05		Chr09	9000001	9250000	32	2.49878e-05		Chr09	4250001	4500000	52	3.36e-05		Chr09	9750001	10000000	8	6.31118e-06
Chr08	62750001	63000000	3154	0.0026938		Chr09	5000001	5250000	11	7.85301e-06		Chr09	2750001	3000000	79	5.27631e-05		Chr09	500001	750000	446	0.000211545		Chr09	9250001	9500000	9	7.89615e-06		Chr09	4500001	4750000	9	3.96831e-06		Chr09	10000001	10250000	31	2.5779e-05
Chr08	63000001	63250000	281	0.000179998		Chr09	5250001	5500000	36	2.91596e-05		Chr09	3000001	3250000	196	0.000158199		Chr09	750001	1000000	270	0.000167482		Chr09	9500001	9750000	44	3.16029e-05		Chr09	4750001	5000000	1	1.3545e-06		Chr09	10250001	10500000	41	4.36466e-05
Chr09	1	250000	58	2.48718e-05		Chr09	5500001	5750000	57	3.97358e-05		Chr09	3250001	3500000	232	0.000170342		Chr09	1000001	1250000	271	0.000130471		Chr09	9750001	10000000	14	6.87453e-06		Chr09	5000001	5250000	3	2.2434e-06		Chr09	10500001	10750000	116	0.000115749
Chr09	250001	500000	257	0.000155569		Chr09	5750001	6000000	99	6.39373e-05		Chr09	3500001	3750000	61	3.75459e-05		Chr09	1250001	1500000	151	6.98748e-05		Chr09	10000001	10250000	55	3.82015e-05		Chr09	5250001	5500000	9	5.71432e-06		Chr09	10750001	11000000	54	5.67158e-05
Chr09	500001	750000	588	0.000380208		Chr09	6000001	6250000	284	0.000226347		Chr09	3750001	4000000	143	0.000104636		Chr09	1750001	2000000	318	0.000142604		Chr09	10250001	10500000	87	6.69502e-05		Chr09	5500001	5750000	9	4.28576e-06		Chr09	11000001	11250000	69	9.52067e-05
Chr09	750001	1000000	336	0.000228724		Chr09	6250001	6500000	310	0.000220399		Chr09	4000001	4250000	18	9.10142e-06		Chr09	2000001	2250000	342	0.000146711		Chr09	10500001	10750000	150	0.000117726		Chr09	5750001	6000000	66	3.85221e-05		Chr09	11250001	11500000	50	6.07141e-05
Chr09	1000001	1250000	448	0.000335611		Chr09	6500001	6750000	400	0.000243602		Chr09	4250001	4500000	102	6.85073e-05		Chr09	2250001	2500000	469	0.000199493		Chr09	10750001	11000000	114	0.00010065		Chr09	6000001	6250000	74	4.87128e-05		Chr09	11500001	11750000	15	1.85782e-05
Chr09	1250001	1500000	294	0.000153506		Chr09	6750001	7000000	109	6.51588e-05		Chr09	4500001	4750000	24	2.03213e-05		Chr09	2500001	2750000	67	2.99199e-05		Chr09	11000001	11250000	79	8.04914e-05		Chr09	6250001	6500000	66	2.84043e-05		Chr09	11750001	12000000	15	1.79558e-05
Chr09	1750001	2000000	597	0.000284785		Chr09	7000001	7250000	299	0.000208294		Chr09	4750001	5000000	10	8.40428e-06		Chr09	2750001	3000000	160	5.63109e-05		Chr09	11250001	11500000	85	7.37725e-05		Chr09	6500001	6750000	116	6.02303e-05		Chr09	12000001	12250000	96	8.45449e-05
Chr09	2000001	2250000	565	0.000399454		Chr09	7250001	7500000	429	0.000296233		Chr09	5000001	5250000	12	8.47404e-06		Chr09	3000001	3250000	296	0.000126593		Chr09	11500001	11750000	23	2.73253e-05		Chr09	6750001	7000000	41	2.58742e-05		Chr09	12250001	12500000	21	1.75115e-05
Chr09	2250001	2500000	769	0.000511932		Chr09	7500001	7750000	295	0.000277227		Chr09	5250001	5500000	33	3.464e-05		Chr09	3250001	3500000	373	0.000153386		Chr09	11750001	12000000	14	1.20175e-05		Chr09	7000001	7250000	82	4.50937e-05		Chr09	12500001	12750000	71	6.78279e-05
Chr09	2500001	2750000	143	9.33327e-05		Chr09	7750001	8000000	635	0.000699697		Chr09	5500001	5750000	44	3.7656e-05		Chr09	3500001	3750000	138	6.07523e-05		Chr09	12000001	12250000	126	0.000101017		Chr09	7250001	7500000	170	8.81126e-05		Chr09	12750001	13000000	74	8.40055e-05
Chr09	2750001	3000000	252	0.000185293		Chr09	8000001	8250000	254	0.000151942		Chr09	5750001	6000000	92	4.57329e-05		Chr09	3750001	4000000	362	0.000166104		Chr09	12250001	12500000	26	1.41129e-05		Chr09	7500001	7750000	97	5.96151e-05		Chr09	13000001	13250000	116	0.000130776
Chr09	3000001	3250000	499	0.000324813		Chr09	8250001	8500000	712	0.000509509		Chr09	6000001	6250000	220	0.000194817		Chr09	4000001	4250000	26	1.01776e-05		Chr09	12500001	12750000	92	7.19702e-05		Chr09	7750001	8000000	318	0.000195658		Chr09	13250001	13500000	72	7.16493e-05
Chr09	3250001	3500000	562	0.000397899		Chr09	8500001	8750000	322	0.000246958		Chr09	6250001	6500000	257	0.000203513		Chr09	4250001	4500000	191	8.45522e-05		Chr09	12750001	13000000	98	5.81e-05		Chr09	8000001	8250000	204	0.000115622		Chr09	13500001	13750000	99	9.44126e-05
Chr09	3500001	3750000	289	0.000149866		Chr09	8750001	9000000	257	0.000183013		Chr09	6500001	6750000	427	0.000232415		Chr09	4500001	4750000	43	1.5605e-05		Chr09	13000001	13250000	65	6.47482e-05		Chr09	8250001	8500000	236	0.000129485		Chr09	13750001	14000000	124	0.000123044
Chr09	3750001	4000000	631	0.000453861		Chr09	9000001	9250000	210	0.000158723		Chr09	6750001	7000000	108	6.05765e-05		Chr09	4750001	5000000	15	4.74195e-06		Chr09	13250001	13500000	93	7.69745e-05		Chr09	8500001	8750000	149	8.9527e-05		Chr09	14000001	14250000	61	6.51594e-05
Chr09	4000001	4250000	59	3.67275e-05		Chr09	9250001	9500000	123	0.000104966		Chr09	7000001	7250000	266	0.000173371		Chr09	5000001	5250000	17	6.51616e-06		Chr09	13500001	13750000	128	0.000118195		Chr09	8750001	9000000	80	3.49772e-05		Chr09	14250001	14500000	30	2.87123e-05
Chr09	4250001	4500000	446	0.000259345		Chr09	9500001	9750000	447	0.000401043		Chr09	7250001	7500000	448	0.000340802		Chr09	5250001	5500000	50	1.73068e-05		Chr09	13750001	14000000	166	0.000174831		Chr09	9000001	9250000	96	5.97307e-05		Chr09	14500001	14750000	22	2.21339e-05
Chr09	4500001	4750000	86	5.2608e-05		Chr09	9750001	10000000	289	0.000298545		Chr09	7500001	7750000	286	0.000225178		Chr09	5500001	5750000	89	3.21218e-05		Chr09	14000001	14250000	109	0.000103178		Chr09	9250001	9500000	23	1.42226e-05		Chr09	14750001	15000000	19	1.98228e-05
Chr09	4750001	5000000	36	2.30408e-05		Chr09	10000001	10250000	388	0.00039128		Chr09	7750001	8000000	641	0.000552646		Chr09	5750001	6000000	145	5.60865e-05		Chr09	14250001	14500000	41	3.10661e-05		Chr09	9500001	9750000	100	5.33917e-05		Chr09	15000001	15250000	16	1.72447e-05
Chr09	5000001	5250000	51	2.34361e-05		Chr09	10250001	10500000	419	0.000331509		Chr09	8000001	8250000	282	0.000160239		Chr09	6000001	6250000	441	0.000195505		Chr09	14500001	14750000	129	0.000131844		Chr09	9750001	10000000	39	1.92813e-05		Chr09	15250001	15500000	52	4.40025e-05
Chr09	5250001	5500000	84	6.25357e-05		Chr09	10500001	10750000	584	0.000474566		Chr09	8250001	8500000	803	0.000598865		Chr09	6250001	6500000	398	0.000162422		Chr09	14750001	15000000	32	2.26672e-05		Chr09	10000001	10250000	102	5.38594e-05		Chr09	15500001	15750000	91	9.18316e-05
Chr09	5500001	5750000	154	0.00010939		Chr09	10750001	11000000	388	0.000275817		Chr09	8500001	8750000	351	0.000235025		Chr09	6500001	6750000	613	0.000284894		Chr09	15000001	15250000	35	2.8728e-05		Chr09	10250001	10500000	178	9.83835e-05		Chr09	15750001	16000000	46	5.67129e-05
Chr09	5750001	6000000	209	0.000120399		Chr09	11000001	11250000	339	0.000245534		Chr09	8750001	9000000	246	0.00013181		Chr09	6750001	7000000	289	0.000134004		Chr09	15250001	15500000	67	6.23934e-05		Chr09	10500001	10750000	168	9.40695e-05		Chr09	16000001	16250000	18	1.75116e-05
Chr09	6000001	6250000	681	0.000550785		Chr09	11250001	11500000	462	0.00028708		Chr09	9000001	9250000	165	0.000113563		Chr09	7000001	7250000	415	0.000194118		Chr09	15500001	15750000	131	8.71139e-05		Chr09	10750001	11000000	121	6.48229e-05		Chr09	16250001	16500000	30	3.57342e-05
[truncated: 571 more rows]
