# Supplementary material for: Adaptive gene loss in the common bean pan-genome during range expansion and domestication
Source: Nat Commun. 2024 Aug 7;15:6698. doi: 10.1038/s41467-024-51032-2 (PMC11303546; doi:10.1038/s41467-024-51032-2)
Supplement: Supplementary file 9 — Supplementary Data 6 [file 41467_2024_51032_MOESM9_ESM.xlsx]

## Sheet: Sheet1
Fisher's Exact Test AMERICAN ACCESSIONS
PAVs	Fisher.p	p.adj Benjamini-Hochberg	DIAGNOSTIC	Freq. MESOAMERICAN gene pool AMERICA	Freq. ANDEAN gene pool AMERICA	Freq. MESOAMERICAN gene pool EUROPE	Freq. ANDEAN gene pool EUROPE	Freq. MESOAMERICAN gene pool EUROPE - NO Mix	Freq. ANDEAN gene pool EUROPE - NO Mix
g21044	1.81268e-19	2.05694e-18	YES	1	0	0.930233	0.084507	0.98	0.06
a7504	1.81268e-19	2.05959e-18	YES	1	0	0.674419	0.0704225	0.73	0.04
a7496	1.81268e-19	2.06224e-18	YES	1	0	1	0.211268	1	0.21
a7486	1.81268e-19	2.06491e-18	YES	1	0	0.976744	0.225352	1	0.22
a7482	1.81268e-19	2.06758e-18	YES	1	0	0.883721	0.0985915	0.95	0.06
a7451	1.81268e-19	2.07026e-18	YES	1	0	0.906977	0.126761	0.93	0.09
a7442	1.81268e-19	2.07294e-18	YES	1	0	0.790698	0.112676	0.85	0.09
a7415	1.81268e-19	2.07564e-18	YES	1	0	0.813953	0.112676	0.83	0.12
a7394	1.81268e-19	2.07833e-18	YES	1	0	0.976744	0.197183	0.98	0.21
a7373	1.81268e-19	2.08104e-18	YES	1	0	0.860465	0.084507	0.9	0.06
a7368	1.81268e-19	2.08375e-18	YES	1	0	0.813953	0.0140845	0.85	0.01
a7360	1.81268e-19	2.08647e-18	YES	1	0	0.953488	0.28169	0.98	0.29
a7358	1.81268e-19	2.0892e-18	YES	1	0	0.906977	0.0985915	0.9	0.07
a7355	1.81268e-19	2.09194e-18	YES	1	0	0.744186	0.0704225	0.8	0.04
a7352	1.81268e-19	2.09468e-18	YES	1	0	0.860465	0.028169	0.9	0.03
a7327	1.81268e-19	2.09743e-18	YES	1	0	0.976744	0.239437	0.98	0.25
a7326	1.81268e-19	2.10018e-18	YES	1	0	0.976744	0.253521	0.98	0.25
a7322	1.81268e-19	2.10295e-18	YES	1	0	0.767442	0.028169	0.8	0.03
a7300	1.81268e-19	2.10572e-18	YES	1	0	0.883721	0.028169	0.93	0.03
a7287	1.81268e-19	2.1085e-18	YES	1	0	0.627907	0.0704225	0.68	0.04
a7265	1.81268e-19	2.11128e-18	YES	1	0	0.906977	0.056338	0.95	0.03
a7264	1.81268e-19	2.11407e-18	YES	1	0	0.883721	0.056338	0.93	0.04
a7240	1.81268e-19	2.11687e-18	YES	1	0	0.790698	0.028169	0.83	0.03
a7232	1.81268e-19	2.11968e-18	YES	1	0	0.883721	0.0704225	0.9	0.03
a7209	1.81268e-19	2.1225e-18	YES	1	0	0.837209	0.0704225	0.9	0.07
a7194	1.81268e-19	2.12532e-18	YES	1	0	0.930233	0.126761	0.98	0.12
a7167	1.81268e-19	2.12815e-18	YES	1	0	0.976744	0.0422535	0.98	0.04
a7154	1.81268e-19	2.13099e-18	YES	1	0	0.790698	0.056338	0.83	0.04
a7138	1.81268e-19	2.13383e-18	YES	1	0	0.860465	0.028169	0.9	0.01
a7124	1.81268e-19	2.13668e-18	YES	1	0	0.906977	0.056338	0.93	0.03
a7118	1.81268e-19	2.13954e-18	YES	1	0	0.883721	0.0985915	0.93	0.07
a7100	1.81268e-19	2.14241e-18	YES	1	0	0.930233	0.126761	0.93	0.1
a7080	1.81268e-19	2.14529e-18	YES	1	0	0.930233	0.126761	0.93	0.12
a7076	1.81268e-19	2.14817e-18	YES	1	0	0.883721	0.028169	0.93	0.01
a6980	1.81268e-19	2.15106e-18	YES	1	0	0.906977	0.084507	0.95	0.07
a6965	1.81268e-19	2.15396e-18	YES	1	0	0.976744	0.084507	1	0.09
a6946	1.81268e-19	2.15687e-18	YES	1	0	0.930233	0.084507	0.95	0.09
a6945	1.81268e-19	2.15978e-18	YES	1	0	0.906977	0.084507	0.95	0.06
a6941	1.81268e-19	2.16271e-18	YES	1	0	0.930233	0.056338	0.95	0.04
a6914	1.81268e-19	2.16564e-18	YES	1	0	0.976744	0.225352	0.98	0.24
a6904	1.81268e-19	2.16857e-18	YES	1	0	0.930233	0.028169	0.98	0
a6887	1.81268e-19	2.17152e-18	YES	1	0	0.976744	0.267606	0.98	0.25
a6811	1.81268e-19	2.17744e-18	YES	1	0	0.860465	0.056338	0.9	0.03
a6798	1.81268e-19	2.18041e-18	YES	0	1	0.116279	0.816901	0.1	0.85
a6765	1.81268e-19	2.18339e-18	YES	1	0	0.953488	0.253521	0.95	0.22
a6740	1.81268e-19	2.18637e-18	YES	1	0	0.860465	0.0140845	0.9	0.01
a6732	1.81268e-19	2.19237e-18	YES	1	0	0.930233	0.126761	0.93	0.12
a6723	1.81268e-19	2.19538e-18	YES	1	0	0.976744	0.140845	0.98	0.1
a6702	1.81268e-19	2.1984e-18	YES	1	0	0.953488	0.0985915	0.95	0.1
a6695	1.81268e-19	2.20143e-18	YES	1	0	0.697674	0.056338	0.75	0.03
a6684	1.81268e-19	2.20447e-18	YES	1	0	0.883721	0.0422535	0.95	0.03
a6683	1.81268e-19	2.20751e-18	YES	1	0	0.860465	0.112676	0.9	0.1
a6679	1.81268e-19	2.21057e-18	YES	1	0	0.744186	0.0985915	0.8	0.07
a6669	1.81268e-19	2.21363e-18	YES	1	0	0.930233	0.0704225	0.95	0.06
a6666	1.81268e-19	2.2167e-18	YES	1	0	0.837209	0.028169	0.88	0
a6653	1.81268e-19	2.21978e-18	YES	1	0	0.860465	0.056338	0.9	0.01
a6643	1.81268e-19	2.22286e-18	YES	1	0	0.627907	0.0704225	0.68	0.04
a6609	1.81268e-19	2.22596e-18	YES	1	0	0.813953	0.0704225	0.85	0.03
a6606	1.81268e-19	2.22906e-18	YES	1	0	0.883721	0.0422535	0.93	0.04
a6605	1.81268e-19	2.23218e-18	YES	1	0	0.906977	0	0.93	0
a6564	1.81268e-19	2.2353e-18	YES	1	0	0.790698	0.0140845	0.85	0.01
a6547	1.81268e-19	2.23843e-18	YES	1	0	0.953488	0.169014	0.95	0.16
a6532	1.81268e-19	2.24157e-18	YES	1	0	0.883721	0.112676	0.95	0.07
a6527	1.81268e-19	2.24472e-18	YES	1	0	0.953488	0.197183	0.98	0.16
a6514	1.81268e-19	2.25104e-18	YES	1	0	0.906977	0.028169	0.95	0.03
a6501	1.81268e-19	2.25422e-18	YES	1	0	0.930233	0.0704225	0.93	0.06
a6481	1.81268e-19	2.2574e-18	YES	1	0	0.976744	0.323944	0.98	0.29
a6462	1.81268e-19	2.26059e-18	YES	1	0	0.976744	0.169014	0.98	0.18
a6452	1.81268e-19	2.2638e-18	YES	1	0	0.906977	0.211268	0.93	0.21
a6423	1.81268e-19	2.26701e-18	YES	1	0	0.953488	0.112676	0.98	0.12
a6413	1.81268e-19	2.27023e-18	YES	1	0	0.930233	0.0140845	0.93	0
a6387	1.81268e-19	2.27346e-18	YES	1	0	0.976744	0.0985915	0.98	0.1
a6364	1.81268e-19	2.27669e-18	YES	1	0	0.906977	0.0985915	0.93	0.09
a6307	1.81268e-19	2.27994e-18	YES	1	0	0.883721	0.126761	0.9	0.1
a6298	1.81268e-19	2.2832e-18	YES	1	0	0.813953	0.028169	0.88	0.03
a6271	1.81268e-19	2.28647e-18	YES	1	0	0.930233	0.0704225	0.95	0.07
a6267	1.81268e-19	2.28974e-18	YES	1	0	0.906977	0.309859	0.95	0.29
a6265	1.81268e-19	2.29303e-18	YES	1	0	0.302326	0.084507	0.33	0.06
a6238	1.81268e-19	2.29632e-18	YES	1	0	0.953488	0.0704225	0.98	0.07
a6219	1.81268e-19	2.29963e-18	YES	1	0	0.790698	0.0422535	0.85	0.04
a6211	1.81268e-19	2.30294e-18	YES	1	0	0.953488	0.126761	1	0.1
a6205	1.81268e-19	2.30626e-18	YES	0	1	0.0930233	0.71831	0.08	0.75
a6201	1.81268e-19	2.30959e-18	YES	1	0	0.930233	0.084507	0.93	0.07
a6042	1.81268e-19	2.31294e-18	YES	1	0	0.813953	0.028169	0.85	0.01
a6041	1.81268e-19	2.31629e-18	YES	1	0	0.767442	0.0422535	0.75	0.03
a6040	1.81268e-19	2.31965e-18	YES	1	0	1	0.183099	1	0.19
a6031	1.81268e-19	2.32302e-18	YES	1	0	0.697674	0.056338	0.73	0.03
a6014	1.81268e-19	2.3264e-18	YES	1	0	0.790698	0.0422535	0.85	0.03
a6005	1.81268e-19	2.3298e-18	YES	1	0	0.953488	0.0704225	0.98	0.07
a5992	1.81268e-19	2.3332e-18	YES	1	0	0.906977	0.084507	0.95	0.06
a5988	1.81268e-19	2.33661e-18	YES	1	0	0.837209	0.028169	0.85	0
a5980	1.81268e-19	2.34003e-18	YES	0	1	0.0465116	0.859155	0	0.9
a5966	1.81268e-19	2.34346e-18	YES	1	0	0.953488	0.197183	0.98	0.18
a5955	1.81268e-19	2.3469e-18	YES	1	0	0.930233	0.0704225	0.93	0.04
a5954	1.81268e-19	2.35035e-18	YES	1	0	0.906977	0.028169	0.95	0.03
a5953	1.81268e-19	2.35381e-18	YES	1	0	1	0.169014	1	0.18
a5950	1.81268e-19	2.35729e-18	YES	1	0	1	0.253521	1	0.22
a5944	1.81268e-19	2.36077e-18	YES	1	0	0.883721	0.126761	0.93	0.12
a5935	1.81268e-19	2.36426e-18	YES	1	0	0.883721	0.0704225	0.9	0.06
a5928	1.81268e-19	2.36776e-18	YES	1	0	0.883721	0.112676	0.9	0.09
a5927	1.81268e-19	2.37128e-18	YES	1	0	1	0.183099	1	0.19
a5897	1.81268e-19	2.3748e-18	YES	1	0	0.930233	0.15493	0.98	0.12
a5893	1.81268e-19	2.37833e-18	YES	1	0	0.813953	0.112676	0.85	0.09
a5888	1.81268e-19	2.38188e-18	YES	1	0	0.790698	0.0422535	0.83	0
a5867	1.81268e-19	2.38543e-18	YES	1	0	0.906977	0.0704225	0.9	0.07
a5858	1.81268e-19	2.389e-18	YES	1	0	0.906977	0.0704225	0.93	0.07
a5845	1.81268e-19	2.39257e-18	YES	1	0	0.930233	0.084507	0.95	0.07
a5818	1.81268e-19	2.39616e-18	YES	1	0	0.930233	0.084507	0.98	0.06
a5813	1.81268e-19	2.39976e-18	YES	1	0	0.976744	0.183099	0.98	0.18
a5812	1.81268e-19	2.40337e-18	YES	1	0	0.883721	0.0422535	0.95	0.03
a5766	1.81268e-19	2.40699e-18	YES	1	0	0.953488	0.15493	0.95	0.16
a5753	1.81268e-19	2.41062e-18	YES	1	0	0.883721	0.084507	0.93	0.07
a5737	1.81268e-19	2.41426e-18	YES	1	0	0.790698	0.126761	0.83	0.1
a5712	1.81268e-19	2.41791e-18	YES	1	0	0.906977	0.0704225	0.95	0.04
a5683	1.81268e-19	2.42158e-18	YES	1	0	0.930233	0.15493	0.93	0.16
a5665	1.81268e-19	2.42525e-18	YES	1	0	0.860465	0.056338	0.88	0.03
a5648	1.81268e-19	2.42894e-18	YES	1	0	0.953488	0.225352	0.98	0.21
a5639	1.81268e-19	2.43263e-18	YES	1	0	0.976744	0.15493	0.98	0.15
a5638	1.81268e-19	2.43634e-18	YES	1	0	0.930233	0.15493	0.93	0.15
a5615	1.81268e-19	2.44006e-18	YES	1	0	0.883721	0.0704225	0.93	0.04
a5614	1.81268e-19	2.44379e-18	YES	1	0	0.813953	0.084507	0.85	0.07
a5606	1.81268e-19	2.44753e-18	YES	1	0	0.930233	0.197183	0.93	0.21
a5592	1.81268e-19	2.45129e-18	YES	1	0	0.930233	0.169014	0.98	0.15
a5551	1.81268e-19	2.45505e-18	YES	1	0	0.883721	0.0422535	0.9	0.04
a5548	1.81268e-19	2.45883e-18	YES	1	0	0.906977	0.169014	0.93	0.13
a5539	1.81268e-19	2.46262e-18	YES	1	0	0.790698	0.112676	0.8	0.12
a5527	1.81268e-19	2.46642e-18	YES	1	0	0.883721	0.15493	0.93	0.13
a5481	1.81268e-19	2.47023e-18	YES	1	0	0.837209	0.028169	0.85	0.03
a5452	1.81268e-19	2.47406e-18	YES	1	0	0.837209	0	0.9	0
a5424	1.81268e-19	2.47789e-18	YES	1	0	0.930233	0.084507	0.98	0.06
a5423	1.81268e-19	2.48174e-18	YES	1	0	0.930233	0.0985915	0.98	0.07
a5408	1.81268e-19	2.4856e-18	YES	1	0	0.906977	0.028169	0.95	0.03
a5397	1.81268e-19	2.48947e-18	YES	1	0	0.883721	0.112676	0.9	0.09
a5375	1.81268e-19	2.49335e-18	YES	1	0	0.930233	0.056338	0.93	0.04
a5358	1.81268e-19	2.49725e-18	YES	1	0	0.930233	0.126761	0.93	0.12
a5353	1.81268e-19	2.50116e-18	YES	1	0	0.906977	0.112676	0.9	0.09
a5317	1.81268e-19	2.50508e-18	YES	1	0	0.953488	0.323944	0.95	0.31
a5309	1.81268e-19	2.50901e-18	YES	1	0	0.790698	0.0140845	0.83	0.01
a5294	1.81268e-19	2.51296e-18	YES	1	0	0.906977	0.056338	0.9	0.04
a5232	1.81268e-19	2.52088e-18	YES	1	0	0.883721	0.211268	0.93	0.22
a5223	1.81268e-19	2.52487e-18	YES	1	0	0.976744	0.211268	0.98	0.19
a5147	1.81268e-19	2.52886e-18	YES	1	0	0.883721	0.084507	0.95	0.04
a5136	1.81268e-19	2.53287e-18	YES	1	0	0.930233	0.028169	0.95	0.03
a5133	1.81268e-19	2.53689e-18	YES	1	0	0.953488	0.084507	0.98	0.07
a5111	1.81268e-19	2.54092e-18	YES	1	0	0.906977	0.084507	0.9	0.06
a5090	1.81268e-19	2.54497e-18	YES	1	0	0.976744	0.28169	0.98	0.26
a5088	1.81268e-19	2.54903e-18	YES	1	0	0.930233	0.056338	0.93	0.03
a5053	1.81268e-19	2.5531e-18	YES	1	0	0.906977	0.0704225	0.95	0.04
a5050	1.81268e-19	2.55718e-18	YES	1	0	0.813953	0.112676	0.83	0.07
a5046	1.81268e-19	2.56128e-18	YES	1	0	0.953488	0.169014	0.95	0.15
a4994	1.81268e-19	2.56539e-18	YES	1	0	0.767442	0.028169	0.8	0.01
a4991	1.81268e-19	2.56952e-18	YES	1	0	0.930233	0.056338	0.95	0.03
a4988	1.81268e-19	2.57365e-18	YES	1	0	1	0.197183	1	0.19
a4980	1.81268e-19	2.57781e-18	YES	1	0	0.883721	0.0140845	0.9	0.01
a4979	1.81268e-19	2.58197e-18	YES	1	0	0.860465	0.112676	0.9	0.09
a4975	1.81268e-19	2.58615e-18	YES	1	0	0.953488	0.169014	1	0.13
a4964	1.81268e-19	2.59034e-18	YES	1	0	0.790698	0.112676	0.8	0.1
a4963	1.81268e-19	2.59454e-18	YES	1	0	0.976744	0.112676	0.98	0.1
a4959	1.81268e-19	2.59876e-18	YES	1	0	0.976744	0.140845	0.98	0.12
a4919	1.81268e-19	2.603e-18	YES	1	0	0.744186	0.084507	0.78	0.06
a4913	1.81268e-19	2.60724e-18	YES	1	0	0.906977	0.0704225	0.93	0.06
a4892	1.81268e-19	2.6115e-18	YES	1	0	0.860465	0.028169	0.9	0.03
a4879	1.81268e-19	2.61578e-18	YES	1	0	0.162791	0	0.15	0
a4872	1.81268e-19	2.62437e-18	YES	1	0	0.767442	0.0422535	0.8	0.04
a4867	1.81268e-19	2.62868e-18	YES	1	0	0.953488	0.140845	1	0.12
a4848	1.81268e-19	2.63301e-18	YES	1	0	0.395349	0.028169	0.43	0.03
a4786	1.81268e-19	2.63736e-18	YES	1	0	0.906977	0.0704225	0.9	0.07
a4756	1.81268e-19	2.64172e-18	YES	1	0	0.953488	0.0985915	0.95	0.06
a4754	1.81268e-19	2.64609e-18	YES	1	0	0.511628	0.028169	0.53	0
a4737	1.81268e-19	2.65048e-18	YES	1	0	0.906977	0.0704225	0.93	0.06
a4734	1.81268e-19	2.65488e-18	YES	1	0	0.883721	0.028169	0.93	0.01
a4720	1.81268e-19	2.6593e-18	YES	1	0	0.813953	0.0704225	0.85	0.04
a4702	1.81268e-19	2.66373e-18	YES	1	0	0.930233	0.126761	0.98	0.1
a4695	1.81268e-19	2.66818e-18	YES	1	0	0.953488	0.0985915	0.98	0.07
a4669	1.81268e-19	2.67264e-18	YES	1	0	0.953488	0.309859	0.95	0.28
a4638	1.81268e-19	2.67712e-18	YES	1	0	0.930233	0.112676	0.95	0.12
a4626	1.81268e-19	2.68161e-18	YES	1	0	0.906977	0.126761	0.93	0.09
a4618	1.81268e-19	2.68612e-18	YES	1	0	1	0.15493	1	0.15
a4609	1.81268e-19	2.69064e-18	YES	1	0	0.906977	0.056338	0.98	0.06
a4592	1.81268e-19	2.69518e-18	YES	1	0	0.906977	0.28169	0.98	0.28
a4444	1.81268e-19	2.69973e-18	YES	1	0	0.976744	0.140845	0.98	0.12
a4412	1.81268e-19	2.7043e-18	YES	1	0	0.906977	0.239437	0.93	0.24
a4404	1.81268e-19	2.70888e-18	YES	1	0	0.906977	0.239437	0.93	0.24
a4397	1.81268e-19	2.71348e-18	YES	1	0	0.930233	0.0422535	0.95	0.04
a4369	1.81268e-19	2.71809e-18	YES	1	0	0.906977	0.056338	0.93	0.04
a4357	1.81268e-19	2.72272e-18	YES	1	0	0.883721	0.0422535	0.95	0.04
a4350	1.81268e-19	2.72737e-18	YES	1	0	0.930233	0.169014	0.95	0.18
a4347	1.81268e-19	2.73203e-18	YES	1	0	0.906977	0.056338	0.9	0.03
a4253	1.81268e-19	2.74612e-18	YES	1	0	0.813953	0.056338	0.88	0.06
a4247	1.81268e-19	2.75559e-18	YES	1	0	0.906977	0.028169	0.93	0.03
a4241	1.81268e-19	2.76034e-18	YES	1	0	0.906977	0.0985915	0.95	0.1
a4239	1.81268e-19	2.76512e-18	YES	1	0	0.883721	0.15493	0.95	0.16
a4238	1.81268e-19	2.76991e-18	YES	1	0	0.860465	0.0985915	0.93	0.06
a4227	1.81268e-19	2.77472e-18	YES	1	0	0.883721	0.0422535	0.95	0.04
a4215	1.81268e-19	2.77955e-18	YES	1	0	0.72093	0.028169	0.78	0.03
a4193	1.81268e-19	2.78439e-18	YES	1	0	0.906977	0.0985915	0.93	0.1
a4191	1.81268e-19	2.78925e-18	YES	1	0	0.976744	0.239437	1	0.21
a4186	1.81268e-19	2.79413e-18	YES	1	0	0.883721	0.0422535	0.9	0.04
a4126	1.81268e-19	2.79902e-18	YES	1	0	0.953488	0.0985915	0.95	0.09
a4111	1.81268e-19	2.80393e-18	YES	1	0	0.953488	0.126761	0.98	0.1
a4107	1.81268e-19	2.80886e-18	YES	1	0	0.906977	0.028169	0.93	0.01
a4097	1.81268e-19	2.8138e-18	YES	1	0	0.883721	0.056338	0.95	0.06
a4070	1.81268e-19	2.81876e-18	YES	1	0	0.930233	0.0422535	0.93	0.03
a4062	1.81268e-19	2.82374e-18	YES	1	0	0.837209	0.140845	0.88	0.12
a4040	1.81268e-19	2.82874e-18	YES	1	0	0.860465	0.028169	0.9	0.03
a4007	1.81268e-19	2.83376e-18	YES	1	0	0.930233	0.0985915	0.98	0.07
a4001	1.81268e-19	2.83879e-18	YES	1	0	0.930233	0.084507	0.98	0.06
a3982	1.81268e-19	2.84384e-18	YES	1	0	0.906977	0.084507	0.95	0.06
a3980	1.81268e-19	2.84891e-18	YES	1	0	1	0.056338	1	0.06
a3977	1.81268e-19	2.854e-18	YES	1	0	0.930233	0.15493	1	0.12
a3958	1.81268e-19	2.8591e-18	YES	1	0	0.953488	0.211268	0.98	0.18
a3937	1.81268e-19	2.86423e-18	YES	1	0	0.953488	0.112676	0.95	0.12
a3930	1.81268e-19	2.86937e-18	YES	1	0	0.883721	0.0422535	0.95	0.03
a3928	1.81268e-19	2.87453e-18	YES	1	0	0.790698	0.0422535	0.85	0.04
a3914	1.81268e-19	2.87971e-18	YES	1	0	0.906977	0.267606	0.93	0.24
a3883	1.81268e-19	2.88491e-18	YES	1	0	0.883721	0.0422535	0.88	0.04
a3877	1.81268e-19	2.89013e-18	YES	1	0	0.930233	0	0.93	0
a3874	1.81268e-19	2.89536e-18	YES	1	0	0.953488	0.239437	0.95	0.21
a3870	1.81268e-19	2.90062e-18	YES	1	0	0.906977	0.0422535	0.98	0.04
a3864	1.81268e-19	2.90589e-18	YES	1	0	0.465116	0.211268	0.48	0.19
a3857	1.81268e-19	2.91118e-18	YES	1	0	0.953488	0.028169	0.95	0.03
a3842	1.81268e-19	2.9165e-18	YES	1	0	0.976744	0.084507	1	0.09
a3826	1.81268e-19	2.92183e-18	YES	1	0	0.930233	0.0140845	0.93	0.01
a3819	1.81268e-19	2.92718e-18	YES	1	0	0.930233	0.084507	0.95	0.07
a3798	1.81268e-19	2.93255e-18	YES	1	0	0.790698	0.0704225	0.8	0.06
a3790	1.81268e-19	2.93794e-18	YES	1	0	0.906977	0.267606	0.98	0.26
a3773	1.81268e-19	2.94335e-18	YES	1	0	0.883721	0.211268	0.93	0.22
a3767	1.81268e-19	2.94878e-18	YES	1	0	0.953488	0.126761	0.95	0.13
a3743	1.81268e-19	2.95423e-18	YES	1	0	0.906977	0.169014	0.93	0.18
a3742	1.81268e-19	2.9597e-18	YES	1	0	0.930233	0.15493	0.95	0.16
a3732	1.81268e-19	2.96519e-18	YES	1	0	0.976744	0.239437	0.98	0.21
a3720	1.81268e-19	2.97071e-18	YES	1	0	0.953488	0.253521	0.95	0.22
a3714	1.81268e-19	2.97624e-18	YES	1	0	0.883721	0	0.9	0
a3712	1.81268e-19	2.98179e-18	YES	1	0	0.604651	0.0704225	0.65	0.04
a3710	1.81268e-19	2.98736e-18	YES	1	0	0.906977	0.0704225	0.95	0.04
a3695	1.81268e-19	2.99296e-18	YES	1	0	0.860465	0.0985915	0.88	0.09
a3688	1.81268e-19	2.99857e-18	YES	1	0	0.883721	0.0704225	0.93	0.06
a3685	1.81268e-19	3.00421e-18	YES	1	0	0.906977	0.267606	0.9	0.24
a3644	1.81268e-19	3.00987e-18	YES	1	0	0.953488	0.126761	0.95	0.13
a3591	1.81268e-19	3.02697e-18	YES	1	0	0.953488	0.084507	0.98	0.06
a3483	1.81268e-19	3.03271e-18	YES	1	0	0.976744	0.15493	0.98	0.12
a3457	1.81268e-19	3.03848e-18	YES	1	0	0.883721	0.056338	0.9	0.04
a3438	1.81268e-19	3.05008e-18	YES	1	0	0.883721	0.0422535	0.9	0.04
a3424	1.81268e-19	3.05591e-18	YES	1	0	0.813953	0.0140845	0.88	0
a3408	1.81268e-19	3.07354e-18	YES	1	0	0.860465	0.028169	0.88	0.03
a3384	1.81268e-19	3.07946e-18	YES	1	0	0.906977	0.028169	0.9	0
a3355	1.81268e-19	3.0854e-18	YES	1	0	0.906977	0.056338	0.93	0.04
a3333	1.81268e-19	3.09137e-18	YES	1	0	0.837209	0.112676	0.88	0.07
a3257	1.81268e-19	3.10338e-18	YES	1	0	0.837209	0.0422535	0.88	0.04
a3253	1.81268e-19	3.10942e-18	YES	1	0	0.906977	0.084507	0.93	0.06
a3243	1.81268e-19	3.11548e-18	YES	1	0	0.906977	0.0422535	0.95	0.01
a3234	1.81268e-19	3.12156e-18	YES	1	0	0.860465	0.084507	0.9	0.06
a3204	1.81268e-19	3.12767e-18	YES	1	0	0.930233	0.0704225	0.95	0.07
a3199	1.81268e-19	3.1338e-18	YES	1	0	0.860465	0.0985915	0.9	0.07
a3191	1.81268e-19	3.13996e-18	YES	1	0	0.860465	0.056338	0.9	0.03
a3185	1.81268e-19	3.14614e-18	YES	1	0	0.930233	0.0985915	0.98	0.07
a3149	1.81268e-19	3.15235e-18	YES	1	0	0.883721	0.0422535	0.95	0.03
a3145	1.81268e-19	3.15858e-18	YES	1	0	0.790698	0.0985915	0.8	0.06
a3142	1.81268e-19	3.16483e-18	YES	1	0	0.883721	0.112676	0.9	0.09
a3123	1.81268e-19	3.17111e-18	YES	1	0	0.953488	0.309859	0.95	0.28
a3122	1.81268e-19	3.17741e-18	YES	1	0	0.953488	0.183099	0.95	0.16
a3120	1.81268e-19	3.18374e-18	YES	1	0	0.837209	0.225352	0.83	0.21
a3107	1.81268e-19	3.1901e-18	YES	1	0	0.930233	0.084507	0.98	0.06
a3096	1.81268e-19	3.19648e-18	YES	1	0	0.813953	0.0140845	0.85	0.01
a3024	1.81268e-19	3.20288e-18	YES	1	0	0.953488	0.169014	0.95	0.13
a3018	1.81268e-19	3.20932e-18	YES	1	0	0.790698	0.084507	0.83	0.07
a3013	1.81268e-19	3.21577e-18	YES	1	0	0.906977	0.0985915	0.93	0.07
a2994	1.81268e-19	3.22226e-18	YES	1	0	0.930233	0.140845	0.95	0.1
a2989	1.81268e-19	3.22877e-18	YES	1	0	0.906977	0.0422535	0.93	0.03
a2940	1.81268e-19	3.2353e-18	YES	1	0	0.860465	0.028169	0.9	0.03
a2770	1.81268e-19	3.24187e-18	YES	1	0	0.930233	0.084507	0.98	0.06
a2754	1.81268e-19	3.24845e-18	YES	1	0	0.930233	0.084507	0.98	0.06
a2735	1.81268e-19	3.25507e-18	YES	1	0	0.813953	0.056338	0.85	0.03
a2707	1.81268e-19	3.26171e-18	YES	1	0	0.906977	0.0422535	0.93	0.03
a2691	1.81268e-19	3.26838e-18	YES	1	0	0.953488	0.225352	1	0.21
a2681	1.81268e-19	3.27508e-18	YES	1	0	0.837209	0.0422535	0.85	0.01
a2644	1.81268e-19	3.28181e-18	YES	1	0	0.930233	0.056338	0.95	0.04
a2612	1.81268e-19	3.28856e-18	YES	1	0	0.906977	0.0422535	0.95	0.01
a2595	1.81268e-19	3.29534e-18	YES	1	0	0.930233	0.183099	0.93	0.18
a2581	1.81268e-19	3.30215e-18	YES	1	0	0.883721	0.112676	0.93	0.09
a2550	1.81268e-19	3.30898e-18	YES	1	0	0.837209	0.0704225	0.9	0.04
a2523	1.81268e-19	3.31585e-18	YES	1	0	0.813953	0.028169	0.85	0.01
a2499	1.81268e-19	3.32274e-18	YES	1	0	0.883721	0.0422535	0.93	0.04
a2498	1.81268e-19	3.32967e-18	YES	1	0	0.930233	0.197183	0.95	0.21
a2476	1.81268e-19	3.33662e-18	YES	1	0	0.953488	0.225352	0.98	0.21
a2472	1.81268e-19	3.3436e-18	YES	1	0	0.813953	0.0422535	0.88	0.04
a2471	1.81268e-19	3.35061e-18	YES	1	0	0.906977	0.0985915	0.98	0.07
a2467	1.81268e-19	3.35765e-18	YES	1	0	0.976744	0.0985915	0.98	0.1
a2466	1.81268e-19	3.36471e-18	YES	1	0	0.930233	0.084507	0.98	0.06
a2429	1.81268e-19	3.37181e-18	YES	1	0	0.860465	0.0422535	0.9	0.04
a2366	1.81268e-19	3.37894e-18	YES	1	0	0.930233	0.0704225	0.95	0.06
a2365	1.81268e-19	3.3861e-18	YES	1	0	0.906977	0.0985915	0.93	0.1
a2364	1.81268e-19	3.39329e-18	YES	1	0	0.953488	0.028169	0.95	0.03
a2335	1.81268e-19	3.40051e-18	YES	1	0	0.813953	0	0.88	0
a2330	1.81268e-19	3.40776e-18	YES	1	0	0.906977	0.0422535	0.95	0.04
a2329	1.81268e-19	3.41504e-18	YES	1	0	0.976744	0.140845	0.98	0.15
a2314	1.81268e-19	3.42235e-18	YES	1	0	0.883721	0.0704225	0.95	0.04
a2297	1.81268e-19	3.4297e-18	YES	1	0	0.953488	0.0985915	0.95	0.09
a2277	1.81268e-19	3.43707e-18	YES	1	0	0.813953	0.112676	0.85	0.09
a2273	1.81268e-19	3.44448e-18	YES	1	0	0.953488	0.0704225	0.98	0.07
a2269	1.81268e-19	3.45192e-18	YES	1	0	0.883721	0.112676	0.9	0.09
a2252	1.81268e-19	3.45939e-18	YES	1	0	0.837209	0	0.9	0
a2249	1.81268e-19	3.4669e-18	YES	1	0	0.860465	0.126761	0.88	0.1
a2223	1.81268e-19	3.47443e-18	YES	1	0	0.906977	0.28169	0.98	0.28
a2209	1.81268e-19	3.482e-18	YES	1	0	0.906977	0.0704225	0.9	0.06
a2197	1.81268e-19	3.48961e-18	YES	1	0	0.837209	0.0422535	0.85	0.01
a2177	1.81268e-19	3.49724e-18	YES	1	0	0.930233	0.056338	0.95	0.06
a2141	1.81268e-19	3.51261e-18	YES	1	0	0.976744	0.0704225	0.98	0.07
a2139	1.81268e-19	3.52035e-18	YES	1	0	0.860465	0.084507	0.9	0.06
a2134	1.81268e-19	3.52812e-18	YES	1	0	0.837209	0	0.9	0
a2119	1.81268e-19	3.53593e-18	YES	1	0	0.906977	0.169014	0.9	0.13
a2088	1.81268e-19	3.54377e-18	YES	1	0	0.976744	0.239437	1	0.21
a2083	1.81268e-19	3.55164e-18	YES	1	0	0.930233	0.084507	0.98	0.06
a2071	1.81268e-19	3.55955e-18	YES	1	0	0.976744	0.140845	0.98	0.1
a2059	1.81268e-19	3.5675e-18	YES	1	0	0.860465	0.084507	0.93	0.04
a2053	1.81268e-19	3.57548e-18	YES	1	0	0.813953	0.0704225	0.88	0.06
a2051	1.81268e-19	3.5835e-18	YES	1	0	0.906977	0.0985915	0.95	0.1
a2050	1.81268e-19	3.59155e-18	YES	1	0	0.906977	0.084507	0.93	0.04
a2045	1.81268e-19	3.59964e-18	YES	1	0	0.883721	0.028169	0.9	0.03
a2040	1.81268e-19	3.60776e-18	YES	1	0	1	0.183099	1	0.19
a2029	1.81268e-19	3.61593e-18	YES	1	0	0.930233	0.267606	0.95	0.26
a1973	1.81268e-19	3.62413e-18	YES	1	0	0.883721	0.0422535	0.93	0.03
a1969	1.81268e-19	3.63236e-18	YES	1	0	0.813953	0.0422535	0.85	0.04
a1925	1.81268e-19	3.64064e-18	YES	1	0	0.906977	0.0422535	0.93	0.03
a1867	1.81268e-19	3.64895e-18	YES	1	0	0.883721	0.028169	0.93	0.03
a1827	1.81268e-19	3.6573e-18	YES	1	0	0.953488	0.295775	0.95	0.29
a1813	1.81268e-19	3.66569e-18	YES	1	0	0.837209	0.028169	0.88	0.03
a1777	1.81268e-19	3.67411e-18	YES	1	0	0.930233	0.084507	0.95	0.09
a1700	1.81268e-19	3.68258e-18	YES	1	0	0.813953	0.0140845	0.85	0
a1675	1.81268e-19	3.69108e-18	YES	1	0	0.860465	0.0140845	0.93	0
a1674	1.81268e-19	3.69963e-18	YES	1	0	0.930233	0.239437	0.98	0.25
a1580	1.81268e-19	3.71684e-18	YES	1	0	0.953488	0.028169	0.98	0.01
a1579	1.81268e-19	3.7255e-18	YES	1	0	0.906977	0.253521	0.9	0.25
a1577	1.81268e-19	3.7342e-18	YES	1	0	0.976744	0.112676	0.98	0.1
a1546	1.81268e-19	3.74295e-18	YES	1	0	0.930233	0.197183	0.98	0.18
a1522	1.81268e-19	3.75174e-18	YES	1	0	0.906977	0.211268	0.93	0.21
a1509	1.81268e-19	3.76056e-18	YES	1	0	0.930233	0.084507	0.98	0.06
a1504	1.81268e-19	3.76943e-18	YES	1	0	0.906977	0.028169	0.95	0.01
a1467	1.81268e-19	3.77834e-18	YES	1	0	0.953488	0.126761	0.95	0.13
a1458	1.81268e-19	3.7873e-18	YES	1	0	0.860465	0.028169	0.93	0.03
a1447	1.81268e-19	3.79629e-18	YES	1	0	0.55814	0.084507	0.58	0.06
a1429	1.81268e-19	3.80533e-18	YES	1	0	0.790698	0.0422535	0.83	0.01
a1396	1.81268e-19	3.81441e-18	YES	1	0	0.906977	0.0985915	0.93	0.06
a1365	1.81268e-19	3.82354e-18	YES	1	0	0.930233	0.183099	0.93	0.18
a1345	1.81268e-19	3.83271e-18	YES	1	0	0.860465	0.0422535	0.93	0.03
a1290	1.81268e-19	3.84192e-18	YES	1	0	0.953488	0.126761	0.95	0.13
a1265	1.81268e-19	3.86048e-18	YES	1	0	0.930233	0.112676	0.95	0.1
a1262	1.81268e-19	3.86983e-18	YES	1	0	0.883721	0.0704225	0.95	0.04
a1218	1.81268e-19	3.88866e-18	YES	1	0	0.976744	0.225352	0.98	0.22
a1209	1.81268e-19	3.89815e-18	YES	1	0	0.813953	0.056338	0.85	0.03
a1079	1.81268e-19	3.94627e-18	YES	1	0	0.953488	0.126761	0.95	0.13
a1060	1.81268e-19	3.95604e-18	YES	1	0	0.953488	0.323944	0.95	0.29
a1024	1.81268e-19	3.96585e-18	YES	1	0	0.930233	0.084507	0.98	0.06
a1022	1.81268e-19	3.97572e-18	YES	1	0	0.953488	0.0985915	0.98	0.1
a1004	1.81268e-19	3.98563e-18	YES	1	0	0.906977	0.084507	0.93	0.04
a897	1.81268e-19	4.00561e-18	YES	1	0	0.906977	0.112676	0.93	0.07
a622	1.81268e-19	4.01568e-18	YES	1	0	0.837209	0.056338	0.88	0.03
a573	1.81268e-19	4.02579e-18	YES	1	0	0.930233	0.169014	0.93	0.16
a551	1.81268e-19	4.03596e-18	YES	1	0	0.883721	0.084507	0.93	0.07
a510	1.81268e-19	4.04618e-18	YES	1	0	0.860465	0.0704225	0.9	0.07
a499	1.81268e-19	4.05645e-18	YES	1	0	0.953488	0.352113	0.95	0.32
a481	1.81268e-19	4.06677e-18	YES	1	0	0.906977	0.0985915	0.93	0.07
a456	1.81268e-19	4.07714e-18	YES	1	0	0.790698	0.056338	0.83	0.04
a452	1.81268e-19	4.08757e-18	YES	1	0	0.883721	0.15493	0.95	0.16
a448	1.81268e-19	4.09805e-18	YES	1	0	0.976744	0.225352	0.98	0.22
a444	1.81268e-19	4.10858e-18	YES	1	0	0.930233	0.056338	0.95	0.03
a430	1.81268e-19	4.11917e-18	YES	1	0	1	0.15493	1	0.16
a402	1.81268e-19	4.12982e-18	YES	1	0	0.953488	0.211268	0.95	0.18
a392	1.81268e-19	4.14052e-18	YES	1	0	0.930233	0.197183	0.95	0.21
a388	1.81268e-19	4.15127e-18	YES	1	0	0.930233	0.0985915	0.95	0.09
a203	1.81268e-19	4.16208e-18	YES	1	0	0.906977	0.28169	0.9	0.26
a183	1.81268e-19	4.17295e-18	YES	1	0	0.953488	0.0140845	0.95	0.01
a178	1.81268e-19	4.18387e-18	YES	1	0	0.953488	0.0985915	0.98	0.09
a164	1.81268e-19	4.19485e-18	YES	1	0	0.860465	0.056338	0.9	0.03
a155	1.81268e-19	4.20589e-18	YES	1	0	0.953488	0.0985915	0.95	0.06
a151	1.81268e-19	4.21699e-18	YES	1	0	0.674419	0.028169	0.73	0
a149	1.81268e-19	4.22815e-18	YES	1	0	0.860465	0.056338	0.9	0.06
a103	1.81268e-19	4.23936e-18	YES	1	0	0.837209	0	0.88	0
a86	1.81268e-19	4.25064e-18	YES	1	0	0.953488	0.197183	0.98	0.16
a1	1.81268e-19	4.28482e-18	YES	1	0	0.953488	0.183099	0.95	0.19
a9084	1.81268e-19	4.29634e-18	YES	1	0	0.953488	0.084507	0.95	0.09
a9052	1.81268e-19	4.30792e-18	YES	1	0	0.837209	0.0140845	0.88	0.01
a9008	1.81268e-19	4.31957e-18	YES	1	0	0.930233	0.084507	0.98	0.06
a8993	1.81268e-19	4.33127e-18	YES	1	0	0.930233	0.056338	0.93	0.04
a8948	1.81268e-19	4.34304e-18	YES	1	0	0.837209	0.112676	0.88	0.09
a8939	1.81268e-19	4.35488e-18	YES	1	0	0.953488	0.0704225	0.95	0.07
a8910	1.81268e-19	4.36677e-18	YES	1	0	0.976744	0.211268	0.98	0.22
a8888	1.81268e-19	4.37874e-18	YES	1	0	0.930233	0.239437	0.95	0.25
a8879	1.81268e-19	4.39077e-18	YES	1	0	0.906977	0.126761	0.9	0.1
a8871	1.81268e-19	4.40286e-18	YES	1	0	0.860465	0.0704225	0.9	0.07
a8838	1.81268e-19	4.41503e-18	YES	1	0	0.930233	0.183099	0.93	0.18
a8798	1.81268e-19	4.43955e-18	YES	1	0	0.813953	0	0.83	0
a8796	1.81268e-19	4.45192e-18	YES	1	0	0.976744	0.239437	0.98	0.22
a8774	1.81268e-19	4.46436e-18	YES	1	0	0.953488	0.0985915	0.98	0.07
a8768	1.81268e-19	4.48944e-18	YES	1	0	0.906977	0.0985915	0.93	0.06
a8710	1.81268e-19	4.5148e-18	YES	1	0	0.976744	0.112676	1	0.1
a8709	1.81268e-19	4.52759e-18	YES	1	0	0.837209	0.0140845	0.88	0.01
a8690	1.81268e-19	4.54045e-18	YES	1	0	0.790698	0.056338	0.83	0.01
a8688	1.81268e-19	4.55339e-18	YES	1	0	0.72093	0.056338	0.78	0.06
a8685	1.81268e-19	4.5664e-18	YES	1	0	0.860465	0.0985915	0.93	0.06
a8669	1.81268e-19	4.57948e-18	YES	1	0	0.930233	0.253521	0.95	0.25
a8645	1.81268e-19	4.59264e-18	YES	1	0	0.906977	0.028169	0.93	0
a8634	1.81268e-19	4.60588e-18	YES	1	0	0.883721	0.0704225	0.9	0.06
a8574	1.81268e-19	4.61919e-18	YES	1	0	0.883721	0.0985915	0.9	0.07
a8546	1.81268e-19	4.63258e-18	YES	1	0	0.976744	0.197183	1	0.21
a8520	1.81268e-19	4.64605e-18	YES	1	0	0.930233	0.126761	0.93	0.12
a8512	1.81268e-19	4.65959e-18	YES	1	0	0.953488	0.323944	0.95	0.29
a8511	1.81268e-19	4.67322e-18	YES	1	0	0.837209	0.028169	0.83	0
a8502	1.81268e-19	4.68692e-18	YES	1	0	0.860465	0.0140845	0.9	0.01
a8478	1.81268e-19	4.7007e-18	YES	1	0	0.860465	0.028169	0.93	0.01
a8467	1.81268e-19	4.71457e-18	YES	1	0	0.953488	0.183099	1	0.15
a8426	1.81268e-19	4.72852e-18	YES	1	0	0.883721	0.028169	0.95	0.01
a8413	1.81268e-19	4.74255e-18	YES	1	0	0.883721	0.0422535	0.93	0.01
a8410	1.81268e-19	4.75667e-18	YES	1	0	0.930233	0.28169	0.93	0.28
a8374	1.81268e-19	4.77086e-18	YES	1	0	0.930233	0.183099	0.93	0.18
a8373	1.81268e-19	4.78515e-18	YES	1	0	0.906977	0.0704225	0.93	0.04
a8362	1.81268e-19	4.79952e-18	YES	1	0	0.953488	0.140845	0.95	0.12
a8355	1.81268e-19	4.81397e-18	YES	1	0	0.883721	0.15493	0.9	0.13
a8341	1.81268e-19	4.82852e-18	YES	1	0	0.953488	0.056338	0.98	0.03
a8336	1.81268e-19	4.84315e-18	YES	1	0	0.883721	0	0.95	0
a8282	1.81268e-19	4.85787e-18	YES	1	0	0.883721	0.028169	0.9	0.03
a8273	1.81268e-19	4.88758e-18	YES	1	0	0.930233	0.28169	0.95	0.26
a8269	1.81268e-19	4.90258e-18	YES	1	0	0.837209	0.028169	0.9	0
a8253	1.81268e-19	4.91766e-18	YES	1	0	0.953488	0.084507	0.95	0.09
a8249	1.81268e-19	4.93284e-18	YES	1	0	0.837209	0.084507	0.85	0.09
a8100	1.81268e-19	4.94811e-18	YES	1	0	0.976744	0.112676	0.98	0.1
a8092	1.81268e-19	4.96348e-18	YES	1	0	0.883721	0.126761	0.95	0.13
a7831	1.81268e-19	4.97894e-18	YES	1	0	0.906977	0.0422535	0.95	0.04
a7620	1.81268e-19	4.9945e-18	YES	1	0	0.953488	0.28169	0.98	0.25
a7367	1.81268e-19	5.01016e-18	YES	0	1	0.116279	0.816901	0.08	0.85
a6999	1.81268e-19	5.02591e-18	YES	1	0	0.860465	0.084507	0.9	0.06
a5850	1.81268e-19	5.04177e-18	YES	1	0	0.906977	0.112676	0.95	0.09
a4651	1.81268e-19	5.05772e-18	YES	1	0	0.930233	0.239437	0.95	0.25
a4199	1.81268e-19	5.07378e-18	YES	1	0	0.790698	0	0.8	0
a4048	1.81268e-19	5.08993e-18	YES	1	0	0.906977	0.084507	0.93	0.06
a3855	1.81268e-19	5.1062e-18	YES	1	0	0.906977	0.084507	0.95	0.06
a3825	1.81268e-19	5.12256e-18	YES	1	0	0.976744	0.112676	0.98	0.1
a3619	1.81268e-19	5.13903e-18	YES	1	0	0.906977	0.084507	0.9	0.09
a2908	1.81268e-19	5.18909e-18	YES	1	0	0.930233	0.197183	0.95	0.18
a2738	1.81268e-19	5.20599e-18	YES	1	0	0.906977	0.28169	0.93	0.25
a2636	1.81268e-19	5.22301e-18	YES	1	0	0.906977	0.112676	0.95	0.09
a2545	1.81268e-19	5.24013e-18	YES	1	0	0.930233	0.225352	0.98	0.21
a1916	1.81268e-19	5.25737e-18	YES	1	0	0.930233	0.267606	0.95	0.26
a935	1.81268e-19	5.27472e-18	YES	1	0	0.651163	0.0704225	0.7	0.04
a597	1.81268e-19	5.29218e-18	YES	1	0	0.930233	0.126761	0.98	0.1
a463	1.81268e-19	5.30977e-18	YES	1	0	0.906977	0.112676	0.93	0.09
a8231	1.81268e-19	5.32747e-18	YES	1	0	0.883721	0.0704225	0.9	0.06
a8219	1.81268e-19	5.34528e-18	YES	1	0	0.883721	0.0704225	0.93	0.07
a8218	1.81268e-19	5.36322e-18	YES	1	0	0.953488	0.197183	0.98	0.18
a8207	1.81268e-19	5.38128e-18	YES	1	0	0.976744	0.0985915	0.98	0.09
a8198	1.81268e-19	5.39946e-18	YES	1	0	0.930233	0.126761	0.98	0.13
a8197	1.81268e-19	5.41776e-18	YES	1	0	0.930233	0.183099	0.98	0.16
a8175	1.81268e-19	5.43619e-18	YES	1	0	0.883721	0.15493	0.9	0.16
a8172	1.81268e-19	5.45474e-18	YES	1	0	0.790698	0.056338	0.83	0.04
a8169	1.81268e-19	5.47342e-18	YES	1	0	0.883721	0.0704225	0.93	0.04
a8162	1.81268e-19	5.49223e-18	YES	1	0	0.883721	0.0140845	0.9	0.01
a8148	1.81268e-19	5.51117e-18	YES	1	0	0.906977	0.0704225	0.95	0.04
a8137	1.81268e-19	5.53024e-18	YES	1	0	0.976744	0.112676	0.98	0.1
a8134	1.81268e-19	5.54944e-18	YES	0	1	0.0697674	0.873239	0	0.91
a8129	1.81268e-19	5.56878e-18	YES	1	0	0.953488	0.112676	0.95	0.12
a8123	1.81268e-19	5.58825e-18	YES	1	0	0.837209	0.0704225	0.9	0.04
a8105	1.81268e-19	5.60786e-18	YES	1	0	0.953488	0.211268	0.98	0.22
a8099	1.81268e-19	5.6276e-18	YES	1	0	0.767442	0.0422535	0.83	0.04
a8073	1.81268e-19	5.64749e-18	YES	1	0	0.883721	0.0140845	0.95	0
a8063	1.81268e-19	5.66752e-18	YES	1	0	0.883721	0.0422535	0.9	0.04
a8015	1.81268e-19	5.68769e-18	YES	1	0	0.697674	0.028169	0.75	0.03
a8008	1.81268e-19	5.708e-18	YES	1	0	0.930233	0.084507	0.95	0.09
a7980	1.81268e-19	5.72846e-18	YES	1	0	0.976744	0.197183	1	0.18
a7959	1.81268e-19	5.74906e-18	YES	1	0	0.930233	0.084507	0.95	0.09
a7957	1.81268e-19	5.76982e-18	YES	1	0	0.953488	0.352113	0.98	0.34
a7954	1.81268e-19	5.79072e-18	YES	1	0	0.976744	0.15493	0.98	0.12
a7943	1.81268e-19	5.81178e-18	YES	1	0	1	0.112676	1	0.1
a7938	1.81268e-19	5.83299e-18	YES	1	0	0.906977	0.0704225	0.93	0.07
a7920	1.81268e-19	5.85436e-18	YES	1	0	0.883721	0.0704225	0.93	0.04
a7913	1.81268e-19	5.87588e-18	YES	1	0	0.953488	0.225352	1	0.21
a7897	1.81268e-19	5.91941e-18	YES	1	0	0.883721	0.028169	0.93	0.03
a7891	1.81268e-19	5.94141e-18	YES	1	0	0.906977	0.239437	0.93	0.22
a7884	1.81268e-19	5.96358e-18	YES	1	0	0.930233	0.15493	0.95	0.16
a7882	1.81268e-19	5.98592e-18	YES	1	0	0.813953	0.0140845	0.85	0
a7876	1.81268e-19	6.00842e-18	YES	1	0	0.906977	0.056338	0.95	0.03
a7843	1.81268e-19	6.05394e-18	YES	1	0	0.813953	0.028169	0.85	0.01
a7839	1.81268e-19	6.07696e-18	YES	1	0	0.860465	0	0.93	0
a7829	1.81268e-19	6.10015e-18	YES	1	0	0.953488	0.323944	0.95	0.29
a7823	1.81268e-19	6.12352e-18	YES	1	0	0.953488	0.0704225	0.95	0.07
a7817	1.81268e-19	6.14708e-18	YES	1	0	0.976744	0.267606	1	0.24
a7811	1.81268e-19	6.17081e-18	YES	1	0	0.906977	0.0422535	0.93	0.03
a7799	1.81268e-19	6.19473e-18	YES	1	0	0.906977	0.28169	0.93	0.28
a7765	1.81268e-19	6.21883e-18	YES	1	0	0.953488	0.0140845	0.95	0.01
a7736	1.81268e-19	6.24312e-18	YES	1	0	0.883721	0.0422535	0.95	0.04
a7710	1.81268e-19	6.26761e-18	YES	1	0	0.883721	0.0422535	0.95	0.01
a7700	1.81268e-19	6.29228e-18	YES	1	0	0.906977	0.28169	0.93	0.28
a7681	1.81268e-19	6.31715e-18	YES	1	0	0.906977	0.112676	0.9	0.09
a7673	1.81268e-19	6.34222e-18	YES	1	0	0.953488	0.28169	1	0.29
a7669	1.81268e-19	6.36749e-18	YES	1	0	0.883721	0.084507	0.93	0.07
a7664	1.81268e-19	6.39296e-18	YES	1	0	0.860465	0.0422535	0.93	0.03
a7661	1.81268e-19	6.41863e-18	YES	1	0	0.930233	0.225352	0.95	0.19
a7631	1.81268e-19	6.44451e-18	YES	1	0	0.953488	0.239437	0.95	0.21
a7611	1.81268e-19	6.47061e-18	YES	1	0	0.883721	0.0422535	0.88	0.04
a7551	1.81268e-19	6.49691e-18	YES	1	0	0.953488	0.084507	0.98	0.06
a7541	1.81268e-19	6.52343e-18	YES	1	0	0.953488	0.197183	0.98	0.16
a7535	1.81268e-19	6.55016e-18	YES	1	0	0.860465	0.267606	0.9	0.25
a6189	1.81268e-19	6.57712e-18	YES	0	1	0.116279	0.802817	0.08	0.84
a6186	1.81268e-19	6.6043e-18	YES	1	0	0.953488	0.28169	0.98	0.25
a6170	1.81268e-19	6.6317e-18	YES	1	0	0.813953	0	0.83	0
a6114	1.81268e-19	6.65933e-18	YES	1	0	0.930233	0.126761	0.95	0.13
a6084	1.81268e-19	6.68719e-18	YES	1	0	0.906977	0.225352	0.95	0.24
a6080	1.81268e-19	6.71529e-18	YES	1	0	0.906977	0.056338	0.93	0.04
a6062	1.81268e-19	6.74363e-18	YES	1	0	0.860465	0.0422535	0.9	0.04
a4533	1.81268e-19	6.7722e-18	YES	1	0	0.953488	0.239437	0.95	0.25
a4516	1.81268e-19	6.80102e-18	YES	1	0	0.953488	0.0985915	0.98	0.07
a4485	1.81268e-19	6.83008e-18	YES	1	0	0.883721	0.0140845	0.95	0
a4473	1.81268e-19	6.8594e-18	YES	1	0	0.883721	0.211268	0.95	0.18
a2920	1.81268e-19	6.91879e-18	YES	1	0	0.906977	0.0985915	0.93	0.06
a2918	1.81268e-19	6.94887e-18	YES	1	0	0.883721	0.0985915	0.9	0.1
a2899	1.81268e-19	6.97921e-18	YES	1	0	0.790698	0.169014	0.8	0.13
a2894	1.81268e-19	7.00982e-18	YES	1	0	0.604651	0.15493	0.65	0.13
a2891	1.81268e-19	7.0407e-18	YES	1	0	0.930233	0.084507	0.93	0.07
a2880	1.81268e-19	7.07186e-18	YES	1	0	0.930233	0.084507	0.98	0.07
a2876	1.81268e-19	7.10329e-18	YES	1	0	0.930233	0.267606	0.95	0.25
a2866	1.81268e-19	7.135e-18	YES	1	0	0.813953	0.0140845	0.85	0
a2840	1.81268e-19	7.16699e-18	YES	1	0	0.627907	0.0985915	0.68	0.06
a2834	1.81268e-19	7.19928e-18	YES	1	0	0.883721	0.0422535	0.93	0.03
a302	1.81268e-19	7.23185e-18	YES	1	0	0.953488	0.295775	1	0.29
a291	1.81268e-19	7.26473e-18	YES	1	0	0.976744	0.112676	0.98	0.12
a286	1.81268e-19	7.2979e-18	YES	1	0	0.953488	0.15493	0.95	0.15
a283	1.81268e-19	7.33137e-18	YES	1	0	0.883721	0.28169	0.9	0.25
a244	1.81268e-19	7.36516e-18	YES	1	0	0.790698	0.084507	0.83	0.07
a8894	1.81268e-19	7.39926e-18	YES	1	0	0.976744	0.295775	0.98	0.26
a8614	1.81268e-19	7.43367e-18	YES	1	0	0.976744	0.239437	0.98	0.22
a8565	1.81268e-19	7.46841e-18	YES	1	0	0.860465	0.056338	0.88	0.04
a6560	1.81268e-19	7.50347e-18	YES	1	0	0.976744	0.0704225	0.98	0.03
a3288	1.81268e-19	7.53887e-18	YES	1	0	0.906977	0.0704225	0.95	0.04
a1017	1.81268e-19	7.5746e-18	YES	1	0	0.930233	0.253521	0.95	0.25
a7716	1.81268e-19	7.61066e-18	YES	1	0	0.906977	0.267606	0.9	0.26
a7516	1.81268e-19	7.64708e-18	YES	1	0	0.930233	0.056338	0.93	0.04
a4452	1.81268e-19	7.68384e-18	YES	1	0	0.930233	0.0985915	0.98	0.07
a2802	1.81268e-19	7.72096e-18	YES	1	0	0.976744	0.0985915	1	0.1
a2793	1.81268e-19	7.75844e-18	YES	1	0	0.976744	0.15493	1	0.15
a5336	1.81268e-19	7.79629e-18	YES	1	0	0.883721	0.126761	0.93	0.1
a7511	1.81268e-19	7.83451e-18	YES	1	0	0.930233	0.0140845	0.93	0
g19255	1.81268e-19	7.8731e-18	YES	1	0	0.953488	0.056338	0.95	0.03
g19226	1.81268e-19	7.91208e-18	YES	1	0	0.837209	0.084507	0.9	0.06
g19173	1.81268e-19	7.95144e-18	YES	1	0	0.744186	0	0.75	0
g18036	1.81268e-19	7.9912e-18	YES	1	0	0.976744	0.28169	1	0.25
g16827	1.81268e-19	8.03135e-18	YES	1	0	0.976744	0.183099	1	0.16
g16707	1.81268e-19	8.07192e-18	YES	1	0	1	0.394366	1	0.37
g16656	1.81268e-19	8.11289e-18	YES	1	0	0.976744	0.28169	1	0.25
g39963	1.81268e-19	8.15428e-18	YES	1	0	0.883721	0.323944	0.9	0.29
g16533	1.81268e-19	8.1961e-18	YES	1	0	0.837209	0.084507	0.88	0.06
g16336	1.81268e-19	8.23835e-18	YES	1	0	0.837209	0.169014	0.85	0.15
g12528	1.81268e-19	8.28103e-18	YES	1	0	1	0.352113	1	0.32
g12527	1.81268e-19	8.32416e-18	YES	1	0	0.883721	0.126761	0.88	0.09
g12411	1.81268e-19	8.36775e-18	YES	1	0	0.813953	0.0985915	0.85	0.09
g12367	1.81268e-19	8.41179e-18	YES	1	0	0.976744	0.28169	1	0.25
g7953	1.81268e-19	8.45629e-18	YES	1	0	0.883721	0	0.88	0
g43282	1.81268e-19	8.50127e-18	YES	1	0	0.976744	0.0704225	1	0.06
Phvul.L003437	1.81268e-19	8.54674e-18	YES	0	1	0.581395	0.816901	0.6	0.85
Phvul.011G092300	1.81268e-19	8.59269e-18	YES	0	1	0.0697674	0.887324	0.05	0.88
Phvul.011G011700	1.81268e-19	8.63913e-18	YES	1	0	1	0.323944	1	0.29
Phvul.011G010100	1.81268e-19	8.68608e-18	YES	1	0	0.906977	0.267606	0.93	0.24
Phvul.011G009232	1.81268e-19	8.73355e-18	YES	1	0	0.883721	0.267606	0.9	0.24
Phvul.011G009000	1.81268e-19	8.78154e-18	YES	1	0	0.883721	0.267606	0.9	0.24
Phvul.011G067300	1.81268e-19	8.83005e-18	YES	1	0	1	0.211268	1	0.21
Phvul.011G195751	1.81268e-19	8.87911e-18	YES	1	0	0.837209	0.028169	0.88	0.03
Phvul.011G194401	1.81268e-19	8.92871e-18	YES	1	0	0.906977	0.0704225	0.95	0.06
Phvul.011G170500	1.81268e-19	8.97887e-18	YES	0	1	0.209302	0.971831	0.15	0.97
g40014	1.81268e-19	9.0296e-18	YES	1	0	0.906977	0.028169	0.9	0.01
Phvul.011G167200	1.81268e-19	9.08091e-18	YES	1	0	0.860465	0.028169	0.88	0.03
Phvul.011G166800	1.81268e-19	9.1328e-18	YES	1	0	0.883721	0.084507	0.93	0.07
Phvul.011G165600	1.81268e-19	9.18528e-18	YES	1	0	0.860465	0.0704225	0.88	0.06
Phvul.011G164500	1.81268e-19	9.23838e-18	YES	0	1	0.186047	0.971831	0.15	0.97
Phvul.011G164400	1.81268e-19	9.29209e-18	YES	1	0	0.883721	0.0422535	0.88	0.04
Phvul.011G164200	1.81268e-19	9.34643e-18	YES	1	0	0.860465	0.0422535	0.85	0.04
g40012	1.81268e-19	9.40141e-18	YES	1	0	0.953488	0.0704225	0.98	0.06
g39796	1.81268e-19	9.45704e-18	YES	1	0	0.930233	0.126761	0.98	0.13
g40008	1.81268e-19	9.51333e-18	YES	1	0	0.930233	0.0422535	0.95	0.03
Phvul.011G046900	1.81268e-19	9.5703e-18	YES	0	1	0.0930233	0.873239	0.05	0.9
Phvul.011G036400	1.81268e-19	9.62795e-18	YES	0	1	0.0930233	0.816901	0.03	0.84
Phvul.011G002500	1.81268e-19	9.6863e-18	YES	1	0	0.930233	0.239437	0.95	0.21
Phvul.011G021900	1.81268e-19	9.74536e-18	YES	1	0	0.883721	0.0985915	0.93	0.09
g43298	1.81268e-19	9.80515e-18	YES	1	0	1	0.352113	1	0.32
g43297	1.81268e-19	9.86568e-18	YES	1	0	1	0.366197	1	0.34
Phvul.011G101200	1.81268e-19	9.92695e-18	YES	0	1	0.0697674	0.943662	0.05	0.94
Phvul.011G013600	1.81268e-19	9.989e-18	YES	1	0	0.976744	0.352113	1	0.32
Phvul.011G013500	1.81268e-19	1.00518e-17	YES	1	0	0.953488	0.338028	0.98	0.31
g39720	1.81268e-19	1.01154e-17	YES	1	0	0.976744	0.15493	1	0.16
g32353	1.81268e-19	1.01799e-17	YES	1	0	0.953488	0.0985915	0.95	0.1
g39772	1.81268e-19	1.02451e-17	YES	1	0	0.976744	0.0704225	0.98	0.07
g32346	1.81268e-19	1.03112e-17	YES	1	0	0.976744	0.0704225	0.98	0.07
Phvul.010G104600	1.81268e-19	1.03782e-17	YES	0	1	0.0465116	0.985915	0.05	0.99
Phvul.010G104300	1.81268e-19	1.0446e-17	YES	0	1	0.0465116	0.985915	0.05	0.99
g39862	1.81268e-19	1.05147e-17	YES	1	0	0.930233	0	0.93	0
g32248	1.81268e-19	1.05844e-17	YES	1	0	0.930233	0	0.93	0
g35829	1.81268e-19	1.08724e-17	YES	1	0	1	0.126761	1	0.1
g29372	1.81268e-19	1.09468e-17	YES	1	0	0.976744	0.225352	0.98	0.24
Phvul.009G249400	1.81268e-19	1.10223e-17	YES	0	1	0.0465116	0.802817	0.03	0.79
Phvul.009G232600	1.81268e-19	1.10989e-17	YES	0	1	0.0697674	0.887324	0.05	0.9
g29947	1.81268e-19	1.11765e-17	YES	1	0	0.976744	0.183099	1	0.16
Phvul.009G207550	1.81268e-19	1.12552e-17	YES	0	1	0.0930233	0.915493	0.1	0.93
Phvul.009G192501	1.81268e-19	1.1335e-17	YES	1	0	1	0.267606	1	0.24
g29567	1.81268e-19	1.1416e-17	YES	1	0	0.930233	0.084507	0.93	0.07
Phvul.009G188201	1.81268e-19	1.14981e-17	YES	0	1	0.0697674	0.943662	0.08	0.96
Phvul.009G185400	1.81268e-19	1.15814e-17	YES	0	1	0.116279	0.943662	0.1	0.96
g29562	1.81268e-19	1.1666e-17	YES	1	0	0.976744	0.0704225	0.98	0.04
Phvul.009G178700	1.81268e-19	1.17518e-17	YES	0	1	0.0930233	0.943662	0.1	0.96
Phvul.009G162400	1.81268e-19	1.19272e-17	YES	0	1	0.0697674	0.929577	0.08	0.94
g32429	1.81268e-19	1.20168e-17	YES	1	0	0.860465	0.0422535	0.85	0.01
Phvul.009G102900	1.81268e-19	1.22942e-17	YES	0	1	0.116279	0.943662	0.1	0.97
g32437	1.81268e-19	1.26844e-17	YES	1	0	0.860465	0.084507	0.9	0.06
Phvul.009G067066	1.81268e-19	1.27859e-17	YES	0	1	0.0697674	0.887324	0.05	0.91
Phvul.009G064150	1.81268e-19	1.2889e-17	YES	0	1	0.0930233	0.887324	0.08	0.91
Phvul.009G059300	1.81268e-19	1.29938e-17	YES	0	1	0.116279	0.887324	0.1	0.91
g43344	1.81268e-19	1.31003e-17	YES	1	0	1	0.028169	1	0.01
Phvul.008G245000	1.81268e-19	1.32086e-17	YES	0	1	0.209302	0.929577	0.18	0.94
Phvul.008G216700	1.81268e-19	1.33187e-17	YES	0	1	0.0930233	0.943662	0.08	0.96
Phvul.008G204000	1.81268e-19	1.34306e-17	YES	0	1	0.0930233	0.957746	0.08	0.97
Phvul.008G195442	1.81268e-19	1.35444e-17	YES	0	1	0.116279	0.943662	0.1	0.96
Phvul.008G231800	1.81268e-19	1.36602e-17	YES	0	1	0.186047	0.929577	0.15	0.97
g35774	1.81268e-19	1.37779e-17	YES	1	0	1	0.197183	1	0.18
Phvul.008G167900	1.81268e-19	1.38977e-17	YES	1	0	1	0.169014	1	0.13
Phvul.008G162000	1.81268e-19	1.40196e-17	YES	1	0	0.883721	0.0422535	0.95	0.01
Phvul.008G135400	1.81268e-19	1.41437e-17	YES	1	0	1	0.112676	1	0.07
Phvul.008G149900	1.81268e-19	1.427e-17	YES	1	0	0.930233	0.028169	0.93	0.01
Phvul.008G144313	1.81268e-19	1.43986e-17	YES	1	0	1	0.366197	1	0.34
Phvul.008G032300	1.81268e-19	1.45295e-17	YES	1	0	0.976744	0.225352	1	0.19
Phvul.008G030600	1.81268e-19	1.46627e-17	YES	1	0	0.976744	0.169014	0.98	0.13
Phvul.008G134050	1.81268e-19	1.47985e-17	YES	1	0	0.930233	0.0140845	0.93	0
Phvul.008G027400	1.81268e-19	1.49368e-17	YES	1	0	0.976744	0.197183	0.98	0.16
Phvul.008G026800	1.81268e-19	1.50777e-17	YES	1	0	0.953488	0.197183	0.95	0.16
Phvul.008G026700	1.81268e-19	1.52213e-17	YES	1	0	0.44186	0.126761	0.43	0.1
Phvul.008G131600	1.81268e-19	1.53677e-17	YES	1	0	0.953488	0.028169	0.95	0
Phvul.008G126437	1.81268e-19	1.55169e-17	YES	1	0	0.976744	0.056338	0.98	0.01
g35944	1.81268e-19	1.5669e-17	YES	1	0	0.930233	0.056338	0.93	0.04
Phvul.008G109400	1.81268e-19	1.58242e-17	YES	0	1	0.0697674	0.985915	0.08	1
Phvul.008G109466	1.81268e-19	1.59824e-17	YES	0	1	0.0697674	0.985915	0.08	1
Phvul.008G109300	1.81268e-19	1.61438e-17	YES	0	1	0.0697674	0.985915	0.08	1
Phvul.008G109200	1.81268e-19	1.63086e-17	YES	0	1	0.0697674	0.985915	0.08	1
Phvul.008G106600	1.81268e-19	1.64767e-17	YES	0	1	0.0697674	0.985915	0.08	1
Phvul.008G097350	1.81268e-19	1.66483e-17	YES	0	1	0.0465116	0.985915	0.05	1
Phvul.007G092500	1.81268e-19	1.70025e-17	YES	1	0	0.953488	0.0985915	0.98	0.07
g39807	1.81268e-19	1.71854e-17	YES	1	0	0.953488	0.0985915	0.98	0.07
g39803	1.81268e-19	1.73722e-17	YES	1	0	0.883721	0.126761	0.93	0.1
g32495	1.81268e-19	1.75631e-17	YES	1	0	0.813953	0.0985915	0.88	0.07
g32494	1.81268e-19	1.77582e-17	YES	1	0	0.883721	0.126761	0.93	0.1
Phvul.007G009900	1.81268e-19	1.81618e-17	YES	1	0	0.860465	0.084507	0.9	0.06
Phvul.007G070100	1.81268e-19	1.83706e-17	YES	0	1	0.139535	0.915493	0.1	0.94
g35943	1.81268e-19	1.88028e-17	YES	1	0	1	0.197183	1	0.16
g35710	1.81268e-19	1.90267e-17	YES	1	0	0.767442	0.028169	0.83	0.03
Phvul.007G038600	1.81268e-19	1.92559e-17	YES	0	1	0.0697674	0.943662	0.05	0.97
Phvul.007G166000	1.81268e-19	1.94907e-17	YES	0	1	0.116279	1	0.05	1
Phvul.007G031300	1.81268e-19	1.97314e-17	YES	0	1	0.139535	0.887324	0.1	0.91
Phvul.007G019700	1.81268e-19	1.9978e-17	YES	0	1	0.209302	0.929577	0.18	0.96
Phvul.006G022200	1.81268e-19	2.02309e-17	YES	0	1	0.0232558	0.71831	0	0.75
g40080	1.81268e-19	2.04903e-17	YES	1	0	0.953488	0.28169	0.98	0.25
g40093	1.81268e-19	2.07564e-17	YES	1	0	0.674419	0.140845	0.68	0.15
Phvul.006G210900	1.81268e-19	2.10295e-17	YES	0	1	0.232558	0.971831	0.18	0.97
g32694	1.81268e-19	2.13099e-17	YES	1	0	0.813953	0.0422535	0.85	0.01
g35938	1.81268e-19	2.15978e-17	YES	1	0	0.906977	0.084507	0.98	0.04
Phvul.006G045700	1.81268e-19	2.21978e-17	YES	1	0	0.953488	0.126761	1	0.09
Phvul.006G031100	1.81268e-19	2.25104e-17	YES	0	1	0.0465116	0.830986	0	0.87
g32481	1.81268e-19	2.2832e-17	YES	1	0	0.976744	0.225352	1	0.22
Phvul.005G053100	1.81268e-19	2.31629e-17	YES	0	1	0.0232558	0.788732	0	0.79
g27114	1.81268e-19	2.35035e-17	YES	1	0	0.976744	0.267606	1	0.25
g29589	1.81268e-19	2.38543e-17	YES	1	0	0.930233	0.253521	0.93	0.22
Phvul.005G130200	1.81268e-19	2.42158e-17	YES	0	1	0.0232558	0.619718	0	0.63
Phvul.005G125900	1.81268e-19	2.45883e-17	YES	0	1	0.0232558	0.535211	0	0.54
Phvul.005G031400	1.81268e-19	2.62006e-17	YES	0	1	0.465116	0.830986	0.45	0.87
Phvul.004G008921	1.81268e-19	2.66373e-17	YES	1	0	0.744186	0.0704225	0.78	0.04
Phvul.004G176800	1.81268e-19	2.70888e-17	YES	0	1	0.209302	0.901408	0.18	0.94
Phvul.004G147900	1.81268e-19	2.75559e-17	YES	0	1	0.0930233	0.901408	0.05	0.91
Phvul.004G129700	1.81268e-19	2.80393e-17	YES	0	1	0.0697674	0.943662	0.05	0.96
Phvul.004G127300	1.81268e-19	2.854e-17	YES	0	1	0.0930233	0.929577	0.08	0.94
Phvul.004G115400	1.81268e-19	2.90589e-17	YES	1	0	0.837209	0.084507	0.85	0.04
Phvul.004G115300	1.81268e-19	2.9597e-17	YES	1	0	0.813953	0.0704225	0.83	0.03
Phvul.004G115200	1.81268e-19	3.01555e-17	YES	1	0	0.860465	0.0704225	0.88	0.03
Phvul.004G115000	1.81268e-19	3.07354e-17	YES	1	0	1	0.28169	1	0.25
Phvul.004G114400	1.81268e-19	3.19648e-17	YES	1	0	0.906977	0.0704225	0.93	0.03
g32357	1.81268e-19	3.26171e-17	YES	1	0	0.953488	0.295775	0.98	0.26
g29456	1.81268e-19	3.32967e-17	YES	1	0	0.906977	0.28169	0.93	0.25
Phvul.004G085300	1.81268e-19	3.40051e-17	YES	1	0	0.976744	0.309859	1	0.28
Phvul.004G084600	1.81268e-19	3.47443e-17	YES	1	0	0.883721	0.28169	0.9	0.25
Phvul.004G096100	1.81268e-19	3.55164e-17	YES	0	1	0.0930233	0.71831	0.08	0.75
Phvul.004G096000	1.81268e-19	3.63236e-17	YES	0	1	0.116279	0.732394	0.08	0.76
Phvul.004G009154	1.81268e-19	3.71684e-17	YES	1	0	0.953488	0.056338	0.98	0.03
Phvul.003G066600	1.81268e-19	3.80533e-17	YES	0	1	0.186047	0.985915	0.13	1
Phvul.003G065900	1.81268e-19	3.89815e-17	YES	0	1	0.186047	0.985915	0.13	1
g39849	1.81268e-19	3.9956e-17	YES	1	0	0.953488	0.0985915	0.98	0.06
Phvul.003G178700	1.81268e-19	4.31957e-17	YES	0	1	0.372093	0.957746	0.33	0.96
Phvul.003G036700	1.81268e-19	4.43955e-17	YES	0	1	0.581395	0.957746	0.55	0.96
Phvul.003G163800	1.81268e-19	4.5664e-17	YES	0	1	0.116279	0.943662	0.05	0.94
g35688	1.81268e-19	4.7007e-17	YES	1	0	0.906977	0.0704225	0.95	0.07
Phvul.003G149700	1.81268e-19	4.84315e-17	YES	0	1	0.209302	0.971831	0.15	0.97
g25143	6.70691e-18	4.96098e-17	NO	1	0.0333333
g20887	6.70691e-18	4.96514e-17	NO	1	0.0333333
a7493	6.70691e-18	4.96932e-17	NO	1	0.0333333
a7473	6.70691e-18	4.9735e-17	NO	1	0.0333333
a7454	6.70691e-18	4.97768e-17	NO	1	0.0333333
a7414	6.70691e-18	4.98188e-17	NO	1	0.0333333
a7404	6.70691e-18	4.98608e-17	NO	1	0.0333333
a7398	6.70691e-18	4.99028e-17	NO	1	0.0333333
Phvul.003G145500	1.81268e-19	4.9945e-17	YES	0	1	0.162791	0.971831	0.1	0.97
a7378	6.70691e-18	4.9945e-17	NO	1	0.0333333
a7248	6.70691e-18	4.99872e-17	NO	1	0.0333333
a7170	6.70691e-18	5.00295e-17	NO	1	0.0333333
a7169	6.70691e-18	5.00719e-17	NO	1	0.0333333
a7135	6.70691e-18	5.01143e-17	NO	1	0.0333333
a7036	6.70691e-18	5.01568e-17	NO	1	0.0333333
a6892	6.70691e-18	5.01994e-17	NO	1	0.0333333
a6879	6.70691e-18	5.0242e-17	NO	1	0.0333333
a6871	6.70691e-18	5.02847e-17	NO	1	0.0333333
a6803	6.70691e-18	5.03275e-17	NO	1	0.0333333
a6774	6.70691e-18	5.03704e-17	NO	1	0.0333333
a6739	6.70691e-18	5.04134e-17	NO	1	0.0333333
a6698	6.70691e-18	5.04564e-17	NO	1	0.0333333
a6621	6.70691e-18	5.04995e-17	NO	1	0.0333333
a6617	6.70691e-18	5.05426e-17	NO	1	0.0333333
a6445	6.70691e-18	5.05859e-17	NO	1	0.0333333
a6444	6.70691e-18	5.06292e-17	NO	1	0.0333333
a6408	6.70691e-18	5.06725e-17	NO	1	0.0333333
a6392	6.70691e-18	5.0716e-17	NO	1	0.0333333
a6353	6.70691e-18	5.07595e-17	NO	1	0.0333333
a6349	6.70691e-18	5.08031e-17	NO	1	0.0333333
a6276	6.70691e-18	5.08468e-17	NO	1	0.0333333
a6230	6.70691e-18	5.08906e-17	NO	1	0.0333333
a6024	6.70691e-18	5.09344e-17	NO	1	0.0333333
a5984	6.70691e-18	5.09783e-17	NO	1	0.0333333
a5911	6.70691e-18	5.10223e-17	NO	1	0.0333333
a5874	6.70691e-18	5.10664e-17	NO	1	0.0333333
a5816	6.70691e-18	5.11105e-17	NO	1	0.0333333
a5793	6.70691e-18	5.11547e-17	NO	1	0.0333333
a5689	6.70691e-18	5.1199e-17	NO	1	0.0333333
a5664	6.70691e-18	5.12434e-17	NO	1	0.0333333
a5631	6.70691e-18	5.12878e-17	NO	1	0.0333333
a5601	6.70691e-18	5.13323e-17	NO	1	0.0333333
a5574	6.70691e-18	5.13769e-17	NO	1	0.0333333
a5560	6.70691e-18	5.14216e-17	NO	1	0.0333333
a7487	5.61931e-18	5.1449e-17	NO	0.972222	0
a5259	6.70691e-18	5.14664e-17	NO	1	0.0333333
a7405	5.61931e-18	5.15025e-17	NO	0.972222	0
a5198	6.70691e-18	5.15112e-17	NO	1	0.0333333
Phvul.003G113200	1.81268e-19	5.15561e-17	YES	0	1	0.116279	0.915493	0.05	0.93
a7369	5.61931e-18	5.15561e-17	NO	0.972222	0
a5037	6.70691e-18	5.16011e-17	NO	1	0.0333333
a7328	5.61931e-18	5.16098e-17	NO	0.972222	0
a5033	6.70691e-18	5.16462e-17	NO	1	0.0333333
a7271	5.61931e-18	5.16636e-17	NO	0.972222	0
a5001	6.70691e-18	5.16913e-17	NO	1	0.0333333
a7207	5.61931e-18	5.17176e-17	NO	0.972222	0
a5002	6.70691e-18	5.17365e-17	NO	1	0.0333333
a7206	5.61931e-18	5.17716e-17	NO	0.972222	0
a4981	6.70691e-18	5.17818e-17	NO	1	0.0333333
a7178	5.61931e-18	5.18258e-17	NO	0.972222	0
a4968	6.70691e-18	5.18272e-17	NO	1	0.0333333
a4955	6.70691e-18	5.18727e-17	NO	1	0.0333333
a7165	5.61931e-18	5.188e-17	NO	0.972222	0
a4926	6.70691e-18	5.19182e-17	NO	1	0.0333333
a7162	5.61931e-18	5.19344e-17	NO	0.972222	0
a4885	6.70691e-18	5.19639e-17	NO	1	0.0333333
a7075	5.61931e-18	5.19889e-17	NO	0.972222	0
a4875	6.70691e-18	5.20096e-17	NO	1	0.0333333
a6973	5.61931e-18	5.20435e-17	NO	0.972222	0
a4823	6.70691e-18	5.20553e-17	NO	1	0.0333333
a6960	5.61931e-18	5.20982e-17	NO	0.972222	0
a4814	6.70691e-18	5.21012e-17	NO	1	0.0333333
a4805	6.70691e-18	5.21471e-17	NO	1	0.0333333
a6933	5.61931e-18	5.21531e-17	NO	0.972222	0
a4804	6.70691e-18	5.21932e-17	NO	1	0.0333333
a6930	5.61931e-18	5.2208e-17	NO	0.972222	0
a4800	6.70691e-18	5.22393e-17	NO	1	0.0333333
a6916	5.61931e-18	5.22631e-17	NO	0.972222	0
a4757	6.70691e-18	5.22855e-17	NO	1	0.0333333
a6870	5.61931e-18	5.23183e-17	NO	0.972222	0
a4715	6.70691e-18	5.23317e-17	NO	1	0.0333333
a6844	5.61931e-18	5.23736e-17	NO	0.972222	0
a4682	6.70691e-18	5.23781e-17	NO	1	0.0333333
a6806	5.61931e-18	5.2429e-17	NO	0.972222	0
a6783	5.61931e-18	5.24846e-17	NO	0.972222	0
a4281	6.70691e-18	5.25176e-17	NO	1	0.0333333
a6727	5.61931e-18	5.25402e-17	NO	0.972222	0
a4250	6.70691e-18	5.25643e-17	NO	1	0.0333333
a6682	5.61931e-18	5.2596e-17	NO	0.972222	0
a4237	6.70691e-18	5.26111e-17	NO	1	0.0333333
a6634	5.61931e-18	5.26519e-17	NO	0.972222	0
a4180	6.70691e-18	5.26579e-17	NO	1	0.0333333
a6627	5.61931e-18	5.27079e-17	NO	0.972222	0
a4117	6.70691e-18	5.27519e-17	NO	1	0.0333333
a6608	5.61931e-18	5.2764e-17	NO	0.972222	0
a4086	6.70691e-18	5.2799e-17	NO	1	0.0333333
a6499	5.61931e-18	5.28203e-17	NO	0.972222	0
a4045	6.70691e-18	5.28462e-17	NO	1	0.0333333
a6422	5.61931e-18	5.28767e-17	NO	0.972222	0
a3844	6.70691e-18	5.28934e-17	NO	1	0.0333333
a6206	5.61931e-18	5.29331e-17	NO	0.972222	0
a3824	6.70691e-18	5.29408e-17	NO	1	0.0333333
a5999	5.61931e-18	5.29898e-17	NO	0.972222	0
a3481	6.70691e-18	5.30358e-17	NO	1	0.0333333
a5905	5.61931e-18	5.30465e-17	NO	0.972222	0
a5861	5.61931e-18	5.31034e-17	NO	0.972222	0
a3413	6.70691e-18	5.31311e-17	NO	1	0.0333333
a5773	5.61931e-18	5.31603e-17	NO	0.972222	0
a3393	6.70691e-18	5.31788e-17	NO	1	0.0333333
a5726	5.61931e-18	5.32174e-17	NO	0.972222	0
a3071	6.70691e-18	5.32267e-17	NO	1	0.0333333
g39986	1.81268e-19	5.32747e-17	YES	1	0	0.860465	0.084507	0.93	0.07
a3038	6.70691e-18	5.32747e-17	NO	1	0.0333333
a5663	5.61931e-18	5.32747e-17	NO	0.972222	0
a3035	6.70691e-18	5.33227e-17	NO	1	0.0333333
a5653	5.61931e-18	5.3332e-17	NO	0.972222	0
a3029	6.70691e-18	5.33708e-17	NO	1	0.0333333
a5618	5.61931e-18	5.33895e-17	NO	0.972222	0
a3021	6.70691e-18	5.3419e-17	NO	1	0.0333333
a5612	5.61931e-18	5.34471e-17	NO	0.972222	0
a3006	6.70691e-18	5.34673e-17	NO	1	0.0333333
a5559	5.61931e-18	5.35048e-17	NO	0.972222	0
a2949	6.70691e-18	5.35157e-17	NO	1	0.0333333
a5472	5.61931e-18	5.35626e-17	NO	0.972222	0
a2937	6.70691e-18	5.35642e-17	NO	1	0.0333333
a2780	6.70691e-18	5.36128e-17	NO	1	0.0333333
a5293	5.61931e-18	5.36206e-17	NO	0.972222	0
a2772	6.70691e-18	5.36614e-17	NO	1	0.0333333
a5199	5.61931e-18	5.36787e-17	NO	0.972222	0
a2700	6.70691e-18	5.37101e-17	NO	1	0.0333333
a5101	5.61931e-18	5.37369e-17	NO	0.972222	0
a2696	6.70691e-18	5.3759e-17	NO	1	0.0333333
a5086	5.61931e-18	5.37953e-17	NO	0.972222	0
a2638	6.70691e-18	5.38079e-17	NO	1	0.0333333
a5043	5.61931e-18	5.38537e-17	NO	0.972222	0
a2607	6.70691e-18	5.38569e-17	NO	1	0.0333333
a2570	6.70691e-18	5.3906e-17	NO	1	0.0333333
a5006	5.61931e-18	5.39123e-17	NO	0.972222	0
a2528	6.70691e-18	5.39552e-17	NO	1	0.0333333
a4999	5.61931e-18	5.39711e-17	NO	0.972222	0
a2493	6.70691e-18	5.40044e-17	NO	1	0.0333333
a4997	5.61931e-18	5.40299e-17	NO	0.972222	0
a2463	6.70691e-18	5.40538e-17	NO	1	0.0333333
a4956	5.61931e-18	5.40889e-17	NO	0.972222	0
a2440	6.70691e-18	5.41033e-17	NO	1	0.0333333
a4789	5.61931e-18	5.4148e-17	NO	0.972222	0
a2435	6.70691e-18	5.41528e-17	NO	1	0.0333333
a2418	6.70691e-18	5.42024e-17	NO	1	0.0333333
a4784	5.61931e-18	5.42072e-17	NO	0.972222	0
a2380	6.70691e-18	5.42522e-17	NO	1	0.0333333
a4772	5.61931e-18	5.42666e-17	NO	0.972222	0
a2353	6.70691e-18	5.4302e-17	NO	1	0.0333333
a4450	5.61931e-18	5.43261e-17	NO	0.972222	0
a2332	6.70691e-18	5.43519e-17	NO	1	0.0333333
a4229	5.61931e-18	5.43858e-17	NO	0.972222	0
a2325	6.70691e-18	5.44019e-17	NO	1	0.0333333
a4225	5.61931e-18	5.44455e-17	NO	0.972222	0
a2179	6.70691e-18	5.4452e-17	NO	1	0.0333333
a2096	6.70691e-18	5.45022e-17	NO	1	0.0333333
a4216	5.61931e-18	5.45054e-17	NO	0.972222	0
a2093	6.70691e-18	5.45525e-17	NO	1	0.0333333
a4211	5.61931e-18	5.45654e-17	NO	0.972222	0
a2077	6.70691e-18	5.46028e-17	NO	1	0.0333333
a4176	5.61931e-18	5.46256e-17	NO	0.972222	0
a2009	6.70691e-18	5.46533e-17	NO	1	0.0333333
a4061	5.61931e-18	5.46859e-17	NO	0.972222	0
a1986	6.70691e-18	5.47039e-17	NO	1	0.0333333
a4004	5.61931e-18	5.47463e-17	NO	0.972222	0
a1906	6.70691e-18	5.47545e-17	NO	1	0.0333333
a1853	6.70691e-18	5.48052e-17	NO	1	0.0333333
a3894	5.61931e-18	5.48069e-17	NO	0.972222	0
a1847	6.70691e-18	5.48561e-17	NO	1	0.0333333
a3888	5.61931e-18	5.48676e-17	NO	0.972222	0
a1636	6.70691e-18	5.4907e-17	NO	1	0.0333333
a3886	5.61931e-18	5.49284e-17	NO	0.972222	0
a1499	6.70691e-18	5.49581e-17	NO	1	0.0333333
a3838	5.61931e-18	5.49894e-17	NO	0.972222	0
a1469	6.70691e-18	5.50092e-17	NO	1	0.0333333
a3788	5.61931e-18	5.50505e-17	NO	0.972222	0
a1354	6.70691e-18	5.50604e-17	NO	1	0.0333333
g29609	1.81268e-19	5.51117e-17	YES	1	0	0.860465	0.0140845	0.93	0
a1347	6.70691e-18	5.51117e-17	NO	0	0.966667
a3498	5.61931e-18	5.51117e-17	NO	0.972222	0
a3492	5.61931e-18	5.51731e-17	NO	0.972222	0
a583	6.70691e-18	5.52146e-17	NO	1	0.0333333
a3451	5.61931e-18	5.52346e-17	NO	0.972222	0
a541	6.70691e-18	5.52662e-17	NO	1	0.0333333
a538	6.70691e-18	5.53179e-17	NO	1	0.0333333
a3400	5.61931e-18	5.5358e-17	NO	0.972222	0
a495	6.70691e-18	5.53697e-17	NO	1	0.0333333
a3076	5.61931e-18	5.54199e-17	NO	0.972222	0
a475	6.70691e-18	5.54216e-17	NO	1	0.0333333
a433	6.70691e-18	5.54736e-17	NO	1	0.0333333
a3023	5.61931e-18	5.5482e-17	NO	0.972222	0
a353	6.70691e-18	5.55257e-17	NO	1	0.0333333
a2981	5.61931e-18	5.55442e-17	NO	0.972222	0
a8982	6.70691e-18	5.55779e-17	NO	1	0.0333333
a2637	5.61931e-18	5.56065e-17	NO	0.972222	0
a2582	5.61931e-18	5.5669e-17	NO	0.972222	0
a2524	5.61931e-18	5.57316e-17	NO	0.972222	0
a8625	6.70691e-18	5.5735e-17	NO	1	0.0333333
a8555	6.70691e-18	5.57876e-17	NO	1	0.0333333
a2512	5.61931e-18	5.57944e-17	NO	0.972222	0
a8532	6.70691e-18	5.58403e-17	NO	1	0.0333333
a2469	5.61931e-18	5.58573e-17	NO	0.972222	0
a8515	6.70691e-18	5.58931e-17	NO	1	0.0333333
a2399	5.61931e-18	5.59203e-17	NO	0.972222	0
a8508	6.70691e-18	5.59459e-17	NO	1	0.0333333
a2347	5.61931e-18	5.59835e-17	NO	0.972222	0
a8440	6.70691e-18	5.59989e-17	NO	1	0.0333333
a2306	5.61931e-18	5.60469e-17	NO	0.972222	0
a8274	6.70691e-18	5.6052e-17	NO	1	0.0333333
a7630	6.70691e-18	5.61052e-17	NO	1	0.0333333
a2217	5.61931e-18	5.61103e-17	NO	0.972222	0
a5188	6.70691e-18	5.61585e-17	NO	1	0.0333333
a2200	5.61931e-18	5.6174e-17	NO	0.972222	0
a4998	6.70691e-18	5.62118e-17	NO	1	0.0333333
a1914	5.61931e-18	5.62377e-17	NO	0.972222	0
a4828	6.70691e-18	5.62653e-17	NO	0	0.966667
a1740	5.61931e-18	5.63016e-17	NO	0.972222	0
a4721	6.70691e-18	5.63189e-17	NO	1	0.0333333
a1564	5.61931e-18	5.63657e-17	NO	0.972222	0
a4712	6.70691e-18	5.63726e-17	NO	1	0.0333333
a3648	6.70691e-18	5.64264e-17	NO	1	0.0333333
a442	5.61931e-18	5.64942e-17	NO	0.972222	0
a3059	6.70691e-18	5.65343e-17	NO	1	0.0333333
a355	5.61931e-18	5.65587e-17	NO	0.972222	0
a2859	6.70691e-18	5.65884e-17	NO	1	0.0333333
a111	5.61931e-18	5.66233e-17	NO	0.972222	0
a2487	6.70691e-18	5.66426e-17	NO	1	0.0333333
a45	5.61931e-18	5.66881e-17	NO	0.972222	0
a8165	6.70691e-18	5.66969e-17	NO	1	0.0333333
a8135	6.70691e-18	5.67513e-17	NO	1	0.0333333
a18	5.61931e-18	5.67531e-17	NO	0.972222	0
a7941	6.70691e-18	5.68058e-17	NO	1	0.0333333
a9031	5.61931e-18	5.68181e-17	NO	0.972222	0
a7871	6.70691e-18	5.68604e-17	NO	1	0.0333333
a8926	5.61931e-18	5.68834e-17	NO	0.972222	0
a7844	6.70691e-18	5.69152e-17	NO	1	0.0333333
a8897	5.61931e-18	5.69488e-17	NO	0.972222	0
a7806	6.70691e-18	5.697e-17	NO	1	0.0333333
Phvul.003G096301	1.81268e-19	5.708e-17	YES	0	1	0.139535	0.985915	0.08	1
a7686	6.70691e-18	5.708e-17	NO	1	0.0333333
a8781	5.61931e-18	5.708e-17	NO	0.972222	0
a7680	6.70691e-18	5.71351e-17	NO	1	0.0333333
a8682	5.61931e-18	5.71458e-17	NO	0.972222	0
a7595	6.70691e-18	5.71904e-17	NO	1	0.0333333
a8650	5.61931e-18	5.72118e-17	NO	0.972222	0
a7563	6.70691e-18	5.72458e-17	NO	1	0.0333333
a8596	5.61931e-18	5.72779e-17	NO	0.972222	0
a7561	6.70691e-18	5.73012e-17	NO	1	0.0333333
a8537	5.61931e-18	5.73442e-17	NO	0.972222	0
a7534	6.70691e-18	5.73568e-17	NO	1	0.0333333
a8495	5.61931e-18	5.74107e-17	NO	0.972222	0
a6100	6.70691e-18	5.74125e-17	NO	1	0.0333333
a6098	6.70691e-18	5.74683e-17	NO	1	0.0333333
a8350	5.61931e-18	5.74773e-17	NO	0.972222	0
a4557	6.70691e-18	5.75242e-17	NO	1	0.0333333
a8328	5.61931e-18	5.7544e-17	NO	0.972222	0
a4527	6.70691e-18	5.75802e-17	NO	1	0.0333333
a8279	5.61931e-18	5.7611e-17	NO	0.972222	0
a7348	5.61931e-18	5.7678e-17	NO	0.972222	0
a4467	6.70691e-18	5.76925e-17	NO	1	0.0333333
a4295	5.61931e-18	5.77453e-17	NO	0.972222	0
a2923	6.70691e-18	5.77489e-17	NO	1	0.0333333
a2871	6.70691e-18	5.78053e-17	NO	1	0.0333333
a4278	5.61931e-18	5.78126e-17	NO	0.972222	0
a2833	6.70691e-18	5.78619e-17	NO	1	0.0333333
a4063	5.61931e-18	5.78802e-17	NO	0.972222	0
a2818	6.70691e-18	5.79186e-17	NO	1	0.0333333
a3834	5.61931e-18	5.79479e-17	NO	0.972222	0
a328	6.70691e-18	5.79754e-17	NO	1	0.0333333
a8145	5.61931e-18	5.80157e-17	NO	0.972222	0
a295	6.70691e-18	5.80323e-17	NO	1	0.0333333
a8031	5.61931e-18	5.80837e-17	NO	0.972222	0
a282	6.70691e-18	5.80893e-17	NO	1	0.0333333
a7788	6.70691e-18	5.81464e-17	NO	1	0.0333333
a7996	5.61931e-18	5.81519e-17	NO	0.972222	0
g17116	6.70691e-18	5.82036e-17	NO	1	0.0333333
a7948	5.61931e-18	5.82202e-17	NO	0.972222	0
g16711	6.70691e-18	5.82609e-17	NO	1	0.0333333
a7791	5.61931e-18	5.82887e-17	NO	0.972222	0
g16710	6.70691e-18	5.83184e-17	NO	1	0.0333333
a7790	5.61931e-18	5.83574e-17	NO	0.972222	0
g16709	6.70691e-18	5.8376e-17	NO	1	0.0333333
a7755	5.61931e-18	5.84262e-17	NO	0.972222	0
g8286	6.70691e-18	5.84337e-17	NO	1	0.0333333
a7665	5.61931e-18	5.84952e-17	NO	0.972222	0
Phvul.011G194600	6.70691e-18	5.85494e-17	NO	1	0.0333333
a6190	5.61931e-18	5.85643e-17	NO	0.972222	0
Phvul.011G170400	6.70691e-18	5.86074e-17	NO	0	0.966667
a2900	5.61931e-18	5.86336e-17	NO	0.972222	0
Phvul.011G164700	6.70691e-18	5.86655e-17	NO	1	0.0333333
a2895	5.61931e-18	5.87031e-17	NO	0.972222	0
g39799	6.70691e-18	5.87238e-17	NO	1	0.0333333
a323	5.61931e-18	5.87727e-17	NO	0.972222	0
Phvul.011G075800	6.70691e-18	5.87822e-17	NO	1	0.0333333
Phvul.011G021500	6.70691e-18	5.88407e-17	NO	1	0.0333333
a266	5.61931e-18	5.88425e-17	NO	0.972222	0
Phvul.011G018200	6.70691e-18	5.88993e-17	NO	1	0.0333333
a261	5.61931e-18	5.89125e-17	NO	0.972222	0
Phvul.011G017200	6.70691e-18	5.8958e-17	NO	1	0.0333333
a8949	5.61931e-18	5.89827e-17	NO	0.972222	0
g39713	6.70691e-18	5.90168e-17	NO	1	0.0333333
a7520	5.61931e-18	5.9053e-17	NO	0.972222	0
Phvul.010G033866	6.70691e-18	5.90758e-17	NO	1	0.0333333
g16497	5.61931e-18	5.91234e-17	NO	0.972222	0
Phvul.010G106600	6.70691e-18	5.91349e-17	NO	0	0.966667
g43252	1.81268e-19	5.91941e-17	YES	1	0	0.953488	0.309859	0.95	0.28
Phvul.010G106500	6.70691e-18	5.91941e-17	NO	0	0.966667
g16480	5.61931e-18	5.91941e-17	NO	0.972222	0
g32434	6.70691e-18	5.92534e-17	NO	1	0.0333333
g12669	5.61931e-18	5.92649e-17	NO	0.972222	0
g35857	6.70691e-18	5.93128e-17	NO	1	0.0333333
g7793	5.61931e-18	5.93358e-17	NO	0.972222	0
g7792	5.61931e-18	5.9407e-17	NO	0.972222	0
Phvul.009G067033	6.70691e-18	5.9432e-17	NO	0	0.966667
Phvul.L001674	5.61931e-18	5.94783e-17	NO	0.972222	0
g32365	5.61931e-18	5.95498e-17	NO	0.972222	0
g35775	6.70691e-18	5.96118e-17	NO	1	0.0333333
Phvul.011G013400	5.61931e-18	5.96215e-17	NO	0.972222	0
Phvul.008G048200	6.70691e-18	5.96719e-17	NO	0	0.966667
Phvul.010G132433	5.61931e-18	5.96933e-17	NO	0.972222	0
Phvul.009G081666	5.61931e-18	5.97653e-17	NO	0.972222	0
Phvul.008G030100	6.70691e-18	5.97926e-17	NO	1	0.0333333
Phvul.008G027200	5.61931e-18	5.98375e-17	NO	0.972222	0
Phvul.008G028200	6.70691e-18	5.98531e-17	NO	1	0.0333333
Phvul.008G027000	5.61931e-18	5.99098e-17	NO	0.972222	0
Phvul.007G073700	6.70691e-18	5.99137e-17	NO	0	0.966667
Phvul.008G026900	5.61931e-18	5.99824e-17	NO	0.972222	0
Phvul.007G024300	6.70691e-18	6.00354e-17	NO	1	0.0333333
Phvul.006G197100	5.61931e-18	6.00551e-17	NO	0.972222	0
Phvul.007G022600	6.70691e-18	6.00964e-17	NO	1	0.0333333
Phvul.006G041600	5.61931e-18	6.01279e-17	NO	0.972222	0
Phvul.007G017200	6.70691e-18	6.01575e-17	NO	1	0.0333333
Phvul.006G041700	5.61931e-18	6.0201e-17	NO	0.972222	0
Phvul.006G198400	6.70691e-18	6.02188e-17	NO	1	0.0333333
Phvul.006G041800	5.61931e-18	6.02742e-17	NO	0.972222	0
g32534	6.70691e-18	6.02802e-17	NO	1	0.0333333
Phvul.006G047500	6.70691e-18	6.03417e-17	NO	0	0.966667
Phvul.006G041900	5.61931e-18	6.03477e-17	NO	0.972222	0
Phvul.006G047100	6.70691e-18	6.04033e-17	NO	1	0.0333333
g40071	6.70691e-18	6.04651e-17	NO	1	0.0333333
Phvul.006G042000	5.61931e-18	6.0495e-17	NO	0.972222	0
Phvul.004G117350	6.70691e-18	6.0527e-17	NO	1	0.0333333
Phvul.005G021800	5.61931e-18	6.0569e-17	NO	0.972222	0
Phvul.004G084400	6.70691e-18	6.0589e-17	NO	1	0.0333333
Phvul.004G011800	5.61931e-18	6.06431e-17	NO	0.972222	0
g29539	6.70691e-18	6.06511e-17	NO	1	0.0333333
Phvul.004G009536	5.61931e-18	6.07174e-17	NO	0.972222	0
g39990	6.70691e-18	6.07758e-17	NO	1	0.0333333
g39847	5.61931e-18	6.07919e-17	NO	0.972222	0
g32289	6.70691e-18	6.08383e-17	NO	1	0.0333333
a6401	5.61931e-18	6.08666e-17	NO	0.0277778	1
Phvul.003G029300	6.70691e-18	6.0901e-17	NO	0	0.966667
a5633	5.61931e-18	6.09415e-17	NO	0.0277778	1
g32507	6.70691e-18	6.09638e-17	NO	1	0.0333333
a5490	5.61931e-18	6.10165e-17	NO	0.0277778	1
g39846	6.70691e-18	6.10897e-17	NO	1	0.0333333
a3856	5.61931e-18	6.10918e-17	NO	0.0277778	1
Phvul.L001663	5.61931e-18	6.11672e-17	NO	0.0277778	1
Phvul.002G011100	6.70691e-18	6.12162e-17	NO	0	0.966667
Phvul.L001638	5.61931e-18	6.12428e-17	NO	0.0277778	1
Phvul.001G258200	6.70691e-18	6.12797e-17	NO	0	0.966667
Phvul.011G170700	5.61931e-18	6.13186e-17	NO	0.0277778	1
Phvul.011G141100	5.61931e-18	6.13946e-17	NO	0.0277778	1
Phvul.002G005000	1.81268e-19	6.14708e-17	YES	1	0	0.976744	0.169014	0.98	0.13
Phvul.011G141000	5.61931e-18	6.14708e-17	NO	0.0277778	1
Phvul.011G037100	5.61931e-18	6.15471e-17	NO	0.0277778	1
Phvul.011G037000	5.61931e-18	6.16237e-17	NO	0.0277778	1
Phvul.010G068900	5.61931e-18	6.17004e-17	NO	0.0277778	1
Phvul.009G217301	5.61931e-18	6.17773e-17	NO	0.0277778	1
Phvul.009G188150	5.61931e-18	6.18545e-17	NO	0.0277778	1
Phvul.009G173900	5.61931e-18	6.19318e-17	NO	0.0277778	1
Phvul.009G070700	5.61931e-18	6.20093e-17	NO	0.0277778	1
Phvul.008G247500	5.61931e-18	6.2087e-17	NO	0.0277778	1
Phvul.008G110500	5.61931e-18	6.21649e-17	NO	0.0277778	1
Phvul.007G044400	5.61931e-18	6.2243e-17	NO	0.0277778	1
g27085	5.61931e-18	6.23213e-17	NO	0.0277778	1
Phvul.006G069400	5.61931e-18	6.23998e-17	NO	0.0277778	1
Phvul.005G057400	5.61931e-18	6.24785e-17	NO	0.0277778	1
Phvul.005G115400	5.61931e-18	6.25574e-17	NO	0.0277778	1
Phvul.005G026000	5.61931e-18	6.26364e-17	NO	0.0277778	1
Phvul.004G103300	5.61931e-18	6.27157e-17	NO	0.0277778	1
Phvul.003G251800	5.61931e-18	6.27952e-17	NO	0.0277778	1
Phvul.003G113100	5.61931e-18	6.28749e-17	NO	0.0277778	1
Phvul.002G313300	5.61931e-18	6.29548e-17	NO	0.0277778	1
Phvul.002G302704	5.61931e-18	6.30349e-17	NO	0.0277778	1
Phvul.002G278800	5.61931e-18	6.31152e-17	NO	0.0277778	1
Phvul.002G114600	5.61931e-18	6.31957e-17	NO	0.0277778	1
Phvul.002G081700	5.61931e-18	6.32764e-17	NO	0.0277778	1
Phvul.001G068700	5.61931e-18	6.33573e-17	NO	0.0277778	1
Phvul.001G162200	5.61931e-18	6.34384e-17	NO	0.0277778	1
Phvul.001G146100	5.61931e-18	6.35198e-17	NO	0.0277778	1
Phvul.001G096500	5.61931e-18	6.36013e-17	NO	0.0277778	1
g39843	1.81268e-19	6.65933e-17	YES	1	0	0.953488	0.169014	0.98	0.15
g29402	1.81268e-19	6.94887e-17	YES	1	0	0.953488	0.056338	1	0.04
g39816	1.81268e-19	7.26473e-17	YES	1	0	0.953488	0.0422535	0.95	0.01
g32473	1.81268e-19	7.61066e-17	YES	1	0	0.860465	0.0140845	0.9	0.01
Phvul.002G212200	1.81268e-19	7.9912e-17	YES	0	1	0.139535	0.971831	0.1	0.97
Phvul.002G144100	1.81268e-19	8.87911e-17	YES	0	1	0.116279	0.774648	0.08	0.78
Phvul.002G142300	1.81268e-19	9.40141e-17	YES	0	1	0.186047	0.802817	0.15	0.81
g29429	1.81268e-19	9.989e-17	YES	1	0	0.906977	0.211268	0.93	0.21
Phvul.002G134500	1.81268e-19	1.06549e-16	YES	0	1	0.116279	0.788732	0.08	0.79
g39881	1.81268e-19	1.1416e-16	YES	1	0	0.930233	0.323944	0.93	0.29
Phvul.002G116500	1.81268e-19	1.22942e-16	YES	1	0	1	0.309859	1	0.28
g32512	1.81268e-19	1.33187e-16	YES	1	0	0.953488	0.338028	0.95	0.31
g43373	1.81268e-19	1.59824e-16	YES	1	0	0.930233	0.126761	0.95	0.09
g35872	1.81268e-19	1.77582e-16	YES	1	0	0.976744	0.112676	0.98	0.12
g35873	1.81268e-19	1.9978e-16	YES	1	0	0.953488	0.126761	0.95	0.13
g39973	1.81268e-19	2.2832e-16	YES	1	0	0.930233	0.0985915	0.98	0.07
g39972	1.81268e-19	2.66373e-16	YES	1	0	0.906977	0.0985915	0.95	0.07
g35657	1.81268e-19	3.19648e-16	YES	1	0	0.906977	0.0704225	0.95	0.04
Phvul.001G037800	1.81268e-19	3.9956e-16	YES	0	1	0.162791	0.929577	0.1	0.96
Phvul.001G122700	1.81268e-19	5.32747e-16	YES	0	1	0.116279	0.929577	0.05	0.96
a7466	8.99089e-17	6.13091e-16	NO	0.944444	0
a7372	8.99089e-17	6.13566e-16	NO	0.944444	0
a7297	8.99089e-17	6.14041e-16	NO	0.944444	0
a7288	8.99089e-17	6.14517e-16	NO	0.944444	0
a7238	8.99089e-17	6.14994e-16	NO	0.944444	0
a7213	8.99089e-17	6.15471e-16	NO	0.944444	0
a7200	8.99089e-17	6.15949e-16	NO	0.944444	0
a7044	8.99089e-17	6.16428e-16	NO	0.944444	0
a6988	8.99089e-17	6.16908e-16	NO	0.944444	0
a6958	8.99089e-17	6.17388e-16	NO	0.944444	0
a6696	8.99089e-17	6.1787e-16	NO	0.944444	0
a6626	8.99089e-17	6.18352e-16	NO	0.944444	0
a6618	8.99089e-17	6.18834e-16	NO	0.944444	0
a6607	8.99089e-17	6.19318e-16	NO	0.944444	0
a6442	8.99089e-17	6.19802e-16	NO	0.944444	0
a6398	8.99089e-17	6.20287e-16	NO	0.944444	0
a6391	8.99089e-17	6.20773e-16	NO	0.944444	0
a6319	8.99089e-17	6.21259e-16	NO	0.944444	0
a6278	8.99089e-17	6.21747e-16	NO	0.944444	0
a6250	8.99089e-17	6.22235e-16	NO	0.944444	0
a6233	8.99089e-17	6.22723e-16	NO	0.944444	0
a5876	8.99089e-17	6.23213e-16	NO	0.944444	0
a5781	8.99089e-17	6.23703e-16	NO	0.944444	0
a5732	8.99089e-17	6.24194e-16	NO	0.944444	0
a5711	8.99089e-17	6.24686e-16	NO	0.944444	0
a5526	8.99089e-17	6.25179e-16	NO	0.944444	0
a5357	8.99089e-17	6.25672e-16	NO	0.944444	0
a5333	8.99089e-17	6.26167e-16	NO	0.944444	0
a4947	8.99089e-17	6.26662e-16	NO	0.944444	0
a4911	8.99089e-17	6.27157e-16	NO	0.944444	0
a4831	8.99089e-17	6.27654e-16	NO	0.944444	0
a4705	8.99089e-17	6.28151e-16	NO	0.944444	0
a4649	8.99089e-17	6.28649e-16	NO	0.944444	0
a4598	8.99089e-17	6.29148e-16	NO	0.944444	0
a4333	8.99089e-17	6.29648e-16	NO	0.944444	0
a4182	8.99089e-17	6.3065e-16	NO	0.944444	0
a3736	8.99089e-17	6.31152e-16	NO	0.944444	0
a3505	8.99089e-17	6.31655e-16	NO	0.944444	0
a3474	8.99089e-17	6.32159e-16	NO	0.944444	0
a3284	8.99089e-17	6.32663e-16	NO	0.0555556	1
a3190	8.99089e-17	6.33168e-16	NO	0.944444	0
a3159	8.99089e-17	6.33675e-16	NO	0.944444	0
a3114	8.99089e-17	6.34181e-16	NO	0.944444	0
a3106	8.99089e-17	6.34689e-16	NO	0.944444	0
a3068	8.99089e-17	6.35198e-16	NO	0.944444	0
a2632	8.99089e-17	6.35707e-16	NO	0.944444	0
a2503	8.99089e-17	6.36217e-16	NO	0.944444	0
a2155	8.99089e-17	6.36728e-16	NO	0.944444	0
a2118	8.99089e-17	6.3724e-16	NO	0.944444	0
a2094	8.99089e-17	6.37753e-16	NO	0.944444	0
a2031	8.99089e-17	6.38266e-16	NO	0.944444	0
a1389	8.99089e-17	6.38781e-16	NO	0.944444	0
a1346	8.99089e-17	6.39296e-16	NO	0.944444	0
a1343	8.99089e-17	6.39812e-16	NO	0.944444	0
a1203	8.99089e-17	6.40329e-16	NO	0.944444	0
a1049	8.99089e-17	6.40846e-16	NO	0.944444	0
a613	8.99089e-17	6.41884e-16	NO	0.944444	0
a604	8.99089e-17	6.42404e-16	NO	0.944444	0
a490	8.99089e-17	6.42925e-16	NO	0.944444	0
a175	8.99089e-17	6.43447e-16	NO	0.944444	0
a42	8.99089e-17	6.4397e-16	NO	0.944444	0
a8343	8.99089e-17	6.45018e-16	NO	0.944444	0
a8055	8.99089e-17	6.45543e-16	NO	0.944444	0
a4140	8.99089e-17	6.46069e-16	NO	0.944444	0
a3946	8.99089e-17	6.46596e-16	NO	0.944444	0
a3755	8.99089e-17	6.47124e-16	NO	0.0555556	1
a3119	8.99089e-17	6.47653e-16	NO	0.944444	0
a8156	8.99089e-17	6.48182e-16	NO	0.944444	0
a7928	8.99089e-17	6.48713e-16	NO	0.944444	0
a7886	8.99089e-17	6.49244e-16	NO	0.944444	0
a2860	8.99089e-17	6.49776e-16	NO	0.944444	0
a2839	8.99089e-17	6.50309e-16	NO	0.944444	0
a6968	8.99089e-17	6.50843e-16	NO	0.944444	0
g16512	8.99089e-17	6.51378e-16	NO	0.944444	0
g40015	8.99089e-17	6.51914e-16	NO	0.944444	0
g32302	8.99089e-17	6.5245e-16	NO	0.944444	0
Phvul.010G118900	8.99089e-17	6.52987e-16	NO	0.0555556	1
g29520	8.99089e-17	6.53526e-16	NO	0.944444	0
g43330	8.99089e-17	6.54065e-16	NO	0.944444	0
Phvul.009G192600	8.99089e-17	6.54605e-16	NO	0.944444	0
Phvul.008G288300	8.99089e-17	6.55146e-16	NO	0.0555556	1
Phvul.008G244500	8.99089e-17	6.55688e-16	NO	0.0555556	1
g32394	8.99089e-17	6.56231e-16	NO	0.944444	0
Phvul.008G027100	8.99089e-17	6.56774e-16	NO	0.944444	0
Phvul.008G109532	8.99089e-17	6.57319e-16	NO	0.0555556	1
Phvul.007G070200	8.99089e-17	6.57865e-16	NO	0.0555556	1
Phvul.006G116700	8.99089e-17	6.58411e-16	NO	0.0555556	1
Phvul.005G060400	8.99089e-17	6.58958e-16	NO	0.0555556	1
g43293	8.99089e-17	6.59507e-16	NO	0.944444	0
Phvul.004G103400	8.99089e-17	6.60056e-16	NO	0.0555556	1
Phvul.003G170700	8.99089e-17	6.61157e-16	NO	0.0555556	1
Phvul.002G003400	8.99089e-17	6.61709e-16	NO	0.0555556	1
Phvul.001G069500	8.99089e-17	6.62815e-16	NO	0.0555556	1
Phvul.001G059600	8.99089e-17	6.6337e-16	NO	0.0555556	1
Phvul.001G123500	8.99089e-17	6.64482e-16	NO	0.0555556	1
a7491	1.27431e-16	7.85708e-16	NO	1	0.0666667
a7490	1.27431e-16	7.86258e-16	NO	1	0.0666667
a7425	1.27431e-16	7.86808e-16	NO	1	0.0666667
a7364	1.27431e-16	7.8736e-16	NO	1	0.0666667
a7293	1.27431e-16	7.87912e-16	NO	1	0.0666667
a7273	1.27431e-16	7.88465e-16	NO	1	0.0666667
a7266	1.27431e-16	7.89019e-16	NO	1	0.0666667
a7242	1.27431e-16	7.89573e-16	NO	1	0.0666667
a7184	1.27431e-16	7.90128e-16	NO	1	0.0666667
a7148	1.27431e-16	7.90684e-16	NO	1	0.0666667
a7042	1.27431e-16	7.91241e-16	NO	1	0.0666667
a6915	1.27431e-16	7.91799e-16	NO	1	0.0666667
a6908	1.27431e-16	7.92357e-16	NO	1	0.0666667
a6748	1.27431e-16	7.92916e-16	NO	1	0.0666667
a6741	1.27431e-16	7.93476e-16	NO	1	0.0666667
a6711	1.27431e-16	7.94037e-16	NO	1	0.0666667
a6693	1.27431e-16	7.94599e-16	NO	1	0.0666667
a6524	1.27431e-16	7.95161e-16	NO	1	0.0666667
a6431	1.27431e-16	7.95724e-16	NO	1	0.0666667
a6377	1.27431e-16	7.96288e-16	NO	1	0.0666667
a6305	1.27431e-16	7.96853e-16	NO	1	0.0666667
a6262	1.27431e-16	7.97418e-16	NO	1	0.0666667
a6015	1.27431e-16	7.97985e-16	NO	1	0.0666667
a5910	1.27431e-16	7.98552e-16	NO	1	0.0666667
Phvul.001G110601	1.81268e-19	7.9912e-16	YES	0	1	0.116279	0.929577	0.05	0.96
a5872	1.27431e-16	7.9912e-16	NO	1	0.0666667
a5688	1.27431e-16	7.99689e-16	NO	1	0.0666667
a5647	1.27431e-16	8.00258e-16	NO	1	0.0666667
a5613	1.27431e-16	8.00829e-16	NO	1	0.0666667
a5514	1.27431e-16	8.014e-16	NO	1	0.0666667
a5314	1.27431e-16	8.01972e-16	NO	1	0.0666667
a5289	1.27431e-16	8.02545e-16	NO	1	0.0666667
a5246	1.27431e-16	8.03118e-16	NO	1	0.0666667
a5189	1.27431e-16	8.03693e-16	NO	1	0.0666667
a5161	1.27431e-16	8.04268e-16	NO	1	0.0666667
a5143	1.27431e-16	8.04844e-16	NO	1	0.0666667
a5078	1.27431e-16	8.05421e-16	NO	1	0.0666667
a5061	1.27431e-16	8.05999e-16	NO	1	0.0666667
a4973	1.27431e-16	8.06577e-16	NO	1	0.0666667
a4967	1.27431e-16	8.07157e-16	NO	1	0.0666667
a4698	1.27431e-16	8.07737e-16	NO	1	0.0666667
a4613	1.27431e-16	8.08318e-16	NO	1	0.0666667
a4416	1.27431e-16	8.089e-16	NO	1	0.0666667
a4395	1.27431e-16	8.09483e-16	NO	1	0.0666667
a4332	1.27431e-16	8.10067e-16	NO	1	0.0666667
a4207	1.27431e-16	8.10651e-16	NO	1	0.0666667
a4121	1.27431e-16	8.11236e-16	NO	1	0.0666667
a4036	1.27431e-16	8.11823e-16	NO	1	0.0666667
a3997	1.27431e-16	8.1241e-16	NO	1	0.0666667
a3996	1.27431e-16	8.12997e-16	NO	1	0.0666667
a3706	1.27431e-16	8.13586e-16	NO	1	0.0666667
a3387	1.27431e-16	8.15357e-16	NO	1	0.0666667
a3373	1.27431e-16	8.15949e-16	NO	1	0.0666667
a3152	1.27431e-16	8.16542e-16	NO	1	0.0666667
a2983	1.27431e-16	8.17136e-16	NO	1	0.0666667
a2948	1.27431e-16	8.17731e-16	NO	1	0.0666667
a2932	1.27431e-16	8.18327e-16	NO	1	0.0666667
a2784	1.27431e-16	8.18923e-16	NO	1	0.0666667
a2729	1.27431e-16	8.1952e-16	NO	1	0.0666667
a2502	1.27431e-16	8.20119e-16	NO	1	0.0666667
a2316	1.27431e-16	8.20718e-16	NO	1	0.0666667
a2307	1.27431e-16	8.21318e-16	NO	1	0.0666667
a2158	1.27431e-16	8.21918e-16	NO	1	0.0666667
a2095	1.27431e-16	8.2252e-16	NO	1	0.0666667
a1799	1.27431e-16	8.23123e-16	NO	1	0.0666667
a1612	1.27431e-16	8.23726e-16	NO	1	0.0666667
a544	1.27431e-16	8.26149e-16	NO	1	0.0666667
a492	1.27431e-16	8.26757e-16	NO	1	0.0666667
a453	1.27431e-16	8.27366e-16	NO	1	0.0666667
a9016	1.27431e-16	8.27975e-16	NO	1	0.0666667
a8994	1.27431e-16	8.28586e-16	NO	1	0.0666667
a8981	1.27431e-16	8.29197e-16	NO	1	0.0666667
a8964	1.27431e-16	8.2981e-16	NO	1	0.0666667
a8760	1.27431e-16	8.30423e-16	NO	1	0.0666667
a8671	1.27431e-16	8.31037e-16	NO	1	0.0666667
a8637	1.27431e-16	8.31652e-16	NO	1	0.0666667
a8376	1.27431e-16	8.32268e-16	NO	1	0.0666667
a8332	1.27431e-16	8.32885e-16	NO	1	0.0666667
a8292	1.27431e-16	8.33503e-16	NO	1	0.0666667
a3172	1.27431e-16	8.34122e-16	NO	1	0.0666667
a2925	1.27431e-16	8.34742e-16	NO	1	0.0666667
a2913	1.27431e-16	8.35362e-16	NO	1	0.0666667
a1884	1.27431e-16	8.35984e-16	NO	1	0.0666667
a8210	1.27431e-16	8.36606e-16	NO	1	0.0666667
a8180	1.27431e-16	8.3723e-16	NO	1	0.0666667
a8139	1.27431e-16	8.37854e-16	NO	1	0.0666667
a8130	1.27431e-16	8.38479e-16	NO	1	0.0666667
a8059	1.27431e-16	8.39106e-16	NO	1	0.0666667
a8037	1.27431e-16	8.39733e-16	NO	0	0.933333
a7942	1.27431e-16	8.40361e-16	NO	1	0.0666667
a7559	1.27431e-16	8.4099e-16	NO	1	0.0666667
a7529	1.27431e-16	8.4162e-16	NO	1	0.0666667
a6168	1.27431e-16	8.42251e-16	NO	1	0.0666667
a4549	1.27431e-16	8.42883e-16	NO	1	0.0666667
a4522	1.27431e-16	8.43515e-16	NO	1	0.0666667
a2911	1.27431e-16	8.44149e-16	NO	1	0.0666667
a284	1.27431e-16	8.44784e-16	NO	1	0.0666667
a8924	1.27431e-16	8.45419e-16	NO	1	0.0666667
a8562	1.27431e-16	8.46056e-16	NO	1	0.0666667
g12466	1.27431e-16	8.46694e-16	NO	1	0.0666667
Phvul.011G011800	1.27431e-16	8.47332e-16	NO	1	0.0666667
Phvul.011G181500	1.27431e-16	8.47972e-16	NO	1	0.0666667
Phvul.011G181000	1.27431e-16	8.48612e-16	NO	1	0.0666667
Phvul.011G025000	1.27431e-16	8.49254e-16	NO	1	0.0666667
Phvul.011G017300	1.27431e-16	8.49896e-16	NO	1	0.0666667
Phvul.011G017100	1.27431e-16	8.50539e-16	NO	1	0.0666667
Phvul.010G045800	1.27431e-16	8.51829e-16	NO	0	0.933333
g32354	1.27431e-16	8.52475e-16	NO	1	0.0666667
Phvul.010G133800	1.27431e-16	8.53123e-16	NO	0	0.933333
g39748	1.27431e-16	8.53771e-16	NO	1	0.0666667
Phvul.007G020800	1.27431e-16	8.5507e-16	NO	1	0.0666667
Phvul.005G013800	1.27431e-16	8.56374e-16	NO	0	0.933333
Phvul.004G009945	1.27431e-16	8.57681e-16	NO	1	0.0666667
Phvul.004G055800	1.27431e-16	8.58336e-16	NO	1	0.0666667
Phvul.004G007000	1.27431e-16	8.58993e-16	NO	1	0.0666667
Phvul.004G149900	1.27431e-16	8.5965e-16	NO	1	0.0666667
Phvul.004G148900	1.27431e-16	8.60308e-16	NO	1	0.0666667
Phvul.004G110100	1.27431e-16	8.60967e-16	NO	1	0.0666667
Phvul.004G011000	1.27431e-16	8.61628e-16	NO	1	0.0666667
Phvul.004G078000	1.27431e-16	8.62289e-16	NO	1	0.0666667
Phvul.004G009527	1.27431e-16	8.62951e-16	NO	1	0.0666667
Phvul.003G066000	1.27431e-16	8.63614e-16	NO	0	0.933333
Phvul.003G184800	1.27431e-16	8.64279e-16	NO	1	0.0666667
Phvul.003G003726	1.27431e-16	8.64944e-16	NO	1	0.0666667
g29441	1.27431e-16	8.6561e-16	NO	1	0.0666667
g39815	1.27431e-16	8.66278e-16	NO	1	0.0666667
g29427	1.27431e-16	8.66946e-16	NO	1	0.0666667
g39935	1.27431e-16	8.68286e-16	NO	1	0.0666667
a7375	1.95951e-16	1.16343e-15	NO	0.972222	0.0333333
a7029	1.95951e-16	1.16422e-15	NO	0.972222	0.0333333
a6927	1.95951e-16	1.165e-15	NO	0.972222	0.0333333
a6784	1.95951e-16	1.16579e-15	NO	0.972222	0.0333333
a6510	1.95951e-16	1.16657e-15	NO	0.972222	0.0333333
a6461	1.95951e-16	1.16736e-15	NO	0.0277778	0.966667
a6395	1.95951e-16	1.16815e-15	NO	0.972222	0.0333333
a5934	1.95951e-16	1.16894e-15	NO	0.972222	0.0333333
a5696	1.95951e-16	1.16973e-15	NO	0.972222	0.0333333
a5266	1.95951e-16	1.17053e-15	NO	0.972222	0.0333333
a4699	1.95951e-16	1.17132e-15	NO	0.972222	0.0333333
a4381	1.95951e-16	1.17211e-15	NO	0.972222	0.0333333
a3770	1.95951e-16	1.17291e-15	NO	0.972222	0.0333333
a3763	1.95951e-16	1.17371e-15	NO	0.972222	0.0333333
a3675	1.95951e-16	1.17451e-15	NO	0.972222	0.0333333
a3112	1.95951e-16	1.1761e-15	NO	0.972222	0.0333333
a2675	1.95951e-16	1.17691e-15	NO	0.972222	0.0333333
a2315	1.95951e-16	1.17771e-15	NO	0.972222	0.0333333
a2106	1.95951e-16	1.17851e-15	NO	0.972222	0.0333333
a2034	1.95951e-16	1.17932e-15	NO	0.972222	0.0333333
a1108	1.95951e-16	1.18012e-15	NO	0.972222	0.0333333
a581	1.95951e-16	1.18093e-15	NO	0.972222	0.0333333
a443	1.95951e-16	1.18174e-15	NO	0.972222	0.0333333
a357	1.95951e-16	1.18254e-15	NO	0.972222	0.0333333
a347	1.95951e-16	1.18335e-15	NO	0.972222	0.0333333
a8621	1.95951e-16	1.18417e-15	NO	0.972222	0.0333333
a8620	1.95951e-16	1.18498e-15	NO	0.972222	0.0333333
a8611	1.95951e-16	1.18579e-15	NO	0.972222	0.0333333
a8324	1.95951e-16	1.18661e-15	NO	0.972222	0.0333333
a4217	1.95951e-16	1.18742e-15	NO	0.972222	0.0333333
a4120	1.95951e-16	1.18824e-15	NO	0.972222	0.0333333
a8182	1.95951e-16	1.18987e-15	NO	0.972222	0.0333333
a8160	1.95951e-16	1.19069e-15	NO	0.972222	0.0333333
a7955	1.95951e-16	1.19234e-15	NO	0.972222	0.0333333
a7892	1.95951e-16	1.19316e-15	NO	0.972222	0.0333333
a7568	1.95951e-16	1.19399e-15	NO	0.972222	0.0333333
a8317	1.95951e-16	1.19481e-15	NO	0.972222	0.0333333
g16719	1.95951e-16	1.19564e-15	NO	0.972222	0.0333333
g10800	1.95951e-16	1.19647e-15	NO	0.972222	0.0333333
Phvul.011G012200	1.95951e-16	1.1973e-15	NO	0.972222	0.0333333
Phvul.011G076700	1.95951e-16	1.19896e-15	NO	0.972222	0.0333333
g35946	1.95951e-16	1.20062e-15	NO	0.972222	0.0333333
Phvul.006G042044	1.95951e-16	1.20229e-15	NO	0.972222	0.0333333
g29522	1.95951e-16	1.20313e-15	NO	0.972222	0.0333333
Phvul.004G009281	1.95951e-16	1.20397e-15	NO	0.972222	0.0333333
Phvul.003G282100	1.95951e-16	1.20565e-15	NO	0.0277778	0.966667
Phvul.003G020200	1.95951e-16	1.20649e-15	NO	0.0277778	0.966667
Phvul.002G319000	1.95951e-16	1.20734e-15	NO	0.972222	0.0333333
g39940	1.81268e-19	1.59824e-15	YES	1	0	0.813953	0.084507	0.85	0.06
a5804	1.65661e-15	9.10618e-15	NO	0	0.9
a5192	1.65661e-15	9.11186e-15	NO	0	0.9
a4597	1.65661e-15	9.11755e-15	NO	0	0.9
Phvul.008G246700	1.65661e-15	9.12324e-15	NO	0	0.9
Phvul.008G246600	1.65661e-15	9.12894e-15	NO	0	0.9
g21660	1.65661e-15	9.13465e-15	NO	1	0.1
a7274	1.65661e-15	9.14037e-15	NO	1	0.1
a7091	1.65661e-15	9.14609e-15	NO	1	0.1
a7071	1.65661e-15	9.15182e-15	NO	1	0.1
a7065	1.65661e-15	9.15756e-15	NO	1	0.1
a7027	1.65661e-15	9.16331e-15	NO	1	0.1
a6827	1.65661e-15	9.16906e-15	NO	1	0.1
a6781	1.65661e-15	9.17482e-15	NO	1	0.1
a6691	1.65661e-15	9.18059e-15	NO	1	0.1
a6686	1.65661e-15	9.18636e-15	NO	1	0.1
a6411	1.65661e-15	9.19214e-15	NO	1	0.1
a6204	1.65661e-15	9.19793e-15	NO	1	0.1
a5967	1.65661e-15	9.20372e-15	NO	1	0.1
a5833	1.65661e-15	9.20953e-15	NO	1	0.1
a5754	1.65661e-15	9.21534e-15	NO	1	0.1
a5714	1.65661e-15	9.22116e-15	NO	1	0.1
a5552	1.65661e-15	9.22698e-15	NO	1	0.1
a5516	1.65661e-15	9.23281e-15	NO	1	0.1
a5512	1.65661e-15	9.23865e-15	NO	1	0.1
a5326	1.65661e-15	9.2445e-15	NO	1	0.1
a5134	1.65661e-15	9.25036e-15	NO	1	0.1
a5056	1.65661e-15	9.25622e-15	NO	1	0.1
a5015	1.65661e-15	9.26209e-15	NO	1	0.1
a4431	1.65661e-15	9.26796e-15	NO	1	0.1
a4161	1.65661e-15	9.27385e-15	NO	1	0.1
a3871	1.65661e-15	9.27974e-15	NO	1	0.1
a3354	1.65661e-15	9.28564e-15	NO	1	0.1
a3252	1.65661e-15	9.29155e-15	NO	1	0.1
a3124	1.65661e-15	9.29746e-15	NO	1	0.1
a2721	1.65661e-15	9.30338e-15	NO	1	0.1
a2715	1.65661e-15	9.30931e-15	NO	1	0.1
a2622	1.65661e-15	9.31525e-15	NO	1	0.1
a2577	1.65661e-15	9.32119e-15	NO	1	0.1
a2521	1.65661e-15	9.32715e-15	NO	1	0.1
a2226	1.65661e-15	9.33311e-15	NO	1	0.1
a1835	1.65661e-15	9.33907e-15	NO	1	0.1
a1548	1.65661e-15	9.34505e-15	NO	1	0.1
a1468	1.65661e-15	9.35103e-15	NO	1	0.1
a1433	1.65661e-15	9.35702e-15	NO	1	0.1
a1353	1.65661e-15	9.36302e-15	NO	1	0.1
a1131	1.65661e-15	9.36903e-15	NO	1	0.1
a422	1.65661e-15	9.38106e-15	NO	1	0.1
a358	1.65661e-15	9.38709e-15	NO	1	0.1
a6	1.65661e-15	9.39313e-15	NO	1	0.1
a8995	1.65661e-15	9.39917e-15	NO	1	0.1
a8834	1.65661e-15	9.40522e-15	NO	1	0.1
a8752	1.65661e-15	9.41128e-15	NO	1	0.1
a8694	1.65661e-15	9.41735e-15	NO	1	0.1
a8312	1.65661e-15	9.42343e-15	NO	1	0.1
a7773	1.65661e-15	9.42951e-15	NO	1	0.1
a5478	1.65661e-15	9.4356e-15	NO	1	0.1
a2837	1.65661e-15	9.44781e-15	NO	1	0.1
a8196	1.65661e-15	9.45392e-15	NO	1	0.1
a8079	1.65661e-15	9.46005e-15	NO	1	0.1
a7691	1.65661e-15	9.47232e-15	NO	1	0.1
a7616	1.65661e-15	9.47846e-15	NO	1	0.1
a7583	1.65661e-15	9.48462e-15	NO	1	0.1
a6184	1.65661e-15	9.49078e-15	NO	1	0.1
a6095	1.65661e-15	9.49695e-15	NO	1	0.1
a6089	1.65661e-15	9.50313e-15	NO	1	0.1
a4567	1.65661e-15	9.50932e-15	NO	1	0.1
a4532	1.65661e-15	9.51551e-15	NO	1	0.1
a2906	1.65661e-15	9.52172e-15	NO	1	0.1
g16777	1.65661e-15	9.52793e-15	NO	1	0.1
g16775	1.65661e-15	9.53415e-15	NO	1	0.1
g16425	1.65661e-15	9.54037e-15	NO	1	0.1
Phvul.L001625	1.65661e-15	9.54661e-15	NO	1	0.1
Phvul.011G010301	1.65661e-15	9.55285e-15	NO	1	0.1
Phvul.011G211800	1.65661e-15	9.5591e-15	NO	1	0.1
Phvul.011G194700	1.65661e-15	9.56536e-15	NO	1	0.1
Phvul.011G188900	1.65661e-15	9.57163e-15	NO	1	0.1
Phvul.011G188801	1.65661e-15	9.57791e-15	NO	1	0.1
Phvul.011G182300	1.65661e-15	9.58419e-15	NO	1	0.1
Phvul.011G179500	1.65661e-15	9.59049e-15	NO	1	0.1
Phvul.011G179400	1.65661e-15	9.59679e-15	NO	1	0.1
Phvul.011G178800	1.65661e-15	9.6031e-15	NO	1	0.1
g40019	1.65661e-15	9.60942e-15	NO	1	0.1
Phvul.011G163100	1.65661e-15	9.61574e-15	NO	1	0.1
Phvul.011G003500	1.65661e-15	9.62208e-15	NO	1	0.1
Phvul.011G001800	1.65661e-15	9.62842e-15	NO	1	0.1
g39719	1.65661e-15	9.63477e-15	NO	1	0.1
Phvul.010G135000	1.65661e-15	9.64113e-15	NO	1	0.1
Phvul.010G131600	1.65661e-15	9.6475e-15	NO	1	0.1
g38275	1.65661e-15	9.65387e-15	NO	1	0.1
Phvul.008G030500	1.65661e-15	9.66665e-15	NO	1	0.1
Phvul.008G029600	1.65661e-15	9.67305e-15	NO	1	0.1
Phvul.008G123900	1.65661e-15	9.67946e-15	NO	1	0.1
g43279	1.65661e-15	9.69875e-15	NO	1	0.1
Phvul.005G158300	1.65661e-15	9.70519e-15	NO	1	0.1
Phvul.005G152500	1.65661e-15	9.71164e-15	NO	1	0.1
Phvul.004G056500	1.65661e-15	9.7181e-15	NO	1	0.1
g32252	1.65661e-15	9.72457e-15	NO	1	0.1
g35923	1.65661e-15	9.73105e-15	NO	1	0.1
g27068	1.65661e-15	9.73754e-15	NO	1	0.1
Phvul.003G273000	1.65661e-15	9.75054e-15	NO	1	0.1
Phvul.003G272700	1.65661e-15	9.75705e-15	NO	1	0.1
Phvul.003G185200	1.65661e-15	9.76358e-15	NO	1	0.1
Phvul.002G004500	1.65661e-15	9.77011e-15	NO	1	0.1
Phvul.002G320600	1.65661e-15	9.77665e-15	NO	1	0.1
Phvul.002G296500	1.65661e-15	9.7832e-15	NO	1	0.1
Phvul.002G116100	1.65661e-15	9.80948e-15	NO	1	0.1
Phvul.001G245500	1.65661e-15	9.82267e-15	NO	1	0.1
g21045	1.978e-15	1.03256e-14	NO	0.916667	0
a7494	1.978e-15	1.03317e-14	NO	0.916667	0
a7433	1.978e-15	1.03379e-14	NO	0.916667	0
a7082	1.978e-15	1.0344e-14	NO	0.916667	0
a6675	1.978e-15	1.03501e-14	NO	0.916667	0
a6636	1.978e-15	1.03563e-14	NO	0.916667	0
a6516	1.978e-15	1.03624e-14	NO	0.916667	0
a6310	1.978e-15	1.03686e-14	NO	0.916667	0
a6232	1.978e-15	1.03748e-14	NO	0.916667	0
a5838	1.978e-15	1.03809e-14	NO	0.916667	0
a5810	1.978e-15	1.03871e-14	NO	0.916667	0
a5715	1.978e-15	1.03933e-14	NO	0.916667	0
a5699	1.978e-15	1.03995e-14	NO	0.916667	0
a5285	1.978e-15	1.04057e-14	NO	0.916667	0
a4773	1.978e-15	1.04119e-14	NO	0.916667	0
a4709	1.978e-15	1.04182e-14	NO	0.916667	0
a4660	1.978e-15	1.04244e-14	NO	0.916667	0
a4346	1.978e-15	1.04306e-14	NO	0.916667	0
a4206	1.978e-15	1.04369e-14	NO	0.916667	0
a4185	1.978e-15	1.04431e-14	NO	0.916667	0
a3945	1.978e-15	1.04494e-14	NO	0.916667	0
a3479	1.978e-15	1.04556e-14	NO	0.916667	0
a3388	1.978e-15	1.04619e-14	NO	0.916667	0
a3371	1.978e-15	1.04682e-14	NO	0.916667	0
a3278	1.978e-15	1.04745e-14	NO	0.916667	0
a3269	1.978e-15	1.04808e-14	NO	0.916667	0
a3143	1.978e-15	1.04871e-14	NO	0.916667	0
a2992	1.978e-15	1.04934e-14	NO	0.916667	0
a2785	1.978e-15	1.04997e-14	NO	0.916667	0
a2761	1.978e-15	1.0506e-14	NO	0.916667	0
a2511	1.978e-15	1.05124e-14	NO	0.916667	0
a2470	1.978e-15	1.05187e-14	NO	0.916667	0
a2417	1.978e-15	1.0525e-14	NO	0.916667	0
a2402	1.978e-15	1.05314e-14	NO	0.916667	0
a2295	1.978e-15	1.05378e-14	NO	0.916667	0
a2062	1.978e-15	1.05441e-14	NO	0.916667	0
a1769	1.978e-15	1.05505e-14	NO	0.916667	0
a1570	1.978e-15	1.05633e-14	NO	0.916667	0
a614	1.978e-15	1.05697e-14	NO	0.916667	0
a534	1.978e-15	1.05761e-14	NO	0.916667	0
a502	1.978e-15	1.05825e-14	NO	0.916667	0
a480	1.978e-15	1.05889e-14	NO	0.916667	0
a136	1.978e-15	1.05954e-14	NO	0.916667	0
a120	1.978e-15	1.06018e-14	NO	0.916667	0
a8673	1.978e-15	1.06083e-14	NO	0.916667	0
a7276	1.978e-15	1.06147e-14	NO	0.916667	0
a5491	1.978e-15	1.06212e-14	NO	0.916667	0
a4100	1.978e-15	1.06277e-14	NO	0.916667	0
a3859	1.978e-15	1.06341e-14	NO	0.916667	0
a837	1.978e-15	1.06406e-14	NO	0.916667	0
a8237	1.978e-15	1.06471e-14	NO	0.916667	0
a8178	1.978e-15	1.06536e-14	NO	0.916667	0
a8125	1.978e-15	1.06601e-14	NO	0.916667	0
a7923	1.978e-15	1.06667e-14	NO	0.916667	0
a7922	1.978e-15	1.06732e-14	NO	0.916667	0
a7712	1.978e-15	1.06797e-14	NO	0.916667	0
a7676	1.978e-15	1.06863e-14	NO	0.916667	0
a7536	1.978e-15	1.06928e-14	NO	0.916667	0
a4566	1.978e-15	1.06994e-14	NO	0.916667	0
a4562	1.978e-15	1.07059e-14	NO	0.916667	0
a4536	1.978e-15	1.07125e-14	NO	0.916667	0
a224	1.978e-15	1.07191e-14	NO	0.916667	0
a8972	1.978e-15	1.07257e-14	NO	0.916667	0
g17115	1.978e-15	1.07323e-14	NO	0.916667	0
g16465	1.978e-15	1.07389e-14	NO	0.916667	0
g7813	1.978e-15	1.07455e-14	NO	0.916667	0
g40016	1.978e-15	1.07522e-14	NO	0.916667	0
Phvul.011G171000	1.978e-15	1.07588e-14	NO	0.0833333	1
Phvul.011G171322	1.978e-15	1.07654e-14	NO	0.0833333	1
Phvul.011G171300	1.978e-15	1.07721e-14	NO	0.0833333	1
Phvul.011G022300	1.978e-15	1.07787e-14	NO	0.916667	0
Phvul.010G121301	1.978e-15	1.07854e-14	NO	0.0833333	1
Phvul.009G256000	1.978e-15	1.07921e-14	NO	0.0833333	1
Phvul.009G255300	1.978e-15	1.07988e-14	NO	0.0833333	1
Phvul.008G219000	1.978e-15	1.08054e-14	NO	0.0833333	1
Phvul.007G228200	1.978e-15	1.08121e-14	NO	0.0833333	1
Phvul.005G009400	1.978e-15	1.08189e-14	NO	0.0833333	1
Phvul.005G117900	1.978e-15	1.08256e-14	NO	0.0833333	1
g35909	1.978e-15	1.08323e-14	NO	0.916667	0
Phvul.004G140200	1.978e-15	1.0839e-14	NO	0.0833333	1
Phvul.003G260800	1.978e-15	1.08458e-14	NO	0.0833333	1
Phvul.002G278700	1.978e-15	1.08525e-14	NO	0.0833333	1
Phvul.002G273904	1.978e-15	1.08593e-14	NO	0.0833333	1
Phvul.001G224100	1.978e-15	1.0866e-14	NO	0.0833333	1
g24500	2.95576e-15	1.51605e-14	NO	0.944444	0.0333333
g22582	2.95576e-15	1.51693e-14	NO	0.944444	0.0333333
a7351	2.95576e-15	1.51782e-14	NO	0.944444	0.0333333
a7112	2.95576e-15	1.5187e-14	NO	0.944444	0.0333333
a6952	2.95576e-15	1.51959e-14	NO	0.944444	0.0333333
a6496	2.95576e-15	1.52047e-14	NO	0.944444	0.0333333
a6460	2.95576e-15	1.52136e-14	NO	0.944444	0.0333333
a6246	2.95576e-15	1.52225e-14	NO	0.944444	0.0333333
a5785	2.95576e-15	1.52314e-14	NO	0.944444	0.0333333
a5761	2.95576e-15	1.52403e-14	NO	0.944444	0.0333333
a5755	2.95576e-15	1.52492e-14	NO	0.944444	0.0333333
a5641	2.95576e-15	1.52581e-14	NO	0.944444	0.0333333
a5253	2.95576e-15	1.52671e-14	NO	0.944444	0.0333333
a5155	2.95576e-15	1.5276e-14	NO	0.944444	0.0333333
a4825	2.95576e-15	1.5285e-14	NO	0.944444	0.0333333
a4732	2.95576e-15	1.5294e-14	NO	0.944444	0.0333333
a3905	2.95576e-15	1.53029e-14	NO	0.944444	0.0333333
a3347	2.95576e-15	1.53119e-14	NO	0.0555556	0.966667
a3150	2.95576e-15	1.53209e-14	NO	0.944444	0.0333333
a2500	2.95576e-15	1.53299e-14	NO	0.944444	0.0333333
a2021	2.95576e-15	1.5339e-14	NO	0.944444	0.0333333
a2002	2.95576e-15	1.5348e-14	NO	0.944444	0.0333333
a7781	2.95576e-15	1.5357e-14	NO	0.0555556	0.966667
a6103	2.95576e-15	1.53661e-14	NO	0.944444	0.0333333
a254	2.95576e-15	1.53752e-14	NO	0.944444	0.0333333
a4987	2.95576e-15	1.53842e-14	NO	0.944444	0.0333333
a4456	2.95576e-15	1.53933e-14	NO	0.944444	0.0333333
g32300	2.95576e-15	1.54024e-14	NO	0.944444	0.0333333
Phvul.008G045200	2.95576e-15	1.54115e-14	NO	0.0555556	0.966667
Phvul.007G254400	2.95576e-15	1.54206e-14	NO	0.0555556	0.966667
g23185	3.50772e-15	1.76931e-14	NO	0.972222	0.0666667
a7097	3.50772e-15	1.77032e-14	NO	0.972222	0.0666667
a6792	3.50772e-15	1.77134e-14	NO	0.972222	0.0666667
a6254	3.50772e-15	1.77235e-14	NO	0.972222	0.0666667
a5864	3.50772e-15	1.77337e-14	NO	0.972222	0.0666667
a5779	3.50772e-15	1.77439e-14	NO	0.972222	0.0666667
a5651	3.50772e-15	1.7754e-14	NO	0.972222	0.0666667
a5132	3.50772e-15	1.77642e-14	NO	0.972222	0.0666667
a5020	3.50772e-15	1.77744e-14	NO	0.972222	0.0666667
a4266	3.50772e-15	1.77847e-14	NO	0.972222	0.0666667
a3672	3.50772e-15	1.77949e-14	NO	0.972222	0.0666667
a3545	3.50772e-15	1.78051e-14	NO	0.972222	0.0666667
a3280	3.50772e-15	1.78154e-14	NO	0.972222	0.0666667
a3087	3.50772e-15	1.78257e-14	NO	0.972222	0.0666667
a2438	3.50772e-15	1.78359e-14	NO	0.972222	0.0666667
a2359	3.50772e-15	1.78462e-14	NO	0.972222	0.0666667
a2103	3.50772e-15	1.78565e-14	NO	0.972222	0.0666667
a1611	3.50772e-15	1.78669e-14	NO	0.972222	0.0666667
a1342	3.50772e-15	1.78772e-14	NO	0.972222	0.0666667
a152	3.50772e-15	1.78875e-14	NO	0.972222	0.0666667
a2930	3.50772e-15	1.79082e-14	NO	0.972222	0.0666667
a8181	3.50772e-15	1.79186e-14	NO	0.972222	0.0666667
g7811	3.50772e-15	1.7929e-14	NO	0.972222	0.0666667
Phvul.004G009821	3.50772e-15	1.79498e-14	NO	0.972222	0.0666667
g42291	3.50772e-15	1.79602e-14	NO	0.972222	0.0666667
a4263	3.50772e-15	1.79707e-14	NO	0.0277778	0.933333
Phvul.004G049500	3.50772e-15	1.79811e-14	NO	0.0277778	0.933333
a7479	8.49639e-15	4.1048e-14	NO	0.888889	0
a7448	8.49639e-15	4.10706e-14	NO	0.888889	0
a7392	8.49639e-15	4.10931e-14	NO	0.888889	0
a7357	8.49639e-15	4.11156e-14	NO	0.888889	0
a7275	8.49639e-15	4.11382e-14	NO	0.888889	0
a7193	8.49639e-15	4.11608e-14	NO	0.888889	0
a7018	8.49639e-15	4.11834e-14	NO	0.888889	0
a6971	8.49639e-15	4.12061e-14	NO	0.888889	0
a6939	8.49639e-15	4.12288e-14	NO	0.888889	0
a6935	8.49639e-15	4.12515e-14	NO	0.888889	0
a6893	8.49639e-15	4.12742e-14	NO	0.888889	0
a6883	8.49639e-15	4.1297e-14	NO	0.888889	0
a6763	8.49639e-15	4.13197e-14	NO	0.888889	0
a6708	8.49639e-15	4.13425e-14	NO	0.888889	0
a6330	8.49639e-15	4.13654e-14	NO	0.888889	0
a6231	8.49639e-15	4.13882e-14	NO	0.888889	0
a6026	8.49639e-15	4.14111e-14	NO	0.888889	0
a6018	8.49639e-15	4.1434e-14	NO	0.888889	0
a6000	8.49639e-15	4.14569e-14	NO	0.888889	0
a5915	8.49639e-15	4.14799e-14	NO	0.888889	0
a5902	8.49639e-15	4.15029e-14	NO	0.888889	0
a5811	8.49639e-15	4.15259e-14	NO	0.888889	0
a5341	8.49639e-15	4.15489e-14	NO	0.888889	0
a4820	8.49639e-15	4.1595e-14	NO	0.888889	0
a4672	8.49639e-15	4.16182e-14	NO	0.888889	0
a4102	8.49639e-15	4.16413e-14	NO	0.888889	0
a3556	8.49639e-15	4.16645e-14	NO	0.888889	0
a3202	8.49639e-15	4.17108e-14	NO	0.888889	0
a2709	8.49639e-15	4.17341e-14	NO	0.888889	0
a1402	8.49639e-15	4.17573e-14	NO	0.111111	1
a576	8.49639e-15	4.1804e-14	NO	0.888889	0
a563	8.49639e-15	4.18273e-14	NO	0.888889	0
a473	8.49639e-15	4.18507e-14	NO	0.888889	0
a379	8.49639e-15	4.18741e-14	NO	0.888889	0
a374	8.49639e-15	4.18975e-14	NO	0.111111	1
a189	8.49639e-15	4.19209e-14	NO	0.888889	0
a114	8.49639e-15	4.19444e-14	NO	0.888889	0
a8969	8.49639e-15	4.19679e-14	NO	0.888889	0
a8756	8.49639e-15	4.19914e-14	NO	0.888889	0
a8256	8.49639e-15	4.2015e-14	NO	0.888889	0
a8029	8.49639e-15	4.20385e-14	NO	0.888889	0
a7761	8.49639e-15	4.20621e-14	NO	0.888889	0
a6125	8.49639e-15	4.20858e-14	NO	0.888889	0
a337	8.49639e-15	4.21094e-14	NO	0.888889	0
g19087	8.49639e-15	4.21331e-14	NO	0.888889	0
g16778	8.49639e-15	4.21568e-14	NO	0.888889	0
g16610	8.49639e-15	4.21806e-14	NO	0.888889	0
Phvul.011G066200	8.49639e-15	4.22043e-14	NO	0.111111	1
Phvul.011G195701	8.49639e-15	4.22281e-14	NO	0.888889	0
Phvul.011G169800	8.49639e-15	4.22519e-14	NO	0.111111	1
Phvul.011G167100	8.49639e-15	4.22758e-14	NO	0.888889	0
Phvul.011G030200	8.49639e-15	4.22997e-14	NO	0.111111	1
Phvul.011G023000	8.49639e-15	4.23236e-14	NO	0.888889	0
g29625	8.49639e-15	4.23475e-14	NO	0.888889	0
Phvul.010G110100	8.49639e-15	4.23714e-14	NO	0.111111	1
Phvul.010G110050	8.49639e-15	4.23954e-14	NO	0.111111	1
Phvul.010G091100	8.49639e-15	4.24194e-14	NO	0.111111	1
g32447	8.49639e-15	4.24434e-14	NO	0.888889	0
Phvul.009G254400	8.49639e-15	4.24675e-14	NO	0.111111	1
Phvul.008G124300	8.49639e-15	4.24916e-14	NO	0.888889	0
Phvul.008G101800	8.49639e-15	4.25157e-14	NO	0.111111	1
Phvul.007G009400	8.49639e-15	4.25399e-14	NO	0.111111	1
Phvul.005G008800	8.49639e-15	4.2564e-14	NO	0.111111	1
Phvul.005G021601	8.49639e-15	4.25882e-14	NO	0.888889	0
Phvul.004G009161	8.49639e-15	4.26124e-14	NO	0.888889	0
Phvul.004G077550	8.49639e-15	4.26367e-14	NO	0.888889	0
Phvul.003G048100	8.49639e-15	4.2661e-14	NO	0.111111	1
Phvul.003G291050	8.49639e-15	4.26853e-14	NO	0.111111	1
Phvul.003G254500	8.49639e-15	4.27096e-14	NO	0.111111	1
Phvul.003G254400	8.49639e-15	4.2734e-14	NO	0.111111	1
Phvul.003G254300	8.49639e-15	4.27584e-14	NO	0.111111	1
Phvul.003G031200	8.49639e-15	4.27828e-14	NO	0.111111	1
Phvul.002G316800	8.49639e-15	4.28072e-14	NO	0.111111	1
Phvul.001G169200	8.49639e-15	4.28317e-14	NO	0.111111	1
a7503	1.65661e-14	7.69563e-14	NO	1	0.133333
a7424	1.65661e-14	7.69969e-14	NO	1	0.133333
a7349	1.65661e-14	7.70375e-14	NO	1	0.133333
a7234	1.65661e-14	7.70782e-14	NO	1	0.133333
a7187	1.65661e-14	7.71189e-14	NO	1	0.133333
a6920	1.65661e-14	7.71596e-14	NO	1	0.133333
a6826	1.65661e-14	7.72004e-14	NO	1	0.133333
a6690	1.65661e-14	7.72412e-14	NO	1	0.133333
a6202	1.65661e-14	7.72821e-14	NO	1	0.133333
a5798	1.65661e-14	7.7323e-14	NO	1	0.133333
a5770	1.65661e-14	7.73639e-14	NO	1	0.133333
a5569	1.65661e-14	7.74049e-14	NO	1	0.133333
a5280	1.65661e-14	7.7446e-14	NO	1	0.133333
a5030	1.65661e-14	7.74871e-14	NO	1	0.133333
a3802	1.65661e-14	7.75282e-14	NO	1	0.133333
a3734	1.65661e-14	7.75694e-14	NO	1	0.133333
a3563	1.65661e-14	7.76106e-14	NO	1	0.133333
a3397	1.65661e-14	7.76518e-14	NO	1	0.133333
a3372	1.65661e-14	7.76931e-14	NO	1	0.133333
a3237	1.65661e-14	7.77345e-14	NO	1	0.133333
a3062	1.65661e-14	7.77759e-14	NO	1	0.133333
a3045	1.65661e-14	7.78173e-14	NO	1	0.133333
a2752	1.65661e-14	7.78588e-14	NO	1	0.133333
a2526	1.65661e-14	7.79003e-14	NO	1	0.133333
a2206	1.65661e-14	7.79419e-14	NO	1	0.133333
a1382	1.65661e-14	7.79835e-14	NO	1	0.133333
a972	1.65661e-14	7.80669e-14	NO	1	0.133333
a535	1.65661e-14	7.81086e-14	NO	1	0.133333
a457	1.65661e-14	7.81504e-14	NO	1	0.133333
a130	1.65661e-14	7.81922e-14	NO	1	0.133333
a4625	1.65661e-14	7.82341e-14	NO	1	0.133333
a4189	1.65661e-14	7.82761e-14	NO	1	0.133333
a8151	1.65661e-14	7.8318e-14	NO	1	0.133333
a6155	1.65661e-14	7.836e-14	NO	1	0.133333
a2890	1.65661e-14	7.84021e-14	NO	1	0.133333
a2827	1.65661e-14	7.84442e-14	NO	1	0.133333
g12543	1.65661e-14	7.84864e-14	NO	1	0.133333
g7810	1.65661e-14	7.85286e-14	NO	1	0.133333
g7735	1.65661e-14	7.85708e-14	NO	1	0.133333
Phvul.011G009166	1.65661e-14	7.86131e-14	NO	1	0.133333
Phvul.011G008100	1.65661e-14	7.86554e-14	NO	1	0.133333
Phvul.011G004600	1.65661e-14	7.86978e-14	NO	1	0.133333
Phvul.011G022000	1.65661e-14	7.87402e-14	NO	1	0.133333
Phvul.010G136700	1.65661e-14	7.87827e-14	NO	1	0.133333
Phvul.009G238000	1.65661e-14	7.88252e-14	NO	1	0.133333
g29359	1.65661e-14	7.88678e-14	NO	1	0.133333
Phvul.008G290700	1.65661e-14	7.89104e-14	NO	1	0.133333
g35773	1.65661e-14	7.8953e-14	NO	1	0.133333
Phvul.008G038500	1.65661e-14	7.89957e-14	NO	0	0.866667
Phvul.008G032600	1.65661e-14	7.90385e-14	NO	1	0.133333
Phvul.007G010500	1.65661e-14	7.90813e-14	NO	1	0.133333
Phvul.007G216800	1.65661e-14	7.91241e-14	NO	1	0.133333
Phvul.005G161300	1.65661e-14	7.9167e-14	NO	1	0.133333
g29590	1.65661e-14	7.92099e-14	NO	1	0.133333
Phvul.005G128700	1.65661e-14	7.92529e-14	NO	1	0.133333
g29523	1.65661e-14	7.93821e-14	NO	1	0.133333
Phvul.004G172600	1.65661e-14	7.94253e-14	NO	1	0.133333
Phvul.004G151700	1.65661e-14	7.94685e-14	NO	1	0.133333
g32253	1.65661e-14	7.95118e-14	NO	1	0.133333
g41144	1.65661e-14	7.95551e-14	NO	1	0.133333
Phvul.004G002000	1.65661e-14	7.95984e-14	NO	1	0.133333
g32338	1.65661e-14	7.96418e-14	NO	1	0.133333
Phvul.003G276900	1.65661e-14	7.96853e-14	NO	1	0.133333
Phvul.003G272800	1.65661e-14	7.97288e-14	NO	1	0.133333
g39995	1.65661e-14	7.97723e-14	NO	1	0.133333
g43207	1.65661e-14	7.99032e-14	NO	1	0.133333
a7160	3.90654e-14	1.77913e-13	NO	0.916667	0.0333333
a6832	3.90654e-14	1.78005e-13	NO	0.916667	0.0333333
a6650	3.90654e-14	1.78097e-13	NO	0.916667	0.0333333
a6540	3.90654e-14	1.78189e-13	NO	0.916667	0.0333333
a6508	3.90654e-14	1.78281e-13	NO	0.916667	0.0333333
a6470	3.90654e-14	1.78374e-13	NO	0.916667	0.0333333
a6380	3.90654e-14	1.78466e-13	NO	0.916667	0.0333333
a6321	3.90654e-14	1.78559e-13	NO	0.916667	0.0333333
a5679	3.90654e-14	1.78651e-13	NO	0.916667	0.0333333
a5487	3.90654e-14	1.78744e-13	NO	0.0833333	0.966667
a5467	3.90654e-14	1.78837e-13	NO	0.916667	0.0333333
a5406	3.90654e-14	1.7893e-13	NO	0.916667	0.0333333
a4765	3.90654e-14	1.79023e-13	NO	0.916667	0.0333333
a3560	3.90654e-14	1.79116e-13	NO	0.916667	0.0333333
a3161	3.90654e-14	1.79302e-13	NO	0.916667	0.0333333
a3052	3.90654e-14	1.79396e-13	NO	0.916667	0.0333333
a2457	3.90654e-14	1.79489e-13	NO	0.916667	0.0333333
a2355	3.90654e-14	1.79583e-13	NO	0.916667	0.0333333
a2078	3.90654e-14	1.79676e-13	NO	0.916667	0.0333333
a1939	3.90654e-14	1.7977e-13	NO	0.916667	0.0333333
a515	3.90654e-14	1.79958e-13	NO	0.916667	0.0333333
a8573	3.90654e-14	1.80052e-13	NO	0.916667	0.0333333
a8416	3.90654e-14	1.80146e-13	NO	0.916667	0.0333333
a7417	3.90654e-14	1.80241e-13	NO	0.916667	0.0333333
a7994	3.90654e-14	1.80335e-13	NO	0.0833333	0.966667
g8311	3.90654e-14	1.80429e-13	NO	0.916667	0.0333333
Phvul.011G196800	3.90654e-14	1.80524e-13	NO	0.916667	0.0333333
Phvul.011G172000	3.90654e-14	1.80619e-13	NO	0.0833333	0.966667
Phvul.011G169222	3.90654e-14	1.80713e-13	NO	0.0833333	0.966667
g32511	3.90654e-14	1.80808e-13	NO	0.916667	0.0333333
g35643	3.90654e-14	1.80903e-13	NO	0.916667	0.0333333
Phvul.010G151800	3.90654e-14	1.80998e-13	NO	0.0833333	0.966667
Phvul.005G158400	3.90654e-14	1.81093e-13	NO	0.916667	0.0333333
g32279	3.90654e-14	1.81189e-13	NO	0.916667	0.0333333
Phvul.004G008861	3.90654e-14	1.81284e-13	NO	0.916667	0.0333333
Phvul.004G008250	3.90654e-14	1.8138e-13	NO	0.916667	0.0333333
a7420	4.29444e-14	1.93283e-13	NO	0.972222	0.1
a7098	4.29444e-14	1.93381e-13	NO	0.972222	0.1
a6415	4.29444e-14	1.9348e-13	NO	0.972222	0.1
a5892	4.29444e-14	1.93579e-13	NO	0.972222	0.1
a5675	4.29444e-14	1.93678e-13	NO	0.972222	0.1
a5499	4.29444e-14	1.93777e-13	NO	0.972222	0.1
a4728	4.29444e-14	1.93876e-13	NO	0.972222	0.1
a4352	4.29444e-14	1.93976e-13	NO	0.972222	0.1
a3330	4.29444e-14	1.94075e-13	NO	0.972222	0.1
a3036	4.29444e-14	1.94175e-13	NO	0.972222	0.1
a2954	4.29444e-14	1.94274e-13	NO	0.972222	0.1
a192	4.29444e-14	1.94374e-13	NO	0.972222	0.1
a132	4.29444e-14	1.94474e-13	NO	0.972222	0.1
a7055	4.29444e-14	1.94574e-13	NO	0.972222	0.1
a8000	4.29444e-14	1.94674e-13	NO	0.972222	0.1
a6049	4.29444e-14	1.94774e-13	NO	0.972222	0.1
g16773	4.29444e-14	1.94874e-13	NO	0.972222	0.1
Phvul.011G006600	4.29444e-14	1.94975e-13	NO	0.972222	0.1
Phvul.010G135800	4.29444e-14	1.95075e-13	NO	0.972222	0.1
Phvul.010G135600	4.29444e-14	1.95176e-13	NO	0.972222	0.1
Phvul.004G012900	4.29444e-14	1.95276e-13	NO	0.972222	0.1
Phvul.002G320200	4.29444e-14	1.95377e-13	NO	0.972222	0.1
a6396	4.98724e-14	2.22646e-13	NO	0.0555556	0.933333
Phvul.004G072500	4.98724e-14	2.22758e-13	NO	0.0555556	0.933333
g21041	4.98724e-14	2.22871e-13	NO	0.944444	0.0666667
a6882	4.98724e-14	2.22984e-13	NO	0.944444	0.0666667
a6299	4.98724e-14	2.23098e-13	NO	0.944444	0.0666667
a5234	4.98724e-14	2.23211e-13	NO	0.944444	0.0666667
a3102	4.98724e-14	2.23324e-13	NO	0.944444	0.0666667
a9069	4.98724e-14	2.23438e-13	NO	0.944444	0.0666667
a8962	4.98724e-14	2.23551e-13	NO	0.944444	0.0666667
a4671	4.98724e-14	2.23893e-13	NO	0.944444	0.0666667
g19224	4.98724e-14	2.24007e-13	NO	0.944444	0.0666667
g7955	4.98724e-14	2.24121e-13	NO	0.944444	0.0666667
g40403	4.98724e-14	2.24235e-13	NO	0.944444	0.0666667
Phvul.004G004400	4.98724e-14	2.2435e-13	NO	0.944444	0.0666667
a7436	6.18011e-14	2.6816e-13	NO	0.861111	0
a7344	6.18011e-14	2.68292e-13	NO	0.861111	0
a7337	6.18011e-14	2.68424e-13	NO	0.861111	0
a6776	6.18011e-14	2.68556e-13	NO	0.861111	0
a6714	6.18011e-14	2.68689e-13	NO	0.861111	0
a6562	6.18011e-14	2.68821e-13	NO	0.861111	0
a5945	6.18011e-14	2.68954e-13	NO	0.861111	0
a5931	6.18011e-14	2.69087e-13	NO	0.861111	0
a5764	6.18011e-14	2.6922e-13	NO	0.861111	0
a5213	6.18011e-14	2.69353e-13	NO	0.861111	0
a5039	6.18011e-14	2.69486e-13	NO	0.861111	0
a4038	6.18011e-14	2.69619e-13	NO	0.861111	0
a3976	6.18011e-14	2.69753e-13	NO	0.861111	0
a3849	6.18011e-14	2.69886e-13	NO	0.861111	0
a3033	6.18011e-14	2.7002e-13	NO	0.861111	0
a2711	6.18011e-14	2.70154e-13	NO	0.861111	0
a2659	6.18011e-14	2.70288e-13	NO	0.861111	0
a2649	6.18011e-14	2.70422e-13	NO	0.138889	1
a2453	6.18011e-14	2.70556e-13	NO	0.861111	0
a2054	6.18011e-14	2.70691e-13	NO	0.861111	0
a520	6.18011e-14	2.70825e-13	NO	0.861111	0
a90	6.18011e-14	2.7096e-13	NO	0.861111	0
a8749	6.18011e-14	2.71095e-13	NO	0.861111	0
a8701	6.18011e-14	2.7123e-13	NO	0.861111	0
a8553	6.18011e-14	2.71365e-13	NO	0.861111	0
a8545	6.18011e-14	2.715e-13	NO	0.861111	0
a8470	6.18011e-14	2.71635e-13	NO	0.861111	0
a8393	6.18011e-14	2.71771e-13	NO	0.861111	0
a8118	6.18011e-14	2.71906e-13	NO	0.861111	0
a5384	6.18011e-14	2.72042e-13	NO	0.861111	0
a3493	6.18011e-14	2.72178e-13	NO	0.861111	0
a3207	6.18011e-14	2.72314e-13	NO	0.861111	0
a8152	6.18011e-14	2.7245e-13	NO	0.138889	1
a7998	6.18011e-14	2.72587e-13	NO	0.861111	0
a7679	6.18011e-14	2.72723e-13	NO	0.861111	0
a7626	6.18011e-14	2.7286e-13	NO	0.861111	0
a2927	6.18011e-14	2.72996e-13	NO	0.861111	0
a2905	6.18011e-14	2.73133e-13	NO	0.861111	0
a6768	6.18011e-14	2.7327e-13	NO	0.861111	0
g16731	6.18011e-14	2.73407e-13	NO	0.861111	0
g39921	6.18011e-14	2.73544e-13	NO	0.861111	0
g7960	6.18011e-14	2.73682e-13	NO	0.861111	0
Phvul.011G009300	6.18011e-14	2.73819e-13	NO	0.861111	0
Phvul.011G202000	6.18011e-14	2.73957e-13	NO	0.138889	1
Phvul.011G194501	6.18011e-14	2.74095e-13	NO	0.861111	0
Phvul.011G171100	6.18011e-14	2.74233e-13	NO	0.138889	1
Phvul.011G111600	6.18011e-14	2.74371e-13	NO	0.138889	1
Phvul.009G106550	6.18011e-14	2.74509e-13	NO	0.138889	1
Phvul.008G180900	6.18011e-14	2.74647e-13	NO	0.138889	1
Phvul.007G029300	6.18011e-14	2.74786e-13	NO	0.138889	1
Phvul.006G172500	6.18011e-14	2.74925e-13	NO	0.138889	1
Phvul.006G029500	6.18011e-14	2.75063e-13	NO	0.138889	1
Phvul.005G034500	6.18011e-14	2.75202e-13	NO	0.138889	1
Phvul.004G009401	6.18011e-14	2.75341e-13	NO	0.861111	0
Phvul.002G156300	6.18011e-14	2.7562e-13	NO	0.138889	1
Phvul.001G248100	6.18011e-14	2.75759e-13	NO	0.138889	1
a7384	1.35842e-13	5.72797e-13	NO	1	0.166667
a6797	1.35842e-13	5.73071e-13	NO	1	0.166667
a6773	1.35842e-13	5.73345e-13	NO	1	0.166667
a6464	1.35842e-13	5.7362e-13	NO	1	0.166667
a6228	1.35842e-13	5.73894e-13	NO	1	0.166667
a5970	1.35842e-13	5.74169e-13	NO	1	0.166667
a5531	1.35842e-13	5.74445e-13	NO	1	0.166667
a5239	1.35842e-13	5.74721e-13	NO	1	0.166667
a5156	1.35842e-13	5.74996e-13	NO	1	0.166667
a4740	1.35842e-13	5.75273e-13	NO	1	0.166667
a4119	1.35842e-13	5.75549e-13	NO	1	0.166667
a3839	1.35842e-13	5.76103e-13	NO	1	0.166667
a3746	1.35842e-13	5.7638e-13	NO	1	0.166667
a3200	1.35842e-13	5.76935e-13	NO	1	0.166667
a2616	1.35842e-13	5.77213e-13	NO	1	0.166667
a2404	1.35842e-13	5.77492e-13	NO	1	0.166667
a2379	1.35842e-13	5.7777e-13	NO	1	0.166667
a2191	1.35842e-13	5.78049e-13	NO	1	0.166667
a1166	1.35842e-13	5.78328e-13	NO	1	0.166667
a8567	1.35842e-13	5.78608e-13	NO	1	0.166667
a4425	1.35842e-13	5.78887e-13	NO	1	0.166667
a2896	1.35842e-13	5.79167e-13	NO	1	0.166667
a2870	1.35842e-13	5.79447e-13	NO	1	0.166667
a6051	1.35842e-13	5.79728e-13	NO	1	0.166667
g17674	1.35842e-13	5.80008e-13	NO	1	0.166667
g16418	1.35842e-13	5.80289e-13	NO	1	0.166667
g16340	1.35842e-13	5.80571e-13	NO	1	0.166667
g35929	1.35842e-13	5.80852e-13	NO	1	0.166667
g7880	1.35842e-13	5.81134e-13	NO	1	0.166667
Phvul.011G167550	1.35842e-13	5.81416e-13	NO	1	0.166667
Phvul.011G005900	1.35842e-13	5.81699e-13	NO	1	0.166667
Phvul.011G114700	1.35842e-13	5.81981e-13	NO	1	0.166667
Phvul.011G023400	1.35842e-13	5.82264e-13	NO	1	0.166667
Phvul.011G022200	1.35842e-13	5.82547e-13	NO	1	0.166667
Phvul.010G003666	1.35842e-13	5.82831e-13	NO	0	0.833333
Phvul.010G089000	1.35842e-13	5.83115e-13	NO	0	0.833333
g39765	1.35842e-13	5.83399e-13	NO	1	0.166667
g39870	1.35842e-13	5.83683e-13	NO	1	0.166667
g29465	1.35842e-13	5.83968e-13	NO	1	0.166667
Phvul.007G009700	1.35842e-13	5.85109e-13	NO	1	0.166667
Phvul.007G278900	1.35842e-13	5.85395e-13	NO	1	0.166667
Phvul.007G022500	1.35842e-13	5.85681e-13	NO	1	0.166667
g43264	1.35842e-13	5.85967e-13	NO	1	0.166667
Phvul.005G026500	1.35842e-13	5.86254e-13	NO	0	0.833333
Phvul.004G009936	1.35842e-13	5.86541e-13	NO	1	0.166667
Phvul.004G112200	1.35842e-13	5.86829e-13	NO	1	0.166667
Phvul.004G018200	1.35842e-13	5.87116e-13	NO	1	0.166667
Phvul.004G013300	1.35842e-13	5.87404e-13	NO	1	0.166667
Phvul.004G009818	1.35842e-13	5.87693e-13	NO	1	0.166667
g39928	1.35842e-13	5.87981e-13	NO	1	0.166667
Phvul.002G320100	1.35842e-13	5.8827e-13	NO	1	0.166667
Phvul.002G296600	1.35842e-13	5.88559e-13	NO	1	0.166667
Phvul.001G245200	1.35842e-13	5.89138e-13	NO	1	0.166667
a7334	4.04212e-13	1.62589e-12	NO	0.972222	0.133333
a6478	4.04212e-13	1.62663e-12	NO	0.972222	0.133333
a6277	4.04212e-13	1.62737e-12	NO	0.972222	0.133333
a4142	4.04212e-13	1.62811e-12	NO	0.972222	0.133333
a3708	4.04212e-13	1.62886e-12	NO	0.972222	0.133333
a3405	4.04212e-13	1.6296e-12	NO	0.972222	0.133333
a2635	4.04212e-13	1.63035e-12	NO	0.972222	0.133333
a2606	4.04212e-13	1.63109e-12	NO	0.972222	0.133333
a2238	4.04212e-13	1.63184e-12	NO	0.972222	0.133333
a468	4.04212e-13	1.63334e-12	NO	0.972222	0.133333
a440	4.04212e-13	1.63409e-12	NO	0.972222	0.133333
a6199	4.04212e-13	1.63483e-12	NO	0.972222	0.133333
a7465	4.02945e-13	1.63496e-12	NO	0.833333	0
a7803	4.04212e-13	1.63559e-12	NO	0.972222	0.133333
a7329	4.02945e-13	1.63571e-12	NO	0.833333	0
a7303	4.02945e-13	1.63646e-12	NO	0.833333	0
g32308	4.04212e-13	1.63709e-12	NO	0.972222	0.133333
a6386	4.02945e-13	1.63722e-12	NO	0.833333	0
Phvul.007G035600	4.04212e-13	1.63784e-12	NO	0.972222	0.133333
a6302	4.02945e-13	1.63797e-12	NO	0.833333	0
Phvul.002G019800	4.04212e-13	1.63859e-12	NO	0.972222	0.133333
a5895	4.02945e-13	1.63873e-12	NO	0.833333	0
Phvul.008G246900	4.04212e-13	1.63935e-12	NO	0.0277778	0.866667
a5796	4.02945e-13	1.63948e-12	NO	0.833333	0
a5576	4.02945e-13	1.64024e-12	NO	0.833333	0
a5558	4.02945e-13	1.641e-12	NO	0.833333	0
a5463	4.02945e-13	1.64176e-12	NO	0.833333	0
a5066	4.02945e-13	1.64252e-12	NO	0.833333	0
a4684	4.02945e-13	1.64328e-12	NO	0.833333	0
a4667	4.02945e-13	1.64404e-12	NO	0.833333	0
a3674	4.02945e-13	1.64556e-12	NO	0.833333	0
a3428	4.02945e-13	1.64632e-12	NO	0.833333	0
a3222	4.02945e-13	1.64709e-12	NO	0.833333	0
a2957	4.02945e-13	1.64785e-12	NO	0.833333	0
a2589	4.02945e-13	1.64861e-12	NO	0.833333	0
a2583	4.02945e-13	1.64938e-12	NO	0.833333	0
a2377	4.02945e-13	1.65015e-12	NO	0.833333	0
a2352	4.02945e-13	1.65091e-12	NO	0.833333	0
a2294	4.02945e-13	1.65168e-12	NO	0.833333	0
a2233	4.02945e-13	1.65245e-12	NO	0.833333	0
a1854	4.02945e-13	1.65322e-12	NO	0.833333	0
a416	4.02945e-13	1.65476e-12	NO	0.833333	0
a378	4.02945e-13	1.65553e-12	NO	0.833333	0
a5890	4.02945e-13	1.6563e-12	NO	0.833333	0
a5339	4.02945e-13	1.65707e-12	NO	0.833333	0
a4401	4.02945e-13	1.65785e-12	NO	0.833333	0
a3910	4.02945e-13	1.65862e-12	NO	0.833333	0
a7969	4.02945e-13	1.65939e-12	NO	0.833333	0
a7819	4.02945e-13	1.66017e-12	NO	0.833333	0
a7705	4.02945e-13	1.66095e-12	NO	0.833333	0
[truncated: 6,486 more rows]
