# Supplementary material for: Adaptive gene loss in the common bean pan-genome during range expansion and domestication
Source: Nat Commun. 2024 Aug 7;15:6698. doi: 10.1038/s41467-024-51032-2 (PMC11303546; doi:10.1038/s41467-024-51032-2)
Supplement: Supplementary file 10 — Supplementary Data 7 [file 41467_2024_51032_MOESM10_ESM.xlsx]

## Sheet: Sheet1
Fisher's Exact Test EUROPEAN ACCESSIONS
PAVs	Fisher.p	p.adj Benjamini-Hochberg	DIAGNOSTIC	Freq. MESOAMERICAN gene pool EUROPE	Freq. ANDEAN gene pool EUROPE
g43344	1.99988e-29	1.95748e-25	NO	1	0.028169
a3877	1.3095e-27	6.40867e-24	NO	0.930233	0
g32248	1.3095e-27	4.27245e-24	NO	0.930233	0
g39862	1.3095e-27	3.20433e-24	NO	0.930233	0
a183	2.17005e-27	4.24809e-24	NO	0.953488	0.0140845
a2583	2.17005e-27	3.54007e-24	NO	0.953488	0.0140845
a323	2.17005e-27	3.03435e-24	NO	0.953488	0.0140845
a5213	2.17005e-27	2.65505e-24	NO	0.953488	0.0140845
a7665	2.17005e-27	2.36005e-24	NO	0.953488	0.0140845
a7765	2.17005e-27	2.12404e-24	NO	0.953488	0.0140845
Phvul.008G097350	2.17005e-27	1.93095e-24	NO	0.0465116	0.985915
Phvul.010G104300	2.17005e-27	1.77004e-24	NO	0.0465116	0.985915
Phvul.010G104600	2.17005e-27	1.63388e-24	NO	0.0465116	0.985915
a3980	3.60311e-27	2.51909e-24	NO	1	0.056338
a7167	1.97988e-26	1.29194e-23	NO	0.976744	0.0422535
a2093	2.4553e-26	1.50203e-23	NO	0.906977	0
a6605	2.4553e-26	1.41368e-23	NO	0.906977	0
g32394	2.4553e-26	1.33514e-23	NO	0.906977	0
Phvul.008G131600	4.53913e-26	2.33837e-23	NO	0.953488	0.028169
a1580	4.53913e-26	2.22145e-23	NO	0.953488	0.028169
a2364	4.53913e-26	2.11567e-23	NO	0.953488	0.028169
a3857	4.53913e-26	2.0195e-23	NO	0.953488	0.028169
a5157	4.53913e-26	1.9317e-23	NO	0.953488	0.028169
a7626	4.53913e-26	1.85121e-23	NO	0.953488	0.028169
a8621	4.53913e-26	1.77716e-23	NO	0.953488	0.028169
Phvul.008G134050	5.15658e-26	1.94125e-23	NO	0.930233	0.0140845
a2306	5.15658e-26	1.86936e-23	NO	0.930233	0.0140845
a3826	5.15658e-26	1.80259e-23	NO	0.930233	0.0140845
a6413	5.15658e-26	1.74043e-23	NO	0.930233	0.0140845
a7511	5.15658e-26	1.68242e-23	NO	0.930233	0.0140845
Phvul.008G106600	5.15658e-26	1.62815e-23	NO	0.0697674	0.985915
Phvul.008G109200	5.15658e-26	1.57727e-23	NO	0.0697674	0.985915
Phvul.008G109300	5.15658e-26	1.52947e-23	NO	0.0697674	0.985915
Phvul.008G109400	5.15658e-26	1.48449e-23	NO	0.0697674	0.985915
Phvul.008G109466	5.15658e-26	1.44207e-23	NO	0.0697674	0.985915
Phvul.008G109532	5.15658e-26	1.40202e-23	NO	0.0697674	0.985915
Phvul.010G106500	5.15658e-26	1.36412e-23	NO	0.0697674	0.985915
Phvul.010G106600	5.15658e-26	1.32823e-23	NO	0.0697674	0.985915
Phvul.008G071200	2.24466e-25	5.63353e-23	NO	0.0232558	0.943662
Phvul.008G126437	2.24466e-25	5.49269e-23	NO	0.976744	0.056338
a6278	2.24466e-25	5.35872e-23	NO	0.976744	0.056338
a7213	2.24466e-25	5.23113e-23	NO	0.976744	0.056338
Phvul.007G166000	3.73206e-25	8.49521e-23	NO	0.116279	1
a3035	3.73206e-25	8.30214e-23	NO	0.883721	0
a3714	3.73206e-25	8.11765e-23	NO	0.883721	0
a8336	3.73206e-25	7.94118e-23	NO	0.883721	0
g7953	3.73206e-25	7.77222e-23	NO	0.883721	0
Phvul.011G211800	6.47446e-25	1.32025e-22	NO	0.953488	0.0422535
a1173	6.47446e-25	1.29331e-22	NO	0.953488	0.0422535
a1395	6.47446e-25	1.26744e-22	NO	0.953488	0.0422535
a6682	6.47446e-25	1.24259e-22	NO	0.953488	0.0422535
a7056	6.47446e-25	1.21869e-22	NO	0.953488	0.0422535
g39816	6.47446e-25	1.1957e-22	NO	0.953488	0.0422535
Phvul.008G149900	1.03948e-24	1.8499e-22	NO	0.930233	0.028169
Phvul.008G151900	1.03948e-24	1.81686e-22	NO	0.930233	0.028169
Phvul.L001663	1.03948e-24	1.78499e-22	NO	0.0697674	0.971831
a5136	1.03948e-24	1.75421e-22	NO	0.930233	0.028169
a5412	1.03948e-24	1.72448e-22	NO	0.930233	0.028169
a6904	1.03948e-24	1.69574e-22	NO	0.930233	0.028169
Phvul.011G164700	2.07972e-24	3.33709e-22	NO	0.976744	0.0704225
a2141	2.07972e-24	3.28327e-22	NO	0.976744	0.0704225
a6560	2.07972e-24	3.23115e-22	NO	0.976744	0.0704225
g29562	2.07972e-24	3.18067e-22	NO	0.976744	0.0704225
g32346	2.07972e-24	3.08428e-22	NO	0.976744	0.0704225
g39772	2.07972e-24	3.03825e-22	NO	0.976744	0.0704225
g43282	2.07972e-24	2.99357e-22	NO	0.976744	0.0704225
Phvul.007G165000	4.78948e-24	6.79412e-22	NO	0.139535	1
a7839	4.78948e-24	6.69706e-22	NO	0.860465	0
Phvul.004G009154	7.08082e-24	9.76157e-22	NO	0.953488	0.056338
Phvul.008G133300	7.08082e-24	9.62599e-22	NO	0.953488	0.056338
a8037	7.08082e-24	9.49413e-22	NO	0.0465116	0.943662
a8341	7.08082e-24	9.36583e-22	NO	0.953488	0.056338
g19255	7.08082e-24	9.24095e-22	NO	0.953488	0.056338
g29402	7.08082e-24	9.11936e-22	NO	0.953488	0.056338
Phvul.008G135400	1.28631e-23	1.63512e-21	NO	1	0.112676
a7943	1.28631e-23	1.61416e-21	NO	1	0.112676
Phvul.007G216800	1.3622e-23	1.68775e-21	NO	0.883721	0.0140845
a3284	1.3622e-23	1.66665e-21	NO	0.116279	0.985915
a4485	1.3622e-23	1.64608e-21	NO	0.883721	0.0140845
a4980	1.3622e-23	1.626e-21	NO	0.883721	0.0140845
a6656	1.3622e-23	1.60641e-21	NO	0.883721	0.0140845
a8073	1.3622e-23	1.58729e-21	NO	0.883721	0.0140845
a8162	1.3622e-23	1.56862e-21	NO	0.883721	0.0140845
g32365	1.3622e-23	1.55038e-21	NO	0.883721	0.0140845
a2682	1.4294e-23	1.58988e-21	NO	0.930233	0.0422535
a4070	1.4294e-23	1.57202e-21	NO	0.930233	0.0422535
a4397	1.4294e-23	1.55455e-21	NO	0.930233	0.0422535
a6512	1.4294e-23	1.53747e-21	NO	0.930233	0.0422535
a6930	1.4294e-23	1.52076e-21	NO	0.930233	0.0422535
a7680	1.4294e-23	1.50441e-21	NO	0.930233	0.0422535
a8622	1.4294e-23	1.4884e-21	NO	0.930233	0.0422535
a8829	1.4294e-23	1.47273e-21	NO	0.930233	0.0422535
g40008	1.4294e-23	1.45739e-21	NO	0.930233	0.0422535
Phvul.003G273000	1.63956e-23	1.65443e-21	NO	0.976744	0.084507
a2200	1.63956e-23	1.62101e-21	NO	0.976744	0.084507
a3842	1.63956e-23	1.6048e-21	NO	0.976744	0.084507
a6965	1.63956e-23	1.58891e-21	NO	0.976744	0.084507
a8620	1.63956e-23	1.57333e-21	NO	0.976744	0.084507
a1504	1.8081e-23	1.71822e-21	NO	0.906977	0.028169
a3384	1.8081e-23	1.7017e-21	NO	0.906977	0.028169
a4107	1.8081e-23	1.6855e-21	NO	0.906977	0.028169
a4247	1.8081e-23	1.66959e-21	NO	0.906977	0.028169
a5025	1.8081e-23	1.65399e-21	NO	0.906977	0.028169
a5408	1.8081e-23	1.63868e-21	NO	0.906977	0.028169
a5954	1.8081e-23	1.62364e-21	NO	0.906977	0.028169
a6000	1.8081e-23	1.60888e-21	NO	0.906977	0.028169
a6514	1.8081e-23	1.59439e-21	NO	0.906977	0.028169
a8645	1.8081e-23	1.58015e-21	NO	0.906977	0.028169
a8781	1.8081e-23	1.56617e-21	NO	0.906977	0.028169
g40014	1.8081e-23	1.55243e-21	NO	0.906977	0.028169
Phvul.008G079700	1.8081e-23	1.53893e-21	NO	0.0930233	0.971831
Phvul.007G228200	5.33685e-23	4.5032e-21	NO	0.162791	1
a103	5.33685e-23	4.46471e-21	NO	0.837209	0
a2134	5.33685e-23	4.42687e-21	NO	0.837209	0
a2252	5.33685e-23	4.38967e-21	NO	0.837209	0
a3493	5.33685e-23	4.35309e-21	NO	0.837209	0
a5452	5.33685e-23	4.31711e-21	NO	0.837209	0
a7200	5.33685e-23	4.28173e-21	NO	0.837209	0
a8926	5.33685e-23	4.24692e-21	NO	0.837209	0
Phvul.004G077550	6.3303e-23	4.99685e-21	NO	0.953488	0.0704225
a2273	6.3303e-23	4.95688e-21	NO	0.953488	0.0704225
a6005	6.3303e-23	4.91754e-21	NO	0.953488	0.0704225
a6238	6.3303e-23	4.87881e-21	NO	0.953488	0.0704225
a7630	6.3303e-23	4.8407e-21	NO	0.953488	0.0704225
a7823	6.3303e-23	4.80317e-21	NO	0.953488	0.0704225
a7955	6.3303e-23	4.76623e-21	NO	0.953488	0.0704225
a8939	6.3303e-23	4.72984e-21	NO	0.953488	0.0704225
g40012	6.3303e-23	4.65872e-21	NO	0.953488	0.0704225
Phvul.003G185200	7.43202e-23	5.4287e-21	NO	1	0.126761
Phvul.005G152500	7.43202e-23	5.38849e-21	NO	1	0.126761
a8659	7.43202e-23	5.34887e-21	NO	1	0.126761
g35829	7.43202e-23	5.30982e-21	NO	1	0.126761
a2467	1.13074e-22	8.02008e-21	NO	0.976744	0.0985915
a2780	1.13074e-22	7.96238e-21	NO	0.976744	0.0985915
a2802	1.13074e-22	7.90551e-21	NO	0.976744	0.0985915
a4207	1.13074e-22	7.84944e-21	NO	0.976744	0.0985915
a6387	1.13074e-22	7.79416e-21	NO	0.976744	0.0985915
a8207	1.13074e-22	7.73966e-21	NO	0.976744	0.0985915
a8210	1.13074e-22	7.68591e-21	NO	0.976744	0.0985915
Phvul.004G129700	1.5076e-22	1.01768e-20	NO	0.0697674	0.943662
Phvul.007G038600	1.5076e-22	1.01071e-20	NO	0.0697674	0.943662
Phvul.007G044400	1.5076e-22	1.00383e-20	NO	0.0697674	0.943662
Phvul.009G188150	1.5076e-22	9.97051e-21	NO	0.0697674	0.943662
Phvul.009G188201	1.5076e-22	9.90359e-21	NO	0.0697674	0.943662
Phvul.011G101200	1.5076e-22	9.83757e-21	NO	0.0697674	0.943662
a2177	1.5076e-22	9.77242e-21	NO	0.930233	0.056338
a2644	1.5076e-22	9.70813e-21	NO	0.930233	0.056338
a2937	1.5076e-22	9.64467e-21	NO	0.930233	0.056338
a444	1.5076e-22	9.52023e-21	NO	0.930233	0.056338
a4991	1.5076e-22	9.4592e-21	NO	0.930233	0.056338
a5088	1.5076e-22	9.39895e-21	NO	0.930233	0.056338
a5375	1.5076e-22	9.33946e-21	NO	0.930233	0.056338
a5612	1.5076e-22	9.28072e-21	NO	0.930233	0.056338
a6941	1.5076e-22	9.22272e-21	NO	0.930233	0.056338
a7516	1.5076e-22	9.16544e-21	NO	0.930233	0.056338
a8495	1.5076e-22	9.10886e-21	NO	0.930233	0.056338
a8993	1.5076e-22	9.05298e-21	NO	0.930233	0.056338
g35944	1.5076e-22	8.94324e-21	NO	0.930233	0.056338
Phvul.004G153042	1.68192e-22	9.85784e-21	NO	0.860465	0.0140845
a1675	1.68192e-22	9.79916e-21	NO	0.860465	0.0140845
a3114	1.68192e-22	9.74118e-21	NO	0.860465	0.0140845
a3371	1.68192e-22	9.68388e-21	NO	0.860465	0.0140845
a4140	1.68192e-22	9.62725e-21	NO	0.860465	0.0140845
a4381	1.68192e-22	9.57127e-21	NO	0.860465	0.0140845
a4784	1.68192e-22	9.51595e-21	NO	0.860465	0.0140845
a4789	1.68192e-22	9.46126e-21	NO	0.860465	0.0140845
a6422	1.68192e-22	9.4072e-21	NO	0.860465	0.0140845
a6621	1.68192e-22	9.35375e-21	NO	0.860465	0.0140845
a6740	1.68192e-22	9.3009e-21	NO	0.860465	0.0140845
a7520	1.68192e-22	9.24865e-21	NO	0.860465	0.0140845
a7755	1.68192e-22	9.19698e-21	NO	0.860465	0.0140845
a8502	1.68192e-22	9.14588e-21	NO	0.860465	0.0140845
g29609	1.68192e-22	9.09535e-21	NO	0.860465	0.0140845
g32473	1.68192e-22	9.04538e-21	NO	0.860465	0.0140845
Phvul.003G096301	1.68192e-22	8.99595e-21	NO	0.139535	0.985915
Phvul.008G106500	1.68192e-22	8.94706e-21	NO	0.139535	0.985915
Phvul.008G110500	1.68192e-22	8.8987e-21	NO	0.139535	0.985915
Phvul.010G104400	1.68192e-22	8.85086e-21	NO	0.139535	0.985915
Phvul.010G106100	1.68192e-22	8.80352e-21	NO	0.139535	0.985915
Phvul.008G204000	2.39621e-22	1.24756e-20	NO	0.0930233	0.957746
a1925	2.39621e-22	1.24096e-20	NO	0.906977	0.0422535
a2330	2.39621e-22	1.23443e-20	NO	0.906977	0.0422535
a2612	2.39621e-22	1.22796e-20	NO	0.906977	0.0422535
a2707	2.39621e-22	1.22157e-20	NO	0.906977	0.0422535
a2925	2.39621e-22	1.21524e-20	NO	0.906977	0.0422535
a2989	2.39621e-22	1.20897e-20	NO	0.906977	0.0422535
a3243	2.39621e-22	1.20277e-20	NO	0.906977	0.0422535
a3870	2.39621e-22	1.19664e-20	NO	0.906977	0.0422535
a5033	2.39621e-22	1.19056e-20	NO	0.906977	0.0422535
a520	2.39621e-22	1.18455e-20	NO	0.906977	0.0422535
a6879	2.39621e-22	1.1786e-20	NO	0.906977	0.0422535
a7595	2.39621e-22	1.17271e-20	NO	0.906977	0.0422535
a7811	2.39621e-22	1.16687e-20	NO	0.906977	0.0422535
a7831	2.39621e-22	1.16109e-20	NO	0.906977	0.0422535
a8343	2.39621e-22	1.15537e-20	NO	0.906977	0.0422535
g16710	2.39621e-22	1.1441e-20	NO	0.906977	0.0422535
a1867	2.54751e-22	1.20459e-20	NO	0.883721	0.028169
a2045	2.54751e-22	1.1988e-20	NO	0.883721	0.028169
a4566	2.54751e-22	1.19306e-20	NO	0.883721	0.028169
a4734	2.54751e-22	1.18738e-20	NO	0.883721	0.028169
a5266	2.54751e-22	1.18175e-20	NO	0.883721	0.028169
a7076	2.54751e-22	1.17618e-20	NO	0.883721	0.028169
a7300	2.54751e-22	1.17066e-20	NO	0.883721	0.028169
a7897	2.54751e-22	1.16519e-20	NO	0.883721	0.028169
a8227	2.54751e-22	1.15977e-20	NO	0.883721	0.028169
a8282	2.54751e-22	1.1544e-20	NO	0.883721	0.028169
a8426	2.54751e-22	1.14908e-20	NO	0.883721	0.028169
a8682	2.54751e-22	1.14381e-20	NO	0.883721	0.028169
g40015	2.54751e-22	1.13341e-20	NO	0.883721	0.028169
a6184	3.93897e-22	1.74455e-20	NO	1	0.140845
Phvul.011G179500	4.81662e-22	2.11413e-20	NO	0.953488	0.084507
a2923	4.81662e-22	2.10469e-20	NO	0.953488	0.084507
a3591	4.81662e-22	2.09534e-20	NO	0.953488	0.084507
a4814	4.81662e-22	2.08606e-20	NO	0.953488	0.084507
a5133	4.81662e-22	2.07687e-20	NO	0.953488	0.084507
a7551	4.81662e-22	2.06777e-20	NO	0.953488	0.084507
a8165	4.81662e-22	2.05874e-20	NO	0.953488	0.084507
a8253	4.81662e-22	2.04979e-20	NO	0.953488	0.084507
a8994	4.81662e-22	2.04091e-20	NO	0.953488	0.084507
a9084	4.81662e-22	2.03211e-20	NO	0.953488	0.084507
g32302	4.81662e-22	2.02339e-20	NO	0.953488	0.084507
Phvul.006G197100	5.27014e-22	2.18577e-20	NO	0.813953	0
a2054	5.27014e-22	2.17654e-20	NO	0.813953	0
a2335	5.27014e-22	2.1674e-20	NO	0.813953	0
a4705	5.27014e-22	2.15833e-20	NO	0.813953	0
a6170	5.27014e-22	2.14934e-20	NO	0.813953	0
a8798	5.27014e-22	2.14042e-20	NO	0.813953	0
g27085	5.27014e-22	2.1228e-20	NO	0.186047	1
a1577	6.96121e-22	2.79247e-20	NO	0.976744	0.112676
a291	6.96121e-22	2.78108e-20	NO	0.976744	0.112676
a3825	6.96121e-22	2.75856e-20	NO	0.976744	0.112676
a4963	6.96121e-22	2.74743e-20	NO	0.976744	0.112676
a8100	6.96121e-22	2.7364e-20	NO	0.976744	0.112676
a8137	6.96121e-22	2.72545e-20	NO	0.976744	0.112676
a8710	6.96121e-22	2.7146e-20	NO	0.976744	0.112676
g35872	6.96121e-22	2.70382e-20	NO	0.976744	0.112676
Phvul.009G162400	1.30019e-21	5.03014e-20	NO	0.0697674	0.929577
a2366	1.30019e-21	5.01034e-20	NO	0.930233	0.0704225
a3204	1.30019e-21	4.99069e-20	NO	0.930233	0.0704225
a3871	1.30019e-21	4.9712e-20	NO	0.930233	0.0704225
a5955	1.30019e-21	4.95185e-20	NO	0.930233	0.0704225
a6271	1.30019e-21	4.93266e-20	NO	0.930233	0.0704225
a6501	1.30019e-21	4.91361e-20	NO	0.930233	0.0704225
a6669	1.30019e-21	4.89472e-20	NO	0.930233	0.0704225
a6960	1.30019e-21	4.87596e-20	NO	0.930233	0.0704225
a9016	1.30019e-21	4.85735e-20	NO	0.930233	0.0704225
Phvul.001G006300	1.80221e-21	6.70725e-20	NO	0.162791	0.985915
Phvul.003G089400	1.80221e-21	6.68184e-20	NO	0.162791	0.985915
Phvul.010G068900	1.80221e-21	6.65663e-20	NO	0.162791	0.985915
Phvul.010G105400	1.80221e-21	6.6316e-20	NO	0.162791	0.985915
a4281	1.80221e-21	6.60676e-20	NO	0.837209	0.0140845
a8709	1.80221e-21	6.58211e-20	NO	0.837209	0.0140845
a9052	1.80221e-21	6.55764e-20	NO	0.837209	0.0140845
Phvul.001G237200	1.93368e-21	7.00993e-20	NO	0	0.84507
Phvul.011G182300	1.93368e-21	6.98407e-20	NO	1	0.15493
a430	1.93368e-21	6.95839e-20	NO	1	0.15493
a4618	1.93368e-21	6.9329e-20	NO	1	0.15493
a6233	1.93368e-21	6.9076e-20	NO	1	0.15493
Phvul.004G151550	2.43656e-21	8.67238e-20	NO	0.906977	0.056338
Phvul.008G180900	2.43656e-21	8.64096e-20	NO	0.0930233	0.943662
Phvul.008G216700	2.43656e-21	8.60976e-20	NO	0.0930233	0.943662
Phvul.009G178700	2.43656e-21	8.57879e-20	NO	0.0930233	0.943662
a2502	2.43656e-21	8.51751e-20	NO	0.906977	0.056338
a3038	2.43656e-21	8.4872e-20	NO	0.906977	0.056338
a3355	2.43656e-21	8.45711e-20	NO	0.906977	0.056338
a4347	2.43656e-21	8.42722e-20	NO	0.906977	0.056338
a4369	2.43656e-21	8.39755e-20	NO	0.906977	0.056338
a4609	2.43656e-21	8.36808e-20	NO	0.906977	0.056338
a5280	2.43656e-21	8.33882e-20	NO	0.906977	0.056338
a5294	2.43656e-21	8.30977e-20	NO	0.906977	0.056338
a6080	2.43656e-21	8.28092e-20	NO	0.906977	0.056338
a7124	2.43656e-21	8.25226e-20	NO	0.906977	0.056338
a7265	2.43656e-21	8.22381e-20	NO	0.906977	0.056338
a7876	2.43656e-21	8.19555e-20	NO	0.906977	0.056338
a8324	2.43656e-21	8.16748e-20	NO	0.906977	0.056338
Phvul.002G212200	3.02773e-21	1.00801e-19	NO	0.139535	0.971831
Phvul.005G158400	3.02773e-21	1.00459e-19	NO	0.860465	0.028169
Phvul.011G167200	3.02773e-21	1.0012e-19	NO	0.860465	0.028169
a1458	3.02773e-21	9.97825e-20	NO	0.860465	0.028169
a2785	3.02773e-21	9.94477e-20	NO	0.860465	0.028169
a2940	3.02773e-21	9.91151e-20	NO	0.860465	0.028169
a3408	3.02773e-21	9.87847e-20	NO	0.860465	0.028169
a4040	3.02773e-21	9.84565e-20	NO	0.860465	0.028169
a4391	3.02773e-21	9.81305e-20	NO	0.860465	0.028169
a4892	3.02773e-21	9.78066e-20	NO	0.860465	0.028169
a534	3.02773e-21	9.74849e-20	NO	0.860465	0.028169
a5905	3.02773e-21	9.71653e-20	NO	0.860465	0.028169
a6636	3.02773e-21	9.68477e-20	NO	0.860465	0.028169
a6696	3.02773e-21	9.65323e-20	NO	0.860465	0.028169
a7138	3.02773e-21	9.62188e-20	NO	0.860465	0.028169
a7242	3.02773e-21	9.59075e-20	NO	0.860465	0.028169
a7352	3.02773e-21	9.55981e-20	NO	0.860465	0.028169
a7494	3.02773e-21	9.52907e-20	NO	0.860465	0.028169
a8125	3.02773e-21	9.49853e-20	NO	0.860465	0.028169
a837	3.02773e-21	9.46818e-20	NO	0.860465	0.028169
a8478	3.02773e-21	9.43803e-20	NO	0.860465	0.028169
a8972	3.02773e-21	9.40806e-20	NO	0.860465	0.028169
g40016	3.02773e-21	9.37829e-20	NO	0.860465	0.028169
Phvul.007G092500	3.20679e-21	9.9016e-20	NO	0.953488	0.0985915
Phvul.009G192600	3.20679e-21	9.87047e-20	NO	0.953488	0.0985915
Phvul.011G181500	3.20679e-21	9.83953e-20	NO	0.953488	0.0985915
Phvul.011G195200	3.20679e-21	9.80878e-20	NO	0.953488	0.0985915
a1022	3.20679e-21	9.77822e-20	NO	0.953488	0.0985915
a155	3.20679e-21	9.74785e-20	NO	0.953488	0.0985915
a178	3.20679e-21	9.71767e-20	NO	0.953488	0.0985915
a2238	3.20679e-21	9.68768e-20	NO	0.953488	0.0985915
a2297	3.20679e-21	9.65787e-20	NO	0.953488	0.0985915
a3997	3.20679e-21	9.5988e-20	NO	0.953488	0.0985915
a4126	3.20679e-21	9.56954e-20	NO	0.953488	0.0985915
a4516	3.20679e-21	9.54045e-20	NO	0.953488	0.0985915
a4695	3.20679e-21	9.51154e-20	NO	0.953488	0.0985915
a4756	3.20679e-21	9.48281e-20	NO	0.953488	0.0985915
a6702	3.20679e-21	9.45424e-20	NO	0.953488	0.0985915
a7207	3.20679e-21	9.42585e-20	NO	0.953488	0.0985915
a8555	3.20679e-21	9.39763e-20	NO	0.953488	0.0985915
a8774	3.20679e-21	9.36958e-20	NO	0.953488	0.0985915
g12466	3.20679e-21	9.34169e-20	NO	0.953488	0.0985915
g32353	3.20679e-21	9.31397e-20	NO	0.953488	0.0985915
g39807	3.20679e-21	9.25902e-20	NO	0.953488	0.0985915
g39849	3.20679e-21	9.23179e-20	NO	0.953488	0.0985915
Phvul.008G082700	3.25256e-21	9.3361e-20	NO	0.116279	0.957746
Phvul.008G162000	3.25256e-21	9.3088e-20	NO	0.883721	0.0422535
Phvul.011G141000	3.25256e-21	9.28166e-20	NO	0.116279	0.957746
Phvul.011G164400	3.25256e-21	9.25468e-20	NO	0.883721	0.0422535
a1564	3.25256e-21	9.20118e-20	NO	0.883721	0.0422535
a1973	3.25256e-21	9.17467e-20	NO	0.883721	0.0422535
a241	3.25256e-21	9.1483e-20	NO	0.883721	0.0422535
a2499	3.25256e-21	9.12209e-20	NO	0.883721	0.0422535
a266	3.25256e-21	9.09603e-20	NO	0.883721	0.0422535
a2834	3.25256e-21	9.07011e-20	NO	0.883721	0.0422535
a3149	3.25256e-21	9.04435e-20	NO	0.883721	0.0422535
a3438	3.25256e-21	9.01872e-20	NO	0.883721	0.0422535
a3763	3.25256e-21	8.99325e-20	NO	0.883721	0.0422535
a3883	3.25256e-21	8.96792e-20	NO	0.883721	0.0422535
a3930	3.25256e-21	8.94272e-20	NO	0.883721	0.0422535
a4176	3.25256e-21	8.91767e-20	NO	0.883721	0.0422535
a4186	3.25256e-21	8.89277e-20	NO	0.883721	0.0422535
a4227	3.25256e-21	8.86799e-20	NO	0.883721	0.0422535
a4357	3.25256e-21	8.84336e-20	NO	0.883721	0.0422535
a4652	3.25256e-21	8.81886e-20	NO	0.883721	0.0422535
a5551	3.25256e-21	8.7945e-20	NO	0.883721	0.0422535
a5812	3.25256e-21	8.77028e-20	NO	0.883721	0.0422535
a5861	3.25256e-21	8.74618e-20	NO	0.883721	0.0422535
a6057	3.25256e-21	8.72222e-20	NO	0.883721	0.0422535
a6606	3.25256e-21	8.69839e-20	NO	0.883721	0.0422535
a6684	3.25256e-21	8.67469e-20	NO	0.883721	0.0422535
a6933	3.25256e-21	8.65111e-20	NO	0.883721	0.0422535
a7135	3.25256e-21	8.62767e-20	NO	0.883721	0.0422535
a7303	3.25256e-21	8.60435e-20	NO	0.883721	0.0422535
a7611	3.25256e-21	8.58116e-20	NO	0.883721	0.0422535
a7710	3.25256e-21	8.55809e-20	NO	0.883721	0.0422535
a7736	3.25256e-21	8.53515e-20	NO	0.883721	0.0422535
a7806	3.25256e-21	8.51233e-20	NO	0.883721	0.0422535
a8063	3.25256e-21	8.46705e-20	NO	0.883721	0.0422535
a8413	3.25256e-21	8.44459e-20	NO	0.883721	0.0422535
g16711	3.25256e-21	8.37792e-20	NO	0.883721	0.0422535
g32289	3.25256e-21	8.33406e-20	NO	0.883721	0.0422535
g32507	3.25256e-21	8.3123e-20	NO	0.883721	0.0422535
g39990	3.25256e-21	8.29065e-20	NO	0.883721	0.0422535
a7686	3.88466e-21	9.87612e-20	NO	0.976744	0.126761
a3560	4.68457e-21	1.18789e-19	NO	0.790698	0
a4199	4.68457e-21	1.18482e-19	NO	0.790698	0
a6776	4.68457e-21	1.18177e-19	NO	0.790698	0
Phvul.004G055800	8.86268e-21	2.23002e-19	NO	1	0.169014
Phvul.008G167900	8.86268e-21	2.22431e-19	NO	1	0.169014
a5953	8.86268e-21	2.21862e-19	NO	1	0.169014
a7529	8.86268e-21	2.21296e-19	NO	1	0.169014
a7662	8.86268e-21	2.20733e-19	NO	1	0.169014
a8274	8.86268e-21	2.20172e-19	NO	1	0.169014
g35929	8.86268e-21	2.19615e-19	NO	1	0.169014
g39846	8.86268e-21	2.1906e-19	NO	1	0.169014
Phvul.003G276900	9.5461e-21	2.35358e-19	NO	0.930233	0.084507
a1024	9.5461e-21	2.34767e-19	NO	0.930233	0.084507
a1509	9.5461e-21	2.34179e-19	NO	0.930233	0.084507
a1777	9.5461e-21	2.33593e-19	NO	0.930233	0.084507
a2083	9.5461e-21	2.33011e-19	NO	0.930233	0.084507
a2466	9.5461e-21	2.32431e-19	NO	0.930233	0.084507
a2754	9.5461e-21	2.31854e-19	NO	0.930233	0.084507
a2770	9.5461e-21	2.3128e-19	NO	0.930233	0.084507
a284	9.5461e-21	2.30709e-19	NO	0.930233	0.084507
a2880	9.5461e-21	2.30141e-19	NO	0.930233	0.084507
a2891	9.5461e-21	2.29576e-19	NO	0.930233	0.084507
a3107	9.5461e-21	2.28453e-19	NO	0.930233	0.084507
a3672	9.5461e-21	2.27341e-19	NO	0.930233	0.084507
a3819	9.5461e-21	2.26789e-19	NO	0.930233	0.084507
a4001	9.5461e-21	2.2624e-19	NO	0.930233	0.084507
a5424	9.5461e-21	2.2515e-19	NO	0.930233	0.084507
a5818	9.5461e-21	2.24609e-19	NO	0.930233	0.084507
a5845	9.5461e-21	2.2407e-19	NO	0.930233	0.084507
a6201	9.5461e-21	2.23534e-19	NO	0.930233	0.084507
a6366	9.5461e-21	2.23001e-19	NO	0.930233	0.084507
a6946	9.5461e-21	2.2247e-19	NO	0.930233	0.084507
a7959	9.5461e-21	2.21941e-19	NO	0.930233	0.084507
a8008	9.5461e-21	2.21415e-19	NO	0.930233	0.084507
a8059	9.5461e-21	2.20892e-19	NO	0.930233	0.084507
a8815	9.5461e-21	2.20371e-19	NO	0.930233	0.084507
a9008	9.5461e-21	2.19852e-19	NO	0.930233	0.084507
g12669	9.5461e-21	2.19336e-19	NO	0.930233	0.084507
g21044	9.5461e-21	2.18823e-19	NO	0.930233	0.084507
g29567	9.5461e-21	2.18311e-19	NO	0.930233	0.084507
Phvul.003G065900	1.71046e-20	3.89348e-19	NO	0.186047	0.985915
Phvul.003G066600	1.71046e-20	3.88445e-19	NO	0.186047	0.985915
Phvul.008G109600	1.71046e-20	3.87546e-19	NO	0.186047	0.985915
Phvul.008G127237	1.71046e-20	3.86651e-19	NO	0.186047	0.985915
a1700	1.71046e-20	3.8576e-19	NO	0.813953	0.0140845
a2155	1.71046e-20	3.84873e-19	NO	0.813953	0.0140845
a2487	1.71046e-20	3.8399e-19	NO	0.813953	0.0140845
a2591	1.71046e-20	3.83112e-19	NO	0.813953	0.0140845
a2866	1.71046e-20	3.82237e-19	NO	0.813953	0.0140845
a3096	1.71046e-20	3.81366e-19	NO	0.813953	0.0140845
a3424	1.71046e-20	3.805e-19	NO	0.813953	0.0140845
a6340	1.71046e-20	3.79637e-19	NO	0.813953	0.0140845
a7368	1.71046e-20	3.78778e-19	NO	0.813953	0.0140845
a7500	1.71046e-20	3.77923e-19	NO	0.813953	0.0140845
a7774	1.71046e-20	3.77072e-19	NO	0.813953	0.0140845
a7882	1.71046e-20	3.76224e-19	NO	0.813953	0.0140845
Phvul.010G110050	1.90621e-20	4.1834e-19	NO	0.0465116	0.887324
Phvul.010G110100	1.90621e-20	4.17405e-19	NO	0.0465116	0.887324
a2992	1.90621e-20	4.16473e-19	NO	0.953488	0.112676
a3706	1.90621e-20	4.15545e-19	NO	0.953488	0.112676
a3937	1.90621e-20	4.14622e-19	NO	0.953488	0.112676
a4117	1.90621e-20	4.13703e-19	NO	0.953488	0.112676
a4185	1.90621e-20	4.12787e-19	NO	0.953488	0.112676
a5601	1.90621e-20	4.11876e-19	NO	0.953488	0.112676
a6423	1.90621e-20	4.10969e-19	NO	0.953488	0.112676
a8129	1.90621e-20	4.10066e-19	NO	0.953488	0.112676
a1986	1.98881e-20	4.26896e-19	NO	0.976744	0.140845
a2071	1.98881e-20	4.25962e-19	NO	0.976744	0.140845
a2329	1.98881e-20	4.25032e-19	NO	0.976744	0.140845
a2818	1.98881e-20	4.24106e-19	NO	0.976744	0.140845
a4444	1.98881e-20	4.22266e-19	NO	0.976744	0.140845
a4959	1.98881e-20	4.21352e-19	NO	0.976744	0.140845
a5156	1.98881e-20	4.20442e-19	NO	0.976744	0.140845
a5699	1.98881e-20	4.19536e-19	NO	0.976744	0.140845
a6601	1.98881e-20	4.18633e-19	NO	0.976744	0.140845
a6723	1.98881e-20	4.17735e-19	NO	0.976744	0.140845
g23185	1.98881e-20	4.16841e-19	NO	0.976744	0.140845
Phvul.004G114400	2.02658e-20	4.2385e-19	NO	0.906977	0.0704225
Phvul.011G194401	2.02658e-20	4.22946e-19	NO	0.906977	0.0704225
a2209	2.02658e-20	4.22046e-19	NO	0.906977	0.0704225
a2469	2.02658e-20	4.2115e-19	NO	0.906977	0.0704225
a3288	2.02658e-20	4.20258e-19	NO	0.906977	0.0704225
a3710	2.02658e-20	4.18484e-19	NO	0.906977	0.0704225
a3844	2.02658e-20	4.17603e-19	NO	0.906977	0.0704225
a4737	2.02658e-20	4.15852e-19	NO	0.906977	0.0704225
a4750	2.02658e-20	4.14982e-19	NO	0.906977	0.0704225
a4786	2.02658e-20	4.14116e-19	NO	0.906977	0.0704225
a4913	2.02658e-20	4.13253e-19	NO	0.906977	0.0704225
a4973	2.02658e-20	4.12394e-19	NO	0.906977	0.0704225
a5053	2.02658e-20	4.11539e-19	NO	0.906977	0.0704225
a5056	2.02658e-20	4.10686e-19	NO	0.906977	0.0704225
a5712	2.02658e-20	4.09838e-19	NO	0.906977	0.0704225
a5858	2.02658e-20	4.08993e-19	NO	0.906977	0.0704225
a5867	2.02658e-20	4.08151e-19	NO	0.906977	0.0704225
a7184	2.02658e-20	4.06479e-19	NO	0.906977	0.0704225
a7392	2.02658e-20	4.05647e-19	NO	0.906977	0.0704225
a7790	2.02658e-20	4.0482e-19	NO	0.906977	0.0704225
a7938	2.02658e-20	4.03995e-19	NO	0.906977	0.0704225
a8148	2.02658e-20	4.03174e-19	NO	0.906977	0.0704225
a8373	2.02658e-20	4.02356e-19	NO	0.906977	0.0704225
g16709	2.02658e-20	4.01542e-19	NO	0.906977	0.0704225
g32354	2.02658e-20	4.0073e-19	NO	0.906977	0.0704225
g35657	2.02658e-20	3.99923e-19	NO	0.906977	0.0704225
g35688	2.02658e-20	3.99118e-19	NO	0.906977	0.0704225
Phvul.004G127300	2.02658e-20	3.98316e-19	NO	0.0930233	0.929577
Phvul.011G162800	3.12146e-20	6.12281e-19	NO	0.837209	0.028169
Phvul.011G188900	3.12146e-20	6.11057e-19	NO	0.837209	0.028169
Phvul.011G195751	3.12146e-20	6.09837e-19	NO	0.837209	0.028169
a1108	3.12146e-20	6.08622e-19	NO	0.837209	0.028169
a1813	3.12146e-20	6.07412e-19	NO	0.837209	0.028169
a4333	3.12146e-20	6.06207e-19	NO	0.837209	0.028169
a490	3.12146e-20	6.05007e-19	NO	0.837209	0.028169
a5006	3.12146e-20	6.03811e-19	NO	0.837209	0.028169
a5481	3.12146e-20	6.0262e-19	NO	0.837209	0.028169
a5809	3.12146e-20	6.01434e-19	NO	0.837209	0.028169
a5988	3.12146e-20	6.00252e-19	NO	0.837209	0.028169
a6499	3.12146e-20	5.99075e-19	NO	0.837209	0.028169
a6666	3.12146e-20	5.97903e-19	NO	0.837209	0.028169
a7405	3.12146e-20	5.96735e-19	NO	0.837209	0.028169
a7433	3.12146e-20	5.95572e-19	NO	0.837209	0.028169
a8269	3.12146e-20	5.94413e-19	NO	0.837209	0.028169
a8511	3.12146e-20	5.93259e-19	NO	0.837209	0.028169
g19087	3.12146e-20	5.92109e-19	NO	0.837209	0.028169
Phvul.003G145500	3.12146e-20	5.90964e-19	NO	0.162791	0.971831
Phvul.008G145700	3.12146e-20	5.89823e-19	NO	0.162791	0.971831
Phvul.011G171322	3.12146e-20	5.88687e-19	NO	0.162791	0.971831
Phvul.003G163800	3.18755e-20	5.99995e-19	NO	0.116279	0.943662
Phvul.004G130000	3.18755e-20	5.98844e-19	NO	0.116279	0.943662
Phvul.008G195442	3.18755e-20	5.97697e-19	NO	0.116279	0.943662
Phvul.008G219000	3.18755e-20	5.96554e-19	NO	0.116279	0.943662
Phvul.009G102900	3.18755e-20	5.95415e-19	NO	0.116279	0.943662
Phvul.009G185400	3.18755e-20	5.94281e-19	NO	0.116279	0.943662
Phvul.011G111600	3.18755e-20	5.93151e-19	NO	0.116279	0.943662
a1293	3.18755e-20	5.92026e-19	NO	0.883721	0.056338
a1588	3.18755e-20	5.90905e-19	NO	0.883721	0.056338
a3457	3.18755e-20	5.89788e-19	NO	0.883721	0.056338
a3866	3.18755e-20	5.87566e-19	NO	0.883721	0.056338
a4097	3.18755e-20	5.86462e-19	NO	0.883721	0.056338
a4216	3.18755e-20	5.85361e-19	NO	0.883721	0.056338
a4237	3.18755e-20	5.84265e-19	NO	0.883721	0.056338
a4629	3.18755e-20	5.83173e-19	NO	0.116279	0.943662
a5347	3.18755e-20	5.82085e-19	NO	0.883721	0.056338
a6460	3.18755e-20	5.81001e-19	NO	0.883721	0.056338
a6521	3.18755e-20	5.79921e-19	NO	0.883721	0.056338
a6787	3.18755e-20	5.78845e-19	NO	0.883721	0.056338
a7264	3.18755e-20	5.77773e-19	NO	0.883721	0.056338
a7892	3.18755e-20	5.76705e-19	NO	0.883721	0.056338
a8056	3.18755e-20	5.75641e-19	NO	0.116279	0.943662
Phvul.004G162500	3.72278e-20	6.7106e-19	NO	0.139535	0.957746
Phvul.007G022600	3.72278e-20	6.69826e-19	NO	0.860465	0.0422535
Phvul.008G193200	3.72278e-20	6.68597e-19	NO	0.139535	0.957746
Phvul.011G164200	3.72278e-20	6.67373e-19	NO	0.860465	0.0422535
Phvul.011G183500	3.72278e-20	6.66153e-19	NO	0.860465	0.0422535
a1345	3.72278e-20	6.64937e-19	NO	0.860465	0.0422535
a2429	3.72278e-20	6.63726e-19	NO	0.860465	0.0422535
a2589	3.72278e-20	6.62519e-19	NO	0.860465	0.0422535
a45	3.72278e-20	6.60119e-19	NO	0.860465	0.0422535
a5576	3.72278e-20	6.58925e-19	NO	0.860465	0.0422535
a5631	3.72278e-20	6.57736e-19	NO	0.860465	0.0422535
a6062	3.72278e-20	6.56551e-19	NO	0.860465	0.0422535
a7664	3.72278e-20	6.5537e-19	NO	0.860465	0.0422535
g32429	3.72278e-20	6.54193e-19	NO	0.860465	0.0422535
a337	3.7945e-20	6.65601e-19	NO	0.767442	0
a4831	3.7945e-20	6.64411e-19	NO	0.767442	0
a2040	3.81777e-20	6.67292e-19	NO	1	0.183099
a4800	3.81777e-20	6.66102e-19	NO	1	0.183099
a5514	3.81777e-20	6.64917e-19	NO	1	0.183099
a5927	3.81777e-20	6.63736e-19	NO	1	0.183099
a5984	3.81777e-20	6.62559e-19	NO	1	0.183099
a6040	3.81777e-20	6.61387e-19	NO	1	0.183099
a6797	3.81777e-20	6.60218e-19	NO	1	0.183099
a8130	3.81777e-20	6.59054e-19	NO	1	0.183099
a8562	3.81777e-20	6.57893e-19	NO	1	0.183099
Phvul.010G118900	6.13429e-20	1.05338e-18	NO	0.0697674	0.901408
a2095	6.13429e-20	1.05153e-18	NO	0.930233	0.0985915
a2752	6.13429e-20	1.04969e-18	NO	0.930233	0.0985915
a2972	6.13429e-20	1.04786e-18	NO	0.930233	0.0985915
a3185	6.13429e-20	1.04604e-18	NO	0.930233	0.0985915
a3648	6.13429e-20	1.04422e-18	NO	0.930233	0.0985915
a388	6.13429e-20	1.0424e-18	NO	0.930233	0.0985915
a4007	6.13429e-20	1.0406e-18	NO	0.930233	0.0985915
a4045	6.13429e-20	1.0388e-18	NO	0.930233	0.0985915
a4452	6.13429e-20	1.037e-18	NO	0.930233	0.0985915
a5423	6.13429e-20	1.03521e-18	NO	0.930233	0.0985915
a5872	6.13429e-20	1.03343e-18	NO	0.930233	0.0985915
a6401	6.13429e-20	1.03166e-18	NO	0.0697674	0.901408
a7248	6.13429e-20	1.02989e-18	NO	0.930233	0.0985915
g39973	6.13429e-20	1.02637e-18	NO	0.930233	0.0985915
Phvul.008G048200	9.43204e-20	1.57544e-18	NO	0.0232558	0.84507
Phvul.009G238000	9.43204e-20	1.57276e-18	NO	0.976744	0.15493
Phvul.010G101100	9.43204e-20	1.57008e-18	NO	0.976744	0.15493
a2793	9.43204e-20	1.56742e-18	NO	0.976744	0.15493
a3483	9.43204e-20	1.56476e-18	NO	0.976744	0.15493
a3976	9.43204e-20	1.56211e-18	NO	0.976744	0.15493
a4522	9.43204e-20	1.55947e-18	NO	0.976744	0.15493
a4682	9.43204e-20	1.55684e-18	NO	0.976744	0.15493
a5639	9.43204e-20	1.55422e-18	NO	0.976744	0.15493
a5833	9.43204e-20	1.55161e-18	NO	0.976744	0.15493
a7954	9.43204e-20	1.54901e-18	NO	0.976744	0.15493
g39720	9.43204e-20	1.54641e-18	NO	0.976744	0.15493
g39935	9.43204e-20	1.54383e-18	NO	0.976744	0.15493
g43279	9.43204e-20	1.54125e-18	NO	0.976744	0.15493
Phvul.006G045700	1.02729e-19	1.67307e-18	NO	0.953488	0.126761
Phvul.011G178800	1.02729e-19	1.67029e-18	NO	0.953488	0.126761
a1079	1.02729e-19	1.66752e-18	NO	0.953488	0.126761
a1290	1.02729e-19	1.66201e-18	NO	0.953488	0.126761
a1467	1.02729e-19	1.65927e-18	NO	0.953488	0.126761
a2353	1.02729e-19	1.65653e-18	NO	0.953488	0.126761
a2377	1.02729e-19	1.65381e-18	NO	0.953488	0.126761
a282	1.02729e-19	1.65109e-18	NO	0.953488	0.126761
a3150	1.02729e-19	1.64838e-18	NO	0.953488	0.126761
a3644	1.02729e-19	1.643e-18	NO	0.953488	0.126761
a3767	1.02729e-19	1.64032e-18	NO	0.953488	0.126761
a4111	1.02729e-19	1.63765e-18	NO	0.953488	0.126761
a4525	1.02729e-19	1.63498e-18	NO	0.953488	0.126761
a4698	1.02729e-19	1.63233e-18	NO	0.953488	0.126761
a4967	1.02729e-19	1.62968e-18	NO	0.953488	0.126761
a5061	1.02729e-19	1.62705e-18	NO	0.953488	0.126761
a6211	1.02729e-19	1.62442e-18	NO	0.953488	0.126761
a6349	1.02729e-19	1.6218e-18	NO	0.953488	0.126761
a6627	1.02729e-19	1.61919e-18	NO	0.953488	0.126761
g10800	1.02729e-19	1.61658e-18	NO	0.953488	0.126761
g35873	1.02729e-19	1.6114e-18	NO	0.953488	0.126761
g39713	1.02729e-19	1.60882e-18	NO	0.953488	0.126761
g42291	1.02729e-19	1.60625e-18	NO	0.953488	0.126761
Phvul.002G011100	1.43542e-19	2.24082e-18	NO	0.0930233	0.915493
Phvul.004G153056	1.43542e-19	2.23725e-18	NO	0.906977	0.084507
Phvul.009G207550	1.43542e-19	2.23369e-18	NO	0.0930233	0.915493
Phvul.010G121301	1.43542e-19	2.23014e-18	NO	0.0930233	0.915493
a1004	1.43542e-19	2.22661e-18	NO	0.906977	0.084507
a2050	1.43542e-19	2.22309e-18	NO	0.906977	0.084507
a2307	1.43542e-19	2.21958e-18	NO	0.906977	0.084507
a2453	1.43542e-19	2.21607e-18	NO	0.906977	0.084507
a3087	1.43542e-19	2.21258e-18	NO	0.906977	0.084507
a3253	1.43542e-19	2.20911e-18	NO	0.906977	0.084507
a3269	1.43542e-19	2.20564e-18	NO	0.906977	0.084507
a3619	1.43542e-19	2.20218e-18	NO	0.906977	0.084507
a3855	1.43542e-19	2.19873e-18	NO	0.906977	0.084507
a3933	1.43542e-19	2.1953e-18	NO	0.906977	0.084507
a3982	1.43542e-19	2.19187e-18	NO	0.906977	0.084507
a4048	1.43542e-19	2.18846e-18	NO	0.906977	0.084507
a4225	1.43542e-19	2.18506e-18	NO	0.906977	0.084507
a5111	1.43542e-19	2.18166e-18	NO	0.906977	0.084507
a5289	1.43542e-19	2.17828e-18	NO	0.906977	0.084507
a5910	1.43542e-19	2.17491e-18	NO	0.906977	0.084507
a5992	1.43542e-19	2.17155e-18	NO	0.906977	0.084507
a6411	1.43542e-19	2.1682e-18	NO	0.906977	0.084507
a6945	1.43542e-19	2.16486e-18	NO	0.906977	0.084507
a6980	1.43542e-19	2.16152e-18	NO	0.906977	0.084507
a7596	1.43542e-19	2.1582e-18	NO	0.906977	0.084507
a8545	1.43542e-19	2.15489e-18	NO	0.906977	0.084507
g21042	1.43542e-19	2.15159e-18	NO	0.906977	0.084507
g35938	1.43542e-19	2.14175e-18	NO	0.906977	0.084507
Phvul.006G172500	1.46041e-19	2.17573e-18	NO	0.209302	0.985915
Phvul.006G206000	1.46041e-19	2.17242e-18	NO	0.209302	0.985915
Phvul.008G101400	1.46041e-19	2.16912e-18	NO	0.209302	0.985915
Phvul.011G188801	1.46041e-19	2.16584e-18	NO	0.790698	0.0140845
a5309	1.46041e-19	2.16256e-18	NO	0.790698	0.0140845
a5609	1.46041e-19	2.15929e-18	NO	0.790698	0.0140845
a6434	1.46041e-19	2.15604e-18	NO	0.790698	0.0140845
a6564	1.46041e-19	2.15279e-18	NO	0.790698	0.0140845
a6893	1.46041e-19	2.14955e-18	NO	0.790698	0.0140845
a7275	1.46041e-19	2.14633e-18	NO	0.790698	0.0140845
a7337	1.46041e-19	2.14311e-18	NO	0.790698	0.0140845
a8141	1.46041e-19	2.1399e-18	NO	0.790698	0.0140845
Phvul.001G110601	2.55612e-19	3.7398e-18	NO	0.116279	0.929577
Phvul.001G122700	2.55612e-19	3.73422e-18	NO	0.116279	0.929577
Phvul.001G146100	2.55612e-19	3.72865e-18	NO	0.116279	0.929577
Phvul.003G170700	2.55612e-19	3.72311e-18	NO	0.116279	0.929577
Phvul.003G272700	2.55612e-19	3.71757e-18	NO	0.883721	0.0704225
Phvul.010G045800	2.55612e-19	3.71206e-18	NO	0.116279	0.929577
Phvul.011G179400	2.55612e-19	3.70656e-18	NO	0.883721	0.0704225
a1262	2.55612e-19	3.70108e-18	NO	0.883721	0.0704225
a2314	2.55612e-19	3.69561e-18	NO	0.883721	0.0704225
a3112	2.55612e-19	3.69016e-18	NO	0.883721	0.0704225
a3688	2.55612e-19	3.68472e-18	NO	0.883721	0.0704225
a4266	2.55612e-19	3.6793e-18	NO	0.883721	0.0704225
a5020	2.55612e-19	3.66851e-18	NO	0.883721	0.0704225
a5615	2.55612e-19	3.66314e-18	NO	0.883721	0.0704225
a5890	2.55612e-19	3.65779e-18	NO	0.883721	0.0704225
a5935	2.55612e-19	3.65245e-18	NO	0.883721	0.0704225
a7232	2.55612e-19	3.64712e-18	NO	0.883721	0.0704225
a7920	2.55612e-19	3.64182e-18	NO	0.883721	0.0704225
a8169	2.55612e-19	3.63652e-18	NO	0.883721	0.0704225
a8219	2.55612e-19	3.63124e-18	NO	0.883721	0.0704225
a8231	2.55612e-19	3.62598e-18	NO	0.883721	0.0704225
a8634	2.55612e-19	3.62073e-18	NO	0.883721	0.0704225
a90	2.55612e-19	3.6155e-18	NO	0.883721	0.0704225
a3202	2.82863e-19	3.99518e-18	NO	0.744186	0
g19173	2.82863e-19	3.98942e-18	NO	0.744186	0
g32295	2.82863e-19	3.98368e-18	NO	0.744186	0
Phvul.003G053501	2.84896e-19	4.00656e-18	NO	0.186047	0.971831
Phvul.011G164500	2.84896e-19	4.00081e-18	NO	0.186047	0.971831
Phvul.011G170700	2.84896e-19	3.99508e-18	NO	0.186047	0.971831
Phvul.011G171000	2.84896e-19	3.98936e-18	NO	0.186047	0.971831
Phvul.011G171300	2.84896e-19	3.98366e-18	NO	0.186047	0.971831
Phvul.011G195701	2.84896e-19	3.97798e-18	NO	0.813953	0.028169
a2523	2.84896e-19	3.97232e-18	NO	0.813953	0.028169
a2981	2.84896e-19	3.96666e-18	NO	0.813953	0.028169
a3400	2.84896e-19	3.96103e-18	NO	0.813953	0.028169
a5293	2.84896e-19	3.95541e-18	NO	0.813953	0.028169
a5384	2.84896e-19	3.94981e-18	NO	0.813953	0.028169
a6042	2.84896e-19	3.94422e-18	NO	0.813953	0.028169
a6231	2.84896e-19	3.93865e-18	NO	0.813953	0.028169
a6298	2.84896e-19	3.9331e-18	NO	0.813953	0.028169
a7843	2.84896e-19	3.92756e-18	NO	0.813953	0.028169
a7844	2.84896e-19	3.92203e-18	NO	0.813953	0.028169
Phvul.001G245200	3.10876e-19	4.27367e-18	NO	1	0.197183
a457	3.10876e-19	4.2617e-18	NO	1	0.197183
a4988	3.10876e-19	4.25574e-18	NO	1	0.197183
a6377	3.10876e-19	4.24979e-18	NO	1	0.197183
a6708	3.10876e-19	4.24386e-18	NO	1	0.197183
a8834	3.10876e-19	4.23795e-18	NO	1	0.197183
g29441	3.10876e-19	4.23206e-18	NO	1	0.197183
g35774	3.10876e-19	4.22618e-18	NO	1	0.197183
g35943	3.10876e-19	4.22032e-18	NO	1	0.197183
Phvul.003G282100	3.51499e-19	4.76519e-18	NO	0.139535	0.943662
Phvul.007G017200	3.51499e-19	4.7586e-18	NO	0.860465	0.056338
Phvul.010G155900	3.51499e-19	4.75203e-18	NO	0.139535	0.943662
Phvul.011G181000	3.51499e-19	4.74547e-18	NO	0.860465	0.056338
Phvul.011G182600	3.51499e-19	4.73894e-18	NO	0.860465	0.056338
a149	3.51499e-19	4.73242e-18	NO	0.860465	0.056338
a164	3.51499e-19	4.72592e-18	NO	0.860465	0.056338
a2347	3.51499e-19	4.71944e-18	NO	0.860465	0.056338
a2762	3.51499e-19	4.71297e-18	NO	0.860465	0.056338
a3191	3.51499e-19	4.70652e-18	NO	0.860465	0.056338
a3500	3.51499e-19	4.70009e-18	NO	0.860465	0.056338
a5362	3.51499e-19	4.69368e-18	NO	0.860465	0.056338
a5574	3.51499e-19	4.68729e-18	NO	0.860465	0.056338
a5665	3.51499e-19	4.68091e-18	NO	0.860465	0.056338
a6653	3.51499e-19	4.67455e-18	NO	0.860465	0.056338
a6811	3.51499e-19	4.66821e-18	NO	0.860465	0.056338
a7425	3.51499e-19	4.65557e-18	NO	0.860465	0.056338
a7887	3.51499e-19	4.64928e-18	NO	0.860465	0.056338
a8209	3.51499e-19	4.64301e-18	NO	0.860465	0.056338
a8565	3.51499e-19	4.63675e-18	NO	0.860465	0.056338
Phvul.009G067066	3.52024e-19	4.63742e-18	NO	0.0697674	0.887324
Phvul.009G217301	3.52024e-19	4.63119e-18	NO	0.0697674	0.887324
Phvul.009G232600	3.52024e-19	4.62498e-18	NO	0.0697674	0.887324
Phvul.011G092300	3.52024e-19	4.61878e-18	NO	0.0697674	0.887324
a1265	3.52024e-19	4.61259e-18	NO	0.930233	0.112676
a2729	3.52024e-19	4.60643e-18	NO	0.930233	0.112676
a3052	3.52024e-19	4.60028e-18	NO	0.930233	0.112676
a4263	3.52024e-19	4.59414e-18	NO	0.0697674	0.887324
a4638	3.52024e-19	4.58802e-18	NO	0.930233	0.112676
a5664	3.52024e-19	4.58192e-18	NO	0.930233	0.112676
a6024	3.52024e-19	4.57584e-18	NO	0.930233	0.112676
a6305	3.52024e-19	4.56977e-18	NO	0.930233	0.112676
a6792	3.52024e-19	4.56372e-18	NO	0.930233	0.112676
a7029	3.52024e-19	4.55768e-18	NO	0.930233	0.112676
Phvul.011G184600	3.69457e-19	4.76449e-18	NO	0.837209	0.0422535
Phvul.011G194501	3.69457e-19	4.75822e-18	NO	0.837209	0.0422535
a1799	3.69457e-19	4.75196e-18	NO	0.837209	0.0422535
a2031	3.69457e-19	4.74573e-18	NO	0.837209	0.0422535
a2197	3.69457e-19	4.73951e-18	NO	0.837209	0.0422535
a2681	3.69457e-19	4.7333e-18	NO	0.837209	0.0422535
a2983	3.69457e-19	4.72712e-18	NO	0.837209	0.0422535
a3257	3.69457e-19	4.72095e-18	NO	0.837209	0.0422535
a3354	3.69457e-19	4.71479e-18	NO	0.837209	0.0422535
a3393	3.69457e-19	4.70865e-18	NO	0.837209	0.0422535
a4250	3.69457e-19	4.70253e-18	NO	0.837209	0.0422535
a5286	3.69457e-19	4.69642e-18	NO	0.837209	0.0422535
a5714	3.69457e-19	4.69033e-18	NO	0.837209	0.0422535
a6591	3.69457e-19	4.68425e-18	NO	0.837209	0.0422535
a6968	3.69457e-19	4.67819e-18	NO	0.837209	0.0422535
a70	3.69457e-19	4.67215e-18	NO	0.837209	0.0422535
a7706	3.69457e-19	4.66612e-18	NO	0.837209	0.0422535
g16730	3.69457e-19	4.65411e-18	NO	0.837209	0.0422535
Phvul.003G016400	3.69457e-19	4.64813e-18	NO	0.162791	0.957746
a8551	3.69457e-19	4.63621e-18	NO	0.162791	0.957746
Phvul.002G005000	4.17674e-19	5.23456e-18	NO	0.976744	0.169014
Phvul.006G042044	4.17674e-19	5.22787e-18	NO	0.976744	0.169014
Phvul.008G030600	4.17674e-19	5.22119e-18	NO	0.976744	0.169014
Phvul.010G135000	4.17674e-19	5.21453e-18	NO	0.976744	0.169014
a2179	4.17674e-19	5.20789e-18	NO	0.976744	0.169014
a2217	4.17674e-19	5.20126e-18	NO	0.976744	0.169014
a5066	4.17674e-19	5.18806e-18	NO	0.976744	0.169014
a5078	4.17674e-19	5.18149e-18	NO	0.976744	0.169014
a6462	4.17674e-19	5.17493e-18	NO	0.976744	0.169014
g39748	4.17674e-19	5.15535e-18	NO	0.976744	0.169014
Phvul.005G137500	5.07992e-19	6.24652e-18	NO	0.953488	0.140845
Phvul.010G135800	5.07992e-19	6.23868e-18	NO	0.953488	0.140845
a2402	5.07992e-19	6.23087e-18	NO	0.953488	0.140845
a3330	5.07992e-19	6.22307e-18	NO	0.953488	0.140845
a3620	5.07992e-19	6.21529e-18	NO	0.953488	0.140845
a4867	5.07992e-19	6.20753e-18	NO	0.953488	0.140845
a5161	5.07992e-19	6.19979e-18	NO	0.953488	0.140845
a5560	5.07992e-19	6.19207e-18	NO	0.953488	0.140845
a5688	5.07992e-19	6.18437e-18	NO	0.953488	0.140845
a6748	5.07992e-19	6.17668e-18	NO	0.953488	0.140845
a7055	5.07992e-19	6.16902e-18	NO	0.953488	0.140845
a7490	5.07992e-19	6.16138e-18	NO	0.953488	0.140845
a8362	5.07992e-19	6.15375e-18	NO	0.953488	0.140845
a5980	5.07992e-19	6.14614e-18	NO	0.0465116	0.859155
Phvul.003G003726	6.39204e-19	7.72411e-18	NO	1	0.211268
Phvul.008G123900	6.39204e-19	7.71458e-18	NO	1	0.211268
Phvul.011G067300	6.39204e-19	7.70508e-18	NO	1	0.211268
Phvul.011G194600	6.39204e-19	7.69561e-18	NO	1	0.211268
a576	6.39204e-19	7.68615e-18	NO	1	0.211268
a7496	6.39204e-19	7.67672e-18	NO	1	0.211268
a7941	6.39204e-19	7.66731e-18	NO	1	0.211268
Phvul.011G198400	8.90092e-19	1.06637e-17	NO	0.906977	0.0985915
a122	8.90092e-19	1.06376e-17	NO	0.906977	0.0985915
a1354	8.90092e-19	1.06247e-17	NO	0.906977	0.0985915
a1396	8.90092e-19	1.06117e-17	NO	0.906977	0.0985915
a2051	8.90092e-19	1.05988e-17	NO	0.906977	0.0985915
a2316	8.90092e-19	1.05859e-17	NO	0.906977	0.0985915
a2352	8.90092e-19	1.05731e-17	NO	0.906977	0.0985915
a2365	8.90092e-19	1.05603e-17	NO	0.906977	0.0985915
a2471	8.90092e-19	1.05475e-17	NO	0.906977	0.0985915
a2920	8.90092e-19	1.05347e-17	NO	0.906977	0.0985915
a3013	8.90092e-19	1.0522e-17	NO	0.906977	0.0985915
a3023	8.90092e-19	1.05093e-17	NO	0.906977	0.0985915
a4193	8.90092e-19	1.04967e-17	NO	0.906977	0.0985915
a4241	8.90092e-19	1.0484e-17	NO	0.906977	0.0985915
a481	8.90092e-19	1.04588e-17	NO	0.906977	0.0985915
a5198	8.90092e-19	1.04463e-17	NO	0.906977	0.0985915
a6364	8.90092e-19	1.04338e-17	NO	0.906977	0.0985915
a7358	8.90092e-19	1.04213e-17	NO	0.906977	0.0985915
a8768	8.90092e-19	1.04089e-17	NO	0.906977	0.0985915
a8964	8.90092e-19	1.03964e-17	NO	0.906977	0.0985915
g22582	8.90092e-19	1.03841e-17	NO	0.906977	0.0985915
g39972	8.90092e-19	1.03594e-17	NO	0.906977	0.0985915
g8311	8.90092e-19	1.03471e-17	NO	0.906977	0.0985915
Phvul.004G147900	8.90092e-19	1.03348e-17	NO	0.0930233	0.901408
Phvul.007G087550	8.90092e-19	1.03225e-17	NO	0.0930233	0.901408
Phvul.007G087800	8.90092e-19	1.03103e-17	NO	0.0930233	0.901408
Phvul.011G196800	1.13554e-18	1.31379e-17	NO	0.767442	0.0140845
a2378	1.13554e-18	1.31224e-17	NO	0.767442	0.0140845
a2557	1.13554e-18	1.31069e-17	NO	0.767442	0.0140845
a2630	1.13554e-18	1.30915e-17	NO	0.767442	0.0140845
a4086	1.13554e-18	1.30761e-17	NO	0.767442	0.0140845
a4956	1.13554e-18	1.30607e-17	NO	0.767442	0.0140845
a5711	1.13554e-18	1.30454e-17	NO	0.767442	0.0140845
a6471	1.13554e-18	1.30301e-17	NO	0.767442	0.0140845
a6650	1.13554e-18	1.30148e-17	NO	0.767442	0.0140845
a7557	1.13554e-18	1.29996e-17	NO	0.767442	0.0140845
g16708	1.13554e-18	1.29844e-17	NO	0.767442	0.0140845
Phvul.003G184800	1.73845e-18	1.98552e-17	NO	0.976744	0.183099
Phvul.005G021800	1.73845e-18	1.98321e-17	NO	0.976744	0.183099
a5813	1.73845e-18	1.9809e-17	NO	0.976744	0.183099
g16827	1.73845e-18	1.9786e-17	NO	0.976744	0.183099
g29539	1.73845e-18	1.9763e-17	NO	0.976744	0.183099
g29947	1.73845e-18	1.97401e-17	NO	0.976744	0.183099
Phvul.003G113200	1.74614e-18	1.98044e-17	NO	0.116279	0.915493
Phvul.011G166800	1.74614e-18	1.97815e-17	NO	0.883721	0.084507
a1346	1.74614e-18	1.97358e-17	NO	0.883721	0.084507
a1636	1.74614e-18	1.9713e-17	NO	0.883721	0.084507
a2049	1.74614e-18	1.96903e-17	NO	0.883721	0.084507
a254	1.74614e-18	1.96676e-17	NO	0.883721	0.084507
a3124	1.74614e-18	1.9645e-17	NO	0.883721	0.084507
a4036	1.74614e-18	1.96225e-17	NO	0.883721	0.084507
a4063	1.74614e-18	1.96e-17	NO	0.883721	0.084507
a5147	1.74614e-18	1.95775e-17	NO	0.883721	0.084507
a551	1.74614e-18	1.95551e-17	NO	0.883721	0.084507
a5753	1.74614e-18	1.95328e-17	NO	0.883721	0.084507
a612	1.74614e-18	1.95105e-17	NO	0.883721	0.084507
a6431	1.74614e-18	1.94882e-17	NO	0.883721	0.084507
a6440	1.74614e-18	1.9466e-17	NO	0.883721	0.084507
a6763	1.74614e-18	1.94439e-17	NO	0.883721	0.084507
a7669	1.74614e-18	1.94218e-17	NO	0.883721	0.084507
g26163	1.74614e-18	1.93997e-17	NO	0.883721	0.084507
g32355	1.74614e-18	1.93777e-17	NO	0.883721	0.084507
a130	1.83185e-18	2.0306e-17	NO	0.930233	0.126761
a3033	1.83185e-18	2.0283e-17	NO	0.930233	0.126761
a3159	1.83185e-18	2.02601e-17	NO	0.930233	0.126761
a358	1.83185e-18	2.02372e-17	NO	0.930233	0.126761
a3856	1.83185e-18	2.02144e-17	NO	0.0697674	0.873239
a4416	1.83185e-18	2.01916e-17	NO	0.930233	0.126761
a453	1.83185e-18	2.01689e-17	NO	0.930233	0.126761
a4702	1.83185e-18	2.01463e-17	NO	0.930233	0.126761
a5086	1.83185e-18	2.01236e-17	NO	0.930233	0.126761
a5358	1.83185e-18	2.01011e-17	NO	0.930233	0.126761
a597	1.83185e-18	2.00786e-17	NO	0.930233	0.126761
a6114	1.83185e-18	2.00561e-17	NO	0.930233	0.126761
a6732	1.83185e-18	2.00337e-17	NO	0.930233	0.126761
a7080	1.83185e-18	2.00113e-17	NO	0.930233	0.126761
a7100	1.83185e-18	1.9989e-17	NO	0.930233	0.126761
a7194	1.83185e-18	1.99668e-17	NO	0.930233	0.126761
a7293	1.83185e-18	1.99446e-17	NO	0.930233	0.126761
a7398	1.83185e-18	1.99224e-17	NO	0.930233	0.126761
a8134	1.83185e-18	1.99003e-17	NO	0.0697674	0.873239
a8198	1.83185e-18	1.98782e-17	NO	0.930233	0.126761
a8520	1.83185e-18	1.98562e-17	NO	0.930233	0.126761
g35857	1.83185e-18	1.98343e-17	NO	0.930233	0.126761
g39796	1.83185e-18	1.98123e-17	NO	0.930233	0.126761
g43373	1.83185e-18	1.97905e-17	NO	0.930233	0.126761
a7466	1.95647e-18	2.11134e-17	NO	0.72093	0
Phvul.006G041600	2.32729e-18	2.506e-17	NO	0.953488	0.15493
Phvul.006G041700	2.32729e-18	2.50324e-17	NO	0.953488	0.15493
Phvul.006G041800	2.32729e-18	2.5005e-17	NO	0.953488	0.15493
Phvul.006G041900	2.32729e-18	2.49775e-17	NO	0.953488	0.15493
Phvul.006G042000	2.32729e-18	2.49502e-17	NO	0.953488	0.15493
Phvul.011G117400	2.32729e-18	2.49229e-17	NO	0.953488	0.15493
a1906	2.32729e-18	2.48685e-17	NO	0.953488	0.15493
a2616	2.32729e-18	2.48414e-17	NO	0.953488	0.15493
a286	2.32729e-18	2.48143e-17	NO	0.953488	0.15493
a355	2.32729e-18	2.47873e-17	NO	0.953488	0.15493
a5766	2.32729e-18	2.47603e-17	NO	0.953488	0.15493
a7036	2.32729e-18	2.47335e-17	NO	0.953488	0.15493
a8180	2.32729e-18	2.47066e-17	NO	0.953488	0.15493
Phvul.003G066000	2.33797e-18	2.47663e-17	NO	0.209302	0.971831
Phvul.003G149700	2.33797e-18	2.47395e-17	NO	0.209302	0.971831
Phvul.003G251800	2.33797e-18	2.47128e-17	NO	0.209302	0.971831
Phvul.003G254300	2.33797e-18	2.46861e-17	NO	0.209302	0.971831
Phvul.003G254400	2.33797e-18	2.46595e-17	NO	0.209302	0.971831
Phvul.003G254500	2.33797e-18	2.4633e-17	NO	0.209302	0.971831
Phvul.008G172900	2.33797e-18	2.46065e-17	NO	0.209302	0.971831
Phvul.008G247500	2.33797e-18	2.458e-17	NO	0.209302	0.971831
Phvul.011G170500	2.33797e-18	2.45537e-17	NO	0.209302	0.971831
Phvul.011G170600	2.33797e-18	2.45273e-17	NO	0.209302	0.971831
a5214	2.33797e-18	2.45011e-17	NO	0.790698	0.028169
a5876	2.33797e-18	2.44749e-17	NO	0.790698	0.028169
a6918	2.33797e-18	2.44487e-17	NO	0.790698	0.028169
a6987	2.33797e-18	2.44226e-17	NO	0.790698	0.028169
a7199	2.33797e-18	2.43966e-17	NO	0.790698	0.028169
a7240	2.33797e-18	2.43706e-17	NO	0.790698	0.028169
a7328	2.33797e-18	2.43447e-17	NO	0.790698	0.028169
a7372	2.33797e-18	2.43188e-17	NO	0.790698	0.028169
a8515	2.33797e-18	2.4293e-17	NO	0.790698	0.028169
Phvul.001G123500	2.71671e-18	2.81985e-17	NO	0.139535	0.929577
Phvul.001G162200	2.71671e-18	2.81686e-17	NO	0.139535	0.929577
Phvul.001G169200	2.71671e-18	2.81388e-17	NO	0.139535	0.929577
Phvul.004G115200	2.71671e-18	2.8109e-17	NO	0.860465	0.0704225
Phvul.004G172600	2.71671e-18	2.80794e-17	NO	0.860465	0.0704225
Phvul.010G133800	2.71671e-18	2.80497e-17	NO	0.139535	0.929577
Phvul.011G165600	2.71671e-18	2.80202e-17	NO	0.860465	0.0704225
a1940	2.71671e-18	2.79613e-17	NO	0.860465	0.0704225
a4004	2.71671e-18	2.79026e-17	NO	0.860465	0.0704225
a4999	2.71671e-18	2.78441e-17	NO	0.860465	0.0704225
a510	2.71671e-18	2.7815e-17	NO	0.860465	0.0704225
a5804	2.71671e-18	2.77569e-17	NO	0.139535	0.929577
a5855	2.71671e-18	2.7728e-17	NO	0.860465	0.0704225
a6768	2.71671e-18	2.76991e-17	NO	0.860465	0.0704225
a7369	2.71671e-18	2.76703e-17	NO	0.860465	0.0704225
a7791	2.71671e-18	2.76415e-17	NO	0.860465	0.0704225
a8328	2.71671e-18	2.76128e-17	NO	0.860465	0.0704225
a8871	2.71671e-18	2.75842e-17	NO	0.860465	0.0704225
Phvul.003G181200	3.24452e-18	3.29092e-17	NO	0.186047	0.957746
Phvul.005G152100	3.24452e-18	3.28751e-17	NO	0.186047	0.957746
Phvul.011G163400	3.24452e-18	3.28411e-17	NO	0.186047	0.957746
Phvul.011G169222	3.24452e-18	3.28072e-17	NO	0.186047	0.957746
Phvul.011G171100	3.24452e-18	3.27733e-17	NO	0.186047	0.957746
Phvul.011G172000	3.24452e-18	3.27395e-17	NO	0.186047	0.957746
a1969	3.24452e-18	3.27058e-17	NO	0.813953	0.0422535
a2472	3.24452e-18	3.26722e-17	NO	0.813953	0.0422535
a3534	3.24452e-18	3.26386e-17	NO	0.813953	0.0422535
a5341	3.24452e-18	3.26051e-17	NO	0.813953	0.0422535
a5553	3.24452e-18	3.25716e-17	NO	0.813953	0.0422535
a604	3.24452e-18	3.25382e-17	NO	0.813953	0.0422535
a6618	3.24452e-18	3.25049e-17	NO	0.813953	0.0422535
a6885	3.24452e-18	3.24717e-17	NO	0.813953	0.0422535
a7375	3.24452e-18	3.24385e-17	NO	0.813953	0.0422535
a7878	3.24452e-18	3.24054e-17	NO	0.813953	0.0422535
a8673	3.24452e-18	3.23724e-17	NO	0.813953	0.0422535
g32694	3.24452e-18	3.23394e-17	NO	0.813953	0.0422535
Phvul.007G024300	3.35952e-18	3.34517e-17	NO	0.837209	0.056338
Phvul.011G141100	3.35952e-18	3.34177e-17	NO	0.162791	0.943662
Phvul.011G204800	3.35952e-18	3.33837e-17	NO	0.162791	0.943662
a1508	3.35952e-18	3.33499e-17	NO	0.837209	0.056338
a189	3.35952e-18	3.33161e-17	NO	0.837209	0.056338
a2254	3.35952e-18	3.32824e-17	NO	0.837209	0.056338
a26	3.35952e-18	3.32487e-17	NO	0.837209	0.056338
a4102	3.35952e-18	3.32151e-17	NO	0.837209	0.056338
a4711	3.35952e-18	3.31482e-17	NO	0.837209	0.056338
a4772	3.35952e-18	3.31148e-17	NO	0.837209	0.056338
a5816	3.35952e-18	3.30815e-17	NO	0.837209	0.056338
a622	3.35952e-18	3.30482e-17	NO	0.837209	0.056338
a6529	3.35952e-18	3.3015e-17	NO	0.837209	0.056338
a6690	3.35952e-18	3.29819e-17	NO	0.837209	0.056338
a7169	3.35952e-18	3.29489e-17	NO	0.837209	0.056338
a7994	3.35952e-18	3.29159e-17	NO	0.162791	0.943662
a8947	3.35952e-18	3.2883e-17	NO	0.162791	0.943662
Phvul.001G245500	3.95473e-18	3.86703e-17	NO	1	0.225352
a2927	3.95473e-18	3.86317e-17	NO	1	0.225352
a5552	3.95473e-18	3.85932e-17	NO	1	0.225352
a6444	3.95473e-18	3.85547e-17	NO	1	0.225352
g16773	3.95473e-18	3.85163e-17	NO	1	0.225352
g29590	3.95473e-18	3.84781e-17	NO	1	0.225352
Phvul.002G321400	4.93024e-18	4.79218e-17	NO	0.906977	0.112676
Phvul.003G272800	4.93024e-18	4.78742e-17	NO	0.906977	0.112676
Phvul.004G140200	4.93024e-18	4.78268e-17	NO	0.0930233	0.887324
Phvul.009G064150	4.93024e-18	4.77794e-17	NO	0.0930233	0.887324
a1860	4.93024e-18	4.7685e-17	NO	0.906977	0.112676
a2582	4.93024e-18	4.76379e-17	NO	0.906977	0.112676
a2636	4.93024e-18	4.75909e-17	NO	0.906977	0.112676
a368	4.93024e-18	4.75441e-17	NO	0.906977	0.112676
a4180	4.93024e-18	4.74973e-17	NO	0.906977	0.112676
a463	4.93024e-18	4.74506e-17	NO	0.906977	0.112676
a4969	4.93024e-18	4.7404e-17	NO	0.906977	0.112676
a5353	4.93024e-18	4.73574e-17	NO	0.906977	0.112676
a5811	4.93024e-18	4.7311e-17	NO	0.906977	0.112676
a5850	4.93024e-18	4.72647e-17	NO	0.906977	0.112676
a5945	4.93024e-18	4.72184e-17	NO	0.906977	0.112676
a6540	4.93024e-18	4.71723e-17	NO	0.906977	0.112676
a6634	4.93024e-18	4.71262e-17	NO	0.906977	0.112676
a7193	4.93024e-18	4.70802e-17	NO	0.906977	0.112676
a7681	4.93024e-18	4.70343e-17	NO	0.906977	0.112676
a8257	4.93024e-18	4.69885e-17	NO	0.906977	0.112676
a8693	4.93024e-18	4.68972e-17	NO	0.906977	0.112676
a897	4.93024e-18	4.68517e-17	NO	0.906977	0.112676
Phvul.004G149900	7.44029e-18	7.05674e-17	NO	0.976744	0.197183
Phvul.005G046550	7.44029e-18	7.04991e-17	NO	0.0232558	0.802817
Phvul.008G027100	7.44029e-18	7.04309e-17	NO	0.976744	0.197183
Phvul.008G027400	7.44029e-18	7.03629e-17	NO	0.976744	0.197183
a3734	7.44029e-18	7.02949e-17	NO	0.976744	0.197183
a3747	7.44029e-18	7.02272e-17	NO	0.976744	0.197183
a4370	7.44029e-18	7.01595e-17	NO	0.976744	0.197183
a4672	7.44029e-18	7.0092e-17	NO	0.976744	0.197183
a4997	7.44029e-18	7.00246e-17	NO	0.976744	0.197183
a6944	7.44029e-18	6.99573e-17	NO	0.976744	0.197183
a7394	7.44029e-18	6.98902e-17	NO	0.976744	0.197183
a7534	7.44029e-18	6.98232e-17	NO	0.976744	0.197183
a7566	7.44029e-18	6.97563e-17	NO	0.976744	0.197183
a7980	7.44029e-18	6.96895e-17	NO	0.976744	0.197183
a8508	7.44029e-18	6.96229e-17	NO	0.976744	0.197183
a8546	7.44029e-18	6.95564e-17	NO	0.976744	0.197183
a8646	8.12023e-18	7.57682e-17	NO	0.744186	0.0140845
Phvul.008G101800	8.12023e-18	7.5696e-17	NO	0.255814	0.985915
Phvul.008G121400	8.12023e-18	7.5624e-17	NO	0.255814	0.985915
a2913	8.23985e-18	7.66651e-17	NO	1	0.239437
Phvul.001G248100	8.74834e-18	8.11647e-17	NO	0.0697674	0.859155
Phvul.007G010500	8.74834e-18	8.10879e-17	NO	0.930233	0.140845
a2021	8.74834e-18	8.10112e-17	NO	0.930233	0.140845
a2493	8.74834e-18	8.09346e-17	NO	0.930233	0.140845
a2833	8.74834e-18	8.08582e-17	NO	0.930233	0.140845
a2906	8.74834e-18	8.07819e-17	NO	0.930233	0.140845
a2994	8.74834e-18	8.07057e-17	NO	0.930233	0.140845
a4636	8.74834e-18	8.06297e-17	NO	0.930233	0.140845
a7065	8.74834e-18	8.05539e-17	NO	0.930233	0.140845
a7929	8.74834e-18	8.04782e-17	NO	0.930233	0.140845
a8567	8.74834e-18	8.04026e-17	NO	0.930233	0.140845
g39815	8.74834e-18	8.01768e-17	NO	0.930233	0.140845
Phvul.005G035800	9.95661e-18	9.11649e-17	NO	0.0465116	0.830986
Phvul.006G031100	9.95661e-18	9.10797e-17	NO	0.0465116	0.830986
Phvul.006G047100	9.95661e-18	9.09946e-17	NO	0.953488	0.169014
Phvul.008G048700	9.95661e-18	9.09098e-17	NO	0.0465116	0.830986
Phvul.011G114700	9.95661e-18	9.0825e-17	NO	0.953488	0.169014
Phvul.L001625	9.95661e-18	9.07405e-17	NO	0.953488	0.169014
a1469	9.95661e-18	9.06561e-17	NO	0.953488	0.169014
a3024	9.95661e-18	9.05718e-17	NO	0.953488	0.169014
a4740	9.95661e-18	9.04877e-17	NO	0.953488	0.169014
a4975	9.95661e-18	9.04038e-17	NO	0.953488	0.169014
a5046	9.95661e-18	9.032e-17	NO	0.953488	0.169014
a5134	9.95661e-18	9.02364e-17	NO	0.953488	0.169014
a6547	9.95661e-18	9.01529e-17	NO	0.953488	0.169014
a7378	9.95661e-18	9.00696e-17	NO	0.953488	0.169014
a7536	9.95661e-18	8.99864e-17	NO	0.953488	0.169014
g39843	9.95661e-18	8.97378e-17	NO	0.953488	0.169014
g39995	9.95661e-18	8.96553e-17	NO	0.953488	0.169014
g7735	9.95661e-18	8.95728e-17	NO	0.953488	0.169014
Phvul.001G226900	1.04459e-17	9.38887e-17	NO	0.116279	0.901408
Phvul.006G069400	1.04459e-17	9.38025e-17	NO	0.116279	0.901408
Phvul.011G021900	1.04459e-17	9.37165e-17	NO	0.883721	0.0985915
a1045	1.04459e-17	9.36307e-17	NO	0.883721	0.0985915
a2475	1.04459e-17	9.34595e-17	NO	0.883721	0.0985915
a2918	1.04459e-17	9.33742e-17	NO	0.883721	0.0985915
a3498	1.04459e-17	9.3289e-17	NO	0.883721	0.0985915
a3894	1.04459e-17	9.3204e-17	NO	0.883721	0.0985915
a4061	1.04459e-17	9.31191e-17	NO	0.883721	0.0985915
a4278	1.04459e-17	9.30343e-17	NO	0.883721	0.0985915
a4567	1.04459e-17	9.29498e-17	NO	0.883721	0.0985915
a4947	1.04459e-17	9.28653e-17	NO	0.883721	0.0985915
a6617	1.04459e-17	9.27811e-17	NO	0.883721	0.0985915
a6781	1.04459e-17	9.2697e-17	NO	0.883721	0.0985915
a7091	1.04459e-17	9.2613e-17	NO	0.883721	0.0985915
a7118	1.04459e-17	9.25292e-17	NO	0.883721	0.0985915
a7148	1.04459e-17	9.24455e-17	NO	0.883721	0.0985915
a7482	1.04459e-17	9.2362e-17	NO	0.883721	0.0985915
a7561	1.04459e-17	9.22787e-17	NO	0.883721	0.0985915
a8376	1.04459e-17	9.21954e-17	NO	0.883721	0.0985915
a8574	1.04459e-17	9.21124e-17	NO	0.883721	0.0985915
Phvul.001G025300	1.26418e-17	1.11175e-16	NO	0.302326	1
Phvul.008G111700	1.26418e-17	1.11075e-16	NO	0.302326	1
a3388	1.26418e-17	1.10976e-16	NO	0.697674	0
g16731	1.26418e-17	1.10876e-16	NO	0.697674	0
Phvul.003G055100	1.74622e-17	1.53017e-16	NO	0.232558	0.971831
Phvul.003G260800	1.74622e-17	1.52881e-16	NO	0.232558	0.971831
Phvul.006G210900	1.74622e-17	1.52744e-16	NO	0.232558	0.971831
Phvul.009G106000	1.74622e-17	1.52608e-16	NO	0.232558	0.971831
Phvul.010G114400	1.74622e-17	1.52471e-16	NO	0.767442	0.028169
a2624	1.74622e-17	1.52336e-16	NO	0.767442	0.028169
a4182	1.74622e-17	1.522e-16	NO	0.767442	0.028169
a4375	1.74622e-17	1.52064e-16	NO	0.232558	0.971831
a4994	1.74622e-17	1.51929e-16	NO	0.767442	0.028169
a6302	1.74622e-17	1.51794e-16	NO	0.767442	0.028169
a6664	1.74622e-17	1.5166e-16	NO	0.232558	0.971831
a7322	1.74622e-17	1.51525e-16	NO	0.767442	0.028169
g29520	1.74622e-17	1.51391e-16	NO	0.767442	0.028169
g35710	1.74622e-17	1.51257e-16	NO	0.767442	0.028169
Phvul.001G139200	1.78935e-17	1.54855e-16	NO	0.139535	0.915493
Phvul.004G153028	1.78935e-17	1.54719e-16	NO	0.860465	0.084507
Phvul.007G009900	1.78935e-17	1.54582e-16	NO	0.860465	0.084507
Phvul.007G070100	1.78935e-17	1.54446e-16	NO	0.139535	0.915493
Phvul.010G124900	1.78935e-17	1.5431e-16	NO	0.139535	0.915493
a1820	1.78935e-17	1.54174e-16	NO	0.860465	0.084507
a1912	1.78935e-17	1.54038e-16	NO	0.860465	0.084507
a2034	1.78935e-17	1.53903e-16	NO	0.860465	0.084507
a2059	1.78935e-17	1.53768e-16	NO	0.860465	0.084507
a2078	1.78935e-17	1.53633e-16	NO	0.860465	0.084507
a2139	1.78935e-17	1.53498e-16	NO	0.860465	0.084507
a2191	1.78935e-17	1.53364e-16	NO	0.860465	0.084507
a2675	1.78935e-17	1.5323e-16	NO	0.860465	0.084507
a3045	1.78935e-17	1.53096e-16	NO	0.860465	0.084507
a3234	1.78935e-17	1.52962e-16	NO	0.860465	0.084507
a3675	1.78935e-17	1.52828e-16	NO	0.860465	0.084507
a3910	1.78935e-17	1.52695e-16	NO	0.860465	0.084507
a5472	1.78935e-17	1.52297e-16	NO	0.860465	0.084507
a5684	1.78935e-17	1.52165e-16	NO	0.860465	0.084507
a6999	1.78935e-17	1.52032e-16	NO	0.860465	0.084507
a7373	1.78935e-17	1.51901e-16	NO	0.860465	0.084507
a7404	1.78935e-17	1.51769e-16	NO	0.860465	0.084507
a8532	1.78935e-17	1.51638e-16	NO	0.860465	0.084507
g32437	1.78935e-17	1.51506e-16	NO	0.860465	0.084507
g39986	1.78935e-17	1.51375e-16	NO	0.860465	0.084507
a111	2.47692e-17	2.09362e-16	NO	0.906977	0.126761
a136	2.47692e-17	2.09181e-16	NO	0.906977	0.126761
a2062	2.47692e-17	2.09001e-16	NO	0.906977	0.126761
a4206	2.47692e-17	2.08821e-16	NO	0.906977	0.126761
a440	2.47692e-17	2.08641e-16	NO	0.906977	0.126761
a4626	2.47692e-17	2.08462e-16	NO	0.906977	0.126761
a6199	2.47692e-17	2.08283e-16	NO	0.906977	0.126761
a7451	2.47692e-17	2.08104e-16	NO	0.906977	0.126761
a8279	2.47692e-17	2.07925e-16	NO	0.906977	0.126761
a8879	2.47692e-17	2.07747e-16	NO	0.906977	0.126761
a9069	2.47692e-17	2.07569e-16	NO	0.906977	0.126761
Phvul.011G046900	2.47692e-17	2.07392e-16	NO	0.0930233	0.873239
a1347	2.47692e-17	2.07214e-16	NO	0.0930233	0.873239
a5490	2.47692e-17	2.07037e-16	NO	0.0930233	0.873239
Phvul.001G037800	2.50173e-17	2.08933e-16	NO	0.162791	0.929577
Phvul.004G049500	2.50173e-17	2.08754e-16	NO	0.162791	0.929577
a1499	2.50173e-17	2.08399e-16	NO	0.837209	0.0704225
a2417	2.50173e-17	2.08222e-16	NO	0.837209	0.0704225
a2550	2.50173e-17	2.08045e-16	NO	0.837209	0.0704225
a3073	2.50173e-17	2.07868e-16	NO	0.837209	0.0704225
a3598	2.50173e-17	2.07692e-16	NO	0.837209	0.0704225
a4468	2.50173e-17	2.07165e-16	NO	0.837209	0.0704225
a4597	2.50173e-17	2.0699e-16	NO	0.162791	0.929577
a4828	2.50173e-17	2.06815e-16	NO	0.162791	0.929577
a515	2.50173e-17	2.06641e-16	NO	0.837209	0.0704225
a5246	2.50173e-17	2.06466e-16	NO	0.837209	0.0704225
a5516	2.50173e-17	2.06292e-16	NO	0.837209	0.0704225
a5559	2.50173e-17	2.06119e-16	NO	0.837209	0.0704225
a5594	2.50173e-17	2.05945e-16	NO	0.837209	0.0704225
a5633	2.50173e-17	2.05772e-16	NO	0.162791	0.929577
a6204	2.50173e-17	2.056e-16	NO	0.837209	0.0704225
a6206	2.50173e-17	2.05427e-16	NO	0.837209	0.0704225
a7209	2.50173e-17	2.05255e-16	NO	0.837209	0.0704225
a7676	2.50173e-17	2.05083e-16	NO	0.837209	0.0704225
a8123	2.50173e-17	2.04911e-16	NO	0.837209	0.0704225
a8311	2.50173e-17	2.0474e-16	NO	0.837209	0.0704225
a8981	2.50173e-17	2.04569e-16	NO	0.837209	0.0704225
g21045	2.50173e-17	2.04398e-16	NO	0.837209	0.0704225
Phvul.003G120550	2.56061e-17	2.09035e-16	NO	0.209302	0.957746
Phvul.003G266400	2.56061e-17	2.0886e-16	NO	0.209302	0.957746
Phvul.011G161600	2.56061e-17	2.08686e-16	NO	0.209302	0.957746
a1429	2.56061e-17	2.08513e-16	NO	0.790698	0.0422535
a3382	2.56061e-17	2.0834e-16	NO	0.790698	0.0422535
a3928	2.56061e-17	2.08166e-16	NO	0.790698	0.0422535
a3981	2.56061e-17	2.07994e-16	NO	0.209302	0.957746
a4808	2.56061e-17	2.07821e-16	NO	0.790698	0.0422535
a5314	2.56061e-17	2.07649e-16	NO	0.790698	0.0422535
a5888	2.56061e-17	2.07477e-16	NO	0.790698	0.0422535
a6014	2.56061e-17	2.07306e-16	NO	0.790698	0.0422535
a6219	2.56061e-17	2.07134e-16	NO	0.790698	0.0422535
a6300	2.56061e-17	2.06963e-16	NO	0.209302	0.957746
a7465	2.56061e-17	2.06792e-16	NO	0.790698	0.0422535
g12514	2.56061e-17	2.06622e-16	NO	0.790698	0.0422535
Phvul.001G253300	2.84013e-17	2.288e-16	NO	0.813953	0.056338
a1209	2.84013e-17	2.28612e-16	NO	0.813953	0.056338
a2462	2.84013e-17	2.28424e-16	NO	0.813953	0.056338
a2735	2.84013e-17	2.28236e-16	NO	0.813953	0.056338
a3538	2.84013e-17	2.28049e-16	NO	0.813953	0.056338
a3805	2.84013e-17	2.27862e-16	NO	0.813953	0.056338
a4253	2.84013e-17	2.27676e-16	NO	0.813953	0.056338
a4428	2.84013e-17	2.27489e-16	NO	0.813953	0.056338
a5037	2.84013e-17	2.27303e-16	NO	0.813953	0.056338
a5155	2.84013e-17	2.27118e-16	NO	0.813953	0.056338
a6711	2.84013e-17	2.26932e-16	NO	0.813953	0.056338
a8096	2.84013e-17	2.26747e-16	NO	0.813953	0.056338
g17115	2.84013e-17	2.26562e-16	NO	0.813953	0.056338
g26917	2.84013e-17	2.26378e-16	NO	0.813953	0.056338
Phvul.002G191900	2.84013e-17	2.2601e-16	NO	0.186047	0.943662
Phvul.003G008600	2.84013e-17	2.25826e-16	NO	0.186047	0.943662
Phvul.006G102000	2.84013e-17	2.25643e-16	NO	0.186047	0.943662
Phvul.005G158300	3.64651e-17	2.89473e-16	NO	1	0.253521
a3481	3.64651e-17	2.89239e-16	NO	1	0.253521
a4955	3.64651e-17	2.89004e-16	NO	1	0.253521
a5950	3.64651e-17	2.88771e-16	NO	1	0.253521
a7942	3.64651e-17	2.88537e-16	NO	1	0.253521
Phvul.011G145300	3.87133e-17	3.06079e-16	NO	0.930233	0.15493
a1092	3.87133e-17	3.05585e-16	NO	0.930233	0.15493
a2635	3.87133e-17	3.05339e-16	NO	0.930233	0.15493
a347	3.87133e-17	3.05093e-16	NO	0.930233	0.15493
a3742	3.87133e-17	3.04847e-16	NO	0.930233	0.15493
a3977	3.87133e-17	3.04602e-16	NO	0.930233	0.15493
a5638	3.87133e-17	3.04358e-16	NO	0.930233	0.15493
a5683	3.87133e-17	3.04113e-16	NO	0.930233	0.15493
a5895	3.87133e-17	3.0387e-16	NO	0.930233	0.15493
a5897	3.87133e-17	3.03626e-16	NO	0.930233	0.15493
a6254	3.87133e-17	3.03383e-16	NO	0.930233	0.15493
a6398	3.87133e-17	3.0314e-16	NO	0.930233	0.15493
a7044	3.87133e-17	3.02898e-16	NO	0.930233	0.15493
a7158	3.87133e-17	3.02656e-16	NO	0.930233	0.15493
a7568	3.87133e-17	3.02414e-16	NO	0.930233	0.15493
a7705	3.87133e-17	3.02173e-16	NO	0.930233	0.15493
a7884	3.87133e-17	3.01933e-16	NO	0.930233	0.15493
g43330	3.87133e-17	3.01452e-16	NO	0.930233	0.15493
Phvul.011G076700	4.78631e-17	3.72404e-16	NO	0.953488	0.183099
a1	4.78631e-17	3.72108e-16	NO	0.953488	0.183099
a1353	4.78631e-17	3.71813e-16	NO	0.953488	0.183099
a1740	4.78631e-17	3.71518e-16	NO	0.953488	0.183099
a2418	4.78631e-17	3.71224e-16	NO	0.953488	0.183099
a2859	4.78631e-17	3.7093e-16	NO	0.953488	0.183099
a3122	4.78631e-17	3.70636e-16	NO	0.953488	0.183099
a4625	4.78631e-17	3.70343e-16	NO	0.953488	0.183099
a5292	4.78631e-17	3.70051e-16	NO	0.953488	0.183099
a6803	4.78631e-17	3.69759e-16	NO	0.953488	0.183099
a7473	4.78631e-17	3.69467e-16	NO	0.953488	0.183099
a8467	4.78631e-17	3.69176e-16	NO	0.953488	0.183099
a8752	4.78631e-17	3.68885e-16	NO	0.953488	0.183099
a2416	4.78631e-17	3.67727e-16	NO	0.0465116	0.816901
Phvul.004G117350	5.1108e-17	3.92349e-16	NO	0.976744	0.211268
Phvul.005G053100	5.1108e-17	3.92041e-16	NO	0.0232558	0.788732
Phvul.005G161300	5.1108e-17	3.91734e-16	NO	0.976744	0.211268
a1433	5.1108e-17	3.91428e-16	NO	0.976744	0.211268
a2890	5.1108e-17	3.91122e-16	NO	0.976744	0.211268
a2895	5.1108e-17	3.90816e-16	NO	0.976744	0.211268
a4352	5.1108e-17	3.90511e-16	NO	0.976744	0.211268
a4395	5.1108e-17	3.90206e-16	NO	0.976744	0.211268
a5223	5.1108e-17	3.89902e-16	NO	0.976744	0.211268
a5495	5.1108e-17	3.89599e-16	NO	0.976744	0.211268
a7424	5.1108e-17	3.89295e-16	NO	0.976744	0.211268
a8910	5.1108e-17	3.88993e-16	NO	0.976744	0.211268
g16777	5.1108e-17	3.8869e-16	NO	0.976744	0.211268
a2709	5.38382e-17	4.09137e-16	NO	0.72093	0.0140845
a7297	5.38382e-17	4.08819e-16	NO	0.72093	0.0140845
a8969	5.38382e-17	4.08502e-16	NO	0.72093	0.0140845
a9050	5.38382e-17	4.08186e-16	NO	0.72093	0.0140845
Phvul.010G098601	5.38382e-17	4.0787e-16	NO	0.27907	0.985915
Phvul.010G106000	5.38382e-17	4.07555e-16	NO	0.27907	0.985915
Phvul.011G191532	5.38382e-17	4.0724e-16	NO	0.27907	0.985915
a4747	5.38382e-17	4.06925e-16	NO	0.27907	0.985915
Phvul.004G057200	5.58362e-17	4.21701e-16	NO	0.883721	0.112676
Phvul.006G047500	5.58362e-17	4.21376e-16	NO	0.116279	0.887324
Phvul.009G059300	5.58362e-17	4.21051e-16	NO	0.116279	0.887324
Phvul.009G067033	5.58362e-17	4.20727e-16	NO	0.116279	0.887324
a2269	5.58362e-17	4.20403e-16	NO	0.883721	0.112676
a2525	5.58362e-17	4.2008e-16	NO	0.883721	0.112676
a2570	5.58362e-17	4.19757e-16	NO	0.883721	0.112676
a2581	5.58362e-17	4.19435e-16	NO	0.883721	0.112676
a3142	5.58362e-17	4.19114e-16	NO	0.883721	0.112676
a3190	5.58362e-17	4.18793e-16	NO	0.883721	0.112676
a3788	5.58362e-17	4.18472e-16	NO	0.883721	0.112676
a4012	5.58362e-17	4.18152e-16	NO	0.883721	0.112676
a4562	5.58362e-17	4.17832e-16	NO	0.883721	0.112676
a4732	5.58362e-17	4.17513e-16	NO	0.883721	0.112676
a4962	5.58362e-17	4.17194e-16	NO	0.883721	0.112676
a5397	5.58362e-17	4.16876e-16	NO	0.883721	0.112676
a5467	5.58362e-17	4.16558e-16	NO	0.883721	0.112676
a5928	5.58362e-17	4.16241e-16	NO	0.883721	0.112676
a6532	5.58362e-17	4.15924e-16	NO	0.883721	0.112676
a8055	5.58362e-17	4.15608e-16	NO	0.883721	0.112676
g29359	5.58362e-17	4.15292e-16	NO	0.883721	0.112676
g32386	5.58362e-17	4.14977e-16	NO	0.883721	0.112676
g32440	5.58362e-17	4.14662e-16	NO	0.883721	0.112676
g35933	5.58362e-17	4.14347e-16	NO	0.883721	0.112676
Phvul.008G107700	7.67537e-17	5.68709e-16	NO	0.325581	1
a3161	7.67537e-17	5.68279e-16	NO	0.674419	0
a7210	7.67537e-17	5.6785e-16	NO	0.674419	0
Phvul.004G117300	8.88287e-17	6.56688e-16	NO	1	0.267606
Phvul.009G192501	8.88287e-17	6.56193e-16	NO	1	0.267606
a2944	8.88287e-17	6.55698e-16	NO	1	0.267606
g40403	8.88287e-17	6.5471e-16	NO	1	0.267606
Phvul.008G032300	9.78947e-17	7.20988e-16	NO	0.976744	0.225352
Phvul.011G075800	9.78947e-17	7.20446e-16	NO	0.976744	0.225352
a1218	9.78947e-17	7.19905e-16	NO	0.976744	0.225352
a1232	9.78947e-17	7.19365e-16	NO	0.976744	0.225352
a3252	9.78947e-17	7.18825e-16	NO	0.976744	0.225352
a448	9.78947e-17	7.18286e-16	NO	0.976744	0.225352
a4715	9.78947e-17	7.17748e-16	NO	0.976744	0.225352
a541	9.78947e-17	7.17211e-16	NO	0.976744	0.225352
a5613	9.78947e-17	7.16674e-16	NO	0.976744	0.225352
a6914	9.78947e-17	7.16139e-16	NO	0.976744	0.225352
a7486	9.78947e-17	7.15604e-16	NO	0.976744	0.225352
a7987	9.78947e-17	7.1507e-16	NO	0.976744	0.225352
a8596	9.78947e-17	7.14537e-16	NO	0.976744	0.225352
g29372	9.78947e-17	7.14004e-16	NO	0.976744	0.225352
g32481	9.78947e-17	7.12942e-16	NO	0.976744	0.225352
Phvul.005G057400	9.78947e-17	7.12412e-16	NO	0.0232558	0.774648
Phvul.011G198500	1.03244e-16	7.5078e-16	NO	0.860465	0.0985915
a2294	1.03244e-16	7.50222e-16	NO	0.860465	0.0985915
a2463	1.03244e-16	7.49666e-16	NO	0.860465	0.0985915
a3199	1.03244e-16	7.4911e-16	NO	0.860465	0.0985915
a3695	1.03244e-16	7.48555e-16	NO	0.860465	0.0985915
a4238	1.03244e-16	7.48001e-16	NO	0.860465	0.0985915
a8575	1.03244e-16	7.47448e-16	NO	0.860465	0.0985915
a8685	1.03244e-16	7.46895e-16	NO	0.860465	0.0985915
g32300	1.03244e-16	7.46344e-16	NO	0.860465	0.0985915
Phvul.009G071600	1.14225e-16	8.25116e-16	NO	0.0930233	0.859155
Phvul.011G066200	1.14225e-16	8.24508e-16	NO	0.0930233	0.859155
a2149	1.14225e-16	8.239e-16	NO	0.906977	0.140845
a2700	1.14225e-16	8.23294e-16	NO	0.906977	0.140845
a5512	1.14225e-16	8.22083e-16	NO	0.906977	0.140845
a5911	1.14225e-16	8.21479e-16	NO	0.906977	0.140845
a6626	1.14225e-16	8.20876e-16	NO	0.906977	0.140845
a8416	1.14225e-16	8.20273e-16	NO	0.906977	0.140845
a8625	1.14225e-16	8.19672e-16	NO	0.906977	0.140845
g24500	1.14225e-16	8.19072e-16	NO	0.906977	0.140845
g32447	1.14225e-16	8.18472e-16	NO	0.906977	0.140845
Phvul.004G118000	1.19875e-16	8.58331e-16	NO	0.744186	0.028169
a1859	1.19875e-16	8.57704e-16	NO	0.744186	0.028169
Phvul.011G169800	1.19875e-16	8.57077e-16	NO	0.255814	0.971831
Phvul.011G187700	1.19875e-16	8.56452e-16	NO	0.255814	0.971831
a2649	1.19875e-16	8.55827e-16	NO	0.255814	0.971831
Phvul.006G198400	1.54429e-16	1.10171e-15	NO	0.953488	0.197183
Phvul.008G026800	1.54429e-16	1.10091e-15	NO	0.953488	0.197183
Phvul.008G026900	1.54429e-16	1.10011e-15	NO	0.953488	0.197183
Phvul.008G027000	1.54429e-16	1.09931e-15	NO	0.953488	0.197183
Phvul.008G027200	1.54429e-16	1.09851e-15	NO	0.953488	0.197183
Phvul.009G249400	1.54429e-16	1.09771e-15	NO	0.0465116	0.802817
Phvul.011G020000	1.54429e-16	1.09691e-15	NO	0.953488	0.197183
a2226	1.54429e-16	1.09453e-15	NO	0.953488	0.197183
a3220	1.54429e-16	1.09374e-15	NO	0.953488	0.197183
a3886	1.54429e-16	1.09295e-15	NO	0.953488	0.197183
a4450	1.54429e-16	1.09216e-15	NO	0.953488	0.197183
a4457	1.54429e-16	1.09137e-15	NO	0.953488	0.197183
a4536	1.54429e-16	1.09058e-15	NO	0.953488	0.197183
a4582	1.54429e-16	1.0898e-15	NO	0.953488	0.197183
a475	1.54429e-16	1.08901e-15	NO	0.953488	0.197183
a4862	1.54429e-16	1.08823e-15	NO	0.953488	0.197183
a544	1.54429e-16	1.08745e-15	NO	0.953488	0.197183
a5966	1.54429e-16	1.08666e-15	NO	0.953488	0.197183
a6330	1.54429e-16	1.08588e-15	NO	0.953488	0.197183
a6527	1.54429e-16	1.0851e-15	NO	0.953488	0.197183
a6983	1.54429e-16	1.08432e-15	NO	0.953488	0.197183
a7023	1.54429e-16	1.08355e-15	NO	0.953488	0.197183
a7541	1.54429e-16	1.08277e-15	NO	0.953488	0.197183
a7643	1.54429e-16	1.082e-15	NO	0.953488	0.197183
a8218	1.54429e-16	1.08122e-15	NO	0.953488	0.197183
a86	1.54429e-16	1.08045e-15	NO	0.953488	0.197183
Phvul.003G113100	1.58821e-16	1.10959e-15	NO	0.162791	0.915493
Phvul.004G115400	1.58821e-16	1.1088e-15	NO	0.837209	0.084507
a357	1.58821e-16	1.10801e-15	NO	0.837209	0.084507
a4217	1.58821e-16	1.10722e-15	NO	0.837209	0.084507
a495	1.58821e-16	1.10643e-15	NO	0.837209	0.084507
a5043	1.58821e-16	1.10564e-15	NO	0.837209	0.084507
a5689	1.58821e-16	1.10486e-15	NO	0.837209	0.084507
a5838	1.58821e-16	1.10407e-15	NO	0.837209	0.084507
a5934	1.58821e-16	1.10329e-15	NO	0.837209	0.084507
a6562	1.58821e-16	1.10251e-15	NO	0.837209	0.084507
a6924	1.58821e-16	1.10173e-15	NO	0.837209	0.084507
a7206	1.58821e-16	1.10095e-15	NO	0.837209	0.084507
a7761	1.58821e-16	1.10017e-15	NO	0.837209	0.084507
a8249	1.58821e-16	1.09939e-15	NO	0.837209	0.084507
g16533	1.58821e-16	1.09861e-15	NO	0.837209	0.084507
g19226	1.58821e-16	1.09784e-15	NO	0.837209	0.084507
Phvul.003G172600	1.83829e-16	1.26981e-15	NO	0.232558	0.957746
Phvul.011G161500	1.83829e-16	1.26892e-15	NO	0.232558	0.957746
a2511	1.83829e-16	1.26802e-15	NO	0.767442	0.0422535
a253	1.83829e-16	1.26713e-15	NO	0.767442	0.0422535
a2552	1.83829e-16	1.26624e-15	NO	0.767442	0.0422535
a2569	1.83829e-16	1.26535e-15	NO	0.232558	0.957746
a3059	1.83829e-16	1.26446e-15	NO	0.767442	0.0422535
a4765	1.83829e-16	1.26357e-15	NO	0.767442	0.0422535
a4872	1.83829e-16	1.26268e-15	NO	0.767442	0.0422535
a538	1.83829e-16	1.2618e-15	NO	0.767442	0.0422535
a5679	1.83829e-16	1.26091e-15	NO	0.767442	0.0422535
a6041	1.83829e-16	1.26003e-15	NO	0.767442	0.0422535
a8099	1.83829e-16	1.25915e-15	NO	0.767442	0.0422535
Phvul.004G011800	2.03694e-16	1.39423e-15	NO	0.813953	0.0704225
Phvul.004G115300	2.03694e-16	1.39326e-15	NO	0.813953	0.0704225
Phvul.008G231800	2.03694e-16	1.39229e-15	NO	0.186047	0.929577
Phvul.011G170400	2.03694e-16	1.39131e-15	NO	0.186047	0.929577
a2053	2.03694e-16	1.39034e-15	NO	0.813953	0.0704225
a4644	2.03694e-16	1.38938e-15	NO	0.813953	0.0704225
a4713	2.03694e-16	1.38841e-15	NO	0.186047	0.929577
a4720	2.03694e-16	1.38744e-15	NO	0.813953	0.0704225
a4724	2.03694e-16	1.38648e-15	NO	0.186047	0.929577
a486	2.03694e-16	1.38551e-15	NO	0.813953	0.0704225
a6392	2.03694e-16	1.38455e-15	NO	0.813953	0.0704225
a6598	2.03694e-16	1.38359e-15	NO	0.186047	0.929577
a6609	2.03694e-16	1.38263e-15	NO	0.813953	0.0704225
a6870	2.03694e-16	1.38167e-15	NO	0.813953	0.0704225
a6883	2.03694e-16	1.38072e-15	NO	0.813953	0.0704225
a7045	2.03694e-16	1.37976e-15	NO	0.813953	0.0704225
a7788	2.03694e-16	1.37785e-15	NO	0.813953	0.0704225
a7969	2.03694e-16	1.3769e-15	NO	0.813953	0.0704225
a8637	2.03694e-16	1.37595e-15	NO	0.813953	0.0704225
Phvul.004G019000	2.15679e-16	1.45591e-15	NO	0.790698	0.056338
a3076	2.15679e-16	1.45491e-15	NO	0.790698	0.056338
a3888	2.15679e-16	1.45391e-15	NO	0.790698	0.056338
a456	2.15679e-16	1.4529e-15	NO	0.790698	0.056338
a5234	2.15679e-16	1.45191e-15	NO	0.790698	0.056338
a5272	2.15679e-16	1.45091e-15	NO	0.790698	0.056338
a7154	2.15679e-16	1.44991e-15	NO	0.790698	0.056338
a7928	2.15679e-16	1.44892e-15	NO	0.790698	0.056338
a8172	2.15679e-16	1.44792e-15	NO	0.790698	0.056338
a8690	2.15679e-16	1.44693e-15	NO	0.790698	0.056338
Phvul.003G048100	2.15679e-16	1.44594e-15	NO	0.209302	0.943662
Phvul.004G039200	2.15679e-16	1.44495e-15	NO	0.209302	0.943662
Phvul.005G151400	2.15679e-16	1.44396e-15	NO	0.209302	0.943662
Phvul.008G235300	2.15679e-16	1.44297e-15	NO	0.209302	0.943662
Phvul.008G244500	2.15679e-16	1.44199e-15	NO	0.209302	0.943662
Phvul.008G246900	2.15679e-16	1.441e-15	NO	0.209302	0.943662
Phvul.011G200840	2.15679e-16	1.44002e-15	NO	0.209302	0.943662
a4948	2.15679e-16	1.43904e-15	NO	0.209302	0.943662
a5549	2.15679e-16	1.43806e-15	NO	0.209302	0.943662
Phvul.008G030500	2.46501e-16	1.64245e-15	NO	0.930233	0.169014
a3492	2.46501e-16	1.64133e-15	NO	0.930233	0.169014
a4350	2.46501e-16	1.64021e-15	NO	0.930233	0.169014
a4401	2.46501e-16	1.6391e-15	NO	0.930233	0.169014
a4957	2.46501e-16	1.63799e-15	NO	0.930233	0.169014
a5592	2.46501e-16	1.63688e-15	NO	0.930233	0.169014
a573	2.46501e-16	1.63577e-15	NO	0.930233	0.169014
a6727	2.46501e-16	1.63466e-15	NO	0.930233	0.169014
a8440	2.46501e-16	1.63355e-15	NO	0.930233	0.169014
g25143	2.46501e-16	1.63245e-15	NO	0.930233	0.169014
Phvul.005G034500	2.46501e-16	1.63134e-15	NO	0.0697674	0.830986
Phvul.002G003400	2.70772e-16	1.79076e-15	NO	0.116279	0.873239
Phvul.008G003700	2.70772e-16	1.78955e-15	NO	0.116279	0.873239
Phvul.008G029800	2.70772e-16	1.78834e-15	NO	0.883721	0.126761
Phvul.010G039000	2.70772e-16	1.78713e-15	NO	0.116279	0.873239
a1853	2.70772e-16	1.78593e-15	NO	0.883721	0.126761
a5336	2.70772e-16	1.78473e-15	NO	0.883721	0.126761
a5403	2.70772e-16	1.78353e-15	NO	0.883721	0.126761
a5944	2.70772e-16	1.78233e-15	NO	0.883721	0.126761
a5958	2.70772e-16	1.78113e-15	NO	0.883721	0.126761
a6168	2.70772e-16	1.77993e-15	NO	0.883721	0.126761
a6307	2.70772e-16	1.77874e-15	NO	0.883721	0.126761
a8092	2.70772e-16	1.77754e-15	NO	0.883721	0.126761
a8537	2.70772e-16	1.77635e-15	NO	0.883721	0.126761
g12527	2.70772e-16	1.77516e-15	NO	0.883721	0.126761
g32494	2.70772e-16	1.77397e-15	NO	0.883721	0.126761
g39803	2.70772e-16	1.77279e-15	NO	0.883721	0.126761
Phvul.003G277600	3.11193e-16	2.03607e-15	NO	1	0.28169
Phvul.004G115000	3.11193e-16	2.03471e-15	NO	1	0.28169
Phvul.011G194700	3.11193e-16	2.03335e-15	NO	1	0.28169
a1468	3.11193e-16	2.03199e-15	NO	1	0.28169
a2162	3.11193e-16	2.03064e-15	NO	1	0.28169
a2404	3.11193e-16	2.02928e-15	NO	1	0.28169
a2622	3.11193e-16	2.02793e-15	NO	1	0.28169
a3802	3.11193e-16	2.02658e-15	NO	1	0.28169
a7274	3.11193e-16	2.02389e-15	NO	1	0.28169
a7773	3.11193e-16	2.02255e-15	NO	1	0.28169
a8000	3.11193e-16	2.0212e-15	NO	1	0.28169
g16340	3.11193e-16	2.01986e-15	NO	1	0.28169
g38275	3.11193e-16	2.01719e-15	NO	1	0.28169
a294	3.33201e-16	2.15699e-15	NO	0.697674	0.0140845
a6714	3.33201e-16	2.15557e-15	NO	0.697674	0.0140845
a6759	3.33201e-16	2.15414e-15	NO	0.697674	0.0140845
a7089	3.33201e-16	2.15272e-15	NO	0.697674	0.0140845
a7238	3.33201e-16	2.1513e-15	NO	0.697674	0.0140845
Phvul.008G111600	4.40055e-16	2.83932e-15	NO	0.348837	1
a6720	4.40055e-16	2.83745e-15	NO	0.651163	0
a8086	4.40055e-16	2.83558e-15	NO	0.651163	0
a2088	4.62753e-16	2.97989e-15	NO	0.976744	0.239437
a2621	4.62753e-16	2.97793e-15	NO	0.976744	0.239437
a2911	4.62753e-16	2.97597e-15	NO	0.976744	0.239437
a3732	4.62753e-16	2.97402e-15	NO	0.976744	0.239437
a4191	4.62753e-16	2.97206e-15	NO	0.976744	0.239437
a6958	4.62753e-16	2.97012e-15	NO	0.976744	0.239437
a7327	4.62753e-16	2.96817e-15	NO	0.976744	0.239437
a8614	4.62753e-16	2.96623e-15	NO	0.976744	0.239437
a8796	4.62753e-16	2.96428e-15	NO	0.976744	0.239437
a1382	4.88187e-16	3.12312e-15	NO	0.906977	0.15493
a1611	4.88187e-16	3.12108e-15	NO	0.906977	0.15493
a3545	4.88187e-16	3.11701e-15	NO	0.906977	0.15493
a3811	4.88187e-16	3.11498e-15	NO	0.906977	0.15493
a4805	4.88187e-16	3.11295e-15	NO	0.906977	0.15493
a4885	4.88187e-16	3.11092e-15	NO	0.906977	0.15493
a5773	4.88187e-16	3.1089e-15	NO	0.906977	0.15493
a583	4.88187e-16	3.10688e-15	NO	0.906977	0.15493
a8694	4.88187e-16	3.10486e-15	NO	0.906977	0.15493
a8962	4.88187e-16	3.10284e-15	NO	0.906977	0.15493
g17674	4.88187e-16	3.10083e-15	NO	0.906977	0.15493
Phvul.007G031300	5.32433e-16	3.37968e-15	NO	0.139535	0.887324
a5192	5.32433e-16	3.37748e-15	NO	0.139535	0.887324
a2399	5.32433e-16	3.3753e-15	NO	0.860465	0.112676
a4671	5.32433e-16	3.37311e-15	NO	0.860465	0.112676
a4721	5.32433e-16	3.37093e-15	NO	0.860465	0.112676
a4979	5.32433e-16	3.36875e-15	NO	0.860465	0.112676
a5499	5.32433e-16	3.36658e-15	NO	0.860465	0.112676
a5577	5.32433e-16	3.3644e-15	NO	0.860465	0.112676
a6380	5.32433e-16	3.36223e-15	NO	0.860465	0.112676
a6523	5.32433e-16	3.36006e-15	NO	0.860465	0.112676
a6683	5.32433e-16	3.3579e-15	NO	0.860465	0.112676
a6927	5.32433e-16	3.35574e-15	NO	0.860465	0.112676
a7464	5.32433e-16	3.35358e-15	NO	0.860465	0.112676
a7948	5.32433e-16	3.35142e-15	NO	0.860465	0.112676
a8292	5.32433e-16	3.34927e-15	NO	0.860465	0.112676
a8882	5.32433e-16	3.34712e-15	NO	0.860465	0.112676
Phvul.008G030750	6.40621e-16	4.02465e-15	NO	0.953488	0.211268
a3958	6.40621e-16	4.02207e-15	NO	0.953488	0.211268
a402	6.40621e-16	4.01949e-15	NO	0.953488	0.211268
a4431	6.40621e-16	4.01691e-15	NO	0.953488	0.211268
a4589	6.40621e-16	4.01434e-15	NO	0.953488	0.211268
a6608	6.40621e-16	4.01177e-15	NO	0.953488	0.211268
a8105	6.40621e-16	4.00921e-15	NO	0.953488	0.211268
Phvul.005G021601	6.4818e-16	4.05392e-15	NO	0.930233	0.183099
a1365	6.4818e-16	4.05133e-15	NO	0.930233	0.183099
a2539	6.4818e-16	4.04874e-15	NO	0.930233	0.183099
a2541	6.4818e-16	4.04616e-15	NO	0.930233	0.183099
a2595	6.4818e-16	4.04358e-15	NO	0.930233	0.183099
a4900	6.4818e-16	4.04101e-15	NO	0.930233	0.183099
a502	6.4818e-16	4.03844e-15	NO	0.930233	0.183099
a6952	6.4818e-16	4.03587e-15	NO	0.930233	0.183099
a7384	6.4818e-16	4.0333e-15	NO	0.930233	0.183099
a8197	6.4818e-16	4.03074e-15	NO	0.930233	0.183099
a8374	6.4818e-16	4.02818e-15	NO	0.930233	0.183099
a8838	6.4818e-16	4.02562e-15	NO	0.930233	0.183099
Phvul.007G020600	7.62467e-16	4.72942e-15	NO	0.72093	0.028169
a2860	7.62467e-16	4.72642e-15	NO	0.72093	0.028169
a4215	7.62467e-16	4.72343e-15	NO	0.72093	0.028169
a4356	7.62467e-16	4.72044e-15	NO	0.72093	0.028169
a5558	7.62467e-16	4.71746e-15	NO	0.72093	0.028169
a6311	7.62467e-16	4.71448e-15	NO	0.72093	0.028169
a7075	7.62467e-16	4.7115e-15	NO	0.72093	0.028169
g29625	7.62467e-16	4.70853e-15	NO	0.72093	0.028169
Phvul.002G200000	7.62467e-16	4.70556e-15	NO	0.27907	0.971831
Phvul.006G221700	7.62467e-16	4.7026e-15	NO	0.27907	0.971831
Phvul.011G171522	7.62467e-16	4.69964e-15	NO	0.27907	0.971831
Phvul.011G191100	7.62467e-16	4.69668e-15	NO	0.27907	0.971831
Phvul.011G191466	7.62467e-16	4.69373e-15	NO	0.27907	0.971831
Phvul.011G191700	7.62467e-16	4.69078e-15	NO	0.27907	0.971831
Phvul.007G073700	8.83589e-16	5.43252e-15	NO	0.162791	0.901408
a1432	8.83589e-16	5.42911e-15	NO	0.837209	0.0985915
a1805	8.83589e-16	5.4257e-15	NO	0.837209	0.0985915
a378	8.83589e-16	5.4223e-15	NO	0.837209	0.0985915
a4346	8.83589e-16	5.4189e-15	NO	0.837209	0.0985915
a6089	8.83589e-16	5.41551e-15	NO	0.837209	0.0985915
a6882	8.83589e-16	5.41212e-15	NO	0.837209	0.0985915
g35775	8.83589e-16	5.40535e-15	NO	0.837209	0.0985915
Phvul.003G003800	1.05692e-15	6.4617e-15	NO	0.976744	0.253521
Phvul.010G136700	1.05692e-15	6.45766e-15	NO	0.976744	0.253521
a2332	1.05692e-15	6.45363e-15	NO	0.976744	0.253521
a2528	1.05692e-15	6.44961e-15	NO	0.976744	0.253521
a4106	1.05692e-15	6.44559e-15	NO	0.976744	0.253521
a7326	1.05692e-15	6.44158e-15	NO	0.976744	0.253521
g16775	1.05692e-15	6.43757e-15	NO	0.976744	0.253521
g17116	1.05692e-15	6.43357e-15	NO	0.976744	0.253521
Phvul.008G066700	1.20558e-15	7.32935e-15	NO	0.116279	0.859155
a2002	1.20558e-15	7.3248e-15	NO	0.883721	0.140845
a8139	1.20558e-15	7.32026e-15	NO	0.883721	0.140845
Phvul.008G015200	1.21228e-15	7.35636e-15	NO	0.255814	0.957746
Phvul.011G202966	1.21228e-15	7.3518e-15	NO	0.255814	0.957746
a416	1.21228e-15	7.34725e-15	NO	0.744186	0.0422535
a4469	1.21228e-15	7.3427e-15	NO	0.255814	0.957746
a4764	1.21228e-15	7.33816e-15	NO	0.744186	0.0422535
a5795	1.21228e-15	7.33362e-15	NO	0.744186	0.0422535
a7069	1.21228e-15	7.32909e-15	NO	0.744186	0.0422535
Phvul.001G096500	1.24597e-15	7.52349e-15	NO	0.186047	0.915493
Phvul.003G014000	1.24597e-15	7.51885e-15	NO	0.186047	0.915493
Phvul.004G147300	1.24597e-15	7.51422e-15	NO	0.186047	0.915493
Phvul.007G070200	1.24597e-15	7.50959e-15	NO	0.186047	0.915493
a3556	1.24597e-15	7.50497e-15	NO	0.813953	0.084507
a3769	1.24597e-15	7.50036e-15	NO	0.813953	0.084507
a4649	1.24597e-15	7.49575e-15	NO	0.813953	0.084507
a5101	1.24597e-15	7.48655e-15	NO	0.813953	0.084507
a5614	1.24597e-15	7.48195e-15	NO	0.813953	0.084507
a6353	1.24597e-15	7.47736e-15	NO	0.813953	0.084507
a6408	1.24597e-15	7.47278e-15	NO	0.813953	0.084507
a6739	1.24597e-15	7.46821e-15	NO	0.813953	0.084507
a7414	1.24597e-15	7.46364e-15	NO	0.813953	0.084507
a7491	1.24597e-15	7.45907e-15	NO	0.813953	0.084507
a7803	1.24597e-15	7.45451e-15	NO	0.813953	0.084507
g39940	1.24597e-15	7.44996e-15	NO	0.813953	0.084507
a5868	1.3186e-15	7.8746e-15	NO	1	0.295775
a6155	1.3186e-15	7.86979e-15	NO	1	0.295775
a6524	1.3186e-15	7.865e-15	NO	1	0.295775
g39719	1.3186e-15	7.86021e-15	NO	1	0.295775
g39765	1.3186e-15	7.85542e-15	NO	1	0.295775
g43336	1.3186e-15	7.85065e-15	NO	1	0.295775
Phvul.004G123800	1.48917e-15	8.8608e-15	NO	0.209302	0.929577
Phvul.007G019700	1.48917e-15	8.85541e-15	NO	0.209302	0.929577
Phvul.008G245000	1.48917e-15	8.85004e-15	NO	0.209302	0.929577
a1320	1.48917e-15	8.84467e-15	NO	0.790698	0.0704225
a3106	1.48917e-15	8.8393e-15	NO	0.790698	0.0704225
a3798	1.48917e-15	8.83394e-15	NO	0.790698	0.0704225
a442	1.48917e-15	8.82859e-15	NO	0.790698	0.0704225
a5732	1.48917e-15	8.82325e-15	NO	0.790698	0.0704225
a6461	1.48917e-15	8.81791e-15	NO	0.209302	0.929577
a8027	1.48917e-15	8.81258e-15	NO	0.790698	0.0704225
g35899	1.48917e-15	8.80726e-15	NO	0.790698	0.0704225
a2755	1.48917e-15	8.80194e-15	NO	0.767442	0.056338
a42	1.48917e-15	8.79663e-15	NO	0.767442	0.056338
a6832	1.48917e-15	8.79132e-15	NO	0.767442	0.056338
a7062	1.48917e-15	8.78602e-15	NO	0.767442	0.056338
a7619	1.48917e-15	8.78073e-15	NO	0.767442	0.056338
a7886	1.48917e-15	8.77544e-15	NO	0.767442	0.056338
Phvul.003G059100	1.936e-15	1.14017e-14	NO	0.325581	0.985915
Phvul.010G091100	1.936e-15	1.13948e-14	NO	0.325581	0.985915
Phvul.010G091650	1.936e-15	1.1388e-14	NO	0.325581	0.985915
a1165	1.936e-15	1.13811e-14	NO	0.674419	0.0140845
a4709	1.936e-15	1.13743e-14	NO	0.674419	0.0140845
Phvul.001G139250	2.22146e-15	1.30436e-14	NO	0.0930233	0.830986
Phvul.001G260400	2.22146e-15	1.30357e-14	NO	0.0930233	0.830986
a1835	2.22146e-15	1.30279e-14	NO	0.906977	0.169014
a2119	2.22146e-15	1.30201e-14	NO	0.906977	0.169014
a3071	2.22146e-15	1.30123e-14	NO	0.906977	0.169014
a3743	2.22146e-15	1.30046e-14	NO	0.906977	0.169014
a4823	2.22146e-15	1.29968e-14	NO	0.906977	0.169014
a5239	2.22146e-15	1.2989e-14	NO	0.906977	0.169014
a5548	2.22146e-15	1.29813e-14	NO	0.906977	0.169014
a6125	2.22146e-15	1.29735e-14	NO	0.906977	0.169014
a6806	2.22146e-15	1.29658e-14	NO	0.906977	0.169014
a7266	2.22146e-15	1.29581e-14	NO	0.906977	0.169014
a7583	2.22146e-15	1.29503e-14	NO	0.906977	0.169014
g32387	2.22146e-15	1.29426e-14	NO	0.906977	0.169014
g32534	2.22146e-15	1.29349e-14	NO	0.906977	0.169014
Phvul.001G021550	2.3928e-15	1.39243e-14	NO	0.372093	1
Phvul.006G196200	2.3928e-15	1.3916e-14	NO	0.627907	0
Phvul.011G202000	2.3928e-15	1.39078e-14	NO	0.372093	1
a1713	2.3928e-15	1.38995e-14	NO	0.627907	0
a5608	2.3928e-15	1.38913e-14	NO	0.627907	0
a6194	2.3928e-15	1.3883e-14	NO	0.627907	0
a8897	2.3928e-15	1.38748e-14	NO	0.627907	0
a2249	2.49178e-15	1.44402e-14	NO	0.860465	0.126761
a2435	2.49178e-15	1.44317e-14	NO	0.860465	0.126761
a2442	2.49178e-15	1.44231e-14	NO	0.139535	0.873239
a2805	2.49178e-15	1.44146e-14	NO	0.860465	0.126761
a5001	2.49178e-15	1.44061e-14	NO	0.860465	0.126761
a5326	2.49178e-15	1.43976e-14	NO	0.860465	0.126761
a5957	2.49178e-15	1.43891e-14	NO	0.860465	0.126761
a7178	2.49178e-15	1.43806e-14	NO	0.860465	0.126761
a7996	2.49178e-15	1.43721e-14	NO	0.860465	0.126761
g32338	2.49178e-15	1.43637e-14	NO	0.860465	0.126761
g35946	2.49178e-15	1.43552e-14	NO	0.860465	0.126761
Phvul.010G003666	2.56772e-15	1.4784e-14	NO	0	0.690141
Phvul.002G116500	2.56772e-15	1.47753e-14	NO	1	0.309859
Phvul.004G018200	2.56772e-15	1.47666e-14	NO	1	0.309859
Phvul.004G151700	2.56772e-15	1.4758e-14	NO	1	0.309859
Phvul.005G006300	2.56772e-15	1.47493e-14	NO	1	0.309859
a2379	2.56772e-15	1.47407e-14	NO	1	0.309859
a7027	2.56772e-15	1.4732e-14	NO	1	0.309859
a8196	2.56772e-15	1.47234e-14	NO	1	0.309859
g35876	2.56772e-15	1.47148e-14	NO	1	0.309859
Phvul.008G028200	3.30036e-15	1.89022e-14	NO	0.930233	0.197183
Phvul.008G038500	3.30036e-15	1.88912e-14	NO	0.0697674	0.802817
a114	3.30036e-15	1.88801e-14	NO	0.930233	0.197183
a1546	3.30036e-15	1.88691e-14	NO	0.930233	0.197183
a2077	3.30036e-15	1.88581e-14	NO	0.930233	0.197183
a2158	3.30036e-15	1.88471e-14	NO	0.930233	0.197183
a2498	3.30036e-15	1.88361e-14	NO	0.930233	0.197183
a2772	3.30036e-15	1.88251e-14	NO	0.930233	0.197183
a2908	3.30036e-15	1.88141e-14	NO	0.930233	0.197183
a2948	3.30036e-15	1.88032e-14	NO	0.930233	0.197183
a3006	3.30036e-15	1.87922e-14	NO	0.930233	0.197183
a392	3.30036e-15	1.87813e-14	NO	0.930233	0.197183
a4549	3.30036e-15	1.87704e-14	NO	0.930233	0.197183
a4634	3.30036e-15	1.87595e-14	NO	0.930233	0.197183
a5606	3.30036e-15	1.87486e-14	NO	0.930233	0.197183
a6464	3.30036e-15	1.87377e-14	NO	0.930233	0.197183
a6724	3.30036e-15	1.87269e-14	NO	0.930233	0.197183
a7701	3.30036e-15	1.8716e-14	NO	0.930233	0.197183
a7787	3.30036e-15	1.87052e-14	NO	0.0697674	0.802817
a2476	3.78469e-15	2.14378e-14	NO	0.953488	0.225352
a2691	3.78469e-15	2.14254e-14	NO	0.953488	0.225352
a4757	3.78469e-15	2.14131e-14	NO	0.953488	0.225352
a5648	3.78469e-15	2.14007e-14	NO	0.953488	0.225352
a5874	3.78469e-15	2.13883e-14	NO	0.953488	0.225352
a7097	3.78469e-15	2.1376e-14	NO	0.953488	0.225352
a7913	3.78469e-15	2.13637e-14	NO	0.953488	0.225352
g39768	3.78469e-15	2.13513e-14	NO	0.953488	0.225352
Phvul.002G296500	3.8278e-15	2.15821e-14	NO	0.976744	0.267606
Phvul.004G078000	3.8278e-15	2.15697e-14	NO	0.976744	0.267606
Phvul.008G133200	3.8278e-15	2.15573e-14	NO	0.976744	0.267606
Phvul.011G003500	3.8278e-15	2.15449e-14	NO	0.976744	0.267606
a2099	3.8278e-15	2.15325e-14	NO	0.976744	0.267606
a2666	3.8278e-15	2.15201e-14	NO	0.976744	0.267606
a3036	3.8278e-15	2.15078e-14	NO	0.976744	0.267606
a5478	3.8278e-15	2.14831e-14	NO	0.976744	0.267606
a6887	3.8278e-15	2.14708e-14	NO	0.976744	0.267606
a7817	3.8278e-15	2.14585e-14	NO	0.976744	0.267606
g27114	3.8278e-15	2.14462e-14	NO	0.976744	0.267606
g32434	3.8278e-15	2.1434e-14	NO	0.976744	0.267606
Phvul.004G058400	4.39514e-15	2.45827e-14	NO	0.162791	0.887324
Phvul.004G058500	4.39514e-15	2.45686e-14	NO	0.162791	0.887324
Phvul.004G059800	4.39514e-15	2.45546e-14	NO	0.162791	0.887324
Phvul.009G070700	4.39514e-15	2.45406e-14	NO	0.162791	0.887324
a3333	4.39514e-15	2.45266e-14	NO	0.837209	0.112676
a379	4.39514e-15	2.45126e-14	NO	0.837209	0.112676
a443	4.39514e-15	2.44987e-14	NO	0.837209	0.112676
a4492	4.39514e-15	2.44847e-14	NO	0.837209	0.112676
a6060	4.39514e-15	2.44708e-14	NO	0.837209	0.112676
a7283	4.39514e-15	2.44569e-14	NO	0.837209	0.112676
a8706	4.39514e-15	2.4443e-14	NO	0.837209	0.112676
a8948	4.39514e-15	2.44291e-14	NO	0.837209	0.112676
g43293	4.39514e-15	2.44152e-14	NO	0.837209	0.112676
Phvul.004G009500	4.52365e-15	2.51148e-14	NO	0.697674	0.028169
Phvul.008G171750	4.52365e-15	2.51006e-14	NO	0.302326	0.971831
a2033	4.52365e-15	2.50864e-14	NO	0.697674	0.028169
a7510	4.52365e-15	2.50722e-14	NO	0.697674	0.028169
a8015	4.52365e-15	2.5058e-14	NO	0.697674	0.028169
a973	4.52365e-15	2.50438e-14	NO	0.697674	0.028169
Phvul.003G003100	6.68173e-15	3.69705e-14	NO	0.813953	0.0985915
a2637	6.68173e-15	3.69496e-14	NO	0.813953	0.0985915
a4699	6.68173e-15	3.69287e-14	NO	0.813953	0.0985915
a5002	6.68173e-15	3.69079e-14	NO	0.813953	0.0985915
a5617	6.68173e-15	3.68871e-14	NO	0.813953	0.0985915
a5755	6.68173e-15	3.68663e-14	NO	0.813953	0.0985915
a6345	6.68173e-15	3.68455e-14	NO	0.813953	0.0985915
a6700	6.68173e-15	3.68248e-14	NO	0.813953	0.0985915
a6892	6.68173e-15	3.68041e-14	NO	0.813953	0.0985915
a6937	6.68173e-15	3.67834e-14	NO	0.813953	0.0985915
a7271	6.68173e-15	3.67627e-14	NO	0.813953	0.0985915
g12411	6.68173e-15	3.6742e-14	NO	0.813953	0.0985915
g32495	6.68173e-15	3.67214e-14	NO	0.813953	0.0985915
a3505	6.7862e-15	3.72537e-14	NO	0.953488	0.239437
a3874	6.7862e-15	3.72328e-14	NO	0.953488	0.239437
a4211	6.7862e-15	3.7212e-14	NO	0.953488	0.239437
a4533	6.7862e-15	3.71911e-14	NO	0.953488	0.239437
a5618	6.7862e-15	3.71703e-14	NO	0.953488	0.239437
a7631	6.7862e-15	3.71495e-14	NO	0.953488	0.239437
a7797	6.7862e-15	3.71288e-14	NO	0.953488	0.239437
Phvul.004G148900	7.40241e-15	4.04098e-14	NO	0.906977	0.183099
a120	7.40241e-15	4.03873e-14	NO	0.906977	0.183099
a4332	7.40241e-15	4.03648e-14	NO	0.906977	0.183099
a8018	7.40241e-15	4.03423e-14	NO	0.906977	0.183099
a8650	7.40241e-15	4.03198e-14	NO	0.906977	0.183099
Phvul.005G026500	7.40241e-15	4.02974e-14	NO	0.0930233	0.816901
Phvul.006G092700	7.40241e-15	4.0275e-14	NO	0.0930233	0.816901
Phvul.011G036400	7.40241e-15	4.02526e-14	NO	0.0930233	0.816901
Phvul.009G123800	7.40258e-15	4.02312e-14	NO	0.27907	0.957746
a3849	7.40258e-15	4.02089e-14	NO	0.72093	0.0422535
a5142	7.40258e-15	4.01866e-14	NO	0.72093	0.0422535
a5463	7.40258e-15	4.01643e-14	NO	0.72093	0.0422535
a6790	7.40258e-15	4.01421e-14	NO	0.72093	0.0422535
a7691	7.40258e-15	4.01198e-14	NO	0.72093	0.0422535
Phvul.002G019800	7.42923e-15	4.0242e-14	NO	0.883721	0.15493
a2436	7.42923e-15	4.02197e-14	NO	0.883721	0.15493
a2949	7.42923e-15	4.01975e-14	NO	0.883721	0.15493
a4239	7.42923e-15	4.01753e-14	NO	0.883721	0.15493
a452	7.42923e-15	4.01531e-14	NO	0.883721	0.15493
a5527	7.42923e-15	4.01309e-14	NO	0.883721	0.15493
a5798	7.42923e-15	4.01088e-14	NO	0.883721	0.15493
a6051	7.42923e-15	4.00867e-14	NO	0.883721	0.15493
a8175	7.42923e-15	4.00646e-14	NO	0.883721	0.15493
a8355	7.42923e-15	4.00426e-14	NO	0.883721	0.15493
a5049	7.42923e-15	4.00205e-14	NO	0.116279	0.84507
Phvul.011G011700	8.24605e-15	4.43962e-14	NO	1	0.323944
Phvul.009G255300	8.27737e-15	4.44914e-14	NO	0.0697674	0.788732
Phvul.009G255500	8.27737e-15	4.4467e-14	NO	0.0697674	0.788732
Phvul.010G029800	8.27737e-15	4.44426e-14	NO	0.0697674	0.788732
Phvul.004G011000	8.27737e-15	4.44183e-14	NO	0.930233	0.211268
Phvul.008G031300	8.27737e-15	4.43939e-14	NO	0.930233	0.211268
a3102	8.27737e-15	4.43696e-14	NO	0.930233	0.211268
a4425	8.27737e-15	4.43453e-14	NO	0.930233	0.211268
a8701	8.27737e-15	4.43211e-14	NO	0.930233	0.211268
Phvul.006G087500	8.77354e-15	4.69521e-14	NO	0.209302	0.915493
a244	8.77354e-15	4.69265e-14	NO	0.790698	0.084507
a2632	8.77354e-15	4.69008e-14	NO	0.790698	0.084507
a2711	8.77354e-15	4.68752e-14	NO	0.790698	0.084507
a3018	8.77354e-15	4.68497e-14	NO	0.790698	0.084507
a4639	8.77354e-15	4.68241e-14	NO	0.790698	0.084507
a473	8.77354e-15	4.67986e-14	NO	0.790698	0.084507
a5856	8.77354e-15	4.67731e-14	NO	0.790698	0.084507
a8312	8.77354e-15	4.67477e-14	NO	0.790698	0.084507
a9067	8.77354e-15	4.67222e-14	NO	0.790698	0.084507
Phvul.005G151000	9.43989e-15	5.02434e-14	NO	0.255814	0.943662
a1389	9.43989e-15	5.02161e-14	NO	0.744186	0.056338
a4952	9.43989e-15	5.01888e-14	NO	0.744186	0.056338
a5836	9.43989e-15	5.01616e-14	NO	0.744186	0.056338
a7294	9.43989e-15	5.01344e-14	NO	0.744186	0.056338
a7349	9.43989e-15	5.01072e-14	NO	0.744186	0.056338
a7819	9.43989e-15	5.008e-14	NO	0.744186	0.056338
Phvul.007G021200	9.89422e-15	5.24619e-14	NO	0.767442	0.0704225
a1506	9.89422e-15	5.24335e-14	NO	0.767442	0.0704225
a2868	9.89422e-15	5.24051e-14	NO	0.767442	0.0704225
a3838	9.89422e-15	5.23767e-14	NO	0.767442	0.0704225
a6319	9.89422e-15	5.23484e-14	NO	0.767442	0.0704225
Phvul.011G133400	9.89422e-15	5.23202e-14	NO	0.232558	0.929577
a5442	9.89422e-15	5.22919e-14	NO	0.232558	0.929577
a6743	1.06125e-14	5.60577e-14	NO	0.651163	0.0140845
a6971	1.06125e-14	5.60275e-14	NO	0.651163	0.0140845
a6998	1.06125e-14	5.59973e-14	NO	0.651163	0.0140845
a7335	1.06125e-14	5.59671e-14	NO	0.651163	0.0140845
a8884	1.06125e-14	5.5937e-14	NO	0.651163	0.0140845
Phvul.008G088100	1.06125e-14	5.59068e-14	NO	0.348837	0.985915
Phvul.010G091701	1.06125e-14	5.58768e-14	NO	0.348837	0.985915
Phvul.007G260700	1.07095e-14	5.63573e-14	NO	0.139535	0.859155
Phvul.L001674	1.07095e-14	5.6327e-14	NO	0.860465	0.140845
a2957	1.07095e-14	5.62666e-14	NO	0.860465	0.140845
a3905	1.07095e-14	5.62364e-14	NO	0.860465	0.140845
a5999	1.07095e-14	5.62062e-14	NO	0.860465	0.140845
a6262	1.07095e-14	5.61761e-14	NO	0.860465	0.140845
Phvul.011G201900	1.23862e-14	6.49365e-14	NO	0.395349	1
a1648	1.23862e-14	6.49018e-14	NO	0.604651	0
a3979	1.23862e-14	6.48671e-14	NO	0.604651	0
a5476	1.23862e-14	6.48324e-14	NO	0.604651	0
Phvul.002G004500	1.70733e-14	8.93175e-14	NO	0.976744	0.28169
Phvul.006G022200	1.70733e-14	8.92698e-14	NO	0.0232558	0.71831
a4916	1.70733e-14	8.92222e-14	NO	0.976744	0.28169
a5044	1.70733e-14	8.91746e-14	NO	0.976744	0.28169
a5090	1.70733e-14	8.9127e-14	NO	0.976744	0.28169
a6218	1.70733e-14	8.90795e-14	NO	0.976744	0.28169
g12367	1.70733e-14	8.9032e-14	NO	0.976744	0.28169
g16656	1.70733e-14	8.89846e-14	NO	0.976744	0.28169
g18036	1.70733e-14	8.89373e-14	NO	0.976744	0.28169
a4189	1.9846e-14	1.03326e-13	NO	0.837209	0.126761
a6321	1.9846e-14	1.03216e-13	NO	0.837209	0.126761
a8995	1.9846e-14	1.03161e-13	NO	0.837209	0.126761
Phvul.008G045200	2.00167e-14	1.03993e-13	NO	0.116279	0.830986
Phvul.010G135600	2.00167e-14	1.03938e-13	NO	0.883721	0.169014
a1914	2.00167e-14	1.03883e-13	NO	0.883721	0.169014
a3119	2.00167e-14	1.03828e-13	NO	0.883721	0.169014
a4573	2.00167e-14	1.03773e-13	NO	0.883721	0.169014
a4926	2.00167e-14	1.03718e-13	NO	0.883721	0.169014
a1343	2.51766e-14	1.30385e-13	NO	0.674419	0.028169
a151	2.51766e-14	1.30316e-13	NO	0.674419	0.028169
a4703	2.51766e-14	1.30247e-13	NO	0.674419	0.028169
a5915	2.51766e-14	1.30179e-13	NO	0.674419	0.028169
a7718	2.51766e-14	1.3011e-13	NO	0.674419	0.028169
g29586	2.51766e-14	1.30041e-13	NO	0.325581	0.971831
a3720	2.77018e-14	1.43009e-13	NO	0.953488	0.253521
a492	2.77018e-14	1.42934e-13	NO	0.953488	0.253521
a4981	2.77018e-14	1.42858e-13	NO	0.953488	0.253521
a6230	2.77018e-14	1.42783e-13	NO	0.953488	0.253521
a6765	2.77018e-14	1.42708e-13	NO	0.953488	0.253521
a6871	2.77018e-14	1.42633e-13	NO	0.953488	0.253521
a7364	2.77018e-14	1.42558e-13	NO	0.953488	0.253521
a1342	2.91703e-14	1.49879e-13	NO	0.906977	0.197183
a2359	2.91703e-14	1.498e-13	NO	0.906977	0.197183
a2769	2.91703e-14	1.49721e-13	NO	0.906977	0.197183
a2784	2.91703e-14	1.49643e-13	NO	0.906977	0.197183
a4120	2.91703e-14	1.49564e-13	NO	0.906977	0.197183
a4904	2.91703e-14	1.49486e-13	NO	0.0930233	0.802817
a5590	2.91703e-14	1.49408e-13	NO	0.906977	0.197183
a5834	2.91703e-14	1.4933e-13	NO	0.906977	0.197183
Phvul.011G006600	3.03641e-14	1.55279e-13	NO	1	0.338028
Phvul.011G163100	3.03641e-14	1.55198e-13	NO	1	0.338028
a3563	3.03641e-14	1.55117e-13	NO	1	0.338028
a4622	3.03641e-14	1.55036e-13	NO	1	0.338028
a6228	3.03641e-14	1.54955e-13	NO	1	0.338028
g21043	3.03641e-14	1.54874e-13	NO	1	0.338028
Phvul.002G296600	3.06761e-14	1.56303e-13	NO	0.976744	0.295775
Phvul.005G063500	3.06761e-14	1.56221e-13	NO	0.976744	0.295775
Phvul.008G030300	3.06761e-14	1.5614e-13	NO	0.976744	0.295775
Phvul.011G021500	3.06761e-14	1.56059e-13	NO	0.976744	0.295775
a2599	3.06761e-14	1.55978e-13	NO	0.976744	0.295775
a7563	3.06761e-14	1.55897e-13	NO	0.976744	0.295775
a7606	3.06761e-14	1.55816e-13	NO	0.976744	0.295775
a8156	3.06761e-14	1.55735e-13	NO	0.976744	0.295775
a8894	3.06761e-14	1.55655e-13	NO	0.976744	0.295775
g27068	3.06761e-14	1.55574e-13	NO	0.976744	0.295775
Phvul.006G116700	3.20486e-14	1.62198e-13	NO	0.186047	0.887324
Phvul.007G254400	3.20486e-14	1.62115e-13	NO	0.186047	0.887324
a2277	3.20486e-14	1.62031e-13	NO	0.813953	0.112676
a3736	3.20486e-14	1.61947e-13	NO	0.813953	0.112676
a4968	3.20486e-14	1.61864e-13	NO	0.813953	0.112676
a5050	3.20486e-14	1.6178e-13	NO	0.813953	0.112676
a5893	3.20486e-14	1.61697e-13	NO	0.813953	0.112676
a7415	3.20486e-14	1.61614e-13	NO	0.813953	0.112676
a135	3.27466e-14	1.65048e-13	NO	0.930233	0.225352
a2545	3.27466e-14	1.64963e-13	NO	0.930233	0.225352
a3996	3.27466e-14	1.64879e-13	NO	0.930233	0.225352
a5651	3.27466e-14	1.64794e-13	NO	0.930233	0.225352
a6506	3.27466e-14	1.64709e-13	NO	0.930233	0.225352
a6698	3.27466e-14	1.64625e-13	NO	0.930233	0.225352
a7661	3.27466e-14	1.6454e-13	NO	0.930233	0.225352
Phvul.003G293300	4.21355e-14	2.11607e-13	NO	0.302326	0.957746
Phvul.006G197200	4.21355e-14	2.11498e-13	NO	0.302326	0.957746
Phvul.008G246500	4.21355e-14	2.1139e-13	NO	0.302326	0.957746
Phvul.008G253900	4.21355e-14	2.11282e-13	NO	0.302326	0.957746
a7777	4.21355e-14	2.11174e-13	NO	0.697674	0.0422535
Phvul.004G176800	4.5336e-14	2.27098e-13	NO	0.209302	0.901408
Phvul.009G080100	4.5336e-14	2.26982e-13	NO	0.209302	0.901408
a3145	4.5336e-14	2.26866e-13	NO	0.790698	0.0985915
a3474	4.5336e-14	2.2675e-13	NO	0.790698	0.0985915
a3889	4.5336e-14	2.26634e-13	NO	0.790698	0.0985915
g35643	4.5336e-14	2.26518e-13	NO	0.790698	0.0985915
Phvul.003G275600	4.97177e-14	2.48284e-13	NO	0.860465	0.15493
a18	4.97177e-14	2.48157e-13	NO	0.860465	0.15493
a519	4.97177e-14	2.48031e-13	NO	0.860465	0.15493
a5899	4.97177e-14	2.47905e-13	NO	0.139535	0.84507
Phvul.003G062200	5.51168e-14	2.74686e-13	NO	0.372093	0.985915
a1643	5.51168e-14	2.74546e-13	NO	0.627907	0.0140845
a1673	5.51168e-14	2.74407e-13	NO	0.627907	0.0140845
a847	5.51168e-14	2.74267e-13	NO	0.627907	0.0140845
Phvul.003G138800	5.53774e-14	2.75424e-13	NO	0.27907	0.943662
Phvul.003G138900	5.53774e-14	2.75284e-13	NO	0.27907	0.943662
Phvul.003G139178	5.53774e-14	2.75144e-13	NO	0.27907	0.943662
Phvul.011G183832	5.53774e-14	2.75004e-13	NO	0.27907	0.943662
a2452	5.53774e-14	2.74865e-13	NO	0.72093	0.056338
a3764	5.53774e-14	2.74726e-13	NO	0.72093	0.056338
a6446	5.53774e-14	2.74587e-13	NO	0.72093	0.056338
a7018	5.53774e-14	2.74447e-13	NO	0.72093	0.056338
a8688	5.53774e-14	2.74309e-13	NO	0.72093	0.056338
Phvul.010G008700	5.59524e-14	2.76876e-13	NO	1	0.352113
Phvul.011G180400	5.59524e-14	2.76737e-13	NO	1	0.352113
a2503	5.59524e-14	2.76597e-13	NO	1	0.352113
a2870	5.59524e-14	2.76457e-13	NO	1	0.352113
g12528	5.59524e-14	2.76318e-13	NO	1	0.352113
g20426	5.59524e-14	2.76178e-13	NO	1	0.352113
g29523	5.59524e-14	2.76039e-13	NO	1	0.352113
g43298	5.59524e-14	2.759e-13	NO	1	0.352113
Phvul.003G029300	5.6122e-14	2.76597e-13	NO	0.232558	0.915493
Phvul.004G118866	5.6122e-14	2.76458e-13	NO	0.232558	0.915493
Phvul.006G081600	5.6122e-14	2.76319e-13	NO	0.232558	0.915493
Phvul.007G006100	5.6122e-14	2.7618e-13	NO	0.232558	0.915493
a1183	5.6122e-14	2.76041e-13	NO	0.767442	0.084507
a5902	5.6122e-14	2.75902e-13	NO	0.767442	0.084507
a7524	5.6122e-14	2.75764e-13	NO	0.767442	0.084507
Phvul.001G048050	6.03245e-14	2.96265e-13	NO	0.255814	0.929577
Phvul.004G008921	6.03245e-14	2.96116e-13	NO	0.744186	0.0704225
Phvul.004G169000	6.03245e-14	2.95968e-13	NO	0.744186	0.0704225
Phvul.006G136900	6.03245e-14	2.9582e-13	NO	0.255814	0.929577
Phvul.007G061500	6.03245e-14	2.95672e-13	NO	0.255814	0.929577
Phvul.009G173900	6.03245e-14	2.95524e-13	NO	0.255814	0.929577
a2355	6.03245e-14	2.95376e-13	NO	0.744186	0.0704225
a3451	6.03245e-14	2.95228e-13	NO	0.744186	0.0704225
a5800	6.03245e-14	2.95081e-13	NO	0.744186	0.0704225
a646	6.03245e-14	2.94933e-13	NO	0.744186	0.0704225
a7165	6.03245e-14	2.94786e-13	NO	0.744186	0.0704225
a7355	6.03245e-14	2.94639e-13	NO	0.744186	0.0704225
a8054	6.03245e-14	2.94492e-13	NO	0.744186	0.0704225
Phvul.006G207700	6.12431e-14	2.98827e-13	NO	0.418605	1
a3222	6.12431e-14	2.98678e-13	NO	0.581395	0
a4708	6.12431e-14	2.98529e-13	NO	0.581395	0
a5520	6.12431e-14	2.98381e-13	NO	0.581395	0
a6921	6.12431e-14	2.98232e-13	NO	0.581395	0
Phvul.004G009821	6.24101e-14	3.03764e-13	NO	0.953488	0.267606
a195	6.24101e-14	3.03613e-13	NO	0.953488	0.267606
a5645	6.24101e-14	3.03463e-13	NO	0.953488	0.267606
a7211	6.24101e-14	3.03312e-13	NO	0.953488	0.267606
a8181	6.24101e-14	3.03161e-13	NO	0.953488	0.267606
a1939	9.82994e-14	4.76786e-13	NO	0.883721	0.183099
a5531	9.82994e-14	4.7655e-13	NO	0.883721	0.183099
a5801	9.82994e-14	4.76314e-13	NO	0.883721	0.183099
a581	9.82994e-14	4.76078e-13	NO	0.883721	0.183099
a6798	9.82994e-14	4.75843e-13	NO	0.116279	0.816901
a7367	9.82994e-14	4.75608e-13	NO	0.116279	0.816901
a7828	9.82994e-14	4.75373e-13	NO	0.883721	0.183099
Phvul.004G085300	1.01171e-13	4.88534e-13	NO	0.976744	0.309859
Phvul.011G005800	1.01171e-13	4.88294e-13	NO	0.976744	0.309859
Phvul.011G008100	1.01171e-13	4.88053e-13	NO	0.976744	0.309859
a3372	1.01171e-13	4.87813e-13	NO	0.976744	0.309859
a3839	1.01171e-13	4.87572e-13	NO	0.976744	0.309859
g40019	1.01171e-13	4.87093e-13	NO	0.976744	0.309859
g43348	1.01171e-13	4.86853e-13	NO	0.976744	0.309859
Phvul.010G003100	1.01171e-13	4.86614e-13	NO	0.0232558	0.690141
Phvul.001G207800	1.32083e-13	6.34985e-13	NO	0.348837	0.971831
a4062	1.35782e-13	6.52445e-13	NO	0.837209	0.140845
a6396	1.35782e-13	6.52125e-13	NO	0.162791	0.859155
a6844	1.35782e-13	6.51805e-13	NO	0.837209	0.140845
Phvul.011G089000	1.3959e-13	6.69758e-13	NO	0.186047	0.873239
a5783	1.3959e-13	6.6943e-13	NO	0.813953	0.126761
a6496	1.3959e-13	6.69102e-13	NO	0.813953	0.126761
Phvul.008G032600	1.4766e-13	7.0744e-13	NO	0.906977	0.211268
Phvul.009G254400	1.4766e-13	7.07094e-13	NO	0.0930233	0.788732
a1522	1.4766e-13	7.06403e-13	NO	0.906977	0.211268
a2325	1.4766e-13	7.06058e-13	NO	0.906977	0.211268
a3068	1.4766e-13	7.05713e-13	NO	0.906977	0.211268
a3373	1.4766e-13	7.05369e-13	NO	0.906977	0.211268
a4613	1.4766e-13	7.05025e-13	NO	0.906977	0.211268
a5199	1.4766e-13	7.04681e-13	NO	0.906977	0.211268
a5653	1.4766e-13	7.04338e-13	NO	0.906977	0.211268
a6452	1.4766e-13	7.03995e-13	NO	0.906977	0.211268
a6607	1.4766e-13	7.03652e-13	NO	0.906977	0.211268
a7348	1.4766e-13	7.03309e-13	NO	0.906977	0.211268
g29429	1.4766e-13	7.02967e-13	NO	0.906977	0.211268
g29507	1.4766e-13	7.02626e-13	NO	0.906977	0.211268
g39799	1.4766e-13	7.02284e-13	NO	0.906977	0.211268
Phvul.011G186100	1.61377e-13	7.67148e-13	NO	0.860465	0.169014
a1680	1.61377e-13	7.66776e-13	NO	0.860465	0.169014
a5634	1.61377e-13	7.66404e-13	NO	0.139535	0.830986
a6202	1.61377e-13	7.66032e-13	NO	0.860465	0.169014
a7893	1.61377e-13	7.65661e-13	NO	0.860465	0.169014
g32256	1.61377e-13	7.6529e-13	NO	0.860465	0.169014
Phvul.002G320200	1.61722e-13	7.66555e-13	NO	1	0.366197
Phvul.008G136400	1.61722e-13	7.66184e-13	NO	1	0.366197
Phvul.008G144313	1.61722e-13	7.65813e-13	NO	1	0.366197
g12292	1.61722e-13	7.65443e-13	NO	1	0.366197
g16651	1.61722e-13	7.65073e-13	NO	1	0.366197
g43297	1.61722e-13	7.64334e-13	NO	1	0.366197
Phvul.001G057900	1.68868e-13	7.97721e-13	NO	0.930233	0.239437
Phvul.011G002500	1.68868e-13	7.97336e-13	NO	0.930233	0.239437
a1674	1.68868e-13	7.96951e-13	NO	0.930233	0.239437
a2103	1.68868e-13	7.96567e-13	NO	0.930233	0.239437
a2384	1.68868e-13	7.96184e-13	NO	0.930233	0.239437
a4121	1.68868e-13	7.958e-13	NO	0.930233	0.239437
a4456	1.68868e-13	7.95417e-13	NO	0.930233	0.239437
a4651	1.68868e-13	7.95035e-13	NO	0.930233	0.239437
a5015	1.68868e-13	7.94653e-13	NO	0.930233	0.239437
a5419	1.68868e-13	7.94271e-13	NO	0.930233	0.239437
a6395	1.68868e-13	7.93889e-13	NO	0.930233	0.239437
a7031	1.68868e-13	7.93508e-13	NO	0.930233	0.239437
a8151	1.68868e-13	7.93127e-13	NO	0.930233	0.239437
a8303	1.68868e-13	7.92747e-13	NO	0.930233	0.239437
a8350	1.68868e-13	7.92367e-13	NO	0.930233	0.239437
a8888	1.68868e-13	7.91987e-13	NO	0.930233	0.239437
a972	1.68868e-13	7.91608e-13	NO	0.930233	0.239437
Phvul.011G017300	2.02778e-13	9.50114e-13	NO	0.953488	0.28169
Phvul.011G186600	2.02778e-13	9.4966e-13	NO	0.953488	0.28169
a2211	2.02778e-13	9.49206e-13	NO	0.953488	0.28169
a480	2.02778e-13	9.48298e-13	NO	0.953488	0.28169
a6186	2.02778e-13	9.47846e-13	NO	0.953488	0.28169
a634	2.02778e-13	9.47393e-13	NO	0.953488	0.28169
a6586	2.02778e-13	9.46941e-13	NO	0.953488	0.28169
a7234	2.02778e-13	9.4649e-13	NO	0.953488	0.28169
a7360	2.02778e-13	9.46038e-13	NO	0.953488	0.28169
a7620	2.02778e-13	9.45588e-13	NO	0.953488	0.28169
a7673	2.02778e-13	9.45137e-13	NO	0.953488	0.28169
g40080	2.02778e-13	9.44688e-13	NO	0.953488	0.28169
Phvul.003G005700	2.09617e-13	9.76084e-13	NO	0.209302	0.887324
Phvul.006G116800	2.09617e-13	9.7562e-13	NO	0.209302	0.887324
a3387	2.09617e-13	9.75157e-13	NO	0.790698	0.112676
a4964	2.09617e-13	9.74693e-13	NO	0.790698	0.112676
a5539	2.09617e-13	9.7423e-13	NO	0.790698	0.112676
a7442	2.09617e-13	9.73768e-13	NO	0.790698	0.112676
Phvul.003G281900	2.24821e-13	1.04391e-12	NO	0.325581	0.957746
Phvul.004G157101	2.24821e-13	1.04341e-12	NO	0.325581	0.957746
a2439	2.24821e-13	1.04292e-12	NO	0.674419	0.0422535
a2659	2.24821e-13	1.04242e-12	NO	0.674419	0.0422535
a4002	2.24821e-13	1.04193e-12	NO	0.674419	0.0422535
a5837	2.24821e-13	1.04144e-12	NO	0.674419	0.0422535
a6409	2.24821e-13	1.04094e-12	NO	0.674419	0.0422535
a7371	2.24821e-13	1.04045e-12	NO	0.674419	0.0422535
a8568	2.24821e-13	1.03996e-12	NO	0.674419	0.0422535
g29357	2.24821e-13	1.03947e-12	NO	0.674419	0.0422535
Phvul.005G041700	2.48311e-13	1.14753e-12	NO	0.116279	0.802817
a2900	2.48311e-13	1.14699e-12	NO	0.883721	0.197183
a4572	2.48311e-13	1.14645e-12	NO	0.883721	0.197183
a5188	2.48311e-13	1.14591e-12	NO	0.883721	0.197183
a6189	2.48311e-13	1.14537e-12	NO	0.116279	0.802817
a7420	2.48311e-13	1.14483e-12	NO	0.883721	0.197183
a7923	2.48311e-13	1.14429e-12	NO	0.883721	0.197183
Phvul.004G018900	2.72216e-13	1.25327e-12	NO	0.604651	0.0140845
Phvul.008G124300	2.72216e-13	1.25268e-12	NO	0.604651	0.0140845
a5039	2.72216e-13	1.25209e-12	NO	0.604651	0.0140845
a5726	2.72216e-13	1.2515e-12	NO	0.604651	0.0140845
a6299	2.72216e-13	1.25091e-12	NO	0.604651	0.0140845
a1632	2.79336e-13	1.28303e-12	NO	0.767442	0.0985915
a2106	2.79336e-13	1.28243e-12	NO	0.767442	0.0985915
a2233	2.79336e-13	1.28183e-12	NO	0.767442	0.0985915
a2650	2.79336e-13	1.28123e-12	NO	0.232558	0.901408
a340	2.79336e-13	1.28063e-12	NO	0.767442	0.0985915
a5487	2.79336e-13	1.28003e-12	NO	0.232558	0.901408
[truncated: 7,281 more rows]
