# Supplementary material for: Adaptive gene loss in the common bean pan-genome during range expansion and domestication
Source: Nat Commun. 2024 Aug 7;15:6698. doi: 10.1038/s41467-024-51032-2 (PMC11303546; doi:10.1038/s41467-024-51032-2)
Supplement: Supplementary file 11 — Supplementary Data 8 [file 41467_2024_51032_MOESM11_ESM.xlsx]

## Sheet: Sheet1
PAV	Position	P.value	MAF	Method	Trait	Signature of selection
Phvul.002G125801	G19833 v2.1 - Reference genome	1.99e-08	0.08	MLM	PCA1_DTF
Phvul.002G302704	G19833 v2.1 - Reference genome	2.71e-06	0.24	FarmCPU	PCA1_DTF	WMvsDM
Phvul.003G009300	G19833 v2.1 - Reference genome	1.8e-06	0.08	FarmCPU	PCA3_DTF
Phvul.003G185200	G19833 v2.1 - Reference genome	3.28e-07	0.43	FarmCPU	PCA3_DTF
Phvul.004G099400	G19833 v2.1 - Reference genome	6.14e-12	0.1	FarmCPU	PCA1_DTF
Phvul.004G099400	G19833 v2.1 - Reference genome	1.86e-06	0.1	MLM	PCA1_DTF
Phvul.004G099500	G19833 v2.1 - Reference genome	1.86e-06	0.1	MLM	PCA1_DTF
Phvul.004G099600	G19833 v2.1 - Reference genome	1.86e-06	0.1	MLM	PCA1_DTF
Phvul.005G026500	G19833 v2.1 - Reference genome	6.28e-06	0.45	FarmCPU	PCA3_DTF	WAvsDA
Phvul.007G030200	G19833 v2.1 - Reference genome	3.31e-07	0.09	FarmCPU	PCA2_DTF
Phvul.007G097700	G19833 v2.1 - Reference genome	6.53e-08	0.08	MLM	PCA1_DTF	WAvsDA
Phvul.008G151900	G19833 v2.1 - Reference genome	1.15e-06	0.5	MLM	PCA1_DTF	WAvsDA
Phvul.009G071600	G19833 v2.1 - Reference genome	8e-09	0.46	MLM	PCA1_DTF	WAvsDA
Phvul.009G072366	G19833 v2.1 - Reference genome	3.39e-36	0.07	FarmCPU	PCA1_DTF
Phvul.009G072366	G19833 v2.1 - Reference genome	3.44e-15	0.07	MLM	PCA1_DTF
Phvul.010G029400	G19833 v2.1 - Reference genome	4.98e-06	0.08	FarmCPU	PCA2_DTF
Phvul.010G036900	G19833 v2.1 - Reference genome	8.38e-09	0.1	FarmCPU	PCA1_DTF
Phvul.010G155500	G19833 v2.1 - Reference genome	1.71e-06	0.12	FarmCPU	PCA1_DTF
Phvul.010G161900	G19833 v2.1 - Reference genome	8.44e-07	0.07	FarmCPU	PCA5_DTF	WMvsDM
Phvul.011G075700	G19833 v2.1 - Reference genome	2.63e-06	0.11	FarmCPU	PCA1_DTF
Phvul.011G198600	G19833 v2.1 - Reference genome	2.8e-06	0.06	FarmCPU	PCA2_DTF
Phvul.L001643	G19833 v2.1 - Reference genome	8.56e-07	0.06	FarmCPU	PCA2_DTF
Phvul.L001740	G19833 v2.1 - Reference genome	3.86e-06	0.1	MLM	PCA1_DTF
a2041	NRRs - Non-reference genome sequences	2.05e-10	0.07	MLM	PCA1_DTF
a2666	NRRs - Non-reference genome sequences	3.57e-06	0.4	FarmCPU	PCA5_DTF
a2810	NRRs - Non-reference genome sequences	2.27e-07	0.06	MLM	PCA2_DTF
a288	NRRs - Non-reference genome sequences	6.66e-07	0.06	FarmCPU	PCA2_DTF
a288	NRRs - Non-reference genome sequences	2.27e-07	0.06	MLM	PCA2_DTF
a5619	NRRs - Non-reference genome sequences	5.64e-08	0.11	MLM	PCA1_DTF	WAvsDA
a5805	NRRs - Non-reference genome sequences	4.15e-08	0.08	MLM	PCA1_DTF
a6742	NRRs - Non-reference genome sequences	4.15e-08	0.08	MLM	PCA1_DTF	WAvsDA
a7324	NRRs - Non-reference genome sequences	1.86e-06	0.1	MLM	PCA1_DTF
a7604	NRRs - Non-reference genome sequences	3.59e-14	0.09	FarmCPU	PCA1_DTF
a7604	NRRs - Non-reference genome sequences	6.17e-09	0.09	MLM	PCA1_DTF
g19158	NRRs - Non-reference genome sequences	1.86e-06	0.1	MLM	PCA1_DTF
g21692	NRRs - Non-reference genome sequences	4.98e-06	0.06	FarmCPU	PCA3_DTF
g32321	NRRs - Non-reference genome sequences	9.88e-07	0.48	MLM	PCA1_DTF	WAvsDA
g32356	NRRs - Non-reference genome sequences	1.21e-06	0.1	MLM	PCA1_DTF
g35863	NRRs - Non-reference genome sequences	3.48e-09	0.11	MLM	PCA1_DTF
