# Supplementary material for: Adaptive gene loss in the common bean pan-genome during range expansion and domestication
Source: Nat Commun. 2024 Aug 7;15:6698. doi: 10.1038/s41467-024-51032-2 (PMC11303546; doi:10.1038/s41467-024-51032-2)
Supplement: Supplementary file 12 — Supplementary Data 9 [file 41467_2024_51032_MOESM12_ESM.xlsx]

## Sheet: Sheet1
			Seq.ID	187	59_MWA	746MW_A	787A	80MW_A	81	887_MW	911MW_A	G12873	HCC_27	HCC_34	HCC_36	33AW_B	39AW_B	40AW_A	52AW_B	656AW_A	66AW_B	68AW_B	6AW_A	718AW_A_bis	HCC_28	HCC_30	HCC_31	HCC_32	WILD MESOAMERICAN					WILD ANDEAN						TOT. WILD POPULATION
PAVs	Position	Reference (G19833 v2.1) or Non-reference regions (NRRs)	Average Coverage	10.4549	10.1429	15.9541	13.249	12.8863	9.82623	7.53867	5.62184	22.6194	18.5211	11.2988	7.4799	4.33776	4.79138	6.30171	6.99729	1.60203	6.04477	8.13644	4.84729	9.66942	10.4156	5.29811	11.5891	1.84639	N° accessions PAV 1	N° tot accessions	Freq (1)	Freq (0)	H within	N° accessions PAV 1	N° tot accessions	Freq (1)	Freq (0)	H within	Average H within	N° accessions PAV 1	N° tot accessions	Freq (1)	Freq (0)	H total	Fst
Phvul.001G002100	Chr01:143367-145324	G19833 v2.1		0	1	1	0	1	1	1	1	1	1	1	1	1	1	1	1	1	1	1	1	1	1	1	1	1	10	12	0.833333	0.166667	0.277778	13	13	1	0	0	0.138889	23	25	0.92	0.08	0.1472	0.0564614
Phvul.001G002900	Chr01:171534-174640	G19833 v2.1		0	1	0	1	0	1	1	1	0	0	1	1	1	1	1	1	1	1	1	1	1	1	1	1	1	7	12	0.583333	0.416667	0.486111	13	13	1	0	0	0.243056	20	25	0.8	0.2	0.32	0.240451
Phvul.001G003000	Chr01:175026-176750	G19833 v2.1		0	1	1	1	1	1	1	1	1	1	1	1	1	1	1	1	1	1	1	1	1	1	1	1	1	11	12	0.916667	0.0833333	0.152778	13	13	1	0	0	0.0763889	24	25	0.96	0.04	0.0768	0.00535301
Phvul.001G004066	Chr01:240380-241803	G19833 v2.1		1	1	1	1	1	1	1	1	1	1	1	1	1	1	1	1	1	1	1	1	1	1	1	1	1	12	12	1	0	0	13	13	1	0	0	0	25	25	1	0	0	#DIV/0!
Phvul.001G004400	Chr01:266728-269949	G19833 v2.1		0	1	1	1	1	1	1	1	1	1	1	1	1	1	1	1	1	1	1	1	1	1	1	1	1	11	12	0.916667	0.0833333	0.152778	13	13	1	0	0	0.0763889	24	25	0.96	0.04	0.0768	0.00535301
Phvul.001G006300	Chr01:418631-419541	G19833 v2.1		0	0	1	0	0	0	0	0	1	0	0	0	1	1	1	1	1	1	1	1	1	1	1	1	1	2	12	0.166667	0.833333	0.277778	13	13	1	0	0	0.138889	15	25	0.6	0.4	0.48	0.710648
Phvul.001G006500	Chr01:432353-432885	G19833 v2.1		1	1	1	1	1	1	0	1	1	1	0	1	1	1	1	1	1	1	1	1	1	1	1	1	1	10	12	0.833333	0.166667	0.277778	13	13	1	0	0	0.138889	23	25	0.92	0.08	0.1472	0.0564614
Phvul.001G007400	Chr01:493653-496568	G19833 v2.1		1	1	0	1	1	1	1	0	1	0	1	1	1	1	1	1	1	1	1	1	1	1	1	1	1	9	12	0.75	0.25	0.375	13	13	1	0	0	0.1875	22	25	0.88	0.12	0.2112	0.112216
Phvul.001G007800	Chr01:511542-515679	G19833 v2.1		1	1	1	0	1	1	1	1	1	1	1	1	1	1	1	1	1	1	1	1	1	1	1	1	1	11	12	0.916667	0.0833333	0.152778	13	13	1	0	0	0.0763889	24	25	0.96	0.04	0.0768	0.00535301
Phvul.001G008300	Chr01:619173-620063	G19833 v2.1		1	1	1	1	1	1	1	1	1	1	1	1	1	1	1	1	1	1	1	1	1	1	1	1	1	12	12	1	0	0	13	13	1	0	0	0	25	25	1	0	0	#DIV/0!
Phvul.001G008500	Chr01:628474-629510	G19833 v2.1		1	1	1	1	1	1	1	1	1	1	1	1	1	1	1	0	1	1	1	1	1	1	0	1	1	12	12	1	0	0	11	13	0.846154	0.153846	0.260355	0.130178	23	25	0.92	0.08	0.1472	0.115642
Phvul.001G009600	Chr01:721756-722514	G19833 v2.1		1	1	0	1	1	1	1	0	0	0	1	1	1	1	1	1	1	1	1	1	1	1	1	1	1	8	12	0.666667	0.333333	0.444444	13	13	1	0	0	0.222222	21	25	0.84	0.16	0.2688	0.17328
Phvul.001G011300	Chr01:879575-881195	G19833 v2.1		1	1	1	1	1	1	1	1	1	1	1	1	1	1	1	1	1	1	1	1	1	1	1	1	1	12	12	1	0	0	13	13	1	0	0	0	25	25	1	0	0	#DIV/0!
Phvul.001G011500	Chr01:885918-888497	G19833 v2.1		1	1	0	1	1	1	1	1	1	0	1	1	1	1	1	1	1	1	0	1	1	1	1	1	1	10	12	0.833333	0.166667	0.277778	12	13	0.923077	0.0769231	0.142012	0.209895	22	25	0.88	0.12	0.2112	0.0061799
Phvul.001G011800	Chr01:901678-902148	G19833 v2.1		1	1	1	1	1	1	1	1	1	1	1	1	1	1	1	1	1	1	1	1	1	1	1	1	1	12	12	1	0	0	13	13	1	0	0	0	25	25	1	0	0	#DIV/0!
Phvul.001G011900	Chr01:902315-902440	G19833 v2.1		1	1	1	1	1	1	1	1	1	1	1	1	1	1	1	1	1	1	1	0	1	1	1	1	1	12	12	1	0	0	12	13	0.923077	0.0769231	0.142012	0.0710059	24	25	0.96	0.04	0.0768	0.0754438
Phvul.001G012800	Chr01:973813-977395	G19833 v2.1		0	1	0	1	1	1	1	1	1	1	1	1	1	1	1	1	1	1	1	1	1	1	1	1	1	10	12	0.833333	0.166667	0.277778	13	13	1	0	0	0.138889	23	25	0.92	0.08	0.1472	0.0564614
Phvul.001G013100	Chr01:1000437-1003967	G19833 v2.1		1	1	1	0	1	1	1	1	1	1	1	1	1	1	1	1	1	1	1	1	1	1	1	1	1	11	12	0.916667	0.0833333	0.152778	13	13	1	0	0	0.0763889	24	25	0.96	0.04	0.0768	0.00535301
Phvul.001G013200	Chr01:1008631-1010528	G19833 v2.1		1	1	1	1	1	1	1	1	0	0	1	0	1	1	1	1	1	1	1	1	1	1	1	1	1	9	12	0.75	0.25	0.375	13	13	1	0	0	0.1875	22	25	0.88	0.12	0.2112	0.112216
Phvul.001G013400	Chr01:1020943-1023173	G19833 v2.1		1	1	1	1	1	1	1	1	1	1	0	1	1	1	1	1	1	1	1	1	1	1	1	1	1	11	12	0.916667	0.0833333	0.152778	13	13	1	0	0	0.0763889	24	25	0.96	0.04	0.0768	0.00535301
Phvul.001G014200	Chr01:1064026-1069515	G19833 v2.1		1	1	1	1	1	1	1	1	1	0	1	1	1	1	1	1	1	1	1	1	1	1	1	1	1	11	12	0.916667	0.0833333	0.152778	13	13	1	0	0	0.0763889	24	25	0.96	0.04	0.0768	0.00535301
Phvul.001G014466	Chr01:1095839-1102074	G19833 v2.1		1	0	1	0	1	1	1	1	1	0	1	1	1	1	1	1	1	1	1	1	1	1	1	1	1	9	12	0.75	0.25	0.375	13	13	1	0	0	0.1875	22	25	0.88	0.12	0.2112	0.112216
Phvul.001G015000	Chr01:1152269-1154846	G19833 v2.1		1	1	1	1	1	0	1	1	1	1	0	1	1	1	1	1	1	1	1	1	1	1	1	1	1	10	12	0.833333	0.166667	0.277778	13	13	1	0	0	0.138889	23	25	0.92	0.08	0.1472	0.0564614
Phvul.001G016600	Chr01:1286462-1288451	G19833 v2.1		1	0	0	1	1	1	0	1	0	0	1	1	1	1	1	1	1	1	1	1	1	1	1	1	1	7	12	0.583333	0.416667	0.486111	13	13	1	0	0	0.243056	20	25	0.8	0.2	0.32	0.240451
Phvul.001G017400	Chr01:1350657-1357584	G19833 v2.1		1	1	1	0	1	1	1	1	1	1	1	1	1	1	1	1	1	1	1	1	1	1	1	1	1	11	12	0.916667	0.0833333	0.152778	13	13	1	0	0	0.0763889	24	25	0.96	0.04	0.0768	0.00535301
Phvul.001G018000	Chr01:1432356-1442721	G19833 v2.1		1	1	1	0	1	1	1	1	1	1	1	1	1	1	1	1	1	1	1	1	1	1	1	1	1	11	12	0.916667	0.0833333	0.152778	13	13	1	0	0	0.0763889	24	25	0.96	0.04	0.0768	0.00535301
Phvul.001G018200	Chr01:1451892-1452562	G19833 v2.1		1	1	1	1	1	1	1	1	1	1	1	1	1	1	1	1	1	1	1	1	1	1	1	1	1	12	12	1	0	0	13	13	1	0	0	0	25	25	1	0	0	#DIV/0!
Phvul.001G018600	Chr01:1484567-1487820	G19833 v2.1		1	0	1	0	1	1	1	1	0	0	1	1	1	1	1	1	1	1	1	1	1	1	1	1	1	8	12	0.666667	0.333333	0.444444	13	13	1	0	0	0.222222	21	25	0.84	0.16	0.2688	0.17328
Phvul.001G019200	Chr01:1532443-1533052	G19833 v2.1		1	1	1	1	1	1	1	1	1	1	1	1	1	1	1	1	1	1	1	1	1	1	1	1	1	12	12	1	0	0	13	13	1	0	0	0	25	25	1	0	0	#DIV/0!
Phvul.001G019500	Chr01:1564688-1570025	G19833 v2.1		1	1	1	1	1	1	1	1	1	0	1	1	1	1	1	1	1	1	1	1	1	1	1	1	1	11	12	0.916667	0.0833333	0.152778	13	13	1	0	0	0.0763889	24	25	0.96	0.04	0.0768	0.00535301
Phvul.001G020100	Chr01:1636794-1640682	G19833 v2.1		1	1	1	1	1	1	1	1	1	1	1	1	1	0	1	1	1	0	1	1	1	1	0	0	1	12	12	1	0	0	9	13	0.692308	0.307692	0.426036	0.213018	21	25	0.84	0.16	0.2688	0.207523
Phvul.001G021100	Chr01:1688700-1694416	G19833 v2.1		0	1	1	0	1	1	1	1	1	0	1	1	1	1	1	1	1	1	1	1	1	1	1	1	1	9	12	0.75	0.25	0.375	13	13	1	0	0	0.1875	22	25	0.88	0.12	0.2112	0.112216
Phvul.001G021300	Chr01:1711092-1712179	G19833 v2.1		1	1	1	1	1	1	1	1	1	1	1	1	1	1	1	1	1	1	1	1	1	1	1	1	1	12	12	1	0	0	13	13	1	0	0	0	25	25	1	0	0	#DIV/0!
Phvul.001G021550	Chr01:1729200-1729875	G19833 v2.1		1	1	1	1	1	0	1	1	1	0	1	0	1	1	1	1	1	1	1	1	1	1	1	1	1	9	12	0.75	0.25	0.375	13	13	1	0	0	0.1875	22	25	0.88	0.12	0.2112	0.112216
Phvul.001G021700	Chr01:1750342-1751095	G19833 v2.1		1	1	0	0	0	1	0	1	0	1	0	1	1	1	1	1	1	1	1	1	1	1	1	1	1	6	12	0.5	0.5	0.5	13	13	1	0	0	0.25	19	25	0.76	0.24	0.3648	0.314693
Phvul.001G021750	Chr01:1753173-1753780	G19833 v2.1		1	1	1	1	1	1	1	1	1	1	1	1	1	1	1	1	1	1	1	1	1	1	1	1	0	12	12	1	0	0	12	13	0.923077	0.0769231	0.142012	0.0710059	24	25	0.96	0.04	0.0768	0.0754438
Phvul.001G024300	Chr01:2061633-2064426	G19833 v2.1		1	1	1	1	1	1	0	0	1	0	1	1	1	1	1	1	1	1	1	1	1	1	1	1	1	9	12	0.75	0.25	0.375	13	13	1	0	0	0.1875	22	25	0.88	0.12	0.2112	0.112216
Phvul.001G025300	Chr01:2187062-2187697	G19833 v2.1		1	0	1	1	1	1	1	1	1	1	1	1	1	1	1	1	1	1	1	1	0	1	1	1	0	11	12	0.916667	0.0833333	0.152778	11	13	0.846154	0.153846	0.260355	0.206566	22	25	0.88	0.12	0.2112	0.0219394
Phvul.001G025500	Chr01:2209586-2209819	G19833 v2.1		1	1	1	1	1	1	1	0	1	1	1	1	1	1	1	1	1	1	1	1	1	1	1	1	0	11	12	0.916667	0.0833333	0.152778	12	13	0.923077	0.0769231	0.142012	0.147395	23	25	0.92	0.08	0.1472	-0.00132341
Phvul.001G025800	Chr01:2254343-2255928	G19833 v2.1		1	0	1	1	0	1	1	1	1	1	1	1	1	1	1	1	1	1	1	1	1	1	1	1	1	10	12	0.833333	0.166667	0.277778	13	13	1	0	0	0.138889	23	25	0.92	0.08	0.1472	0.0564614
Phvul.001G026500	Chr01:2323863-2326221	G19833 v2.1		1	1	0	0	0	1	1	1	0	0	1	1	0	0	0	0	0	0	1	0	1	1	0	1	1	7	12	0.583333	0.416667	0.486111	5	13	0.384615	0.615385	0.473373	0.479742	12	25	0.48	0.52	0.4992	0.0389785
Phvul.001G026700	Chr01:2348630-2349584	G19833 v2.1		1	1	1	1	1	1	1	1	1	1	1	1	1	1	1	1	1	1	1	1	1	1	1	1	1	12	12	1	0	0	13	13	1	0	0	0	25	25	1	0	0	#DIV/0!
Phvul.001G027900	Chr01:2491494-2493666	G19833 v2.1		1	0	0	0	0	1	1	0	1	0	1	0	1	1	1	1	0	1	1	1	1	1	1	1	1	5	12	0.416667	0.583333	0.486111	12	13	0.923077	0.0769231	0.142012	0.314061	17	25	0.68	0.32	0.4352	0.278351
Phvul.001G028000	Chr01:2496855-2504376	G19833 v2.1		1	0	1	0	1	1	1	1	1	1	1	1	1	1	1	1	0	1	1	1	1	1	1	1	1	10	12	0.833333	0.166667	0.277778	12	13	0.923077	0.0769231	0.142012	0.209895	22	25	0.88	0.12	0.2112	0.0061799
Phvul.001G028600	Chr01:2539837-2540529	G19833 v2.1		1	1	1	1	1	1	1	1	1	1	1	1	1	1	1	1	1	1	1	1	1	1	1	1	1	12	12	1	0	0	13	13	1	0	0	0	25	25	1	0	0	#DIV/0!
Phvul.001G029300	Chr01:2606382-2606873	G19833 v2.1		1	1	1	1	1	1	1	1	1	1	1	1	1	1	1	1	1	1	1	1	1	1	1	1	1	12	12	1	0	0	13	13	1	0	0	0	25	25	1	0	0	#DIV/0!
Phvul.001G030400	Chr01:2702622-2704317	G19833 v2.1		1	0	0	0	1	1	1	1	0	0	1	0	0	0	0	0	1	0	1	1	1	1	0	1	1	6	12	0.5	0.5	0.5	7	13	0.538462	0.461538	0.497041	0.498521	13	25	0.52	0.48	0.4992	0.00136076
Phvul.001G030500	Chr01:2713494-2715448	G19833 v2.1		1	1	1	1	1	1	1	1	1	1	1	1	1	1	0	1	1	1	1	1	1	1	1	1	1	12	12	1	0	0	12	13	0.923077	0.0769231	0.142012	0.0710059	24	25	0.96	0.04	0.0768	0.0754438
Phvul.001G030900	Chr01:2735187-2735603	G19833 v2.1		1	1	1	1	1	1	1	1	1	1	1	1	1	1	1	1	1	1	1	1	1	1	1	1	1	12	12	1	0	0	13	13	1	0	0	0	25	25	1	0	0	#DIV/0!
Phvul.001G032000	Chr01:2916175-2918042	G19833 v2.1		1	1	1	1	1	1	1	1	1	1	1	1	1	1	1	1	1	1	1	1	1	1	1	1	1	12	12	1	0	0	13	13	1	0	0	0	25	25	1	0	0	#DIV/0!
Phvul.001G032150	Chr01:2960450-2962894	G19833 v2.1		1	1	1	1	1	1	1	1	1	1	1	1	1	1	1	1	1	1	1	1	1	1	1	1	1	12	12	1	0	0	13	13	1	0	0	0	25	25	1	0	0	#DIV/0!
Phvul.001G033000	Chr01:3091809-3097516	G19833 v2.1		0	1	0	0	0	1	0	1	0	1	1	1	1	1	1	1	1	1	1	1	1	1	1	1	1	6	12	0.5	0.5	0.5	13	13	1	0	0	0.25	19	25	0.76	0.24	0.3648	0.314693
Phvul.001G033200	Chr01:3107708-3111729	G19833 v2.1		1	0	1	1	1	1	1	1	1	1	1	0	1	1	1	1	1	1	1	1	1	1	1	1	1	10	12	0.833333	0.166667	0.277778	13	13	1	0	0	0.138889	23	25	0.92	0.08	0.1472	0.0564614
Phvul.001G034600	Chr01:3265193-3270335	G19833 v2.1		1	1	0	1	0	1	1	1	0	0	0	1	1	1	1	1	1	1	1	1	1	1	1	1	1	7	12	0.583333	0.416667	0.486111	13	13	1	0	0	0.243056	20	25	0.8	0.2	0.32	0.240451
Phvul.001G035400	Chr01:3316122-3317293	G19833 v2.1		1	1	1	1	1	1	1	1	1	1	1	1	1	1	1	1	1	1	1	1	1	1	1	1	1	12	12	1	0	0	13	13	1	0	0	0	25	25	1	0	0	#DIV/0!
Phvul.001G037800	Chr01:3565304-3565584	G19833 v2.1		0	1	1	1	1	0	1	1	1	1	1	1	1	1	1	1	1	1	1	1	1	1	1	1	1	10	12	0.833333	0.166667	0.277778	13	13	1	0	0	0.138889	23	25	0.92	0.08	0.1472	0.0564614
Phvul.001G038850	Chr01:4651885-4658991	G19833 v2.1		1	1	1	1	1	1	1	1	1	1	1	1	1	1	1	1	0	1	1	0	1	1	1	1	0	12	12	1	0	0	10	13	0.769231	0.230769	0.35503	0.177515	22	25	0.88	0.12	0.2112	0.159494
Phvul.001G039300	Chr01:4499497-4508975	G19833 v2.1		1	1	1	0	1	1	1	1	1	0	1	0	1	1	1	1	1	1	1	1	1	1	1	1	1	9	12	0.75	0.25	0.375	13	13	1	0	0	0.1875	22	25	0.88	0.12	0.2112	0.112216
Phvul.001G039301	Chr01:4659457-4666077	G19833 v2.1		0	1	1	0	1	1	1	1	1	1	1	1	0	1	0	1	1	1	1	1	1	1	0	1	1	10	12	0.833333	0.166667	0.277778	10	13	0.769231	0.230769	0.35503	0.316404	20	25	0.8	0.2	0.32	0.0112385
Phvul.001G039700	Chr01:4422500-4423347	G19833 v2.1		1	0	1	0	1	0	1	1	1	0	1	1	1	1	1	1	1	1	1	1	1	1	1	1	1	8	12	0.666667	0.333333	0.444444	13	13	1	0	0	0.222222	21	25	0.84	0.16	0.2688	0.17328
Phvul.001G039800	Chr01:4420208-4421138	G19833 v2.1		1	1	1	1	1	1	1	1	1	1	1	1	1	1	1	1	1	1	1	1	1	1	1	1	1	12	12	1	0	0	13	13	1	0	0	0	25	25	1	0	0	#DIV/0!
Phvul.001G041100	Chr01:4301662-4307479	G19833 v2.1		1	1	1	1	1	1	1	1	1	0	1	1	1	1	1	1	1	1	1	1	1	1	1	1	1	11	12	0.916667	0.0833333	0.152778	13	13	1	0	0	0.0763889	24	25	0.96	0.04	0.0768	0.00535301
Phvul.001G042800	Chr01:4050181-4052709	G19833 v2.1		1	1	1	1	1	1	1	1	1	1	1	1	0	1	1	0	0	1	1	1	0	1	1	1	1	12	12	1	0	0	9	13	0.692308	0.307692	0.426036	0.213018	21	25	0.84	0.16	0.2688	0.207523
Phvul.001G043000	Chr01:4030665-4033321	G19833 v2.1		1	1	1	1	1	1	1	1	1	1	1	1	1	1	1	1	1	1	1	1	0	1	1	1	1	12	12	1	0	0	12	13	0.923077	0.0769231	0.142012	0.0710059	24	25	0.96	0.04	0.0768	0.0754438
Phvul.001G043300	Chr01:4005758-4006531	G19833 v2.1		1	1	1	1	1	1	1	1	1	1	1	1	1	1	1	1	1	1	1	1	1	1	1	1	1	12	12	1	0	0	13	13	1	0	0	0	25	25	1	0	0	#DIV/0!
Phvul.001G043450	Chr01:4036528-4039925	G19833 v2.1		1	1	1	1	1	1	1	1	1	1	1	1	1	1	1	1	1	1	1	1	0	1	1	1	1	12	12	1	0	0	12	13	0.923077	0.0769231	0.142012	0.0710059	24	25	0.96	0.04	0.0768	0.0754438
Phvul.001G043901	Chr01:4038640-4039167	G19833 v2.1		1	1	1	1	1	1	1	1	1	1	1	1	1	1	1	1	1	1	1	1	0	1	1	1	1	12	12	1	0	0	12	13	0.923077	0.0769231	0.142012	0.0710059	24	25	0.96	0.04	0.0768	0.0754438
Phvul.001G044200	Chr01:3863348-3864531	G19833 v2.1		1	1	1	1	1	1	1	1	1	0	1	1	0	1	1	1	1	1	1	1	0	1	0	1	1	11	12	0.916667	0.0833333	0.152778	10	13	0.769231	0.230769	0.35503	0.253904	21	25	0.84	0.16	0.2688	0.0554179
Phvul.001G047400	Chr01:4985485-4986274	G19833 v2.1		1	1	1	1	1	1	1	1	1	1	1	1	1	1	1	1	1	1	1	1	1	1	1	1	1	12	12	1	0	0	13	13	1	0	0	0	25	25	1	0	0	#DIV/0!
Phvul.001G047800	Chr01:5025082-5026077	G19833 v2.1		1	0	1	0	0	1	0	1	1	0	0	1	0	1	1	1	1	1	1	1	1	1	1	1	1	6	12	0.5	0.5	0.5	12	13	0.923077	0.0769231	0.142012	0.321006	18	25	0.72	0.28	0.4032	0.203854
Phvul.001G047900	Chr01:5042113-5046099	G19833 v2.1		1	0	0	0	0	1	0	1	1	0	0	1	0	1	1	1	1	0	0	1	1	0	1	1	0	5	12	0.416667	0.583333	0.486111	8	13	0.615385	0.384615	0.473373	0.479742	13	25	0.52	0.48	0.4992	0.0389785
Phvul.001G048050	Chr01:5065951-5077978	G19833 v2.1		1	0	0	1	0	0	0	1	0	1	0	0	1	1	1	1	1	0	1	1	1	0	1	1	1	4	12	0.333333	0.666667	0.444444	11	13	0.846154	0.153846	0.260355	0.3524	15	25	0.6	0.4	0.48	0.265834
Phvul.001G048300	Chr01:5098055-5098405	G19833 v2.1		1	1	1	1	1	1	1	1	1	0	1	1	1	1	1	1	1	1	1	1	1	1	1	1	1	11	12	0.916667	0.0833333	0.152778	13	13	1	0	0	0.0763889	24	25	0.96	0.04	0.0768	0.00535301
Phvul.001G048701	Chr01:5156426-5162916	G19833 v2.1		1	1	1	0	1	1	1	1	0	1	1	1	1	1	1	1	1	1	0	1	1	1	1	1	1	10	12	0.833333	0.166667	0.277778	12	13	0.923077	0.0769231	0.142012	0.209895	22	25	0.88	0.12	0.2112	0.0061799
Phvul.001G048800	Chr01:5168435-5171461	G19833 v2.1		1	1	1	1	1	0	1	1	1	1	1	1	1	1	1	1	1	1	0	1	0	1	1	1	1	11	12	0.916667	0.0833333	0.152778	11	13	0.846154	0.153846	0.260355	0.206566	22	25	0.88	0.12	0.2112	0.0219394
Phvul.001G048900	Chr01:5216094-5222823	G19833 v2.1		1	0	1	0	0	0	1	1	0	0	1	1	1	1	1	1	1	1	1	1	1	1	1	1	1	6	12	0.5	0.5	0.5	13	13	1	0	0	0.25	19	25	0.76	0.24	0.3648	0.314693
Phvul.001G049101	Chr01:5266820-5270057	G19833 v2.1		1	1	1	1	1	1	1	1	1	1	1	1	1	0	1	1	0	1	1	1	1	1	1	0	1	12	12	1	0	0	10	13	0.769231	0.230769	0.35503	0.177515	22	25	0.88	0.12	0.2112	0.159494
Phvul.001G049200	Chr01:5278212-5279204	G19833 v2.1		1	1	1	1	1	1	1	1	1	1	1	1	1	1	1	1	1	1	1	1	1	1	1	0	1	12	12	1	0	0	12	13	0.923077	0.0769231	0.142012	0.0710059	24	25	0.96	0.04	0.0768	0.0754438
Phvul.001G049300	Chr01:5286093-5287952	G19833 v2.1		1	1	1	0	1	1	1	0	0	0	1	1	1	1	0	1	1	1	1	1	0	0	1	0	1	8	12	0.666667	0.333333	0.444444	9	13	0.692308	0.307692	0.426036	0.43524	17	25	0.68	0.32	0.4352	-9.18513e-05
Phvul.001G050000	Chr01:5376687-5383378	G19833 v2.1		1	1	1	1	0	1	1	1	1	0	1	1	1	1	1	1	1	1	1	1	1	1	1	1	1	10	12	0.833333	0.166667	0.277778	13	13	1	0	0	0.138889	23	25	0.92	0.08	0.1472	0.0564614
Phvul.001G050100	Chr01:5390430-5398719	G19833 v2.1		0	1	0	1	1	1	1	1	0	1	1	0	1	1	1	1	1	1	1	1	1	1	1	1	1	8	12	0.666667	0.333333	0.444444	13	13	1	0	0	0.222222	21	25	0.84	0.16	0.2688	0.17328
Phvul.001G052300	Chr01:5722039-5722931	G19833 v2.1		1	1	1	1	1	1	1	1	1	1	1	1	1	1	1	1	1	1	1	1	1	1	1	1	1	12	12	1	0	0	13	13	1	0	0	0	25	25	1	0	0	#DIV/0!
Phvul.001G054200	Chr01:5998748-5999982	G19833 v2.1		1	1	1	1	1	1	1	1	1	1	1	1	1	1	1	1	1	1	1	1	1	1	1	1	1	12	12	1	0	0	13	13	1	0	0	0	25	25	1	0	0	#DIV/0!
Phvul.001G055100	Chr01:6204461-6218849	G19833 v2.1		1	1	1	1	1	1	1	1	1	1	1	1	1	1	1	1	1	1	1	1	1	1	1	1	1	12	12	1	0	0	13	13	1	0	0	0	25	25	1	0	0	#DIV/0!
Phvul.001G056600	Chr01:6452041-6453177	G19833 v2.1		1	1	1	1	1	1	1	0	1	1	1	1	1	1	1	1	1	1	1	1	1	1	1	1	1	11	12	0.916667	0.0833333	0.152778	13	13	1	0	0	0.0763889	24	25	0.96	0.04	0.0768	0.00535301
Phvul.001G056700	Chr01:6452644-6454315	G19833 v2.1		1	1	0	0	1	0	1	0	1	0	0	0	1	0	1	0	0	0	0	1	1	1	1	1	1	5	12	0.416667	0.583333	0.486111	8	13	0.615385	0.384615	0.473373	0.479742	13	25	0.52	0.48	0.4992	0.0389785
Phvul.001G056750	Chr01:6454481-6454615	G19833 v2.1		1	1	1	1	1	0	1	1	1	1	1	1	1	0	1	1	0	1	1	1	1	1	1	1	1	11	12	0.916667	0.0833333	0.152778	11	13	0.846154	0.153846	0.260355	0.206566	22	25	0.88	0.12	0.2112	0.0219394
Phvul.001G057300	Chr01:6507319-6510460	G19833 v2.1		1	1	1	1	1	1	1	1	1	1	1	1	1	1	1	0	1	1	1	1	1	1	0	0	1	12	12	1	0	0	10	13	0.769231	0.230769	0.35503	0.177515	22	25	0.88	0.12	0.2112	0.159494
Phvul.001G057400	Chr01:6515250-6520141	G19833 v2.1		1	1	1	1	1	1	1	1	1	1	1	1	1	1	1	1	1	1	1	1	1	1	1	1	1	12	12	1	0	0	13	13	1	0	0	0	25	25	1	0	0	#DIV/0!
Phvul.001G057500	Chr01:6521628-6527018	G19833 v2.1		0	1	0	1	0	0	1	0	0	1	0	0	1	1	1	1	1	0	1	1	0	0	1	1	0	4	12	0.333333	0.666667	0.444444	9	13	0.692308	0.307692	0.426036	0.43524	13	25	0.52	0.48	0.4992	0.128125
Phvul.001G057900	Chr01:6567809-6571380	G19833 v2.1		1	1	1	1	1	1	1	1	1	1	1	1	0	0	0	0	0	0	1	0	0	1	0	0	0	12	12	1	0	0	2	13	0.153846	0.846154	0.260355	0.130178	14	25	0.56	0.44	0.4928	0.735841
Phvul.001G058400	Chr01:6669098-6669893	G19833 v2.1		1	1	1	1	1	1	1	1	1	1	1	1	1	1	1	1	1	1	1	1	1	1	1	1	1	12	12	1	0	0	13	13	1	0	0	0	25	25	1	0	0	#DIV/0!
Phvul.001G058600	Chr01:6695699-6705842	G19833 v2.1		1	1	1	1	1	1	1	1	1	1	1	1	1	1	1	1	1	1	1	1	1	1	1	1	1	12	12	1	0	0	13	13	1	0	0	0	25	25	1	0	0	#DIV/0!
Phvul.001G059600	Chr01:6882279-6882479	G19833 v2.1		1	1	1	1	0	0	0	0	0	1	0	1	1	1	1	1	1	1	1	1	1	1	1	1	1	6	12	0.5	0.5	0.5	13	13	1	0	0	0.25	19	25	0.76	0.24	0.3648	0.314693
Phvul.001G061600	Chr01:7334552-7339608	G19833 v2.1		1	1	0	1	1	1	1	1	0	1	0	1	1	1	1	1	1	1	1	1	1	1	1	1	1	9	12	0.75	0.25	0.375	13	13	1	0	0	0.1875	22	25	0.88	0.12	0.2112	0.112216
Phvul.001G063200	Chr01:7633769-7634689	G19833 v2.1		1	0	0	0	0	1	0	0	0	0	0	0	1	1	1	1	1	1	1	1	1	1	1	1	1	2	12	0.166667	0.833333	0.277778	13	13	1	0	0	0.138889	15	25	0.6	0.4	0.48	0.710648
Phvul.001G065550	Chr01:8082093-8098754	G19833 v2.1		1	1	1	1	0	1	1	1	1	0	1	1	1	1	1	1	1	1	1	1	1	1	1	1	1	10	12	0.833333	0.166667	0.277778	13	13	1	0	0	0.138889	23	25	0.92	0.08	0.1472	0.0564614
Phvul.001G066100	Chr01:8184248-8184654	G19833 v2.1		1	1	1	1	0	1	1	1	1	1	0	1	1	1	1	1	1	1	1	1	1	1	1	1	1	10	12	0.833333	0.166667	0.277778	13	13	1	0	0	0.138889	23	25	0.92	0.08	0.1472	0.0564614
Phvul.001G066200	Chr01:8289634-8293679	G19833 v2.1		1	1	1	1	1	1	1	1	1	1	1	1	1	1	0	1	1	1	1	1	1	1	1	0	1	12	12	1	0	0	11	13	0.846154	0.153846	0.260355	0.130178	23	25	0.92	0.08	0.1472	0.115642
Phvul.001G066300	Chr01:8300285-8303898	G19833 v2.1		1	1	1	1	1	1	1	1	1	1	1	1	1	1	1	1	1	1	0	1	1	1	1	1	1	12	12	1	0	0	12	13	0.923077	0.0769231	0.142012	0.0710059	24	25	0.96	0.04	0.0768	0.0754438
Phvul.001G066550	Chr01:8368919-8370101	G19833 v2.1		1	1	1	1	1	1	1	1	1	1	1	1	1	1	1	1	1	1	1	1	1	1	1	1	1	12	12	1	0	0	13	13	1	0	0	0	25	25	1	0	0	#DIV/0!
Phvul.001G066700	Chr01:8380749-8381686	G19833 v2.1		1	1	1	0	1	1	1	1	1	1	0	1	1	1	1	1	1	1	1	1	1	1	1	1	1	10	12	0.833333	0.166667	0.277778	13	13	1	0	0	0.138889	23	25	0.92	0.08	0.1472	0.0564614
Phvul.001G066800	Chr01:8397275-8398516	G19833 v2.1		1	0	0	1	1	1	1	0	1	1	1	1	1	1	1	1	1	1	1	1	1	1	1	1	1	9	12	0.75	0.25	0.375	13	13	1	0	0	0.1875	22	25	0.88	0.12	0.2112	0.112216
Phvul.001G066900	Chr01:8397441-8397554	G19833 v2.1		1	1	1	1	1	1	1	0	1	1	1	1	1	1	1	1	1	1	1	1	1	1	1	1	1	11	12	0.916667	0.0833333	0.152778	13	13	1	0	0	0.0763889	24	25	0.96	0.04	0.0768	0.00535301
Phvul.001G067800	Chr01:8612565-8613862	G19833 v2.1		1	1	1	1	1	1	1	1	1	1	1	1	1	1	1	1	1	1	1	1	1	1	1	1	1	12	12	1	0	0	13	13	1	0	0	0	25	25	1	0	0	#DIV/0!
Phvul.001G068500	Chr01:8769453-8771679	G19833 v2.1		0	1	1	0	1	0	0	1	0	1	0	1	1	1	0	1	1	1	1	1	0	1	1	0	1	6	12	0.5	0.5	0.5	10	13	0.769231	0.230769	0.35503	0.427515	16	25	0.64	0.36	0.4608	0.0722335
Phvul.001G068600	Chr01:8775180-8799804	G19833 v2.1		0	1	1	1	1	0	0	1	0	0	0	1	1	1	1	1	1	1	1	1	0	1	1	1	1	6	12	0.5	0.5	0.5	12	13	0.923077	0.0769231	0.142012	0.321006	18	25	0.72	0.28	0.4032	0.203854
Phvul.001G068700	Chr01:8779120-8779821	G19833 v2.1		0	1	0	1	1	0	0	0	0	0	0	0	1	1	1	1	1	1	1	1	0	1	1	1	1	3	12	0.25	0.75	0.375	12	13	0.923077	0.0769231	0.142012	0.258506	15	25	0.6	0.4	0.48	0.461446
Phvul.001G068800	Chr01:8797991-8799226	G19833 v2.1		1	1	1	1	1	0	1	1	0	0	1	1	1	1	1	1	1	1	1	1	0	1	1	1	1	9	12	0.75	0.25	0.375	12	13	0.923077	0.0769231	0.142012	0.258506	21	25	0.84	0.16	0.2688	0.0382964
Phvul.001G068900	Chr01:8808967-8809791	G19833 v2.1		0	1	1	0	1	0	0	0	0	0	0	0	1	1	1	1	1	1	1	1	0	1	1	1	1	3	12	0.25	0.75	0.375	12	13	0.923077	0.0769231	0.142012	0.258506	15	25	0.6	0.4	0.48	0.461446
Phvul.001G069001	Chr01:8828185-8829009	G19833 v2.1		0	1	1	0	1	0	0	1	0	1	1	0	0	0	1	0	1	1	1	0	0	1	1	1	1	6	12	0.5	0.5	0.5	8	13	0.615385	0.384615	0.473373	0.486686	14	25	0.56	0.44	0.4928	0.0124059
Phvul.001G069100	Chr01:8871359-8871697	G19833 v2.1		0	1	1	0	1	0	0	1	0	0	0	0	0	0	1	0	1	1	1	0	0	1	1	1	1	4	12	0.333333	0.666667	0.444444	8	13	0.615385	0.384615	0.473373	0.458909	12	25	0.48	0.52	0.4992	0.0807119
Phvul.001G069200	Chr01:8874989-8876454	G19833 v2.1		0	1	1	0	1	0	0	1	0	0	0	0	0	0	1	0	1	1	1	0	0	1	1	1	1	4	12	0.333333	0.666667	0.444444	8	13	0.615385	0.384615	0.473373	0.458909	12	25	0.48	0.52	0.4992	0.0807119
Phvul.001G069216	Chr01:8923169-8924402	G19833 v2.1		1	1	1	0	1	0	1	1	0	1	1	0	1	0	1	1	1	1	1	0	1	1	1	1	1	8	12	0.666667	0.333333	0.444444	11	13	0.846154	0.153846	0.260355	0.3524	19	25	0.76	0.24	0.3648	0.0339919
Phvul.001G069232	Chr01:8935896-8940385	G19833 v2.1		1	0	0	0	1	0	1	0	0	0	1	0	1	1	1	1	1	1	1	1	0	1	1	1	1	4	12	0.333333	0.666667	0.444444	12	13	0.923077	0.0769231	0.142012	0.293228	16	25	0.64	0.36	0.4608	0.363654
Phvul.001G069248	Chr01:8944953-8946152	G19833 v2.1		1	1	1	1	1	1	0	1	1	1	0	1	1	1	1	1	1	1	1	1	0	1	1	1	1	10	12	0.833333	0.166667	0.277778	12	13	0.923077	0.0769231	0.142012	0.209895	22	25	0.88	0.12	0.2112	0.0061799
Phvul.001G069264	Chr01:8969224-8971213	G19833 v2.1		1	1	1	1	1	1	1	1	1	1	1	1	1	1	1	1	1	1	1	1	0	1	1	0	1	12	12	1	0	0	11	13	0.846154	0.153846	0.260355	0.130178	23	25	0.92	0.08	0.1472	0.115642
Phvul.001G069280	Chr01:8976542-8983916	G19833 v2.1		1	1	1	1	1	1	0	1	1	1	0	1	1	1	1	1	1	1	1	1	0	1	1	1	1	10	12	0.833333	0.166667	0.277778	12	13	0.923077	0.0769231	0.142012	0.209895	22	25	0.88	0.12	0.2112	0.0061799
Phvul.001G069300	Chr01:9010515-9011606	G19833 v2.1		1	1	1	1	1	1	1	1	1	1	1	1	1	1	1	1	1	1	1	1	0	1	1	1	1	12	12	1	0	0	12	13	0.923077	0.0769231	0.142012	0.0710059	24	25	0.96	0.04	0.0768	0.0754438
Phvul.001G069500	Chr01:9032131-9034661	G19833 v2.1		0	0	0	0	0	0	1	0	0	1	1	0	1	1	1	1	1	1	1	1	1	1	1	1	1	3	12	0.25	0.75	0.375	13	13	1	0	0	0.1875	16	25	0.64	0.36	0.4608	0.593099
Phvul.001G069700	Chr01:9059522-9059902	G19833 v2.1		0	1	1	1	1	1	1	1	1	1	0	0	1	1	1	1	1	1	1	1	1	1	1	1	1	9	12	0.75	0.25	0.375	13	13	1	0	0	0.1875	22	25	0.88	0.12	0.2112	0.112216
Phvul.001G069800	Chr01:9081172-9082062	G19833 v2.1		0	1	1	0	1	0	1	1	0	1	1	0	1	1	1	1	1	1	1	1	1	1	1	1	1	7	12	0.583333	0.416667	0.486111	13	13	1	0	0	0.243056	20	25	0.8	0.2	0.32	0.240451
Phvul.001G069900	Chr01:9167775-9168830	G19833 v2.1		1	1	1	0	1	0	0	1	0	1	1	1	1	1	1	1	1	1	1	1	1	0	1	1	0	8	12	0.666667	0.333333	0.444444	11	13	0.846154	0.153846	0.260355	0.3524	19	25	0.76	0.24	0.3648	0.0339919
Phvul.001G070000	Chr01:9183864-9186095	G19833 v2.1		1	1	1	0	1	0	1	1	0	1	0	1	1	1	1	1	1	1	1	1	1	1	1	1	1	8	12	0.666667	0.333333	0.444444	13	13	1	0	0	0.222222	21	25	0.84	0.16	0.2688	0.17328
Phvul.001G070100	Chr01:9206504-9209292	G19833 v2.1		0	1	1	0	0	0	0	1	0	1	0	1	1	1	1	1	1	1	1	1	1	1	1	1	1	5	12	0.416667	0.583333	0.486111	13	13	1	0	0	0.243056	18	25	0.72	0.28	0.4032	0.397184
Phvul.001G070200	Chr01:9215448-9219667	G19833 v2.1		0	1	1	0	0	0	0	1	0	1	0	1	1	1	1	1	1	1	1	1	1	1	1	1	1	5	12	0.416667	0.583333	0.486111	13	13	1	0	0	0.243056	18	25	0.72	0.28	0.4032	0.397184
Phvul.001G070300	Chr01:9229735-9232009	G19833 v2.1		0	1	1	0	0	0	0	1	0	1	0	1	1	1	1	1	1	1	1	1	1	1	1	1	1	5	12	0.416667	0.583333	0.486111	13	13	1	0	0	0.243056	18	25	0.72	0.28	0.4032	0.397184
Phvul.001G071300	Chr01:9428013-9429797	G19833 v2.1		1	1	1	1	1	1	1	0	1	1	1	1	1	1	1	1	1	1	1	1	1	1	1	1	1	11	12	0.916667	0.0833333	0.152778	13	13	1	0	0	0.0763889	24	25	0.96	0.04	0.0768	0.00535301
Phvul.001G071700	Chr01:9506678-9507157	G19833 v2.1		1	1	1	1	1	1	1	1	1	1	1	1	1	1	1	1	1	1	1	1	1	1	1	1	1	12	12	1	0	0	13	13	1	0	0	0	25	25	1	0	0	#DIV/0!
Phvul.001G073400	Chr01:9896732-9897200	G19833 v2.1		1	1	1	1	1	1	1	1	1	1	1	1	1	1	1	1	0	1	1	1	1	1	1	1	1	12	12	1	0	0	12	13	0.923077	0.0769231	0.142012	0.0710059	24	25	0.96	0.04	0.0768	0.0754438
Phvul.001G075666	Chr01:10789817-10803414	G19833 v2.1		1	1	1	1	1	1	1	1	1	0	1	1	1	1	1	1	1	1	1	1	1	1	1	1	1	11	12	0.916667	0.0833333	0.152778	13	13	1	0	0	0.0763889	24	25	0.96	0.04	0.0768	0.00535301
Phvul.001G077500	Chr01:11521611-11522382	G19833 v2.1		1	1	1	1	1	1	1	1	1	1	1	1	1	1	1	1	1	1	1	1	1	1	1	1	1	12	12	1	0	0	13	13	1	0	0	0	25	25	1	0	0	#DIV/0!
Phvul.001G079500	Chr01:12106992-12108024	G19833 v2.1		1	1	1	0	0	1	1	1	1	1	1	0	1	0	1	1	1	1	0	1	1	1	1	1	1	9	12	0.75	0.25	0.375	11	13	0.846154	0.153846	0.260355	0.317678	20	25	0.8	0.2	0.32	0.00725777
Phvul.001G085700	Chr01:13231232-13231447	G19833 v2.1		1	1	1	1	0	1	0	0	1	1	1	1	1	1	1	1	1	1	1	1	1	1	1	1	1	9	12	0.75	0.25	0.375	13	13	1	0	0	0.1875	22	25	0.88	0.12	0.2112	0.112216
Phvul.001G085800	Chr01:13272623-13274971	G19833 v2.1		1	1	1	1	1	1	1	1	1	1	1	1	1	1	1	1	1	1	1	1	1	1	1	1	1	12	12	1	0	0	13	13	1	0	0	0	25	25	1	0	0	#DIV/0!
Phvul.001G086900	Chr01:13470909-13471924	G19833 v2.1		1	1	1	0	1	1	1	1	1	1	1	1	1	1	1	1	1	1	1	1	1	1	1	1	1	11	12	0.916667	0.0833333	0.152778	13	13	1	0	0	0.0763889	24	25	0.96	0.04	0.0768	0.00535301
Phvul.001G088300	Chr01:13891259-13892212	G19833 v2.1		1	1	0	1	0	1	1	0	0	1	0	1	1	1	1	1	1	1	1	1	1	1	1	1	1	7	12	0.583333	0.416667	0.486111	13	13	1	0	0	0.243056	20	25	0.8	0.2	0.32	0.240451
Phvul.001G089900	Chr01:14661481-14663300	G19833 v2.1		1	1	1	1	1	1	1	1	1	1	1	1	1	1	1	1	0	1	1	1	1	1	1	1	1	12	12	1	0	0	12	13	0.923077	0.0769231	0.142012	0.0710059	24	25	0.96	0.04	0.0768	0.0754438
Phvul.001G090900	Chr01:14989858-14998441	G19833 v2.1		1	1	1	1	1	1	1	1	1	0	1	1	1	1	1	1	1	1	1	1	1	1	1	1	1	11	12	0.916667	0.0833333	0.152778	13	13	1	0	0	0.0763889	24	25	0.96	0.04	0.0768	0.00535301
Phvul.001G091600	Chr01:24026690-24034147	G19833 v2.1		1	1	1	1	1	1	0	1	1	1	0	1	1	1	1	1	1	1	1	1	1	1	1	1	1	10	12	0.833333	0.166667	0.277778	13	13	1	0	0	0.138889	23	25	0.92	0.08	0.1472	0.0564614
Phvul.001G091800	Chr01:24140607-24141185	G19833 v2.1		1	1	1	1	0	1	0	0	1	0	0	1	1	1	1	1	1	1	1	0	1	1	1	1	1	7	12	0.583333	0.416667	0.486111	12	13	0.923077	0.0769231	0.142012	0.314061	19	25	0.76	0.24	0.3648	0.139086
Phvul.001G092500	Chr01:16002309-16002518	G19833 v2.1		1	1	1	1	1	1	1	1	1	1	1	1	1	1	1	1	1	1	1	1	1	1	1	1	1	12	12	1	0	0	13	13	1	0	0	0	25	25	1	0	0	#DIV/0!
Phvul.001G093900	Chr01:16463979-16469620	G19833 v2.1		1	1	1	1	1	1	1	1	1	1	1	1	1	1	1	1	1	1	1	1	1	1	0	1	1	12	12	1	0	0	12	13	0.923077	0.0769231	0.142012	0.0710059	24	25	0.96	0.04	0.0768	0.0754438
Phvul.001G094900	Chr01:17700616-17702260	G19833 v2.1		1	1	1	1	1	1	1	1	1	1	1	1	1	1	1	1	1	1	1	1	1	1	1	1	1	12	12	1	0	0	13	13	1	0	0	0	25	25	1	0	0	#DIV/0!
Phvul.001G096500	Chr01:18381467-18382006	G19833 v2.1		1	1	0	1	0	0	1	0	0	0	0	1	1	1	1	1	1	1	1	1	1	1	1	1	1	5	12	0.416667	0.583333	0.486111	13	13	1	0	0	0.243056	18	25	0.72	0.28	0.4032	0.397184
Phvul.001G096700	Chr01:18441268-18444377	G19833 v2.1		1	1	1	1	0	0	1	1	1	0	0	1	1	1	1	1	1	1	1	1	1	1	1	1	1	8	12	0.666667	0.333333	0.444444	13	13	1	0	0	0.222222	21	25	0.84	0.16	0.2688	0.17328
Phvul.001G097601	Chr01:25196441-25197003	G19833 v2.1		1	1	1	1	1	1	1	1	1	1	1	1	1	0	1	0	1	1	1	1	1	1	0	0	1	12	12	1	0	0	9	13	0.692308	0.307692	0.426036	0.213018	21	25	0.84	0.16	0.2688	0.207523
Phvul.001G098400	Chr01:19015813-19018119	G19833 v2.1		1	1	1	1	1	1	1	1	1	1	1	1	1	0	1	1	1	1	1	1	1	1	1	1	1	12	12	1	0	0	12	13	0.923077	0.0769231	0.142012	0.0710059	24	25	0.96	0.04	0.0768	0.0754438
Phvul.001G098700	Chr01:19131375-19132241	G19833 v2.1		1	1	1	1	1	1	1	1	1	1	1	1	1	1	1	1	1	1	1	1	1	1	1	1	1	12	12	1	0	0	13	13	1	0	0	0	25	25	1	0	0	#DIV/0!
Phvul.001G098900	Chr01:19185314-19185652	G19833 v2.1		1	1	1	1	1	1	1	1	1	1	1	1	1	1	1	1	1	1	1	1	1	1	1	1	1	12	12	1	0	0	13	13	1	0	0	0	25	25	1	0	0	#DIV/0!
Phvul.001G100000	Chr01:19883334-19883739	G19833 v2.1		1	1	1	0	1	1	1	1	0	1	0	1	1	1	1	1	1	1	1	1	1	1	1	1	1	9	12	0.75	0.25	0.375	13	13	1	0	0	0.1875	22	25	0.88	0.12	0.2112	0.112216
Phvul.001G103200	Chr01:21360112-21363279	G19833 v2.1		1	1	1	1	1	1	1	1	1	1	1	1	1	0	1	0	0	1	1	0	1	1	0	0	1	12	12	1	0	0	7	13	0.538462	0.461538	0.497041	0.248521	19	25	0.76	0.24	0.3648	0.318748
Phvul.001G104000	Chr01:26755753-26756520	G19833 v2.1		1	1	1	1	1	1	1	1	1	1	1	1	1	1	1	1	1	1	1	1	1	1	1	1	1	12	12	1	0	0	13	13	1	0	0	0	25	25	1	0	0	#DIV/0!
Phvul.001G104100	Chr01:27046848-27047394	G19833 v2.1		0	1	1	1	0	1	1	1	1	1	1	1	1	1	1	1	1	1	1	1	1	1	1	1	1	10	12	0.833333	0.166667	0.277778	13	13	1	0	0	0.138889	23	25	0.92	0.08	0.1472	0.0564614
Phvul.001G105000	Chr01:26452589-26457677	G19833 v2.1		1	1	1	1	1	1	1	1	1	0	1	1	1	1	1	1	1	1	1	1	1	1	1	1	1	11	12	0.916667	0.0833333	0.152778	13	13	1	0	0	0.0763889	24	25	0.96	0.04	0.0768	0.00535301
Phvul.001G106933	Chr01:25640138-25643019	G19833 v2.1		1	1	1	1	1	1	1	1	1	0	1	1	1	1	1	1	1	1	1	1	1	1	1	1	1	11	12	0.916667	0.0833333	0.152778	13	13	1	0	0	0.0763889	24	25	0.96	0.04	0.0768	0.00535301
Phvul.001G108100	Chr01:23513382-23513877	G19833 v2.1		1	1	1	1	1	1	1	1	1	1	1	1	1	1	1	1	0	0	1	1	1	1	1	1	1	12	12	1	0	0	11	13	0.846154	0.153846	0.260355	0.130178	23	25	0.92	0.08	0.1472	0.115642
Phvul.001G110601	Chr01:28982312-28984767	G19833 v2.1		1	1	1	1	1	0	1	1	1	1	1	1	1	1	1	1	1	1	1	1	1	1	1	1	1	11	12	0.916667	0.0833333	0.152778	13	13	1	0	0	0.0763889	24	25	0.96	0.04	0.0768	0.00535301
Phvul.001G110700	Chr01:28992478-28993422	G19833 v2.1		1	1	1	1	1	1	1	1	1	1	1	1	1	1	1	1	1	1	1	1	1	1	1	1	1	12	12	1	0	0	13	13	1	0	0	0	25	25	1	0	0	#DIV/0!
Phvul.001G111800	Chr01:32466194-32467030	G19833 v2.1		1	1	1	1	1	1	1	1	1	1	1	1	1	1	1	1	1	1	1	1	1	1	1	1	1	12	12	1	0	0	13	13	1	0	0	0	25	25	1	0	0	#DIV/0!
Phvul.001G113500	Chr01:31451191-31452831	G19833 v2.1		1	1	1	1	1	1	1	1	1	1	1	1	1	1	1	1	1	1	1	1	1	1	1	1	1	12	12	1	0	0	13	13	1	0	0	0	25	25	1	0	0	#DIV/0!
Phvul.001G114000	Chr01:31275211-31275444	G19833 v2.1		1	1	1	1	1	1	1	1	1	1	1	1	1	1	1	1	0	1	1	1	1	1	1	1	1	12	12	1	0	0	12	13	0.923077	0.0769231	0.142012	0.0710059	24	25	0.96	0.04	0.0768	0.0754438
Phvul.001G114880	Chr01:31453968-31457135	G19833 v2.1		1	1	1	1	1	1	1	1	1	0	1	1	1	1	1	1	1	1	1	1	1	1	1	1	1	11	12	0.916667	0.0833333	0.152778	13	13	1	0	0	0.0763889	24	25	0.96	0.04	0.0768	0.00535301
Phvul.001G117300	Chr01:29963099-29963584	G19833 v2.1		1	1	1	1	1	1	1	1	1	1	1	1	1	1	1	1	1	1	1	1	1	1	1	1	1	12	12	1	0	0	13	13	1	0	0	0	25	25	1	0	0	#DIV/0!
Phvul.001G118400	Chr01:30322955-30323500	G19833 v2.1		1	1	1	1	1	1	1	1	1	0	1	1	1	1	1	1	1	1	1	1	1	1	1	1	1	11	12	0.916667	0.0833333	0.152778	13	13	1	0	0	0.0763889	24	25	0.96	0.04	0.0768	0.00535301
Phvul.001G120100	Chr01:30902462-30902678	G19833 v2.1		1	1	1	1	1	1	1	1	1	1	1	1	1	1	1	1	1	1	1	1	1	1	1	1	1	12	12	1	0	0	13	13	1	0	0	0	25	25	1	0	0	#DIV/0!
Phvul.001G122200	Chr01:33816622-33818766	G19833 v2.1		1	1	1	1	1	1	1	0	1	1	1	1	1	1	1	1	1	1	1	1	1	1	1	1	1	11	12	0.916667	0.0833333	0.152778	13	13	1	0	0	0.0763889	24	25	0.96	0.04	0.0768	0.00535301
Phvul.001G122400	Chr01:33839406-33840497	G19833 v2.1		1	1	0	1	1	1	1	1	0	1	1	1	1	1	0	1	1	1	1	1	1	1	1	1	1	10	12	0.833333	0.166667	0.277778	12	13	0.923077	0.0769231	0.142012	0.209895	22	25	0.88	0.12	0.2112	0.0061799
Phvul.001G122500	Chr01:33856661-33858005	G19833 v2.1		1	0	0	1	1	1	1	1	0	0	1	0	1	1	1	1	1	1	1	1	1	1	1	0	1	7	12	0.583333	0.416667	0.486111	12	13	0.923077	0.0769231	0.142012	0.314061	19	25	0.76	0.24	0.3648	0.139086
Phvul.001G122550	Chr01:33856692-33859735	G19833 v2.1		1	1	0	1	1	1	1	1	0	0	1	0	1	1	1	1	1	1	1	1	1	1	1	1	1	8	12	0.666667	0.333333	0.444444	13	13	1	0	0	0.222222	21	25	0.84	0.16	0.2688	0.17328
Phvul.001G122700	Chr01:33887214-33888677	G19833 v2.1		0	0	0	0	0	0	0	1	0	0	0	0	1	1	1	1	1	1	1	1	0	1	1	1	0	1	12	0.0833333	0.916667	0.152778	11	13	0.846154	0.153846	0.260355	0.206566	12	25	0.48	0.52	0.4992	0.586205
Phvul.001G123500	Chr01:34123955-34124242	G19833 v2.1		0	0	0	0	0	0	0	0	0	1	0	0	1	1	1	1	1	1	1	1	1	1	1	1	1	1	12	0.0833333	0.916667	0.152778	13	13	1	0	0	0.0763889	14	25	0.56	0.44	0.4928	0.84499
Phvul.001G124000	Chr01:34235111-34235380	G19833 v2.1		1	1	1	1	1	1	1	1	1	1	1	1	1	1	1	1	1	1	1	1	1	1	1	1	1	12	12	1	0	0	13	13	1	0	0	0	25	25	1	0	0	#DIV/0!
Phvul.001G124900	Chr01:34548683-34552918	G19833 v2.1		1	1	1	1	1	1	1	1	1	0	1	1	1	1	1	1	1	1	1	1	1	1	1	1	1	11	12	0.916667	0.0833333	0.152778	13	13	1	0	0	0.0763889	24	25	0.96	0.04	0.0768	0.00535301
Phvul.001G126000	Chr01:34837850-34844185	G19833 v2.1		0	1	1	1	1	1	1	1	0	0	1	1	1	1	1	1	1	1	1	1	1	1	1	1	1	9	12	0.75	0.25	0.375	13	13	1	0	0	0.1875	22	25	0.88	0.12	0.2112	0.112216
Phvul.001G126100	Chr01:34855611-34856108	G19833 v2.1		1	1	0	1	1	0	1	0	0	0	0	1	1	1	1	1	1	1	1	1	1	1	1	1	1	6	12	0.5	0.5	0.5	13	13	1	0	0	0.25	19	25	0.76	0.24	0.3648	0.314693
Phvul.001G126500	Chr01:35031243-35033441	G19833 v2.1		0	1	1	1	1	1	1	1	1	1	1	1	1	1	1	1	1	1	1	1	1	1	1	1	1	11	12	0.916667	0.0833333	0.152778	13	13	1	0	0	0.0763889	24	25	0.96	0.04	0.0768	0.00535301
Phvul.001G127100	Chr01:35313843-35317379	G19833 v2.1		1	1	1	0	1	1	1	1	1	1	1	1	1	1	1	1	1	1	1	1	1	1	1	1	1	11	12	0.916667	0.0833333	0.152778	13	13	1	0	0	0.0763889	24	25	0.96	0.04	0.0768	0.00535301
Phvul.001G127400	Chr01:35362770-35364138	G19833 v2.1		1	1	1	1	1	1	1	1	1	1	1	1	1	1	1	1	1	1	1	1	1	1	1	1	1	12	12	1	0	0	13	13	1	0	0	0	25	25	1	0	0	#DIV/0!
Phvul.001G128500	Chr01:35694657-35696430	G19833 v2.1		0	1	1	1	1	1	1	1	1	1	1	1	1	1	1	1	1	1	1	1	1	1	1	1	1	11	12	0.916667	0.0833333	0.152778	13	13	1	0	0	0.0763889	24	25	0.96	0.04	0.0768	0.00535301
Phvul.001G129600	Chr01:36109266-36113810	G19833 v2.1		0	1	1	1	1	1	1	1	1	1	1	1	1	1	1	1	1	1	1	1	1	1	1	1	1	11	12	0.916667	0.0833333	0.152778	13	13	1	0	0	0.0763889	24	25	0.96	0.04	0.0768	0.00535301
Phvul.001G130400	Chr01:36202474-36204672	G19833 v2.1		1	0	0	1	1	0	1	1	1	1	0	1	1	1	1	1	1	1	1	1	1	1	1	1	1	8	12	0.666667	0.333333	0.444444	13	13	1	0	0	0.222222	21	25	0.84	0.16	0.2688	0.17328
Phvul.001G132301	Chr01:36668704-36670649	G19833 v2.1		1	1	1	1	1	1	1	1	1	1	1	1	1	1	1	1	1	1	1	1	0	1	1	1	0	12	12	1	0	0	11	13	0.846154	0.153846	0.260355	0.130178	23	25	0.92	0.08	0.1472	0.115642
Phvul.001G132400	Chr01:36687478-36688902	G19833 v2.1		1	1	1	1	1	1	1	1	1	1	1	1	1	0	1	1	1	1	1	1	1	1	1	1	0	12	12	1	0	0	11	13	0.846154	0.153846	0.260355	0.130178	23	25	0.92	0.08	0.1472	0.115642
Phvul.001G132516	Chr01:36711067-36713855	G19833 v2.1		1	1	1	1	1	1	1	1	1	1	1	1	1	0	1	1	1	1	1	1	0	1	0	1	1	12	12	1	0	0	10	13	0.769231	0.230769	0.35503	0.177515	22	25	0.88	0.12	0.2112	0.159494
Phvul.001G132600	Chr01:36843403-36846206	G19833 v2.1		1	0	0	0	1	1	0	1	1	0	1	1	0	0	0	1	0	1	1	0	1	1	0	0	1	7	12	0.583333	0.416667	0.486111	6	13	0.461538	0.538462	0.497041	0.491576	13	25	0.52	0.48	0.4992	0.0152719
Phvul.001G132632	Chr01:36746099-36748726	G19833 v2.1		1	1	1	1	1	1	1	1	1	1	1	1	1	0	1	1	1	0	0	1	0	1	0	1	1	12	12	1	0	0	8	13	0.615385	0.384615	0.473373	0.236686	20	25	0.8	0.2	0.32	0.260355
Phvul.001G132701	Chr01:36886262-36888199	G19833 v2.1		1	1	1	1	1	1	1	1	1	1	1	1	1	1	1	1	1	1	1	0	1	1	1	1	1	12	12	1	0	0	12	13	0.923077	0.0769231	0.142012	0.0710059	24	25	0.96	0.04	0.0768	0.0754438
Phvul.001G132748	Chr01:36754526-36762677	G19833 v2.1		1	1	1	1	1	1	1	1	1	1	1	1	1	1	1	1	1	0	0	1	0	0	0	1	0	12	12	1	0	0	7	13	0.538462	0.461538	0.497041	0.248521	19	25	0.76	0.24	0.3648	0.318748
Phvul.001G132900	Chr01:36923269-36923604	G19833 v2.1		1	1	1	1	1	1	1	1	1	1	1	1	0	1	1	1	0	1	1	0	1	1	1	1	1	12	12	1	0	0	10	13	0.769231	0.230769	0.35503	0.177515	22	25	0.88	0.12	0.2112	0.159494
Phvul.001G133100	Chr01:36814122-36817985	G19833 v2.1		1	0	0	0	1	0	0	0	0	0	0	1	0	0	0	1	0	0	0	0	1	1	0	0	1	3	12	0.25	0.75	0.375	4	13	0.307692	0.692308	0.426036	0.400518	7	25	0.28	0.72	0.4032	0.0066524
Phvul.001G133500	Chr01:37056809-37058856	G19833 v2.1		1	1	1	1	1	1	1	1	1	1	1	1	0	1	1	1	1	1	0	1	1	1	1	1	1	12	12	1	0	0	11	13	0.846154	0.153846	0.260355	0.130178	23	25	0.92	0.08	0.1472	0.115642
Phvul.001G133601	Chr01:37073007-37075671	G19833 v2.1		1	1	1	1	1	1	1	1	1	1	1	1	1	1	1	0	1	1	1	1	1	1	1	1	1	12	12	1	0	0	12	13	0.923077	0.0769231	0.142012	0.0710059	24	25	0.96	0.04	0.0768	0.0754438
Phvul.001G133700	Chr01:37112732-37113277	G19833 v2.1		1	1	1	1	1	1	1	1	1	1	1	1	1	1	1	1	1	1	1	1	1	1	1	1	1	12	12	1	0	0	13	13	1	0	0	0	25	25	1	0	0	#DIV/0!
Phvul.001G133800	Chr01:37113755-37114877	G19833 v2.1		1	1	1	1	1	1	1	1	1	0	1	1	1	1	1	1	1	1	1	1	1	1	1	1	1	11	12	0.916667	0.0833333	0.152778	13	13	1	0	0	0.0763889	24	25	0.96	0.04	0.0768	0.00535301
Phvul.001G133900	Chr01:37130192-37130521	G19833 v2.1		1	1	1	1	1	1	1	1	1	1	1	1	1	1	1	1	0	1	0	1	1	1	1	1	1	12	12	1	0	0	11	13	0.846154	0.153846	0.260355	0.130178	23	25	0.92	0.08	0.1472	0.115642
Phvul.001G134000	Chr01:37162358-37165125	G19833 v2.1		1	1	1	1	1	1	1	1	1	1	1	1	1	1	1	1	1	1	1	1	1	1	1	1	1	12	12	1	0	0	13	13	1	0	0	0	25	25	1	0	0	#DIV/0!
Phvul.001G134100	Chr01:37171535-37176462	G19833 v2.1		1	1	1	1	1	1	1	1	1	0	1	1	1	1	1	1	1	1	1	1	1	1	1	1	1	11	12	0.916667	0.0833333	0.152778	13	13	1	0	0	0.0763889	24	25	0.96	0.04	0.0768	0.00535301
Phvul.001G134200	Chr01:37192719-37193231	G19833 v2.1		1	1	1	1	1	1	1	1	1	0	1	1	1	1	1	1	1	1	1	1	1	1	1	1	1	11	12	0.916667	0.0833333	0.152778	13	13	1	0	0	0.0763889	24	25	0.96	0.04	0.0768	0.00535301
Phvul.001G134500	Chr01:37266065-37268968	G19833 v2.1		1	1	1	1	1	1	1	1	1	1	1	1	0	1	1	1	1	1	1	0	1	1	1	0	1	12	12	1	0	0	10	13	0.769231	0.230769	0.35503	0.177515	22	25	0.88	0.12	0.2112	0.159494
Phvul.001G136000	Chr01:37526208-37526674	G19833 v2.1		1	1	1	0	1	1	1	1	1	1	1	1	0	1	1	1	1	1	1	1	1	1	1	1	1	11	12	0.916667	0.0833333	0.152778	12	13	0.923077	0.0769231	0.142012	0.147395	23	25	0.92	0.08	0.1472	-0.00132341
Phvul.001G137100	Chr01:37727831-37728007	G19833 v2.1		1	1	1	1	1	1	1	1	1	1	1	1	1	1	1	1	1	1	1	1	1	1	1	1	1	12	12	1	0	0	13	13	1	0	0	0	25	25	1	0	0	#DIV/0!
Phvul.001G138100	Chr01:37860279-37861007	G19833 v2.1		1	1	1	1	1	1	1	1	1	1	1	1	0	1	1	1	1	1	1	0	1	1	1	1	1	12	12	1	0	0	11	13	0.846154	0.153846	0.260355	0.130178	23	25	0.92	0.08	0.1472	0.115642
Phvul.001G139000	Chr01:38068963-38070844	G19833 v2.1		1	1	1	1	1	1	1	1	1	1	1	1	1	1	1	1	1	1	0	1	1	1	1	1	1	12	12	1	0	0	12	13	0.923077	0.0769231	0.142012	0.0710059	24	25	0.96	0.04	0.0768	0.0754438
Phvul.001G139100	Chr01:38091043-38092819	G19833 v2.1		1	1	1	1	1	1	1	1	1	1	1	1	1	1	1	0	1	1	1	1	1	1	1	1	1	12	12	1	0	0	12	13	0.923077	0.0769231	0.142012	0.0710059	24	25	0.96	0.04	0.0768	0.0754438
Phvul.001G139200	Chr01:38110389-38111383	G19833 v2.1		0	0	0	0	0	0	0	0	0	0	0	0	1	1	1	1	1	1	1	1	1	1	1	1	1	0	12	0	1	0	13	13	1	0	0	0	13	25	0.52	0.48	0.4992	1
Phvul.001G139250	Chr01:38112176-38114223	G19833 v2.1		0	0	0	0	0	0	0	0	0	0	0	0	1	1	1	1	1	1	1	1	1	1	1	1	1	0	12	0	1	0	13	13	1	0	0	0	13	25	0.52	0.48	0.4992	1
Phvul.001G139300	Chr01:38114938-38115464	G19833 v2.1		0	1	1	1	1	1	1	1	1	1	1	1	1	1	1	1	1	1	1	1	1	1	1	1	1	11	12	0.916667	0.0833333	0.152778	13	13	1	0	0	0.0763889	24	25	0.96	0.04	0.0768	0.00535301
Phvul.001G143100	Chr01:38642006-38642831	G19833 v2.1		1	1	1	1	1	1	1	1	1	1	1	1	1	1	1	1	1	1	1	1	1	1	1	1	1	12	12	1	0	0	13	13	1	0	0	0	25	25	1	0	0	#DIV/0!
Phvul.001G145000	Chr01:38968769-38969347	G19833 v2.1		1	1	1	1	1	1	1	1	1	1	1	1	1	1	1	1	1	1	1	1	1	1	1	1	1	12	12	1	0	0	13	13	1	0	0	0	25	25	1	0	0	#DIV/0!
Phvul.001G145200	Chr01:38985654-38986232	G19833 v2.1		1	1	1	1	1	1	1	1	1	1	1	1	1	1	1	1	1	0	1	1	1	1	1	1	1	12	12	1	0	0	12	13	0.923077	0.0769231	0.142012	0.0710059	24	25	0.96	0.04	0.0768	0.0754438
Phvul.001G145600	Chr01:39112918-39113907	G19833 v2.1		1	1	1	1	1	1	1	1	1	1	1	1	1	1	1	1	0	1	1	1	1	1	1	1	1	12	12	1	0	0	12	13	0.923077	0.0769231	0.142012	0.0710059	24	25	0.96	0.04	0.0768	0.0754438
Phvul.001G146100	Chr01:39264728-39265555	G19833 v2.1		1	1	1	1	1	0	1	1	1	1	1	1	1	1	1	1	1	1	1	1	1	1	1	1	1	11	12	0.916667	0.0833333	0.152778	13	13	1	0	0	0.0763889	24	25	0.96	0.04	0.0768	0.00535301
Phvul.001G146500	Chr01:39301519-39301767	G19833 v2.1		1	1	1	0	1	1	0	1	1	1	0	1	1	1	1	1	1	1	1	1	1	1	1	1	1	9	12	0.75	0.25	0.375	13	13	1	0	0	0.1875	22	25	0.88	0.12	0.2112	0.112216
Phvul.001G147500	Chr01:39443836-39445891	G19833 v2.1		1	1	1	1	1	1	1	0	1	1	1	1	1	1	1	1	1	1	1	1	1	1	1	1	1	11	12	0.916667	0.0833333	0.152778	13	13	1	0	0	0.0763889	24	25	0.96	0.04	0.0768	0.00535301
Phvul.001G147900	Chr01:39480138-39480797	G19833 v2.1		1	1	1	1	1	1	1	1	1	1	1	1	1	1	1	1	1	1	1	1	1	1	1	1	1	12	12	1	0	0	13	13	1	0	0	0	25	25	1	0	0	#DIV/0!
Phvul.001G148000	Chr01:39508777-39509199	G19833 v2.1		1	1	1	1	1	1	1	1	1	1	1	1	1	1	1	1	1	1	1	1	1	1	1	1	1	12	12	1	0	0	13	13	1	0	0	0	25	25	1	0	0	#DIV/0!
Phvul.001G149100	Chr01:39617511-39617985	G19833 v2.1		1	1	1	1	1	1	1	1	1	1	1	1	1	1	1	1	0	1	1	1	1	1	1	1	1	12	12	1	0	0	12	13	0.923077	0.0769231	0.142012	0.0710059	24	25	0.96	0.04	0.0768	0.0754438
Phvul.001G149800	Chr01:39685299-39685891	G19833 v2.1		1	1	1	1	1	1	1	1	1	1	1	1	1	1	1	1	1	1	1	1	1	1	1	1	1	12	12	1	0	0	13	13	1	0	0	0	25	25	1	0	0	#DIV/0!
Phvul.001G150800	Chr01:39871752-39872723	G19833 v2.1		1	1	1	1	1	1	1	1	1	1	1	1	1	1	1	1	1	1	1	1	1	1	1	1	1	12	12	1	0	0	13	13	1	0	0	0	25	25	1	0	0	#DIV/0!
Phvul.001G153500	Chr01:40360889-40362416	G19833 v2.1		1	0	0	0	0	1	0	0	0	1	0	1	1	1	1	1	1	1	1	1	1	1	1	1	1	4	12	0.333333	0.666667	0.444444	13	13	1	0	0	0.222222	17	25	0.68	0.32	0.4352	0.489379
Phvul.001G158200	Chr01:41047084-41047293	G19833 v2.1		1	1	1	1	1	1	1	1	1	1	1	1	0	1	1	1	1	1	1	1	1	1	1	1	1	12	12	1	0	0	12	13	0.923077	0.0769231	0.142012	0.0710059	24	25	0.96	0.04	0.0768	0.0754438
Phvul.001G158300	Chr01:41063788-41063994	G19833 v2.1		1	1	1	1	1	1	1	1	1	1	1	1	1	1	1	1	1	1	1	1	1	1	1	1	1	12	12	1	0	0	13	13	1	0	0	0	25	25	1	0	0	#DIV/0!
Phvul.001G159700	Chr01:41282483-41282587	G19833 v2.1		1	1	1	1	1	1	1	1	1	1	1	1	1	1	1	1	1	1	1	1	1	1	1	1	1	12	12	1	0	0	13	13	1	0	0	0	25	25	1	0	0	#DIV/0!
Phvul.001G160000	Chr01:41321491-41322444	G19833 v2.1		1	1	1	1	1	1	1	1	1	1	1	1	1	1	1	1	1	1	1	1	1	1	1	1	1	12	12	1	0	0	13	13	1	0	0	0	25	25	1	0	0	#DIV/0!
Phvul.001G160300	Chr01:41346049-41346614	G19833 v2.1		1	1	1	1	1	1	1	1	1	1	1	1	1	1	1	1	0	1	1	1	1	1	1	1	1	12	12	1	0	0	12	13	0.923077	0.0769231	0.142012	0.0710059	24	25	0.96	0.04	0.0768	0.0754438
Phvul.001G162200	Chr01:41672202-41676844	G19833 v2.1		1	0	1	0	0	0	0	0	0	0	0	0	1	1	1	1	1	1	1	1	1	1	1	1	1	2	12	0.166667	0.833333	0.277778	13	13	1	0	0	0.138889	15	25	0.6	0.4	0.48	0.710648
Phvul.001G162600	Chr01:41723578-41727229	G19833 v2.1		1	0	1	0	1	1	1	1	1	1	1	1	1	1	1	1	1	1	1	1	1	1	1	1	1	10	12	0.833333	0.166667	0.277778	13	13	1	0	0	0.138889	23	25	0.92	0.08	0.1472	0.0564614
Phvul.001G162900	Chr01:41752119-41752810	G19833 v2.1		1	1	1	1	1	1	1	1	1	1	1	1	1	1	1	1	1	1	1	1	1	1	1	1	1	12	12	1	0	0	13	13	1	0	0	0	25	25	1	0	0	#DIV/0!
Phvul.001G166000	Chr01:42100078-42109574	G19833 v2.1		1	1	1	1	1	1	1	1	0	1	1	1	1	1	1	1	1	1	0	1	0	1	1	1	1	11	12	0.916667	0.0833333	0.152778	11	13	0.846154	0.153846	0.260355	0.206566	22	25	0.88	0.12	0.2112	0.0219394
Phvul.001G166100	Chr01:42121059-42121659	G19833 v2.1		1	1	1	1	1	1	1	1	1	1	1	1	1	1	1	1	0	1	1	1	1	1	1	1	1	12	12	1	0	0	12	13	0.923077	0.0769231	0.142012	0.0710059	24	25	0.96	0.04	0.0768	0.0754438
Phvul.001G166200	Chr01:42122070-42127098	G19833 v2.1		1	1	1	1	1	1	1	1	1	1	1	1	1	1	1	1	0	1	1	1	1	1	1	1	1	12	12	1	0	0	12	13	0.923077	0.0769231	0.142012	0.0710059	24	25	0.96	0.04	0.0768	0.0754438
Phvul.001G166300	Chr01:42133915-42141949	G19833 v2.1		1	1	1	1	1	1	1	1	1	1	1	1	1	1	1	1	0	1	1	1	1	1	1	1	1	12	12	1	0	0	12	13	0.923077	0.0769231	0.142012	0.0710059	24	25	0.96	0.04	0.0768	0.0754438
Phvul.001G166400	Chr01:42158822-42173550	G19833 v2.1		1	1	1	1	1	1	1	1	1	1	1	1	1	1	1	1	0	1	1	1	1	1	1	1	1	12	12	1	0	0	12	13	0.923077	0.0769231	0.142012	0.0710059	24	25	0.96	0.04	0.0768	0.0754438
Phvul.001G166800	Chr01:42205425-42206021	G19833 v2.1		1	1	1	1	1	1	1	1	1	1	1	1	1	1	1	1	1	1	1	1	1	1	1	1	1	12	12	1	0	0	13	13	1	0	0	0	25	25	1	0	0	#DIV/0!
Phvul.001G168600	Chr01:42507156-42508400	G19833 v2.1		1	1	1	1	1	1	1	1	1	1	1	1	1	1	1	1	1	1	1	1	1	1	1	1	1	12	12	1	0	0	13	13	1	0	0	0	25	25	1	0	0	#DIV/0!
Phvul.001G169200	Chr01:42568526-42569176	G19833 v2.1		0	0	1	1	1	0	0	0	0	1	1	0	1	1	1	1	1	1	1	1	1	1	1	1	1	5	12	0.416667	0.583333	0.486111	13	13	1	0	0	0.243056	18	25	0.72	0.28	0.4032	0.397184
Phvul.001G170150	Chr01:42674650-42674769	G19833 v2.1		1	1	1	1	1	1	1	1	1	1	1	1	1	1	1	1	1	1	1	1	1	1	1	1	1	12	12	1	0	0	13	13	1	0	0	0	25	25	1	0	0	#DIV/0!
Phvul.001G172200	Chr01:42922656-42923696	G19833 v2.1		1	1	1	1	1	1	1	1	1	1	1	1	1	1	1	1	1	1	1	1	1	1	1	1	1	12	12	1	0	0	13	13	1	0	0	0	25	25	1	0	0	#DIV/0!
Phvul.001G175700	Chr01:43239717-43241931	G19833 v2.1		1	1	1	1	1	1	1	1	1	1	1	1	1	1	1	1	1	1	1	1	1	1	1	1	1	12	12	1	0	0	13	13	1	0	0	0	25	25	1	0	0	#DIV/0!
Phvul.001G175900	Chr01:43248053-43256766	G19833 v2.1		0	1	1	1	1	1	1	1	1	1	1	1	1	1	1	1	1	1	1	1	1	1	1	1	1	11	12	0.916667	0.0833333	0.152778	13	13	1	0	0	0.0763889	24	25	0.96	0.04	0.0768	0.00535301
Phvul.001G177600	Chr01:43466140-43466292	G19833 v2.1		1	1	1	1	1	1	1	1	1	1	1	1	1	1	1	1	1	1	1	1	1	1	1	1	0	12	12	1	0	0	12	13	0.923077	0.0769231	0.142012	0.0710059	24	25	0.96	0.04	0.0768	0.0754438
Phvul.001G178900	Chr01:43619358-43619732	G19833 v2.1		1	1	1	1	1	1	1	1	1	1	1	1	1	1	1	1	1	1	1	1	1	1	1	1	0	12	12	1	0	0	12	13	0.923077	0.0769231	0.142012	0.0710059	24	25	0.96	0.04	0.0768	0.0754438
Phvul.001G179800	Chr01:43762454-43767066	G19833 v2.1		1	1	1	1	1	1	1	1	1	1	1	1	1	1	1	1	1	1	0	1	1	1	1	1	1	12	12	1	0	0	12	13	0.923077	0.0769231	0.142012	0.0710059	24	25	0.96	0.04	0.0768	0.0754438
Phvul.001G180450	Chr01:43824938-43825243	G19833 v2.1		1	1	1	1	1	1	1	1	1	1	1	1	1	1	1	1	1	1	1	1	1	1	1	1	1	12	12	1	0	0	13	13	1	0	0	0	25	25	1	0	0	#DIV/0!
Phvul.001G182100	Chr01:44034933-44036926	G19833 v2.1		1	1	1	1	0	1	1	1	1	1	0	1	1	1	1	1	1	1	1	1	1	1	1	1	1	10	12	0.833333	0.166667	0.277778	13	13	1	0	0	0.138889	23	25	0.92	0.08	0.1472	0.0564614
Phvul.001G184800	Chr01:44268456-44270125	G19833 v2.1		0	1	0	1	1	0	1	1	0	1	1	1	0	0	0	0	1	1	1	0	0	0	1	1	0	8	12	0.666667	0.333333	0.444444	5	13	0.384615	0.615385	0.473373	0.458909	13	25	0.52	0.48	0.4992	0.0807119
Phvul.001G185301	Chr01:44314274-44316329	G19833 v2.1		1	1	0	1	1	1	1	1	1	1	1	1	1	1	1	1	1	1	1	1	1	1	1	1	1	11	12	0.916667	0.0833333	0.152778	13	13	1	0	0	0.0763889	24	25	0.96	0.04	0.0768	0.00535301
Phvul.001G185400	Chr01:44327823-44330316	G19833 v2.1		1	1	1	1	1	1	1	1	1	1	1	1	1	1	1	1	1	1	1	1	1	1	1	1	0	12	12	1	0	0	12	13	0.923077	0.0769231	0.142012	0.0710059	24	25	0.96	0.04	0.0768	0.0754438
Phvul.001G185500	Chr01:44339367-44341273	G19833 v2.1		1	1	1	1	1	1	1	1	1	1	1	1	1	1	1	1	1	1	1	1	1	1	1	1	1	12	12	1	0	0	13	13	1	0	0	0	25	25	1	0	0	#DIV/0!
Phvul.001G188201	Chr01:44765813-44766682	G19833 v2.1		1	1	0	0	0	1	0	1	0	0	1	1	1	1	1	1	1	1	1	1	1	1	1	1	1	6	12	0.5	0.5	0.5	13	13	1	0	0	0.25	19	25	0.76	0.24	0.3648	0.314693
Phvul.001G194000	Chr01:45294536-45295535	G19833 v2.1		1	1	1	1	1	1	1	1	1	1	1	1	1	1	1	1	1	1	1	1	1	1	1	1	1	12	12	1	0	0	13	13	1	0	0	0	25	25	1	0	0	#DIV/0!
Phvul.001G194040	Chr01:45324101-45329402	G19833 v2.1		1	1	1	1	1	1	1	1	1	1	1	1	1	1	1	1	1	1	1	1	1	1	1	1	1	12	12	1	0	0	13	13	1	0	0	0	25	25	1	0	0	#DIV/0!
Phvul.001G194600	Chr01:45383316-45384445	G19833 v2.1		1	1	1	1	1	1	1	1	1	1	1	1	1	1	1	1	1	1	1	1	1	1	1	1	1	12	12	1	0	0	13	13	1	0	0	0	25	25	1	0	0	#DIV/0!
Phvul.001G195000	Chr01:45407927-45408969	G19833 v2.1		1	1	1	1	1	1	1	1	1	1	1	1	1	1	1	1	1	1	1	1	1	1	1	1	1	12	12	1	0	0	13	13	1	0	0	0	25	25	1	0	0	#DIV/0!
Phvul.001G198200	Chr01:45745150-45745887	G19833 v2.1		0	0	1	1	0	0	1	0	0	0	0	0	1	1	1	1	1	1	1	1	1	1	1	1	1	3	12	0.25	0.75	0.375	13	13	1	0	0	0.1875	16	25	0.64	0.36	0.4608	0.593099
Phvul.001G199550	Chr01:45845781-45846047	G19833 v2.1		1	1	1	1	1	1	1	1	1	1	1	1	1	1	1	1	1	1	1	1	1	1	1	1	1	12	12	1	0	0	13	13	1	0	0	0	25	25	1	0	0	#DIV/0!
Phvul.001G202800	Chr01:46151116-46154590	G19833 v2.1		0	1	1	1	1	1	0	0	1	1	1	1	1	1	1	1	1	1	1	1	1	1	1	1	1	9	12	0.75	0.25	0.375	13	13	1	0	0	0.1875	22	25	0.88	0.12	0.2112	0.112216
Phvul.001G203500	Chr01:46202273-46202832	G19833 v2.1		1	1	1	1	1	1	1	1	1	1	1	1	1	1	1	1	1	1	1	1	1	1	1	1	1	12	12	1	0	0	13	13	1	0	0	0	25	25	1	0	0	#DIV/0!
Phvul.001G204300	Chr01:46248793-46251022	G19833 v2.1		1	1	1	1	1	1	1	0	1	0	1	1	1	1	1	1	1	1	1	1	1	1	1	1	1	10	12	0.833333	0.166667	0.277778	13	13	1	0	0	0.138889	23	25	0.92	0.08	0.1472	0.0564614
Phvul.001G206800	Chr01:46411045-46417365	G19833 v2.1		1	1	1	0	1	1	0	1	1	1	1	1	1	1	1	1	1	1	1	1	1	1	1	1	1	10	12	0.833333	0.166667	0.277778	13	13	1	0	0	0.138889	23	25	0.92	0.08	0.1472	0.0564614
Phvul.001G206900	Chr01:46424528-46426654	G19833 v2.1		1	1	1	1	1	1	1	0	1	0	1	1	1	1	1	1	1	1	1	1	1	1	1	1	1	10	12	0.833333	0.166667	0.277778	13	13	1	0	0	0.138889	23	25	0.92	0.08	0.1472	0.0564614
Phvul.001G207800	Chr01:46513420-46513857	G19833 v2.1		1	1	1	1	1	0	1	1	0	1	1	1	1	1	1	1	1	1	1	1	1	1	1	1	1	10	12	0.833333	0.166667	0.277778	13	13	1	0	0	0.138889	23	25	0.92	0.08	0.1472	0.0564614
Phvul.001G207900	Chr01:46515742-46516466	G19833 v2.1		1	1	1	1	1	1	1	1	1	1	1	1	1	1	1	1	1	1	1	1	1	1	1	1	1	12	12	1	0	0	13	13	1	0	0	0	25	25	1	0	0	#DIV/0!
Phvul.001G209300	Chr01:46599130-46601092	G19833 v2.1		0	1	1	1	1	1	1	1	1	1	1	1	1	1	1	1	1	1	1	1	1	1	1	1	1	11	12	0.916667	0.0833333	0.152778	13	13	1	0	0	0.0763889	24	25	0.96	0.04	0.0768	0.00535301
Phvul.001G209700	Chr01:46631936-46633903	G19833 v2.1		1	0	0	1	1	1	1	1	0	1	1	0	1	1	1	1	1	1	1	1	1	1	1	1	1	8	12	0.666667	0.333333	0.444444	13	13	1	0	0	0.222222	21	25	0.84	0.16	0.2688	0.17328
Phvul.001G210400	Chr01:46696847-46698625	G19833 v2.1		1	1	0	0	0	0	1	0	1	1	1	1	1	1	1	1	1	1	1	1	1	1	1	1	1	7	12	0.583333	0.416667	0.486111	13	13	1	0	0	0.243056	20	25	0.8	0.2	0.32	0.240451
Phvul.001G211200	Chr01:46768864-46769304	G19833 v2.1		1	1	1	0	1	1	1	1	1	1	1	1	1	1	1	1	1	1	1	1	1	1	1	1	1	11	12	0.916667	0.0833333	0.152778	13	13	1	0	0	0.0763889	24	25	0.96	0.04	0.0768	0.00535301
Phvul.001G211500	Chr01:46787848-46788741	G19833 v2.1		1	1	1	1	1	1	1	1	1	1	1	1	1	1	1	1	1	1	1	1	1	1	1	1	0	12	12	1	0	0	12	13	0.923077	0.0769231	0.142012	0.0710059	24	25	0.96	0.04	0.0768	0.0754438
Phvul.001G212200	Chr01:46863896-46864486	G19833 v2.1		1	1	1	1	1	1	1	1	1	1	1	1	1	1	1	1	1	1	1	1	1	1	1	1	0	12	12	1	0	0	12	13	0.923077	0.0769231	0.142012	0.0710059	24	25	0.96	0.04	0.0768	0.0754438
Phvul.001G212900	Chr01:46932977-46933970	G19833 v2.1		1	1	1	1	1	1	1	1	1	1	1	1	1	1	1	1	1	1	1	1	1	1	1	1	1	12	12	1	0	0	13	13	1	0	0	0	25	25	1	0	0	#DIV/0!
Phvul.001G213500	Chr01:46972469-46973338	G19833 v2.1		1	1	1	1	1	1	1	0	1	1	1	1	1	1	1	1	1	1	1	1	1	1	1	1	1	11	12	0.916667	0.0833333	0.152778	13	13	1	0	0	0.0763889	24	25	0.96	0.04	0.0768	0.00535301
Phvul.001G213900	Chr01:46996036-46996686	G19833 v2.1		1	1	1	1	1	1	1	1	1	1	1	1	1	1	1	1	1	1	1	1	1	1	1	0	1	12	12	1	0	0	12	13	0.923077	0.0769231	0.142012	0.0710059	24	25	0.96	0.04	0.0768	0.0754438
Phvul.001G215300	Chr01:47166933-47168696	G19833 v2.1		1	1	1	1	1	1	1	1	1	1	1	1	1	1	1	1	0	1	1	1	1	1	1	1	1	12	12	1	0	0	12	13	0.923077	0.0769231	0.142012	0.0710059	24	25	0.96	0.04	0.0768	0.0754438
Phvul.001G218900	Chr01:47437475-47441796	G19833 v2.1		1	1	1	1	1	0	1	1	1	1	1	1	1	1	1	1	1	1	1	1	1	1	1	1	1	11	12	0.916667	0.0833333	0.152778	13	13	1	0	0	0.0763889	24	25	0.96	0.04	0.0768	0.00535301
Phvul.001G221800	Chr01:47722395-47722610	G19833 v2.1		1	1	1	1	1	1	1	1	1	1	1	1	1	1	1	0	0	1	1	0	1	1	0	0	0	12	12	1	0	0	7	13	0.538462	0.461538	0.497041	0.248521	19	25	0.76	0.24	0.3648	0.318748
Phvul.001G224100	Chr01:47894045-47896431	G19833 v2.1		1	1	0	1	0	0	1	0	0	0	0	1	1	1	1	1	1	1	1	1	1	1	1	1	1	5	12	0.416667	0.583333	0.486111	13	13	1	0	0	0.243056	18	25	0.72	0.28	0.4032	0.397184
Phvul.001G226900	Chr01:48138076-48138723	G19833 v2.1		1	1	1	1	1	0	1	0	1	0	1	1	1	1	1	1	1	1	1	1	1	1	1	1	1	9	12	0.75	0.25	0.375	13	13	1	0	0	0.1875	22	25	0.88	0.12	0.2112	0.112216
Phvul.001G227600	Chr01:48183827-48189430	G19833 v2.1		1	1	1	1	1	1	1	1	1	1	1	1	0	0	0	0	0	0	1	0	1	1	0	0	1	12	12	1	0	0	4	13	0.307692	0.692308	0.426036	0.213018	16	25	0.64	0.36	0.4608	0.537722
Phvul.001G227800	Chr01:48202343-48206516	G19833 v2.1		1	1	1	1	1	1	1	1	1	1	1	1	1	1	1	1	1	1	1	1	1	1	1	1	1	12	12	1	0	0	13	13	1	0	0	0	25	25	1	0	0	#DIV/0!
Phvul.001G228200	Chr01:48254197-48258152	G19833 v2.1		1	1	1	1	1	1	1	1	1	1	1	1	0	1	1	0	1	1	1	0	1	1	0	0	1	12	12	1	0	0	8	13	0.615385	0.384615	0.473373	0.236686	20	25	0.8	0.2	0.32	0.260355
Phvul.001G229100	Chr01:48306718-48308439	G19833 v2.1		1	1	1	1	1	1	1	1	1	1	1	1	0	0	1	0	1	1	1	0	1	1	0	1	1	12	12	1	0	0	8	13	0.615385	0.384615	0.473373	0.236686	20	25	0.8	0.2	0.32	0.260355
Phvul.001G229300	Chr01:48328123-48341576	G19833 v2.1		1	1	1	1	1	1	1	1	1	1	1	1	1	1	1	1	1	1	1	1	1	1	1	1	1	12	12	1	0	0	13	13	1	0	0	0	25	25	1	0	0	#DIV/0!
Phvul.001G229400	Chr01:48342265-48343063	G19833 v2.1		1	1	1	1	1	1	1	1	1	1	1	1	1	1	1	1	1	1	1	1	1	1	1	1	1	12	12	1	0	0	13	13	1	0	0	0	25	25	1	0	0	#DIV/0!
Phvul.001G230200	Chr01:48440474-48447028	G19833 v2.1		1	1	1	0	1	1	1	1	1	1	1	1	1	1	1	1	1	1	1	1	1	1	1	1	1	11	12	0.916667	0.0833333	0.152778	13	13	1	0	0	0.0763889	24	25	0.96	0.04	0.0768	0.00535301
Phvul.001G230900	Chr01:48508998-48512875	G19833 v2.1		0	1	0	0	0	1	0	1	0	1	0	1	1	1	1	1	1	1	1	1	1	1	1	1	1	5	12	0.416667	0.583333	0.486111	13	13	1	0	0	0.243056	18	25	0.72	0.28	0.4032	0.397184
Phvul.001G232000	Chr01:48586029-48590075	G19833 v2.1		0	1	1	1	1	1	1	1	0	1	1	1	1	1	1	1	1	1	1	1	1	1	1	1	1	10	12	0.833333	0.166667	0.277778	13	13	1	0	0	0.138889	23	25	0.92	0.08	0.1472	0.0564614
Phvul.001G232600	Chr01:48630906-48632311	G19833 v2.1		0	1	1	0	1	0	1	1	1	1	1	1	1	1	1	1	1	1	1	1	1	1	1	1	1	9	12	0.75	0.25	0.375	13	13	1	0	0	0.1875	22	25	0.88	0.12	0.2112	0.112216
Phvul.001G233300	Chr01:48743431-48743697	G19833 v2.1		1	1	1	1	1	1	1	1	1	1	1	1	1	1	1	1	1	1	1	1	1	1	1	1	0	12	12	1	0	0	12	13	0.923077	0.0769231	0.142012	0.0710059	24	25	0.96	0.04	0.0768	0.0754438
Phvul.001G233900	Chr01:48802163-48802411	G19833 v2.1		1	1	1	1	1	1	1	1	1	1	1	1	1	1	1	1	1	1	1	1	1	1	1	1	1	12	12	1	0	0	13	13	1	0	0	0	25	25	1	0	0	#DIV/0!
Phvul.001G234600	Chr01:48832897-48834455	G19833 v2.1		1	1	1	1	1	1	1	1	1	1	1	1	1	1	1	1	1	1	1	1	1	1	1	1	1	12	12	1	0	0	13	13	1	0	0	0	25	25	1	0	0	#DIV/0!
Phvul.001G234700	Chr01:48842151-48844855	G19833 v2.1		1	1	1	1	1	1	1	1	1	1	1	1	1	1	1	0	1	1	1	0	1	1	1	1	1	12	12	1	0	0	11	13	0.846154	0.153846	0.260355	0.130178	23	25	0.92	0.08	0.1472	0.115642
Phvul.001G234800	Chr01:48845997-48849316	G19833 v2.1		1	1	1	1	1	1	1	1	1	1	1	1	1	1	1	1	1	1	1	1	1	1	1	1	1	12	12	1	0	0	13	13	1	0	0	0	25	25	1	0	0	#DIV/0!
Phvul.001G235500	Chr01:48894985-48899156	G19833 v2.1		0	1	1	1	1	1	1	1	1	1	1	1	1	1	1	1	1	1	1	1	1	1	1	1	1	11	12	0.916667	0.0833333	0.152778	13	13	1	0	0	0.0763889	24	25	0.96	0.04	0.0768	0.00535301
Phvul.001G235700	Chr01:48904547-48908577	G19833 v2.1		1	1	0	1	1	1	1	1	0	1	1	1	1	1	1	1	1	1	1	1	1	1	1	1	1	10	12	0.833333	0.166667	0.277778	13	13	1	0	0	0.138889	23	25	0.92	0.08	0.1472	0.0564614
Phvul.001G236200	Chr01:48949533-48950493	G19833 v2.1		1	0	0	1	0	1	0	0	0	1	0	0	1	1	1	1	1	1	1	1	1	1	1	1	1	4	12	0.333333	0.666667	0.444444	13	13	1	0	0	0.222222	17	25	0.68	0.32	0.4352	0.489379
Phvul.001G237200	Chr01:49032758-49035249	G19833 v2.1		1	1	0	1	0	0	1	0	0	0	1	0	1	1	1	1	1	1	1	1	1	1	1	1	1	5	12	0.416667	0.583333	0.486111	13	13	1	0	0	0.243056	18	25	0.72	0.28	0.4032	0.397184
Phvul.001G237300	Chr01:49044828-49047414	G19833 v2.1		0	1	1	1	1	1	1	1	1	1	1	1	1	1	1	1	1	0	1	1	1	1	0	1	1	11	12	0.916667	0.0833333	0.152778	11	13	0.846154	0.153846	0.260355	0.206566	22	25	0.88	0.12	0.2112	0.0219394
Phvul.001G237400	Chr01:49054024-49058935	G19833 v2.1		0	1	0	1	0	1	1	0	1	1	1	0	1	1	1	1	1	0	1	1	1	1	1	1	1	7	12	0.583333	0.416667	0.486111	12	13	0.923077	0.0769231	0.142012	0.314061	19	25	0.76	0.24	0.3648	0.139086
Phvul.001G237700	Chr01:49115187-49118071	G19833 v2.1		1	1	0	1	1	0	1	0	0	1	1	1	1	0	1	1	1	1	1	1	0	1	1	1	1	8	12	0.666667	0.333333	0.444444	11	13	0.846154	0.153846	0.260355	0.3524	19	25	0.76	0.24	0.3648	0.0339919
Phvul.001G237900	Chr01:49122702-49124322	G19833 v2.1		0	0	0	0	0	0	0	1	0	0	0	0	1	1	1	1	1	1	1	1	1	1	1	1	1	1	12	0.0833333	0.916667	0.152778	13	13	1	0	0	0.0763889	14	25	0.56	0.44	0.4928	0.84499
Phvul.001G238200	Chr01:49149020-49149436	G19833 v2.1		1	0	1	1	0	1	1	1	1	1	1	0	0	1	1	1	1	1	1	1	0	1	1	0	1	9	12	0.75	0.25	0.375	10	13	0.769231	0.230769	0.35503	0.365015	19	25	0.76	0.24	0.3648	-0.000588796
Phvul.001G238600	Chr01:49178484-49187999	G19833 v2.1		1	1	1	0	1	1	1	1	1	1	1	1	1	1	1	1	1	1	1	1	1	1	1	1	1	11	12	0.916667	0.0833333	0.152778	13	13	1	0	0	0.0763889	24	25	0.96	0.04	0.0768	0.00535301
Phvul.001G238800	Chr01:49212320-49215816	G19833 v2.1		1	1	1	1	1	1	1	1	0	1	1	1	1	1	1	1	1	1	1	1	1	1	1	1	1	11	12	0.916667	0.0833333	0.152778	13	13	1	0	0	0.0763889	24	25	0.96	0.04	0.0768	0.00535301
Phvul.001G238900	Chr01:49219447-49222079	G19833 v2.1		1	0	1	0	1	1	1	1	0	1	1	0	1	1	1	1	1	1	1	1	1	1	1	1	1	8	12	0.666667	0.333333	0.444444	13	13	1	0	0	0.222222	21	25	0.84	0.16	0.2688	0.17328
Phvul.001G239400	Chr01:49257020-49258905	G19833 v2.1		1	1	1	1	1	0	1	1	1	1	1	1	1	1	1	1	1	1	1	1	1	1	1	1	1	11	12	0.916667	0.0833333	0.152778	13	13	1	0	0	0.0763889	24	25	0.96	0.04	0.0768	0.00535301
Phvul.001G241000	Chr01:49375412-49376171	G19833 v2.1		1	1	0	1	1	1	1	1	1	1	1	1	1	1	1	1	1	1	1	1	1	1	1	1	1	11	12	0.916667	0.0833333	0.152778	13	13	1	0	0	0.0763889	24	25	0.96	0.04	0.0768	0.00535301
Phvul.001G241600	Chr01:49420588-49424828	G19833 v2.1		0	1	1	0	1	1	0	1	1	1	0	1	1	1	1	1	1	1	1	1	1	1	1	1	1	8	12	0.666667	0.333333	0.444444	13	13	1	0	0	0.222222	21	25	0.84	0.16	0.2688	0.17328
Phvul.001G244400	Chr01:49660144-49662487	G19833 v2.1		1	1	1	1	1	0	1	1	1	1	1	1	1	1	1	1	1	1	1	1	1	1	1	1	1	11	12	0.916667	0.0833333	0.152778	13	13	1	0	0	0.0763889	24	25	0.96	0.04	0.0768	0.00535301
Phvul.001G244600	Chr01:49678315-49679803	G19833 v2.1		1	1	1	1	1	1	1	1	1	1	1	1	1	1	1	1	1	1	1	1	1	1	1	1	1	12	12	1	0	0	13	13	1	0	0	0	25	25	1	0	0	#DIV/0!
Phvul.001G244900	Chr01:49707470-49715399	G19833 v2.1		1	1	1	1	1	1	1	1	1	1	1	1	1	1	1	1	1	1	1	1	1	1	1	1	1	12	12	1	0	0	13	13	1	0	0	0	25	25	1	0	0	#DIV/0!
Phvul.001G245100	Chr01:49722532-49725081	G19833 v2.1		1	1	1	1	1	1	1	1	1	1	1	1	1	1	1	1	1	1	1	1	1	1	1	1	1	12	12	1	0	0	13	13	1	0	0	0	25	25	1	0	0	#DIV/0!
Phvul.001G245200	Chr01:49725273-49725800	G19833 v2.1		1	1	1	1	1	1	1	1	1	1	1	1	0	0	0	0	0	0	0	0	0	0	0	0	0	12	12	1	0	0	0	13	0	1	0	0	12	25	0.48	0.52	0.4992	1
Phvul.001G245500	Chr01:49747537-49753300	G19833 v2.1		1	0	1	0	0	1	0	1	0	0	0	1	0	0	0	0	1	0	0	0	0	1	0	0	1	5	12	0.416667	0.583333	0.486111	3	13	0.230769	0.769231	0.35503	0.42057	8	25	0.32	0.68	0.4352	0.0336159
Phvul.001G245600	Chr01:49755717-49758341	G19833 v2.1		1	1	1	1	1	1	1	1	1	1	1	1	0	1	1	1	1	1	1	1	1	1	1	0	1	12	12	1	0	0	11	13	0.846154	0.153846	0.260355	0.130178	23	25	0.92	0.08	0.1472	0.115642
Phvul.001G245800	Chr01:49772045-49772953	G19833 v2.1		1	1	1	1	1	1	1	1	1	1	1	1	0	0	0	0	0	0	0	0	0	1	0	0	0	12	12	1	0	0	1	13	0.0769231	0.923077	0.142012	0.0710059	13	25	0.52	0.48	0.4992	0.857761
Phvul.001G246700	Chr01:49844861-49848369	G19833 v2.1		1	1	1	1	1	1	1	1	1	0	1	1	1	1	1	1	1	1	1	1	1	1	1	1	1	11	12	0.916667	0.0833333	0.152778	13	13	1	0	0	0.0763889	24	25	0.96	0.04	0.0768	0.00535301
Phvul.001G247400	Chr01:49894723-49895275	G19833 v2.1		1	1	1	1	1	0	1	0	1	1	1	1	1	1	1	1	1	1	1	1	1	1	1	1	1	10	12	0.833333	0.166667	0.277778	13	13	1	0	0	0.138889	23	25	0.92	0.08	0.1472	0.0564614
Phvul.001G247600	Chr01:49900072-49900691	G19833 v2.1		0	1	1	1	1	1	0	0	1	1	1	1	1	1	1	1	1	1	1	1	1	1	1	1	1	9	12	0.75	0.25	0.375	13	13	1	0	0	0.1875	22	25	0.88	0.12	0.2112	0.112216
Phvul.001G248100	Chr01:49937837-49940786	G19833 v2.1		1	1	1	1	1	0	1	1	1	1	1	1	1	1	1	1	1	1	1	1	1	1	1	1	1	11	12	0.916667	0.0833333	0.152778	13	13	1	0	0	0.0763889	24	25	0.96	0.04	0.0768	0.00535301
Phvul.001G248300	Chr01:49947815-49949328	G19833 v2.1		1	1	1	1	1	1	1	1	1	0	1	1	1	1	1	1	1	1	1	1	1	1	1	1	1	11	12	0.916667	0.0833333	0.152778	13	13	1	0	0	0.0763889	24	25	0.96	0.04	0.0768	0.00535301
Phvul.001G249500	Chr01:50043857-50044502	G19833 v2.1		1	1	1	1	1	1	1	1	1	1	1	0	1	1	1	1	1	1	1	1	1	1	1	1	1	11	12	0.916667	0.0833333	0.152778	13	13	1	0	0	0.0763889	24	25	0.96	0.04	0.0768	0.00535301
Phvul.001G249600	Chr01:50049225-50049722	G19833 v2.1		1	1	1	1	1	0	1	1	1	1	1	1	1	1	1	1	1	1	1	1	1	1	1	1	1	11	12	0.916667	0.0833333	0.152778	13	13	1	0	0	0.0763889	24	25	0.96	0.04	0.0768	0.00535301
Phvul.001G249900	Chr01:50064883-50067043	G19833 v2.1		1	1	1	1	1	1	1	1	1	1	1	1	1	1	1	1	1	1	1	1	1	1	1	1	1	12	12	1	0	0	13	13	1	0	0	0	25	25	1	0	0	#DIV/0!
Phvul.001G250600	Chr01:50113485-50117612	G19833 v2.1		1	0	1	1	1	1	1	1	1	1	1	1	1	1	1	1	1	1	1	1	1	1	1	1	1	11	12	0.916667	0.0833333	0.152778	13	13	1	0	0	0.0763889	24	25	0.96	0.04	0.0768	0.00535301
Phvul.001G253300	Chr01:50350188-50354056	G19833 v2.1		1	1	0	0	0	1	1	0	0	0	0	0	0	0	0	0	0	0	0	0	0	0	0	0	0	4	12	0.333333	0.666667	0.444444	0	13	0	1	0	0.222222	4	25	0.16	0.84	0.2688	0.17328
Phvul.001G253500	Chr01:50363238-50368257	G19833 v2.1		1	0	1	0	1	1	0	1	1	0	0	1	0	0	0	0	1	0	1	0	0	1	0	0	0	7	12	0.583333	0.416667	0.486111	3	13	0.230769	0.769231	0.35503	0.42057	10	25	0.4	0.6	0.48	0.123812
Phvul.001G253900	Chr01:50383976-50385010	G19833 v2.1		1	1	1	1	1	1	1	0	1	1	1	1	1	1	1	1	1	1	1	1	1	1	1	1	1	11	12	0.916667	0.0833333	0.152778	13	13	1	0	0	0.0763889	24	25	0.96	0.04	0.0768	0.00535301
Phvul.001G254600	Chr01:50447844-50448416	G19833 v2.1		1	1	1	1	1	1	1	1	1	1	1	1	1	1	1	1	1	1	1	1	1	1	1	1	1	12	12	1	0	0	13	13	1	0	0	0	25	25	1	0	0	#DIV/0!
Phvul.001G254900	Chr01:50466401-50467110	G19833 v2.1		1	1	1	1	1	1	1	1	1	1	1	1	1	1	1	1	1	1	1	1	1	1	1	1	1	12	12	1	0	0	13	13	1	0	0	0	25	25	1	0	0	#DIV/0!
Phvul.001G255000	Chr01:50467496-50468510	G19833 v2.1		1	1	1	1	1	1	1	1	1	1	1	1	1	1	1	1	1	1	1	1	1	1	1	1	1	12	12	1	0	0	13	13	1	0	0	0	25	25	1	0	0	#DIV/0!
Phvul.001G255200	Chr01:50473987-50475046	G19833 v2.1		1	1	1	0	1	1	1	1	1	1	1	1	1	0	1	1	1	1	1	1	1	1	1	1	1	11	12	0.916667	0.0833333	0.152778	12	13	0.923077	0.0769231	0.142012	0.147395	23	25	0.92	0.08	0.1472	-0.00132341
Phvul.001G255400	Chr01:50489729-50490292	G19833 v2.1		1	1	1	1	1	1	1	1	1	1	1	1	1	1	1	1	1	1	1	1	1	1	1	1	1	12	12	1	0	0	13	13	1	0	0	0	25	25	1	0	0	#DIV/0!
Phvul.001G256900	Chr01:50597366-50599541	G19833 v2.1		1	1	1	1	1	1	0	1	1	1	1	0	1	1	1	1	1	1	1	1	1	1	1	1	1	10	12	0.833333	0.166667	0.277778	13	13	1	0	0	0.138889	23	25	0.92	0.08	0.1472	0.0564614
Phvul.001G257100	Chr01:50615288-50616052	G19833 v2.1		1	1	1	1	1	0	1	1	1	1	1	1	1	1	1	1	1	1	1	1	1	1	1	1	1	11	12	0.916667	0.0833333	0.152778	13	13	1	0	0	0.0763889	24	25	0.96	0.04	0.0768	0.00535301
Phvul.001G257500	Chr01:50634941-50641381	G19833 v2.1		1	1	1	1	1	1	1	1	1	1	1	1	1	1	1	1	1	1	1	1	1	1	1	1	1	12	12	1	0	0	13	13	1	0	0	0	25	25	1	0	0	#DIV/0!
Phvul.001G257600	Chr01:50642741-50644003	G19833 v2.1		0	0	0	1	0	0	0	1	1	1	0	0	1	1	1	1	1	1	1	1	1	1	1	1	1	4	12	0.333333	0.666667	0.444444	13	13	1	0	0	0.222222	17	25	0.68	0.32	0.4352	0.489379
Phvul.001G258200	Chr01:50686636-50688648	G19833 v2.1		0	1	1	1	1	0	0	1	1	1	0	1	1	1	1	1	1	1	1	1	1	1	1	1	1	8	12	0.666667	0.333333	0.444444	13	13	1	0	0	0.222222	21	25	0.84	0.16	0.2688	0.17328
Phvul.001G258600	Chr01:50719781-50720119	G19833 v2.1		1	1	1	1	1	1	1	0	0	1	0	1	0	0	0	0	0	1	1	0	1	1	0	0	1	9	12	0.75	0.25	0.375	5	13	0.384615	0.615385	0.473373	0.424186	14	25	0.56	0.44	0.4928	0.139232
Phvul.001G258800	Chr01:50729193-50731346	G19833 v2.1		0	1	1	1	1	1	1	1	1	1	1	1	1	0	1	1	0	1	1	0	1	1	0	0	1	11	12	0.916667	0.0833333	0.152778	8	13	0.615385	0.384615	0.473373	0.313075	19	25	0.76	0.24	0.3648	0.141789
Phvul.001G258900	Chr01:50732332-50734128	G19833 v2.1		0	0	0	1	0	0	0	1	1	1	1	0	1	1	1	1	1	1	1	1	1	1	1	1	1	5	12	0.416667	0.583333	0.486111	13	13	1	0	0	0.243056	18	25	0.72	0.28	0.4032	0.397184
Phvul.001G259000	Chr01:50743595-50746614	G19833 v2.1		1	1	1	1	1	1	0	1	1	1	1	1	1	1	1	1	1	1	1	1	1	1	1	1	1	11	12	0.916667	0.0833333	0.152778	13	13	1	0	0	0.0763889	24	25	0.96	0.04	0.0768	0.00535301
Phvul.001G259200	Chr01:50757691-50762301	G19833 v2.1		1	1	1	1	1	1	0	1	1	0	1	1	1	1	1	1	1	1	1	1	1	1	1	1	1	10	12	0.833333	0.166667	0.277778	13	13	1	0	0	0.138889	23	25	0.92	0.08	0.1472	0.0564614
Phvul.001G259500	Chr01:50776066-50779555	G19833 v2.1		1	1	1	1	1	1	0	0	0	1	1	1	1	1	1	1	1	1	1	1	1	1	1	1	1	9	12	0.75	0.25	0.375	13	13	1	0	0	0.1875	22	25	0.88	0.12	0.2112	0.112216
Phvul.001G260000	Chr01:50812525-50819689	G19833 v2.1		0	1	1	1	1	1	1	1	1	1	1	1	1	1	1	1	1	1	1	1	1	1	1	1	1	11	12	0.916667	0.0833333	0.152778	13	13	1	0	0	0.0763889	24	25	0.96	0.04	0.0768	0.00535301
Phvul.001G260400	Chr01:50847436-50850120	G19833 v2.1		0	1	0	1	1	0	0	1	1	0	1	1	1	1	1	1	1	1	1	1	1	1	1	1	1	7	12	0.583333	0.416667	0.486111	13	13	1	0	0	0.243056	20	25	0.8	0.2	0.32	0.240451
Phvul.001G260900	Chr01:50868792-50870742	G19833 v2.1		1	1	1	1	1	1	1	1	1	1	1	1	1	1	1	1	1	1	1	1	1	1	1	1	1	12	12	1	0	0	13	13	1	0	0	0	25	25	1	0	0	#DIV/0!
Phvul.001G262000	Chr01:50944564-50944857	G19833 v2.1		1	1	1	1	1	1	1	1	1	1	1	1	1	1	1	1	1	1	1	1	1	1	1	1	1	12	12	1	0	0	13	13	1	0	0	0	25	25	1	0	0	#DIV/0!
Phvul.001G262400	Chr01:50960829-50963919	G19833 v2.1		0	1	1	1	1	0	1	1	1	1	1	1	1	1	1	0	1	0	1	1	1	1	0	1	1	10	12	0.833333	0.166667	0.277778	10	13	0.769231	0.230769	0.35503	0.316404	20	25	0.8	0.2	0.32	0.0112385
Phvul.001G262900	Chr01:50992735-50994525	G19833 v2.1		1	1	1	0	1	1	1	1	1	0	1	1	1	1	1	1	1	0	0	1	0	0	1	1	0	10	12	0.833333	0.166667	0.277778	8	13	0.615385	0.384615	0.473373	0.375575	18	25	0.72	0.28	0.4032	0.0685137
Phvul.001G263300	Chr01:51015051-51017297	G19833 v2.1		0	1	1	0	1	1	1	1	1	1	1	1	1	1	1	1	1	1	1	1	1	1	1	1	1	10	12	0.833333	0.166667	0.277778	13	13	1	0	0	0.138889	23	25	0.92	0.08	0.1472	0.0564614
Phvul.001G263400	Chr01:51019194-51024353	G19833 v2.1		1	1	1	1	1	1	1	1	1	1	1	1	1	1	0	1	1	1	1	1	1	1	1	1	1	12	12	1	0	0	12	13	0.923077	0.0769231	0.142012	0.0710059	24	25	0.96	0.04	0.0768	0.0754438
Phvul.001G263800	Chr01:51047027-51052879	G19833 v2.1		0	1	0	1	1	1	1	1	1	1	1	1	1	1	1	1	1	1	1	1	1	1	1	1	1	10	12	0.833333	0.166667	0.277778	13	13	1	0	0	0.138889	23	25	0.92	0.08	0.1472	0.0564614
Phvul.001G264066	Chr01:51063832-51065212	G19833 v2.1		1	1	1	1	1	1	1	1	1	1	1	1	1	1	1	1	1	1	1	1	1	1	1	1	1	12	12	1	0	0	13	13	1	0	0	0	25	25	1	0	0	#DIV/0!
Phvul.001G264900	Chr01:51116256-51117409	G19833 v2.1		1	1	1	1	1	1	1	1	1	1	1	1	1	1	1	1	1	1	1	1	1	1	1	0	1	12	12	1	0	0	12	13	0.923077	0.0769231	0.142012	0.0710059	24	25	0.96	0.04	0.0768	0.0754438
Phvul.001G266200	Chr01:51191966-51194376	G19833 v2.1		1	1	1	1	1	1	1	1	1	0	1	1	1	1	1	1	1	1	1	1	1	1	1	1	1	11	12	0.916667	0.0833333	0.152778	13	13	1	0	0	0.0763889	24	25	0.96	0.04	0.0768	0.00535301
Phvul.001G266400	Chr01:51199986-51201030	G19833 v2.1		1	1	1	1	1	1	1	1	1	1	1	1	1	1	1	1	1	1	1	1	1	1	1	1	1	12	12	1	0	0	13	13	1	0	0	0	25	25	1	0	0	#DIV/0!
Phvul.001G268100	Chr01:51294414-51295045	G19833 v2.1		1	0	1	1	0	1	1	1	0	0	1	1	1	1	1	1	1	1	1	1	1	1	1	1	1	8	12	0.666667	0.333333	0.444444	13	13	1	0	0	0.222222	21	25	0.84	0.16	0.2688	0.17328
Phvul.001G268150	Chr01:51301321-51302038	G19833 v2.1		1	1	1	1	1	1	1	1	1	1	1	1	1	1	1	1	1	1	1	1	1	1	1	1	1	12	12	1	0	0	13	13	1	0	0	0	25	25	1	0	0	#DIV/0!
Phvul.002G000200	Chr02:11575-15844	G19833 v2.1		1	0	0	0	0	0	0	0	0	0	1	0	0	0	0	0	0	0	0	0	0	1	0	0	0	2	12	0.166667	0.833333	0.277778	1	13	0.0769231	0.923077	0.142012	0.209895	3	25	0.12	0.88	0.2112	0.0061799
Phvul.002G001801	Chr02:164534-165956	G19833 v2.1		1	1	1	1	1	1	1	1	1	1	1	1	1	1	1	1	1	1	1	1	1	1	1	1	1	12	12	1	0	0	13	13	1	0	0	0	25	25	1	0	0	#DIV/0!
Phvul.002G002300	Chr02:192378-193630	G19833 v2.1		1	1	1	1	1	1	1	1	0	1	1	1	1	1	1	1	1	1	1	1	1	1	1	1	1	11	12	0.916667	0.0833333	0.152778	13	13	1	0	0	0.0763889	24	25	0.96	0.04	0.0768	0.00535301
Phvul.002G003400	Chr02:460013-461935	G19833 v2.1		0	0	0	0	0	0	0	1	0	0	0	0	1	1	1	1	1	1	1	1	1	1	1	1	1	1	12	0.0833333	0.916667	0.152778	13	13	1	0	0	0.0763889	14	25	0.56	0.44	0.4928	0.84499
Phvul.002G004200	Chr02:510345-512959	G19833 v2.1		1	1	1	1	1	1	1	1	1	1	1	1	0	0	1	1	1	1	1	1	1	1	1	1	1	12	12	1	0	0	11	13	0.846154	0.153846	0.260355	0.130178	23	25	0.92	0.08	0.1472	0.115642
Phvul.002G004500	Chr02:519242-519773	G19833 v2.1		1	1	1	1	1	1	1	1	1	1	1	1	0	0	0	0	0	0	0	0	0	0	0	0	0	12	12	1	0	0	0	13	0	1	0	0	12	25	0.48	0.52	0.4992	1
Phvul.002G004600	Chr02:520919-523032	G19833 v2.1		1	1	1	1	1	1	1	1	1	1	1	1	1	1	1	1	1	1	1	0	1	1	1	1	1	12	12	1	0	0	12	13	0.923077	0.0769231	0.142012	0.0710059	24	25	0.96	0.04	0.0768	0.0754438
Phvul.002G005000	Chr02:552587-557238	G19833 v2.1		1	1	1	1	1	1	1	1	1	1	1	1	0	0	0	0	0	0	0	0	0	0	0	0	0	12	12	1	0	0	0	13	0	1	0	0	12	25	0.48	0.52	0.4992	1
Phvul.002G005100	Chr02:559945-565417	G19833 v2.1		1	1	1	1	1	1	1	1	1	1	1	1	1	1	1	1	1	1	1	1	1	1	1	1	1	12	12	1	0	0	13	13	1	0	0	0	25	25	1	0	0	#DIV/0!
Phvul.002G005400	Chr02:580395-582203	G19833 v2.1		1	1	1	1	1	1	1	1	1	1	1	1	0	1	1	1	1	1	0	1	1	1	1	1	1	12	12	1	0	0	11	13	0.846154	0.153846	0.260355	0.130178	23	25	0.92	0.08	0.1472	0.115642
Phvul.002G006000	Chr02:637802-639318	G19833 v2.1		1	1	1	1	1	1	1	1	1	1	1	1	1	1	1	1	1	1	1	1	1	1	1	1	1	12	12	1	0	0	13	13	1	0	0	0	25	25	1	0	0	#DIV/0!
Phvul.002G009300	Chr02:1053108-1053745	G19833 v2.1		1	1	1	1	1	1	1	1	1	1	1	1	1	1	1	1	1	1	1	1	1	1	1	1	1	12	12	1	0	0	13	13	1	0	0	0	25	25	1	0	0	#DIV/0!
Phvul.002G009700	Chr02:1087967-1088365	G19833 v2.1		1	1	1	1	1	1	1	1	1	1	1	1	1	1	1	1	1	1	1	1	1	1	1	1	1	12	12	1	0	0	13	13	1	0	0	0	25	25	1	0	0	#DIV/0!
Phvul.002G009800	Chr02:1095171-1096423	G19833 v2.1		1	1	1	1	1	1	1	1	1	1	1	1	1	1	1	1	1	1	1	1	1	1	1	1	0	12	12	1	0	0	12	13	0.923077	0.0769231	0.142012	0.0710059	24	25	0.96	0.04	0.0768	0.0754438
Phvul.002G011100	Chr02:1211452-1211832	G19833 v2.1		0	0	0	0	0	0	0	0	0	0	0	0	1	1	1	1	1	1	1	1	1	0	1	1	0	0	12	0	1	0	11	13	0.846154	0.153846	0.260355	0.130178	11	25	0.44	0.56	0.4928	0.735841
Phvul.002G011200	Chr02:1216176-1216842	G19833 v2.1		1	1	1	1	1	1	1	1	1	1	1	1	1	1	1	1	1	1	1	1	1	1	1	1	1	12	12	1	0	0	13	13	1	0	0	0	25	25	1	0	0	#DIV/0!
Phvul.002G011300	Chr02:1219303-1222963	G19833 v2.1		0	1	1	1	1	1	1	1	1	0	1	1	1	1	1	1	1	1	1	1	1	1	1	1	1	10	12	0.833333	0.166667	0.277778	13	13	1	0	0	0.138889	23	25	0.92	0.08	0.1472	0.0564614
Phvul.002G011800	Chr02:1258269-1264178	G19833 v2.1		1	1	1	1	1	1	1	1	1	1	1	1	1	1	1	1	1	1	1	1	1	1	1	1	1	12	12	1	0	0	13	13	1	0	0	0	25	25	1	0	0	#DIV/0!
Phvul.002G013932	Chr02:1525161-1539092	G19833 v2.1		1	1	1	1	1	1	1	1	1	1	1	1	0	0	0	0	1	1	1	0	1	1	0	1	1	12	12	1	0	0	7	13	0.538462	0.461538	0.497041	0.248521	19	25	0.76	0.24	0.3648	0.318748
Phvul.002G014000	Chr02:1525432-1527163	G19833 v2.1		1	1	1	1	1	1	1	1	1	1	1	1	0	0	0	0	1	1	1	0	1	1	0	1	1	12	12	1	0	0	7	13	0.538462	0.461538	0.497041	0.248521	19	25	0.76	0.24	0.3648	0.318748
Phvul.002G014901	Chr02:1631513-1635141	G19833 v2.1		1	0	1	1	0	0	1	1	1	0	0	0	1	1	1	1	1	1	1	1	1	1	1	1	1	6	12	0.5	0.5	0.5	13	13	1	0	0	0.25	19	25	0.76	0.24	0.3648	0.314693
Phvul.002G016400	Chr02:1757208-1758695	G19833 v2.1		1	1	1	1	1	1	1	1	1	1	1	0	0	0	0	0	0	1	0	0	1	1	0	0	0	11	12	0.916667	0.0833333	0.152778	3	13	0.230769	0.769231	0.35503	0.253904	14	25	0.56	0.44	0.4928	0.484773
Phvul.002G017500	Chr02:1876796-1878560	G19833 v2.1		1	1	1	1	1	1	1	1	1	1	1	1	1	1	1	1	1	1	1	1	1	1	1	1	1	12	12	1	0	0	13	13	1	0	0	0	25	25	1	0	0	#DIV/0!
Phvul.002G017800	Chr02:1912327-1921160	G19833 v2.1		0	1	1	0	1	1	1	1	1	1	1	1	1	1	1	1	1	1	0	1	0	1	1	1	1	10	12	0.833333	0.166667	0.277778	11	13	0.846154	0.153846	0.260355	0.269066	21	25	0.84	0.16	0.2688	-0.000991085
Phvul.002G018300	Chr02:1957155-1957886	G19833 v2.1		1	1	1	1	1	1	1	1	1	1	1	1	1	1	1	1	1	1	1	1	1	1	1	1	1	12	12	1	0	0	13	13	1	0	0	0	25	25	1	0	0	#DIV/0!
Phvul.002G018900	Chr02:2023686-2030798	G19833 v2.1		1	1	1	1	1	1	1	1	1	1	1	1	1	1	0	0	1	1	1	1	1	1	1	1	1	12	12	1	0	0	11	13	0.846154	0.153846	0.260355	0.130178	23	25	0.92	0.08	0.1472	0.115642
Phvul.002G019300	Chr02:2081997-2082801	G19833 v2.1		1	1	1	1	1	1	1	1	1	1	1	1	1	1	1	1	1	1	1	1	1	1	1	1	1	12	12	1	0	0	13	13	1	0	0	0	25	25	1	0	0	#DIV/0!
Phvul.002G019800	Chr02:2132382-2134752	G19833 v2.1		1	1	1	1	1	1	1	1	1	1	1	1	0	0	0	0	0	0	0	0	1	1	0	0	0	12	12	1	0	0	2	13	0.153846	0.846154	0.260355	0.130178	14	25	0.56	0.44	0.4928	0.735841
Phvul.002G020100	Chr02:2157686-2158185	G19833 v2.1		1	1	1	1	1	1	1	1	1	1	1	1	1	1	1	1	1	1	1	1	1	1	0	1	1	12	12	1	0	0	12	13	0.923077	0.0769231	0.142012	0.0710059	24	25	0.96	0.04	0.0768	0.0754438
Phvul.002G021000	Chr02:2238421-2239027	G19833 v2.1		1	1	1	1	1	1	1	1	1	1	1	1	1	1	1	1	1	1	1	1	1	1	1	1	1	12	12	1	0	0	13	13	1	0	0	0	25	25	1	0	0	#DIV/0!
Phvul.002G022200	Chr02:2370482-2377454	G19833 v2.1		1	1	1	1	1	1	1	1	1	1	1	1	1	1	1	1	1	1	0	1	0	0	1	1	1	12	12	1	0	0	10	13	0.769231	0.230769	0.35503	0.177515	22	25	0.88	0.12	0.2112	0.159494
Phvul.002G023200	Chr02:2444634-2445110	G19833 v2.1		1	1	1	1	1	1	1	1	1	1	1	1	1	1	1	1	1	1	1	1	1	1	1	1	1	12	12	1	0	0	13	13	1	0	0	0	25	25	1	0	0	#DIV/0!
Phvul.002G023800	Chr02:2468500-2469568	G19833 v2.1		1	1	1	1	1	1	1	1	1	1	1	1	1	1	1	1	1	1	1	1	1	1	0	1	1	12	12	1	0	0	12	13	0.923077	0.0769231	0.142012	0.0710059	24	25	0.96	0.04	0.0768	0.0754438
Phvul.002G025300	Chr02:2672139-2675260	G19833 v2.1		1	1	1	1	1	1	1	1	1	1	1	1	0	1	1	1	1	1	1	1	1	1	1	1	1	12	12	1	0	0	12	13	0.923077	0.0769231	0.142012	0.0710059	24	25	0.96	0.04	0.0768	0.0754438
Phvul.002G027300	Chr02:2851691-2851855	G19833 v2.1		1	1	1	1	1	1	1	1	1	1	1	1	1	1	1	1	1	1	1	1	1	1	1	1	1	12	12	1	0	0	13	13	1	0	0	0	25	25	1	0	0	#DIV/0!
Phvul.002G028400	Chr02:2934735-2935221	G19833 v2.1		1	1	0	1	0	1	1	0	0	0	1	1	1	1	1	1	1	1	1	1	1	1	1	1	1	7	12	0.583333	0.416667	0.486111	13	13	1	0	0	0.243056	20	25	0.8	0.2	0.32	0.240451
Phvul.002G029100	Chr02:2987071-2987982	G19833 v2.1		1	1	1	1	1	1	1	1	1	1	1	1	1	1	1	1	1	1	1	1	1	1	1	1	1	12	12	1	0	0	13	13	1	0	0	0	25	25	1	0	0	#DIV/0!
Phvul.002G030000	Chr02:3076693-3076842	G19833 v2.1		1	1	1	1	1	1	1	1	1	1	1	1	1	1	1	1	1	1	1	1	1	1	1	1	1	12	12	1	0	0	13	13	1	0	0	0	25	25	1	0	0	#DIV/0!
Phvul.002G033000	Chr02:3287178-3288725	G19833 v2.1		1	1	1	1	1	1	1	1	1	1	1	1	1	1	1	1	1	1	0	1	1	1	1	1	1	12	12	1	0	0	12	13	0.923077	0.0769231	0.142012	0.0710059	24	25	0.96	0.04	0.0768	0.0754438
Phvul.002G033200	Chr02:3312504-3317097	G19833 v2.1		1	1	1	1	1	1	1	1	1	1	1	1	0	1	1	1	1	1	0	1	1	1	1	1	1	12	12	1	0	0	11	13	0.846154	0.153846	0.260355	0.130178	23	25	0.92	0.08	0.1472	0.115642
Phvul.002G033300	Chr02:3325639-3327361	G19833 v2.1		1	1	1	1	1	1	1	1	1	1	1	1	0	1	1	1	1	1	1	1	1	1	1	1	0	12	12	1	0	0	11	13	0.846154	0.153846	0.260355	0.130178	23	25	0.92	0.08	0.1472	0.115642
Phvul.002G033800	Chr02:3382174-3383145	G19833 v2.1		1	1	0	0	1	1	0	1	0	1	1	0	1	1	1	0	1	0	0	0	0	0	0	1	0	7	12	0.583333	0.416667	0.486111	5	13	0.384615	0.615385	0.473373	0.479742	12	25	0.48	0.52	0.4992	0.0389785
Phvul.002G034601	Chr02:3447463-3451242	G19833 v2.1		1	1	1	1	1	1	1	1	1	1	1	1	1	1	1	1	1	1	1	1	1	1	1	1	1	12	12	1	0	0	13	13	1	0	0	0	25	25	1	0	0	#DIV/0!
Phvul.002G037100	Chr02:3599730-3601698	G19833 v2.1		1	1	1	1	1	1	1	1	1	1	0	1	1	1	1	1	1	1	1	1	1	1	1	1	1	11	12	0.916667	0.0833333	0.152778	13	13	1	0	0	0.0763889	24	25	0.96	0.04	0.0768	0.00535301
Phvul.002G037800	Chr02:3634694-3637986	G19833 v2.1		1	1	1	1	1	1	1	1	1	1	1	1	1	1	1	1	1	1	1	1	1	1	1	1	1	12	12	1	0	0	13	13	1	0	0	0	25	25	1	0	0	#DIV/0!
Phvul.002G039900	Chr02:3800395-3805434	G19833 v2.1		1	1	1	1	1	1	1	1	1	1	1	1	1	1	1	1	0	1	1	1	1	1	1	1	1	12	12	1	0	0	12	13	0.923077	0.0769231	0.142012	0.0710059	24	25	0.96	0.04	0.0768	0.0754438
Phvul.002G041200	Chr02:3923044-3927625	G19833 v2.1		1	1	1	0	1	1	1	1	1	1	1	1	1	1	1	1	1	1	1	1	1	1	1	1	1	11	12	0.916667	0.0833333	0.152778	13	13	1	0	0	0.0763889	24	25	0.96	0.04	0.0768	0.00535301
Phvul.002G042300	Chr02:3996812-3998745	G19833 v2.1		1	1	1	1	1	1	1	1	1	1	1	1	1	1	1	1	1	1	1	1	1	1	1	1	1	12	12	1	0	0	13	13	1	0	0	0	25	25	1	0	0	#DIV/0!
Phvul.002G042350	Chr02:4001387-4002517	G19833 v2.1		1	1	1	1	1	1	1	1	1	1	1	1	1	1	1	1	1	1	1	1	1	1	1	1	1	12	12	1	0	0	13	13	1	0	0	0	25	25	1	0	0	#DIV/0!
Phvul.002G042400	Chr02:4006240-4008178	G19833 v2.1		1	1	1	1	1	0	1	1	1	1	1	1	1	0	1	1	1	1	1	1	1	1	1	1	1	11	12	0.916667	0.0833333	0.152778	12	13	0.923077	0.0769231	0.142012	0.147395	23	25	0.92	0.08	0.1472	-0.00132341
Phvul.002G045100	Chr02:4194241-4195086	G19833 v2.1		1	1	1	1	1	1	1	1	1	1	1	1	1	1	1	1	1	1	1	1	1	1	1	1	1	12	12	1	0	0	13	13	1	0	0	0	25	25	1	0	0	#DIV/0!
Phvul.002G045900	Chr02:4250448-4251259	G19833 v2.1		1	1	1	1	1	1	1	1	1	1	1	1	1	1	1	1	1	1	1	1	1	1	1	1	1	12	12	1	0	0	13	13	1	0	0	0	25	25	1	0	0	#DIV/0!
Phvul.002G048300	Chr02:4501237-4503981	G19833 v2.1		1	1	1	0	1	1	1	1	1	1	1	1	1	1	1	1	1	1	1	1	1	1	1	1	1	11	12	0.916667	0.0833333	0.152778	13	13	1	0	0	0.0763889	24	25	0.96	0.04	0.0768	0.00535301
Phvul.002G049301	Chr02:4591232-4593806	G19833 v2.1		1	1	1	1	1	1	1	1	1	0	1	1	1	1	1	1	1	1	0	1	1	1	1	1	1	11	12	0.916667	0.0833333	0.152778	12	13	0.923077	0.0769231	0.142012	0.147395	23	25	0.92	0.08	0.1472	-0.00132341
Phvul.002G049450	Chr02:4604312-4604877	G19833 v2.1		1	1	1	1	1	1	1	1	1	1	1	1	1	1	1	1	1	1	0	1	1	1	1	1	1	12	12	1	0	0	12	13	0.923077	0.0769231	0.142012	0.0710059	24	25	0.96	0.04	0.0768	0.0754438
Phvul.002G050301	Chr02:4659149-4659865	G19833 v2.1		1	1	1	1	1	0	1	1	1	1	0	1	1	1	1	1	1	1	1	1	1	1	1	1	0	10	12	0.833333	0.166667	0.277778	12	13	0.923077	0.0769231	0.142012	0.209895	22	25	0.88	0.12	0.2112	0.0061799
Phvul.002G051000	Chr02:4707285-4707684	G19833 v2.1		1	0	1	1	1	1	1	0	1	1	1	1	1	1	1	1	1	1	1	1	1	1	1	1	1	10	12	0.833333	0.166667	0.277778	13	13	1	0	0	0.138889	23	25	0.92	0.08	0.1472	0.0564614
Phvul.002G051300	Chr02:4721384-4722822	G19833 v2.1		1	1	1	1	1	1	1	1	1	1	1	1	1	1	1	1	1	1	1	1	1	1	1	1	1	12	12	1	0	0	13	13	1	0	0	0	25	25	1	0	0	#DIV/0!
Phvul.002G051400	Chr02:4727426-4728765	G19833 v2.1		1	1	1	1	1	1	1	1	1	1	1	1	1	1	1	1	1	1	1	1	1	1	1	1	1	12	12	1	0	0	13	13	1	0	0	0	25	25	1	0	0	#DIV/0!
Phvul.002G051900	Chr02:4765748-4766362	G19833 v2.1		1	1	1	1	1	1	1	1	1	1	1	1	1	1	1	1	1	1	1	1	1	1	1	1	1	12	12	1	0	0	13	13	1	0	0	0	25	25	1	0	0	#DIV/0!
Phvul.002G052300	Chr02:4782978-4783861	G19833 v2.1		1	1	1	1	1	1	0	1	1	1	1	1	0	0	1	1	1	0	0	1	1	1	0	0	1	11	12	0.916667	0.0833333	0.152778	7	13	0.538462	0.461538	0.497041	0.32491	18	25	0.72	0.28	0.4032	0.194173
Phvul.002G052800	Chr02:4814466-4815919	G19833 v2.1		1	1	1	1	1	1	1	1	1	1	1	1	1	1	1	1	1	0	1	1	1	1	1	1	1	12	12	1	0	0	12	13	0.923077	0.0769231	0.142012	0.0710059	24	25	0.96	0.04	0.0768	0.0754438
Phvul.002G053100	Chr02:4834288-4835064	G19833 v2.1		1	1	1	1	1	1	1	1	1	1	1	0	1	1	1	1	1	1	1	1	1	1	1	1	1	11	12	0.916667	0.0833333	0.152778	13	13	1	0	0	0.0763889	24	25	0.96	0.04	0.0768	0.00535301
Phvul.002G053500	Chr02:4865721-4866059	G19833 v2.1		1	1	1	1	1	1	1	1	1	1	1	1	1	1	1	1	1	1	1	1	1	1	1	1	1	12	12	1	0	0	13	13	1	0	0	0	25	25	1	0	0	#DIV/0!
Phvul.002G055425	Chr02:5551516-5552009	G19833 v2.1		1	1	1	1	1	1	1	1	1	1	1	1	1	1	1	1	1	1	1	1	1	1	1	1	1	12	12	1	0	0	13	13	1	0	0	0	25	25	1	0	0	#DIV/0!
Phvul.002G055700	Chr02:5761710-5763021	G19833 v2.1		1	1	1	1	1	1	1	1	1	1	1	1	1	1	1	1	1	1	1	1	1	1	1	1	1	12	12	1	0	0	13	13	1	0	0	0	25	25	1	0	0	#DIV/0!
Phvul.002G058600	Chr02:6248741-6252202	G19833 v2.1		1	1	1	1	1	1	0	1	1	1	1	1	1	1	1	1	1	1	1	1	1	1	1	1	1	11	12	0.916667	0.0833333	0.152778	13	13	1	0	0	0.0763889	24	25	0.96	0.04	0.0768	0.00535301
Phvul.002G058800	Chr02:6272298-6273314	G19833 v2.1		1	1	1	1	1	1	1	1	1	1	1	1	1	1	1	1	1	1	1	1	1	1	1	1	1	12	12	1	0	0	13	13	1	0	0	0	25	25	1	0	0	#DIV/0!
Phvul.002G058900	Chr02:6283151-6284729	G19833 v2.1		1	1	1	1	1	1	1	1	1	1	1	1	1	1	1	1	1	1	1	1	1	1	1	1	1	12	12	1	0	0	13	13	1	0	0	0	25	25	1	0	0	#DIV/0!
Phvul.002G061300	Chr02:7144496-7145687	G19833 v2.1		1	1	1	1	1	1	1	1	1	1	1	1	1	1	1	1	1	1	1	1	1	1	1	1	1	12	12	1	0	0	13	13	1	0	0	0	25	25	1	0	0	#DIV/0!
Phvul.002G062300	Chr02:7336299-7336469	G19833 v2.1		1	1	1	1	1	1	1	1	1	1	1	1	1	1	1	1	0	1	1	1	1	1	1	1	1	12	12	1	0	0	12	13	0.923077	0.0769231	0.142012	0.0710059	24	25	0.96	0.04	0.0768	0.0754438
Phvul.002G063800	Chr02:7606731-7613795	G19833 v2.1		1	0	0	0	0	1	1	1	0	0	0	0	1	1	1	1	1	1	1	1	1	1	1	1	1	4	12	0.333333	0.666667	0.444444	13	13	1	0	0	0.222222	17	25	0.68	0.32	0.4352	0.489379
Phvul.002G064232	Chr02:7726033-7726152	G19833 v2.1		1	1	1	1	1	1	1	1	1	1	1	1	1	1	1	1	1	1	1	1	1	1	1	1	1	12	12	1	0	0	13	13	1	0	0	0	25	25	1	0	0	#DIV/0!
Phvul.002G064700	Chr02:7851943-7852360	G19833 v2.1		1	1	1	1	1	1	1	0	1	1	1	1	1	1	1	1	1	1	1	1	1	1	1	1	1	11	12	0.916667	0.0833333	0.152778	13	13	1	0	0	0.0763889	24	25	0.96	0.04	0.0768	0.00535301
Phvul.002G065000	Chr02:7881314-7882166	G19833 v2.1		1	1	1	1	1	1	1	1	1	1	1	1	1	1	1	1	1	1	1	1	1	1	1	1	1	12	12	1	0	0	13	13	1	0	0	0	25	25	1	0	0	#DIV/0!
Phvul.002G065100	Chr02:7886557-7888638	G19833 v2.1		1	0	1	1	1	1	1	1	1	1	1	0	1	1	1	1	1	1	1	1	1	1	1	1	1	10	12	0.833333	0.166667	0.277778	13	13	1	0	0	0.138889	23	25	0.92	0.08	0.1472	0.0564614
Phvul.002G065814	Chr02:9131348-9133236	G19833 v2.1		1	1	1	1	1	1	1	1	1	1	1	1	1	0	1	1	1	1	1	1	1	1	1	1	1	12	12	1	0	0	12	13	0.923077	0.0769231	0.142012	0.0710059	24	25	0.96	0.04	0.0768	0.0754438
Phvul.002G065828	Chr02:9133250-9133819	G19833 v2.1		1	1	1	1	1	1	1	1	1	1	1	1	1	0	1	1	1	1	1	1	1	1	1	1	1	12	12	1	0	0	12	13	0.923077	0.0769231	0.142012	0.0710059	24	25	0.96	0.04	0.0768	0.0754438
Phvul.002G066200	Chr02:8983616-8983924	G19833 v2.1		1	1	1	1	1	1	1	1	1	1	0	1	1	1	1	1	1	1	1	1	0	1	1	1	0	11	12	0.916667	0.0833333	0.152778	11	13	0.846154	0.153846	0.260355	0.206566	22	25	0.88	0.12	0.2112	0.0219394
Phvul.002G066766	Chr02:7910996-7911502	G19833 v2.1		1	1	1	1	1	1	1	1	1	1	1	1	1	1	1	1	1	1	1	1	1	1	1	1	1	12	12	1	0	0	13	13	1	0	0	0	25	25	1	0	0	#DIV/0!
Phvul.002G068400	Chr02:8279861-8283318	G19833 v2.1		1	1	1	1	1	1	1	0	1	1	0	1	1	1	1	1	1	0	1	1	0	1	1	1	0	10	12	0.833333	0.166667	0.277778	10	13	0.769231	0.230769	0.35503	0.316404	20	25	0.8	0.2	0.32	0.0112385
Phvul.002G069001	Chr02:9817982-9818656	G19833 v2.1		1	1	1	1	1	1	1	1	1	1	1	1	1	1	1	1	0	1	1	1	1	1	1	1	1	12	12	1	0	0	12	13	0.923077	0.0769231	0.142012	0.0710059	24	25	0.96	0.04	0.0768	0.0754438
Phvul.002G069801	Chr02:8046836-8050106	G19833 v2.1		1	1	1	1	1	1	1	1	0	1	1	1	1	1	1	1	1	1	1	1	1	1	1	1	1	11	12	0.916667	0.0833333	0.152778	13	13	1	0	0	0.0763889	24	25	0.96	0.04	0.0768	0.00535301
Phvul.002G071700	Chr02:10473896-10474210	G19833 v2.1		1	1	1	1	1	1	1	1	1	1	1	1	1	1	1	1	1	1	1	1	1	1	1	1	0	12	12	1	0	0	12	13	0.923077	0.0769231	0.142012	0.0710059	24	25	0.96	0.04	0.0768	0.0754438
Phvul.002G074700	Chr02:11217976-11220600	G19833 v2.1		1	1	1	1	1	1	1	1	1	1	1	0	1	1	1	1	1	1	1	1	1	1	1	1	1	11	12	0.916667	0.0833333	0.152778	13	13	1	0	0	0.0763889	24	25	0.96	0.04	0.0768	0.00535301
Phvul.002G075600	Chr02:11485888-11486548	G19833 v2.1		1	1	1	1	1	1	1	1	1	1	1	1	1	1	1	1	1	1	1	1	1	1	1	1	1	12	12	1	0	0	13	13	1	0	0	0	25	25	1	0	0	#DIV/0!
Phvul.002G075700	Chr02:11488857-11489090	G19833 v2.1		1	1	1	1	1	1	1	1	1	1	1	1	1	1	1	1	1	1	1	1	1	1	1	1	1	12	12	1	0	0	13	13	1	0	0	0	25	25	1	0	0	#DIV/0!
Phvul.002G076300	Chr02:11722328-11723021	G19833 v2.1		1	1	1	1	1	1	1	1	1	1	1	1	1	1	1	1	0	1	1	1	1	1	1	1	1	12	12	1	0	0	12	13	0.923077	0.0769231	0.142012	0.0710059	24	25	0.96	0.04	0.0768	0.0754438
Phvul.002G076400	Chr02:11735835-11737094	G19833 v2.1		1	1	1	1	1	1	1	1	1	1	1	1	0	1	1	1	0	1	1	0	1	1	1	1	1	12	12	1	0	0	10	13	0.769231	0.230769	0.35503	0.177515	22	25	0.88	0.12	0.2112	0.159494
Phvul.002G081350	Chr02:12739768-12740164	G19833 v2.1		1	1	1	1	1	1	1	1	1	1	1	1	1	1	1	1	1	1	1	1	1	1	1	1	0	12	12	1	0	0	12	13	0.923077	0.0769231	0.142012	0.0710059	24	25	0.96	0.04	0.0768	0.0754438
Phvul.002G081700	Chr02:12914711-12916277	G19833 v2.1		0	0	0	0	0	0	0	0	0	0	0	0	1	1	1	1	1	1	1	1	1	1	1	1	1	0	12	0	1	0	13	13	1	0	0	0	13	25	0.52	0.48	0.4992	1
Phvul.002G081800	Chr02:12921866-12922270	G19833 v2.1		1	1	1	1	1	1	1	1	1	1	1	1	1	1	1	1	1	1	1	1	1	1	1	1	1	12	12	1	0	0	13	13	1	0	0	0	25	25	1	0	0	#DIV/0!
Phvul.002G081900	Chr02:12923945-12924349	G19833 v2.1		0	1	1	1	1	1	1	1	1	1	1	1	1	1	1	1	1	1	1	1	1	1	1	1	1	11	12	0.916667	0.0833333	0.152778	13	13	1	0	0	0.0763889	24	25	0.96	0.04	0.0768	0.00535301
Phvul.002G082500	Chr02:13023599-13026973	G19833 v2.1		1	1	0	0	0	1	0	1	1	0	0	1	1	1	1	1	1	1	1	1	1	1	1	1	1	6	12	0.5	0.5	0.5	13	13	1	0	0	0.25	19	25	0.76	0.24	0.3648	0.314693
Phvul.002G085800	Chr02:13849934-13850737	G19833 v2.1		1	1	1	0	0	1	1	1	0	0	1	1	1	1	1	1	1	1	1	1	1	1	1	1	1	8	12	0.666667	0.333333	0.444444	13	13	1	0	0	0.222222	21	25	0.84	0.16	0.2688	0.17328
Phvul.002G088400	Chr02:14618729-14620193	G19833 v2.1		1	1	1	1	1	1	1	1	1	1	1	1	1	1	1	1	0	1	1	1	1	1	1	1	1	12	12	1	0	0	12	13	0.923077	0.0769231	0.142012	0.0710059	24	25	0.96	0.04	0.0768	0.0754438
Phvul.002G089900	Chr02:15551830-15552285	G19833 v2.1		1	1	1	1	1	1	0	1	1	1	1	1	1	1	1	1	1	1	1	1	1	1	1	1	1	11	12	0.916667	0.0833333	0.152778	13	13	1	0	0	0.0763889	24	25	0.96	0.04	0.0768	0.00535301
Phvul.002G090400	Chr02:15662783-15662923	G19833 v2.1		1	1	1	1	1	0	1	0	1	1	1	1	0	1	0	1	0	1	1	0	1	1	1	1	1	10	12	0.833333	0.166667	0.277778	9	13	0.692308	0.307692	0.426036	0.351907	19	25	0.76	0.24	0.3648	0.0353436
Phvul.002G090600	Chr02:15677963-15678076	G19833 v2.1		1	1	1	1	1	1	1	1	1	1	1	1	1	1	1	1	1	1	1	1	1	1	1	1	1	12	12	1	0	0	13	13	1	0	0	0	25	25	1	0	0	#DIV/0!
Phvul.002G092000	Chr02:16211290-16212295	G19833 v2.1		1	1	0	1	1	1	1	1	0	1	1	1	1	1	1	1	1	1	1	1	1	1	1	1	1	10	12	0.833333	0.166667	0.277778	13	13	1	0	0	0.138889	23	25	0.92	0.08	0.1472	0.0564614
Phvul.002G093400	Chr02:17207687-17207923	G19833 v2.1		1	1	1	1	0	1	1	1	1	1	1	1	1	1	1	1	1	1	1	1	1	1	1	1	1	11	12	0.916667	0.0833333	0.152778	13	13	1	0	0	0.0763889	24	25	0.96	0.04	0.0768	0.00535301
Phvul.002G093500	Chr02:17211780-17217776	G19833 v2.1		0	1	1	1	1	1	1	1	1	1	1	1	1	1	1	1	1	1	1	1	1	1	1	1	1	11	12	0.916667	0.0833333	0.152778	13	13	1	0	0	0.0763889	24	25	0.96	0.04	0.0768	0.00535301
Phvul.002G093700	Chr02:17244441-17245768	G19833 v2.1		1	1	1	1	1	1	1	1	1	1	1	1	1	1	1	1	1	1	1	1	1	1	1	1	1	12	12	1	0	0	13	13	1	0	0	0	25	25	1	0	0	#DIV/0!
Phvul.002G093900	Chr02:17289095-17289790	G19833 v2.1		1	1	1	1	1	1	1	1	1	1	0	1	1	1	1	1	1	1	1	1	1	1	1	1	1	11	12	0.916667	0.0833333	0.152778	13	13	1	0	0	0.0763889	24	25	0.96	0.04	0.0768	0.00535301
Phvul.002G094500	Chr02:17461347-17462450	G19833 v2.1		0	1	1	1	1	0	1	0	1	0	1	1	1	1	1	1	1	1	1	1	1	1	1	1	1	8	12	0.666667	0.333333	0.444444	13	13	1	0	0	0.222222	21	25	0.84	0.16	0.2688	0.17328
Phvul.002G096100	Chr02:18009621-18011428	G19833 v2.1		1	1	0	1	1	0	1	1	0	1	1	1	1	1	1	1	1	1	1	1	1	1	1	1	1	9	12	0.75	0.25	0.375	13	13	1	0	0	0.1875	22	25	0.88	0.12	0.2112	0.112216
Phvul.002G096300	Chr02:18129243-18130139	G19833 v2.1		1	1	1	1	1	1	1	1	1	1	1	1	0	0	0	0	1	0	0	0	1	1	1	0	0	12	12	1	0	0	4	13	0.307692	0.692308	0.426036	0.213018	16	25	0.64	0.36	0.4608	0.537722
Phvul.002G102100	Chr02:19073693-19077041	G19833 v2.1		0	1	1	1	1	1	1	1	1	1	1	1	1	1	1	1	1	1	1	1	1	1	1	1	1	11	12	0.916667	0.0833333	0.152778	13	13	1	0	0	0.0763889	24	25	0.96	0.04	0.0768	0.00535301
Phvul.002G102500	Chr02:21659524-21663748	G19833 v2.1		0	1	1	1	1	1	1	1	1	1	1	1	1	1	1	1	1	1	1	1	1	1	1	1	1	11	12	0.916667	0.0833333	0.152778	13	13	1	0	0	0.0763889	24	25	0.96	0.04	0.0768	0.00535301
Phvul.002G102700	Chr02:21739728-21742104	G19833 v2.1		1	1	0	1	1	1	0	1	1	1	1	0	1	1	1	1	1	1	1	1	1	1	1	1	1	9	12	0.75	0.25	0.375	13	13	1	0	0	0.1875	22	25	0.88	0.12	0.2112	0.112216
Phvul.002G102750	Chr02:21789628-21790336	G19833 v2.1		1	1	1	1	1	1	1	1	1	1	1	1	1	1	1	1	1	1	1	1	1	1	1	1	1	12	12	1	0	0	13	13	1	0	0	0	25	25	1	0	0	#DIV/0!
Phvul.002G103000	Chr02:21971465-21975414	G19833 v2.1		1	1	0	0	0	1	0	0	0	0	0	1	1	1	1	1	1	1	1	1	1	1	1	1	1	4	12	0.333333	0.666667	0.444444	13	13	1	0	0	0.222222	17	25	0.68	0.32	0.4352	0.489379
Phvul.002G104300	Chr02:22270553-22270999	G19833 v2.1		1	1	1	1	1	1	1	1	1	1	1	1	1	1	1	1	1	1	1	1	1	1	1	1	1	12	12	1	0	0	13	13	1	0	0	0	25	25	1	0	0	#DIV/0!
Phvul.002G104600	Chr02:22283352-22284084	G19833 v2.1		1	1	1	1	1	1	1	1	1	1	1	1	1	1	1	1	1	1	1	1	1	1	1	1	1	12	12	1	0	0	13	13	1	0	0	0	25	25	1	0	0	#DIV/0!
Phvul.002G105700	Chr02:22505974-22507519	G19833 v2.1		1	1	1	1	1	1	1	1	1	1	1	1	1	1	1	1	1	1	1	1	1	1	1	1	1	12	12	1	0	0	13	13	1	0	0	0	25	25	1	0	0	#DIV/0!
Phvul.002G107400	Chr02:22958985-22972711	G19833 v2.1		1	1	1	1	1	1	0	1	0	1	1	1	1	1	1	1	1	1	1	1	1	1	1	1	1	10	12	0.833333	0.166667	0.277778	13	13	1	0	0	0.138889	23	25	0.92	0.08	0.1472	0.0564614
Phvul.002G107800	Chr02:23024776-23026523	G19833 v2.1		1	1	1	1	1	1	1	1	1	0	1	1	1	1	1	1	1	1	1	1	1	1	1	1	1	11	12	0.916667	0.0833333	0.152778	13	13	1	0	0	0.0763889	24	25	0.96	0.04	0.0768	0.00535301
Phvul.002G108100	Chr02:23089942-23091386	G19833 v2.1		1	1	1	1	1	0	1	1	1	0	1	1	1	1	1	1	1	1	1	1	1	1	1	1	1	10	12	0.833333	0.166667	0.277778	13	13	1	0	0	0.138889	23	25	0.92	0.08	0.1472	0.0564614
Phvul.002G108300	Chr02:23114335-23118101	G19833 v2.1		1	1	1	1	1	0	1	1	1	0	1	1	1	1	1	0	1	1	1	1	1	1	0	1	1	10	12	0.833333	0.166667	0.277778	11	13	0.846154	0.153846	0.260355	0.269066	21	25	0.84	0.16	0.2688	-0.000991085
Phvul.002G109800	Chr02:23540411-23543613	G19833 v2.1		0	1	1	1	1	1	1	1	1	1	1	1	1	1	1	1	1	1	1	1	1	1	1	1	1	11	12	0.916667	0.0833333	0.152778	13	13	1	0	0	0.0763889	24	25	0.96	0.04	0.0768	0.00535301
Phvul.002G114000	Chr02:24414054-24414950	G19833 v2.1		1	1	1	1	1	1	1	1	1	1	1	0	1	1	1	1	1	1	1	1	1	1	1	1	1	11	12	0.916667	0.0833333	0.152778	13	13	1	0	0	0.0763889	24	25	0.96	0.04	0.0768	0.00535301
Phvul.002G114300	Chr02:24474687-24474893	G19833 v2.1		1	1	1	1	1	1	1	1	1	1	1	1	1	1	1	1	0	1	1	1	1	1	1	1	1	12	12	1	0	0	12	13	0.923077	0.0769231	0.142012	0.0710059	24	25	0.96	0.04	0.0768	0.0754438
Phvul.002G114600	Chr02:24537783-24542541	G19833 v2.1		0	0	1	1	1	0	1	1	1	1	1	0	1	1	1	1	1	1	1	1	1	1	1	1	1	8	12	0.666667	0.333333	0.444444	13	13	1	0	0	0.222222	21	25	0.84	0.16	0.2688	0.17328
Phvul.002G115700	Chr02:24770509-24771096	G19833 v2.1		1	1	1	1	1	1	1	1	1	1	1	1	1	1	1	1	1	1	1	1	1	1	1	1	1	12	12	1	0	0	13	13	1	0	0	0	25	25	1	0	0	#DIV/0!
Phvul.002G116100	Chr02:24801186-24801485	G19833 v2.1		1	1	1	1	1	0	1	1	1	1	1	1	0	0	0	0	0	0	0	0	0	0	0	1	0	11	12	0.916667	0.0833333	0.152778	1	13	0.0769231	0.923077	0.142012	0.147395	12	25	0.48	0.52	0.4992	0.704738
Phvul.002G116500	Chr02:24882909-24885168	G19833 v2.1		1	1	1	1	1	1	1	1	1	1	1	1	0	0	0	0	0	0	0	0	0	1	0	0	0	12	12	1	0	0	1	13	0.0769231	0.923077	0.142012	0.0710059	13	25	0.52	0.48	0.4992	0.857761
Phvul.002G118300	Chr02:25233039-25236720	G19833 v2.1		1	1	1	1	1	1	1	1	1	1	1	1	1	1	1	1	1	1	1	1	1	1	1	1	1	12	12	1	0	0	13	13	1	0	0	0	25	25	1	0	0	#DIV/0!
Phvul.002G120000	Chr02:25548272-25550071	G19833 v2.1		1	1	1	1	1	1	1	1	1	1	1	1	1	0	1	0	1	1	1	1	1	1	0	0	1	12	12	1	0	0	9	13	0.692308	0.307692	0.426036	0.213018	21	25	0.84	0.16	0.2688	0.207523
Phvul.002G120901	Chr02:25720961-25728147	G19833 v2.1		0	1	1	1	1	1	1	1	1	1	1	1	1	1	1	1	1	1	1	1	1	1	1	1	1	11	12	0.916667	0.0833333	0.152778	13	13	1	0	0	0.0763889	24	25	0.96	0.04	0.0768	0.00535301
Phvul.002G123400	Chr02:26199483-26199953	G19833 v2.1		1	1	1	1	1	1	1	1	1	1	1	1	1	1	1	1	1	0	1	1	1	1	1	1	1	12	12	1	0	0	12	13	0.923077	0.0769231	0.142012	0.0710059	24	25	0.96	0.04	0.0768	0.0754438
Phvul.002G124300	Chr02:26307054-26313927	G19833 v2.1		1	0	1	0	1	0	1	0	1	0	0	0	1	1	1	1	1	1	1	1	0	1	1	1	1	5	12	0.416667	0.583333	0.486111	12	13	0.923077	0.0769231	0.142012	0.314061	17	25	0.68	0.32	0.4352	0.278351
Phvul.002G125700	Chr02:26580615-26580842	G19833 v2.1		1	1	1	1	1	1	1	1	1	1	1	1	1	1	0	1	0	1	0	1	1	1	1	1	1	12	12	1	0	0	10	13	0.769231	0.230769	0.35503	0.177515	22	25	0.88	0.12	0.2112	0.159494
Phvul.002G125801	Chr02:26610281-26610786	G19833 v2.1		1	1	1	1	1	1	1	1	1	1	1	1	1	1	1	1	1	1	0	1	1	1	1	1	1	12	12	1	0	0	12	13	0.923077	0.0769231	0.142012	0.0710059	24	25	0.96	0.04	0.0768	0.0754438
Phvul.002G125900	Chr02:26654301-26654821	G19833 v2.1		1	1	1	1	1	1	1	1	1	1	1	1	1	1	1	1	1	0	1	1	1	1	1	1	1	12	12	1	0	0	12	13	0.923077	0.0769231	0.142012	0.0710059	24	25	0.96	0.04	0.0768	0.0754438
Phvul.002G126000	Chr02:26724113-26724667	G19833 v2.1		1	1	0	1	1	1	1	1	1	1	1	1	1	1	1	1	1	1	1	1	1	1	1	1	1	11	12	0.916667	0.0833333	0.152778	13	13	1	0	0	0.0763889	24	25	0.96	0.04	0.0768	0.00535301
Phvul.002G126100	Chr02:26726180-26728487	G19833 v2.1		1	1	1	1	1	1	1	1	1	1	1	1	1	0	1	0	1	1	1	1	1	1	1	0	1	12	12	1	0	0	10	13	0.769231	0.230769	0.35503	0.177515	22	25	0.88	0.12	0.2112	0.159494
Phvul.002G126200	Chr02:26728908-26731648	G19833 v2.1		1	1	1	1	1	1	1	1	1	1	1	1	1	0	1	0	1	1	1	1	1	1	1	0	1	12	12	1	0	0	10	13	0.769231	0.230769	0.35503	0.177515	22	25	0.88	0.12	0.2112	0.159494
Phvul.002G129200	Chr02:27169060-27172869	G19833 v2.1		1	1	0	1	1	0	0	1	0	1	0	1	1	1	1	1	1	1	1	1	1	1	1	1	1	7	12	0.583333	0.416667	0.486111	13	13	1	0	0	0.243056	20	25	0.8	0.2	0.32	0.240451
Phvul.002G129400	Chr02:27229275-27232355	G19833 v2.1		1	1	0	1	1	0	0	1	0	1	0	1	1	1	1	1	1	1	1	1	1	1	1	1	1	7	12	0.583333	0.416667	0.486111	13	13	1	0	0	0.243056	20	25	0.8	0.2	0.32	0.240451
Phvul.002G129500	Chr02:27235064-27238243	G19833 v2.1		1	1	1	1	1	0	0	1	0	1	1	1	1	1	1	1	1	1	1	1	1	1	1	1	1	9	12	0.75	0.25	0.375	13	13	1	0	0	0.1875	22	25	0.88	0.12	0.2112	0.112216
Phvul.002G129566	Chr02:27257427-27258875	G19833 v2.1		1	1	1	1	1	0	0	1	0	1	1	1	1	1	1	1	1	1	1	1	1	1	1	1	1	9	12	0.75	0.25	0.375	13	13	1	0	0	0.1875	22	25	0.88	0.12	0.2112	0.112216
Phvul.002G129800	Chr02:27290920-27291258	G19833 v2.1		1	1	0	1	0	1	1	1	1	1	1	1	1	1	1	1	1	1	1	1	1	1	1	1	1	10	12	0.833333	0.166667	0.277778	13	13	1	0	0	0.138889	23	25	0.92	0.08	0.1472	0.0564614
Phvul.002G129900	Chr02:27295732-27299541	G19833 v2.1		1	1	0	1	0	1	1	1	1	1	1	1	1	1	1	1	1	1	1	1	1	1	1	1	1	10	12	0.833333	0.166667	0.277778	13	13	1	0	0	0.138889	23	25	0.92	0.08	0.1472	0.0564614
Phvul.002G130000	Chr02:27306626-27310531	G19833 v2.1		1	1	0	1	0	1	1	1	1	1	1	1	1	1	1	1	1	1	1	1	1	1	1	1	1	10	12	0.833333	0.166667	0.277778	13	13	1	0	0	0.138889	23	25	0.92	0.08	0.1472	0.0564614
Phvul.002G130200	Chr02:27328899-27329304	G19833 v2.1		1	1	0	1	0	1	1	1	1	1	0	1	1	1	1	1	1	1	1	1	1	1	1	1	1	9	12	0.75	0.25	0.375	13	13	1	0	0	0.1875	22	25	0.88	0.12	0.2112	0.112216
Phvul.002G130300	Chr02:27338024-27340744	G19833 v2.1		1	1	1	1	0	1	1	1	1	1	1	1	1	1	1	1	1	1	1	1	1	1	1	1	1	11	12	0.916667	0.0833333	0.152778	13	13	1	0	0	0.0763889	24	25	0.96	0.04	0.0768	0.00535301
Phvul.002G130400	Chr02:27367582-27370366	G19833 v2.1		0	1	0	1	1	0	0	0	0	0	1	1	1	1	1	1	1	1	1	1	1	1	1	1	1	5	12	0.416667	0.583333	0.486111	13	13	1	0	0	0.243056	18	25	0.72	0.28	0.4032	0.397184
Phvul.002G130500	Chr02:27398103-27401760	G19833 v2.1		0	1	1	0	0	1	1	0	0	0	1	1	1	1	1	1	1	1	1	1	1	1	1	1	1	6	12	0.5	0.5	0.5	13	13	1	0	0	0.25	19	25	0.76	0.24	0.3648	0.314693
Phvul.002G130600	Chr02:27418264-27425398	G19833 v2.1		0	0	1	0	1	1	1	0	0	0	1	1	1	1	1	1	1	1	1	1	1	1	1	1	1	6	12	0.5	0.5	0.5	13	13	1	0	0	0.25	19	25	0.76	0.24	0.3648	0.314693
Phvul.002G130666	Chr02:27445769-27447599	G19833 v2.1		0	0	0	0	0	0	0	0	0	0	0	0	1	1	1	1	1	1	1	1	1	1	1	1	1	0	12	0	1	0	13	13	1	0	0	0	13	25	0.52	0.48	0.4992	1
Phvul.002G130732	Chr02:27447674-27449203	G19833 v2.1		0	0	0	0	0	0	0	0	0	0	0	0	1	1	1	1	1	1	1	1	1	1	1	1	1	0	12	0	1	0	13	13	1	0	0	0	13	25	0.52	0.48	0.4992	1
Phvul.002G130800	Chr02:27450545-27452967	G19833 v2.1		0	0	0	0	0	0	0	0	0	0	0	0	1	1	1	1	1	1	1	1	1	1	1	1	1	0	12	0	1	0	13	13	1	0	0	0	13	25	0.52	0.48	0.4992	1
Phvul.002G130900	Chr02:27472491-27473967	G19833 v2.1		0	0	0	0	0	0	0	0	1	0	0	0	1	1	1	1	1	1	1	1	1	1	1	1	1	1	12	0.0833333	0.916667	0.152778	13	13	1	0	0	0.0763889	14	25	0.56	0.44	0.4928	0.84499
Phvul.002G131000	Chr02:27489779-27493234	G19833 v2.1		1	1	1	1	1	1	1	1	1	1	1	1	1	1	0	1	1	1	1	1	1	1	1	1	1	12	12	1	0	0	12	13	0.923077	0.0769231	0.142012	0.0710059	24	25	0.96	0.04	0.0768	0.0754438
Phvul.002G131100	Chr02:27498551-27502193	G19833 v2.1		1	1	1	1	1	1	1	1	1	1	0	1	0	1	1	1	1	1	1	0	1	1	1	1	1	11	12	0.916667	0.0833333	0.152778	11	13	0.846154	0.153846	0.260355	0.206566	22	25	0.88	0.12	0.2112	0.0219394
Phvul.002G131200	Chr02:27529053-27534907	G19833 v2.1		1	1	1	1	1	1	1	1	1	1	1	1	0	1	1	1	1	1	1	0	1	1	1	1	1	12	12	1	0	0	11	13	0.846154	0.153846	0.260355	0.130178	23	25	0.92	0.08	0.1472	0.115642
Phvul.002G133900	Chr02:27774782-27775297	G19833 v2.1		1	1	1	1	1	1	1	1	1	1	1	1	0	1	1	1	1	0	1	1	1	1	1	1	1	12	12	1	0	0	11	13	0.846154	0.153846	0.260355	0.130178	23	25	0.92	0.08	0.1472	0.115642
Phvul.002G134500	Chr02:27884355-27885924	G19833 v2.1		1	0	0	0	0	0	0	0	0	0	0	0	0	0	1	1	1	1	0	0	1	1	1	1	0	1	12	0.0833333	0.916667	0.152778	8	13	0.615385	0.384615	0.473373	0.313075	9	25	0.36	0.64	0.4608	0.320583
Phvul.002G134600	Chr02:27904503-27906837	G19833 v2.1		1	1	1	1	1	1	1	1	1	1	1	1	0	0	1	1	1	1	1	0	1	1	1	1	1	12	12	1	0	0	10	13	0.769231	0.230769	0.35503	0.177515	22	25	0.88	0.12	0.2112	0.159494
Phvul.002G134900	Chr02:27943009-27950368	G19833 v2.1		1	1	1	0	1	0	1	1	1	1	1	1	1	1	1	1	1	1	0	1	0	1	1	1	0	10	12	0.833333	0.166667	0.277778	10	13	0.769231	0.230769	0.35503	0.316404	20	25	0.8	0.2	0.32	0.0112385
Phvul.002G135400	Chr02:27998630-28005955	G19833 v2.1		1	1	1	0	1	1	1	1	0	0	1	0	1	1	1	1	1	1	0	1	0	1	1	1	0	8	12	0.666667	0.333333	0.444444	10	13	0.769231	0.230769	0.35503	0.399737	18	25	0.72	0.28	0.4032	0.00858875
Phvul.002G136000	Chr02:28087643-28099957	G19833 v2.1		1	0	1	0	1	1	1	1	1	0	1	1	1	1	1	1	1	1	0	1	0	1	1	1	1	9	12	0.75	0.25	0.375	11	13	0.846154	0.153846	0.260355	0.317678	20	25	0.8	0.2	0.32	0.00725777
Phvul.002G136900	Chr02:28215574-28218531	G19833 v2.1		1	1	1	1	1	1	1	1	1	1	1	1	1	1	1	1	1	1	1	1	1	1	1	1	1	12	12	1	0	0	13	13	1	0	0	0	25	25	1	0	0	#DIV/0!
Phvul.002G138800	Chr02:28948226-28948615	G19833 v2.1		1	1	1	1	1	1	1	1	1	1	1	1	1	1	1	1	1	1	1	1	1	1	1	1	1	12	12	1	0	0	13	13	1	0	0	0	25	25	1	0	0	#DIV/0!
Phvul.002G141100	Chr02:28785024-28785782	G19833 v2.1		0	1	1	1	1	1	1	1	1	1	1	1	1	1	1	1	1	1	1	1	1	1	1	1	1	11	12	0.916667	0.0833333	0.152778	13	13	1	0	0	0.0763889	24	25	0.96	0.04	0.0768	0.00535301
Phvul.002G141400	Chr02:28802702-28807659	G19833 v2.1		1	1	1	0	1	1	1	0	1	0	1	1	1	1	1	1	1	1	1	1	1	1	1	1	1	9	12	0.75	0.25	0.375	13	13	1	0	0	0.1875	22	25	0.88	0.12	0.2112	0.112216
Phvul.002G142300	Chr02:28934794-28937623	G19833 v2.1		0	1	0	0	0	0	1	0	1	0	1	1	1	1	1	1	1	1	1	1	1	1	1	1	1	5	12	0.416667	0.583333	0.486111	13	13	1	0	0	0.243056	18	25	0.72	0.28	0.4032	0.397184
Phvul.002G142400	Chr02:28942271-28943037	G19833 v2.1		1	1	1	1	1	1	1	1	1	1	1	1	1	1	1	1	1	1	1	1	1	1	1	1	1	12	12	1	0	0	13	13	1	0	0	0	25	25	1	0	0	#DIV/0!
Phvul.002G143866	Chr02:29225608-29239030	G19833 v2.1		0	1	1	1	1	1	1	1	1	1	1	1	1	1	1	1	1	1	1	1	1	1	1	1	1	11	12	0.916667	0.0833333	0.152778	13	13	1	0	0	0.0763889	24	25	0.96	0.04	0.0768	0.00535301
Phvul.002G144100	Chr02:29272897-29273626	G19833 v2.1		1	1	1	1	0	0	1	1	0	1	1	1	1	1	1	1	1	1	1	1	1	1	1	1	1	9	12	0.75	0.25	0.375	13	13	1	0	0	0.1875	22	25	0.88	0.12	0.2112	0.112216
Phvul.002G144200	Chr02:29269216-29270007	G19833 v2.1		0	1	0	0	1	0	1	0	1	0	1	0	1	1	1	1	1	1	1	1	1	1	1	1	1	5	12	0.416667	0.583333	0.486111	13	13	1	0	0	0.243056	18	25	0.72	0.28	0.4032	0.397184
Phvul.002G144201	Chr02:29284627-29285418	G19833 v2.1		0	1	0	0	1	0	1	1	1	0	1	0	1	1	1	1	1	1	1	1	1	1	1	1	1	6	12	0.5	0.5	0.5	13	13	1	0	0	0.25	19	25	0.76	0.24	0.3648	0.314693
Phvul.002G144800	Chr02:29370972-29372661	G19833 v2.1		1	1	1	1	1	1	1	1	1	1	1	1	1	1	1	1	1	1	1	1	1	1	1	1	1	12	12	1	0	0	13	13	1	0	0	0	25	25	1	0	0	#DIV/0!
Phvul.002G147400	Chr02:29742014-29746959	G19833 v2.1		1	1	1	1	1	1	1	1	1	1	1	1	1	1	1	1	1	0	1	1	1	1	1	1	1	12	12	1	0	0	12	13	0.923077	0.0769231	0.142012	0.0710059	24	25	0.96	0.04	0.0768	0.0754438
Phvul.002G147500	Chr02:29751842-29754087	G19833 v2.1		1	1	1	1	1	1	1	1	1	1	1	1	1	1	1	1	1	1	0	1	0	1	1	1	1	12	12	1	0	0	11	13	0.846154	0.153846	0.260355	0.130178	23	25	0.92	0.08	0.1472	0.115642
Phvul.002G148200	Chr02:29910086-29910955	G19833 v2.1		1	1	1	1	1	1	1	1	1	1	1	1	1	1	1	1	1	0	1	1	1	1	1	1	1	12	12	1	0	0	12	13	0.923077	0.0769231	0.142012	0.0710059	24	25	0.96	0.04	0.0768	0.0754438
Phvul.002G148900	Chr02:30045238-30045987	G19833 v2.1		1	1	1	1	1	1	1	1	1	1	1	1	1	1	1	1	1	1	1	1	1	1	1	1	0	12	12	1	0	0	12	13	0.923077	0.0769231	0.142012	0.0710059	24	25	0.96	0.04	0.0768	0.0754438
Phvul.002G149300	Chr02:30136502-30141036	G19833 v2.1		1	1	1	1	1	1	1	1	1	1	1	1	1	1	1	1	1	1	1	1	1	1	1	1	1	12	12	1	0	0	13	13	1	0	0	0	25	25	1	0	0	#DIV/0!
Phvul.002G149800	Chr02:30294712-30297192	G19833 v2.1		1	1	1	1	1	1	1	1	1	1	1	1	1	1	1	1	1	1	1	1	1	1	1	1	1	12	12	1	0	0	13	13	1	0	0	0	25	25	1	0	0	#DIV/0!
Phvul.002G150100	Chr02:30324850-30325563	G19833 v2.1		1	1	1	1	1	1	1	1	1	1	1	1	1	1	1	1	1	1	1	1	1	1	1	1	1	12	12	1	0	0	13	13	1	0	0	0	25	25	1	0	0	#DIV/0!
Phvul.002G154000	Chr02:30842289-30842795	G19833 v2.1		1	1	1	1	1	1	1	0	1	1	1	1	1	1	1	1	1	1	1	1	1	1	1	1	1	11	12	0.916667	0.0833333	0.152778	13	13	1	0	0	0.0763889	24	25	0.96	0.04	0.0768	0.00535301
Phvul.002G155500	Chr02:30971713-30972773	G19833 v2.1		1	1	1	1	1	1	1	1	1	1	1	1	1	1	1	1	1	1	1	1	1	1	1	1	1	12	12	1	0	0	13	13	1	0	0	0	25	25	1	0	0	#DIV/0!
Phvul.002G156000	Chr02:31053506-31056642	G19833 v2.1		1	1	1	1	1	1	1	1	0	0	1	0	1	1	1	1	1	1	1	1	1	1	1	1	1	9	12	0.75	0.25	0.375	13	13	1	0	0	0.1875	22	25	0.88	0.12	0.2112	0.112216
Phvul.002G156100	Chr02:31066221-31067136	G19833 v2.1		1	1	1	1	1	0	1	1	1	1	1	1	1	1	1	1	1	1	1	1	1	1	1	1	1	11	12	0.916667	0.0833333	0.152778	13	13	1	0	0	0.0763889	24	25	0.96	0.04	0.0768	0.00535301
Phvul.002G156200	Chr02:31090547-31096362	G19833 v2.1		1	1	1	0	1	1	1	1	1	0	1	1	1	1	1	1	1	1	1	1	1	1	1	1	1	10	12	0.833333	0.166667	0.277778	13	13	1	0	0	0.138889	23	25	0.92	0.08	0.1472	0.0564614
Phvul.002G156300	Chr02:31109595-31110865	G19833 v2.1		0	0	0	0	0	0	1	0	0	0	1	0	1	1	1	1	1	1	1	1	1	1	1	1	1	2	12	0.166667	0.833333	0.277778	13	13	1	0	0	0.138889	15	25	0.6	0.4	0.48	0.710648
Phvul.002G158700	Chr02:31332558-31334644	G19833 v2.1		1	1	0	1	1	1	1	1	1	1	1	0	1	1	1	1	1	1	1	1	1	1	1	1	1	10	12	0.833333	0.166667	0.277778	13	13	1	0	0	0.138889	23	25	0.92	0.08	0.1472	0.0564614
Phvul.002G159300	Chr02:31402666-31406972	G19833 v2.1		0	1	1	1	1	1	1	1	1	1	1	1	1	1	1	1	1	1	1	1	1	1	1	1	1	11	12	0.916667	0.0833333	0.152778	13	13	1	0	0	0.0763889	24	25	0.96	0.04	0.0768	0.00535301
Phvul.002G160100	Chr02:31483555-31484531	G19833 v2.1		1	1	1	1	0	1	1	1	1	1	1	0	1	1	1	1	1	1	1	1	1	1	1	1	1	10	12	0.833333	0.166667	0.277778	13	13	1	0	0	0.138889	23	25	0.92	0.08	0.1472	0.0564614
Phvul.002G162900	Chr02:31761741-31768492	G19833 v2.1		1	1	1	1	1	1	1	1	1	1	1	1	1	1	1	1	1	1	1	1	1	1	1	1	1	12	12	1	0	0	13	13	1	0	0	0	25	25	1	0	0	#DIV/0!
Phvul.002G163000	Chr02:31771848-31774402	G19833 v2.1		1	1	1	1	1	1	1	1	1	1	1	1	0	1	1	1	1	1	1	1	1	1	1	1	1	12	12	1	0	0	12	13	0.923077	0.0769231	0.142012	0.0710059	24	25	0.96	0.04	0.0768	0.0754438
Phvul.002G163100	Chr02:31775829-31779614	G19833 v2.1		1	0	0	0	0	0	0	0	0	0	0	0	1	1	1	1	1	1	1	1	1	1	1	1	1	1	12	0.0833333	0.916667	0.152778	13	13	1	0	0	0.0763889	14	25	0.56	0.44	0.4928	0.84499
Phvul.002G163400	Chr02:31801904-31803452	G19833 v2.1		1	0	0	0	0	0	0	0	0	0	0	0	0	0	0	0	0	0	1	0	0	1	0	0	0	1	12	0.0833333	0.916667	0.152778	2	13	0.153846	0.846154	0.260355	0.206566	3	25	0.12	0.88	0.2112	0.0219394
Phvul.002G163500	Chr02:31811502-31813537	G19833 v2.1		1	0	1	1	1	1	1	1	1	1	1	1	1	1	1	1	1	1	1	0	1	1	0	1	1	11	12	0.916667	0.0833333	0.152778	11	13	0.846154	0.153846	0.260355	0.206566	22	25	0.88	0.12	0.2112	0.0219394
Phvul.002G163600	Chr02:31827832-31828718	G19833 v2.1		1	0	1	1	1	1	0	1	1	1	1	0	0	0	1	0	0	0	1	0	1	0	1	0	0	9	12	0.75	0.25	0.375	4	13	0.307692	0.692308	0.426036	0.400518	13	25	0.52	0.48	0.4992	0.197681
Phvul.002G164500	Chr02:31901313-31901612	G19833 v2.1		1	1	1	1	1	1	1	1	1	1	1	1	1	1	1	1	1	1	1	1	1	1	1	1	0	12	12	1	0	0	12	13	0.923077	0.0769231	0.142012	0.0710059	24	25	0.96	0.04	0.0768	0.0754438
Phvul.002G167900	Chr02:32335453-32349840	G19833 v2.1		1	1	1	1	1	1	1	1	1	1	1	1	1	1	1	1	1	1	1	1	1	1	1	1	1	12	12	1	0	0	13	13	1	0	0	0	25	25	1	0	0	#DIV/0!
Phvul.002G169600	Chr02:32650491-32658533	G19833 v2.1		1	1	1	1	1	1	1	1	1	1	1	1	1	1	1	1	1	1	1	1	0	1	1	1	1	12	12	1	0	0	12	13	0.923077	0.0769231	0.142012	0.0710059	24	25	0.96	0.04	0.0768	0.0754438
Phvul.002G169750	Chr02:32553305-32553628	G19833 v2.1		1	1	1	1	1	1	1	1	1	1	1	1	1	1	1	1	1	1	0	1	1	1	1	1	1	12	12	1	0	0	12	13	0.923077	0.0769231	0.142012	0.0710059	24	25	0.96	0.04	0.0768	0.0754438
Phvul.002G170601	Chr02:32668199-32668522	G19833 v2.1		1	1	1	1	1	1	1	1	1	1	1	1	1	1	1	1	1	1	1	1	1	1	1	1	1	12	12	1	0	0	13	13	1	0	0	0	25	25	1	0	0	#DIV/0!
Phvul.002G174901	Chr02:33252520-33270312	G19833 v2.1		0	1	1	1	1	1	1	1	1	1	1	0	1	1	1	1	1	1	1	1	1	1	1	1	1	10	12	0.833333	0.166667	0.277778	13	13	1	0	0	0.138889	23	25	0.92	0.08	0.1472	0.0564614
Phvul.002G175100	Chr02:33300092-33301257	G19833 v2.1		1	1	1	1	1	1	1	1	1	1	1	1	1	1	1	1	1	1	1	1	1	1	1	1	1	12	12	1	0	0	13	13	1	0	0	0	25	25	1	0	0	#DIV/0!
Phvul.002G175400	Chr02:33349515-33362872	G19833 v2.1		1	1	1	0	1	1	1	1	1	1	1	1	1	1	1	1	1	1	1	1	1	1	1	1	1	11	12	0.916667	0.0833333	0.152778	13	13	1	0	0	0.0763889	24	25	0.96	0.04	0.0768	0.00535301
Phvul.002G177400	Chr02:33623420-33628927	G19833 v2.1		1	1	1	1	1	1	1	1	1	1	1	0	1	1	1	1	1	1	1	1	1	1	1	1	1	11	12	0.916667	0.0833333	0.152778	13	13	1	0	0	0.0763889	24	25	0.96	0.04	0.0768	0.00535301
Phvul.002G178300	Chr02:33795283-33795912	G19833 v2.1		1	1	1	1	0	1	1	1	1	1	1	1	1	1	1	1	1	1	1	1	1	1	1	1	0	11	12	0.916667	0.0833333	0.152778	12	13	0.923077	0.0769231	0.142012	0.147395	23	25	0.92	0.08	0.1472	-0.00132341
Phvul.002G178600	Chr02:33818965-33819270	G19833 v2.1		1	1	1	0	1	1	1	1	1	1	1	1	1	1	1	1	1	1	1	1	1	1	1	1	1	11	12	0.916667	0.0833333	0.152778	13	13	1	0	0	0.0763889	24	25	0.96	0.04	0.0768	0.00535301
Phvul.002G178700	Chr02:33824347-33825382	G19833 v2.1		1	1	1	1	1	1	0	1	1	1	1	1	1	1	1	1	1	1	1	1	1	1	1	1	1	11	12	0.916667	0.0833333	0.152778	13	13	1	0	0	0.0763889	24	25	0.96	0.04	0.0768	0.00535301
Phvul.002G179400	Chr02:33874464-33874712	G19833 v2.1		1	1	1	1	0	1	1	1	1	1	1	1	1	1	1	1	0	1	1	1	1	1	1	1	1	11	12	0.916667	0.0833333	0.152778	12	13	0.923077	0.0769231	0.142012	0.147395	23	25	0.92	0.08	0.1472	-0.00132341
Phvul.002G180032	Chr02:33941064-33941315	G19833 v2.1		0	1	1	1	1	1	1	1	1	1	1	0	1	1	1	1	1	1	1	1	1	1	1	1	1	10	12	0.833333	0.166667	0.277778	13	13	1	0	0	0.138889	23	25	0.92	0.08	0.1472	0.0564614
Phvul.002G180300	Chr02:33972896-33980902	G19833 v2.1		0	1	1	0	1	1	1	1	1	1	1	1	1	1	1	1	1	1	1	1	1	1	1	1	1	10	12	0.833333	0.166667	0.277778	13	13	1	0	0	0.138889	23	25	0.92	0.08	0.1472	0.0564614
Phvul.002G180800	Chr02:34056671-34057581	G19833 v2.1		1	1	1	1	1	1	1	1	1	1	1	1	1	1	1	1	1	1	1	1	1	1	1	1	1	12	12	1	0	0	13	13	1	0	0	0	25	25	1	0	0	#DIV/0!
Phvul.002G181000	Chr02:34089145-34089495	G19833 v2.1		1	1	1	1	1	1	1	1	1	1	1	1	1	1	1	1	1	1	1	1	1	1	1	1	1	12	12	1	0	0	13	13	1	0	0	0	25	25	1	0	0	#DIV/0!
Phvul.002G181300	Chr02:34119173-34129945	G19833 v2.1		1	1	0	1	1	1	1	1	1	1	1	0	1	1	1	1	1	1	1	1	1	1	1	1	1	10	12	0.833333	0.166667	0.277778	13	13	1	0	0	0.138889	23	25	0.92	0.08	0.1472	0.0564614
Phvul.002G181700	Chr02:34159562-34159789	G19833 v2.1		1	1	0	1	1	1	1	1	1	1	1	0	1	1	1	1	1	1	1	1	1	1	1	1	1	10	12	0.833333	0.166667	0.277778	13	13	1	0	0	0.138889	23	25	0.92	0.08	0.1472	0.0564614
Phvul.002G184000	Chr02:34446710-34447897	G19833 v2.1		1	1	1	1	1	1	1	1	1	1	1	1	1	1	1	1	1	1	1	1	1	1	1	1	1	12	12	1	0	0	13	13	1	0	0	0	25	25	1	0	0	#DIV/0!
Phvul.002G184200	Chr02:34468080-34481795	G19833 v2.1		1	1	1	1	1	1	1	1	1	1	1	1	1	1	1	1	1	1	1	1	1	1	1	1	1	12	12	1	0	0	13	13	1	0	0	0	25	25	1	0	0	#DIV/0!
Phvul.002G186000	Chr02:34836879-34838695	G19833 v2.1		1	0	1	1	1	1	1	1	1	0	1	1	1	1	1	1	1	1	1	1	1	1	1	0	1	10	12	0.833333	0.166667	0.277778	12	13	0.923077	0.0769231	0.142012	0.209895	22	25	0.88	0.12	0.2112	0.0061799
Phvul.002G187100	Chr02:34970326-34971715	G19833 v2.1		1	1	1	1	1	1	1	1	1	0	1	1	1	1	1	1	1	1	1	1	1	1	1	1	1	11	12	0.916667	0.0833333	0.152778	13	13	1	0	0	0.0763889	24	25	0.96	0.04	0.0768	0.00535301
Phvul.002G188200	Chr02:35082506-35084581	G19833 v2.1		1	1	1	1	1	1	1	1	1	0	1	1	1	1	1	1	1	1	1	1	1	1	1	1	1	11	12	0.916667	0.0833333	0.152778	13	13	1	0	0	0.0763889	24	25	0.96	0.04	0.0768	0.00535301
Phvul.002G188800	Chr02:35149326-35152755	G19833 v2.1		1	1	1	0	1	1	1	1	1	0	1	1	1	1	1	1	1	1	1	1	1	1	1	1	1	10	12	0.833333	0.166667	0.277778	13	13	1	0	0	0.138889	23	25	0.92	0.08	0.1472	0.0564614
Phvul.002G189000	Chr02:35185927-35190962	G19833 v2.1		1	0	1	0	1	1	1	1	1	1	1	0	1	1	1	1	1	1	1	1	1	0	1	1	1	9	12	0.75	0.25	0.375	12	13	0.923077	0.0769231	0.142012	0.258506	21	25	0.84	0.16	0.2688	0.0382964
Phvul.002G189100	Chr02:35206877-35208635	G19833 v2.1		1	1	1	1	1	1	1	1	1	0	1	0	0	0	0	1	1	1	1	0	1	1	1	1	1	10	12	0.833333	0.166667	0.277778	9	13	0.692308	0.307692	0.426036	0.351907	19	25	0.76	0.24	0.3648	0.0353436
Phvul.002G191700	Chr02:35563884-35564728	G19833 v2.1		1	1	1	1	1	1	1	1	1	1	1	0	1	1	1	1	1	1	1	1	1	1	1	1	1	11	12	0.916667	0.0833333	0.152778	13	13	1	0	0	0.0763889	24	25	0.96	0.04	0.0768	0.00535301
Phvul.002G191800	Chr02:35576061-35576888	G19833 v2.1		1	1	1	1	1	1	1	1	1	1	1	1	1	1	1	1	1	1	1	1	1	1	0	1	1	12	12	1	0	0	12	13	0.923077	0.0769231	0.142012	0.0710059	24	25	0.96	0.04	0.0768	0.0754438
Phvul.002G191900	Chr02:35583534-35584310	G19833 v2.1		1	1	1	1	1	0	1	1	1	1	1	0	1	1	1	1	1	1	1	1	1	1	0	1	1	10	12	0.833333	0.166667	0.277778	12	13	0.923077	0.0769231	0.142012	0.209895	22	25	0.88	0.12	0.2112	0.0061799
Phvul.002G192000	Chr02:35587161-35589198	G19833 v2.1		1	1	1	1	1	0	1	1	1	1	1	0	1	1	1	1	1	0	1	1	1	1	0	1	1	10	12	0.833333	0.166667	0.277778	11	13	0.846154	0.153846	0.260355	0.269066	21	25	0.84	0.16	0.2688	-0.000991085
Phvul.002G192100	Chr02:35590443-35591270	G19833 v2.1		1	1	1	1	1	1	1	1	1	1	1	1	1	1	1	1	1	0	1	1	1	1	0	1	1	12	12	1	0	0	11	13	0.846154	0.153846	0.260355	0.130178	23	25	0.92	0.08	0.1472	0.115642
Phvul.002G192200	Chr02:35597963-35598800	G19833 v2.1		1	1	1	1	1	1	1	1	1	1	1	1	1	1	1	1	1	1	0	1	0	1	1	1	0	12	12	1	0	0	10	13	0.769231	0.230769	0.35503	0.177515	22	25	0.88	0.12	0.2112	0.159494
Phvul.002G192300	Chr02:35610494-35611330	G19833 v2.1		1	1	1	1	1	1	1	1	1	1	1	0	1	1	1	1	1	1	1	1	1	1	1	1	1	11	12	0.916667	0.0833333	0.152778	13	13	1	0	0	0.0763889	24	25	0.96	0.04	0.0768	0.00535301
Phvul.002G192950	Chr02:35646472-35647332	G19833 v2.1		1	1	1	1	1	1	1	1	1	1	1	1	1	1	1	1	0	1	1	1	1	1	1	1	1	12	12	1	0	0	12	13	0.923077	0.0769231	0.142012	0.0710059	24	25	0.96	0.04	0.0768	0.0754438
Phvul.002G195200	Chr02:35903343-35904431	G19833 v2.1		1	1	1	0	0	1	0	1	1	1	1	1	1	1	1	1	1	1	1	1	1	1	1	1	1	9	12	0.75	0.25	0.375	13	13	1	0	0	0.1875	22	25	0.88	0.12	0.2112	0.112216
Phvul.002G195400	Chr02:35932177-35939151	G19833 v2.1		1	1	1	1	1	1	1	1	1	1	1	1	1	1	1	1	1	1	0	1	0	0	1	1	0	12	12	1	0	0	9	13	0.692308	0.307692	0.426036	0.213018	21	25	0.84	0.16	0.2688	0.207523
Phvul.002G195500	Chr02:35966578-35968188	G19833 v2.1		0	0	0	1	0	1	0	0	0	0	1	0	1	1	1	1	0	1	1	1	1	1	1	1	1	3	12	0.25	0.75	0.375	12	13	0.923077	0.0769231	0.142012	0.258506	15	25	0.6	0.4	0.48	0.461446
Phvul.002G195600	Chr02:36001987-36003965	G19833 v2.1		1	1	1	0	1	1	1	0	1	0	0	1	1	1	1	1	1	1	0	1	1	1	1	1	1	8	12	0.666667	0.333333	0.444444	12	13	0.923077	0.0769231	0.142012	0.293228	20	25	0.8	0.2	0.32	0.0836621
Phvul.002G196000	Chr02:36045344-36045863	G19833 v2.1		1	1	1	1	1	1	0	0	1	1	1	1	1	1	1	1	1	1	1	1	1	1	1	1	1	10	12	0.833333	0.166667	0.277778	13	13	1	0	0	0.138889	23	25	0.92	0.08	0.1472	0.0564614
Phvul.002G196500	Chr02:36104100-36105283	G19833 v2.1		1	1	1	1	1	1	1	1	1	1	1	1	1	1	1	1	1	1	1	1	1	1	1	1	1	12	12	1	0	0	13	13	1	0	0	0	25	25	1	0	0	#DIV/0!
Phvul.002G198900	Chr02:36368500-36370223	G19833 v2.1		0	1	0	1	1	1	1	1	0	1	0	1	1	1	1	1	1	0	1	1	1	1	1	1	1	8	12	0.666667	0.333333	0.444444	12	13	0.923077	0.0769231	0.142012	0.293228	20	25	0.8	0.2	0.32	0.0836621
Phvul.002G199900	Chr02:36649920-36650804	G19833 v2.1		1	1	1	1	1	1	0	0	0	1	1	1	1	1	0	1	1	1	0	1	1	1	1	1	1	9	12	0.75	0.25	0.375	11	13	0.846154	0.153846	0.260355	0.317678	20	25	0.8	0.2	0.32	0.00725777
Phvul.002G200000	Chr02:36531744-36533574	G19833 v2.1		1	1	0	0	0	1	0	0	0	0	1	0	1	1	0	1	1	1	0	1	0	0	1	1	0	4	12	0.333333	0.666667	0.444444	8	13	0.615385	0.384615	0.473373	0.458909	12	25	0.48	0.52	0.4992	0.0807119
Phvul.002G200066	Chr02:36571319-36572935	G19833 v2.1		1	1	1	1	1	1	1	1	1	1	1	1	0	1	0	1	1	0	0	1	1	1	0	1	1	12	12	1	0	0	8	13	0.615385	0.384615	0.473373	0.236686	20	25	0.8	0.2	0.32	0.260355
Phvul.002G200132	Chr02:36574885-36576570	G19833 v2.1		1	1	1	1	1	1	1	1	1	1	0	1	1	1	0	1	1	0	0	1	1	1	1	1	1	11	12	0.916667	0.0833333	0.152778	10	13	0.769231	0.230769	0.35503	0.253904	21	25	0.84	0.16	0.2688	0.0554179
Phvul.002G200200	Chr02:36577852-36579480	G19833 v2.1		1	1	1	1	1	1	1	1	1	1	1	1	1	1	0	1	1	0	1	1	1	1	1	1	1	12	12	1	0	0	11	13	0.846154	0.153846	0.260355	0.130178	23	25	0.92	0.08	0.1472	0.115642
Phvul.002G200400	Chr02:36600210-36602013	G19833 v2.1		0	1	0	0	0	0	0	0	0	0	1	0	0	0	0	0	1	1	0	1	0	0	0	0	0	2	12	0.166667	0.833333	0.277778	3	13	0.230769	0.769231	0.35503	0.316404	5	25	0.2	0.8	0.32	0.0112385
Phvul.002G200500	Chr02:36609068-36609763	G19833 v2.1		0	1	1	0	0	0	1	0	0	1	1	1	1	1	0	1	1	1	0	1	0	1	1	1	0	6	12	0.5	0.5	0.5	9	13	0.692308	0.307692	0.426036	0.463018	15	25	0.6	0.4	0.48	0.0353797
Phvul.002G200800	Chr02:36676058-36677674	G19833 v2.1		1	1	1	1	1	1	1	1	1	1	1	1	1	1	0	1	1	1	1	1	1	1	1	1	1	12	12	1	0	0	12	13	0.923077	0.0769231	0.142012	0.0710059	24	25	0.96	0.04	0.0768	0.0754438
Phvul.002G201200	Chr02:36705630-36706396	G19833 v2.1		1	1	1	1	1	1	1	1	1	1	1	1	1	1	1	1	0	1	1	1	1	1	1	1	1	12	12	1	0	0	12	13	0.923077	0.0769231	0.142012	0.0710059	24	25	0.96	0.04	0.0768	0.0754438
Phvul.002G201300	Chr02:36707577-36708572	G19833 v2.1		1	1	1	0	1	1	1	1	1	1	0	1	1	1	0	1	1	1	0	1	1	1	1	1	1	10	12	0.833333	0.166667	0.277778	11	13	0.846154	0.153846	0.260355	0.269066	21	25	0.84	0.16	0.2688	-0.000991085
Phvul.002G201600	Chr02:36740739-36741842	G19833 v2.1		1	1	1	1	1	1	1	1	1	1	1	1	1	1	1	1	1	1	1	1	1	1	1	1	1	12	12	1	0	0	13	13	1	0	0	0	25	25	1	0	0	#DIV/0!
Phvul.002G201900	Chr02:36785687-36786886	G19833 v2.1		1	1	1	1	1	1	1	1	1	1	1	1	1	1	1	1	1	1	1	1	0	0	1	1	0	12	12	1	0	0	10	13	0.769231	0.230769	0.35503	0.177515	22	25	0.88	0.12	0.2112	0.159494
Phvul.002G203800	Chr02:37029723-37030081	G19833 v2.1		1	1	1	1	1	1	1	1	1	1	1	1	1	1	1	1	1	1	1	1	1	1	1	1	0	12	12	1	0	0	12	13	0.923077	0.0769231	0.142012	0.0710059	24	25	0.96	0.04	0.0768	0.0754438
Phvul.002G204700	Chr02:37123654-37126124	G19833 v2.1		1	1	1	1	1	1	1	1	1	1	1	1	1	1	1	0	1	1	1	1	1	1	1	1	1	12	12	1	0	0	12	13	0.923077	0.0769231	0.142012	0.0710059	24	25	0.96	0.04	0.0768	0.0754438
Phvul.002G205700	Chr02:37227824-37228545	G19833 v2.1		1	1	1	1	1	1	1	1	1	1	1	1	1	1	1	1	1	1	1	1	1	1	1	1	1	12	12	1	0	0	13	13	1	0	0	0	25	25	1	0	0	#DIV/0!
Phvul.002G207300	Chr02:37387663-37388398	G19833 v2.1		1	1	1	1	1	1	1	1	1	1	1	1	1	1	1	1	1	1	1	1	1	1	1	1	1	12	12	1	0	0	13	13	1	0	0	0	25	25	1	0	0	#DIV/0!
Phvul.002G209000	Chr02:37572027-37572350	G19833 v2.1		1	1	1	1	1	1	1	1	1	1	1	1	1	1	1	1	1	1	1	1	1	1	1	1	1	12	12	1	0	0	13	13	1	0	0	0	25	25	1	0	0	#DIV/0!
Phvul.002G209500	Chr02:37608756-37609638	G19833 v2.1		1	1	1	1	1	1	1	1	1	1	1	1	1	1	1	1	1	1	1	1	1	1	1	1	1	12	12	1	0	0	13	13	1	0	0	0	25	25	1	0	0	#DIV/0!
Phvul.002G210100	Chr02:37684401-37688339	G19833 v2.1		0	1	1	1	1	1	1	1	1	1	1	1	1	1	1	1	1	1	1	1	1	1	1	1	1	11	12	0.916667	0.0833333	0.152778	13	13	1	0	0	0.0763889	24	25	0.96	0.04	0.0768	0.00535301
Phvul.002G211800	Chr02:37882508-37882777	G19833 v2.1		1	1	1	1	1	1	1	1	1	1	1	1	1	1	1	1	1	1	1	1	1	1	1	1	0	12	12	1	0	0	12	13	0.923077	0.0769231	0.142012	0.0710059	24	25	0.96	0.04	0.0768	0.0754438
Phvul.002G212000	Chr02:37946173-37946635	G19833 v2.1		1	1	1	1	1	1	1	1	1	1	1	1	1	1	1	1	1	1	1	1	1	1	1	1	1	12	12	1	0	0	13	13	1	0	0	0	25	25	1	0	0	#DIV/0!
Phvul.002G212100	Chr02:37953814-37954451	G19833 v2.1		1	1	1	0	1	1	1	1	1	1	1	1	1	1	1	1	1	1	1	1	1	1	1	1	1	11	12	0.916667	0.0833333	0.152778	13	13	1	0	0	0.0763889	24	25	0.96	0.04	0.0768	0.00535301
Phvul.002G212133	Chr02:37961989-37962508	G19833 v2.1		0	1	1	1	0	1	1	1	1	0	1	1	1	1	1	1	1	0	1	1	1	1	1	1	1	9	12	0.75	0.25	0.375	12	13	0.923077	0.0769231	0.142012	0.258506	21	25	0.84	0.16	0.2688	0.0382964
Phvul.002G212166	Chr02:38012801-38013147	G19833 v2.1		1	1	1	1	1	0	0	1	1	1	1	1	1	1	1	1	1	1	0	1	1	1	1	1	1	10	12	0.833333	0.166667	0.277778	12	13	0.923077	0.0769231	0.142012	0.209895	22	25	0.88	0.12	0.2112	0.0061799
Phvul.002G212200	Chr02:38048710-38050020	G19833 v2.1		1	0	0	1	1	0	0	1	1	1	1	0	1	1	1	1	1	1	1	1	1	1	1	1	1	7	12	0.583333	0.416667	0.486111	13	13	1	0	0	0.243056	20	25	0.8	0.2	0.32	0.240451
Phvul.002G214200	Chr02:38273539-38273853	G19833 v2.1		1	1	1	1	1	1	1	1	1	1	1	1	1	1	1	1	1	1	1	1	1	1	1	1	1	12	12	1	0	0	13	13	1	0	0	0	25	25	1	0	0	#DIV/0!
Phvul.002G214600	Chr02:38323495-38328694	G19833 v2.1		1	1	1	1	1	1	1	1	1	1	1	1	1	1	1	1	1	1	1	1	1	1	1	1	1	12	12	1	0	0	13	13	1	0	0	0	25	25	1	0	0	#DIV/0!
Phvul.002G214766	Chr02:38339376-38339630	G19833 v2.1		1	1	1	1	1	1	1	1	1	1	1	1	1	1	1	1	1	1	1	1	1	1	1	1	1	12	12	1	0	0	13	13	1	0	0	0	25	25	1	0	0	#DIV/0!
Phvul.002G214900	Chr02:38345248-38347335	G19833 v2.1		1	1	1	1	1	1	1	1	1	1	1	1	1	1	1	1	1	1	0	1	0	0	1	1	1	12	12	1	0	0	10	13	0.769231	0.230769	0.35503	0.177515	22	25	0.88	0.12	0.2112	0.159494
Phvul.002G215100	Chr02:38362764-38367187	G19833 v2.1		1	1	1	1	1	1	0	1	1	1	1	1	1	1	1	1	1	1	1	1	1	1	1	1	1	11	12	0.916667	0.0833333	0.152778	13	13	1	0	0	0.0763889	24	25	0.96	0.04	0.0768	0.00535301
Phvul.002G215500	Chr02:38419988-38431762	G19833 v2.1		1	1	1	1	1	1	1	0	1	0	1	1	1	1	1	1	1	1	1	1	1	1	1	1	1	10	12	0.833333	0.166667	0.277778	13	13	1	0	0	0.138889	23	25	0.92	0.08	0.1472	0.0564614
Phvul.002G216400	Chr02:38560133-38560760	G19833 v2.1		1	1	1	1	1	1	1	1	1	1	1	1	1	1	1	1	1	1	1	1	1	1	1	1	0	12	12	1	0	0	12	13	0.923077	0.0769231	0.142012	0.0710059	24	25	0.96	0.04	0.0768	0.0754438
Phvul.002G217600	Chr02:38703574-38704236	G19833 v2.1		1	1	1	1	1	1	1	1	1	1	1	1	1	1	1	1	1	1	1	1	1	1	1	1	1	12	12	1	0	0	13	13	1	0	0	0	25	25	1	0	0	#DIV/0!
Phvul.002G217700	Chr02:38709153-38710751	G19833 v2.1		1	1	1	1	1	0	0	0	0	1	1	1	1	1	1	1	1	1	1	1	1	1	1	1	1	8	12	0.666667	0.333333	0.444444	13	13	1	0	0	0.222222	21	25	0.84	0.16	0.2688	0.17328
Phvul.002G218500	Chr02:38779996-38782903	G19833 v2.1		1	1	1	1	1	1	1	1	1	1	1	1	1	1	1	1	1	1	1	1	1	1	1	1	1	12	12	1	0	0	13	13	1	0	0	0	25	25	1	0	0	#DIV/0!
Phvul.002G218800	Chr02:38803976-38808983	G19833 v2.1		1	1	1	1	1	1	1	0	1	0	1	1	1	1	1	1	1	1	1	1	1	1	1	1	1	10	12	0.833333	0.166667	0.277778	13	13	1	0	0	0.138889	23	25	0.92	0.08	0.1472	0.0564614
Phvul.002G219200	Chr02:38884430-38884957	G19833 v2.1		1	1	0	1	1	1	1	1	1	1	0	1	1	1	1	1	1	1	1	1	1	1	1	1	1	10	12	0.833333	0.166667	0.277778	13	13	1	0	0	0.138889	23	25	0.92	0.08	0.1472	0.0564614
Phvul.002G220800	Chr02:39098684-39101519	G19833 v2.1		0	1	1	0	1	1	1	1	1	1	1	1	1	1	1	1	1	1	1	1	1	1	1	1	1	10	12	0.833333	0.166667	0.277778	13	13	1	0	0	0.138889	23	25	0.92	0.08	0.1472	0.0564614
Phvul.002G221800	Chr02:39268977-39270542	G19833 v2.1		1	1	1	1	1	1	1	1	1	1	1	1	1	0	1	1	1	1	1	1	1	1	1	0	1	12	12	1	0	0	11	13	0.846154	0.153846	0.260355	0.130178	23	25	0.92	0.08	0.1472	0.115642
Phvul.002G221825	Chr02:39282008-39283573	G19833 v2.1		1	1	1	1	1	1	1	1	1	1	1	1	1	1	1	1	1	1	1	1	1	1	1	0	1	12	12	1	0	0	12	13	0.923077	0.0769231	0.142012	0.0710059	24	25	0.96	0.04	0.0768	0.0754438
Phvul.002G221850	Chr02:39295037-39296602	G19833 v2.1		1	1	1	1	1	1	1	1	1	1	1	1	1	1	1	1	1	1	1	1	1	1	1	0	1	12	12	1	0	0	12	13	0.923077	0.0769231	0.142012	0.0710059	24	25	0.96	0.04	0.0768	0.0754438
Phvul.002G221875	Chr02:39314834-39316399	G19833 v2.1		1	1	1	1	1	1	1	1	1	1	1	1	1	1	1	0	1	1	1	1	1	1	1	1	1	12	12	1	0	0	12	13	0.923077	0.0769231	0.142012	0.0710059	24	25	0.96	0.04	0.0768	0.0754438
Phvul.002G222400	Chr02:39379551-39379895	G19833 v2.1		1	1	1	1	1	1	1	1	1	1	1	1	1	1	1	1	0	1	1	1	1	1	1	1	1	12	12	1	0	0	12	13	0.923077	0.0769231	0.142012	0.0710059	24	25	0.96	0.04	0.0768	0.0754438
Phvul.002G223400	Chr02:39470750-39474759	G19833 v2.1		1	1	1	1	1	1	1	1	1	1	1	1	1	1	1	1	1	1	1	1	0	0	1	1	1	12	12	1	0	0	11	13	0.846154	0.153846	0.260355	0.130178	23	25	0.92	0.08	0.1472	0.115642
Phvul.002G223500	Chr02:39481955-39482143	G19833 v2.1		1	1	1	1	1	1	1	1	1	1	1	1	1	1	1	1	1	1	1	1	1	1	1	1	1	12	12	1	0	0	13	13	1	0	0	0	25	25	1	0	0	#DIV/0!
Phvul.002G224500	Chr02:39602185-39606153	G19833 v2.1		1	0	1	1	1	1	0	1	1	1	1	0	1	1	1	1	1	1	1	1	1	1	1	1	1	9	12	0.75	0.25	0.375	13	13	1	0	0	0.1875	22	25	0.88	0.12	0.2112	0.112216
Phvul.002G228100	Chr02:39969655-39970092	G19833 v2.1		1	1	1	1	1	1	1	1	1	1	1	1	1	1	1	1	1	1	1	1	1	1	1	1	1	12	12	1	0	0	13	13	1	0	0	0	25	25	1	0	0	#DIV/0!
Phvul.002G230100	Chr02:40250995-40251948	G19833 v2.1		1	1	1	1	1	1	1	1	1	1	1	1	1	1	1	1	0	1	1	1	1	1	1	1	1	12	12	1	0	0	12	13	0.923077	0.0769231	0.142012	0.0710059	24	25	0.96	0.04	0.0768	0.0754438
Phvul.002G230300	Chr02:40279842-40282041	G19833 v2.1		0	1	1	1	1	1	1	1	1	1	1	1	1	1	1	1	1	1	1	1	1	1	1	1	1	11	12	0.916667	0.0833333	0.152778	13	13	1	0	0	0.0763889	24	25	0.96	0.04	0.0768	0.00535301
Phvul.002G230500	Chr02:40307318-40308060	G19833 v2.1		1	1	1	1	1	1	1	1	1	1	1	1	1	1	1	1	0	1	1	1	1	1	1	1	1	12	12	1	0	0	12	13	0.923077	0.0769231	0.142012	0.0710059	24	25	0.96	0.04	0.0768	0.0754438
Phvul.002G231400	Chr02:40408718-40409260	G19833 v2.1		1	1	1	1	1	1	1	1	1	1	0	1	1	1	1	1	1	1	1	1	1	1	1	1	1	11	12	0.916667	0.0833333	0.152778	13	13	1	0	0	0.0763889	24	25	0.96	0.04	0.0768	0.00535301
Phvul.002G231600	Chr02:40418001-40418645	G19833 v2.1		1	1	1	1	1	1	1	1	1	1	1	1	1	1	1	1	1	1	1	1	1	1	1	1	1	12	12	1	0	0	13	13	1	0	0	0	25	25	1	0	0	#DIV/0!
Phvul.002G231700	Chr02:40422430-40423116	G19833 v2.1		1	1	1	1	1	1	1	1	1	1	1	1	1	1	1	1	1	1	1	1	1	1	1	1	1	12	12	1	0	0	13	13	1	0	0	0	25	25	1	0	0	#DIV/0!
Phvul.002G232500	Chr02:40514200-40514643	G19833 v2.1		1	1	1	1	1	1	1	1	1	0	1	1	1	0	1	1	1	1	1	1	1	1	1	1	1	11	12	0.916667	0.0833333	0.152778	12	13	0.923077	0.0769231	0.142012	0.147395	23	25	0.92	0.08	0.1472	-0.00132341
Phvul.002G234300	Chr02:49253244-49254133	G19833 v2.1		1	1	1	1	1	1	1	0	1	1	1	1	1	1	1	1	1	1	0	1	1	1	1	1	1	11	12	0.916667	0.0833333	0.152778	12	13	0.923077	0.0769231	0.142012	0.147395	23	25	0.92	0.08	0.1472	-0.00132341
Phvul.002G234308	Chr02:49303958-49304907	G19833 v2.1		0	1	1	0	1	1	1	1	1	0	1	1	0	0	0	0	0	0	1	0	0	0	0	0	0	9	12	0.75	0.25	0.375	1	13	0.0769231	0.923077	0.142012	0.258506	10	25	0.4	0.6	0.48	0.461446
Phvul.002G234700	Chr02:40633686-40634159	G19833 v2.1		1	1	1	1	1	1	1	1	1	1	1	1	1	1	1	1	1	1	1	1	1	1	1	1	1	12	12	1	0	0	13	13	1	0	0	0	25	25	1	0	0	#DIV/0!
Phvul.002G235100	Chr02:40664342-40664563	G19833 v2.1		1	1	1	1	1	1	1	0	1	1	1	1	1	1	1	1	1	1	1	1	1	1	1	1	1	11	12	0.916667	0.0833333	0.152778	13	13	1	0	0	0.0763889	24	25	0.96	0.04	0.0768	0.00535301
Phvul.002G236700	Chr02:40773511-40782002	G19833 v2.1		1	1	1	1	1	1	1	1	1	1	1	1	1	1	1	1	1	0	1	1	1	1	1	1	0	12	12	1	0	0	11	13	0.846154	0.153846	0.260355	0.130178	23	25	0.92	0.08	0.1472	0.115642
Phvul.002G237600	Chr02:40891084-40892271	G19833 v2.1		1	1	1	1	1	1	1	1	1	1	1	1	1	1	1	1	1	1	1	1	1	1	1	1	1	12	12	1	0	0	13	13	1	0	0	0	25	25	1	0	0	#DIV/0!
Phvul.002G237700	Chr02:40891217-40891345	G19833 v2.1		1	1	1	1	1	1	1	1	1	1	1	1	1	1	1	1	1	1	1	1	1	1	1	1	1	12	12	1	0	0	13	13	1	0	0	0	25	25	1	0	0	#DIV/0!
Phvul.002G237900	Chr02:40904110-40913264	G19833 v2.1		1	1	1	1	1	1	1	1	1	1	1	1	1	1	1	1	1	1	0	1	1	1	1	1	1	12	12	1	0	0	12	13	0.923077	0.0769231	0.142012	0.0710059	24	25	0.96	0.04	0.0768	0.0754438
Phvul.002G239000	Chr02:41070273-41070550	G19833 v2.1		1	1	1	1	1	1	1	1	1	1	1	1	1	1	1	1	1	1	1	1	1	1	1	1	1	12	12	1	0	0	13	13	1	0	0	0	25	25	1	0	0	#DIV/0!
Phvul.002G239800	Chr02:42232647-42233844	G19833 v2.1		1	1	1	1	1	1	1	1	1	1	1	1	1	1	1	1	1	1	1	1	1	1	1	1	1	12	12	1	0	0	13	13	1	0	0	0	25	25	1	0	0	#DIV/0!
Phvul.002G242704	Chr02:41475824-41477011	G19833 v2.1		0	1	0	1	1	1	0	1	0	0	0	1	1	1	1	1	1	1	1	1	1	1	1	1	1	6	12	0.5	0.5	0.5	13	13	1	0	0	0.25	19	25	0.76	0.24	0.3648	0.314693
Phvul.002G243300	Chr02:41526332-41530145	G19833 v2.1		1	1	1	1	0	1	1	1	1	1	1	1	1	1	1	1	1	1	1	1	1	1	1	1	1	11	12	0.916667	0.0833333	0.152778	13	13	1	0	0	0.0763889	24	25	0.96	0.04	0.0768	0.00535301
Phvul.002G244400	Chr02:41636977-41639308	G19833 v2.1		1	1	0	1	0	1	1	1	1	1	0	1	1	1	1	1	1	1	1	1	1	1	1	1	1	9	12	0.75	0.25	0.375	13	13	1	0	0	0.1875	22	25	0.88	0.12	0.2112	0.112216
Phvul.002G249800	Chr02:42208816-42210580	G19833 v2.1		1	1	1	1	1	1	1	1	1	1	1	1	1	1	1	1	1	1	1	0	1	1	1	1	1	12	12	1	0	0	12	13	0.923077	0.0769231	0.142012	0.0710059	24	25	0.96	0.04	0.0768	0.0754438
Phvul.002G256100	Chr02:42837612-42838349	G19833 v2.1		1	1	1	1	1	1	1	1	1	1	1	1	1	1	1	1	1	1	1	1	1	1	1	1	1	12	12	1	0	0	13	13	1	0	0	0	25	25	1	0	0	#DIV/0!
Phvul.002G256800	Chr02:42880747-42882261	G19833 v2.1		1	0	1	1	1	0	0	1	1	1	1	0	1	1	1	1	1	1	1	1	1	1	1	1	1	8	12	0.666667	0.333333	0.444444	13	13	1	0	0	0.222222	21	25	0.84	0.16	0.2688	0.17328
Phvul.002G260300	Chr02:43149088-43149783	G19833 v2.1		1	1	1	1	1	1	1	1	1	1	1	1	1	1	1	1	1	1	1	1	1	1	1	1	1	12	12	1	0	0	13	13	1	0	0	0	25	25	1	0	0	#DIV/0!
Phvul.002G265200	Chr02:43634673-43635370	G19833 v2.1		1	1	1	1	1	1	1	1	1	1	1	1	1	1	1	1	1	1	1	1	1	1	1	1	0	12	12	1	0	0	12	13	0.923077	0.0769231	0.142012	0.0710059	24	25	0.96	0.04	0.0768	0.0754438
Phvul.002G267000	Chr02:43814562-43817051	G19833 v2.1		1	1	1	0	1	1	1	1	1	0	1	1	1	1	1	1	1	1	1	1	1	1	1	1	1	10	12	0.833333	0.166667	0.277778	13	13	1	0	0	0.138889	23	25	0.92	0.08	0.1472	0.0564614
Phvul.002G268600	Chr02:43932959-43933761	G19833 v2.1		1	1	1	1	1	1	1	0	1	0	1	1	1	0	1	1	1	1	1	1	1	1	1	1	0	10	12	0.833333	0.166667	0.277778	11	13	0.846154	0.153846	0.260355	0.269066	21	25	0.84	0.16	0.2688	-0.000991085
Phvul.002G269300	Chr02:43986650-43987548	G19833 v2.1		1	1	1	1	1	1	1	1	1	1	1	1	1	1	1	1	1	1	1	1	1	1	1	1	1	12	12	1	0	0	13	13	1	0	0	0	25	25	1	0	0	#DIV/0!
Phvul.002G269700	Chr02:44022772-44024106	G19833 v2.1		1	1	1	1	1	1	1	1	1	1	1	1	1	1	1	1	1	1	1	1	0	0	1	1	1	12	12	1	0	0	11	13	0.846154	0.153846	0.260355	0.130178	23	25	0.92	0.08	0.1472	0.115642
Phvul.002G270800	Chr02:44150261-44150926	G19833 v2.1		1	1	1	1	1	1	1	1	1	1	1	1	1	1	1	1	0	1	1	1	1	1	1	1	1	12	12	1	0	0	12	13	0.923077	0.0769231	0.142012	0.0710059	24	25	0.96	0.04	0.0768	0.0754438
Phvul.002G272304	Chr02:44318155-44318721	G19833 v2.1		1	1	1	1	1	1	1	1	1	1	1	1	1	1	1	1	1	1	1	1	1	1	1	1	1	12	12	1	0	0	13	13	1	0	0	0	25	25	1	0	0	#DIV/0!
Phvul.002G273500	Chr02:44376243-44378800	G19833 v2.1		1	0	1	1	1	1	1	1	1	1	1	1	1	1	1	1	1	1	1	1	1	1	1	1	1	11	12	0.916667	0.0833333	0.152778	13	13	1	0	0	0.0763889	24	25	0.96	0.04	0.0768	0.00535301
Phvul.002G273904	Chr02:44411172-44411504	G19833 v2.1		1	1	1	1	0	0	1	1	1	1	0	0	1	1	1	1	1	1	1	1	1	1	1	1	1	8	12	0.666667	0.333333	0.444444	13	13	1	0	0	0.222222	21	25	0.84	0.16	0.2688	0.17328
Phvul.002G274100	Chr02:44422728-44422898	G19833 v2.1		1	1	1	1	1	1	1	1	1	1	1	1	1	1	1	1	1	1	1	1	1	1	1	1	1	12	12	1	0	0	13	13	1	0	0	0	25	25	1	0	0	#DIV/0!
Phvul.002G274900	Chr02:44486656-44487465	G19833 v2.1		1	1	1	1	1	1	1	1	1	1	1	1	1	1	1	1	0	1	1	1	1	1	1	1	1	12	12	1	0	0	12	13	0.923077	0.0769231	0.142012	0.0710059	24	25	0.96	0.04	0.0768	0.0754438
Phvul.002G275400	Chr02:44521524-44522600	G19833 v2.1		1	1	1	1	1	0	1	1	1	1	1	1	1	1	1	1	1	1	1	1	1	1	1	1	1	11	12	0.916667	0.0833333	0.152778	13	13	1	0	0	0.0763889	24	25	0.96	0.04	0.0768	0.00535301
Phvul.002G276000	Chr02:44577174-44578313	G19833 v2.1		1	1	1	1	1	1	1	1	1	1	1	1	1	1	1	1	1	1	1	1	1	1	1	1	1	12	12	1	0	0	13	13	1	0	0	0	25	25	1	0	0	#DIV/0!
Phvul.002G276500	Chr02:44611813-44613327	G19833 v2.1		1	1	1	1	1	1	1	1	1	1	1	1	1	1	1	1	1	1	1	1	1	1	1	1	1	12	12	1	0	0	13	13	1	0	0	0	25	25	1	0	0	#DIV/0!
Phvul.002G276504	Chr02:44615009-44617831	G19833 v2.1		1	1	0	0	0	1	1	0	0	1	1	1	1	1	1	1	1	1	1	1	1	1	1	1	1	7	12	0.583333	0.416667	0.486111	13	13	1	0	0	0.243056	20	25	0.8	0.2	0.32	0.240451
Phvul.002G278600	Chr02:44821932-44822406	G19833 v2.1		1	0	0	1	0	0	1	0	1	1	1	0	1	1	1	1	1	0	0	1	0	1	1	1	1	6	12	0.5	0.5	0.5	10	13	0.769231	0.230769	0.35503	0.427515	16	25	0.64	0.36	0.4608	0.0722335
Phvul.002G278700	Chr02:44826710-44827236	G19833 v2.1		1	1	0	1	0	1	0	0	0	0	0	1	1	1	1	1	1	0	0	1	0	0	1	1	1	5	12	0.416667	0.583333	0.486111	9	13	0.692308	0.307692	0.426036	0.456073	14	25	0.56	0.44	0.4928	0.0745266
Phvul.002G278800	Chr02:44828785-44830152	G19833 v2.1		0	1	1	1	1	0	1	0	0	0	0	1	1	1	1	1	1	0	0	1	0	1	1	1	1	6	12	0.5	0.5	0.5	10	13	0.769231	0.230769	0.35503	0.427515	16	25	0.64	0.36	0.4608	0.0722335
Phvul.002G280000	Chr02:44930761-44935878	G19833 v2.1		1	1	1	1	1	1	1	1	1	1	1	1	1	1	1	1	1	1	1	0	1	1	1	1	1	12	12	1	0	0	12	13	0.923077	0.0769231	0.142012	0.0710059	24	25	0.96	0.04	0.0768	0.0754438
Phvul.002G280400	Chr02:44969762-44970877	G19833 v2.1		1	1	1	1	1	1	1	1	1	1	1	1	1	1	1	1	1	1	0	1	0	0	1	1	1	12	12	1	0	0	10	13	0.769231	0.230769	0.35503	0.177515	22	25	0.88	0.12	0.2112	0.159494
Phvul.002G281200	Chr02:45009554-45027388	G19833 v2.1		1	1	1	0	1	1	1	1	1	1	1	1	1	1	1	1	1	0	0	1	0	1	1	1	1	11	12	0.916667	0.0833333	0.152778	10	13	0.769231	0.230769	0.35503	0.253904	21	25	0.84	0.16	0.2688	0.0554179
Phvul.002G284300	Chr02:45319658-45320218	G19833 v2.1		1	1	1	1	1	0	1	1	1	1	1	1	1	1	1	1	1	1	1	1	1	1	1	1	1	11	12	0.916667	0.0833333	0.152778	13	13	1	0	0	0.0763889	24	25	0.96	0.04	0.0768	0.00535301
Phvul.002G284500	Chr02:45338867-45340681	G19833 v2.1		1	0	0	1	1	1	1	1	1	1	1	1	1	1	1	1	1	1	1	1	1	1	1	1	1	10	12	0.833333	0.166667	0.277778	13	13	1	0	0	0.138889	23	25	0.92	0.08	0.1472	0.0564614
Phvul.002G285100	Chr02:45401528-45404590	G19833 v2.1		1	1	1	1	1	1	1	1	1	1	1	1	0	0	1	1	1	1	1	0	0	1	0	1	1	12	12	1	0	0	8	13	0.615385	0.384615	0.473373	0.236686	20	25	0.8	0.2	0.32	0.260355
Phvul.002G285200	Chr02:45407197-45415939	G19833 v2.1		1	1	1	1	1	1	1	1	1	1	1	0	1	1	1	1	1	1	1	1	1	1	1	1	1	11	12	0.916667	0.0833333	0.152778	13	13	1	0	0	0.0763889	24	25	0.96	0.04	0.0768	0.00535301
Phvul.002G285800	Chr02:45502316-45503034	G19833 v2.1		1	1	1	1	1	1	1	1	1	1	1	1	1	1	1	1	1	1	1	1	1	1	1	1	1	12	12	1	0	0	13	13	1	0	0	0	25	25	1	0	0	#DIV/0!
Phvul.002G286200	Chr02:45543011-45543749	G19833 v2.1		1	1	1	1	1	1	1	1	1	1	1	1	1	1	1	1	1	1	1	1	1	1	1	1	1	12	12	1	0	0	13	13	1	0	0	0	25	25	1	0	0	#DIV/0!
Phvul.002G286400	Chr02:45567711-45568499	G19833 v2.1		1	1	0	1	1	0	1	0	1	1	1	0	1	1	1	1	1	1	1	1	0	1	1	1	1	8	12	0.666667	0.333333	0.444444	12	13	0.923077	0.0769231	0.142012	0.293228	20	25	0.8	0.2	0.32	0.0836621
Phvul.002G286500	Chr02:45585721-45586675	G19833 v2.1		1	1	1	1	1	1	1	1	1	1	1	1	1	1	0	0	1	1	1	1	1	1	1	1	1	12	12	1	0	0	11	13	0.846154	0.153846	0.260355	0.130178	23	25	0.92	0.08	0.1472	0.115642
Phvul.002G286600	Chr02:45595855-45596805	G19833 v2.1		1	1	1	1	1	1	1	1	1	1	1	1	1	1	1	0	1	1	1	1	1	1	1	1	1	12	12	1	0	0	12	13	0.923077	0.0769231	0.142012	0.0710059	24	25	0.96	0.04	0.0768	0.0754438
Phvul.002G286900	Chr02:45614259-45615776	G19833 v2.1		1	0	1	1	1	1	1	1	1	1	1	0	0	1	1	1	1	0	1	1	0	0	0	0	1	10	12	0.833333	0.166667	0.277778	7	13	0.538462	0.461538	0.497041	0.38741	17	25	0.68	0.32	0.4352	0.109813
Phvul.002G287612	Chr02:45674043-45674570	G19833 v2.1		1	1	1	1	1	1	1	1	1	1	1	1	1	1	1	1	1	1	1	1	1	1	1	1	1	12	12	1	0	0	13	13	1	0	0	0	25	25	1	0	0	#DIV/0!
Phvul.002G289800	Chr02:45857738-45860315	G19833 v2.1		1	1	1	1	1	1	0	1	1	1	0	1	1	1	1	1	1	1	1	1	1	1	1	1	1	10	12	0.833333	0.166667	0.277778	13	13	1	0	0	0.138889	23	25	0.92	0.08	0.1472	0.0564614
Phvul.002G289900	Chr02:45861415-45862855	G19833 v2.1		1	0	0	0	0	0	1	0	0	0	0	0	1	1	1	1	1	1	0	1	0	0	1	1	1	2	12	0.166667	0.833333	0.277778	10	13	0.769231	0.230769	0.35503	0.316404	12	25	0.48	0.52	0.4992	0.366179
Phvul.002G291200	Chr02:45982129-45985138	G19833 v2.1		1	1	1	0	1	0	1	1	1	0	1	0	1	1	1	1	1	1	1	1	1	1	1	1	1	8	12	0.666667	0.333333	0.444444	13	13	1	0	0	0.222222	21	25	0.84	0.16	0.2688	0.17328
Phvul.002G291900	Chr02:46067485-46071554	G19833 v2.1		1	1	1	1	1	1	1	1	1	1	1	1	1	1	1	1	1	1	0	1	1	1	1	1	1	12	12	1	0	0	12	13	0.923077	0.0769231	0.142012	0.0710059	24	25	0.96	0.04	0.0768	0.0754438
Phvul.002G292200	Chr02:46122356-46123162	G19833 v2.1		1	1	0	1	1	1	1	0	1	0	1	1	1	1	1	1	1	1	1	1	1	1	1	1	1	9	12	0.75	0.25	0.375	13	13	1	0	0	0.1875	22	25	0.88	0.12	0.2112	0.112216
Phvul.002G292800	Chr02:46175924-46185182	G19833 v2.1		0	1	1	0	1	1	1	1	1	0	1	1	1	1	1	1	1	1	0	1	1	1	1	1	1	9	12	0.75	0.25	0.375	12	13	0.923077	0.0769231	0.142012	0.258506	21	25	0.84	0.16	0.2688	0.0382964
Phvul.002G293800	Chr02:46298432-46299429	G19833 v2.1		1	1	1	1	1	1	1	1	1	1	1	1	1	1	1	1	1	1	1	1	1	1	1	1	1	12	12	1	0	0	13	13	1	0	0	0	25	25	1	0	0	#DIV/0!
Phvul.002G294000	Chr02:46309995-46311829	G19833 v2.1		0	1	1	1	1	1	1	1	1	1	1	1	1	1	1	1	1	1	1	1	1	1	1	1	1	11	12	0.916667	0.0833333	0.152778	13	13	1	0	0	0.0763889	24	25	0.96	0.04	0.0768	0.00535301
Phvul.002G295104	Chr02:46440861-46441944	G19833 v2.1		1	0	0	0	0	0	1	0	1	1	1	0	0	0	0	0	0	0	0	0	0	0	0	0	0	5	12	0.416667	0.583333	0.486111	0	13	0	1	0	0.243056	5	25	0.2	0.8	0.32	0.240451
Phvul.002G295300	Chr02:46446423-46447901	G19833 v2.1		1	0	0	0	0	0	0	0	0	0	0	0	0	0	0	0	0	0	1	0	1	1	0	0	1	1	12	0.0833333	0.916667	0.152778	4	13	0.307692	0.692308	0.426036	0.289407	5	25	0.2	0.8	0.32	0.0956042
Phvul.002G295600	Chr02:46470496-46474860	G19833 v2.1		1	1	1	1	1	1	1	1	1	1	1	1	1	1	1	1	1	1	1	1	1	1	1	1	1	12	12	1	0	0	13	13	1	0	0	0	25	25	1	0	0	#DIV/0!
Phvul.002G295800	Chr02:46489259-46489871	G19833 v2.1		1	1	1	1	1	1	1	1	1	1	1	1	1	1	1	1	1	1	1	1	1	1	1	1	1	12	12	1	0	0	13	13	1	0	0	0	25	25	1	0	0	#DIV/0!
Phvul.002G295900	Chr02:46493554-46494940	G19833 v2.1		1	1	1	1	1	1	1	1	1	1	1	1	1	1	1	1	1	1	1	1	1	1	1	1	1	12	12	1	0	0	13	13	1	0	0	0	25	25	1	0	0	#DIV/0!
Phvul.002G296000	Chr02:46495104-46496258	G19833 v2.1		1	1	1	1	1	1	1	1	1	1	1	1	0	1	1	1	1	1	1	1	1	1	1	1	1	12	12	1	0	0	12	13	0.923077	0.0769231	0.142012	0.0710059	24	25	0.96	0.04	0.0768	0.0754438
Phvul.002G296500	Chr02:46534482-46547814	G19833 v2.1		1	1	1	1	1	1	1	1	1	0	1	1	0	0	0	0	1	0	1	0	1	1	0	0	1	11	12	0.916667	0.0833333	0.152778	5	13	0.384615	0.615385	0.473373	0.313075	16	25	0.64	0.36	0.4608	0.320583
Phvul.002G296600	Chr02:46551970-46556159	G19833 v2.1		1	0	1	0	1	1	1	0	0	0	1	1	0	0	0	0	0	1	1	0	1	1	0	0	1	7	12	0.583333	0.416667	0.486111	5	13	0.384615	0.615385	0.473373	0.479742	12	25	0.48	0.52	0.4992	0.0389785
Phvul.002G298100	Chr02:46652289-46654436	G19833 v2.1		1	1	0	1	0	1	1	0	0	1	1	1	1	1	1	1	1	1	1	1	1	1	1	1	1	8	12	0.666667	0.333333	0.444444	13	13	1	0	0	0.222222	21	25	0.84	0.16	0.2688	0.17328
Phvul.002G298200	Chr02:46659036-46659557	G19833 v2.1		1	1	1	1	1	1	1	1	1	1	1	1	1	1	1	1	1	1	1	1	1	1	1	1	1	12	12	1	0	0	13	13	1	0	0	0	25	25	1	0	0	#DIV/0!
Phvul.002G298300	Chr02:46663225-46667319	G19833 v2.1		1	0	0	0	0	1	1	1	0	0	1	1	1	1	1	1	1	1	1	1	1	1	1	1	1	6	12	0.5	0.5	0.5	13	13	1	0	0	0.25	19	25	0.76	0.24	0.3648	0.314693
Phvul.002G299008	Chr02:46723113-46726139	G19833 v2.1		0	0	1	0	1	1	0	0	1	1	1	1	1	1	1	1	1	1	1	1	1	1	1	1	1	7	12	0.583333	0.416667	0.486111	13	13	1	0	0	0.243056	20	25	0.8	0.2	0.32	0.240451
Phvul.002G299400	Chr02:46731778-46733742	G19833 v2.1		1	1	1	1	1	1	0	1	1	1	1	1	1	1	1	1	1	1	1	1	1	1	1	1	1	11	12	0.916667	0.0833333	0.152778	13	13	1	0	0	0.0763889	24	25	0.96	0.04	0.0768	0.00535301
Phvul.002G299500	Chr02:46739967-46743488	G19833 v2.1		1	1	1	1	1	1	0	1	1	1	1	1	1	1	1	1	1	1	0	1	1	1	1	1	1	11	12	0.916667	0.0833333	0.152778	12	13	0.923077	0.0769231	0.142012	0.147395	23	25	0.92	0.08	0.1472	-0.00132341
Phvul.002G300700	Chr02:46852839-46863793	G19833 v2.1		1	1	0	1	1	0	1	1	1	0	1	1	1	1	1	1	1	1	1	1	1	1	1	1	1	9	12	0.75	0.25	0.375	13	13	1	0	0	0.1875	22	25	0.88	0.12	0.2112	0.112216
Phvul.002G300800	Chr02:46865420-46868411	G19833 v2.1		1	1	1	1	1	1	1	1	1	1	1	0	1	1	1	1	1	1	1	1	1	1	1	1	1	11	12	0.916667	0.0833333	0.152778	13	13	1	0	0	0.0763889	24	25	0.96	0.04	0.0768	0.00535301
Phvul.002G301100	Chr02:46894456-46895238	G19833 v2.1		1	1	1	1	1	1	1	1	1	1	1	1	1	1	1	1	1	1	1	1	1	1	1	1	1	12	12	1	0	0	13	13	1	0	0	0	25	25	1	0	0	#DIV/0!
Phvul.002G302704	Chr02:47092531-47093547	G19833 v2.1		1	1	1	1	1	1	1	1	1	0	1	1	1	1	1	1	1	1	1	1	1	1	1	1	1	11	12	0.916667	0.0833333	0.152778	13	13	1	0	0	0.0763889	24	25	0.96	0.04	0.0768	0.00535301
Phvul.002G303100	Chr02:47133132-47133758	G19833 v2.1		1	0	0	0	0	0	0	0	0	0	0	0	1	1	1	1	1	1	1	1	1	1	1	1	1	1	12	0.0833333	0.916667	0.152778	13	13	1	0	0	0.0763889	14	25	0.56	0.44	0.4928	0.84499
Phvul.002G303800	Chr02:47201573-47212353	G19833 v2.1		1	1	1	1	1	1	0	1	1	1	1	1	1	1	1	1	1	1	1	1	1	1	1	1	1	11	12	0.916667	0.0833333	0.152778	13	13	1	0	0	0.0763889	24	25	0.96	0.04	0.0768	0.00535301
Phvul.002G304000	Chr02:47227079-47228150	G19833 v2.1		1	1	1	1	1	1	1	1	1	1	1	1	1	1	1	1	1	1	1	1	1	1	1	1	1	12	12	1	0	0	13	13	1	0	0	0	25	25	1	0	0	#DIV/0!
Phvul.002G304200	Chr02:47237926-47239667	G19833 v2.1		1	1	1	0	1	1	1	1	1	1	0	0	1	1	1	1	1	1	0	1	1	1	1	1	1	9	12	0.75	0.25	0.375	12	13	0.923077	0.0769231	0.142012	0.258506	21	25	0.84	0.16	0.2688	0.0382964
Phvul.002G304600	Chr02:47286227-47287700	G19833 v2.1		1	1	1	1	1	1	1	1	1	1	1	1	1	1	1	1	1	1	1	1	1	1	1	1	1	12	12	1	0	0	13	13	1	0	0	0	25	25	1	0	0	#DIV/0!
Phvul.002G304700	Chr02:47290820-47294656	G19833 v2.1		1	1	1	1	1	1	1	1	1	1	1	1	1	1	1	1	1	1	1	1	0	1	1	1	1	12	12	1	0	0	12	13	0.923077	0.0769231	0.142012	0.0710059	24	25	0.96	0.04	0.0768	0.0754438
Phvul.002G304900	Chr02:47306186-47314474	G19833 v2.1		1	1	1	1	1	1	1	1	1	1	1	1	1	1	1	1	1	1	1	1	1	1	1	1	1	12	12	1	0	0	13	13	1	0	0	0	25	25	1	0	0	#DIV/0!
Phvul.002G304904	Chr02:47329695-47339935	G19833 v2.1		1	1	1	1	1	1	1	1	1	0	1	1	1	1	1	1	1	1	1	1	1	1	1	1	1	11	12	0.916667	0.0833333	0.152778	13	13	1	0	0	0.0763889	24	25	0.96	0.04	0.0768	0.00535301
Phvul.002G305100	Chr02:47339856-47344277	G19833 v2.1		1	1	0	1	1	1	1	0	0	1	1	1	1	1	1	1	1	1	1	1	1	1	1	1	1	9	12	0.75	0.25	0.375	13	13	1	0	0	0.1875	22	25	0.88	0.12	0.2112	0.112216
Phvul.002G306400	Chr02:47440506-47442380	G19833 v2.1		1	1	1	1	1	1	1	1	1	1	1	1	1	1	1	1	1	0	1	1	1	1	1	1	1	12	12	1	0	0	12	13	0.923077	0.0769231	0.142012	0.0710059	24	25	0.96	0.04	0.0768	0.0754438
Phvul.002G307300	Chr02:47532328-47535756	G19833 v2.1		1	1	1	1	1	1	1	1	1	1	1	1	1	1	1	1	1	1	1	1	1	1	1	0	1	12	12	1	0	0	12	13	0.923077	0.0769231	0.142012	0.0710059	24	25	0.96	0.04	0.0768	0.0754438
Phvul.002G307900	Chr02:47574654-47576990	G19833 v2.1		1	1	1	0	1	1	1	1	1	1	1	1	1	1	1	1	1	1	1	1	1	1	1	1	1	11	12	0.916667	0.0833333	0.152778	13	13	1	0	0	0.0763889	24	25	0.96	0.04	0.0768	0.00535301
Phvul.002G308000	Chr02:47584238-47588083	G19833 v2.1		1	1	1	1	1	1	1	1	1	1	1	1	1	1	1	1	1	1	1	1	1	1	1	1	1	12	12	1	0	0	13	13	1	0	0	0	25	25	1	0	0	#DIV/0!
Phvul.002G308200	Chr02:47592786-47593232	G19833 v2.1		1	1	1	1	1	1	1	1	1	1	1	1	1	1	1	1	1	1	1	1	1	1	1	1	1	12	12	1	0	0	13	13	1	0	0	0	25	25	1	0	0	#DIV/0!
Phvul.002G309200	Chr02:47667121-47667633	G19833 v2.1		1	1	0	1	0	1	1	0	0	0	0	1	1	1	1	1	1	1	1	1	1	1	1	1	1	6	12	0.5	0.5	0.5	13	13	1	0	0	0.25	19	25	0.76	0.24	0.3648	0.314693
Phvul.002G309500	Chr02:47682960-47683535	G19833 v2.1		1	1	1	1	1	1	1	1	1	1	1	1	1	1	1	1	1	1	1	1	1	1	1	1	1	12	12	1	0	0	13	13	1	0	0	0	25	25	1	0	0	#DIV/0!
Phvul.002G310800	Chr02:47791329-47791538	G19833 v2.1		0	1	1	0	1	0	1	1	1	1	1	1	1	1	1	1	1	1	1	1	0	1	1	1	0	9	12	0.75	0.25	0.375	11	13	0.846154	0.153846	0.260355	0.317678	20	25	0.8	0.2	0.32	0.00725777
Phvul.002G311200	Chr02:47812326-47814370	G19833 v2.1		1	0	1	1	0	1	1	1	1	1	1	1	1	1	1	1	1	1	1	1	1	1	1	1	1	10	12	0.833333	0.166667	0.277778	13	13	1	0	0	0.138889	23	25	0.92	0.08	0.1472	0.0564614
Phvul.002G311400	Chr02:47820209-47822428	G19833 v2.1		1	1	1	1	1	1	1	1	1	1	1	1	1	1	1	1	1	1	0	1	1	1	1	1	1	12	12	1	0	0	12	13	0.923077	0.0769231	0.142012	0.0710059	24	25	0.96	0.04	0.0768	0.0754438
Phvul.002G312004	Chr02:47899723-47904428	G19833 v2.1		1	1	1	1	1	1	1	1	1	1	0	1	1	1	1	1	1	1	1	1	1	1	1	1	1	11	12	0.916667	0.0833333	0.152778	13	13	1	0	0	0.0763889	24	25	0.96	0.04	0.0768	0.00535301
Phvul.002G312008	Chr02:47909233-47909802	G19833 v2.1		1	1	1	1	1	1	1	1	1	1	0	1	1	1	1	1	1	0	1	1	1	1	1	1	1	11	12	0.916667	0.0833333	0.152778	12	13	0.923077	0.0769231	0.142012	0.147395	23	25	0.92	0.08	0.1472	-0.00132341
Phvul.002G312012	Chr02:47914194-47916063	G19833 v2.1		1	1	1	1	1	1	1	1	1	1	0	1	1	1	1	1	1	1	1	1	1	1	1	1	1	11	12	0.916667	0.0833333	0.152778	13	13	1	0	0	0.0763889	24	25	0.96	0.04	0.0768	0.00535301
Phvul.002G313000	Chr02:47995107-47996084	G19833 v2.1		1	1	1	1	1	1	1	1	1	1	1	1	1	1	1	1	1	1	1	1	1	1	1	1	1	12	12	1	0	0	13	13	1	0	0	0	25	25	1	0	0	#DIV/0!
Phvul.002G313100	Chr02:48004194-48004937	G19833 v2.1		1	1	1	1	1	1	1	1	1	1	1	1	1	1	1	1	1	1	1	1	1	1	1	1	1	12	12	1	0	0	13	13	1	0	0	0	25	25	1	0	0	#DIV/0!
Phvul.002G313200	Chr02:48017425-48020207	G19833 v2.1		1	1	1	1	1	1	1	1	1	1	1	1	1	1	1	1	1	1	1	1	1	1	1	1	1	12	12	1	0	0	13	13	1	0	0	0	25	25	1	0	0	#DIV/0!
Phvul.002G313300	Chr02:48024833-48027356	G19833 v2.1		1	1	1	1	1	0	1	1	1	1	1	0	1	1	1	1	1	1	1	1	1	1	1	1	1	10	12	0.833333	0.166667	0.277778	13	13	1	0	0	0.138889	23	25	0.92	0.08	0.1472	0.0564614
Phvul.002G313600	Chr02:48039167-48042724	G19833 v2.1		1	0	1	1	1	0	1	1	1	0	1	0	0	0	0	0	0	0	1	0	1	1	0	0	1	8	12	0.666667	0.333333	0.444444	4	13	0.307692	0.692308	0.426036	0.43524	12	25	0.48	0.52	0.4992	0.128125
Phvul.002G313700	Chr02:48048614-48049156	G19833 v2.1		1	1	1	1	1	1	1	1	1	1	1	1	0	1	1	1	1	1	1	1	1	1	1	1	1	12	12	1	0	0	12	13	0.923077	0.0769231	0.142012	0.0710059	24	25	0.96	0.04	0.0768	0.0754438
Phvul.002G314100	Chr02:48075545-48079334	G19833 v2.1		1	1	1	1	1	1	0	1	1	0	1	1	1	1	1	1	1	1	1	1	1	1	1	1	1	10	12	0.833333	0.166667	0.277778	13	13	1	0	0	0.138889	23	25	0.92	0.08	0.1472	0.0564614
Phvul.002G314600	Chr02:48136994-48138664	G19833 v2.1		1	1	1	1	1	1	1	1	1	1	1	1	1	1	1	1	1	1	1	1	1	1	1	1	1	12	12	1	0	0	13	13	1	0	0	0	25	25	1	0	0	#DIV/0!
Phvul.002G315800	Chr02:48264994-48265438	G19833 v2.1		1	1	1	1	0	1	1	1	1	1	0	1	1	1	1	1	1	1	1	1	1	1	1	1	1	10	12	0.833333	0.166667	0.277778	13	13	1	0	0	0.138889	23	25	0.92	0.08	0.1472	0.0564614
Phvul.002G315900	Chr02:48268616-48269077	G19833 v2.1		1	1	1	1	1	0	1	1	1	1	1	1	1	1	1	1	1	1	1	1	1	1	1	1	1	11	12	0.916667	0.0833333	0.152778	13	13	1	0	0	0.0763889	24	25	0.96	0.04	0.0768	0.00535301
Phvul.002G316800	Chr02:48336222-48340576	G19833 v2.1		1	1	1	1	1	0	0	1	1	0	0	0	1	1	1	1	1	1	1	1	1	1	1	1	1	7	12	0.583333	0.416667	0.486111	13	13	1	0	0	0.243056	20	25	0.8	0.2	0.32	0.240451
Phvul.002G317700	Chr02:48397197-48397807	G19833 v2.1		1	1	1	1	1	1	1	1	1	1	1	1	1	1	1	1	1	1	1	1	1	1	1	1	1	12	12	1	0	0	13	13	1	0	0	0	25	25	1	0	0	#DIV/0!
Phvul.002G319000	Chr02:48516894-48519014	G19833 v2.1		0	1	1	1	0	1	1	1	0	1	1	1	0	0	0	0	0	0	0	0	0	0	0	0	0	9	12	0.75	0.25	0.375	0	13	0	1	0	0.1875	9	25	0.36	0.64	0.4608	0.593099
Phvul.002G319104	Chr02:48527886-48529229	G19833 v2.1		1	1	1	1	1	1	1	1	1	1	1	0	1	1	1	1	1	1	1	1	1	1	1	1	1	11	12	0.916667	0.0833333	0.152778	13	13	1	0	0	0.0763889	24	25	0.96	0.04	0.0768	0.00535301
Phvul.002G319300	Chr02:48539396-48541540	G19833 v2.1		1	1	1	1	1	1	1	1	1	1	1	1	1	1	1	1	0	1	1	1	1	1	1	1	1	12	12	1	0	0	12	13	0.923077	0.0769231	0.142012	0.0710059	24	25	0.96	0.04	0.0768	0.0754438
Phvul.002G319400	Chr02:48543274-48545016	G19833 v2.1		1	1	1	1	1	1	1	1	1	1	1	1	1	1	1	1	1	1	1	0	1	1	1	1	1	12	12	1	0	0	12	13	0.923077	0.0769231	0.142012	0.0710059	24	25	0.96	0.04	0.0768	0.0754438
Phvul.002G319800	Chr02:48569942-48570334	G19833 v2.1		1	1	1	1	1	1	1	1	1	1	1	1	1	1	1	1	0	1	1	1	1	1	1	1	1	12	12	1	0	0	12	13	0.923077	0.0769231	0.142012	0.0710059	24	25	0.96	0.04	0.0768	0.0754438
Phvul.002G320100	Chr02:48595060-48601948	G19833 v2.1		1	1	1	1	1	1	0	1	1	1	1	1	0	0	0	0	0	0	0	0	0	1	0	0	1	11	12	0.916667	0.0833333	0.152778	2	13	0.153846	0.846154	0.260355	0.206566	13	25	0.52	0.48	0.4992	0.586205
Phvul.002G320200	Chr02:48603739-48605408	G19833 v2.1		1	1	1	1	1	1	1	1	1	1	1	1	0	0	0	0	0	0	0	0	0	0	0	0	0	12	12	1	0	0	0	13	0	1	0	0	12	25	0.48	0.52	0.4992	1
Phvul.002G320300	Chr02:48608738-48613071	G19833 v2.1		1	1	1	1	1	1	1	1	1	1	1	1	1	1	1	1	1	1	1	1	1	1	0	1	1	12	12	1	0	0	12	13	0.923077	0.0769231	0.142012	0.0710059	24	25	0.96	0.04	0.0768	0.0754438
Phvul.002G320500	Chr02:48625252-48626733	G19833 v2.1		1	1	1	1	1	1	1	1	1	1	1	1	1	0	1	1	1	1	1	1	1	1	1	1	1	12	12	1	0	0	12	13	0.923077	0.0769231	0.142012	0.0710059	24	25	0.96	0.04	0.0768	0.0754438
Phvul.002G320600	Chr02:48633112-48634153	G19833 v2.1		1	1	1	1	1	1	1	1	1	1	1	1	0	0	0	0	0	0	0	0	0	0	0	0	0	12	12	1	0	0	0	13	0	1	0	0	12	25	0.48	0.52	0.4992	1
Phvul.002G321400	Chr02:48681758-48683951	G19833 v2.1		1	0	1	1	1	1	0	1	1	0	1	0	0	0	0	0	0	0	0	0	0	0	0	0	0	8	12	0.666667	0.333333	0.444444	0	13	0	1	0	0.222222	8	25	0.32	0.68	0.4352	0.489379
Phvul.002G321800	Chr02:48703894-48707587	G19833 v2.1		1	1	1	1	1	1	1	1	1	1	1	1	1	1	1	1	1	1	1	1	1	1	1	1	1	12	12	1	0	0	13	13	1	0	0	0	25	25	1	0	0	#DIV/0!
Phvul.002G322800	Chr02:48774556-48776307	G19833 v2.1		1	1	1	1	1	1	1	1	1	1	1	1	0	1	0	0	0	0	1	1	1	1	0	1	1	12	12	1	0	0	7	13	0.538462	0.461538	0.497041	0.248521	19	25	0.76	0.24	0.3648	0.318748
Phvul.002G323000	Chr02:48786657-48794177	G19833 v2.1		0	1	1	1	1	1	1	1	1	0	0	1	0	0	0	0	0	0	0	0	0	0	0	0	0	9	12	0.75	0.25	0.375	0	13	0	1	0	0.1875	9	25	0.36	0.64	0.4608	0.593099
Phvul.002G323100	Chr02:48796609-48803146	G19833 v2.1		1	0	1	1	1	1	1	1	1	1	0	1	0	0	0	0	0	0	0	0	0	0	0	0	0	10	12	0.833333	0.166667	0.277778	0	13	0	1	0	0.138889	10	25	0.4	0.6	0.48	0.710648
Phvul.002G323200	Chr02:48805820-48810839	G19833 v2.1		1	1	1	1	1	1	1	1	1	1	0	1	0	0	0	0	0	0	0	0	0	0	0	0	0	11	12	0.916667	0.0833333	0.152778	0	13	0	1	0	0.0763889	11	25	0.44	0.56	0.4928	0.84499
Phvul.002G323300	Chr02:48814395-48821321	G19833 v2.1		0	1	1	1	1	1	1	1	1	1	0	1	0	0	0	0	0	0	0	0	0	0	0	0	0	10	12	0.833333	0.166667	0.277778	0	13	0	1	0	0.138889	10	25	0.4	0.6	0.48	0.710648
Phvul.002G323400	Chr02:48827778-48834046	G19833 v2.1		0	1	1	1	1	1	1	1	1	1	1	1	0	0	0	0	0	0	0	0	0	0	0	0	0	11	12	0.916667	0.0833333	0.152778	0	13	0	1	0	0.0763889	11	25	0.44	0.56	0.4928	0.84499
Phvul.002G323404	Chr02:48844446-48845392	G19833 v2.1		0	0	1	1	1	1	1	0	1	1	0	1	0	0	0	0	0	0	0	0	0	0	0	0	0	8	12	0.666667	0.333333	0.444444	0	13	0	1	0	0.222222	8	25	0.32	0.68	0.4352	0.489379
Phvul.002G323700	Chr02:48857307-48858670	G19833 v2.1		0	1	1	1	1	1	1	1	1	0	1	1	0	0	0	0	0	1	0	0	1	1	0	0	1	10	12	0.833333	0.166667	0.277778	4	13	0.307692	0.692308	0.426036	0.351907	14	25	0.56	0.44	0.4928	0.285904
Phvul.002G323704	Chr02:48862995-48868411	G19833 v2.1		1	1	1	1	1	1	1	1	1	1	1	1	0	0	0	0	1	1	1	0	1	1	0	0	0	12	12	1	0	0	5	13	0.384615	0.615385	0.473373	0.236686	17	25	0.68	0.32	0.4352	0.456143
Phvul.002G323708	Chr02:48873058-48884543	G19833 v2.1		0	1	0	1	1	1	0	1	1	1	0	0	0	0	0	0	0	0	0	0	0	0	0	0	0	7	12	0.583333	0.416667	0.486111	0	13	0	1	0	0.243056	7	25	0.28	0.72	0.4032	0.397184
Phvul.002G323712	Chr02:48888578-48895789	G19833 v2.1		1	1	1	1	1	1	1	1	1	1	1	1	1	1	1	1	0	0	0	1	0	0	1	0	0	12	12	1	0	0	6	13	0.461538	0.538462	0.497041	0.248521	18	25	0.72	0.28	0.4032	0.383629
Phvul.002G323900	Chr02:48895240-48898436	G19833 v2.1		1	1	1	1	0	0	1	1	1	1	1	1	1	1	1	1	1	1	1	1	0	0	1	1	0	10	12	0.833333	0.166667	0.277778	10	13	0.769231	0.230769	0.35503	0.316404	20	25	0.8	0.2	0.32	0.0112385
Phvul.002G324400	Chr02:48924528-48925847	G19833 v2.1		1	1	1	1	1	1	1	1	1	1	1	1	1	1	1	1	1	1	1	1	1	1	1	1	1	12	12	1	0	0	13	13	1	0	0	0	25	25	1	0	0	#DIV/0!
Phvul.002G324800	Chr02:48968554-48968990	G19833 v2.1		1	1	0	1	1	0	1	1	1	1	1	1	1	1	1	1	1	1	1	1	1	1	1	1	1	10	12	0.833333	0.166667	0.277778	13	13	1	0	0	0.138889	23	25	0.92	0.08	0.1472	0.0564614
Phvul.002G325400	Chr02:49030523-49031053	G19833 v2.1		1	1	1	1	1	1	1	1	1	1	1	1	1	1	1	1	1	1	1	1	1	1	1	1	0	12	12	1	0	0	12	13	0.923077	0.0769231	0.142012	0.0710059	24	25	0.96	0.04	0.0768	0.0754438
Phvul.002G325500	Chr02:49039240-49039764	G19833 v2.1		1	1	1	1	1	1	1	1	1	0	1	1	1	1	1	1	1	1	1	1	1	1	1	1	1	11	12	0.916667	0.0833333	0.152778	13	13	1	0	0	0.0763889	24	25	0.96	0.04	0.0768	0.00535301
Phvul.002G325600	Chr02:49053148-49053874	G19833 v2.1		0	1	0	1	0	1	1	1	0	1	1	0	1	1	1	1	1	1	1	1	1	1	1	1	1	7	12	0.583333	0.416667	0.486111	13	13	1	0	0	0.243056	20	25	0.8	0.2	0.32	0.240451
Phvul.002G325800	Chr02:49062024-49064981	G19833 v2.1		1	1	1	0	1	0	0	0	1	1	1	1	1	1	1	1	1	1	1	1	1	1	1	1	1	8	12	0.666667	0.333333	0.444444	13	13	1	0	0	0.222222	21	25	0.84	0.16	0.2688	0.17328
Phvul.002G325900	Chr02:49067511-49073596	G19833 v2.1		1	1	1	1	1	1	1	1	1	1	1	1	1	1	1	1	1	1	1	1	1	1	1	1	1	12	12	1	0	0	13	13	1	0	0	0	25	25	1	0	0	#DIV/0!
Phvul.002G328500	Chr02:40599061-40600732	G19833 v2.1		1	1	1	1	1	1	1	0	1	1	1	1	1	1	1	1	1	1	1	1	1	1	1	1	1	11	12	0.916667	0.0833333	0.152778	13	13	1	0	0	0.0763889	24	25	0.96	0.04	0.0768	0.00535301
Phvul.002G328908	Chr02:46937667-46938378	G19833 v2.1		1	1	1	1	1	1	1	1	1	1	1	1	1	1	1	1	1	1	1	1	1	1	1	1	0	12	12	1	0	0	12	13	0.923077	0.0769231	0.142012	0.0710059	24	25	0.96	0.04	0.0768	0.0754438
Phvul.002G329600	Chr02:49440311-49440955	G19833 v2.1		1	1	1	1	1	1	1	1	1	1	1	1	1	1	1	1	1	1	1	1	1	1	1	1	1	12	12	1	0	0	13	13	1	0	0	0	25	25	1	0	0	#DIV/0!
Phvul.003G000278	Chr03:639214-650866	G19833 v2.1		0	1	1	1	1	1	1	1	1	1	1	1	1	1	1	1	1	1	1	1	0	1	1	1	1	11	12	0.916667	0.0833333	0.152778	12	13	0.923077	0.0769231	0.142012	0.147395	23	25	0.92	0.08	0.1472	-0.00132341
Phvul.003G000356	Chr03:718154-723396	G19833 v2.1		0	1	1	1	1	1	1	1	1	1	1	1	1	1	1	1	1	1	0	1	0	1	1	1	0	11	12	0.916667	0.0833333	0.152778	10	13	0.769231	0.230769	0.35503	0.253904	21	25	0.84	0.16	0.2688	0.0554179
Phvul.003G000382	Chr03:724607-725147	G19833 v2.1		1	1	1	1	1	1	0	1	1	1	1	1	1	1	1	1	0	1	0	1	0	1	1	1	1	11	12	0.916667	0.0833333	0.152778	10	13	0.769231	0.230769	0.35503	0.253904	21	25	0.84	0.16	0.2688	0.0554179
Phvul.003G000400	Chr03:580020-581900	G19833 v2.1		1	1	0	1	1	1	1	1	1	0	1	1	1	1	1	1	1	1	1	1	1	1	1	1	1	10	12	0.833333	0.166667	0.277778	13	13	1	0	0	0.138889	23	25	0.92	0.08	0.1472	0.0564614
Phvul.003G000408	Chr03:742142-743102	G19833 v2.1		1	1	1	1	1	1	1	1	1	1	1	1	1	1	1	1	1	1	1	1	1	1	1	1	1	12	12	1	0	0	13	13	1	0	0	0	25	25	1	0	0	#DIV/0!
Phvul.003G000434	Chr03:743661-743865	G19833 v2.1		1	1	1	1	1	1	1	1	1	1	1	1	1	1	1	1	1	1	1	1	1	1	1	1	1	12	12	1	0	0	13	13	1	0	0	0	25	25	1	0	0	#DIV/0!
Phvul.003G000500	Chr03:570942-572061	G19833 v2.1		1	1	1	1	1	1	1	1	1	1	1	1	1	1	1	1	1	1	1	1	0	1	1	1	0	12	12	1	0	0	11	13	0.846154	0.153846	0.260355	0.130178	23	25	0.92	0.08	0.1472	0.115642
Phvul.003G001800	Chr03:474830-479143	G19833 v2.1		0	0	1	1	0	1	1	1	1	1	1	0	1	1	1	1	1	1	1	1	1	1	1	1	1	8	12	0.666667	0.333333	0.444444	13	13	1	0	0	0.222222	21	25	0.84	0.16	0.2688	0.17328
Phvul.003G002500	Chr03:358386-366189	G19833 v2.1		0	1	1	1	0	1	0	0	0	0	1	1	1	1	1	1	1	1	0	1	1	1	1	1	1	6	12	0.5	0.5	0.5	12	13	0.923077	0.0769231	0.142012	0.321006	18	25	0.72	0.28	0.4032	0.203854
Phvul.003G002600	Chr03:335314-348092	G19833 v2.1		0	1	1	1	0	1	0	0	0	0	0	1	1	1	1	1	1	1	0	1	1	1	1	1	1	5	12	0.416667	0.583333	0.486111	12	13	0.923077	0.0769231	0.142012	0.314061	17	25	0.68	0.32	0.4352	0.278351
Phvul.003G002700	Chr03:323767-334130	G19833 v2.1		1	1	1	1	0	1	1	1	1	1	0	1	1	1	1	1	1	1	0	1	1	1	1	1	1	10	12	0.833333	0.166667	0.277778	12	13	0.923077	0.0769231	0.142012	0.209895	22	25	0.88	0.12	0.2112	0.0061799
Phvul.003G002900	Chr03:304499-311124	G19833 v2.1		0	1	0	0	0	0	0	0	0	0	0	1	1	1	1	1	1	1	0	1	1	1	1	1	1	2	12	0.166667	0.833333	0.277778	12	13	0.923077	0.0769231	0.142012	0.209895	14	25	0.56	0.44	0.4928	0.574077
Phvul.003G002926	Chr03:311239-319359	G19833 v2.1		0	1	0	1	1	1	0	1	1	0	1	1	1	1	1	1	1	1	0	1	1	1	1	1	0	8	12	0.666667	0.333333	0.444444	11	13	0.846154	0.153846	0.260355	0.3524	19	25	0.76	0.24	0.3648	0.0339919
Phvul.003G003100	Chr03:281177-283610	G19833 v2.1		1	1	1	0	1	1	1	0	1	1	0	1	0	0	0	0	0	1	1	0	1	0	0	0	1	9	12	0.75	0.25	0.375	4	13	0.307692	0.692308	0.426036	0.400518	13	25	0.52	0.48	0.4992	0.197681
Phvul.003G003126	Chr03:297041-303470	G19833 v2.1		1	1	0	1	1	1	0	0	1	1	1	1	1	1	1	1	1	1	0	1	1	1	1	1	1	9	12	0.75	0.25	0.375	12	13	0.923077	0.0769231	0.142012	0.258506	21	25	0.84	0.16	0.2688	0.0382964
Phvul.003G003200	Chr03:275254-276992	G19833 v2.1		1	1	1	1	1	0	1	1	1	1	1	0	0	0	0	0	0	1	1	0	1	0	0	0	1	10	12	0.833333	0.166667	0.277778	4	13	0.307692	0.692308	0.426036	0.351907	14	25	0.56	0.44	0.4928	0.285904
Phvul.003G003500	Chr03:253681-264131	G19833 v2.1		1	1	1	1	1	1	1	1	1	1	1	1	1	1	1	1	1	1	1	1	1	1	1	1	1	12	12	1	0	0	13	13	1	0	0	0	25	25	1	0	0	#DIV/0!
Phvul.003G003726	Chr03:248561-252255	G19833 v2.1		1	1	1	1	1	1	1	1	1	1	1	1	0	0	0	0	0	0	1	0	1	0	0	0	1	12	12	1	0	0	3	13	0.230769	0.769231	0.35503	0.177515	15	25	0.6	0.4	0.48	0.630178
Phvul.003G003800	Chr03:235361-239720	G19833 v2.1		1	1	1	1	1	1	1	1	1	1	1	1	1	1	1	1	1	1	1	1	1	1	1	1	1	12	12	1	0	0	13	13	1	0	0	0	25	25	1	0	0	#DIV/0!
Phvul.003G004100	Chr03:193465-195598	G19833 v2.1		1	1	1	1	1	1	1	1	1	1	1	1	1	1	1	1	1	1	1	1	1	1	1	1	1	12	12	1	0	0	13	13	1	0	0	0	25	25	1	0	0	#DIV/0!
Phvul.003G004700	Chr03:169357-170061	G19833 v2.1		1	1	1	1	1	1	1	1	1	1	1	1	1	1	1	1	1	1	1	1	1	1	1	1	1	12	12	1	0	0	13	13	1	0	0	0	25	25	1	0	0	#DIV/0!
Phvul.003G005600	Chr03:60214-61827	G19833 v2.1		1	0	1	0	0	1	0	1	0	1	1	0	0	1	1	0	1	0	0	0	0	1	0	1	0	6	12	0.5	0.5	0.5	5	13	0.384615	0.615385	0.473373	0.486686	11	25	0.44	0.56	0.4928	0.0124059
Phvul.003G005700	Chr03:49833-54581	G19833 v2.1		1	0	1	1	1	0	1	1	0	1	1	0	1	1	1	1	1	1	1	1	1	1	1	1	1	8	12	0.666667	0.333333	0.444444	13	13	1	0	0	0.222222	21	25	0.84	0.16	0.2688	0.17328
Phvul.003G006000	Chr03:17636-19705	G19833 v2.1		1	1	1	1	1	1	1	1	1	1	1	1	1	1	1	1	1	1	1	1	1	1	1	1	1	12	12	1	0	0	13	13	1	0	0	0	25	25	1	0	0	#DIV/0!
Phvul.003G006100	Chr03:12789-15401	G19833 v2.1		0	0	1	0	1	1	0	1	1	0	1	1	1	1	1	0	1	1	0	0	0	1	0	1	1	7	12	0.583333	0.416667	0.486111	8	13	0.615385	0.384615	0.473373	0.479742	15	25	0.6	0.4	0.48	0.000537612
Phvul.003G006200	Chr03:7923-9978	G19833 v2.1		1	1	1	1	1	1	1	1	1	1	1	1	1	1	1	0	1	1	1	0	0	1	0	1	0	12	12	1	0	0	8	13	0.615385	0.384615	0.473373	0.236686	20	25	0.8	0.2	0.32	0.260355
Phvul.003G006300	Chr03:755186-757942	G19833 v2.1		1	1	0	1	0	1	1	1	0	1	1	1	1	1	1	1	1	1	1	1	1	1	1	1	1	9	12	0.75	0.25	0.375	13	13	1	0	0	0.1875	22	25	0.88	0.12	0.2112	0.112216
Phvul.003G006400	Chr03:760614-764445	G19833 v2.1		1	1	1	1	1	1	1	1	1	1	1	1	0	1	1	0	1	0	1	0	1	1	0	1	1	12	12	1	0	0	8	13	0.615385	0.384615	0.473373	0.236686	20	25	0.8	0.2	0.32	0.260355
Phvul.003G006700	Chr03:779290-782126	G19833 v2.1		1	1	1	1	1	1	1	1	1	1	1	1	0	1	1	0	1	1	1	1	1	1	0	1	1	12	12	1	0	0	10	13	0.769231	0.230769	0.35503	0.177515	22	25	0.88	0.12	0.2112	0.159494
Phvul.003G006800	Chr03:787917-789957	G19833 v2.1		1	1	1	1	1	1	1	1	1	1	1	1	1	1	1	1	1	1	1	1	1	1	1	1	1	12	12	1	0	0	13	13	1	0	0	0	25	25	1	0	0	#DIV/0!
Phvul.003G007500	Chr03:852053-854240	G19833 v2.1		1	1	1	1	1	1	1	1	0	1	1	0	1	1	1	1	1	1	1	0	1	1	1	1	1	10	12	0.833333	0.166667	0.277778	12	13	0.923077	0.0769231	0.142012	0.209895	22	25	0.88	0.12	0.2112	0.0061799
Phvul.003G007800	Chr03:874675-878670	G19833 v2.1		1	1	1	0	1	1	1	1	1	0	1	1	1	1	1	1	1	1	1	1	1	1	1	1	1	10	12	0.833333	0.166667	0.277778	13	13	1	0	0	0.138889	23	25	0.92	0.08	0.1472	0.0564614
Phvul.003G008400	Chr03:944955-950157	G19833 v2.1		1	1	1	1	1	1	1	1	1	1	1	1	1	1	1	1	1	1	1	1	1	1	1	1	1	12	12	1	0	0	13	13	1	0	0	0	25	25	1	0	0	#DIV/0!
Phvul.003G008600	Chr03:978361-981179	G19833 v2.1		0	1	0	0	0	1	0	1	0	1	1	0	1	1	1	1	1	1	0	1	0	1	1	1	0	5	12	0.416667	0.583333	0.486111	10	13	0.769231	0.230769	0.35503	0.42057	15	25	0.6	0.4	0.48	0.123812
Phvul.003G009300	Chr03:1035108-1036969	G19833 v2.1		1	1	1	0	1	1	1	1	1	1	1	1	1	1	1	1	1	1	0	1	1	1	1	1	1	11	12	0.916667	0.0833333	0.152778	12	13	0.923077	0.0769231	0.142012	0.147395	23	25	0.92	0.08	0.1472	-0.00132341
Phvul.003G009400	Chr03:1040286-1042372	G19833 v2.1		1	1	1	1	1	1	1	1	1	1	1	1	1	1	1	1	1	1	0	1	1	1	1	1	1	12	12	1	0	0	12	13	0.923077	0.0769231	0.142012	0.0710059	24	25	0.96	0.04	0.0768	0.0754438
Phvul.003G009500	Chr03:1051164-1052871	G19833 v2.1		1	1	1	1	1	1	1	1	1	1	0	1	0	0	1	1	1	1	1	1	1	1	1	1	1	11	12	0.916667	0.0833333	0.152778	11	13	0.846154	0.153846	0.260355	0.206566	22	25	0.88	0.12	0.2112	0.0219394
Phvul.003G011100	Chr03:1161869-1162090	G19833 v2.1		1	1	1	1	1	0	1	1	1	1	0	1	1	1	1	1	1	1	1	1	1	1	1	1	1	10	12	0.833333	0.166667	0.277778	13	13	1	0	0	0.138889	23	25	0.92	0.08	0.1472	0.0564614
Phvul.003G011800	Chr03:1219511-1221721	G19833 v2.1		1	1	1	1	1	1	1	1	1	1	1	1	1	1	1	1	1	1	1	1	0	1	1	1	0	12	12	1	0	0	11	13	0.846154	0.153846	0.260355	0.130178	23	25	0.92	0.08	0.1472	0.115642
Phvul.003G011900	Chr03:1235431-1239240	G19833 v2.1		1	1	1	1	1	1	1	1	1	0	1	1	1	1	1	1	1	1	0	1	0	1	1	1	1	11	12	0.916667	0.0833333	0.152778	11	13	0.846154	0.153846	0.260355	0.206566	22	25	0.88	0.12	0.2112	0.0219394
Phvul.003G013100	Chr03:1336512-1347083	G19833 v2.1		0	0	1	1	0	1	0	1	0	1	1	1	1	1	0	0	1	1	0	1	0	1	0	0	1	7	12	0.583333	0.416667	0.486111	7	13	0.538462	0.461538	0.497041	0.491576	14	25	0.56	0.44	0.4928	0.00248323
Phvul.003G013300	Chr03:1359152-1361511	G19833 v2.1		0	0	1	0	0	0	1	0	0	1	0	1	1	1	1	1	1	1	0	1	0	0	1	1	0	4	12	0.333333	0.666667	0.444444	9	13	0.692308	0.307692	0.426036	0.43524	13	25	0.52	0.48	0.4992	0.128125
Phvul.003G014000	Chr03:1416726-1420657	G19833 v2.1		1	1	1	0	1	0	1	1	1	0	1	1	0	0	0	0	0	0	0	0	0	1	0	0	0	9	12	0.75	0.25	0.375	1	13	0.0769231	0.923077	0.142012	0.258506	10	25	0.4	0.6	0.48	0.461446
Phvul.003G014100	Chr03:1421432-1426802	G19833 v2.1		1	1	1	1	1	1	1	1	1	1	1	1	1	1	1	1	1	1	1	1	1	1	1	1	1	12	12	1	0	0	13	13	1	0	0	0	25	25	1	0	0	#DIV/0!
Phvul.003G014500	Chr03:1466071-1467781	G19833 v2.1		1	1	1	1	1	1	1	1	1	1	1	1	1	0	1	1	1	1	1	1	1	1	1	1	1	12	12	1	0	0	12	13	0.923077	0.0769231	0.142012	0.0710059	24	25	0.96	0.04	0.0768	0.0754438
Phvul.003G014600	Chr03:1470933-1473020	G19833 v2.1		1	1	1	0	1	0	1	0	1	0	0	0	0	0	0	0	0	0	1	0	1	1	0	0	1	6	12	0.5	0.5	0.5	4	13	0.307692	0.692308	0.426036	0.463018	10	25	0.4	0.6	0.48	0.0353797
Phvul.003G015000	Chr03:1513039-1520158	G19833 v2.1		0	0	1	0	1	1	1	0	1	0	1	1	1	1	1	1	1	1	0	1	0	1	1	1	0	7	12	0.583333	0.416667	0.486111	10	13	0.769231	0.230769	0.35503	0.42057	17	25	0.68	0.32	0.4352	0.0336159
Phvul.003G015100	Chr03:1514228-1515723	G19833 v2.1		0	0	1	0	0	1	0	0	1	0	1	0	1	1	1	1	1	1	0	1	0	0	1	1	0	4	12	0.333333	0.666667	0.444444	9	13	0.692308	0.307692	0.426036	0.43524	13	25	0.52	0.48	0.4992	0.128125
Phvul.003G015200	Chr03:1523004-1523484	G19833 v2.1		1	1	1	1	1	1	1	0	1	1	0	1	1	1	1	1	1	1	1	1	1	1	1	1	1	10	12	0.833333	0.166667	0.277778	13	13	1	0	0	0.138889	23	25	0.92	0.08	0.1472	0.0564614
Phvul.003G015700	Chr03:1558089-1561502	G19833 v2.1		1	1	1	1	1	1	1	0	1	1	0	1	1	1	0	1	1	1	1	1	1	1	1	1	1	10	12	0.833333	0.166667	0.277778	12	13	0.923077	0.0769231	0.142012	0.209895	22	25	0.88	0.12	0.2112	0.0061799
Phvul.003G016000	Chr03:1582778-1586568	G19833 v2.1		1	1	1	1	1	1	1	0	1	1	0	1	1	1	1	1	1	1	1	1	1	1	1	1	1	10	12	0.833333	0.166667	0.277778	13	13	1	0	0	0.138889	23	25	0.92	0.08	0.1472	0.0564614
Phvul.003G016200	Chr03:1594870-1596388	G19833 v2.1		1	1	1	1	1	1	1	0	1	1	0	1	1	1	1	1	1	1	1	1	1	1	1	1	1	10	12	0.833333	0.166667	0.277778	13	13	1	0	0	0.138889	23	25	0.92	0.08	0.1472	0.0564614
Phvul.003G016400	Chr03:1615483-1619083	G19833 v2.1		1	1	1	1	0	0	1	0	0	0	1	0	1	1	1	1	1	1	1	1	1	1	1	1	1	6	12	0.5	0.5	0.5	13	13	1	0	0	0.25	19	25	0.76	0.24	0.3648	0.314693
Phvul.003G016900	Chr03:1654708-1661762	G19833 v2.1		1	1	1	1	1	0	1	0	1	0	1	1	1	1	1	1	1	1	1	1	1	1	1	1	1	9	12	0.75	0.25	0.375	13	13	1	0	0	0.1875	22	25	0.88	0.12	0.2112	0.112216
Phvul.003G017700	Chr03:1703038-1704668	G19833 v2.1		1	1	1	1	1	1	1	1	1	0	1	1	1	0	1	1	1	1	1	1	1	1	1	1	1	11	12	0.916667	0.0833333	0.152778	12	13	0.923077	0.0769231	0.142012	0.147395	23	25	0.92	0.08	0.1472	-0.00132341
Phvul.003G018200	Chr03:1736662-1749082	G19833 v2.1		1	1	1	0	1	1	1	1	1	1	1	1	1	1	1	1	1	1	1	1	1	1	1	1	1	11	12	0.916667	0.0833333	0.152778	13	13	1	0	0	0.0763889	24	25	0.96	0.04	0.0768	0.00535301
Phvul.003G018450	Chr03:1758467-1758907	G19833 v2.1		1	1	1	1	1	1	1	1	1	1	1	1	1	1	1	1	1	1	1	1	1	1	1	1	1	12	12	1	0	0	13	13	1	0	0	0	25	25	1	0	0	#DIV/0!
Phvul.003G018500	Chr03:1776802-1777125	G19833 v2.1		1	1	1	1	1	1	1	1	1	1	1	1	1	1	1	1	1	1	1	1	1	1	1	1	1	12	12	1	0	0	13	13	1	0	0	0	25	25	1	0	0	#DIV/0!
Phvul.003G019050	Chr03:1815039-1822024	G19833 v2.1		1	1	1	1	1	1	1	1	1	1	1	1	1	1	1	1	1	1	1	1	1	1	1	1	1	12	12	1	0	0	13	13	1	0	0	0	25	25	1	0	0	#DIV/0!
Phvul.003G019300	Chr03:1860289-1864791	G19833 v2.1		1	1	1	1	1	1	1	1	0	1	1	1	1	1	1	1	1	1	1	1	1	1	1	1	1	11	12	0.916667	0.0833333	0.152778	13	13	1	0	0	0.0763889	24	25	0.96	0.04	0.0768	0.00535301
Phvul.003G019800	Chr03:1905162-1907635	G19833 v2.1		0	1	1	0	1	1	1	1	1	1	1	1	1	1	1	1	1	1	1	1	1	1	1	1	1	10	12	0.833333	0.166667	0.277778	13	13	1	0	0	0.138889	23	25	0.92	0.08	0.1472	0.0564614
Phvul.003G020000	Chr03:1919195-1922011	G19833 v2.1		0	1	1	1	1	1	1	1	1	1	1	1	1	0	1	1	1	1	1	1	1	1	1	1	1	11	12	0.916667	0.0833333	0.152778	12	13	0.923077	0.0769231	0.142012	0.147395	23	25	0.92	0.08	0.1472	-0.00132341
Phvul.003G020100	Chr03:1925820-1928517	G19833 v2.1		1	1	1	1	1	1	1	1	1	0	1	1	0	0	0	1	0	1	1	1	1	1	1	1	1	11	12	0.916667	0.0833333	0.152778	9	13	0.692308	0.307692	0.426036	0.289407	20	25	0.8	0.2	0.32	0.0956042
Phvul.003G020200	Chr03:1932530-1934959	G19833 v2.1		0	0	0	0	0	1	0	1	0	1	1	0	1	1	1	1	1	1	1	1	1	1	1	1	1	4	12	0.333333	0.666667	0.444444	13	13	1	0	0	0.222222	17	25	0.68	0.32	0.4352	0.489379
Phvul.003G020700	Chr03:1967966-1972929	G19833 v2.1		1	1	1	1	1	1	1	1	1	0	1	1	1	1	1	1	1	1	1	1	1	1	1	1	1	11	12	0.916667	0.0833333	0.152778	13	13	1	0	0	0.0763889	24	25	0.96	0.04	0.0768	0.00535301
Phvul.003G020800	Chr03:1978149-1981422	G19833 v2.1		0	0	0	0	0	0	0	0	0	1	1	0	1	1	1	1	1	1	1	1	1	1	1	1	1	2	12	0.166667	0.833333	0.277778	13	13	1	0	0	0.138889	15	25	0.6	0.4	0.48	0.710648
Phvul.003G021500	Chr03:2053150-2053897	G19833 v2.1		1	1	1	1	1	1	1	1	1	1	1	1	1	1	1	1	1	1	1	1	1	1	1	1	1	12	12	1	0	0	13	13	1	0	0	0	25	25	1	0	0	#DIV/0!
Phvul.003G021600	Chr03:2059483-2062079	G19833 v2.1		1	1	1	1	1	1	1	1	1	1	1	1	1	1	1	1	1	0	1	1	1	1	1	1	1	12	12	1	0	0	12	13	0.923077	0.0769231	0.142012	0.0710059	24	25	0.96	0.04	0.0768	0.0754438
Phvul.003G022100	Chr03:2096818-2097707	G19833 v2.1		1	1	1	1	1	1	1	1	1	1	1	1	1	1	1	1	1	1	1	1	1	1	1	1	1	12	12	1	0	0	13	13	1	0	0	0	25	25	1	0	0	#DIV/0!
Phvul.003G022400	Chr03:2135327-2137613	G19833 v2.1		1	1	1	1	1	1	1	1	1	1	1	1	1	1	1	1	1	1	1	1	1	1	1	1	1	12	12	1	0	0	13	13	1	0	0	0	25	25	1	0	0	#DIV/0!
Phvul.003G022500	Chr03:2138726-2139286	G19833 v2.1		1	1	1	1	1	1	1	1	1	1	1	1	1	1	1	1	1	1	1	1	1	1	1	1	1	12	12	1	0	0	13	13	1	0	0	0	25	25	1	0	0	#DIV/0!
Phvul.003G023101	Chr03:2192833-2204806	G19833 v2.1		1	1	1	1	1	1	1	0	1	1	0	1	1	1	0	0	1	1	1	1	1	1	1	1	1	10	12	0.833333	0.166667	0.277778	11	13	0.846154	0.153846	0.260355	0.269066	21	25	0.84	0.16	0.2688	-0.000991085
Phvul.003G023200	Chr03:2199079-2201325	G19833 v2.1		0	0	1	0	1	0	1	0	0	1	0	0	1	1	0	0	1	1	1	1	1	1	1	1	1	4	12	0.333333	0.666667	0.444444	11	13	0.846154	0.153846	0.260355	0.3524	15	25	0.6	0.4	0.48	0.265834
Phvul.003G023600	Chr03:2230767-2232752	G19833 v2.1		1	0	1	1	1	1	1	1	1	1	1	1	1	1	1	1	1	1	1	1	1	1	1	1	1	11	12	0.916667	0.0833333	0.152778	13	13	1	0	0	0.0763889	24	25	0.96	0.04	0.0768	0.00535301
Phvul.003G024500	Chr03:2318463-2322033	G19833 v2.1		1	1	1	1	1	1	1	1	1	0	0	1	1	1	1	1	1	1	1	1	1	1	1	1	1	10	12	0.833333	0.166667	0.277778	13	13	1	0	0	0.138889	23	25	0.92	0.08	0.1472	0.0564614
Phvul.003G025100	Chr03:2428503-2428754	G19833 v2.1		1	1	1	1	1	1	1	1	1	1	1	1	1	1	1	1	1	1	1	1	1	1	1	1	1	12	12	1	0	0	13	13	1	0	0	0	25	25	1	0	0	#DIV/0!
Phvul.003G027801	Chr03:6043140-6043357	G19833 v2.1		1	1	1	1	1	1	1	1	1	1	1	1	1	1	1	1	0	1	1	1	1	1	1	1	1	12	12	1	0	0	12	13	0.923077	0.0769231	0.142012	0.0710059	24	25	0.96	0.04	0.0768	0.0754438
Phvul.003G029300	Chr03:2933729-2933929	G19833 v2.1		0	0	0	0	1	0	0	0	0	1	0	0	1	1	1	1	1	1	1	1	1	1	1	1	1	2	12	0.166667	0.833333	0.277778	13	13	1	0	0	0.138889	15	25	0.6	0.4	0.48	0.710648
Phvul.003G029500	Chr03:2943243-2953334	G19833 v2.1		1	1	1	1	0	1	1	1	1	1	1	1	1	1	1	1	1	1	0	1	0	0	1	1	0	11	12	0.916667	0.0833333	0.152778	9	13	0.692308	0.307692	0.426036	0.289407	20	25	0.8	0.2	0.32	0.0956042
Phvul.003G029900	Chr03:3000684-3005170	G19833 v2.1		0	1	1	0	1	1	1	1	1	1	1	1	1	1	1	1	1	1	1	1	1	1	1	1	1	10	12	0.833333	0.166667	0.277778	13	13	1	0	0	0.138889	23	25	0.92	0.08	0.1472	0.0564614
Phvul.003G030100	Chr03:3012669-3019500	G19833 v2.1		0	1	0	1	1	0	1	0	0	0	0	1	1	1	1	1	1	1	0	1	0	0	1	1	0	5	12	0.416667	0.583333	0.486111	9	13	0.692308	0.307692	0.426036	0.456073	14	25	0.56	0.44	0.4928	0.0745266
Phvul.003G030200	Chr03:3020829-3024487	G19833 v2.1		1	1	0	1	1	1	1	1	0	0	1	1	1	1	1	1	1	1	1	1	0	1	1	1	1	9	12	0.75	0.25	0.375	12	13	0.923077	0.0769231	0.142012	0.258506	21	25	0.84	0.16	0.2688	0.0382964
Phvul.003G030301	Chr03:3033264-3036154	G19833 v2.1		1	1	1	1	1	1	1	1	1	1	1	1	1	1	0	1	0	1	1	1	1	1	1	0	1	12	12	1	0	0	10	13	0.769231	0.230769	0.35503	0.177515	22	25	0.88	0.12	0.2112	0.159494
Phvul.003G030800	Chr03:3092774-3094889	G19833 v2.1		1	1	0	1	1	0	0	0	0	0	1	0	1	1	1	1	1	1	1	1	1	1	1	1	1	5	12	0.416667	0.583333	0.486111	13	13	1	0	0	0.243056	18	25	0.72	0.28	0.4032	0.397184
Phvul.003G031200	Chr03:3153226-3160683	G19833 v2.1		1	0	0	0	0	0	0	1	0	0	1	1	1	1	1	1	1	1	0	1	1	1	1	1	1	4	12	0.333333	0.666667	0.444444	12	13	0.923077	0.0769231	0.142012	0.293228	16	25	0.64	0.36	0.4608	0.363654
Phvul.003G031900	Chr03:3229804-3233020	G19833 v2.1		0	0	1	0	0	1	0	1	1	0	1	0	1	1	1	1	1	1	0	1	1	1	1	1	1	5	12	0.416667	0.583333	0.486111	12	13	0.923077	0.0769231	0.142012	0.314061	17	25	0.68	0.32	0.4352	0.278351
Phvul.003G032000	Chr03:3238968-3242732	G19833 v2.1		1	1	0	1	1	1	1	1	1	1	1	1	1	1	1	1	1	1	1	1	1	1	1	1	1	11	12	0.916667	0.0833333	0.152778	13	13	1	0	0	0.0763889	24	25	0.96	0.04	0.0768	0.00535301
Phvul.003G032100	Chr03:3243611-3245525	G19833 v2.1		1	1	1	0	1	1	1	1	1	1	1	1	1	1	1	1	1	1	1	1	1	1	1	1	1	11	12	0.916667	0.0833333	0.152778	13	13	1	0	0	0.0763889	24	25	0.96	0.04	0.0768	0.00535301
Phvul.003G032300	Chr03:3264828-3273157	G19833 v2.1		1	1	1	1	1	1	0	1	1	1	1	1	1	1	1	1	1	1	1	1	1	1	1	1	1	11	12	0.916667	0.0833333	0.152778	13	13	1	0	0	0.0763889	24	25	0.96	0.04	0.0768	0.00535301
Phvul.003G032600	Chr03:3337087-3337365	G19833 v2.1		1	1	1	1	1	1	1	1	1	1	1	1	1	1	1	1	1	1	1	1	1	1	1	1	1	12	12	1	0	0	13	13	1	0	0	0	25	25	1	0	0	#DIV/0!
Phvul.003G032700	Chr03:3350280-3353535	G19833 v2.1		1	1	1	1	1	1	0	1	1	1	1	1	0	1	1	1	1	0	1	1	1	1	0	1	1	11	12	0.916667	0.0833333	0.152778	10	13	0.769231	0.230769	0.35503	0.253904	21	25	0.84	0.16	0.2688	0.0554179
Phvul.003G033200	Chr03:3443342-3446826	G19833 v2.1		1	1	1	1	1	1	1	1	1	1	1	1	1	1	1	1	1	1	1	1	1	1	1	1	1	12	12	1	0	0	13	13	1	0	0	0	25	25	1	0	0	#DIV/0!
Phvul.003G033500	Chr03:3462234-3462554	G19833 v2.1		1	1	1	1	1	1	1	1	1	1	1	1	1	1	1	1	1	1	1	1	1	1	1	1	1	12	12	1	0	0	13	13	1	0	0	0	25	25	1	0	0	#DIV/0!
Phvul.003G034800	Chr03:3579217-3581439	G19833 v2.1		0	1	1	1	1	1	1	1	1	1	1	1	1	1	1	1	1	1	1	1	1	1	1	1	1	11	12	0.916667	0.0833333	0.152778	13	13	1	0	0	0.0763889	24	25	0.96	0.04	0.0768	0.00535301
Phvul.003G035401	Chr03:3698728-3699847	G19833 v2.1		1	1	1	1	1	1	1	1	1	1	1	1	1	1	1	1	1	1	1	1	1	1	1	1	1	12	12	1	0	0	13	13	1	0	0	0	25	25	1	0	0	#DIV/0!
Phvul.003G035600	Chr03:3711550-3717525	G19833 v2.1		1	1	1	1	1	0	1	1	1	1	1	1	1	1	0	1	0	1	1	1	1	1	0	0	1	11	12	0.916667	0.0833333	0.152778	9	13	0.692308	0.307692	0.426036	0.289407	20	25	0.8	0.2	0.32	0.0956042
Phvul.003G035700	Chr03:3728679-3729421	G19833 v2.1		1	1	1	1	1	1	1	1	1	1	1	1	1	1	1	1	1	1	1	1	1	1	1	1	1	12	12	1	0	0	13	13	1	0	0	0	25	25	1	0	0	#DIV/0!
Phvul.003G036100	Chr03:3761906-3766334	G19833 v2.1		1	0	1	1	1	1	1	1	0	1	1	1	1	1	1	1	1	1	1	1	1	1	1	1	1	10	12	0.833333	0.166667	0.277778	13	13	1	0	0	0.138889	23	25	0.92	0.08	0.1472	0.0564614
Phvul.003G036600	Chr03:3832403-3834124	G19833 v2.1		1	1	0	1	1	1	1	1	1	1	1	1	1	1	1	1	1	1	1	1	1	1	1	1	1	11	12	0.916667	0.0833333	0.152778	13	13	1	0	0	0.0763889	24	25	0.96	0.04	0.0768	0.00535301
Phvul.003G036700	Chr03:3836705-3837915	G19833 v2.1		1	1	1	1	1	0	1	1	1	1	1	1	1	1	1	1	1	1	1	1	1	1	1	1	1	11	12	0.916667	0.0833333	0.152778	13	13	1	0	0	0.0763889	24	25	0.96	0.04	0.0768	0.00535301
Phvul.003G037000	Chr03:3870837-3871393	G19833 v2.1		1	1	0	1	1	0	1	1	1	1	1	1	1	1	1	1	1	1	1	1	1	1	1	1	1	10	12	0.833333	0.166667	0.277778	13	13	1	0	0	0.138889	23	25	0.92	0.08	0.1472	0.0564614
Phvul.003G038700	Chr03:4201273-4204095	G19833 v2.1		0	1	1	1	1	1	1	1	1	1	1	1	1	1	1	1	1	1	0	1	1	1	1	1	1	11	12	0.916667	0.0833333	0.152778	12	13	0.923077	0.0769231	0.142012	0.147395	23	25	0.92	0.08	0.1472	-0.00132341
Phvul.003G040901	Chr03:4614616-4615764	G19833 v2.1		1	1	1	1	1	1	1	1	1	0	1	1	1	0	0	1	0	1	1	1	1	1	1	0	1	11	12	0.916667	0.0833333	0.152778	9	13	0.692308	0.307692	0.426036	0.289407	20	25	0.8	0.2	0.32	0.0956042
Phvul.003G041100	Chr03:4709078-4710146	G19833 v2.1		1	0	1	1	0	1	1	1	1	1	1	0	1	1	1	1	1	1	1	1	1	1	1	1	1	9	12	0.75	0.25	0.375	13	13	1	0	0	0.1875	22	25	0.88	0.12	0.2112	0.112216
Phvul.003G041600	Chr03:4770527-4770706	G19833 v2.1		0	0	0	0	0	1	0	0	0	1	0	1	1	1	1	0	1	1	1	0	1	1	1	1	1	3	12	0.25	0.75	0.375	11	13	0.846154	0.153846	0.260355	0.317678	14	25	0.56	0.44	0.4928	0.355362
Phvul.003G044300	Chr03:5163537-5163816	G19833 v2.1		1	1	1	1	1	1	1	1	1	1	1	1	1	1	1	1	1	1	1	1	1	1	1	1	1	12	12	1	0	0	13	13	1	0	0	0	25	25	1	0	0	#DIV/0!
Phvul.003G044900	Chr03:5270706-5270855	G19833 v2.1		1	1	1	1	1	1	1	1	1	1	1	1	1	1	1	1	1	1	1	1	1	1	1	1	1	12	12	1	0	0	13	13	1	0	0	0	25	25	1	0	0	#DIV/0!
Phvul.003G045100	Chr03:5296703-5296939	G19833 v2.1		0	0	0	0	0	0	0	0	0	0	0	0	1	1	1	1	1	1	0	1	0	0	1	1	0	0	12	0	1	0	9	13	0.692308	0.307692	0.426036	0.213018	9	25	0.36	0.64	0.4608	0.537722
Phvul.003G045300	Chr03:5304377-5306226	G19833 v2.1		1	1	1	1	1	0	1	1	1	0	1	1	1	1	1	1	1	1	1	1	1	1	1	1	1	10	12	0.833333	0.166667	0.277778	13	13	1	0	0	0.138889	23	25	0.92	0.08	0.1472	0.0564614
Phvul.003G045500	Chr03:5319869-5327580	G19833 v2.1		1	1	1	0	1	1	1	1	1	0	1	1	1	1	1	1	1	1	1	1	1	1	1	1	1	10	12	0.833333	0.166667	0.277778	13	13	1	0	0	0.138889	23	25	0.92	0.08	0.1472	0.0564614
Phvul.003G045701	Chr03:5383784-5384912	G19833 v2.1		0	1	1	1	1	1	1	1	1	1	1	1	0	1	1	1	1	1	0	1	0	1	1	1	0	11	12	0.916667	0.0833333	0.152778	9	13	0.692308	0.307692	0.426036	0.289407	20	25	0.8	0.2	0.32	0.0956042
Phvul.003G045702	Chr03:5421606-5422829	G19833 v2.1		1	1	1	1	1	1	1	1	1	1	1	1	1	1	1	1	1	1	1	0	1	1	1	1	1	12	12	1	0	0	12	13	0.923077	0.0769231	0.142012	0.0710059	24	25	0.96	0.04	0.0768	0.0754438
Phvul.003G045703	Chr03:5497072-5498293	G19833 v2.1		1	1	1	1	1	1	1	1	1	1	1	1	1	1	1	1	1	1	1	0	1	1	1	1	1	12	12	1	0	0	12	13	0.923077	0.0769231	0.142012	0.0710059	24	25	0.96	0.04	0.0768	0.0754438
Phvul.003G046000	Chr03:5587998-5589150	G19833 v2.1		1	1	1	1	1	1	1	1	1	0	1	1	0	0	0	0	0	1	1	0	0	1	1	0	1	11	12	0.916667	0.0833333	0.152778	5	13	0.384615	0.615385	0.473373	0.313075	16	25	0.64	0.36	0.4608	0.320583
Phvul.003G046001	Chr03:5595717-5597183	G19833 v2.1		1	1	1	1	1	1	1	1	1	1	1	1	0	0	0	0	0	1	0	0	0	1	1	0	0	12	12	1	0	0	3	13	0.230769	0.769231	0.35503	0.177515	15	25	0.6	0.4	0.48	0.630178
Phvul.003G046300	Chr03:5656444-5657567	G19833 v2.1		1	1	1	1	1	1	1	1	1	1	1	1	0	1	1	1	1	1	1	1	1	1	0	1	1	12	12	1	0	0	11	13	0.846154	0.153846	0.260355	0.130178	23	25	0.92	0.08	0.1472	0.115642
Phvul.003G046800	Chr03:5757115-5757342	G19833 v2.1		1	1	1	1	1	1	1	1	1	1	1	1	1	1	1	1	1	1	1	1	1	1	1	1	0	12	12	1	0	0	12	13	0.923077	0.0769231	0.142012	0.0710059	24	25	0.96	0.04	0.0768	0.0754438
Phvul.003G047300	Chr03:5836269-5836614	G19833 v2.1		1	1	1	1	1	1	1	1	0	1	1	1	1	1	1	1	1	1	1	1	1	1	1	1	1	11	12	0.916667	0.0833333	0.152778	13	13	1	0	0	0.0763889	24	25	0.96	0.04	0.0768	0.00535301
Phvul.003G047500	Chr03:5852623-5862557	G19833 v2.1		1	1	1	1	1	1	1	1	1	1	1	1	1	1	1	1	1	1	1	1	1	1	1	1	1	12	12	1	0	0	13	13	1	0	0	0	25	25	1	0	0	#DIV/0!
Phvul.003G048000	Chr03:5929204-5931744	G19833 v2.1		0	1	0	1	0	0	1	0	0	0	0	1	1	1	1	1	1	1	1	1	1	1	1	1	1	4	12	0.333333	0.666667	0.444444	13	13	1	0	0	0.222222	17	25	0.68	0.32	0.4352	0.489379
Phvul.003G048100	Chr03:5935857-5939801	G19833 v2.1		1	1	1	1	1	0	1	1	1	0	1	1	1	1	1	1	1	1	1	1	1	1	1	1	1	10	12	0.833333	0.166667	0.277778	13	13	1	0	0	0.138889	23	25	0.92	0.08	0.1472	0.0564614
Phvul.003G048500	Chr03:6043358-6044693	G19833 v2.1		1	1	1	1	1	1	1	1	1	0	1	1	1	1	1	1	1	1	1	1	1	1	1	1	0	11	12	0.916667	0.0833333	0.152778	12	13	0.923077	0.0769231	0.142012	0.147395	23	25	0.92	0.08	0.1472	-0.00132341
Phvul.003G051300	Chr03:6480105-6501829	G19833 v2.1		1	1	1	0	1	1	1	1	1	0	1	1	1	1	1	1	1	1	1	1	1	1	1	1	1	10	12	0.833333	0.166667	0.277778	13	13	1	0	0	0.138889	23	25	0.92	0.08	0.1472	0.0564614
Phvul.003G051500	Chr03:6509650-6516482	G19833 v2.1		0	0	0	1	1	1	1	1	1	0	0	1	1	1	1	1	1	1	1	1	1	1	1	1	1	7	12	0.583333	0.416667	0.486111	13	13	1	0	0	0.243056	20	25	0.8	0.2	0.32	0.240451
Phvul.003G052300	Chr03:6708627-6711648	G19833 v2.1		1	1	1	1	1	1	1	1	1	1	1	1	1	0	1	1	1	1	1	1	1	1	1	1	1	12	12	1	0	0	12	13	0.923077	0.0769231	0.142012	0.0710059	24	25	0.96	0.04	0.0768	0.0754438
Phvul.003G052501	Chr03:6745609-6746162	G19833 v2.1		1	1	1	0	1	1	1	0	1	0	1	1	1	1	1	1	1	1	1	1	1	1	1	1	1	9	12	0.75	0.25	0.375	13	13	1	0	0	0.1875	22	25	0.88	0.12	0.2112	0.112216
Phvul.003G053500	Chr03:6943736-6944245	G19833 v2.1		1	1	1	1	1	1	1	1	1	1	1	1	1	1	1	1	1	1	1	1	1	1	1	1	0	12	12	1	0	0	12	13	0.923077	0.0769231	0.142012	0.0710059	24	25	0.96	0.04	0.0768	0.0754438
Phvul.003G053501	Chr03:6967163-6967846	G19833 v2.1		1	0	0	1	1	0	0	0	1	1	0	0	1	1	1	1	1	1	1	1	1	1	1	1	1	5	12	0.416667	0.583333	0.486111	13	13	1	0	0	0.243056	18	25	0.72	0.28	0.4032	0.397184
Phvul.003G053700	Chr03:6990454-6990669	G19833 v2.1		1	1	1	1	1	1	1	1	1	1	1	1	1	1	1	1	0	1	1	1	1	1	1	1	1	12	12	1	0	0	12	13	0.923077	0.0769231	0.142012	0.0710059	24	25	0.96	0.04	0.0768	0.0754438
Phvul.003G055100	Chr03:7217143-7219582	G19833 v2.1		0	1	1	1	1	0	1	0	0	0	0	1	1	1	1	1	1	1	1	1	1	1	1	1	1	6	12	0.5	0.5	0.5	13	13	1	0	0	0.25	19	25	0.76	0.24	0.3648	0.314693
Phvul.003G055200	Chr03:7226235-7228378	G19833 v2.1		0	1	1	1	1	1	1	1	1	1	1	1	1	1	1	1	1	1	1	1	1	1	1	1	1	11	12	0.916667	0.0833333	0.152778	13	13	1	0	0	0.0763889	24	25	0.96	0.04	0.0768	0.00535301
Phvul.003G056000	Chr03:7366831-7368320	G19833 v2.1		1	1	1	1	1	1	1	1	1	1	1	1	1	0	1	1	1	1	1	1	1	1	1	1	1	12	12	1	0	0	12	13	0.923077	0.0769231	0.142012	0.0710059	24	25	0.96	0.04	0.0768	0.0754438
Phvul.003G056800	Chr03:7623525-7623725	G19833 v2.1		1	1	1	1	0	1	0	1	1	0	1	0	1	1	1	1	1	1	1	1	1	1	1	1	1	8	12	0.666667	0.333333	0.444444	13	13	1	0	0	0.222222	21	25	0.84	0.16	0.2688	0.17328
Phvul.003G057900	Chr03:7780680-7781102	G19833 v2.1		1	1	1	1	1	1	1	1	1	1	1	1	1	1	1	1	1	1	1	1	1	1	1	1	0	12	12	1	0	0	12	13	0.923077	0.0769231	0.142012	0.0710059	24	25	0.96	0.04	0.0768	0.0754438
Phvul.003G057901	Chr03:7800963-7801381	G19833 v2.1		1	1	0	1	0	1	1	0	0	1	1	1	1	1	1	1	1	1	1	1	1	1	1	1	1	8	12	0.666667	0.333333	0.444444	13	13	1	0	0	0.222222	21	25	0.84	0.16	0.2688	0.17328
Phvul.003G058100	Chr03:7860924-7863411	G19833 v2.1		1	1	1	1	1	1	1	1	1	0	1	1	1	1	1	1	1	1	1	1	1	1	1	1	1	11	12	0.916667	0.0833333	0.152778	13	13	1	0	0	0.0763889	24	25	0.96	0.04	0.0768	0.00535301
Phvul.003G058300	Chr03:7916640-7924105	G19833 v2.1		1	1	1	0	1	1	1	1	1	1	1	1	1	1	1	1	1	1	1	1	1	1	1	1	1	11	12	0.916667	0.0833333	0.152778	13	13	1	0	0	0.0763889	24	25	0.96	0.04	0.0768	0.00535301
Phvul.003G058700	Chr03:7992831-7994620	G19833 v2.1		1	1	1	1	1	1	1	1	1	1	1	1	1	1	1	1	1	0	1	1	1	1	1	1	1	12	12	1	0	0	12	13	0.923077	0.0769231	0.142012	0.0710059	24	25	0.96	0.04	0.0768	0.0754438
Phvul.003G059000	Chr03:8032646-8037454	G19833 v2.1		0	0	1	0	1	1	1	1	1	1	1	1	1	1	1	1	1	1	1	1	1	1	1	1	1	9	12	0.75	0.25	0.375	13	13	1	0	0	0.1875	22	25	0.88	0.12	0.2112	0.112216
Phvul.003G059100	Chr03:8045729-8046395	G19833 v2.1		0	0	0	0	0	0	0	0	0	0	1	0	1	1	1	1	1	1	1	1	1	1	1	1	1	1	12	0.0833333	0.916667	0.152778	13	13	1	0	0	0.0763889	14	25	0.56	0.44	0.4928	0.84499
Phvul.003G060800	Chr03:8367784-8368548	G19833 v2.1		1	1	1	1	1	1	1	0	1	1	1	1	1	1	1	1	1	1	1	1	1	1	1	1	1	11	12	0.916667	0.0833333	0.152778	13	13	1	0	0	0.0763889	24	25	0.96	0.04	0.0768	0.00535301
Phvul.003G061100	Chr03:8426304-8429350	G19833 v2.1		1	1	1	1	1	1	1	1	1	1	1	1	1	1	1	0	1	1	1	1	1	1	1	1	1	12	12	1	0	0	12	13	0.923077	0.0769231	0.142012	0.0710059	24	25	0.96	0.04	0.0768	0.0754438
Phvul.003G061800	Chr03:8572536-8582553	G19833 v2.1		1	0	0	1	0	0	1	0	0	0	0	0	1	1	1	1	1	1	1	1	1	1	1	1	1	3	12	0.25	0.75	0.375	13	13	1	0	0	0.1875	16	25	0.64	0.36	0.4608	0.593099
Phvul.003G062200	Chr03:8615020-8620986	G19833 v2.1		0	0	0	1	0	0	1	0	0	0	0	0	1	1	1	1	1	1	1	1	1	1	1	1	1	2	12	0.166667	0.833333	0.277778	13	13	1	0	0	0.138889	15	25	0.6	0.4	0.48	0.710648
Phvul.003G062300	Chr03:8649876-8651601	G19833 v2.1		1	1	1	1	1	1	1	1	1	1	1	1	1	1	1	0	1	1	1	1	1	1	1	1	1	12	12	1	0	0	12	13	0.923077	0.0769231	0.142012	0.0710059	24	25	0.96	0.04	0.0768	0.0754438
Phvul.003G063900	Chr03:9064261-9085897	G19833 v2.1		1	1	1	1	1	1	1	1	1	1	1	1	1	1	1	1	1	1	0	1	1	1	1	1	1	12	12	1	0	0	12	13	0.923077	0.0769231	0.142012	0.0710059	24	25	0.96	0.04	0.0768	0.0754438
Phvul.003G064700	Chr03:9321836-9322663	G19833 v2.1		1	0	1	0	0	1	0	1	0	0	1	0	1	1	1	1	1	1	1	1	1	1	1	1	1	5	12	0.416667	0.583333	0.486111	13	13	1	0	0	0.243056	18	25	0.72	0.28	0.4032	0.397184
Phvul.003G065100	Chr03:9412913-9416730	G19833 v2.1		1	1	1	0	1	1	1	1	1	1	1	1	1	1	1	1	1	1	1	1	0	1	1	1	1	11	12	0.916667	0.0833333	0.152778	12	13	0.923077	0.0769231	0.142012	0.147395	23	25	0.92	0.08	0.1472	-0.00132341
Phvul.003G065500	Chr03:9496482-9497705	G19833 v2.1		1	0	1	1	1	1	1	1	1	0	0	0	1	1	1	1	1	0	0	1	0	1	1	1	1	8	12	0.666667	0.333333	0.444444	10	13	0.769231	0.230769	0.35503	0.399737	18	25	0.72	0.28	0.4032	0.00858875
Phvul.003G065600	Chr03:9504804-9506214	G19833 v2.1		1	0	1	1	1	1	1	1	1	0	1	1	1	1	1	1	1	1	0	1	0	1	1	1	1	10	12	0.833333	0.166667	0.277778	11	13	0.846154	0.153846	0.260355	0.269066	21	25	0.84	0.16	0.2688	-0.000991085
Phvul.003G065800	Chr03:9554066-9555096	G19833 v2.1		1	1	1	0	1	1	1	1	1	1	1	1	1	1	1	1	1	1	0	1	0	0	1	1	0	11	12	0.916667	0.0833333	0.152778	9	13	0.692308	0.307692	0.426036	0.289407	20	25	0.8	0.2	0.32	0.0956042
Phvul.003G065900	Chr03:9584282-9585649	G19833 v2.1		1	0	0	0	0	0	0	0	0	0	0	0	1	1	1	1	1	1	0	1	0	0	1	1	0	1	12	0.0833333	0.916667	0.152778	9	13	0.692308	0.307692	0.426036	0.289407	10	25	0.4	0.6	0.48	0.397069
Phvul.003G066000	Chr03:9588639-9588947	G19833 v2.1		1	0	0	0	0	0	0	0	0	0	0	0	1	1	1	1	1	1	0	1	0	0	1	1	0	1	12	0.0833333	0.916667	0.152778	9	13	0.692308	0.307692	0.426036	0.289407	10	25	0.4	0.6	0.48	0.397069
Phvul.003G066200	Chr03:9618365-9619075	G19833 v2.1		1	1	0	1	1	1	1	1	1	1	1	1	1	1	1	1	1	1	1	1	1	1	1	1	1	11	12	0.916667	0.0833333	0.152778	13	13	1	0	0	0.0763889	24	25	0.96	0.04	0.0768	0.00535301
Phvul.003G066600	Chr03:9667405-9667964	G19833 v2.1		1	0	0	0	0	0	0	0	0	0	1	0	1	1	1	1	1	1	0	1	0	0	1	1	0	2	12	0.166667	0.833333	0.277778	9	13	0.692308	0.307692	0.426036	0.351907	11	25	0.44	0.56	0.4928	0.285904
Phvul.003G067000	Chr03:9734788-9736174	G19833 v2.1		1	1	1	1	1	1	1	1	1	1	1	1	1	1	1	1	1	0	1	1	1	1	1	0	1	12	12	1	0	0	11	13	0.846154	0.153846	0.260355	0.130178	23	25	0.92	0.08	0.1472	0.115642
Phvul.003G067400	Chr03:9925602-9925866	G19833 v2.1		1	1	1	1	1	1	1	1	1	1	1	1	1	1	1	1	1	1	1	1	1	1	1	1	1	12	12	1	0	0	13	13	1	0	0	0	25	25	1	0	0	#DIV/0!
Phvul.003G067500	Chr03:10012707-10014150	G19833 v2.1		1	1	1	1	1	1	1	1	1	1	1	1	1	1	1	1	1	1	1	1	1	1	1	1	1	12	12	1	0	0	13	13	1	0	0	0	25	25	1	0	0	#DIV/0!
Phvul.003G068200	Chr03:10274628-10278334	G19833 v2.1		1	0	0	1	1	1	1	1	1	1	1	1	1	1	1	1	1	1	1	1	1	1	1	1	1	10	12	0.833333	0.166667	0.277778	13	13	1	0	0	0.138889	23	25	0.92	0.08	0.1472	0.0564614
Phvul.003G068600	Chr03:10328497-10330650	G19833 v2.1		1	0	0	1	0	1	1	0	0	1	1	1	1	1	1	1	1	1	1	1	1	1	1	1	1	7	12	0.583333	0.416667	0.486111	13	13	1	0	0	0.243056	20	25	0.8	0.2	0.32	0.240451
Phvul.003G070000	Chr03:10590987-10592325	G19833 v2.1		1	1	1	0	1	1	1	1	1	1	1	1	1	1	1	1	1	1	1	1	1	1	1	1	1	11	12	0.916667	0.0833333	0.152778	13	13	1	0	0	0.0763889	24	25	0.96	0.04	0.0768	0.00535301
Phvul.003G070900	Chr03:10889327-10891071	G19833 v2.1		1	1	1	1	1	1	1	1	1	1	1	1	1	1	1	1	1	1	1	1	1	1	1	1	1	12	12	1	0	0	13	13	1	0	0	0	25	25	1	0	0	#DIV/0!
Phvul.003G073300	Chr03:11452979-11455634	G19833 v2.1		1	1	1	0	1	1	1	1	1	1	1	1	1	1	1	1	1	1	1	1	1	1	1	1	1	11	12	0.916667	0.0833333	0.152778	13	13	1	0	0	0.0763889	24	25	0.96	0.04	0.0768	0.00535301
Phvul.003G073800	Chr03:11621539-11622260	G19833 v2.1		1	1	1	1	0	0	1	1	1	1	1	1	1	1	1	1	1	1	1	1	1	1	1	1	1	10	12	0.833333	0.166667	0.277778	13	13	1	0	0	0.138889	23	25	0.92	0.08	0.1472	0.0564614
Phvul.003G073900	Chr03:11622506-11623686	G19833 v2.1		1	1	1	1	1	1	1	1	1	1	1	1	1	1	1	1	1	1	1	1	1	1	1	1	1	12	12	1	0	0	13	13	1	0	0	0	25	25	1	0	0	#DIV/0!
Phvul.003G074200	Chr03:11659073-11667172	G19833 v2.1		1	1	1	0	1	1	1	1	1	0	1	1	1	1	1	1	1	1	1	1	1	1	1	1	1	10	12	0.833333	0.166667	0.277778	13	13	1	0	0	0.138889	23	25	0.92	0.08	0.1472	0.0564614
Phvul.003G075600	Chr03:11978697-11983080	G19833 v2.1		1	1	1	0	1	1	1	1	1	1	1	1	1	1	1	1	1	1	1	1	1	1	1	1	1	11	12	0.916667	0.0833333	0.152778	13	13	1	0	0	0.0763889	24	25	0.96	0.04	0.0768	0.00535301
Phvul.003G075700	Chr03:11982669-11983728	G19833 v2.1		1	1	1	1	1	1	1	1	1	1	1	1	1	1	1	1	1	1	1	1	1	1	1	1	1	12	12	1	0	0	13	13	1	0	0	0	25	25	1	0	0	#DIV/0!
Phvul.003G081900	Chr03:13557878-13558771	G19833 v2.1		1	1	1	1	1	1	1	1	1	1	1	1	1	1	1	1	1	1	1	1	1	1	1	1	1	12	12	1	0	0	13	13	1	0	0	0	25	25	1	0	0	#DIV/0!
Phvul.003G083800	Chr03:14053312-14053485	G19833 v2.1		1	1	1	1	1	1	1	1	1	1	1	1	1	1	1	1	0	1	1	1	1	1	1	1	1	12	12	1	0	0	12	13	0.923077	0.0769231	0.142012	0.0710059	24	25	0.96	0.04	0.0768	0.0754438
Phvul.003G085101	Chr03:14802991-14805452	G19833 v2.1		0	1	1	0	1	1	1	1	1	1	1	1	1	1	1	1	1	1	1	1	1	1	1	1	1	10	12	0.833333	0.166667	0.277778	13	13	1	0	0	0.138889	23	25	0.92	0.08	0.1472	0.0564614
Phvul.003G085900	Chr03:16915725-16916280	G19833 v2.1		1	1	1	1	1	1	1	1	1	1	1	1	1	1	1	1	1	1	1	1	1	1	1	1	1	12	12	1	0	0	13	13	1	0	0	0	25	25	1	0	0	#DIV/0!
Phvul.003G089400	Chr03:20234395-20234889	G19833 v2.1		0	0	0	0	1	0	1	0	0	1	0	0	1	1	1	1	1	1	0	1	1	1	1	1	0	3	12	0.25	0.75	0.375	11	13	0.846154	0.153846	0.260355	0.317678	14	25	0.56	0.44	0.4928	0.355362
Phvul.003G090301	Chr03:22275695-22276166	G19833 v2.1		1	1	1	1	1	1	1	1	1	1	1	1	1	1	1	1	1	1	1	1	1	1	1	1	1	12	12	1	0	0	13	13	1	0	0	0	25	25	1	0	0	#DIV/0!
Phvul.003G091400	Chr03:21688515-21689487	G19833 v2.1		1	1	1	1	1	1	1	1	1	1	1	1	1	1	1	1	1	1	1	1	1	1	1	1	1	12	12	1	0	0	13	13	1	0	0	0	25	25	1	0	0	#DIV/0!
Phvul.003G092300	Chr03:21351776-21352156	G19833 v2.1		1	1	1	1	1	1	1	1	1	1	1	1	1	1	1	1	1	1	1	1	1	1	1	1	1	12	12	1	0	0	13	13	1	0	0	0	25	25	1	0	0	#DIV/0!
Phvul.003G093300	Chr03:20820967-20821269	G19833 v2.1		1	0	1	1	1	1	1	1	1	1	1	1	1	1	1	1	1	1	1	1	1	1	1	1	1	11	12	0.916667	0.0833333	0.152778	13	13	1	0	0	0.0763889	24	25	0.96	0.04	0.0768	0.00535301
Phvul.003G095200	Chr03:24918323-24920033	G19833 v2.1		1	1	1	1	1	1	0	1	1	1	1	1	0	1	1	1	1	1	1	0	1	1	1	1	1	11	12	0.916667	0.0833333	0.152778	11	13	0.846154	0.153846	0.260355	0.206566	22	25	0.88	0.12	0.2112	0.0219394
Phvul.003G096301	Chr03:15815702-15817511	G19833 v2.1		0	0	0	1	0	0	1	0	0	0	0	0	1	1	1	1	1	1	1	1	1	1	1	1	1	2	12	0.166667	0.833333	0.277778	13	13	1	0	0	0.138889	15	25	0.6	0.4	0.48	0.710648
Phvul.003G097002	Chr03:15275162-15276407	G19833 v2.1		1	1	1	1	1	1	1	1	1	1	1	1	1	1	1	1	0	1	1	1	1	1	1	1	1	12	12	1	0	0	12	13	0.923077	0.0769231	0.142012	0.0710059	24	25	0.96	0.04	0.0768	0.0754438
Phvul.003G097500	Chr03:25960292-25961173	G19833 v2.1		1	1	1	1	1	1	1	1	1	1	1	1	1	1	1	1	1	1	1	1	1	1	0	1	0	12	12	1	0	0	11	13	0.846154	0.153846	0.260355	0.130178	23	25	0.92	0.08	0.1472	0.115642
Phvul.003G098400	Chr03:25201531-25202151	G19833 v2.1		1	1	1	1	1	1	1	1	1	1	1	1	1	1	1	1	1	1	1	1	1	1	1	1	1	12	12	1	0	0	13	13	1	0	0	0	25	25	1	0	0	#DIV/0!
Phvul.003G099400	Chr03:25644769-25646381	G19833 v2.1		1	1	1	0	1	1	1	1	1	1	0	1	1	1	1	1	1	1	0	1	1	1	1	1	1	10	12	0.833333	0.166667	0.277778	12	13	0.923077	0.0769231	0.142012	0.209895	22	25	0.88	0.12	0.2112	0.0061799
Phvul.003G099700	Chr03:25708027-25708491	G19833 v2.1		1	1	1	1	1	1	1	1	1	1	1	1	1	1	1	1	1	1	1	1	1	1	1	1	1	12	12	1	0	0	13	13	1	0	0	0	25	25	1	0	0	#DIV/0!
Phvul.003G103801	Chr03:23823975-23824132	G19833 v2.1		1	1	1	1	1	1	1	1	1	1	1	1	1	1	1	1	1	1	1	1	1	1	1	1	1	12	12	1	0	0	13	13	1	0	0	0	25	25	1	0	0	#DIV/0!
Phvul.003G110400	Chr03:28339590-28340677	G19833 v2.1		1	1	1	1	1	1	1	1	1	1	1	1	1	1	1	1	0	1	1	1	1	1	1	1	1	12	12	1	0	0	12	13	0.923077	0.0769231	0.142012	0.0710059	24	25	0.96	0.04	0.0768	0.0754438
Phvul.003G110800	Chr03:28413279-28413665	G19833 v2.1		1	1	1	1	1	1	1	1	1	1	1	1	1	1	1	1	1	1	1	1	1	1	1	1	0	12	12	1	0	0	12	13	0.923077	0.0769231	0.142012	0.0710059	24	25	0.96	0.04	0.0768	0.0754438
Phvul.003G112800	Chr03:28817069-28817551	G19833 v2.1		1	1	1	1	1	1	1	1	1	1	1	1	1	1	1	1	1	1	1	1	1	1	1	1	1	12	12	1	0	0	13	13	1	0	0	0	25	25	1	0	0	#DIV/0!
Phvul.003G113100	Chr03:28897934-28898446	G19833 v2.1		1	1	0	1	1	0	0	1	1	1	1	0	1	1	1	1	1	1	1	1	1	1	1	1	1	8	12	0.666667	0.333333	0.444444	13	13	1	0	0	0.222222	21	25	0.84	0.16	0.2688	0.17328
Phvul.003G113200	Chr03:28900674-28903497	G19833 v2.1		0	0	0	0	1	0	0	1	1	1	1	0	1	1	1	1	1	1	1	1	1	1	1	1	1	5	12	0.416667	0.583333	0.486111	13	13	1	0	0	0.243056	18	25	0.72	0.28	0.4032	0.397184
Phvul.003G113300	Chr03:28938371-28938634	G19833 v2.1		1	1	1	1	1	1	1	1	1	1	1	1	1	1	1	1	1	1	1	1	1	1	1	1	0	12	12	1	0	0	12	13	0.923077	0.0769231	0.142012	0.0710059	24	25	0.96	0.04	0.0768	0.0754438
Phvul.003G114200	Chr03:29120919-29123167	G19833 v2.1		1	1	1	1	1	1	1	1	1	0	1	1	1	1	1	1	1	1	1	1	1	1	1	1	1	11	12	0.916667	0.0833333	0.152778	13	13	1	0	0	0.0763889	24	25	0.96	0.04	0.0768	0.00535301
Phvul.003G114600	Chr03:29165924-29167462	G19833 v2.1		1	1	0	1	1	1	1	1	1	1	1	0	1	1	1	1	1	1	1	1	1	1	1	1	1	10	12	0.833333	0.166667	0.277778	13	13	1	0	0	0.138889	23	25	0.92	0.08	0.1472	0.0564614
Phvul.003G114700	Chr03:29179921-29180893	G19833 v2.1		1	1	1	1	1	1	1	1	1	1	1	1	1	1	1	1	1	1	1	1	1	1	1	1	1	12	12	1	0	0	13	13	1	0	0	0	25	25	1	0	0	#DIV/0!
Phvul.003G115000	Chr03:29257184-29257642	G19833 v2.1		1	1	1	1	1	1	1	1	1	1	1	1	1	1	1	1	1	1	1	1	0	1	1	1	0	12	12	1	0	0	11	13	0.846154	0.153846	0.260355	0.130178	23	25	0.92	0.08	0.1472	0.115642
Phvul.003G115900	Chr03:29490159-29490603	G19833 v2.1		1	1	1	1	0	1	1	1	1	1	1	1	1	1	1	1	1	1	1	1	1	1	1	1	1	11	12	0.916667	0.0833333	0.152778	13	13	1	0	0	0.0763889	24	25	0.96	0.04	0.0768	0.00535301
Phvul.003G117500	Chr03:29832897-29833836	G19833 v2.1		1	1	0	1	1	1	1	1	1	1	1	1	1	1	1	1	1	1	1	1	1	1	1	1	1	11	12	0.916667	0.0833333	0.152778	13	13	1	0	0	0.0763889	24	25	0.96	0.04	0.0768	0.00535301
Phvul.003G117900	Chr03:30016266-30016830	G19833 v2.1		1	1	1	1	1	1	1	1	1	1	1	1	1	1	1	1	1	1	1	1	1	1	1	1	1	12	12	1	0	0	13	13	1	0	0	0	25	25	1	0	0	#DIV/0!
Phvul.003G120550	Chr03:30538897-30539333	G19833 v2.1		1	1	1	1	0	0	0	0	0	1	1	1	1	1	1	1	1	1	1	1	1	1	1	1	1	7	12	0.583333	0.416667	0.486111	13	13	1	0	0	0.243056	20	25	0.8	0.2	0.32	0.240451
Phvul.003G122200	Chr03:30709357-30711362	G19833 v2.1		1	1	1	1	1	1	1	1	1	1	1	1	1	1	1	1	1	1	1	0	1	1	1	0	1	12	12	1	0	0	11	13	0.846154	0.153846	0.260355	0.130178	23	25	0.92	0.08	0.1472	0.115642
Phvul.003G123250	Chr03:30852528-30853487	G19833 v2.1		1	1	1	1	1	1	1	1	1	1	1	1	1	0	0	1	1	1	1	1	1	1	0	1	1	12	12	1	0	0	10	13	0.769231	0.230769	0.35503	0.177515	22	25	0.88	0.12	0.2112	0.159494
Phvul.003G123700	Chr03:30945613-30945969	G19833 v2.1		1	1	1	1	1	0	0	1	0	1	0	1	1	1	1	1	0	1	1	1	1	1	1	1	1	8	12	0.666667	0.333333	0.444444	12	13	0.923077	0.0769231	0.142012	0.293228	20	25	0.8	0.2	0.32	0.0836621
Phvul.003G125200	Chr03:31168941-31169357	G19833 v2.1		1	1	1	1	1	1	1	1	1	1	1	1	1	1	1	1	1	1	1	1	1	1	1	1	1	12	12	1	0	0	13	13	1	0	0	0	25	25	1	0	0	#DIV/0!
Phvul.003G127100	Chr03:31522552-31525902	G19833 v2.1		0	1	1	1	1	1	1	1	1	1	1	1	1	1	1	1	1	1	1	1	1	1	1	1	1	11	12	0.916667	0.0833333	0.152778	13	13	1	0	0	0.0763889	24	25	0.96	0.04	0.0768	0.00535301
Phvul.003G130550	Chr03:32622144-32632129	G19833 v2.1		1	1	1	1	1	1	1	1	1	1	0	1	1	1	1	1	1	1	1	1	1	1	1	1	1	11	12	0.916667	0.0833333	0.152778	13	13	1	0	0	0.0763889	24	25	0.96	0.04	0.0768	0.00535301
Phvul.003G131000	Chr03:32670426-32671290	G19833 v2.1		1	1	1	1	1	1	1	1	1	1	1	1	1	1	1	1	1	1	1	1	1	1	1	1	1	12	12	1	0	0	13	13	1	0	0	0	25	25	1	0	0	#DIV/0!
Phvul.003G131100	Chr03:32677434-32679525	G19833 v2.1		1	1	1	1	1	1	1	0	1	1	1	1	1	1	1	1	1	1	1	1	1	1	1	1	1	11	12	0.916667	0.0833333	0.152778	13	13	1	0	0	0.0763889	24	25	0.96	0.04	0.0768	0.00535301
Phvul.003G131900	Chr03:32812029-32814592	G19833 v2.1		1	1	1	0	1	1	1	1	1	1	1	1	1	1	1	1	1	1	1	1	1	1	1	1	1	11	12	0.916667	0.0833333	0.152778	13	13	1	0	0	0.0763889	24	25	0.96	0.04	0.0768	0.00535301
Phvul.003G135600	Chr03:33315529-33325255	G19833 v2.1		0	1	1	0	1	1	1	1	1	1	1	1	1	1	1	1	1	1	1	1	1	1	1	1	1	10	12	0.833333	0.166667	0.277778	13	13	1	0	0	0.138889	23	25	0.92	0.08	0.1472	0.0564614
Phvul.003G136000	Chr03:33360174-33378931	G19833 v2.1		0	1	0	0	0	1	1	0	0	0	0	0	1	1	1	1	1	1	1	1	1	1	1	1	1	3	12	0.25	0.75	0.375	13	13	1	0	0	0.1875	16	25	0.64	0.36	0.4608	0.593099
Phvul.003G138000	Chr03:33629007-33629361	G19833 v2.1		1	1	1	1	1	1	1	1	1	1	1	1	1	1	1	1	1	1	1	1	1	1	1	1	1	12	12	1	0	0	13	13	1	0	0	0	25	25	1	0	0	#DIV/0!
Phvul.003G138300	Chr03:34480357-34480842	G19833 v2.1		1	1	1	1	1	1	1	1	1	1	1	1	1	1	1	1	1	1	1	1	1	1	1	1	1	12	12	1	0	0	13	13	1	0	0	0	25	25	1	0	0	#DIV/0!
Phvul.003G138486	Chr03:35001421-35001735	G19833 v2.1		1	1	1	1	1	1	1	1	1	1	1	1	1	1	1	1	1	1	1	1	1	1	1	1	1	12	12	1	0	0	13	13	1	0	0	0	25	25	1	0	0	#DIV/0!
Phvul.003G138800	Chr03:34396694-34401787	G19833 v2.1		1	1	1	1	1	0	1	1	0	1	1	1	1	1	0	1	1	1	1	1	1	1	1	0	1	10	12	0.833333	0.166667	0.277778	11	13	0.846154	0.153846	0.260355	0.269066	21	25	0.84	0.16	0.2688	-0.000991085
Phvul.003G138826	Chr03:34408055-34415153	G19833 v2.1		1	1	1	1	1	1	1	1	0	1	1	1	1	1	0	1	1	1	1	1	1	1	1	0	1	11	12	0.916667	0.0833333	0.152778	11	13	0.846154	0.153846	0.260355	0.206566	22	25	0.88	0.12	0.2112	0.0219394
Phvul.003G138900	Chr03:34388385-34390953	G19833 v2.1		1	1	1	1	1	0	1	1	0	1	1	1	1	1	0	1	1	1	1	1	1	1	1	0	1	10	12	0.833333	0.166667	0.277778	11	13	0.846154	0.153846	0.260355	0.269066	21	25	0.84	0.16	0.2688	-0.000991085
Phvul.003G139100	Chr03:34408391-34409296	G19833 v2.1		1	1	1	1	1	1	1	1	1	1	1	1	1	0	1	1	1	1	1	1	1	1	1	0	1	12	12	1	0	0	11	13	0.846154	0.153846	0.260355	0.130178	23	25	0.92	0.08	0.1472	0.115642
Phvul.003G139126	Chr03:34411674-34412427	G19833 v2.1		1	1	1	1	1	1	1	1	0	1	1	1	1	1	0	1	1	1	1	1	1	1	1	0	1	11	12	0.916667	0.0833333	0.152778	11	13	0.846154	0.153846	0.260355	0.206566	22	25	0.88	0.12	0.2112	0.0219394
Phvul.003G139152	Chr03:34416211-34418637	G19833 v2.1		0	1	1	1	1	0	1	1	0	1	1	1	1	1	0	1	1	1	1	1	1	1	1	0	1	9	12	0.75	0.25	0.375	11	13	0.846154	0.153846	0.260355	0.317678	20	25	0.8	0.2	0.32	0.00725777
Phvul.003G139178	Chr03:34424396-34429487	G19833 v2.1		1	1	1	1	1	0	1	1	0	1	1	1	1	1	0	1	1	1	1	1	1	1	1	0	1	10	12	0.833333	0.166667	0.277778	11	13	0.846154	0.153846	0.260355	0.269066	21	25	0.84	0.16	0.2688	-0.000991085
Phvul.003G139226	Chr03:34380470-34387137	G19833 v2.1		1	1	1	1	1	1	1	1	0	1	1	1	1	1	0	1	1	1	1	1	1	1	1	0	1	11	12	0.916667	0.0833333	0.152778	11	13	0.846154	0.153846	0.260355	0.206566	22	25	0.88	0.12	0.2112	0.0219394
Phvul.003G139900	Chr03:34269167-34269685	G19833 v2.1		1	1	1	1	1	1	1	1	1	1	1	1	1	1	1	1	1	1	1	1	1	1	1	1	1	12	12	1	0	0	13	13	1	0	0	0	25	25	1	0	0	#DIV/0!
Phvul.003G142100	Chr03:33913859-33916048	G19833 v2.1		1	0	1	0	1	1	1	0	1	1	1	1	1	1	1	1	1	1	1	1	1	1	1	1	1	9	12	0.75	0.25	0.375	13	13	1	0	0	0.1875	22	25	0.88	0.12	0.2112	0.112216
Phvul.003G142300	Chr03:33892073-33892588	G19833 v2.1		1	1	1	1	1	1	1	1	1	1	1	1	1	1	1	1	1	1	1	1	1	1	1	1	1	12	12	1	0	0	13	13	1	0	0	0	25	25	1	0	0	#DIV/0!
Phvul.003G142600	Chr03:33854778-33855165	G19833 v2.1		1	1	1	1	1	1	1	1	1	1	1	1	1	1	1	1	1	1	1	1	1	1	1	1	1	12	12	1	0	0	13	13	1	0	0	0	25	25	1	0	0	#DIV/0!
Phvul.003G142726	Chr03:33808485-33812078	G19833 v2.1		0	1	1	1	1	0	1	0	1	0	0	1	1	1	1	1	1	0	1	1	1	1	1	1	1	7	12	0.583333	0.416667	0.486111	12	13	0.923077	0.0769231	0.142012	0.314061	19	25	0.76	0.24	0.3648	0.139086
Phvul.003G143266	Chr03:35127295-35127586	G19833 v2.1		0	1	1	0	1	1	1	0	1	1	1	1	0	0	0	0	1	0	0	1	0	1	0	0	0	9	12	0.75	0.25	0.375	3	13	0.230769	0.769231	0.35503	0.365015	12	25	0.48	0.52	0.4992	0.2688
Phvul.003G143332	Chr03:35151374-35152549	G19833 v2.1		1	1	1	1	1	1	1	0	1	1	1	1	0	1	0	1	1	1	1	1	1	1	1	1	0	11	12	0.916667	0.0833333	0.152778	10	13	0.769231	0.230769	0.35503	0.253904	21	25	0.84	0.16	0.2688	0.0554179
Phvul.003G145250	Chr03:35412760-35413375	G19833 v2.1		1	1	1	1	1	1	1	1	1	1	1	1	1	1	1	1	1	1	1	1	1	1	1	1	1	12	12	1	0	0	13	13	1	0	0	0	25	25	1	0	0	#DIV/0!
Phvul.003G145500	Chr03:35478205-35480924	G19833 v2.1		1	1	1	0	1	0	0	1	1	1	1	0	1	1	1	1	1	1	1	1	1	1	1	1	1	8	12	0.666667	0.333333	0.444444	13	13	1	0	0	0.222222	21	25	0.84	0.16	0.2688	0.17328
Phvul.003G146450	Chr03:35609856-35610155	G19833 v2.1		1	1	1	1	1	1	1	1	1	1	1	1	1	1	1	1	1	1	1	1	1	1	1	1	1	12	12	1	0	0	13	13	1	0	0	0	25	25	1	0	0	#DIV/0!
Phvul.003G147100	Chr03:35735122-35736440	G19833 v2.1		1	1	1	1	1	1	1	1	1	1	1	1	1	1	1	1	1	1	1	1	1	1	1	1	1	12	12	1	0	0	13	13	1	0	0	0	25	25	1	0	0	#DIV/0!
Phvul.003G147700	Chr03:35820559-35821773	G19833 v2.1		1	1	1	1	1	1	1	1	1	1	1	1	1	1	1	1	1	1	1	1	1	1	1	1	1	12	12	1	0	0	13	13	1	0	0	0	25	25	1	0	0	#DIV/0!
Phvul.003G148500	Chr03:35904794-35905807	G19833 v2.1		0	1	1	1	1	1	1	1	1	1	1	1	1	1	1	1	1	1	1	1	1	1	1	1	1	11	12	0.916667	0.0833333	0.152778	13	13	1	0	0	0.0763889	24	25	0.96	0.04	0.0768	0.00535301
Phvul.003G149500	Chr03:36183982-36185976	G19833 v2.1		1	1	1	1	1	1	1	1	1	1	1	1	1	1	1	1	1	0	1	1	1	1	1	1	1	12	12	1	0	0	12	13	0.923077	0.0769231	0.142012	0.0710059	24	25	0.96	0.04	0.0768	0.0754438
Phvul.003G149600	Chr03:36208898-36211057	G19833 v2.1		1	1	1	1	1	1	1	1	1	1	1	1	1	1	1	1	1	0	1	1	1	1	1	1	1	12	12	1	0	0	12	13	0.923077	0.0769231	0.142012	0.0710059	24	25	0.96	0.04	0.0768	0.0754438
Phvul.003G149700	Chr03:36225366-36227297	G19833 v2.1		1	1	1	1	1	0	1	0	1	0	0	1	1	1	1	1	1	0	1	1	1	1	1	1	1	8	12	0.666667	0.333333	0.444444	12	13	0.923077	0.0769231	0.142012	0.293228	20	25	0.8	0.2	0.32	0.0836621
Phvul.003G152100	Chr03:36705636-36706088	G19833 v2.1		1	1	1	1	1	1	1	1	1	1	1	1	1	1	1	1	1	1	1	1	1	1	1	1	1	12	12	1	0	0	13	13	1	0	0	0	25	25	1	0	0	#DIV/0!
Phvul.003G157700	Chr03:37402518-37403376	G19833 v2.1		1	1	1	1	1	1	1	1	1	1	1	0	1	1	1	1	1	1	1	1	1	1	1	1	1	11	12	0.916667	0.0833333	0.152778	13	13	1	0	0	0.0763889	24	25	0.96	0.04	0.0768	0.00535301
Phvul.003G157900	Chr03:37406657-37406857	G19833 v2.1		1	1	1	1	1	1	1	1	1	1	1	1	1	1	1	1	1	1	1	1	1	1	1	1	1	12	12	1	0	0	13	13	1	0	0	0	25	25	1	0	0	#DIV/0!
Phvul.003G160200	Chr03:37818583-37821282	G19833 v2.1		1	1	1	1	0	1	1	1	1	1	1	0	1	1	1	1	1	1	1	1	1	1	1	1	1	10	12	0.833333	0.166667	0.277778	13	13	1	0	0	0.138889	23	25	0.92	0.08	0.1472	0.0564614
Phvul.003G163800	Chr03:38270738-38272486	G19833 v2.1		1	1	1	1	1	0	1	1	1	1	1	1	1	1	1	1	1	1	1	1	1	1	1	1	1	11	12	0.916667	0.0833333	0.152778	13	13	1	0	0	0.0763889	24	25	0.96	0.04	0.0768	0.00535301
Phvul.003G168500	Chr03:38982417-38982757	G19833 v2.1		1	0	1	0	1	1	1	0	1	0	1	1	0	1	0	0	1	0	0	0	1	1	1	0	1	8	12	0.666667	0.333333	0.444444	6	13	0.461538	0.538462	0.497041	0.470743	14	25	0.56	0.44	0.4928	0.0447587
Phvul.003G170700	Chr03:39282719-39282949	G19833 v2.1		1	0	0	0	0	0	0	0	0	0	0	0	1	1	1	1	1	1	1	1	1	1	1	1	1	1	12	0.0833333	0.916667	0.152778	13	13	1	0	0	0.0763889	14	25	0.56	0.44	0.4928	0.84499
Phvul.003G172600	Chr03:39467753-39468268	G19833 v2.1		0	1	0	0	1	1	0	0	1	1	0	1	1	1	1	1	1	1	1	1	1	1	1	1	1	6	12	0.5	0.5	0.5	13	13	1	0	0	0.25	19	25	0.76	0.24	0.3648	0.314693
Phvul.003G175000	Chr03:39697410-39697670	G19833 v2.1		1	1	1	1	1	1	1	1	1	1	1	1	1	1	1	1	1	1	1	1	1	1	1	1	0	12	12	1	0	0	12	13	0.923077	0.0769231	0.142012	0.0710059	24	25	0.96	0.04	0.0768	0.0754438
Phvul.003G176000	Chr03:39883661-39884065	G19833 v2.1		1	1	1	1	1	1	1	1	1	1	1	1	1	1	1	1	1	1	1	1	1	1	1	1	1	12	12	1	0	0	13	13	1	0	0	0	25	25	1	0	0	#DIV/0!
Phvul.003G177200	Chr03:40032147-40032658	G19833 v2.1		0	0	1	1	1	1	1	0	1	1	1	1	1	1	1	1	1	1	1	1	1	1	1	1	1	9	12	0.75	0.25	0.375	13	13	1	0	0	0.1875	22	25	0.88	0.12	0.2112	0.112216
Phvul.003G178700	Chr03:40188143-40188706	G19833 v2.1		1	1	1	1	1	0	0	1	0	1	1	1	1	1	1	1	1	1	1	1	1	1	1	1	1	9	12	0.75	0.25	0.375	13	13	1	0	0	0.1875	22	25	0.88	0.12	0.2112	0.112216
Phvul.003G179700	Chr03:40285447-40285827	G19833 v2.1		1	1	1	1	1	1	1	1	1	1	1	1	1	1	1	1	1	1	1	1	1	1	1	1	1	12	12	1	0	0	13	13	1	0	0	0	25	25	1	0	0	#DIV/0!
Phvul.003G180400	Chr03:40320545-40321349	G19833 v2.1		1	1	0	1	1	1	1	1	1	1	1	1	1	1	1	1	1	1	1	1	1	1	1	1	1	11	12	0.916667	0.0833333	0.152778	13	13	1	0	0	0.0763889	24	25	0.96	0.04	0.0768	0.00535301
Phvul.003G181200	Chr03:40405123-40408347	G19833 v2.1		1	1	0	1	1	0	0	0	0	1	1	1	1	1	1	1	1	1	1	1	1	1	1	1	1	7	12	0.583333	0.416667	0.486111	13	13	1	0	0	0.243056	20	25	0.8	0.2	0.32	0.240451
Phvul.003G181400	Chr03:40422427-40431416	G19833 v2.1		0	1	1	1	1	1	1	1	1	1	1	1	1	1	1	1	1	1	1	1	1	1	1	1	1	11	12	0.916667	0.0833333	0.152778	13	13	1	0	0	0.0763889	24	25	0.96	0.04	0.0768	0.00535301
Phvul.003G181500	Chr03:40437235-40437867	G19833 v2.1		1	1	1	1	1	1	1	1	1	1	1	1	1	1	1	1	1	1	1	1	1	1	1	1	1	12	12	1	0	0	13	13	1	0	0	0	25	25	1	0	0	#DIV/0!
Phvul.003G181700	Chr03:40446727-40447401	G19833 v2.1		1	1	1	1	1	1	1	1	1	1	1	1	1	1	1	1	1	1	1	1	1	1	1	1	1	12	12	1	0	0	13	13	1	0	0	0	25	25	1	0	0	#DIV/0!
Phvul.003G184200	Chr03:40748943-40751950	G19833 v2.1		1	1	1	0	1	1	1	1	1	1	1	0	1	1	1	1	1	1	1	1	1	1	1	1	1	10	12	0.833333	0.166667	0.277778	13	13	1	0	0	0.138889	23	25	0.92	0.08	0.1472	0.0564614
Phvul.003G184700	Chr03:40781543-40784851	G19833 v2.1		1	0	0	1	1	1	0	0	0	0	0	0	0	0	0	0	0	0	1	0	1	1	0	0	1	4	12	0.333333	0.666667	0.444444	4	13	0.307692	0.692308	0.426036	0.43524	8	25	0.32	0.68	0.4352	-9.18513e-05
Phvul.003G184800	Chr03:40788018-40796239	G19833 v2.1		1	1	1	0	1	1	1	1	1	1	1	1	0	0	0	0	0	0	1	0	1	1	0	0	1	11	12	0.916667	0.0833333	0.152778	4	13	0.307692	0.692308	0.426036	0.289407	15	25	0.6	0.4	0.48	0.397069
Phvul.003G185200	Chr03:40838810-40850729	G19833 v2.1		1	1	1	0	1	1	1	1	1	1	1	1	0	0	0	0	1	0	1	0	1	1	0	0	1	11	12	0.916667	0.0833333	0.152778	5	13	0.384615	0.615385	0.473373	0.313075	16	25	0.64	0.36	0.4608	0.320583
Phvul.003G185300	Chr03:40854485-40858697	G19833 v2.1		1	1	1	1	1	1	1	1	1	1	1	1	1	1	1	1	1	1	1	1	1	1	1	1	1	12	12	1	0	0	13	13	1	0	0	0	25	25	1	0	0	#DIV/0!
Phvul.003G187033	Chr03:41013046-41013561	G19833 v2.1		1	1	1	1	1	1	1	1	1	1	1	1	0	0	0	0	0	0	1	0	1	1	0	1	0	12	12	1	0	0	4	13	0.307692	0.692308	0.426036	0.213018	16	25	0.64	0.36	0.4608	0.537722
Phvul.003G187100	Chr03:41043988-41044930	G19833 v2.1		1	1	1	1	1	1	1	1	1	1	1	1	1	0	1	1	1	0	1	1	1	1	1	1	1	12	12	1	0	0	11	13	0.846154	0.153846	0.260355	0.130178	23	25	0.92	0.08	0.1472	0.115642
Phvul.003G190100	Chr03:41352726-41353013	G19833 v2.1		1	1	1	1	1	1	1	1	1	1	1	1	1	1	1	1	1	1	1	1	1	1	1	1	1	12	12	1	0	0	13	13	1	0	0	0	25	25	1	0	0	#DIV/0!
Phvul.003G190300	Chr03:41374886-41375122	G19833 v2.1		1	1	1	1	1	1	1	1	1	1	1	1	1	1	1	1	0	1	1	1	1	1	1	1	0	12	12	1	0	0	11	13	0.846154	0.153846	0.260355	0.130178	23	25	0.92	0.08	0.1472	0.115642
Phvul.003G191400	Chr03:41527116-41534432	G19833 v2.1		1	0	0	1	1	1	1	1	1	1	1	1	1	1	1	1	1	1	1	1	1	1	1	1	1	10	12	0.833333	0.166667	0.277778	13	13	1	0	0	0.138889	23	25	0.92	0.08	0.1472	0.0564614
Phvul.003G193301	Chr03:41709750-41710811	G19833 v2.1		1	1	1	1	1	1	1	1	1	1	1	1	1	1	1	1	1	0	1	1	1	1	1	1	1	12	12	1	0	0	12	13	0.923077	0.0769231	0.142012	0.0710059	24	25	0.96	0.04	0.0768	0.0754438
Phvul.003G195100	Chr03:41924535-41925104	G19833 v2.1		1	1	1	1	1	1	1	1	1	1	1	1	1	1	1	1	0	1	1	1	1	1	1	1	1	12	12	1	0	0	12	13	0.923077	0.0769231	0.142012	0.0710059	24	25	0.96	0.04	0.0768	0.0754438
Phvul.003G196800	Chr03:42111010-42111252	G19833 v2.1		1	1	1	1	1	1	0	1	1	1	1	1	1	1	1	1	1	1	1	1	1	1	1	1	1	11	12	0.916667	0.0833333	0.152778	13	13	1	0	0	0.0763889	24	25	0.96	0.04	0.0768	0.00535301
Phvul.003G202600	Chr03:42794016-42794479	G19833 v2.1		1	1	1	1	1	1	1	1	1	1	1	1	1	1	1	1	1	1	1	1	1	1	1	1	1	12	12	1	0	0	13	13	1	0	0	0	25	25	1	0	0	#DIV/0!
Phvul.003G204700	Chr03:43090493-43092996	G19833 v2.1		1	1	1	0	1	1	1	1	1	1	1	0	1	1	1	1	1	1	1	1	1	1	1	1	1	10	12	0.833333	0.166667	0.277778	13	13	1	0	0	0.138889	23	25	0.92	0.08	0.1472	0.0564614
Phvul.003G206100	Chr03:43187944-43190656	G19833 v2.1		1	1	1	1	1	1	1	1	1	1	1	1	1	1	1	1	1	1	1	1	1	1	1	0	1	12	12	1	0	0	12	13	0.923077	0.0769231	0.142012	0.0710059	24	25	0.96	0.04	0.0768	0.0754438
Phvul.003G208500	Chr03:43423869-43427659	G19833 v2.1		1	1	1	1	1	1	1	1	1	0	1	1	1	1	1	1	1	1	1	1	1	1	1	1	1	11	12	0.916667	0.0833333	0.152778	13	13	1	0	0	0.0763889	24	25	0.96	0.04	0.0768	0.00535301
Phvul.003G209766	Chr03:43593710-43598075	G19833 v2.1		0	1	1	1	1	1	1	1	1	1	1	1	1	1	1	1	1	1	1	1	1	1	1	1	1	11	12	0.916667	0.0833333	0.152778	13	13	1	0	0	0.0763889	24	25	0.96	0.04	0.0768	0.00535301
Phvul.003G210500	Chr03:43670407-43674099	G19833 v2.1		0	1	1	0	1	1	1	1	0	1	1	1	1	1	1	1	1	1	1	1	1	1	1	1	1	9	12	0.75	0.25	0.375	13	13	1	0	0	0.1875	22	25	0.88	0.12	0.2112	0.112216
Phvul.003G211300	Chr03:43739138-43742802	G19833 v2.1		1	1	1	0	1	1	1	1	1	1	1	1	1	1	1	1	1	1	1	1	1	1	1	1	1	11	12	0.916667	0.0833333	0.152778	13	13	1	0	0	0.0763889	24	25	0.96	0.04	0.0768	0.00535301
Phvul.003G211400	Chr03:43770386-43771086	G19833 v2.1		1	1	1	1	1	1	1	1	1	1	1	1	1	1	1	1	1	1	1	1	1	1	1	1	1	12	12	1	0	0	13	13	1	0	0	0	25	25	1	0	0	#DIV/0!
Phvul.003G211900	Chr03:43814965-43823298	G19833 v2.1		1	1	1	1	1	1	1	1	1	1	1	1	1	1	1	1	1	1	1	1	1	1	1	1	1	12	12	1	0	0	13	13	1	0	0	0	25	25	1	0	0	#DIV/0!
Phvul.003G212800	Chr03:43925654-43926570	G19833 v2.1		1	1	1	1	1	1	1	1	1	1	1	1	1	1	1	1	1	1	1	1	1	1	1	1	1	12	12	1	0	0	13	13	1	0	0	0	25	25	1	0	0	#DIV/0!
Phvul.003G214700	Chr03:44154465-44154908	G19833 v2.1		1	1	1	1	1	1	1	1	1	1	1	1	1	1	1	1	0	1	1	1	0	1	1	1	0	12	12	1	0	0	10	13	0.769231	0.230769	0.35503	0.177515	22	25	0.88	0.12	0.2112	0.159494
Phvul.003G215600	Chr03:44296491-44297365	G19833 v2.1		1	1	1	1	1	1	1	1	1	1	1	1	1	1	1	1	1	1	1	1	1	1	1	1	0	12	12	1	0	0	12	13	0.923077	0.0769231	0.142012	0.0710059	24	25	0.96	0.04	0.0768	0.0754438
Phvul.003G215900	Chr03:44313226-44313681	G19833 v2.1		1	1	1	1	1	1	1	1	1	1	1	1	1	1	1	1	1	1	1	1	1	1	1	1	1	12	12	1	0	0	13	13	1	0	0	0	25	25	1	0	0	#DIV/0!
Phvul.003G217200	Chr03:44469502-44470362	G19833 v2.1		1	1	1	1	1	1	1	1	1	1	1	1	1	1	1	1	1	1	1	1	1	1	1	1	1	12	12	1	0	0	13	13	1	0	0	0	25	25	1	0	0	#DIV/0!
Phvul.003G217400	Chr03:44480615-44482244	G19833 v2.1		1	1	1	1	1	1	1	1	1	1	1	0	1	1	1	1	1	1	1	1	1	1	1	1	1	11	12	0.916667	0.0833333	0.152778	13	13	1	0	0	0.0763889	24	25	0.96	0.04	0.0768	0.00535301
Phvul.003G218100	Chr03:44611964-44613167	G19833 v2.1		1	1	1	1	1	1	1	1	1	1	1	1	1	1	1	1	1	1	0	0	0	0	1	1	0	12	12	1	0	0	8	13	0.615385	0.384615	0.473373	0.236686	20	25	0.8	0.2	0.32	0.260355
Phvul.003G218150	Chr03:44629398-44631435	G19833 v2.1		1	1	1	1	1	1	1	1	1	1	1	1	1	1	1	1	1	1	0	1	0	0	1	1	0	12	12	1	0	0	9	13	0.692308	0.307692	0.426036	0.213018	21	25	0.84	0.16	0.2688	0.207523
Phvul.003G218300	Chr03:44650886-44651672	G19833 v2.1		1	1	1	1	1	1	1	1	1	1	1	1	1	1	1	1	1	1	1	1	1	1	1	1	1	12	12	1	0	0	13	13	1	0	0	0	25	25	1	0	0	#DIV/0!
Phvul.003G218800	Chr03:44740686-44741628	G19833 v2.1		1	1	1	1	1	1	1	1	1	1	1	1	1	1	1	1	1	1	1	1	1	1	1	1	1	12	12	1	0	0	13	13	1	0	0	0	25	25	1	0	0	#DIV/0!
Phvul.003G218900	Chr03:44749294-44750066	G19833 v2.1		1	1	1	1	1	1	1	1	1	1	1	1	1	1	1	1	1	1	1	1	1	1	1	1	1	12	12	1	0	0	13	13	1	0	0	0	25	25	1	0	0	#DIV/0!
Phvul.003G219000	Chr03:44755470-44755985	G19833 v2.1		1	1	1	1	1	1	1	1	1	1	1	1	1	1	1	1	0	1	1	1	1	1	1	1	1	12	12	1	0	0	12	13	0.923077	0.0769231	0.142012	0.0710059	24	25	0.96	0.04	0.0768	0.0754438
Phvul.003G219200	Chr03:44764945-44766205	G19833 v2.1		1	1	1	1	1	1	1	1	1	1	1	1	1	1	1	1	1	1	1	1	1	1	0	1	0	12	12	1	0	0	11	13	0.846154	0.153846	0.260355	0.130178	23	25	0.92	0.08	0.1472	0.115642
Phvul.003G219732	Chr03:44808585-44809515	G19833 v2.1		1	1	1	1	1	1	1	1	1	1	1	1	1	1	1	1	0	1	1	1	1	1	1	1	1	12	12	1	0	0	12	13	0.923077	0.0769231	0.142012	0.0710059	24	25	0.96	0.04	0.0768	0.0754438
Phvul.003G219900	Chr03:44817176-44819315	G19833 v2.1		1	1	1	1	1	1	0	1	0	1	1	1	1	1	1	1	1	1	1	1	1	1	1	1	1	10	12	0.833333	0.166667	0.277778	13	13	1	0	0	0.138889	23	25	0.92	0.08	0.1472	0.0564614
Phvul.003G220300	Chr03:44853975-44859024	G19833 v2.1		1	1	1	1	1	1	1	1	1	1	1	1	1	1	1	1	1	1	1	1	1	1	1	1	1	12	12	1	0	0	13	13	1	0	0	0	25	25	1	0	0	#DIV/0!
Phvul.003G221225	Chr03:44992323-44994447	G19833 v2.1		1	1	1	1	1	1	1	1	1	1	1	1	1	1	1	1	1	1	0	1	0	0	1	1	1	12	12	1	0	0	10	13	0.769231	0.230769	0.35503	0.177515	22	25	0.88	0.12	0.2112	0.159494
Phvul.003G221250	Chr03:44992323-45003516	G19833 v2.1		1	1	1	1	1	1	1	1	1	1	1	1	1	1	1	1	1	1	0	1	0	1	1	1	1	12	12	1	0	0	11	13	0.846154	0.153846	0.260355	0.130178	23	25	0.92	0.08	0.1472	0.115642
Phvul.003G221275	Chr03:45000506-45000929	G19833 v2.1		1	1	1	1	1	1	1	1	1	1	1	1	0	0	1	1	0	1	1	0	1	1	0	0	1	12	12	1	0	0	7	13	0.538462	0.461538	0.497041	0.248521	19	25	0.76	0.24	0.3648	0.318748
Phvul.003G222900	Chr03:45232359-45238229	G19833 v2.1		1	1	1	0	1	1	1	1	1	1	1	1	1	1	1	1	1	1	1	1	1	1	1	1	1	11	12	0.916667	0.0833333	0.152778	13	13	1	0	0	0.0763889	24	25	0.96	0.04	0.0768	0.00535301
Phvul.003G223500	Chr03:45327324-45330574	G19833 v2.1		1	1	1	1	1	1	1	1	1	1	1	1	1	1	1	1	1	1	1	1	1	1	1	1	1	12	12	1	0	0	13	13	1	0	0	0	25	25	1	0	0	#DIV/0!
Phvul.003G225000	Chr03:45556619-45558647	G19833 v2.1		1	1	1	1	1	1	1	1	1	0	1	1	1	1	1	1	1	1	1	1	1	1	1	1	1	11	12	0.916667	0.0833333	0.152778	13	13	1	0	0	0.0763889	24	25	0.96	0.04	0.0768	0.00535301
Phvul.003G225200	Chr03:45568109-45568518	G19833 v2.1		1	1	1	1	1	1	0	1	1	1	1	1	1	1	1	1	1	1	1	1	1	1	1	1	1	11	12	0.916667	0.0833333	0.152778	13	13	1	0	0	0.0763889	24	25	0.96	0.04	0.0768	0.00535301
Phvul.003G226400	Chr03:45757061-45758299	G19833 v2.1		1	1	1	1	1	1	1	1	1	0	1	1	1	1	1	1	1	1	1	1	1	1	1	1	1	11	12	0.916667	0.0833333	0.152778	13	13	1	0	0	0.0763889	24	25	0.96	0.04	0.0768	0.00535301
Phvul.003G226500	Chr03:45760922-45761635	G19833 v2.1		1	1	1	1	1	1	0	1	1	0	1	1	1	1	1	1	1	1	1	1	1	1	1	1	0	10	12	0.833333	0.166667	0.277778	12	13	0.923077	0.0769231	0.142012	0.209895	22	25	0.88	0.12	0.2112	0.0061799
Phvul.003G228900	Chr03:46039288-46040051	G19833 v2.1		1	1	1	1	1	1	1	1	1	1	1	1	1	1	1	1	1	1	1	1	1	1	1	1	1	12	12	1	0	0	13	13	1	0	0	0	25	25	1	0	0	#DIV/0!
Phvul.003G230300	Chr03:46197688-46198271	G19833 v2.1		1	1	1	1	1	1	1	1	1	1	1	1	1	1	1	1	1	1	1	1	1	1	1	1	1	12	12	1	0	0	13	13	1	0	0	0	25	25	1	0	0	#DIV/0!
Phvul.003G230600	Chr03:46229665-46230522	G19833 v2.1		1	1	1	1	1	1	1	1	1	1	1	1	1	1	1	1	1	1	1	1	1	1	1	1	1	12	12	1	0	0	13	13	1	0	0	0	25	25	1	0	0	#DIV/0!
Phvul.003G233200	Chr03:46669954-46670469	G19833 v2.1		1	1	1	1	1	1	1	1	1	1	1	1	1	1	1	1	1	1	1	1	1	1	1	1	0	12	12	1	0	0	12	13	0.923077	0.0769231	0.142012	0.0710059	24	25	0.96	0.04	0.0768	0.0754438
Phvul.003G234200	Chr03:46782548-46783652	G19833 v2.1		1	1	1	1	1	1	1	1	1	1	1	1	1	1	1	1	1	1	1	1	1	1	1	1	1	12	12	1	0	0	13	13	1	0	0	0	25	25	1	0	0	#DIV/0!
Phvul.003G235200	Chr03:46866551-46866870	G19833 v2.1		1	1	1	1	1	1	1	1	1	1	1	1	1	1	1	1	1	1	1	1	1	1	1	1	1	12	12	1	0	0	13	13	1	0	0	0	25	25	1	0	0	#DIV/0!
Phvul.003G236600	Chr03:47061290-47061722	G19833 v2.1		1	1	1	1	1	1	1	1	1	1	1	1	1	1	1	1	1	1	1	1	1	1	1	1	1	12	12	1	0	0	13	13	1	0	0	0	25	25	1	0	0	#DIV/0!
Phvul.003G237200	Chr03:47094979-47097019	G19833 v2.1		1	0	1	1	1	1	1	1	1	1	1	1	1	1	1	1	1	1	1	1	1	1	1	1	1	11	12	0.916667	0.0833333	0.152778	13	13	1	0	0	0.0763889	24	25	0.96	0.04	0.0768	0.00535301
Phvul.003G237700	Chr03:47158413-47162123	G19833 v2.1		1	1	1	1	1	1	1	1	1	1	0	1	0	0	0	0	1	1	1	0	1	1	0	0	0	11	12	0.916667	0.0833333	0.152778	5	13	0.384615	0.615385	0.473373	0.313075	16	25	0.64	0.36	0.4608	0.320583
Phvul.003G237800	Chr03:47168919-47169490	G19833 v2.1		1	1	1	1	1	1	1	1	1	1	1	1	0	1	1	1	1	1	1	1	1	1	1	1	1	12	12	1	0	0	12	13	0.923077	0.0769231	0.142012	0.0710059	24	25	0.96	0.04	0.0768	0.0754438
Phvul.003G240300	Chr03:47468627-47470467	G19833 v2.1		1	1	1	1	1	1	1	1	1	1	1	1	1	1	1	0	1	1	1	1	1	1	0	0	1	12	12	1	0	0	10	13	0.769231	0.230769	0.35503	0.177515	22	25	0.88	0.12	0.2112	0.159494
Phvul.003G240900	Chr03:47544276-47546126	G19833 v2.1		1	1	1	1	1	1	1	1	1	1	1	1	1	1	1	1	1	1	1	1	1	1	1	1	1	12	12	1	0	0	13	13	1	0	0	0	25	25	1	0	0	#DIV/0!
Phvul.003G241800	Chr03:47670945-47671598	G19833 v2.1		1	1	1	1	1	1	1	1	1	1	1	1	1	1	1	1	1	1	1	1	1	1	1	1	1	12	12	1	0	0	13	13	1	0	0	0	25	25	1	0	0	#DIV/0!
Phvul.003G242350	Chr03:47738129-47739559	G19833 v2.1		1	1	1	1	1	1	1	1	1	1	1	1	1	1	1	1	1	1	1	0	1	1	1	1	1	12	12	1	0	0	12	13	0.923077	0.0769231	0.142012	0.0710059	24	25	0.96	0.04	0.0768	0.0754438
Phvul.003G242401	Chr03:47743123-47744588	G19833 v2.1		1	1	1	1	1	1	1	1	1	1	1	1	1	1	1	1	1	1	0	1	1	1	1	1	1	12	12	1	0	0	12	13	0.923077	0.0769231	0.142012	0.0710059	24	25	0.96	0.04	0.0768	0.0754438
Phvul.003G242451	Chr03:47747644-47748587	G19833 v2.1		1	1	1	1	1	1	1	1	1	1	1	1	1	1	1	1	1	1	0	1	1	1	1	1	1	12	12	1	0	0	12	13	0.923077	0.0769231	0.142012	0.0710059	24	25	0.96	0.04	0.0768	0.0754438
Phvul.003G242700	Chr03:47794777-47795299	G19833 v2.1		1	1	1	1	1	1	1	1	1	1	1	1	1	1	1	1	1	1	1	1	1	1	1	1	1	12	12	1	0	0	13	13	1	0	0	0	25	25	1	0	0	#DIV/0!
Phvul.003G243100	Chr03:47846659-47853592	G19833 v2.1		1	1	1	1	1	1	0	1	1	0	0	1	1	1	1	1	1	1	1	1	1	1	1	1	1	9	12	0.75	0.25	0.375	13	13	1	0	0	0.1875	22	25	0.88	0.12	0.2112	0.112216
Phvul.003G243500	Chr03:47940038-47944953	G19833 v2.1		1	1	1	0	1	1	1	1	1	1	1	1	1	1	1	1	1	1	1	1	1	1	1	1	1	11	12	0.916667	0.0833333	0.152778	13	13	1	0	0	0.0763889	24	25	0.96	0.04	0.0768	0.00535301
Phvul.003G243600	Chr03:47946403-47948560	G19833 v2.1		0	1	1	1	1	1	1	1	1	1	1	1	1	1	1	1	1	1	1	1	1	1	1	1	1	11	12	0.916667	0.0833333	0.152778	13	13	1	0	0	0.0763889	24	25	0.96	0.04	0.0768	0.00535301
Phvul.003G245500	Chr03:48219665-48220195	G19833 v2.1		1	1	1	1	1	1	1	1	1	1	1	1	1	1	1	1	1	1	1	1	1	1	1	1	1	12	12	1	0	0	13	13	1	0	0	0	25	25	1	0	0	#DIV/0!
Phvul.003G245950	Chr03:48295515-48295862	G19833 v2.1		1	1	1	1	1	1	1	1	1	1	1	1	1	1	1	1	1	1	1	1	1	1	1	1	1	12	12	1	0	0	13	13	1	0	0	0	25	25	1	0	0	#DIV/0!
Phvul.003G247100	Chr03:48388146-48388734	G19833 v2.1		0	1	0	0	0	0	0	0	1	0	1	1	1	1	1	1	1	1	1	1	1	1	1	1	1	4	12	0.333333	0.666667	0.444444	13	13	1	0	0	0.222222	17	25	0.68	0.32	0.4352	0.489379
Phvul.003G247651	Chr03:48459023-48463312	G19833 v2.1		1	1	1	1	1	1	1	1	1	1	1	1	1	1	1	1	1	1	1	0	1	1	1	1	1	12	12	1	0	0	12	13	0.923077	0.0769231	0.142012	0.0710059	24	25	0.96	0.04	0.0768	0.0754438
Phvul.003G249500	Chr03:48722924-48723706	G19833 v2.1		1	1	1	1	1	1	1	1	1	1	1	1	1	1	1	1	1	1	1	1	1	1	1	1	1	12	12	1	0	0	13	13	1	0	0	0	25	25	1	0	0	#DIV/0!
Phvul.003G249700	Chr03:48742231-48743343	G19833 v2.1		1	1	1	1	1	1	1	1	1	1	1	1	1	1	1	1	1	1	1	1	1	1	1	1	1	12	12	1	0	0	13	13	1	0	0	0	25	25	1	0	0	#DIV/0!
Phvul.003G250550	Chr03:48875677-48876054	G19833 v2.1		1	1	1	1	1	1	1	1	1	1	1	1	1	1	1	1	1	1	1	1	1	1	1	1	1	12	12	1	0	0	13	13	1	0	0	0	25	25	1	0	0	#DIV/0!
Phvul.003G250700	Chr03:48916196-48916726	G19833 v2.1		1	0	1	1	1	0	1	0	1	1	1	1	1	1	1	1	1	1	1	1	1	1	1	1	1	9	12	0.75	0.25	0.375	13	13	1	0	0	0.1875	22	25	0.88	0.12	0.2112	0.112216
Phvul.003G251200	Chr03:48976005-48977137	G19833 v2.1		1	1	1	1	1	1	1	1	1	1	1	1	1	1	1	1	1	1	1	1	1	1	1	1	1	12	12	1	0	0	13	13	1	0	0	0	25	25	1	0	0	#DIV/0!
Phvul.003G251800	Chr03:49081488-49083269	G19833 v2.1		1	1	1	1	0	0	1	1	1	1	0	1	1	1	1	1	1	1	1	1	0	0	1	1	0	9	12	0.75	0.25	0.375	10	13	0.769231	0.230769	0.35503	0.365015	19	25	0.76	0.24	0.3648	-0.000588796
Phvul.003G254300	Chr03:49361161-49361909	G19833 v2.1		1	1	1	1	1	0	1	1	1	1	1	1	1	1	1	1	1	1	1	1	1	1	1	1	1	11	12	0.916667	0.0833333	0.152778	13	13	1	0	0	0.0763889	24	25	0.96	0.04	0.0768	0.00535301
Phvul.003G254400	Chr03:49366901-49368258	G19833 v2.1		1	1	1	1	1	0	1	1	1	1	1	1	1	1	1	1	1	1	1	1	1	1	1	1	1	11	12	0.916667	0.0833333	0.152778	13	13	1	0	0	0.0763889	24	25	0.96	0.04	0.0768	0.00535301
Phvul.003G254500	Chr03:49378159-49379234	G19833 v2.1		1	1	1	1	1	0	1	1	1	1	1	1	1	1	1	1	1	1	1	1	1	1	1	1	1	11	12	0.916667	0.0833333	0.152778	13	13	1	0	0	0.0763889	24	25	0.96	0.04	0.0768	0.00535301
Phvul.003G255000	Chr03:49407280-49408082	G19833 v2.1		1	1	1	1	1	1	1	1	1	1	1	1	1	1	1	1	1	1	1	1	1	1	1	1	1	12	12	1	0	0	13	13	1	0	0	0	25	25	1	0	0	#DIV/0!
Phvul.003G255700	Chr03:49486741-49487418	G19833 v2.1		1	1	1	1	1	1	1	1	1	1	1	1	1	1	1	1	1	1	1	1	1	1	1	1	1	12	12	1	0	0	13	13	1	0	0	0	25	25	1	0	0	#DIV/0!
Phvul.003G255801	Chr03:49509886-49511742	G19833 v2.1		1	1	1	1	1	1	1	1	1	1	1	1	1	1	1	1	1	0	1	1	0	1	1	1	1	12	12	1	0	0	11	13	0.846154	0.153846	0.260355	0.130178	23	25	0.92	0.08	0.1472	0.115642
Phvul.003G255900	Chr03:49533593-49535597	G19833 v2.1		1	1	1	1	1	1	1	1	1	1	0	1	1	1	1	1	1	1	1	1	1	0	1	1	1	11	12	0.916667	0.0833333	0.152778	12	13	0.923077	0.0769231	0.142012	0.147395	23	25	0.92	0.08	0.1472	-0.00132341
Phvul.003G256300	Chr03:49581233-49583149	G19833 v2.1		1	1	0	1	1	1	0	1	1	1	1	1	1	1	1	1	1	1	1	1	1	1	1	1	1	10	12	0.833333	0.166667	0.277778	13	13	1	0	0	0.138889	23	25	0.92	0.08	0.1472	0.0564614
Phvul.003G256732	Chr03:49619978-49620379	G19833 v2.1		0	1	1	1	1	1	1	1	1	1	1	1	1	1	1	1	1	1	1	1	1	1	1	1	1	11	12	0.916667	0.0833333	0.152778	13	13	1	0	0	0.0763889	24	25	0.96	0.04	0.0768	0.00535301
Phvul.003G256800	Chr03:49620471-49621370	G19833 v2.1		0	1	1	1	1	0	1	1	1	1	1	0	1	1	1	1	1	1	1	1	1	1	1	1	1	9	12	0.75	0.25	0.375	13	13	1	0	0	0.1875	22	25	0.88	0.12	0.2112	0.112216
Phvul.003G259000	Chr03:49869163-49870154	G19833 v2.1		1	1	1	1	1	1	1	0	1	0	1	1	1	1	1	1	1	1	1	1	1	1	1	1	1	10	12	0.833333	0.166667	0.277778	13	13	1	0	0	0.138889	23	25	0.92	0.08	0.1472	0.0564614
Phvul.003G259100	Chr03:49876392-49879385	G19833 v2.1		1	1	1	1	1	1	1	1	1	1	1	1	1	1	1	1	1	1	1	0	1	1	1	0	1	12	12	1	0	0	11	13	0.846154	0.153846	0.260355	0.130178	23	25	0.92	0.08	0.1472	0.115642
Phvul.003G259600	Chr03:49914279-49914527	G19833 v2.1		1	1	1	1	1	1	1	1	1	0	0	1	1	1	1	1	1	1	1	1	1	1	1	1	1	10	12	0.833333	0.166667	0.277778	13	13	1	0	0	0.138889	23	25	0.92	0.08	0.1472	0.0564614
Phvul.003G260800	Chr03:50039111-50042409	G19833 v2.1		1	1	1	1	1	0	1	0	1	1	1	1	1	1	1	1	1	1	1	1	1	1	1	1	1	10	12	0.833333	0.166667	0.277778	13	13	1	0	0	0.138889	23	25	0.92	0.08	0.1472	0.0564614
Phvul.003G261300	Chr03:50080711-50081166	G19833 v2.1		1	1	0	1	1	1	0	1	1	0	1	1	1	1	1	1	1	1	1	1	1	1	1	1	1	9	12	0.75	0.25	0.375	13	13	1	0	0	0.1875	22	25	0.88	0.12	0.2112	0.112216
Phvul.003G263000	Chr03:50200788-50202891	G19833 v2.1		1	1	1	1	1	1	0	1	1	1	1	1	1	1	1	1	1	1	1	1	1	1	1	1	0	11	12	0.916667	0.0833333	0.152778	12	13	0.923077	0.0769231	0.142012	0.147395	23	25	0.92	0.08	0.1472	-0.00132341
Phvul.003G263100	Chr03:50208590-50210988	G19833 v2.1		1	0	0	0	0	0	0	0	1	1	0	0	1	1	0	1	1	1	1	1	1	1	1	1	1	3	12	0.25	0.75	0.375	12	13	0.923077	0.0769231	0.142012	0.258506	15	25	0.6	0.4	0.48	0.461446
Phvul.003G263700	Chr03:50265909-50269975	G19833 v2.1		1	0	1	1	1	1	0	1	1	0	1	1	1	1	1	1	1	1	1	1	1	1	1	1	1	9	12	0.75	0.25	0.375	13	13	1	0	0	0.1875	22	25	0.88	0.12	0.2112	0.112216
Phvul.003G263800	Chr03:50274785-50279151	G19833 v2.1		1	1	1	1	1	1	1	1	1	0	1	1	1	1	1	1	1	1	1	1	1	1	1	1	1	11	12	0.916667	0.0833333	0.152778	13	13	1	0	0	0.0763889	24	25	0.96	0.04	0.0768	0.00535301
Phvul.003G264200	Chr03:50299103-50301600	G19833 v2.1		1	1	1	0	1	1	1	0	1	1	1	1	1	1	1	1	1	1	1	1	1	1	1	1	1	10	12	0.833333	0.166667	0.277778	13	13	1	0	0	0.138889	23	25	0.92	0.08	0.1472	0.0564614
Phvul.003G265200	Chr03:50365995-50368501	G19833 v2.1		1	1	1	1	1	0	1	1	1	1	1	1	1	1	1	1	1	1	1	1	1	1	1	1	1	11	12	0.916667	0.0833333	0.152778	13	13	1	0	0	0.0763889	24	25	0.96	0.04	0.0768	0.00535301
Phvul.003G266100	Chr03:50442941-50444076	G19833 v2.1		1	1	1	1	1	1	1	1	0	1	1	1	1	1	1	1	1	1	1	1	1	1	1	1	1	11	12	0.916667	0.0833333	0.152778	13	13	1	0	0	0.0763889	24	25	0.96	0.04	0.0768	0.00535301
Phvul.003G266400	Chr03:50469434-50476247	G19833 v2.1		1	1	1	1	1	0	1	1	1	1	1	1	1	1	1	1	1	1	1	1	1	1	1	1	1	11	12	0.916667	0.0833333	0.152778	13	13	1	0	0	0.0763889	24	25	0.96	0.04	0.0768	0.00535301
Phvul.003G266700	Chr03:50499097-50499788	G19833 v2.1		1	1	1	1	1	1	1	1	1	1	1	1	1	1	1	1	1	1	1	1	1	1	1	1	1	12	12	1	0	0	13	13	1	0	0	0	25	25	1	0	0	#DIV/0!
Phvul.003G267350	Chr03:50543198-50543704	G19833 v2.1		1	1	1	1	1	1	1	1	1	1	1	1	1	1	1	1	0	1	1	1	1	1	1	1	1	12	12	1	0	0	12	13	0.923077	0.0769231	0.142012	0.0710059	24	25	0.96	0.04	0.0768	0.0754438
Phvul.003G267400	Chr03:50548312-50550492	G19833 v2.1		1	1	1	0	0	1	0	1	1	1	1	1	1	1	1	1	1	1	1	1	1	1	1	1	1	9	12	0.75	0.25	0.375	13	13	1	0	0	0.1875	22	25	0.88	0.12	0.2112	0.112216
Phvul.003G267500	Chr03:50562148-50563615	G19833 v2.1		0	0	0	1	1	1	1	1	1	1	1	0	1	1	1	1	1	1	1	1	1	1	1	1	1	8	12	0.666667	0.333333	0.444444	13	13	1	0	0	0.222222	21	25	0.84	0.16	0.2688	0.17328
Phvul.003G268500	Chr03:50622400-50623917	G19833 v2.1		0	1	1	1	1	1	1	1	1	0	1	1	1	1	1	1	1	1	1	1	1	1	1	1	1	10	12	0.833333	0.166667	0.277778	13	13	1	0	0	0.138889	23	25	0.92	0.08	0.1472	0.0564614
Phvul.003G268600	Chr03:50650869-50652950	G19833 v2.1		1	1	1	1	1	1	1	1	1	1	1	1	1	1	1	1	1	1	0	1	1	1	1	1	1	12	12	1	0	0	12	13	0.923077	0.0769231	0.142012	0.0710059	24	25	0.96	0.04	0.0768	0.0754438
Phvul.003G269000	Chr03:50675026-50678273	G19833 v2.1		1	1	1	1	1	1	0	1	1	1	1	1	1	1	1	1	1	1	1	1	1	1	1	1	1	11	12	0.916667	0.0833333	0.152778	13	13	1	0	0	0.0763889	24	25	0.96	0.04	0.0768	0.00535301
Phvul.003G270700	Chr03:50811778-50811990	G19833 v2.1		1	0	1	1	0	1	1	0	1	1	1	1	1	1	1	1	1	1	1	1	1	1	1	1	1	9	12	0.75	0.25	0.375	13	13	1	0	0	0.1875	22	25	0.88	0.12	0.2112	0.112216
Phvul.003G271100	Chr03:50844778-50845005	G19833 v2.1		1	1	1	1	1	1	1	1	1	1	1	1	1	1	1	1	0	0	1	1	1	1	1	1	1	12	12	1	0	0	11	13	0.846154	0.153846	0.260355	0.130178	23	25	0.92	0.08	0.1472	0.115642
Phvul.003G271500	Chr03:50909729-50912844	G19833 v2.1		1	1	1	1	1	1	1	1	1	1	1	1	1	1	1	1	1	1	1	1	1	1	1	1	1	12	12	1	0	0	13	13	1	0	0	0	25	25	1	0	0	#DIV/0!
Phvul.003G271900	Chr03:50956249-50959139	G19833 v2.1		1	1	1	1	1	1	1	1	1	1	1	1	0	0	0	1	1	1	1	1	1	1	1	1	1	12	12	1	0	0	10	13	0.769231	0.230769	0.35503	0.177515	22	25	0.88	0.12	0.2112	0.159494
Phvul.003G272000	Chr03:50963100-50963745	G19833 v2.1		1	0	1	1	1	1	1	1	1	1	1	1	0	0	0	0	0	1	0	1	1	1	0	0	1	11	12	0.916667	0.0833333	0.152778	5	13	0.384615	0.615385	0.473373	0.313075	16	25	0.64	0.36	0.4608	0.320583
Phvul.003G272100	Chr03:50967786-50974522	G19833 v2.1		1	1	1	1	1	1	1	1	1	1	1	1	1	1	1	1	1	1	1	1	1	1	1	1	1	12	12	1	0	0	13	13	1	0	0	0	25	25	1	0	0	#DIV/0!
Phvul.003G272600	Chr03:51014646-51018822	G19833 v2.1		1	0	0	0	1	0	0	0	0	1	0	1	1	1	1	1	1	0	0	1	1	1	1	1	1	4	12	0.333333	0.666667	0.444444	11	13	0.846154	0.153846	0.260355	0.3524	15	25	0.6	0.4	0.48	0.265834
Phvul.003G272700	Chr03:51022431-51022847	G19833 v2.1		1	1	1	1	1	1	1	1	1	1	1	1	0	0	0	0	0	0	1	0	1	1	0	0	1	12	12	1	0	0	4	13	0.307692	0.692308	0.426036	0.213018	16	25	0.64	0.36	0.4608	0.537722
Phvul.003G272800	Chr03:51023884-51027938	G19833 v2.1		1	1	1	1	1	1	1	1	1	1	1	1	0	0	0	0	1	0	1	0	1	1	0	0	1	12	12	1	0	0	5	13	0.384615	0.615385	0.473373	0.236686	17	25	0.68	0.32	0.4352	0.456143
Phvul.003G272900	Chr03:51029404-51031731	G19833 v2.1		1	0	1	0	1	1	0	1	1	1	1	1	1	1	1	0	1	1	1	1	1	1	0	0	1	9	12	0.75	0.25	0.375	10	13	0.769231	0.230769	0.35503	0.365015	19	25	0.76	0.24	0.3648	-0.000588796
Phvul.003G273000	Chr03:51031820-51036758	G19833 v2.1		1	1	1	1	1	1	1	1	1	1	1	1	0	0	0	0	0	0	1	0	1	1	0	0	1	12	12	1	0	0	4	13	0.307692	0.692308	0.426036	0.213018	16	25	0.64	0.36	0.4608	0.537722
Phvul.003G273200	Chr03:51055000-51058147	G19833 v2.1		1	1	1	1	1	1	1	1	1	1	1	1	0	1	1	1	1	1	1	1	1	1	1	1	1	12	12	1	0	0	12	13	0.923077	0.0769231	0.142012	0.0710059	24	25	0.96	0.04	0.0768	0.0754438
Phvul.003G273800	Chr03:51111395-51116835	G19833 v2.1		1	1	1	1	1	1	1	1	1	1	1	1	1	1	1	1	1	1	1	1	1	1	1	1	1	12	12	1	0	0	13	13	1	0	0	0	25	25	1	0	0	#DIV/0!
Phvul.003G274100	Chr03:51137944-51141464	G19833 v2.1		1	1	1	1	1	1	1	1	1	1	1	1	0	1	1	1	1	1	1	0	1	1	1	0	1	12	12	1	0	0	10	13	0.769231	0.230769	0.35503	0.177515	22	25	0.88	0.12	0.2112	0.159494
Phvul.003G274900	Chr03:51250905-51258420	G19833 v2.1		1	1	1	1	1	1	1	1	1	1	1	1	1	1	1	1	1	1	1	1	1	1	1	1	1	12	12	1	0	0	13	13	1	0	0	0	25	25	1	0	0	#DIV/0!
Phvul.003G275000	Chr03:51261493-51264783	G19833 v2.1		1	1	1	0	1	1	1	1	1	1	1	1	0	0	1	0	1	0	0	0	1	1	1	0	1	11	12	0.916667	0.0833333	0.152778	6	13	0.461538	0.538462	0.497041	0.32491	17	25	0.68	0.32	0.4352	0.253425
Phvul.003G275100	Chr03:51267918-51288621	G19833 v2.1		1	1	1	1	1	1	1	1	1	1	1	1	1	1	1	1	1	1	1	1	1	1	1	1	1	12	12	1	0	0	13	13	1	0	0	0	25	25	1	0	0	#DIV/0!
Phvul.003G275200	Chr03:51290220-51293441	G19833 v2.1		1	1	1	1	1	1	1	1	1	1	1	1	1	1	1	1	1	1	1	1	1	1	1	1	1	12	12	1	0	0	13	13	1	0	0	0	25	25	1	0	0	#DIV/0!
Phvul.003G275400	Chr03:51298504-51307087	G19833 v2.1		1	1	1	1	1	1	1	1	1	0	1	1	0	0	0	0	1	0	0	0	0	1	0	0	1	11	12	0.916667	0.0833333	0.152778	3	13	0.230769	0.769231	0.35503	0.253904	14	25	0.56	0.44	0.4928	0.484773
Phvul.003G275600	Chr03:51332821-51333199	G19833 v2.1		1	1	1	1	1	1	1	1	1	1	1	1	0	0	0	0	1	0	0	0	1	0	0	0	0	12	12	1	0	0	2	13	0.153846	0.846154	0.260355	0.130178	14	25	0.56	0.44	0.4928	0.735841
Phvul.003G275800	Chr03:51353105-51356142	G19833 v2.1		1	1	1	1	1	1	1	1	1	1	1	1	1	1	1	1	1	1	1	1	1	1	1	1	1	12	12	1	0	0	13	13	1	0	0	0	25	25	1	0	0	#DIV/0!
Phvul.003G275900	Chr03:51358169-51358387	G19833 v2.1		1	1	1	0	0	0	1	1	1	1	1	1	0	0	0	0	0	0	1	0	0	1	0	0	0	9	12	0.75	0.25	0.375	2	13	0.153846	0.846154	0.260355	0.317678	11	25	0.44	0.56	0.4928	0.355362
Phvul.003G276100	Chr03:51365984-51374240	G19833 v2.1		1	1	1	0	1	1	1	1	1	1	1	1	0	0	0	0	1	0	1	0	0	1	0	0	1	11	12	0.916667	0.0833333	0.152778	4	13	0.307692	0.692308	0.426036	0.289407	15	25	0.6	0.4	0.48	0.397069
Phvul.003G276300	Chr03:51376481-51378240	G19833 v2.1		1	1	1	1	1	1	1	1	1	1	1	1	1	1	1	1	1	1	1	1	1	1	1	1	1	12	12	1	0	0	13	13	1	0	0	0	25	25	1	0	0	#DIV/0!
Phvul.003G276400	Chr03:51385614-51386771	G19833 v2.1		1	1	1	1	1	1	1	1	1	1	1	1	1	1	1	0	1	1	1	1	1	1	1	1	1	12	12	1	0	0	12	13	0.923077	0.0769231	0.142012	0.0710059	24	25	0.96	0.04	0.0768	0.0754438
Phvul.003G276500	Chr03:51380950-51382107	G19833 v2.1		1	1	1	1	1	1	1	1	1	1	1	1	1	1	1	0	1	1	1	0	1	1	0	1	0	12	12	1	0	0	9	13	0.692308	0.307692	0.426036	0.213018	21	25	0.84	0.16	0.2688	0.207523
Phvul.003G276600	Chr03:51387244-51389285	G19833 v2.1		1	1	1	1	1	1	1	1	1	1	1	1	1	1	1	1	1	1	1	1	1	1	1	1	1	12	12	1	0	0	13	13	1	0	0	0	25	25	1	0	0	#DIV/0!
Phvul.003G276800	Chr03:51393047-51393574	G19833 v2.1		1	1	1	0	0	1	1	0	0	1	1	1	0	1	0	1	0	1	1	0	1	1	1	0	0	8	12	0.666667	0.333333	0.444444	7	13	0.538462	0.461538	0.497041	0.470743	15	25	0.6	0.4	0.48	0.0192856
Phvul.003G276900	Chr03:51395114-51400707	G19833 v2.1		1	0	1	0	0	1	1	1	1	0	1	1	0	0	0	0	0	0	1	0	0	1	0	0	0	8	12	0.666667	0.333333	0.444444	2	13	0.153846	0.846154	0.260355	0.3524	10	25	0.4	0.6	0.48	0.265834
Phvul.003G277000	Chr03:51401730-51403270	G19833 v2.1		1	1	1	1	1	1	1	1	1	1	1	1	1	0	1	1	1	1	1	1	1	1	1	1	1	12	12	1	0	0	12	13	0.923077	0.0769231	0.142012	0.0710059	24	25	0.96	0.04	0.0768	0.0754438
Phvul.003G277100	Chr03:51414401-51415690	G19833 v2.1		1	0	0	0	1	0	0	0	0	1	0	0	0	0	0	0	0	0	1	0	1	1	0	0	1	3	12	0.25	0.75	0.375	4	13	0.307692	0.692308	0.426036	0.400518	7	25	0.28	0.72	0.4032	0.0066524
Phvul.003G277300	Chr03:51421493-51426847	G19833 v2.1		1	1	1	1	1	1	1	1	1	1	1	1	1	0	1	1	1	1	1	0	1	1	1	0	1	12	12	1	0	0	10	13	0.769231	0.230769	0.35503	0.177515	22	25	0.88	0.12	0.2112	0.159494
Phvul.003G277600	Chr03:51454061-51458474	G19833 v2.1		1	1	1	1	1	1	1	1	1	1	1	1	0	1	0	0	1	0	1	0	1	1	0	0	1	12	12	1	0	0	6	13	0.461538	0.538462	0.497041	0.248521	18	25	0.72	0.28	0.4032	0.383629
Phvul.003G277800	Chr03:51469994-51475970	G19833 v2.1		1	1	1	1	1	1	1	1	1	1	1	1	1	1	1	1	1	1	1	1	1	1	1	1	1	12	12	1	0	0	13	13	1	0	0	0	25	25	1	0	0	#DIV/0!
Phvul.003G278100	Chr03:51504483-51504979	G19833 v2.1		1	1	1	0	0	0	0	0	0	1	1	1	0	0	0	0	0	0	1	0	1	1	0	0	1	6	12	0.5	0.5	0.5	4	13	0.307692	0.692308	0.426036	0.463018	10	25	0.4	0.6	0.48	0.0353797
Phvul.003G278200	Chr03:51514163-51522692	G19833 v2.1		1	0	0	0	0	1	1	1	0	0	1	1	1	1	1	1	1	1	1	1	1	1	1	1	1	6	12	0.5	0.5	0.5	13	13	1	0	0	0.25	19	25	0.76	0.24	0.3648	0.314693
Phvul.003G278500	Chr03:51561491-51572024	G19833 v2.1		1	1	1	1	1	1	1	1	1	1	1	1	1	1	1	1	1	1	1	1	1	1	1	1	1	12	12	1	0	0	13	13	1	0	0	0	25	25	1	0	0	#DIV/0!
Phvul.003G279800	Chr03:51701523-51708653	G19833 v2.1		0	1	1	1	1	0	1	1	1	1	1	1	1	1	1	1	1	1	1	1	1	1	1	1	1	10	12	0.833333	0.166667	0.277778	13	13	1	0	0	0.138889	23	25	0.92	0.08	0.1472	0.0564614
Phvul.003G280200	Chr03:51735907-51736489	G19833 v2.1		1	1	1	1	1	0	1	1	1	1	1	1	1	1	1	1	1	1	1	1	1	1	1	1	1	11	12	0.916667	0.0833333	0.152778	13	13	1	0	0	0.0763889	24	25	0.96	0.04	0.0768	0.00535301
Phvul.003G281700	Chr03:51897998-51898480	G19833 v2.1		1	1	1	1	1	1	1	1	1	1	1	1	1	1	1	1	1	1	1	1	1	1	1	1	0	12	12	1	0	0	12	13	0.923077	0.0769231	0.142012	0.0710059	24	25	0.96	0.04	0.0768	0.0754438
Phvul.003G281900	Chr03:51914818-51917512	G19833 v2.1		1	1	0	1	1	1	0	1	0	1	1	0	1	1	1	1	1	1	1	1	1	1	1	1	1	8	12	0.666667	0.333333	0.444444	13	13	1	0	0	0.222222	21	25	0.84	0.16	0.2688	0.17328
Phvul.003G282100	Chr03:51931056-51932514	G19833 v2.1		0	0	0	0	0	0	0	1	0	1	0	0	1	1	1	1	1	1	1	1	1	1	1	1	1	2	12	0.166667	0.833333	0.277778	13	13	1	0	0	0.138889	15	25	0.6	0.4	0.48	0.710648
Phvul.003G282300	Chr03:51958746-51968338	G19833 v2.1		0	1	1	1	1	1	1	1	1	1	1	1	1	1	1	1	1	1	1	1	1	1	1	1	1	11	12	0.916667	0.0833333	0.152778	13	13	1	0	0	0.0763889	24	25	0.96	0.04	0.0768	0.00535301
Phvul.003G282500	Chr03:51989280-51989877	G19833 v2.1		1	1	1	1	1	1	1	1	1	1	1	1	1	1	1	1	1	1	1	1	1	1	1	1	1	12	12	1	0	0	13	13	1	0	0	0	25	25	1	0	0	#DIV/0!
Phvul.003G283900	Chr03:52160502-52169154	G19833 v2.1		1	1	1	1	1	1	1	1	1	1	1	1	1	1	1	1	1	1	1	1	1	1	1	1	1	12	12	1	0	0	13	13	1	0	0	0	25	25	1	0	0	#DIV/0!
Phvul.003G284000	Chr03:52175882-52177463	G19833 v2.1		1	1	1	1	1	1	1	1	1	0	1	1	1	1	1	1	1	1	1	1	1	1	1	1	1	11	12	0.916667	0.0833333	0.152778	13	13	1	0	0	0.0763889	24	25	0.96	0.04	0.0768	0.00535301
Phvul.003G286700	Chr03:52442001-52442780	G19833 v2.1		1	1	1	1	1	1	1	1	1	1	1	1	1	1	1	1	1	1	1	1	0	1	1	1	1	12	12	1	0	0	12	13	0.923077	0.0769231	0.142012	0.0710059	24	25	0.96	0.04	0.0768	0.0754438
Phvul.003G288100	Chr03:52567378-52569085	G19833 v2.1		1	1	1	1	1	1	1	1	1	1	1	1	1	1	1	1	1	1	1	1	1	1	1	0	1	12	12	1	0	0	12	13	0.923077	0.0769231	0.142012	0.0710059	24	25	0.96	0.04	0.0768	0.0754438
Phvul.003G289700	Chr03:52714697-52715356	G19833 v2.1		1	1	1	1	1	1	1	1	1	1	1	1	1	1	1	1	1	1	1	1	1	1	1	1	1	12	12	1	0	0	13	13	1	0	0	0	25	25	1	0	0	#DIV/0!
Phvul.003G289900	Chr03:52737322-52738124	G19833 v2.1		1	1	1	1	1	1	1	1	1	1	1	1	1	1	1	1	1	1	1	1	1	1	1	1	1	12	12	1	0	0	13	13	1	0	0	0	25	25	1	0	0	#DIV/0!
Phvul.003G290000	Chr03:52741608-52744103	G19833 v2.1		1	0	1	1	1	0	1	1	0	1	0	0	1	1	1	1	1	1	0	1	0	1	1	1	0	7	12	0.583333	0.416667	0.486111	10	13	0.769231	0.230769	0.35503	0.42057	17	25	0.68	0.32	0.4352	0.0336159
Phvul.003G290100	Chr03:52746958-52748546	G19833 v2.1		1	1	1	1	1	1	1	1	1	1	0	1	1	1	1	1	1	1	1	1	1	1	1	1	1	11	12	0.916667	0.0833333	0.152778	13	13	1	0	0	0.0763889	24	25	0.96	0.04	0.0768	0.00535301
Phvul.003G290400	Chr03:52791348-52791960	G19833 v2.1		1	1	0	1	1	1	1	0	1	1	1	1	1	1	1	1	1	1	1	1	1	1	1	1	1	10	12	0.833333	0.166667	0.277778	13	13	1	0	0	0.138889	23	25	0.92	0.08	0.1472	0.0564614
Phvul.003G291050	Chr03:52849406-52850658	G19833 v2.1		0	0	0	1	0	1	1	1	0	0	1	0	1	1	1	1	1	1	1	1	1	1	1	1	1	5	12	0.416667	0.583333	0.486111	13	13	1	0	0	0.243056	18	25	0.72	0.28	0.4032	0.397184
Phvul.003G292900	Chr03:53016932-53018803	G19833 v2.1		1	1	1	1	1	1	1	1	1	1	0	1	1	1	1	1	1	1	1	1	1	1	1	1	1	11	12	0.916667	0.0833333	0.152778	13	13	1	0	0	0.0763889	24	25	0.96	0.04	0.0768	0.00535301
Phvul.003G293000	Chr03:53025518-53026270	G19833 v2.1		0	1	1	1	1	1	1	1	1	1	1	1	1	1	1	1	1	1	1	1	1	1	1	1	1	11	12	0.916667	0.0833333	0.152778	13	13	1	0	0	0.0763889	24	25	0.96	0.04	0.0768	0.00535301
Phvul.003G293200	Chr03:53031488-53034181	G19833 v2.1		0	0	1	0	0	0	0	1	0	1	1	0	1	1	1	1	1	1	1	1	1	1	1	1	1	4	12	0.333333	0.666667	0.444444	13	13	1	0	0	0.222222	17	25	0.68	0.32	0.4352	0.489379
Phvul.003G293300	Chr03:53035369-53038297	G19833 v2.1		0	1	1	1	0	0	1	1	1	1	1	0	1	1	1	1	1	1	1	1	1	1	1	1	1	8	12	0.666667	0.333333	0.444444	13	13	1	0	0	0.222222	21	25	0.84	0.16	0.2688	0.17328
Phvul.003G293400	Chr03:53046657-53046824	G19833 v2.1		1	1	1	1	1	1	1	1	1	1	1	1	1	1	1	1	1	1	1	1	1	1	1	1	1	12	12	1	0	0	13	13	1	0	0	0	25	25	1	0	0	#DIV/0!
Phvul.003G294500	Chr03:53166739-53168299	G19833 v2.1		0	1	1	0	1	1	0	1	1	1	1	1	1	1	1	1	1	1	1	1	1	1	1	1	1	9	12	0.75	0.25	0.375	13	13	1	0	0	0.1875	22	25	0.88	0.12	0.2112	0.112216
Phvul.003G294701	Chr03:53172321-53173215	G19833 v2.1		1	1	1	1	1	1	1	1	1	1	1	1	1	1	1	1	1	1	1	1	1	1	1	1	1	12	12	1	0	0	13	13	1	0	0	0	25	25	1	0	0	#DIV/0!
Phvul.003G295100	Chr03:53201588-53202629	G19833 v2.1		0	1	1	1	1	1	1	1	1	1	1	1	1	1	1	1	1	1	1	1	1	1	1	1	1	11	12	0.916667	0.0833333	0.152778	13	13	1	0	0	0.0763889	24	25	0.96	0.04	0.0768	0.00535301
Phvul.003G295200	Chr03:53210745-53212090	G19833 v2.1		1	1	1	1	1	1	1	1	1	1	1	1	1	1	1	1	0	1	1	1	1	1	1	0	1	12	12	1	0	0	11	13	0.846154	0.153846	0.260355	0.130178	23	25	0.92	0.08	0.1472	0.115642
Phvul.003G297266	Chr03:53424998-53426760	G19833 v2.1		1	1	1	1	1	1	1	1	1	1	1	1	1	1	1	1	1	1	1	1	1	1	1	1	1	12	12	1	0	0	13	13	1	0	0	0	25	25	1	0	0	#DIV/0!
Phvul.004G001000	Chr04:41931-44515	G19833 v2.1		1	1	1	1	1	1	1	1	1	1	1	1	1	1	1	1	1	1	1	1	1	1	1	1	1	12	12	1	0	0	13	13	1	0	0	0	25	25	1	0	0	#DIV/0!
Phvul.004G001100	Chr04:38530-40056	G19833 v2.1		0	1	1	1	0	1	1	1	1	1	1	1	1	1	1	1	1	0	1	1	1	1	1	1	0	10	12	0.833333	0.166667	0.277778	11	13	0.846154	0.153846	0.260355	0.269066	21	25	0.84	0.16	0.2688	-0.000991085
Phvul.004G001300	Chr04:31966-35533	G19833 v2.1		1	1	1	1	1	1	1	1	1	1	1	1	1	1	1	1	1	1	1	1	1	1	1	1	1	12	12	1	0	0	13	13	1	0	0	0	25	25	1	0	0	#DIV/0!
Phvul.004G001600	Chr04:21954-22754	G19833 v2.1		1	1	1	1	1	1	1	1	1	1	1	1	1	1	1	1	1	1	1	1	1	1	1	1	1	12	12	1	0	0	13	13	1	0	0	0	25	25	1	0	0	#DIV/0!
Phvul.004G002000	Chr04:152303-153453	G19833 v2.1		1	1	1	1	1	1	1	1	1	1	1	1	0	0	0	0	0	0	0	0	1	0	0	0	1	12	12	1	0	0	2	13	0.153846	0.846154	0.260355	0.130178	14	25	0.56	0.44	0.4928	0.735841
Phvul.004G002200	Chr04:144412-147525	G19833 v2.1		1	1	1	1	1	1	1	1	1	1	1	1	1	1	1	1	1	1	1	1	1	1	1	1	1	12	12	1	0	0	13	13	1	0	0	0	25	25	1	0	0	#DIV/0!
Phvul.004G002300	Chr04:137300-144476	G19833 v2.1		1	1	1	1	1	1	1	1	1	1	1	1	1	1	1	1	1	1	1	1	1	1	1	1	1	12	12	1	0	0	13	13	1	0	0	0	25	25	1	0	0	#DIV/0!
Phvul.004G002400	Chr04:135934-136427	G19833 v2.1		1	1	1	1	1	1	1	1	1	1	1	1	1	1	1	1	1	1	1	1	1	1	1	1	1	12	12	1	0	0	13	13	1	0	0	0	25	25	1	0	0	#DIV/0!
Phvul.004G002700	Chr04:126913-127490	G19833 v2.1		1	1	1	1	1	1	1	1	1	1	1	1	1	1	1	1	1	0	1	1	1	1	1	1	1	12	12	1	0	0	12	13	0.923077	0.0769231	0.142012	0.0710059	24	25	0.96	0.04	0.0768	0.0754438
Phvul.004G003100	Chr04:212408-212896	G19833 v2.1		1	1	1	1	1	1	1	1	1	1	1	1	1	1	1	1	1	1	1	1	1	1	1	1	1	12	12	1	0	0	13	13	1	0	0	0	25	25	1	0	0	#DIV/0!
Phvul.004G003300	Chr04:221518-222031	G19833 v2.1		1	1	1	1	1	1	1	1	1	0	1	0	1	1	1	1	1	1	1	1	1	1	1	1	1	10	12	0.833333	0.166667	0.277778	13	13	1	0	0	0.138889	23	25	0.92	0.08	0.1472	0.0564614
Phvul.004G003500	Chr04:232716-233153	G19833 v2.1		1	1	0	1	1	1	1	1	1	0	1	1	1	1	1	1	1	1	1	1	1	1	1	1	1	10	12	0.833333	0.166667	0.277778	13	13	1	0	0	0.138889	23	25	0.92	0.08	0.1472	0.0564614
Phvul.004G003600	Chr04:234798-235274	G19833 v2.1		1	1	1	1	1	1	1	1	1	0	1	1	1	1	1	1	0	1	1	1	1	1	1	1	1	11	12	0.916667	0.0833333	0.152778	12	13	0.923077	0.0769231	0.142012	0.147395	23	25	0.92	0.08	0.1472	-0.00132341
Phvul.004G003700	Chr04:238941-239219	G19833 v2.1		1	1	1	1	1	1	1	1	1	1	1	1	1	1	0	0	1	0	1	0	1	1	0	1	1	12	12	1	0	0	8	13	0.615385	0.384615	0.473373	0.236686	20	25	0.8	0.2	0.32	0.260355
Phvul.004G003800	Chr04:240790-241227	G19833 v2.1		1	0	1	0	1	0	1	0	0	1	1	0	0	0	0	0	0	0	0	0	0	0	0	0	0	6	12	0.5	0.5	0.5	0	13	0	1	0	0.25	6	25	0.24	0.76	0.3648	0.314693
Phvul.004G003900	Chr04:242380-242856	G19833 v2.1		1	1	1	1	1	1	1	1	1	1	1	1	1	1	1	1	1	1	1	1	1	1	1	1	1	12	12	1	0	0	13	13	1	0	0	0	25	25	1	0	0	#DIV/0!
Phvul.004G004000	Chr04:246710-247150	G19833 v2.1		1	1	1	1	1	1	0	1	1	1	1	1	1	1	1	1	1	1	1	1	1	1	1	1	1	11	12	0.916667	0.0833333	0.152778	13	13	1	0	0	0.0763889	24	25	0.96	0.04	0.0768	0.00535301
Phvul.004G004400	Chr04:257234-257509	G19833 v2.1		1	1	1	1	1	0	1	1	1	1	1	1	0	0	0	0	0	0	0	0	0	0	0	0	0	11	12	0.916667	0.0833333	0.152778	0	13	0	1	0	0.0763889	11	25	0.44	0.56	0.4928	0.84499
Phvul.004G004500	Chr04:259755-260180	G19833 v2.1		1	1	1	1	1	0	1	1	1	1	1	1	1	1	1	1	1	1	1	1	1	1	1	1	1	11	12	0.916667	0.0833333	0.152778	13	13	1	0	0	0.0763889	24	25	0.96	0.04	0.0768	0.00535301
Phvul.004G005500	Chr04:335523-336047	G19833 v2.1		1	0	0	1	1	0	1	1	1	1	1	0	0	0	1	1	1	1	1	1	1	0	0	1	1	8	12	0.666667	0.333333	0.444444	9	13	0.692308	0.307692	0.426036	0.43524	17	25	0.68	0.32	0.4352	-9.18513e-05
Phvul.004G005600	Chr04:345784-350309	G19833 v2.1		1	1	1	1	1	1	1	1	1	1	1	1	0	1	1	1	1	1	1	0	0	1	1	1	0	12	12	1	0	0	9	13	0.692308	0.307692	0.426036	0.213018	21	25	0.84	0.16	0.2688	0.207523
Phvul.004G005700	Chr04:368531-370087	G19833 v2.1		1	1	1	1	1	0	1	1	1	1	1	1	1	1	1	1	1	1	1	1	1	1	1	1	1	11	12	0.916667	0.0833333	0.152778	13	13	1	0	0	0.0763889	24	25	0.96	0.04	0.0768	0.00535301
Phvul.004G005900	Chr04:380970-382499	G19833 v2.1		1	1	1	1	1	0	1	1	1	1	1	1	1	1	0	1	1	1	1	1	1	1	1	1	1	11	12	0.916667	0.0833333	0.152778	12	13	0.923077	0.0769231	0.142012	0.147395	23	25	0.92	0.08	0.1472	-0.00132341
Phvul.004G006000	Chr04:386618-394940	G19833 v2.1		1	1	1	1	1	0	0	1	1	1	1	1	1	1	1	0	0	1	1	1	0	1	1	0	0	10	12	0.833333	0.166667	0.277778	8	13	0.615385	0.384615	0.473373	0.375575	18	25	0.72	0.28	0.4032	0.0685137
Phvul.004G006050	Chr04:394161-395837	G19833 v2.1		1	1	1	1	1	1	1	1	1	1	1	1	1	1	1	0	0	1	1	1	0	1	1	0	0	12	12	1	0	0	8	13	0.615385	0.384615	0.473373	0.236686	20	25	0.8	0.2	0.32	0.260355
Phvul.004G006100	Chr04:401756-403445	G19833 v2.1		1	1	1	1	1	1	1	1	1	1	1	1	1	1	1	1	0	1	1	1	0	1	1	1	1	12	12	1	0	0	11	13	0.846154	0.153846	0.260355	0.130178	23	25	0.92	0.08	0.1472	0.115642
Phvul.004G006200	Chr04:422851-425633	G19833 v2.1		1	1	1	1	1	1	1	1	1	1	1	1	1	1	1	1	1	1	1	1	1	1	1	1	1	12	12	1	0	0	13	13	1	0	0	0	25	25	1	0	0	#DIV/0!
Phvul.004G006400	Chr04:447646-449328	G19833 v2.1		1	1	1	1	1	1	1	1	1	1	1	1	1	1	1	1	1	1	1	1	1	1	1	1	1	12	12	1	0	0	13	13	1	0	0	0	25	25	1	0	0	#DIV/0!
Phvul.004G007000	Chr04:510428-516543	G19833 v2.1		1	1	1	1	1	1	1	1	1	1	1	1	0	0	0	0	0	0	0	0	0	0	0	0	0	12	12	1	0	0	0	13	0	1	0	0	12	25	0.48	0.52	0.4992	1
Phvul.004G007400	Chr04:532093-534044	G19833 v2.1		1	0	1	1	1	1	1	1	1	1	1	0	1	1	1	1	1	1	1	0	1	1	1	1	0	10	12	0.833333	0.166667	0.277778	11	13	0.846154	0.153846	0.260355	0.269066	21	25	0.84	0.16	0.2688	-0.000991085
Phvul.004G007750	Chr04:567896-570454	G19833 v2.1		1	1	1	1	1	1	1	1	1	1	0	1	0	0	0	1	0	0	1	0	0	0	0	0	0	11	12	0.916667	0.0833333	0.152778	2	13	0.153846	0.846154	0.260355	0.206566	13	25	0.52	0.48	0.4992	0.586205
Phvul.004G007900	Chr04:618293-622960	G19833 v2.1		1	1	1	1	1	0	1	1	0	0	0	1	0	0	0	0	0	0	0	0	0	0	0	0	0	8	12	0.666667	0.333333	0.444444	0	13	0	1	0	0.222222	8	25	0.32	0.68	0.4352	0.489379
Phvul.004G008001	Chr04:634170-640604	G19833 v2.1		1	1	1	1	1	1	1	1	1	1	0	1	0	0	0	0	0	0	0	0	0	0	0	0	0	11	12	0.916667	0.0833333	0.152778	0	13	0	1	0	0.0763889	11	25	0.44	0.56	0.4928	0.84499
Phvul.004G008101	Chr04:657081-659750	G19833 v2.1		1	1	1	1	1	1	1	1	1	1	0	1	0	0	0	0	0	0	0	0	0	0	0	1	0	11	12	0.916667	0.0833333	0.152778	1	13	0.0769231	0.923077	0.142012	0.147395	12	25	0.48	0.52	0.4992	0.704738
Phvul.004G008200	Chr04:671773-674107	G19833 v2.1		1	1	0	1	0	0	1	1	1	0	0	1	0	0	0	0	0	0	0	0	0	0	0	1	0	7	12	0.583333	0.416667	0.486111	1	13	0.0769231	0.923077	0.142012	0.314061	8	25	0.32	0.68	0.4352	0.278351
Phvul.004G008250	Chr04:677817-680151	G19833 v2.1		0	1	1	1	1	1	1	1	1	0	0	1	0	0	0	0	0	1	0	0	0	0	0	0	0	9	12	0.75	0.25	0.375	1	13	0.0769231	0.923077	0.142012	0.258506	10	25	0.4	0.6	0.48	0.461446
Phvul.004G008301	Chr04:687052-687354	G19833 v2.1		0	1	1	0	1	0	1	1	0	1	0	0	0	0	0	0	0	1	0	0	0	0	0	0	0	6	12	0.5	0.5	0.5	1	13	0.0769231	0.923077	0.142012	0.321006	7	25	0.28	0.72	0.4032	0.203854
Phvul.004G008351	Chr04:706950-711423	G19833 v2.1		1	1	1	1	1	1	1	1	1	1	0	1	1	1	0	1	1	1	0	1	0	1	0	1	1	11	12	0.916667	0.0833333	0.152778	9	13	0.692308	0.307692	0.426036	0.289407	20	25	0.8	0.2	0.32	0.0956042
Phvul.004G008400	Chr04:732245-733453	G19833 v2.1		0	0	1	1	0	1	1	1	1	1	1	1	0	0	0	0	0	0	0	0	0	0	0	0	0	9	12	0.75	0.25	0.375	0	13	0	1	0	0.1875	9	25	0.36	0.64	0.4608	0.593099
Phvul.004G008450	Chr04:733519-734080	G19833 v2.1		0	1	1	0	1	0	1	1	1	1	0	1	0	0	0	0	0	0	0	0	0	0	0	0	0	8	12	0.666667	0.333333	0.444444	0	13	0	1	0	0.222222	8	25	0.32	0.68	0.4352	0.489379
Phvul.004G008500	Chr04:741070-742893	G19833 v2.1		0	1	0	1	0	0	0	1	0	1	0	1	0	0	0	0	1	0	0	0	0	0	0	0	0	5	12	0.416667	0.583333	0.486111	1	13	0.0769231	0.923077	0.142012	0.314061	6	25	0.24	0.76	0.3648	0.139086
Phvul.004G008560	Chr04:746809-753397	G19833 v2.1		0	0	1	0	0	0	1	1	1	0	0	0	0	0	0	0	0	0	0	0	0	0	0	0	0	4	12	0.333333	0.666667	0.444444	0	13	0	1	0	0.222222	4	25	0.16	0.84	0.2688	0.17328
Phvul.004G008620	Chr04:762295-765654	G19833 v2.1		0	1	1	1	1	0	1	1	0	0	0	1	0	0	0	0	0	0	0	0	0	0	0	0	0	7	12	0.583333	0.416667	0.486111	0	13	0	1	0	0.243056	7	25	0.28	0.72	0.4032	0.397184
Phvul.004G008680	Chr04:768791-773819	G19833 v2.1		1	1	1	1	1	1	1	1	1	1	0	1	0	0	0	0	0	0	0	0	0	0	0	0	0	11	12	0.916667	0.0833333	0.152778	0	13	0	1	0	0.0763889	11	25	0.44	0.56	0.4928	0.84499
Phvul.004G008740	Chr04:796775-801277	G19833 v2.1		1	1	1	1	1	1	1	1	1	1	0	1	0	0	0	0	0	0	0	0	0	1	0	0	1	11	12	0.916667	0.0833333	0.152778	2	13	0.153846	0.846154	0.260355	0.206566	13	25	0.52	0.48	0.4992	0.586205
Phvul.004G008801	Chr04:810009-810410	G19833 v2.1		0	1	1	0	1	0	1	0	0	1	1	1	0	0	0	0	0	0	1	0	0	0	1	0	0	7	12	0.583333	0.416667	0.486111	2	13	0.153846	0.846154	0.260355	0.373233	9	25	0.36	0.64	0.4608	0.190032
Phvul.004G008861	Chr04:811289-812031	G19833 v2.1		0	1	1	1	1	0	1	1	1	1	1	1	0	0	0	0	0	0	0	0	0	0	0	0	0	10	12	0.833333	0.166667	0.277778	0	13	0	1	0	0.138889	10	25	0.4	0.6	0.48	0.710648
Phvul.004G008900	Chr04:1129267-1132629	G19833 v2.1		0	1	1	1	1	1	1	1	1	0	0	1	0	0	0	0	0	0	0	0	0	1	1	0	0	9	12	0.75	0.25	0.375	2	13	0.153846	0.846154	0.260355	0.317678	11	25	0.44	0.56	0.4928	0.355362
Phvul.004G008909	Chr04:1137597-1139195	G19833 v2.1		0	1	1	1	1	1	1	1	1	1	0	1	0	0	0	0	0	0	0	0	0	0	0	1	0	10	12	0.833333	0.166667	0.277778	1	13	0.0769231	0.923077	0.142012	0.209895	11	25	0.44	0.56	0.4928	0.574077
Phvul.004G008918	Chr04:1146369-1149704	G19833 v2.1		0	0	1	0	0	0	1	1	0	1	0	1	0	0	0	0	0	0	0	0	0	0	0	0	0	5	12	0.416667	0.583333	0.486111	0	13	0	1	0	0.243056	5	25	0.2	0.8	0.32	0.240451
Phvul.004G008921	Chr04:819458-826737	G19833 v2.1		1	1	1	1	1	1	1	1	0	1	0	1	0	0	0	0	0	0	0	0	0	0	0	0	0	10	12	0.833333	0.166667	0.277778	0	13	0	1	0	0.138889	10	25	0.4	0.6	0.48	0.710648
Phvul.004G008927	Chr04:1154354-1155845	G19833 v2.1		0	1	1	0	1	0	0	1	0	1	0	1	0	0	0	0	0	0	0	0	0	0	0	0	0	6	12	0.5	0.5	0.5	0	13	0	1	0	0.25	6	25	0.24	0.76	0.3648	0.314693
Phvul.004G008981	Chr04:833532-836825	G19833 v2.1		0	1	1	1	1	1	1	1	1	0	0	1	0	0	0	0	0	0	0	0	0	1	0	0	0	9	12	0.75	0.25	0.375	1	13	0.0769231	0.923077	0.142012	0.258506	10	25	0.4	0.6	0.48	0.461446
Phvul.004G009000	Chr04:1042615-1043470	G19833 v2.1		1	0	1	0	0	0	1	1	1	0	0	1	1	1	1	1	1	1	1	1	1	1	1	1	1	6	12	0.5	0.5	0.5	13	13	1	0	0	0.25	19	25	0.76	0.24	0.3648	0.314693
Phvul.004G009041	Chr04:838678-843077	G19833 v2.1		0	0	1	1	1	0	1	0	1	1	0	1	0	0	0	0	0	0	0	0	0	0	0	0	0	7	12	0.583333	0.416667	0.486111	0	13	0	1	0	0.243056	7	25	0.28	0.72	0.4032	0.397184
Phvul.004G009100	Chr04:1043536-1044075	G19833 v2.1		1	1	1	0	1	1	1	1	1	0	0	1	1	1	1	1	1	1	1	1	1	1	1	1	1	9	12	0.75	0.25	0.375	13	13	1	0	0	0.1875	22	25	0.88	0.12	0.2112	0.112216
Phvul.004G009101	Chr04:847290-848413	G19833 v2.1		1	1	1	1	0	1	1	1	1	0	0	1	0	0	0	0	0	1	0	0	0	1	0	0	0	9	12	0.75	0.25	0.375	2	13	0.153846	0.846154	0.260355	0.317678	11	25	0.44	0.56	0.4928	0.355362
Phvul.004G009109	Chr04:1047155-1051761	G19833 v2.1		1	1	1	1	1	0	1	1	1	1	1	1	0	0	0	1	0	0	0	0	0	1	0	0	0	11	12	0.916667	0.0833333	0.152778	2	13	0.153846	0.846154	0.260355	0.206566	13	25	0.52	0.48	0.4992	0.586205
Phvul.004G009118	Chr04:1047155-1058973	G19833 v2.1		1	1	1	1	1	0	1	1	1	1	1	1	0	0	1	1	0	0	0	0	0	1	0	0	0	11	12	0.916667	0.0833333	0.152778	3	13	0.230769	0.769231	0.35503	0.253904	14	25	0.56	0.44	0.4928	0.484773
Phvul.004G009127	Chr04:1057389-1058973	G19833 v2.1		1	1	1	1	1	0	1	1	1	1	1	1	1	0	1	1	1	1	0	0	0	1	0	0	1	11	12	0.916667	0.0833333	0.152778	7	13	0.538462	0.461538	0.497041	0.32491	18	25	0.72	0.28	0.4032	0.194173
Phvul.004G009136	Chr04:1063726-1067743	G19833 v2.1		1	0	1	1	1	1	1	1	1	1	0	1	0	0	0	0	0	0	0	1	0	0	1	0	0	10	12	0.833333	0.166667	0.277778	2	13	0.153846	0.846154	0.260355	0.269066	12	25	0.48	0.52	0.4992	0.461005
Phvul.004G009145	Chr04:1069859-1071418	G19833 v2.1		1	0	1	0	1	1	1	0	0	0	0	1	0	0	0	0	0	1	0	0	0	0	0	0	0	6	12	0.5	0.5	0.5	1	13	0.0769231	0.923077	0.142012	0.321006	7	25	0.28	0.72	0.4032	0.203854
Phvul.004G009154	Chr04:1103140-1118146	G19833 v2.1		1	1	1	1	1	1	1	1	1	1	1	1	0	0	0	0	0	0	0	0	0	0	0	0	0	12	12	1	0	0	0	13	0	1	0	0	12	25	0.48	0.52	0.4992	1
Phvul.004G009161	Chr04:849437-859844	G19833 v2.1		0	1	1	1	1	0	1	1	1	0	0	1	0	0	1	1	0	0	0	0	0	1	0	1	0	8	12	0.666667	0.333333	0.444444	4	13	0.307692	0.692308	0.426036	0.43524	12	25	0.48	0.52	0.4992	0.128125
Phvul.004G009221	Chr04:863222-865511	G19833 v2.1		1	1	1	1	0	0	1	1	1	1	0	1	0	0	0	0	1	0	0	0	0	0	0	0	0	9	12	0.75	0.25	0.375	1	13	0.0769231	0.923077	0.142012	0.258506	10	25	0.4	0.6	0.48	0.461446
Phvul.004G009281	Chr04:879439-884653	G19833 v2.1		0	1	1	1	1	1	1	1	1	1	0	1	0	0	0	0	0	1	0	0	0	0	0	0	0	10	12	0.833333	0.166667	0.277778	1	13	0.0769231	0.923077	0.142012	0.209895	11	25	0.44	0.56	0.4928	0.574077
Phvul.004G009300	Chr04:1156680-1160125	G19833 v2.1		0	0	1	1	0	0	1	1	1	1	0	1	0	0	0	0	0	0	0	0	0	0	0	0	0	7	12	0.583333	0.416667	0.486111	0	13	0	1	0	0.243056	7	25	0.28	0.72	0.4032	0.397184
Phvul.004G009341	Chr04:887008-891434	G19833 v2.1		0	1	1	1	1	1	1	1	1	1	1	1	0	1	0	1	0	1	0	0	0	0	1	0	0	11	12	0.916667	0.0833333	0.152778	4	13	0.307692	0.692308	0.426036	0.289407	15	25	0.6	0.4	0.48	0.397069
Phvul.004G009400	Chr04:1168639-1169717	G19833 v2.1		0	0	0	1	0	0	1	1	1	0	0	0	0	0	0	0	1	0	0	0	0	0	0	0	0	4	12	0.333333	0.666667	0.444444	1	13	0.0769231	0.923077	0.142012	0.293228	5	25	0.2	0.8	0.32	0.0836621
Phvul.004G009401	Chr04:893442-894663	G19833 v2.1		0	1	1	0	1	1	0	0	0	1	1	1	0	0	0	0	0	0	0	0	0	0	0	0	0	7	12	0.583333	0.416667	0.486111	0	13	0	1	0	0.243056	7	25	0.28	0.72	0.4032	0.397184
Phvul.004G009461	Chr04:906948-907805	G19833 v2.1		1	0	0	0	0	0	1	1	1	1	0	0	0	1	1	1	0	1	0	0	0	0	0	0	0	5	12	0.416667	0.583333	0.486111	4	13	0.307692	0.692308	0.426036	0.456073	9	25	0.36	0.64	0.4608	0.0102576
Phvul.004G009500	Chr04:1172345-1176922	G19833 v2.1		0	1	1	0	1	0	1	1	0	1	0	1	0	0	0	0	0	0	0	0	0	0	0	0	0	7	12	0.583333	0.416667	0.486111	0	13	0	1	0	0.243056	7	25	0.28	0.72	0.4032	0.397184
Phvul.004G009509	Chr04:1182525-1185746	G19833 v2.1		1	1	1	1	1	0	1	1	0	1	0	1	0	0	0	0	0	1	0	0	1	0	0	0	0	9	12	0.75	0.25	0.375	2	13	0.153846	0.846154	0.260355	0.317678	11	25	0.44	0.56	0.4928	0.355362
Phvul.004G009518	Chr04:1191387-1192524	G19833 v2.1		1	1	1	1	1	1	1	1	1	0	0	1	0	0	0	0	0	0	0	0	0	1	0	0	0	10	12	0.833333	0.166667	0.277778	1	13	0.0769231	0.923077	0.142012	0.209895	11	25	0.44	0.56	0.4928	0.574077
Phvul.004G009521	Chr04:909231-916054	G19833 v2.1		1	1	1	1	1	1	1	1	1	1	0	1	1	1	1	1	0	1	0	1	0	1	0	0	0	11	12	0.916667	0.0833333	0.152778	7	13	0.538462	0.461538	0.497041	0.32491	18	25	0.72	0.28	0.4032	0.194173
Phvul.004G009527	Chr04:1203535-1207848	G19833 v2.1		0	1	1	1	1	1	1	1	1	0	0	1	0	0	0	0	0	0	0	0	0	0	0	0	0	9	12	0.75	0.25	0.375	0	13	0	1	0	0.1875	9	25	0.36	0.64	0.4608	0.593099
Phvul.004G009536	Chr04:1208910-1217117	G19833 v2.1		0	1	1	0	1	0	1	1	0	0	0	1	0	0	0	0	0	0	0	0	0	0	0	0	0	6	12	0.5	0.5	0.5	0	13	0	1	0	0.25	6	25	0.24	0.76	0.3648	0.314693
Phvul.004G009581	Chr04:920780-922280	G19833 v2.1		0	0	1	1	0	1	1	1	1	0	0	1	0	0	0	0	0	1	0	0	0	0	0	0	0	7	12	0.583333	0.416667	0.486111	1	13	0.0769231	0.923077	0.142012	0.314061	8	25	0.32	0.68	0.4352	0.278351
Phvul.004G009641	Chr04:922072-923529	G19833 v2.1		1	1	1	1	1	1	1	1	0	1	0	1	0	0	0	0	1	1	0	0	1	0	0	0	0	10	12	0.833333	0.166667	0.277778	3	13	0.230769	0.769231	0.35503	0.316404	13	25	0.52	0.48	0.4992	0.366179
Phvul.004G009701	Chr04:925108-927042	G19833 v2.1		0	1	0	0	1	0	1	1	1	0	0	1	0	0	0	0	0	0	0	0	0	0	0	0	0	6	12	0.5	0.5	0.5	0	13	0	1	0	0.25	6	25	0.24	0.76	0.3648	0.314693
Phvul.004G009761	Chr04:927043-943229	G19833 v2.1		1	1	1	1	1	1	1	1	1	1	1	1	0	1	1	1	0	1	1	1	1	1	0	1	1	12	12	1	0	0	10	13	0.769231	0.230769	0.35503	0.177515	22	25	0.88	0.12	0.2112	0.159494
Phvul.004G009800	Chr04:1228652-1233028	G19833 v2.1		1	1	1	1	1	0	1	1	1	1	0	1	0	1	0	1	1	1	1	1	0	1	1	1	1	10	12	0.833333	0.166667	0.277778	10	13	0.769231	0.230769	0.35503	0.316404	20	25	0.8	0.2	0.32	0.0112385
Phvul.004G009809	Chr04:1237533-1241552	G19833 v2.1		1	1	1	1	1	1	1	1	1	1	1	1	0	0	0	0	0	1	0	0	1	1	0	0	0	12	12	1	0	0	3	13	0.230769	0.769231	0.35503	0.177515	15	25	0.6	0.4	0.48	0.630178
Phvul.004G009818	Chr04:1242823-1255265	G19833 v2.1		1	1	1	1	1	1	1	1	1	1	1	1	0	0	0	1	0	0	0	0	0	1	0	0	0	12	12	1	0	0	2	13	0.153846	0.846154	0.260355	0.130178	14	25	0.56	0.44	0.4928	0.735841
Phvul.004G009821	Chr04:939934-943174	G19833 v2.1		1	1	1	1	1	1	1	1	1	1	0	1	0	1	0	0	0	1	0	0	0	0	1	0	0	11	12	0.916667	0.0833333	0.152778	3	13	0.230769	0.769231	0.35503	0.253904	14	25	0.56	0.44	0.4928	0.484773
Phvul.004G009900	Chr04:948555-950753	G19833 v2.1		0	1	1	1	1	1	1	1	0	1	1	1	0	0	0	0	0	0	0	0	1	0	0	0	0	10	12	0.833333	0.166667	0.277778	1	13	0.0769231	0.923077	0.142012	0.209895	11	25	0.44	0.56	0.4928	0.574077
Phvul.004G009909	Chr04:961070-964494	G19833 v2.1		0	1	1	1	1	0	1	1	0	0	0	1	0	0	0	0	0	0	0	0	0	0	0	0	0	7	12	0.583333	0.416667	0.486111	0	13	0	1	0	0.243056	7	25	0.28	0.72	0.4032	0.397184
Phvul.004G009918	Chr04:964943-966979	G19833 v2.1		1	1	1	1	0	0	1	1	1	0	0	1	0	0	0	0	0	0	0	0	0	0	0	0	0	8	12	0.666667	0.333333	0.444444	0	13	0	1	0	0.222222	8	25	0.32	0.68	0.4352	0.489379
Phvul.004G009927	Chr04:967700-972035	G19833 v2.1		0	1	1	1	1	0	1	0	0	0	0	1	0	0	0	0	0	0	0	0	0	0	0	0	0	6	12	0.5	0.5	0.5	0	13	0	1	0	0.25	6	25	0.24	0.76	0.3648	0.314693
Phvul.004G009936	Chr04:989558-993520	G19833 v2.1		1	1	1	1	1	1	1	1	0	1	0	1	1	0	1	0	0	0	0	0	0	1	0	0	0	10	12	0.833333	0.166667	0.277778	3	13	0.230769	0.769231	0.35503	0.316404	13	25	0.52	0.48	0.4992	0.366179
Phvul.004G009945	Chr04:998350-1002124	G19833 v2.1		0	1	1	1	1	1	1	1	1	0	0	1	0	0	0	0	1	1	0	0	0	1	0	0	0	9	12	0.75	0.25	0.375	3	13	0.230769	0.769231	0.35503	0.365015	12	25	0.48	0.52	0.4992	0.2688
Phvul.004G010100	Chr04:1262367-1264201	G19833 v2.1		1	0	0	0	0	1	0	1	0	0	0	0	0	0	0	0	0	0	0	0	0	0	0	0	0	3	12	0.25	0.75	0.375	0	13	0	1	0	0.1875	3	25	0.12	0.88	0.2112	0.112216
Phvul.004G010200	Chr04:1269374-1269739	G19833 v2.1		1	1	1	1	1	1	1	1	1	1	1	1	1	1	1	1	1	0	1	1	1	1	1	1	1	12	12	1	0	0	12	13	0.923077	0.0769231	0.142012	0.0710059	24	25	0.96	0.04	0.0768	0.0754438
Phvul.004G010300	Chr04:1273274-1273678	G19833 v2.1		1	1	1	1	1	1	1	1	1	1	1	1	1	1	1	1	0	0	1	1	1	1	1	1	1	12	12	1	0	0	11	13	0.846154	0.153846	0.260355	0.130178	23	25	0.92	0.08	0.1472	0.115642
Phvul.004G010700	Chr04:1298498-1299920	G19833 v2.1		1	1	1	1	1	1	1	1	1	1	1	1	1	1	1	1	1	1	1	1	1	1	1	1	0	12	12	1	0	0	12	13	0.923077	0.0769231	0.142012	0.0710059	24	25	0.96	0.04	0.0768	0.0754438
Phvul.004G010800	Chr04:1315291-1319926	G19833 v2.1		1	1	1	1	1	1	1	1	1	1	1	1	0	1	0	1	1	1	1	0	1	1	0	0	1	12	12	1	0	0	8	13	0.615385	0.384615	0.473373	0.236686	20	25	0.8	0.2	0.32	0.260355
Phvul.004G011000	Chr04:1899660-1904865	G19833 v2.1		0	1	1	1	1	1	1	1	1	1	1	1	0	0	0	0	0	0	0	0	0	1	0	0	0	11	12	0.916667	0.0833333	0.152778	1	13	0.0769231	0.923077	0.142012	0.147395	12	25	0.48	0.52	0.4992	0.704738
Phvul.004G011100	Chr04:1908660-1918334	G19833 v2.1		1	1	1	1	1	1	1	1	1	1	1	1	1	1	1	1	1	1	1	1	1	1	1	1	1	12	12	1	0	0	13	13	1	0	0	0	25	25	1	0	0	#DIV/0!
Phvul.004G011200	Chr04:1919514-1928267	G19833 v2.1		1	1	1	1	1	1	1	1	1	1	1	1	1	0	1	1	1	1	1	1	1	1	0	0	1	12	12	1	0	0	10	13	0.769231	0.230769	0.35503	0.177515	22	25	0.88	0.12	0.2112	0.159494
Phvul.004G011800	Chr04:1982817-1986694	G19833 v2.1		1	1	0	0	1	1	1	1	1	1	1	1	0	0	0	0	0	0	0	0	0	0	0	0	0	10	12	0.833333	0.166667	0.277778	0	13	0	1	0	0.138889	10	25	0.4	0.6	0.48	0.710648
Phvul.004G012200	Chr04:2034262-2037019	G19833 v2.1		1	1	1	1	1	1	1	1	1	1	1	1	0	0	0	0	1	1	0	1	0	1	1	0	1	12	12	1	0	0	6	13	0.461538	0.538462	0.497041	0.248521	18	25	0.72	0.28	0.4032	0.383629
Phvul.004G012300	Chr04:2040864-2048272	G19833 v2.1		1	1	1	1	1	1	1	1	1	1	1	1	1	1	1	1	1	1	1	1	1	1	1	1	1	12	12	1	0	0	13	13	1	0	0	0	25	25	1	0	0	#DIV/0!
Phvul.004G012500	Chr04:1370763-1375537	G19833 v2.1		1	1	1	1	1	1	1	1	1	1	1	1	0	1	1	1	1	1	1	0	1	1	0	1	1	12	12	1	0	0	10	13	0.769231	0.230769	0.35503	0.177515	22	25	0.88	0.12	0.2112	0.159494
Phvul.004G012801	Chr04:1430069-1433227	G19833 v2.1		0	1	1	1	1	1	1	1	1	1	1	1	1	1	1	0	1	1	1	1	1	1	1	1	0	11	12	0.916667	0.0833333	0.152778	11	13	0.846154	0.153846	0.260355	0.206566	22	25	0.88	0.12	0.2112	0.0219394
Phvul.004G012900	Chr04:1434735-1440120	G19833 v2.1		0	1	1	1	1	1	1	1	0	1	1	1	0	0	0	0	0	0	0	0	0	1	1	0	0	10	12	0.833333	0.166667	0.277778	2	13	0.153846	0.846154	0.260355	0.269066	12	25	0.48	0.52	0.4992	0.461005
Phvul.004G013000	Chr04:1450903-1456425	G19833 v2.1		1	1	1	1	1	1	1	1	0	1	1	1	1	0	0	0	1	1	1	1	0	1	1	0	0	11	12	0.916667	0.0833333	0.152778	7	13	0.538462	0.461538	0.497041	0.32491	18	25	0.72	0.28	0.4032	0.194173
Phvul.004G013100	Chr04:1461865-1466462	G19833 v2.1		0	1	1	1	1	1	1	1	1	1	1	1	0	0	0	0	0	0	0	0	0	1	1	0	0	11	12	0.916667	0.0833333	0.152778	2	13	0.153846	0.846154	0.260355	0.206566	13	25	0.52	0.48	0.4992	0.586205
Phvul.004G013200	Chr04:1482045-1486960	G19833 v2.1		0	1	1	1	1	1	1	1	1	1	1	1	0	0	0	0	0	0	0	0	0	0	0	0	0	11	12	0.916667	0.0833333	0.152778	0	13	0	1	0	0.0763889	11	25	0.44	0.56	0.4928	0.84499
Phvul.004G013300	Chr04:1489645-1493416	G19833 v2.1		1	1	1	1	1	1	1	1	1	1	1	1	0	0	0	0	0	0	0	0	0	1	1	0	0	12	12	1	0	0	2	13	0.153846	0.846154	0.260355	0.130178	14	25	0.56	0.44	0.4928	0.735841
Phvul.004G013350	Chr04:1506401-1512428	G19833 v2.1		1	1	1	1	1	1	1	0	1	1	1	1	0	0	0	0	0	0	0	0	1	1	1	0	1	11	12	0.916667	0.0833333	0.152778	4	13	0.307692	0.692308	0.426036	0.289407	15	25	0.6	0.4	0.48	0.397069
Phvul.004G014100	Chr04:1587289-1590156	G19833 v2.1		1	0	1	1	1	0	1	0	0	0	1	0	1	1	1	1	1	1	1	1	1	1	1	1	1	6	12	0.5	0.5	0.5	13	13	1	0	0	0.25	19	25	0.76	0.24	0.3648	0.314693
Phvul.004G014200	Chr04:1591447-1593823	G19833 v2.1		1	1	1	1	0	1	1	1	1	1	1	0	1	1	1	1	1	1	1	1	1	1	1	1	1	10	12	0.833333	0.166667	0.277778	13	13	1	0	0	0.138889	23	25	0.92	0.08	0.1472	0.0564614
Phvul.004G014500	Chr04:1609805-1616040	G19833 v2.1		1	0	1	1	1	1	1	1	1	1	1	1	1	1	1	1	1	1	1	1	1	1	1	1	1	11	12	0.916667	0.0833333	0.152778	13	13	1	0	0	0.0763889	24	25	0.96	0.04	0.0768	0.00535301
Phvul.004G014600	Chr04:1616741-1619348	G19833 v2.1		1	1	1	1	1	1	1	1	1	1	1	1	1	1	0	1	1	1	1	0	1	1	1	1	1	12	12	1	0	0	11	13	0.846154	0.153846	0.260355	0.130178	23	25	0.92	0.08	0.1472	0.115642
Phvul.004G014732	Chr04:1624174-1625104	G19833 v2.1		1	1	1	1	1	1	1	1	1	1	1	1	1	1	1	1	1	1	1	1	1	1	1	0	1	12	12	1	0	0	12	13	0.923077	0.0769231	0.142012	0.0710059	24	25	0.96	0.04	0.0768	0.0754438
Phvul.004G014900	Chr04:1636927-1637452	G19833 v2.1		1	1	1	1	0	1	1	1	0	0	1	1	1	1	1	1	1	1	1	1	1	1	1	1	1	9	12	0.75	0.25	0.375	13	13	1	0	0	0.1875	22	25	0.88	0.12	0.2112	0.112216
Phvul.004G015000	Chr04:1642019-1643323	G19833 v2.1		1	1	1	1	1	1	1	1	0	1	1	1	1	1	1	1	1	1	1	1	1	1	1	1	1	11	12	0.916667	0.0833333	0.152778	13	13	1	0	0	0.0763889	24	25	0.96	0.04	0.0768	0.00535301
Phvul.004G015100	Chr04:1644765-1645999	G19833 v2.1		1	1	1	1	1	1	1	1	1	1	1	1	1	1	1	1	1	1	1	1	1	1	1	1	1	12	12	1	0	0	13	13	1	0	0	0	25	25	1	0	0	#DIV/0!
Phvul.004G015200	Chr04:1647932-1649255	G19833 v2.1		1	1	0	1	1	1	0	1	1	1	1	1	1	1	1	1	1	1	1	1	1	1	1	1	1	10	12	0.833333	0.166667	0.277778	13	13	1	0	0	0.138889	23	25	0.92	0.08	0.1472	0.0564614
Phvul.004G015300	Chr04:1667777-1668419	G19833 v2.1		1	1	1	0	0	1	1	1	1	1	1	0	1	1	1	1	1	1	1	1	1	1	1	1	1	9	12	0.75	0.25	0.375	13	13	1	0	0	0.1875	22	25	0.88	0.12	0.2112	0.112216
Phvul.004G015400	Chr04:1671781-1673099	G19833 v2.1		1	1	1	1	0	1	1	1	1	1	1	0	1	1	1	1	1	1	1	1	1	1	1	1	1	10	12	0.833333	0.166667	0.277778	13	13	1	0	0	0.138889	23	25	0.92	0.08	0.1472	0.0564614
Phvul.004G015666	Chr04:1685084-1687198	G19833 v2.1		1	1	1	0	0	1	1	1	0	1	1	0	1	1	1	1	1	1	1	1	1	1	1	1	1	8	12	0.666667	0.333333	0.444444	13	13	1	0	0	0.222222	21	25	0.84	0.16	0.2688	0.17328
Phvul.004G015732	Chr04:1687342-1689053	G19833 v2.1		1	1	1	1	0	1	1	1	0	1	1	1	1	1	1	1	1	1	1	1	1	1	1	1	1	10	12	0.833333	0.166667	0.277778	13	13	1	0	0	0.138889	23	25	0.92	0.08	0.1472	0.0564614
Phvul.004G015800	Chr04:1718700-1734046	G19833 v2.1		1	0	1	0	0	1	1	0	0	0	0	0	1	1	1	1	1	1	1	1	1	1	1	1	1	4	12	0.333333	0.666667	0.444444	13	13	1	0	0	0.222222	17	25	0.68	0.32	0.4352	0.489379
Phvul.004G015900	Chr04:1726367-1726954	G19833 v2.1		1	0	0	0	0	0	1	0	0	0	0	0	1	1	1	1	1	1	1	1	1	1	1	1	1	2	12	0.166667	0.833333	0.277778	13	13	1	0	0	0.138889	15	25	0.6	0.4	0.48	0.710648
Phvul.004G016300	Chr04:1759056-1760529	G19833 v2.1		0	1	1	1	0	1	1	1	0	0	1	0	1	1	1	1	1	1	1	1	1	1	1	1	1	7	12	0.583333	0.416667	0.486111	13	13	1	0	0	0.243056	20	25	0.8	0.2	0.32	0.240451
Phvul.004G016400	Chr04:1769087-1773138	G19833 v2.1		1	1	1	1	1	1	1	1	1	0	1	1	1	1	1	1	1	1	1	1	1	1	1	1	1	11	12	0.916667	0.0833333	0.152778	13	13	1	0	0	0.0763889	24	25	0.96	0.04	0.0768	0.00535301
Phvul.004G016466	Chr04:1779848-1780799	G19833 v2.1		1	1	1	1	1	0	0	0	1	0	1	1	1	1	1	1	1	1	1	1	1	1	1	1	1	8	12	0.666667	0.333333	0.444444	13	13	1	0	0	0.222222	21	25	0.84	0.16	0.2688	0.17328
Phvul.004G016532	Chr04:1795047-1799504	G19833 v2.1		1	1	1	1	1	1	1	1	1	1	0	1	1	1	1	1	1	1	1	1	1	1	1	1	1	11	12	0.916667	0.0833333	0.152778	13	13	1	0	0	0.0763889	24	25	0.96	0.04	0.0768	0.00535301
Phvul.004G016600	Chr04:1815378-1820596	G19833 v2.1		1	1	1	1	0	0	0	0	1	1	1	0	1	1	1	1	1	1	1	1	1	1	1	1	1	7	12	0.583333	0.416667	0.486111	13	13	1	0	0	0.243056	20	25	0.8	0.2	0.32	0.240451
Phvul.004G017100	Chr04:1861229-1862966	G19833 v2.1		1	1	1	1	1	1	1	1	1	0	1	1	1	1	1	1	1	1	1	1	1	1	1	1	1	11	12	0.916667	0.0833333	0.152778	13	13	1	0	0	0.0763889	24	25	0.96	0.04	0.0768	0.00535301
Phvul.004G017200	Chr04:1871389-1873147	G19833 v2.1		0	0	0	0	0	1	0	0	0	0	0	0	1	1	0	1	0	1	0	0	0	1	1	0	0	1	12	0.0833333	0.916667	0.152778	6	13	0.461538	0.538462	0.497041	0.32491	7	25	0.28	0.72	0.4032	0.194173
Phvul.004G017300	Chr04:1878844-1880098	G19833 v2.1		1	1	1	1	1	1	1	1	1	1	1	1	1	1	0	1	0	1	1	0	1	1	1	0	1	12	12	1	0	0	9	13	0.692308	0.307692	0.426036	0.213018	21	25	0.84	0.16	0.2688	0.207523
Phvul.004G017450	Chr04:2103896-2104261	G19833 v2.1		1	1	1	1	1	1	1	1	1	1	1	1	0	1	0	0	1	1	0	1	1	1	0	1	1	12	12	1	0	0	8	13	0.615385	0.384615	0.473373	0.236686	20	25	0.8	0.2	0.32	0.260355
Phvul.004G017700	Chr04:2130947-2132008	G19833 v2.1		1	1	1	1	1	1	1	1	1	1	1	1	1	1	1	1	0	1	0	1	1	1	1	0	1	12	12	1	0	0	10	13	0.769231	0.230769	0.35503	0.177515	22	25	0.88	0.12	0.2112	0.159494
Phvul.004G017800	Chr04:2132303-2135513	G19833 v2.1		1	0	0	0	0	0	0	0	0	1	0	0	1	1	1	1	1	1	1	1	1	1	1	1	1	2	12	0.166667	0.833333	0.277778	13	13	1	0	0	0.138889	15	25	0.6	0.4	0.48	0.710648
Phvul.004G018200	Chr04:2172108-2177255	G19833 v2.1		1	1	1	0	1	1	1	1	1	1	1	1	0	0	0	0	1	0	0	0	0	1	0	0	0	11	12	0.916667	0.0833333	0.152778	2	13	0.153846	0.846154	0.260355	0.206566	13	25	0.52	0.48	0.4992	0.586205
Phvul.004G018700	Chr04:2211834-2214750	G19833 v2.1		1	1	1	1	1	1	1	1	1	1	1	1	1	1	1	1	1	1	1	1	1	1	1	1	1	12	12	1	0	0	13	13	1	0	0	0	25	25	1	0	0	#DIV/0!
Phvul.004G018800	Chr04:2216711-2218017	G19833 v2.1		1	0	0	0	0	0	0	0	0	0	0	0	0	0	0	0	0	0	0	0	0	0	0	0	0	1	12	0.0833333	0.916667	0.152778	0	13	0	1	0	0.0763889	1	25	0.04	0.96	0.0768	0.00535301
Phvul.004G018900	Chr04:2242492-2248967	G19833 v2.1		1	1	1	0	1	1	1	1	1	1	0	1	0	0	0	0	0	0	0	0	0	0	0	0	0	10	12	0.833333	0.166667	0.277778	0	13	0	1	0	0.138889	10	25	0.4	0.6	0.48	0.710648
Phvul.004G019000	Chr04:2252459-2258269	G19833 v2.1		1	0	0	0	0	1	1	0	0	1	1	0	0	0	0	0	0	0	0	0	0	0	0	0	0	5	12	0.416667	0.583333	0.486111	0	13	0	1	0	0.243056	5	25	0.2	0.8	0.32	0.240451
Phvul.004G019300	Chr04:2265651-2271108	G19833 v2.1		1	1	1	0	1	1	1	1	1	1	1	1	1	1	1	1	1	1	1	1	1	1	1	1	1	11	12	0.916667	0.0833333	0.152778	13	13	1	0	0	0.0763889	24	25	0.96	0.04	0.0768	0.00535301
Phvul.004G020300	Chr04:2385738-2387529	G19833 v2.1		0	1	1	1	0	1	1	1	1	0	1	1	1	1	0	1	0	1	1	1	1	1	1	0	1	9	12	0.75	0.25	0.375	10	13	0.769231	0.230769	0.35503	0.365015	19	25	0.76	0.24	0.3648	-0.000588796
Phvul.004G021100	Chr04:2459966-2462674	G19833 v2.1		1	1	1	0	1	1	1	1	1	1	1	1	1	1	1	1	1	1	1	1	1	1	1	1	1	11	12	0.916667	0.0833333	0.152778	13	13	1	0	0	0.0763889	24	25	0.96	0.04	0.0768	0.00535301
Phvul.004G021200	Chr04:2465903-2467865	G19833 v2.1		1	1	1	1	1	1	1	1	1	1	1	1	0	1	1	1	1	1	1	1	1	1	1	1	1	12	12	1	0	0	12	13	0.923077	0.0769231	0.142012	0.0710059	24	25	0.96	0.04	0.0768	0.0754438
Phvul.004G021500	Chr04:2488480-2491886	G19833 v2.1		1	1	1	1	1	1	1	1	1	1	1	1	1	1	1	1	1	0	1	1	1	1	1	1	1	12	12	1	0	0	12	13	0.923077	0.0769231	0.142012	0.0710059	24	25	0.96	0.04	0.0768	0.0754438
Phvul.004G021600	Chr04:2495240-2497544	G19833 v2.1		1	0	1	1	1	1	1	1	1	1	1	0	1	1	1	1	1	0	1	1	1	1	1	1	1	10	12	0.833333	0.166667	0.277778	12	13	0.923077	0.0769231	0.142012	0.209895	22	25	0.88	0.12	0.2112	0.0061799
Phvul.004G021700	Chr04:2503351-2505988	G19833 v2.1		1	1	1	1	1	1	1	1	1	1	1	1	1	1	1	1	1	0	1	1	1	1	1	1	1	12	12	1	0	0	12	13	0.923077	0.0769231	0.142012	0.0710059	24	25	0.96	0.04	0.0768	0.0754438
Phvul.004G021800	Chr04:2511759-2513935	G19833 v2.1		1	1	1	1	1	1	1	1	1	0	1	1	1	1	1	1	1	1	1	1	1	1	1	1	1	11	12	0.916667	0.0833333	0.152778	13	13	1	0	0	0.0763889	24	25	0.96	0.04	0.0768	0.00535301
Phvul.004G021900	Chr04:2515857-2518683	G19833 v2.1		1	1	1	1	1	1	1	1	1	1	1	1	1	1	1	1	1	1	0	1	0	0	1	1	1	12	12	1	0	0	10	13	0.769231	0.230769	0.35503	0.177515	22	25	0.88	0.12	0.2112	0.159494
Phvul.004G022000	Chr04:2528498-2531156	G19833 v2.1		1	1	1	1	1	1	1	1	1	1	1	1	1	1	1	1	1	1	0	1	0	0	1	1	1	12	12	1	0	0	10	13	0.769231	0.230769	0.35503	0.177515	22	25	0.88	0.12	0.2112	0.159494
Phvul.004G022600	Chr04:2587700-2591687	G19833 v2.1		1	1	1	1	1	1	1	1	1	1	1	1	1	1	1	1	1	1	1	1	1	1	1	1	1	12	12	1	0	0	13	13	1	0	0	0	25	25	1	0	0	#DIV/0!
Phvul.004G023132	Chr04:2650305-2656361	G19833 v2.1		1	1	1	1	1	1	1	1	1	1	1	1	0	0	0	0	0	0	0	0	1	1	0	0	1	12	12	1	0	0	3	13	0.230769	0.769231	0.35503	0.177515	15	25	0.6	0.4	0.48	0.630178
Phvul.004G023500	Chr04:2714877-2724701	G19833 v2.1		1	1	1	1	1	1	1	1	1	1	1	1	1	1	1	1	1	1	1	1	1	1	1	1	1	12	12	1	0	0	13	13	1	0	0	0	25	25	1	0	0	#DIV/0!
Phvul.004G023600	Chr04:2726615-2727881	G19833 v2.1		0	1	1	0	0	1	1	1	0	1	1	1	1	1	1	1	1	1	1	1	1	1	1	1	1	8	12	0.666667	0.333333	0.444444	13	13	1	0	0	0.222222	21	25	0.84	0.16	0.2688	0.17328
Phvul.004G024100	Chr04:2775662-2776112	G19833 v2.1		1	1	1	1	1	1	1	1	1	1	1	1	1	1	1	1	1	1	1	1	1	1	1	1	1	12	12	1	0	0	13	13	1	0	0	0	25	25	1	0	0	#DIV/0!
Phvul.004G024400	Chr04:2788154-2789804	G19833 v2.1		1	1	1	1	0	1	1	1	0	1	0	1	1	1	1	1	1	1	1	1	1	1	1	1	1	9	12	0.75	0.25	0.375	13	13	1	0	0	0.1875	22	25	0.88	0.12	0.2112	0.112216
Phvul.004G025200	Chr04:2835467-2836027	G19833 v2.1		1	1	1	0	1	1	1	1	1	1	1	1	0	0	1	1	0	1	0	1	1	1	0	1	1	11	12	0.916667	0.0833333	0.152778	8	13	0.615385	0.384615	0.473373	0.313075	19	25	0.76	0.24	0.3648	0.141789
Phvul.004G025300	Chr04:2841481-2844071	G19833 v2.1		1	1	1	1	0	1	1	1	1	0	1	1	0	0	0	1	1	1	1	0	1	1	1	0	1	10	12	0.833333	0.166667	0.277778	8	13	0.615385	0.384615	0.473373	0.375575	18	25	0.72	0.28	0.4032	0.0685137
Phvul.004G025900	Chr04:2915612-2916118	G19833 v2.1		1	1	1	1	1	0	1	1	1	1	1	1	1	1	1	1	1	1	1	1	1	1	1	1	1	11	12	0.916667	0.0833333	0.152778	13	13	1	0	0	0.0763889	24	25	0.96	0.04	0.0768	0.00535301
Phvul.004G026801	Chr04:3002081-3004270	G19833 v2.1		0	1	0	0	1	1	0	1	1	1	1	1	1	1	1	1	1	1	1	1	1	1	1	1	1	8	12	0.666667	0.333333	0.444444	13	13	1	0	0	0.222222	21	25	0.84	0.16	0.2688	0.17328
Phvul.004G029600	Chr04:3507345-3510240	G19833 v2.1		1	1	1	1	1	1	1	1	1	1	1	1	1	1	1	1	1	0	1	1	1	1	1	1	1	12	12	1	0	0	12	13	0.923077	0.0769231	0.142012	0.0710059	24	25	0.96	0.04	0.0768	0.0754438
Phvul.004G029700	Chr04:3516222-3520449	G19833 v2.1		1	1	1	1	0	1	1	0	0	1	1	0	1	1	1	1	1	0	1	1	1	1	1	1	1	8	12	0.666667	0.333333	0.444444	12	13	0.923077	0.0769231	0.142012	0.293228	20	25	0.8	0.2	0.32	0.0836621
Phvul.004G030000	Chr04:3578574-3578910	G19833 v2.1		1	1	1	1	1	1	1	1	1	1	1	1	1	1	1	1	1	1	1	1	1	1	1	1	1	12	12	1	0	0	13	13	1	0	0	0	25	25	1	0	0	#DIV/0!
Phvul.004G030300	Chr04:3596567-3610691	G19833 v2.1		1	1	1	1	1	1	0	1	1	0	1	1	1	1	1	1	1	1	1	1	1	1	1	1	1	10	12	0.833333	0.166667	0.277778	13	13	1	0	0	0.138889	23	25	0.92	0.08	0.1472	0.0564614
Phvul.004G030600	Chr04:3644957-3646201	G19833 v2.1		1	1	1	1	1	0	1	1	1	1	1	1	1	1	1	1	1	1	1	1	1	1	1	1	1	11	12	0.916667	0.0833333	0.152778	13	13	1	0	0	0.0763889	24	25	0.96	0.04	0.0768	0.00535301
Phvul.004G030700	Chr04:3661249-3665993	G19833 v2.1		1	1	1	1	1	0	1	1	1	1	1	1	1	1	1	1	1	1	1	1	1	1	1	1	1	11	12	0.916667	0.0833333	0.152778	13	13	1	0	0	0.0763889	24	25	0.96	0.04	0.0768	0.00535301
Phvul.004G031000	Chr04:3734673-3736386	G19833 v2.1		1	1	1	0	1	1	1	1	1	1	1	1	1	1	1	1	1	1	1	1	1	1	1	1	1	11	12	0.916667	0.0833333	0.152778	13	13	1	0	0	0.0763889	24	25	0.96	0.04	0.0768	0.00535301
Phvul.004G031100	Chr04:3738454-3740846	G19833 v2.1		1	1	1	1	1	1	1	1	1	1	1	1	1	1	1	1	1	1	1	0	1	1	1	1	1	12	12	1	0	0	12	13	0.923077	0.0769231	0.142012	0.0710059	24	25	0.96	0.04	0.0768	0.0754438
Phvul.004G032100	Chr04:3847722-3848766	G19833 v2.1		1	1	1	1	1	1	1	1	1	0	1	1	1	1	1	1	1	1	1	1	1	1	1	1	1	11	12	0.916667	0.0833333	0.152778	13	13	1	0	0	0.0763889	24	25	0.96	0.04	0.0768	0.00535301
Phvul.004G032300	Chr04:3861791-3869712	G19833 v2.1		1	1	0	1	0	1	1	1	1	1	1	1	1	1	1	1	1	1	1	1	1	1	1	1	1	10	12	0.833333	0.166667	0.277778	13	13	1	0	0	0.138889	23	25	0.92	0.08	0.1472	0.0564614
Phvul.004G032400	Chr04:3871939-3876369	G19833 v2.1		0	1	1	1	1	1	1	1	1	1	1	1	1	1	1	1	1	1	1	1	1	1	1	1	1	11	12	0.916667	0.0833333	0.152778	13	13	1	0	0	0.0763889	24	25	0.96	0.04	0.0768	0.00535301
Phvul.004G034866	Chr04:4046822-4047278	G19833 v2.1		1	1	1	1	1	1	1	1	1	1	1	1	1	1	1	1	1	1	1	1	1	1	1	1	1	12	12	1	0	0	13	13	1	0	0	0	25	25	1	0	0	#DIV/0!
Phvul.004G034932	Chr04:4051219-4051650	G19833 v2.1		1	1	1	1	1	1	1	1	1	1	1	1	1	1	1	1	1	1	1	1	1	1	1	1	1	12	12	1	0	0	13	13	1	0	0	0	25	25	1	0	0	#DIV/0!
Phvul.004G035600	Chr04:4147200-4150805	G19833 v2.1		1	1	1	1	1	1	1	1	0	1	1	1	1	1	1	1	1	1	1	1	1	1	1	1	1	11	12	0.916667	0.0833333	0.152778	13	13	1	0	0	0.0763889	24	25	0.96	0.04	0.0768	0.00535301
Phvul.004G035700	Chr04:4166130-4167843	G19833 v2.1		1	1	1	1	1	1	1	1	1	1	0	1	1	1	1	1	1	1	1	1	1	1	1	1	1	11	12	0.916667	0.0833333	0.152778	13	13	1	0	0	0.0763889	24	25	0.96	0.04	0.0768	0.00535301
Phvul.004G036000	Chr04:4215903-4217764	G19833 v2.1		1	1	1	1	1	1	1	1	1	1	0	1	0	0	0	1	1	1	1	1	1	1	0	1	1	11	12	0.916667	0.0833333	0.152778	9	13	0.692308	0.307692	0.426036	0.289407	20	25	0.8	0.2	0.32	0.0956042
Phvul.004G036100	Chr04:4225560-4227139	G19833 v2.1		0	1	1	1	1	1	1	1	1	1	1	1	1	1	1	1	1	1	1	1	1	1	0	1	1	11	12	0.916667	0.0833333	0.152778	12	13	0.923077	0.0769231	0.142012	0.147395	23	25	0.92	0.08	0.1472	-0.00132341
Phvul.004G036500	Chr04:4256838-4258143	G19833 v2.1		1	1	0	1	0	1	1	0	1	1	1	0	1	1	1	1	1	1	1	1	1	1	1	1	1	8	12	0.666667	0.333333	0.444444	13	13	1	0	0	0.222222	21	25	0.84	0.16	0.2688	0.17328
Phvul.004G036650	Chr04:4265421-4265864	G19833 v2.1		1	1	1	1	1	1	1	1	1	1	0	1	1	1	1	1	1	1	1	1	1	1	1	1	1	11	12	0.916667	0.0833333	0.152778	13	13	1	0	0	0.0763889	24	25	0.96	0.04	0.0768	0.00535301
Phvul.004G036700	Chr04:4267564-4270968	G19833 v2.1		1	0	1	1	1	1	1	1	0	1	0	0	1	1	1	1	1	1	1	1	1	1	1	1	1	8	12	0.666667	0.333333	0.444444	13	13	1	0	0	0.222222	21	25	0.84	0.16	0.2688	0.17328
Phvul.004G036800	Chr04:4273495-4278920	G19833 v2.1		0	1	1	1	1	1	1	1	1	1	1	1	1	1	1	1	1	1	1	1	1	1	1	1	1	11	12	0.916667	0.0833333	0.152778	13	13	1	0	0	0.0763889	24	25	0.96	0.04	0.0768	0.00535301
Phvul.004G036900	Chr04:4281080-4285120	G19833 v2.1		0	1	1	1	0	1	1	1	0	1	1	1	1	1	1	1	1	1	1	1	1	1	1	1	1	9	12	0.75	0.25	0.375	13	13	1	0	0	0.1875	22	25	0.88	0.12	0.2112	0.112216
Phvul.004G037000	Chr04:4287229-4288946	G19833 v2.1		1	1	1	1	1	0	1	0	1	1	1	0	1	1	1	1	1	1	1	1	1	1	1	1	1	9	12	0.75	0.25	0.375	13	13	1	0	0	0.1875	22	25	0.88	0.12	0.2112	0.112216
Phvul.004G037600	Chr04:4358860-4370930	G19833 v2.1		1	1	1	1	1	1	1	1	1	1	1	1	1	1	1	1	1	1	1	1	1	1	1	1	1	12	12	1	0	0	13	13	1	0	0	0	25	25	1	0	0	#DIV/0!
Phvul.004G038000	Chr04:4465445-4468395	G19833 v2.1		1	1	1	1	1	1	1	1	1	1	1	1	1	1	0	1	1	1	1	1	0	1	0	1	1	12	12	1	0	0	10	13	0.769231	0.230769	0.35503	0.177515	22	25	0.88	0.12	0.2112	0.159494
Phvul.004G038300	Chr04:4489954-4490244	G19833 v2.1		1	1	1	1	1	1	1	1	1	1	1	1	1	1	1	1	1	1	1	1	1	1	1	1	0	12	12	1	0	0	12	13	0.923077	0.0769231	0.142012	0.0710059	24	25	0.96	0.04	0.0768	0.0754438
Phvul.004G038400	Chr04:4508690-4509345	G19833 v2.1		1	1	0	1	0	1	1	1	1	1	1	1	1	1	1	1	1	1	1	1	1	1	1	1	1	10	12	0.833333	0.166667	0.277778	13	13	1	0	0	0.138889	23	25	0.92	0.08	0.1472	0.0564614
Phvul.004G038501	Chr04:4530843-4531310	G19833 v2.1		1	1	0	1	0	1	1	0	1	1	1	0	1	1	1	1	0	1	1	1	1	1	1	1	1	8	12	0.666667	0.333333	0.444444	12	13	0.923077	0.0769231	0.142012	0.293228	20	25	0.8	0.2	0.32	0.0836621
Phvul.004G038600	Chr04:4532520-4533127	G19833 v2.1		1	0	0	0	1	0	0	0	0	0	1	0	0	1	1	1	0	1	1	0	1	1	1	0	1	3	12	0.25	0.75	0.375	9	13	0.692308	0.307692	0.426036	0.400518	12	25	0.48	0.52	0.4992	0.197681
Phvul.004G038900	Chr04:4568379-4569328	G19833 v2.1		1	1	1	1	1	1	1	1	1	1	1	1	1	1	1	1	1	1	1	1	1	1	1	1	1	12	12	1	0	0	13	13	1	0	0	0	25	25	1	0	0	#DIV/0!
Phvul.004G039200	Chr04:4582119-4584909	G19833 v2.1		1	0	0	1	0	0	1	0	0	1	0	0	1	1	1	1	1	0	1	1	1	1	1	1	1	4	12	0.333333	0.666667	0.444444	12	13	0.923077	0.0769231	0.142012	0.293228	16	25	0.64	0.36	0.4608	0.363654
Phvul.004G039400	Chr04:4599409-4601871	G19833 v2.1		1	1	1	1	1	1	1	1	1	1	1	1	1	1	1	1	1	0	1	1	1	1	1	1	1	12	12	1	0	0	12	13	0.923077	0.0769231	0.142012	0.0710059	24	25	0.96	0.04	0.0768	0.0754438
Phvul.004G039501	Chr04:4617785-4619376	G19833 v2.1		1	1	1	1	1	1	1	1	1	1	1	1	1	1	1	1	0	1	1	1	1	1	1	1	1	12	12	1	0	0	12	13	0.923077	0.0769231	0.142012	0.0710059	24	25	0.96	0.04	0.0768	0.0754438
Phvul.004G039700	Chr04:4643006-4645411	G19833 v2.1		1	1	1	1	1	1	1	1	1	1	0	1	0	1	1	1	1	1	1	0	1	1	1	1	1	11	12	0.916667	0.0833333	0.152778	11	13	0.846154	0.153846	0.260355	0.206566	22	25	0.88	0.12	0.2112	0.0219394
Phvul.004G039800	Chr04:4660303-4662744	G19833 v2.1		1	0	1	1	1	1	0	1	0	0	1	0	1	1	1	1	1	1	1	1	1	1	1	1	1	7	12	0.583333	0.416667	0.486111	13	13	1	0	0	0.243056	20	25	0.8	0.2	0.32	0.240451
Phvul.004G039900	Chr04:4723783-4726272	G19833 v2.1		1	1	1	1	1	1	1	1	1	1	1	1	1	1	1	1	1	1	1	1	1	1	1	1	0	12	12	1	0	0	12	13	0.923077	0.0769231	0.142012	0.0710059	24	25	0.96	0.04	0.0768	0.0754438
Phvul.004G040000	Chr04:4734084-4736910	G19833 v2.1		1	1	1	1	1	1	1	1	1	1	1	1	1	1	1	1	1	0	1	1	1	1	1	1	1	12	12	1	0	0	12	13	0.923077	0.0769231	0.142012	0.0710059	24	25	0.96	0.04	0.0768	0.0754438
Phvul.004G040300	Chr04:4766456-4768279	G19833 v2.1		1	1	1	1	1	1	1	1	1	1	1	0	1	1	1	1	1	1	1	1	1	1	1	1	1	11	12	0.916667	0.0833333	0.152778	13	13	1	0	0	0.0763889	24	25	0.96	0.04	0.0768	0.00535301
Phvul.004G040600	Chr04:4803395-4803874	G19833 v2.1		1	1	1	1	1	1	1	1	1	1	0	1	1	1	1	1	1	0	1	1	1	1	1	1	1	11	12	0.916667	0.0833333	0.152778	12	13	0.923077	0.0769231	0.142012	0.147395	23	25	0.92	0.08	0.1472	-0.00132341
Phvul.004G040700	Chr04:4807118-4808713	G19833 v2.1		1	1	1	1	1	1	1	1	1	1	0	1	1	1	1	1	1	0	1	1	1	1	1	1	1	11	12	0.916667	0.0833333	0.152778	12	13	0.923077	0.0769231	0.142012	0.147395	23	25	0.92	0.08	0.1472	-0.00132341
Phvul.004G040800	Chr04:4833113-4833587	G19833 v2.1		1	1	1	1	1	1	1	1	0	1	0	1	1	1	1	1	1	0	1	1	1	1	1	1	1	10	12	0.833333	0.166667	0.277778	12	13	0.923077	0.0769231	0.142012	0.209895	22	25	0.88	0.12	0.2112	0.0061799
Phvul.004G040901	Chr04:4838684-4841310	G19833 v2.1		1	1	1	1	1	1	0	1	0	1	1	1	1	0	1	1	1	0	1	1	1	1	1	1	0	10	12	0.833333	0.166667	0.277778	10	13	0.769231	0.230769	0.35503	0.316404	20	25	0.8	0.2	0.32	0.0112385
Phvul.004G041000	Chr04:4853350-4854871	G19833 v2.1		1	1	1	1	1	1	1	1	0	1	1	1	1	1	1	1	1	1	1	1	1	1	1	1	0	11	12	0.916667	0.0833333	0.152778	12	13	0.923077	0.0769231	0.142012	0.147395	23	25	0.92	0.08	0.1472	-0.00132341
Phvul.004G041900	Chr04:4977271-4978062	G19833 v2.1		1	1	1	0	1	1	1	1	1	1	1	0	1	1	1	1	1	1	1	1	1	1	1	1	1	10	12	0.833333	0.166667	0.277778	13	13	1	0	0	0.138889	23	25	0.92	0.08	0.1472	0.0564614
Phvul.004G042000	Chr04:4979120-4980534	G19833 v2.1		1	1	1	0	1	1	1	1	1	1	1	1	1	1	1	1	1	1	1	1	1	1	1	1	1	11	12	0.916667	0.0833333	0.152778	13	13	1	0	0	0.0763889	24	25	0.96	0.04	0.0768	0.00535301
Phvul.004G043100	Chr04:5111739-5113402	G19833 v2.1		1	1	1	1	0	1	1	1	1	1	0	1	1	1	1	1	1	1	1	1	1	0	1	1	0	10	12	0.833333	0.166667	0.277778	11	13	0.846154	0.153846	0.260355	0.269066	21	25	0.84	0.16	0.2688	-0.000991085
Phvul.004G043400	Chr04:5142163-5144041	G19833 v2.1		1	0	1	1	1	1	1	1	1	1	1	0	1	1	1	1	1	1	1	1	0	1	1	1	1	10	12	0.833333	0.166667	0.277778	12	13	0.923077	0.0769231	0.142012	0.209895	22	25	0.88	0.12	0.2112	0.0061799
Phvul.004G043500	Chr04:5148694-5150667	G19833 v2.1		1	0	1	1	1	0	1	1	1	1	1	0	1	1	1	1	1	1	1	1	0	0	1	1	0	9	12	0.75	0.25	0.375	10	13	0.769231	0.230769	0.35503	0.365015	19	25	0.76	0.24	0.3648	-0.000588796
Phvul.004G044000	Chr04:5232390-5235746	G19833 v2.1		0	1	0	1	0	1	1	1	0	1	0	1	1	1	1	1	1	1	1	1	1	1	1	1	1	7	12	0.583333	0.416667	0.486111	13	13	1	0	0	0.243056	20	25	0.8	0.2	0.32	0.240451
Phvul.004G044066	Chr04:5237365-5237985	G19833 v2.1		0	1	0	1	0	1	1	1	1	1	0	1	1	1	1	1	1	1	1	1	1	1	1	1	1	8	12	0.666667	0.333333	0.444444	13	13	1	0	0	0.222222	21	25	0.84	0.16	0.2688	0.17328
Phvul.004G044500	Chr04:5284189-5286525	G19833 v2.1		1	1	1	1	1	1	1	1	1	1	1	1	0	1	1	1	1	1	1	1	1	1	1	1	1	12	12	1	0	0	12	13	0.923077	0.0769231	0.142012	0.0710059	24	25	0.96	0.04	0.0768	0.0754438
Phvul.004G044600	Chr04:5287531-5293625	G19833 v2.1		0	1	1	1	1	1	1	1	1	0	1	1	0	1	1	0	1	1	1	1	1	1	0	0	1	10	12	0.833333	0.166667	0.277778	9	13	0.692308	0.307692	0.426036	0.351907	19	25	0.76	0.24	0.3648	0.0353436
Phvul.004G044800	Chr04:5299149-5302463	G19833 v2.1		1	1	1	0	1	1	1	1	1	1	1	1	1	1	1	1	1	1	1	1	1	1	0	1	1	11	12	0.916667	0.0833333	0.152778	12	13	0.923077	0.0769231	0.142012	0.147395	23	25	0.92	0.08	0.1472	-0.00132341
Phvul.004G044900	Chr04:5313005-5316547	G19833 v2.1		1	1	1	1	1	1	1	1	1	1	1	1	1	1	0	1	1	1	1	0	0	1	1	1	1	12	12	1	0	0	10	13	0.769231	0.230769	0.35503	0.177515	22	25	0.88	0.12	0.2112	0.159494
Phvul.004G045400	Chr04:5391822-5396748	G19833 v2.1		1	1	1	1	1	1	1	1	0	1	1	1	1	1	1	1	1	1	1	1	1	1	1	1	1	11	12	0.916667	0.0833333	0.152778	13	13	1	0	0	0.0763889	24	25	0.96	0.04	0.0768	0.00535301
Phvul.004G045500	Chr04:5409546-5414008	G19833 v2.1		1	1	1	1	1	1	1	1	1	1	1	1	1	1	1	1	1	1	1	1	1	1	1	1	1	12	12	1	0	0	13	13	1	0	0	0	25	25	1	0	0	#DIV/0!
Phvul.004G046400	Chr04:5566355-5569927	G19833 v2.1		1	1	1	1	1	1	1	1	1	0	1	1	1	1	1	1	1	1	1	1	1	0	1	1	1	11	12	0.916667	0.0833333	0.152778	12	13	0.923077	0.0769231	0.142012	0.147395	23	25	0.92	0.08	0.1472	-0.00132341
Phvul.004G048700	Chr04:5925844-5928000	G19833 v2.1		0	0	0	0	1	1	1	1	0	1	1	1	1	1	1	1	1	1	1	1	1	1	1	1	1	7	12	0.583333	0.416667	0.486111	13	13	1	0	0	0.243056	20	25	0.8	0.2	0.32	0.240451
Phvul.004G049500	Chr04:6032632-6035361	G19833 v2.1		1	1	1	1	0	0	0	1	1	0	1	0	1	1	1	1	1	1	1	1	1	1	1	1	1	7	12	0.583333	0.416667	0.486111	13	13	1	0	0	0.243056	20	25	0.8	0.2	0.32	0.240451
Phvul.004G049600	Chr04:6053490-6060489	G19833 v2.1		0	1	0	1	1	1	1	0	0	1	1	1	1	1	1	1	1	1	1	1	1	1	1	1	1	8	12	0.666667	0.333333	0.444444	13	13	1	0	0	0.222222	21	25	0.84	0.16	0.2688	0.17328
Phvul.004G050050	Chr04:6235274-6237596	G19833 v2.1		1	1	1	1	1	1	1	1	1	1	1	1	1	1	1	0	1	0	1	1	1	1	1	1	0	12	12	1	0	0	10	13	0.769231	0.230769	0.35503	0.177515	22	25	0.88	0.12	0.2112	0.159494
Phvul.004G050100	Chr04:6236177-6236980	G19833 v2.1		1	1	1	1	1	1	1	1	1	1	1	1	1	1	1	0	1	0	1	1	1	1	1	1	0	12	12	1	0	0	10	13	0.769231	0.230769	0.35503	0.177515	22	25	0.88	0.12	0.2112	0.159494
Phvul.004G050200	Chr04:6313552-6314261	G19833 v2.1		1	1	0	0	1	1	1	1	0	0	1	1	0	1	1	1	1	1	1	1	1	1	1	1	0	8	12	0.666667	0.333333	0.444444	11	13	0.846154	0.153846	0.260355	0.3524	19	25	0.76	0.24	0.3648	0.0339919
Phvul.004G051400	Chr04:6721021-6723032	G19833 v2.1		1	1	1	1	1	1	0	1	1	1	1	1	1	1	1	1	1	1	1	1	1	1	1	1	1	11	12	0.916667	0.0833333	0.152778	13	13	1	0	0	0.0763889	24	25	0.96	0.04	0.0768	0.00535301
Phvul.004G052900	Chr04:7034748-7036342	G19833 v2.1		1	1	1	1	1	1	1	1	1	1	1	1	1	1	1	1	1	1	1	1	1	1	1	1	1	12	12	1	0	0	13	13	1	0	0	0	25	25	1	0	0	#DIV/0!
Phvul.004G053900	Chr04:7176217-7178798	G19833 v2.1		1	1	1	1	1	1	1	1	1	0	1	1	1	1	1	1	1	1	1	1	1	1	1	1	1	11	12	0.916667	0.0833333	0.152778	13	13	1	0	0	0.0763889	24	25	0.96	0.04	0.0768	0.00535301
Phvul.004G054900	Chr04:7353645-7355968	G19833 v2.1		1	1	0	1	1	1	1	1	1	0	0	1	1	1	1	1	1	1	1	1	1	1	1	1	1	9	12	0.75	0.25	0.375	13	13	1	0	0	0.1875	22	25	0.88	0.12	0.2112	0.112216
Phvul.004G054950	Chr04:7358848-7365101	G19833 v2.1		1	1	1	1	1	1	1	1	1	0	1	1	0	0	0	0	0	1	0	0	0	0	0	0	0	11	12	0.916667	0.0833333	0.152778	1	13	0.0769231	0.923077	0.142012	0.147395	12	25	0.48	0.52	0.4992	0.704738
Phvul.004G055600	Chr04:7511961-7515146	G19833 v2.1		1	1	1	1	1	1	1	1	1	1	1	1	1	1	1	1	1	1	1	1	1	1	1	1	1	12	12	1	0	0	13	13	1	0	0	0	25	25	1	0	0	#DIV/0!
Phvul.004G055800	Chr04:7555876-7566232	G19833 v2.1		1	1	1	1	1	1	1	1	1	1	1	1	0	0	0	0	0	0	0	0	0	0	0	0	0	12	12	1	0	0	0	13	0	1	0	0	12	25	0.48	0.52	0.4992	1
Phvul.004G055900	Chr04:7574088-7575819	G19833 v2.1		0	1	0	1	1	1	1	1	0	0	1	0	1	1	1	1	1	1	1	1	1	1	1	1	1	7	12	0.583333	0.416667	0.486111	13	13	1	0	0	0.243056	20	25	0.8	0.2	0.32	0.240451
Phvul.004G056000	Chr04:7579329-7579900	G19833 v2.1		1	1	1	1	1	1	1	1	1	1	1	1	1	1	1	1	1	1	0	1	1	1	1	1	1	12	12	1	0	0	12	13	0.923077	0.0769231	0.142012	0.0710059	24	25	0.96	0.04	0.0768	0.0754438
Phvul.004G056100	Chr04:7598048-7598622	G19833 v2.1		1	1	0	1	1	1	1	1	1	1	1	1	1	1	1	1	1	1	1	1	1	1	1	1	1	11	12	0.916667	0.0833333	0.152778	13	13	1	0	0	0.0763889	24	25	0.96	0.04	0.0768	0.00535301
Phvul.004G056500	Chr04:7670286-7670770	G19833 v2.1		0	1	1	1	1	1	1	1	1	0	0	1	0	0	0	0	0	0	0	0	0	0	0	0	0	9	12	0.75	0.25	0.375	0	13	0	1	0	0.1875	9	25	0.36	0.64	0.4608	0.593099
Phvul.004G057200	Chr04:7899549-7900313	G19833 v2.1		0	0	0	0	0	1	1	0	0	0	0	0	0	0	0	0	0	0	0	0	0	0	0	0	0	2	12	0.166667	0.833333	0.277778	0	13	0	1	0	0.138889	2	25	0.08	0.92	0.1472	0.0564614
Phvul.004G057600	Chr04:7983439-7986576	G19833 v2.1		1	1	1	1	1	1	1	1	1	1	1	1	1	1	1	1	1	1	1	0	1	1	1	1	1	12	12	1	0	0	12	13	0.923077	0.0769231	0.142012	0.0710059	24	25	0.96	0.04	0.0768	0.0754438
Phvul.004G057700	Chr04:7997963-8001357	G19833 v2.1		0	1	0	1	1	1	1	0	0	1	1	1	1	1	1	1	1	1	1	0	1	1	1	1	1	8	12	0.666667	0.333333	0.444444	12	13	0.923077	0.0769231	0.142012	0.293228	20	25	0.8	0.2	0.32	0.0836621
Phvul.004G057800	Chr04:8031897-8033253	G19833 v2.1		1	1	1	1	1	1	1	1	1	1	1	1	1	1	1	1	1	1	1	1	1	1	1	1	1	12	12	1	0	0	13	13	1	0	0	0	25	25	1	0	0	#DIV/0!
Phvul.004G058400	Chr04:8094267-8098055	G19833 v2.1		1	1	0	1	1	0	1	0	1	1	1	1	1	1	1	1	1	1	1	1	1	1	1	1	1	9	12	0.75	0.25	0.375	13	13	1	0	0	0.1875	22	25	0.88	0.12	0.2112	0.112216
Phvul.004G058500	Chr04:8096324-8096794	G19833 v2.1		1	1	0	1	1	0	1	0	1	1	1	1	1	1	1	1	1	1	1	1	1	1	1	1	1	9	12	0.75	0.25	0.375	13	13	1	0	0	0.1875	22	25	0.88	0.12	0.2112	0.112216
Phvul.004G059300	Chr04:8311766-8312206	G19833 v2.1		1	1	1	1	1	1	1	1	1	1	1	1	1	1	1	1	1	1	1	1	1	1	1	1	1	12	12	1	0	0	13	13	1	0	0	0	25	25	1	0	0	#DIV/0!
Phvul.004G059800	Chr04:8390634-8391467	G19833 v2.1		1	1	1	1	1	0	1	1	1	1	1	1	1	1	1	1	1	1	1	1	1	1	1	1	1	11	12	0.916667	0.0833333	0.152778	13	13	1	0	0	0.0763889	24	25	0.96	0.04	0.0768	0.00535301
Phvul.004G060500	Chr04:8481737-8483114	G19833 v2.1		1	1	1	0	1	1	1	1	1	1	1	1	1	1	1	1	1	1	1	1	1	1	1	1	1	11	12	0.916667	0.0833333	0.152778	13	13	1	0	0	0.0763889	24	25	0.96	0.04	0.0768	0.00535301
Phvul.004G060600	Chr04:8493539-8494369	G19833 v2.1		1	1	1	1	1	0	0	1	1	1	1	1	1	1	1	1	1	1	1	1	1	1	1	1	1	10	12	0.833333	0.166667	0.277778	13	13	1	0	0	0.138889	23	25	0.92	0.08	0.1472	0.0564614
Phvul.004G060700	Chr04:8510484-8511295	G19833 v2.1		1	1	1	1	1	0	0	1	1	0	1	1	1	1	0	1	1	1	1	1	1	1	0	1	1	9	12	0.75	0.25	0.375	11	13	0.846154	0.153846	0.260355	0.317678	20	25	0.8	0.2	0.32	0.00725777
Phvul.004G060800	Chr04:8513416-8514543	G19833 v2.1		1	1	1	1	1	1	0	1	1	1	1	1	1	1	0	1	1	1	1	1	1	1	0	1	1	11	12	0.916667	0.0833333	0.152778	11	13	0.846154	0.153846	0.260355	0.206566	22	25	0.88	0.12	0.2112	0.0219394
Phvul.004G060900	Chr04:8526373-8527116	G19833 v2.1		1	1	1	1	1	1	0	1	1	0	0	1	1	1	0	1	1	1	1	1	1	1	0	1	1	9	12	0.75	0.25	0.375	11	13	0.846154	0.153846	0.260355	0.317678	20	25	0.8	0.2	0.32	0.00725777
Phvul.004G061000	Chr04:8532802-8533632	G19833 v2.1		1	1	0	1	1	1	0	1	1	1	1	1	1	1	0	1	1	1	1	1	1	1	0	1	1	10	12	0.833333	0.166667	0.277778	11	13	0.846154	0.153846	0.260355	0.269066	21	25	0.84	0.16	0.2688	-0.000991085
Phvul.004G061100	Chr04:8537109-8537953	G19833 v2.1		1	0	0	1	1	1	0	0	1	1	1	0	1	1	0	1	1	1	1	1	1	1	0	1	1	7	12	0.583333	0.416667	0.486111	11	13	0.846154	0.153846	0.260355	0.373233	18	25	0.72	0.28	0.4032	0.0743227
Phvul.004G061300	Chr04:8554204-8555094	G19833 v2.1		1	1	1	1	1	1	1	1	1	1	1	1	1	1	1	1	1	1	1	1	1	1	1	1	1	12	12	1	0	0	13	13	1	0	0	0	25	25	1	0	0	#DIV/0!
Phvul.004G061350	Chr04:8558146-8560184	G19833 v2.1		1	1	1	1	1	1	1	1	1	1	1	1	1	1	1	1	1	1	1	1	1	1	1	1	1	12	12	1	0	0	13	13	1	0	0	0	25	25	1	0	0	#DIV/0!
Phvul.004G061400	Chr04:8559495-8559988	G19833 v2.1		1	1	1	1	1	1	1	1	1	1	1	1	1	1	1	1	1	1	1	1	1	1	1	1	1	12	12	1	0	0	13	13	1	0	0	0	25	25	1	0	0	#DIV/0!
Phvul.004G061600	Chr04:8580172-8581062	G19833 v2.1		1	1	1	1	1	1	1	1	1	0	1	1	1	1	1	1	1	1	1	1	1	1	1	1	1	11	12	0.916667	0.0833333	0.152778	13	13	1	0	0	0.0763889	24	25	0.96	0.04	0.0768	0.00535301
Phvul.004G062600	Chr04:8754431-8758958	G19833 v2.1		0	1	0	1	1	1	0	1	0	1	1	1	1	1	1	1	1	1	1	1	1	1	1	1	1	8	12	0.666667	0.333333	0.444444	13	13	1	0	0	0.222222	21	25	0.84	0.16	0.2688	0.17328
Phvul.004G062700	Chr04:8773806-8774036	G19833 v2.1		1	1	1	1	1	1	1	1	1	1	1	1	1	1	1	1	1	1	1	1	1	1	1	1	0	12	12	1	0	0	12	13	0.923077	0.0769231	0.142012	0.0710059	24	25	0.96	0.04	0.0768	0.0754438
Phvul.004G063300	Chr04:8965395-8966472	G19833 v2.1		1	1	1	1	1	1	1	1	1	1	1	1	1	1	1	1	0	1	1	1	1	1	1	1	1	12	12	1	0	0	12	13	0.923077	0.0769231	0.142012	0.0710059	24	25	0.96	0.04	0.0768	0.0754438
Phvul.004G066100	Chr04:9752527-9753840	G19833 v2.1		0	0	0	0	0	0	0	0	0	1	0	0	1	1	1	1	1	1	1	1	1	1	1	1	1	1	12	0.0833333	0.916667	0.152778	13	13	1	0	0	0.0763889	14	25	0.56	0.44	0.4928	0.84499
Phvul.004G066400	Chr04:9818141-9823915	G19833 v2.1		0	1	1	1	1	1	1	1	1	1	1	1	1	1	1	1	1	1	1	1	1	1	1	1	1	11	12	0.916667	0.0833333	0.152778	13	13	1	0	0	0.0763889	24	25	0.96	0.04	0.0768	0.00535301
Phvul.004G066900	Chr04:9932324-9932598	G19833 v2.1		0	0	1	0	0	0	0	0	0	0	1	0	1	1	1	1	1	1	1	1	1	1	1	1	1	2	12	0.166667	0.833333	0.277778	13	13	1	0	0	0.138889	15	25	0.6	0.4	0.48	0.710648
Phvul.004G067100	Chr04:9973828-9974805	G19833 v2.1		0	0	0	1	1	1	0	0	0	0	0	0	1	1	1	1	1	1	1	1	1	1	1	1	1	3	12	0.25	0.75	0.375	13	13	1	0	0	0.1875	16	25	0.64	0.36	0.4608	0.593099
Phvul.004G067200	Chr04:9966282-9979088	G19833 v2.1		0	1	1	1	1	1	1	1	1	1	1	1	1	1	1	1	1	1	1	1	1	1	1	1	1	11	12	0.916667	0.0833333	0.152778	13	13	1	0	0	0.0763889	24	25	0.96	0.04	0.0768	0.00535301
Phvul.004G067800	Chr04:10105955-10106566	G19833 v2.1		1	1	1	1	1	1	1	1	1	1	1	1	1	1	1	1	1	1	1	1	1	1	1	1	1	12	12	1	0	0	13	13	1	0	0	0	25	25	1	0	0	#DIV/0!
Phvul.004G067900	Chr04:10160538-10161926	G19833 v2.1		1	1	1	1	1	1	1	1	1	1	1	1	1	1	1	1	1	1	1	1	1	1	1	1	1	12	12	1	0	0	13	13	1	0	0	0	25	25	1	0	0	#DIV/0!
Phvul.004G067925	Chr04:10163750-10164166	G19833 v2.1		1	1	1	1	1	1	1	1	1	1	1	1	1	1	1	1	1	1	1	0	1	1	1	1	1	12	12	1	0	0	12	13	0.923077	0.0769231	0.142012	0.0710059	24	25	0.96	0.04	0.0768	0.0754438
Phvul.004G068500	Chr04:10625259-10627381	G19833 v2.1		1	1	1	1	1	1	1	1	1	1	1	1	1	1	1	1	1	0	1	1	1	1	1	1	0	12	12	1	0	0	11	13	0.846154	0.153846	0.260355	0.130178	23	25	0.92	0.08	0.1472	0.115642
Phvul.004G070125	Chr04:11034952-11044101	G19833 v2.1		1	1	0	1	1	1	0	1	0	1	1	1	1	1	1	1	1	1	1	1	1	1	1	1	1	9	12	0.75	0.25	0.375	13	13	1	0	0	0.1875	22	25	0.88	0.12	0.2112	0.112216
Phvul.004G070150	Chr04:11044215-11044739	G19833 v2.1		1	1	1	1	1	1	1	1	1	1	1	1	1	1	1	1	1	1	1	1	1	1	1	1	0	12	12	1	0	0	12	13	0.923077	0.0769231	0.142012	0.0710059	24	25	0.96	0.04	0.0768	0.0754438
Phvul.004G070400	Chr04:11072963-11073286	G19833 v2.1		1	1	0	1	1	1	1	1	1	1	1	1	1	1	1	1	1	1	1	1	1	1	1	1	1	11	12	0.916667	0.0833333	0.152778	13	13	1	0	0	0.0763889	24	25	0.96	0.04	0.0768	0.00535301
Phvul.004G070900	Chr04:11160404-11167336	G19833 v2.1		1	1	1	1	1	1	1	1	1	1	1	1	1	1	1	1	1	1	1	1	0	1	1	1	1	12	12	1	0	0	12	13	0.923077	0.0769231	0.142012	0.0710059	24	25	0.96	0.04	0.0768	0.0754438
Phvul.004G072300	Chr04:11704734-11708085	G19833 v2.1		0	1	1	1	1	1	1	1	1	1	1	1	1	1	1	1	1	1	1	1	1	1	1	1	1	11	12	0.916667	0.0833333	0.152778	13	13	1	0	0	0.0763889	24	25	0.96	0.04	0.0768	0.00535301
Phvul.004G072500	Chr04:11769566-11772865	G19833 v2.1		1	1	1	1	0	0	0	0	0	0	1	1	1	1	1	1	1	1	1	1	1	1	1	1	1	6	12	0.5	0.5	0.5	13	13	1	0	0	0.25	19	25	0.76	0.24	0.3648	0.314693
Phvul.004G073100	Chr04:11934154-11947022	G19833 v2.1		0	1	1	1	1	1	1	1	1	1	1	1	1	1	1	1	1	1	1	1	1	1	1	1	1	11	12	0.916667	0.0833333	0.152778	13	13	1	0	0	0.0763889	24	25	0.96	0.04	0.0768	0.00535301
Phvul.004G074400	Chr04:12586481-12587328	G19833 v2.1		1	1	1	1	1	1	1	1	1	1	1	1	1	1	1	1	1	1	1	1	1	1	1	1	1	12	12	1	0	0	13	13	1	0	0	0	25	25	1	0	0	#DIV/0!
Phvul.004G075000	Chr04:12933382-12935916	G19833 v2.1		1	1	1	1	1	1	1	1	0	1	1	1	0	1	1	0	1	0	1	0	1	1	0	0	1	11	12	0.916667	0.0833333	0.152778	7	13	0.538462	0.461538	0.497041	0.32491	18	25	0.72	0.28	0.4032	0.194173
Phvul.004G075800	Chr04:13060320-13061794	G19833 v2.1		0	1	1	1	1	1	0	1	1	1	1	1	1	1	1	1	1	1	1	1	1	1	1	1	1	10	12	0.833333	0.166667	0.277778	13	13	1	0	0	0.138889	23	25	0.92	0.08	0.1472	0.0564614
Phvul.004G075900	Chr04:13090090-13093485	G19833 v2.1		0	1	0	1	1	1	0	1	0	1	1	1	1	1	1	1	1	1	1	1	1	1	1	1	1	8	12	0.666667	0.333333	0.444444	13	13	1	0	0	0.222222	21	25	0.84	0.16	0.2688	0.17328
Phvul.004G076200	Chr04:13119224-13119583	G19833 v2.1		1	1	0	1	1	1	1	1	1	1	1	0	1	1	1	1	1	1	1	1	1	1	1	1	1	10	12	0.833333	0.166667	0.277778	13	13	1	0	0	0.138889	23	25	0.92	0.08	0.1472	0.0564614
Phvul.004G077550	Chr04:13699709-13714511	G19833 v2.1		0	1	0	0	0	1	0	0	0	0	0	1	0	0	0	0	0	0	0	0	0	0	0	0	0	3	12	0.25	0.75	0.375	0	13	0	1	0	0.1875	3	25	0.12	0.88	0.2112	0.112216
Phvul.004G077700	Chr04:13743092-13748524	G19833 v2.1		0	1	1	1	1	1	1	1	1	1	1	1	1	0	0	0	1	1	1	1	0	1	0	1	1	11	12	0.916667	0.0833333	0.152778	8	13	0.615385	0.384615	0.473373	0.313075	19	25	0.76	0.24	0.3648	0.141789
Phvul.004G078000	Chr04:13782997-13792366	G19833 v2.1		0	1	1	0	1	1	1	1	1	0	1	1	0	0	0	0	1	0	0	0	0	0	0	0	1	9	12	0.75	0.25	0.375	2	13	0.153846	0.846154	0.260355	0.317678	11	25	0.44	0.56	0.4928	0.355362
Phvul.004G078300	Chr04:13853316-13854575	G19833 v2.1		1	1	1	1	1	1	1	1	1	1	1	1	1	1	1	1	0	1	1	0	1	1	1	1	0	12	12	1	0	0	10	13	0.769231	0.230769	0.35503	0.177515	22	25	0.88	0.12	0.2112	0.159494
Phvul.004G080900	Chr04:19280048-19283367	G19833 v2.1		1	1	1	1	1	1	1	1	1	1	1	1	1	1	1	1	1	1	1	1	1	1	1	1	0	12	12	1	0	0	12	13	0.923077	0.0769231	0.142012	0.0710059	24	25	0.96	0.04	0.0768	0.0754438
Phvul.004G081500	Chr04:19505996-19507894	G19833 v2.1		1	1	1	1	1	1	1	1	1	1	1	1	0	1	1	1	1	1	1	1	1	1	1	1	1	12	12	1	0	0	12	13	0.923077	0.0769231	0.142012	0.0710059	24	25	0.96	0.04	0.0768	0.0754438
Phvul.004G081600	Chr04:19694371-19695147	G19833 v2.1		1	1	1	1	0	1	1	1	1	1	1	1	1	1	1	1	1	1	1	1	1	1	1	1	1	11	12	0.916667	0.0833333	0.152778	13	13	1	0	0	0.0763889	24	25	0.96	0.04	0.0768	0.00535301
Phvul.004G081694	Chr04:19558019-19560811	G19833 v2.1		1	1	1	1	1	1	1	1	1	1	1	1	1	1	0	1	1	1	1	1	1	1	1	1	1	12	12	1	0	0	12	13	0.923077	0.0769231	0.142012	0.0710059	24	25	0.96	0.04	0.0768	0.0754438
Phvul.004G081700	Chr04:19726197-19726862	G19833 v2.1		1	1	1	1	0	1	1	1	1	1	1	1	1	1	1	1	1	1	0	1	1	1	1	1	1	11	12	0.916667	0.0833333	0.152778	12	13	0.923077	0.0769231	0.142012	0.147395	23	25	0.92	0.08	0.1472	-0.00132341
Phvul.004G081788	Chr04:19492398-19495210	G19833 v2.1		1	1	1	1	1	1	1	1	1	1	1	1	0	1	0	0	1	0	0	0	0	1	0	0	1	12	12	1	0	0	4	13	0.307692	0.692308	0.426036	0.213018	16	25	0.64	0.36	0.4608	0.537722
Phvul.004G081888	Chr04:19669596-19670423	G19833 v2.1		1	1	1	1	1	1	1	1	1	1	1	1	1	0	1	1	1	1	1	1	1	1	1	1	1	12	12	1	0	0	12	13	0.923077	0.0769231	0.142012	0.0710059	24	25	0.96	0.04	0.0768	0.0754438
Phvul.004G082894	Chr04:20819296-20822223	G19833 v2.1		1	1	1	1	1	1	1	1	1	1	1	1	1	1	1	1	1	1	1	1	1	1	1	1	1	12	12	1	0	0	13	13	1	0	0	0	25	25	1	0	0	#DIV/0!
Phvul.004G084400	Chr04:20333850-20338565	G19833 v2.1		1	1	1	1	1	1	1	1	1	0	1	1	0	0	0	0	1	0	0	0	1	1	0	0	1	11	12	0.916667	0.0833333	0.152778	4	13	0.307692	0.692308	0.426036	0.289407	15	25	0.6	0.4	0.48	0.397069
Phvul.004G084494	Chr04:20377583-20388738	G19833 v2.1		1	1	1	1	1	1	1	1	1	1	1	1	0	0	0	0	1	0	0	0	0	1	0	0	1	12	12	1	0	0	3	13	0.230769	0.769231	0.35503	0.177515	15	25	0.6	0.4	0.48	0.630178
Phvul.004G084600	Chr04:20304661-20308569	G19833 v2.1		1	1	0	0	0	1	1	0	0	0	0	1	0	0	0	0	0	0	0	0	0	0	0	0	0	5	12	0.416667	0.583333	0.486111	0	13	0	1	0	0.243056	5	25	0.2	0.8	0.32	0.240451
Phvul.004G084882	Chr04:20430370-20430715	G19833 v2.1		1	1	1	1	1	1	1	1	1	1	0	1	1	1	1	1	1	1	1	1	1	1	1	1	1	11	12	0.916667	0.0833333	0.152778	13	13	1	0	0	0.0763889	24	25	0.96	0.04	0.0768	0.00535301
Phvul.004G084900	Chr04:21293574-21295540	G19833 v2.1		1	1	1	1	1	1	1	1	1	1	1	1	1	1	1	1	1	1	1	1	1	1	1	1	0	12	12	1	0	0	12	13	0.923077	0.0769231	0.142012	0.0710059	24	25	0.96	0.04	0.0768	0.0754438
Phvul.004G085076	Chr04:20430427-20432314	G19833 v2.1		1	1	1	1	1	1	1	1	1	1	0	1	1	1	1	1	1	1	1	1	1	0	1	1	1	11	12	0.916667	0.0833333	0.152778	12	13	0.923077	0.0769231	0.142012	0.147395	23	25	0.92	0.08	0.1472	-0.00132341
Phvul.004G085300	Chr04:21906172-21907761	G19833 v2.1		1	1	1	1	1	1	1	1	1	1	1	1	0	0	0	0	0	0	0	0	0	1	0	0	0	12	12	1	0	0	1	13	0.0769231	0.923077	0.142012	0.0710059	13	25	0.52	0.48	0.4992	0.857761
Phvul.004G085482	Chr04:21444341-21446119	G19833 v2.1		1	1	1	1	1	1	1	0	0	0	0	1	1	1	1	1	1	1	1	1	1	1	1	1	1	8	12	0.666667	0.333333	0.444444	13	13	1	0	0	0.222222	21	25	0.84	0.16	0.2688	0.17328
Phvul.004G085694	Chr04:29457315-29459709	G19833 v2.1		1	1	0	1	1	1	0	0	0	1	1	1	1	1	1	1	1	1	1	1	1	0	1	1	1	8	12	0.666667	0.333333	0.444444	12	13	0.923077	0.0769231	0.142012	0.293228	20	25	0.8	0.2	0.32	0.0836621
Phvul.004G085870	Chr04:21510401-21515393	G19833 v2.1		0	1	1	1	1	1	1	1	1	1	1	1	1	1	1	1	1	1	1	1	1	1	1	1	1	11	12	0.916667	0.0833333	0.152778	13	13	1	0	0	0.0763889	24	25	0.96	0.04	0.0768	0.00535301
Phvul.004G086900	Chr04:14147766-14148131	G19833 v2.1		1	1	1	1	1	1	1	1	1	1	1	1	1	1	1	1	1	1	1	1	1	1	1	1	1	12	12	1	0	0	13	13	1	0	0	0	25	25	1	0	0	#DIV/0!
Phvul.004G088500	Chr04:16978867-16979816	G19833 v2.1		1	1	0	0	1	1	1	1	1	1	1	1	1	0	1	1	1	1	1	1	1	1	1	1	1	10	12	0.833333	0.166667	0.277778	12	13	0.923077	0.0769231	0.142012	0.209895	22	25	0.88	0.12	0.2112	0.0061799
Phvul.004G089500	Chr04:22814802-22815502	G19833 v2.1		1	1	0	0	1	1	0	0	0	1	1	1	1	1	1	1	1	1	1	1	1	0	1	1	1	7	12	0.583333	0.416667	0.486111	12	13	0.923077	0.0769231	0.142012	0.314061	19	25	0.76	0.24	0.3648	0.139086
Phvul.004G090700	Chr04:25237935-25242926	G19833 v2.1		1	1	1	1	1	1	1	1	1	1	1	1	1	1	1	1	1	1	1	1	1	1	0	1	1	12	12	1	0	0	12	13	0.923077	0.0769231	0.142012	0.0710059	24	25	0.96	0.04	0.0768	0.0754438
Phvul.004G090800	Chr04:24050473-24052552	G19833 v2.1		1	1	1	1	1	0	1	1	1	1	1	1	1	1	1	1	1	1	1	1	1	1	1	1	1	11	12	0.916667	0.0833333	0.152778	13	13	1	0	0	0.0763889	24	25	0.96	0.04	0.0768	0.00535301
Phvul.004G091000	Chr04:29528102-29529500	G19833 v2.1		1	1	1	1	1	1	1	1	1	1	1	1	1	1	1	1	1	1	1	1	1	1	1	1	1	12	12	1	0	0	13	13	1	0	0	0	25	25	1	0	0	#DIV/0!
Phvul.004G091100	Chr04:29499614-29499967	G19833 v2.1		1	1	1	1	1	1	1	1	1	1	1	1	1	1	1	1	1	1	1	1	1	1	1	1	1	12	12	1	0	0	13	13	1	0	0	0	25	25	1	0	0	#DIV/0!
Phvul.004G091500	Chr04:25040312-25041173	G19833 v2.1		1	1	1	1	1	1	0	1	1	1	1	1	1	1	1	1	1	1	1	1	1	1	1	1	1	11	12	0.916667	0.0833333	0.152778	13	13	1	0	0	0.0763889	24	25	0.96	0.04	0.0768	0.00535301
Phvul.004G091800	Chr04:18442491-18443227	G19833 v2.1		1	1	1	1	1	1	1	1	1	1	1	1	1	1	1	1	1	1	1	1	1	1	1	1	1	12	12	1	0	0	13	13	1	0	0	0	25	25	1	0	0	#DIV/0!
Phvul.004G092694	Chr04:23386909-23387528	G19833 v2.1		1	1	1	1	1	1	1	1	1	1	1	1	1	1	1	1	0	1	1	1	1	1	0	1	1	12	12	1	0	0	11	13	0.846154	0.153846	0.260355	0.130178	23	25	0.92	0.08	0.1472	0.115642
Phvul.004G092800	Chr04:23071854-23076541	G19833 v2.1		1	1	1	1	1	1	1	1	1	1	1	1	1	1	1	1	1	1	1	0	1	1	1	1	1	12	12	1	0	0	12	13	0.923077	0.0769231	0.142012	0.0710059	24	25	0.96	0.04	0.0768	0.0754438
Phvul.004G093000	Chr04:22455341-22456858	G19833 v2.1		0	1	1	1	1	1	1	1	1	0	1	1	1	1	1	1	1	1	1	0	1	1	0	1	1	10	12	0.833333	0.166667	0.277778	11	13	0.846154	0.153846	0.260355	0.269066	21	25	0.84	0.16	0.2688	-0.000991085
Phvul.004G093200	Chr04:22281504-22282498	G19833 v2.1		1	1	1	1	1	1	1	1	1	1	1	1	1	0	0	1	1	1	1	1	1	1	1	1	1	12	12	1	0	0	11	13	0.846154	0.153846	0.260355	0.130178	23	25	0.92	0.08	0.1472	0.115642
Phvul.004G094094	Chr04:27042572-27048091	G19833 v2.1		1	1	0	0	0	1	1	0	0	1	0	1	1	1	1	1	1	1	1	1	1	0	1	1	1	6	12	0.5	0.5	0.5	12	13	0.923077	0.0769231	0.142012	0.321006	18	25	0.72	0.28	0.4032	0.203854
Phvul.004G094400	Chr04:26883742-26884413	G19833 v2.1		1	1	1	1	1	1	1	1	1	1	1	1	1	1	1	1	1	1	1	1	1	1	1	1	1	12	12	1	0	0	13	13	1	0	0	0	25	25	1	0	0	#DIV/0!
Phvul.004G095900	Chr04:15429464-15431344	G19833 v2.1		1	1	1	0	0	1	1	1	1	0	1	1	1	1	1	1	1	1	1	1	1	1	1	1	1	9	12	0.75	0.25	0.375	13	13	1	0	0	0.1875	22	25	0.88	0.12	0.2112	0.112216
Phvul.004G096000	Chr04:15452940-15453353	G19833 v2.1		1	1	0	0	0	0	0	1	0	0	0	1	1	1	1	1	1	1	1	1	1	0	1	1	1	4	12	0.333333	0.666667	0.444444	12	13	0.923077	0.0769231	0.142012	0.293228	16	25	0.64	0.36	0.4608	0.363654
Phvul.004G096100	Chr04:15617068-15618379	G19833 v2.1		1	1	0	0	0	0	0	1	0	1	0	1	1	1	1	1	1	1	1	1	1	0	1	1	1	5	12	0.416667	0.583333	0.486111	12	13	0.923077	0.0769231	0.142012	0.314061	17	25	0.68	0.32	0.4352	0.278351
Phvul.004G096200	Chr04:15700870-15704262	G19833 v2.1		1	1	1	0	0	0	0	1	0	1	1	1	1	1	1	1	1	0	1	1	1	0	1	1	1	7	12	0.583333	0.416667	0.486111	11	13	0.846154	0.153846	0.260355	0.373233	18	25	0.72	0.28	0.4032	0.0743227
Phvul.004G096300	Chr04:15764099-15765344	G19833 v2.1		0	1	1	0	1	1	0	1	0	0	1	1	1	1	1	1	1	1	1	1	1	0	1	1	1	7	12	0.583333	0.416667	0.486111	12	13	0.923077	0.0769231	0.142012	0.314061	19	25	0.76	0.24	0.3648	0.139086
Phvul.004G096400	Chr04:15785898-15790443	G19833 v2.1		1	1	1	0	1	1	1	1	0	0	1	1	1	1	1	1	1	1	1	1	1	1	1	1	1	9	12	0.75	0.25	0.375	13	13	1	0	0	0.1875	22	25	0.88	0.12	0.2112	0.112216
Phvul.004G097600	Chr04:16252196-16252627	G19833 v2.1		1	1	1	1	1	1	1	1	1	1	1	1	1	1	1	1	1	0	1	1	1	1	1	1	1	12	12	1	0	0	12	13	0.923077	0.0769231	0.142012	0.0710059	24	25	0.96	0.04	0.0768	0.0754438
Phvul.004G097900	Chr04:30016991-30017440	G19833 v2.1		1	1	1	1	1	1	1	1	1	1	1	1	1	0	1	1	1	1	1	1	1	1	1	1	0	12	12	1	0	0	11	13	0.846154	0.153846	0.260355	0.130178	23	25	0.92	0.08	0.1472	0.115642
Phvul.004G098000	Chr04:30121250-30123046	G19833 v2.1		1	1	1	1	1	1	1	1	1	1	1	1	1	1	1	1	1	1	1	1	1	1	1	1	1	12	12	1	0	0	13	13	1	0	0	0	25	25	1	0	0	#DIV/0!
Phvul.004G098394	Chr04:16007114-16008005	G19833 v2.1		1	1	1	1	1	1	1	1	1	0	1	1	1	1	1	1	1	1	1	1	1	1	1	1	1	11	12	0.916667	0.0833333	0.152778	13	13	1	0	0	0.0763889	24	25	0.96	0.04	0.0768	0.00535301
Phvul.004G098500	Chr04:30279776-30281531	G19833 v2.1		1	1	1	1	1	1	1	1	1	0	1	1	1	1	1	1	1	1	1	1	1	1	1	1	1	11	12	0.916667	0.0833333	0.152778	13	13	1	0	0	0.0763889	24	25	0.96	0.04	0.0768	0.00535301
Phvul.004G098800	Chr04:30360318-30360734	G19833 v2.1		1	1	1	1	1	1	1	1	1	1	1	1	1	1	1	1	1	1	1	1	1	1	1	1	1	12	12	1	0	0	13	13	1	0	0	0	25	25	1	0	0	#DIV/0!
Phvul.004G099100	Chr04:30526831-30530782	G19833 v2.1		0	1	1	1	1	1	1	1	1	1	0	1	1	1	1	1	1	1	1	1	1	0	1	1	1	10	12	0.833333	0.166667	0.277778	12	13	0.923077	0.0769231	0.142012	0.209895	22	25	0.88	0.12	0.2112	0.0061799
Phvul.004G099300	Chr04:30768823-30772357	G19833 v2.1		1	1	1	1	1	1	1	1	1	1	0	1	1	1	1	1	1	1	1	1	1	0	1	1	1	11	12	0.916667	0.0833333	0.152778	12	13	0.923077	0.0769231	0.142012	0.147395	23	25	0.92	0.08	0.1472	-0.00132341
Phvul.004G099400	Chr04:30786229-30788822	G19833 v2.1		1	0	0	1	0	1	0	0	0	1	0	0	1	1	1	1	1	1	1	1	1	0	1	1	1	4	12	0.333333	0.666667	0.444444	12	13	0.923077	0.0769231	0.142012	0.293228	16	25	0.64	0.36	0.4608	0.363654
Phvul.004G099500	Chr04:30827931-30832719	G19833 v2.1		1	1	0	1	0	1	1	0	0	1	1	0	1	1	1	1	1	1	1	1	1	1	1	1	1	7	12	0.583333	0.416667	0.486111	13	13	1	0	0	0.243056	20	25	0.8	0.2	0.32	0.240451
Phvul.004G099600	Chr04:30889271-30890038	G19833 v2.1		1	0	0	1	0	1	1	0	0	0	0	0	1	1	1	1	1	1	1	1	1	0	1	1	1	4	12	0.333333	0.666667	0.444444	12	13	0.923077	0.0769231	0.142012	0.293228	16	25	0.64	0.36	0.4608	0.363654
Phvul.004G099700	Chr04:30970336-30972669	G19833 v2.1		1	1	0	1	0	1	1	1	0	1	1	1	1	1	1	1	1	1	1	1	1	1	1	1	1	9	12	0.75	0.25	0.375	13	13	1	0	0	0.1875	22	25	0.88	0.12	0.2112	0.112216
Phvul.004G099900	Chr04:33661914-33665612	G19833 v2.1		1	0	1	1	1	1	0	0	1	1	0	0	1	1	1	1	1	1	1	1	1	0	1	1	1	7	12	0.583333	0.416667	0.486111	12	13	0.923077	0.0769231	0.142012	0.314061	19	25	0.76	0.24	0.3648	0.139086
Phvul.004G100000	Chr04:33687765-33691079	G19833 v2.1		1	1	1	1	1	1	0	1	1	1	0	1	1	1	1	1	1	0	1	1	1	0	1	1	1	10	12	0.833333	0.166667	0.277778	11	13	0.846154	0.153846	0.260355	0.269066	21	25	0.84	0.16	0.2688	-0.000991085
Phvul.004G100300	Chr04:33779782-33782695	G19833 v2.1		1	1	1	1	0	1	0	1	1	1	1	1	1	1	1	1	1	1	1	1	1	1	1	1	1	10	12	0.833333	0.166667	0.277778	13	13	1	0	0	0.138889	23	25	0.92	0.08	0.1472	0.0564614
Phvul.004G100800	Chr04:33953256-33959490	G19833 v2.1		1	1	1	1	0	0	1	1	1	1	1	1	1	1	1	1	1	1	1	1	1	1	1	1	1	10	12	0.833333	0.166667	0.277778	13	13	1	0	0	0.138889	23	25	0.92	0.08	0.1472	0.0564614
Phvul.004G101100	Chr04:34156808-34157191	G19833 v2.1		1	1	1	1	1	1	1	1	1	1	1	1	1	1	1	0	1	1	1	1	1	1	1	1	1	12	12	1	0	0	12	13	0.923077	0.0769231	0.142012	0.0710059	24	25	0.96	0.04	0.0768	0.0754438
Phvul.004G101214	Chr04:34287710-34288150	G19833 v2.1		1	1	1	1	1	1	1	1	1	1	1	1	1	1	1	1	1	1	1	1	1	1	1	1	1	12	12	1	0	0	13	13	1	0	0	0	25	25	1	0	0	#DIV/0!
Phvul.004G101900	Chr04:34848674-34850814	G19833 v2.1		1	1	1	1	1	1	1	1	1	0	1	1	1	1	1	1	1	1	1	1	1	1	1	1	1	11	12	0.916667	0.0833333	0.152778	13	13	1	0	0	0.0763889	24	25	0.96	0.04	0.0768	0.00535301
Phvul.004G101914	Chr04:34898313-34900669	G19833 v2.1		1	1	1	1	1	1	1	1	1	0	1	1	1	1	1	1	1	1	1	1	1	1	1	1	1	11	12	0.916667	0.0833333	0.152778	13	13	1	0	0	0.0763889	24	25	0.96	0.04	0.0768	0.00535301
Phvul.004G102100	Chr04:32118561-32120701	G19833 v2.1		1	1	1	1	1	1	1	1	1	0	1	1	1	1	1	1	1	1	1	1	1	1	1	1	1	11	12	0.916667	0.0833333	0.152778	13	13	1	0	0	0.0763889	24	25	0.96	0.04	0.0768	0.00535301
Phvul.004G102200	Chr04:32017022-32017372	G19833 v2.1		1	1	1	1	1	1	1	1	1	1	1	1	1	1	1	1	1	1	1	1	1	1	1	1	0	12	12	1	0	0	12	13	0.923077	0.0769231	0.142012	0.0710059	24	25	0.96	0.04	0.0768	0.0754438
Phvul.004G102300	Chr04:36626117-36626479	G19833 v2.1		1	1	1	1	1	1	1	1	1	0	1	1	1	0	0	0	0	1	1	1	1	1	1	0	1	11	12	0.916667	0.0833333	0.152778	8	13	0.615385	0.384615	0.473373	0.313075	19	25	0.76	0.24	0.3648	0.141789
Phvul.004G102400	Chr04:36769776-36770252	G19833 v2.1		1	1	1	1	1	1	1	1	1	1	1	1	1	0	0	0	0	1	1	1	1	1	1	0	1	12	12	1	0	0	8	13	0.615385	0.384615	0.473373	0.236686	20	25	0.8	0.2	0.32	0.260355
Phvul.004G102500	Chr04:36916648-36917097	G19833 v2.1		1	1	1	1	1	1	1	1	1	1	1	1	1	1	1	1	1	1	0	1	0	1	1	1	1	12	12	1	0	0	11	13	0.846154	0.153846	0.260355	0.130178	23	25	0.92	0.08	0.1472	0.115642
Phvul.004G103100	Chr04:33469025-33471412	G19833 v2.1		1	1	1	1	1	1	0	1	1	0	0	0	1	1	1	1	1	1	1	1	1	1	1	1	1	8	12	0.666667	0.333333	0.444444	13	13	1	0	0	0.222222	21	25	0.84	0.16	0.2688	0.17328
Phvul.004G103214	Chr04:33464463-33466742	G19833 v2.1		0	1	1	0	1	1	1	1	0	0	1	1	1	1	1	1	1	1	1	1	1	1	1	1	1	8	12	0.666667	0.333333	0.444444	13	13	1	0	0	0.222222	21	25	0.84	0.16	0.2688	0.17328
Phvul.004G103300	Chr04:33337926-33341472	G19833 v2.1		1	1	1	1	1	0	1	1	1	0	1	1	1	1	1	1	1	1	1	1	1	1	1	1	1	10	12	0.833333	0.166667	0.277778	13	13	1	0	0	0.138889	23	25	0.92	0.08	0.1472	0.0564614
Phvul.004G103400	Chr04:33312113-33313585	G19833 v2.1		1	0	1	0	1	0	0	1	1	0	0	0	1	1	1	1	1	1	1	1	1	0	1	1	1	5	12	0.416667	0.583333	0.486111	12	13	0.923077	0.0769231	0.142012	0.314061	17	25	0.68	0.32	0.4352	0.278351
Phvul.004G103500	Chr04:33261802-33262730	G19833 v2.1		1	0	1	1	1	1	1	1	1	1	1	1	1	1	1	1	1	1	1	1	1	0	1	1	1	11	12	0.916667	0.0833333	0.152778	12	13	0.923077	0.0769231	0.142012	0.147395	23	25	0.92	0.08	0.1472	-0.00132341
Phvul.004G103800	Chr04:32966903-32969342	G19833 v2.1		1	0	1	1	1	1	1	1	1	1	1	1	1	1	0	1	1	1	1	1	1	1	1	1	1	11	12	0.916667	0.0833333	0.152778	12	13	0.923077	0.0769231	0.142012	0.147395	23	25	0.92	0.08	0.1472	-0.00132341
Phvul.004G104000	Chr04:32754727-32756047	G19833 v2.1		1	0	0	1	1	1	1	1	1	1	1	0	1	1	1	1	1	1	1	1	1	0	1	1	1	9	12	0.75	0.25	0.375	12	13	0.923077	0.0769231	0.142012	0.258506	21	25	0.84	0.16	0.2688	0.0382964
Phvul.004G105000	Chr04:29717331-29718352	G19833 v2.1		1	1	0	1	1	1	0	1	1	1	1	1	1	1	1	1	1	1	1	1	1	1	1	1	1	10	12	0.833333	0.166667	0.277778	13	13	1	0	0	0.138889	23	25	0.92	0.08	0.1472	0.0564614
Phvul.004G105100	Chr04:29885064-29888921	G19833 v2.1		1	1	0	1	1	1	0	1	1	1	1	1	1	1	1	1	1	1	1	1	1	1	1	1	1	10	12	0.833333	0.166667	0.277778	13	13	1	0	0	0.138889	23	25	0.92	0.08	0.1472	0.0564614
Phvul.004G105200	Chr04:37196928-37197454	G19833 v2.1		0	0	0	0	1	0	0	0	0	0	0	0	1	1	1	1	1	1	1	1	1	0	1	1	0	1	12	0.0833333	0.916667	0.152778	11	13	0.846154	0.153846	0.260355	0.206566	12	25	0.48	0.52	0.4992	0.586205
Phvul.004G105300	Chr04:37198162-37199271	G19833 v2.1		0	0	0	0	1	0	0	0	0	0	0	1	1	1	1	1	1	1	1	1	1	0	1	1	1	2	12	0.166667	0.833333	0.277778	12	13	0.923077	0.0769231	0.142012	0.209895	14	25	0.56	0.44	0.4928	0.574077
Phvul.004G105400	Chr04:31162290-31165715	G19833 v2.1		1	1	0	1	1	1	1	1	1	0	1	1	1	1	1	1	1	1	1	1	1	1	1	1	1	10	12	0.833333	0.166667	0.277778	13	13	1	0	0	0.138889	23	25	0.92	0.08	0.1472	0.0564614
Phvul.004G105501	Chr04:31450019-31456746	G19833 v2.1		1	1	1	1	1	1	1	1	1	1	1	1	1	1	1	1	1	1	1	0	1	1	1	1	1	12	12	1	0	0	12	13	0.923077	0.0769231	0.142012	0.0710059	24	25	0.96	0.04	0.0768	0.0754438
Phvul.004G105600	Chr04:31516409-31519187	G19833 v2.1		1	1	1	1	1	1	0	1	1	1	1	1	1	1	1	1	1	1	1	1	1	1	1	1	1	11	12	0.916667	0.0833333	0.152778	13	13	1	0	0	0.0763889	24	25	0.96	0.04	0.0768	0.00535301
Phvul.004G105700	Chr04:31521002-31524077	G19833 v2.1		1	1	1	1	1	0	1	1	1	1	0	1	1	1	1	1	1	1	1	1	1	1	1	1	1	10	12	0.833333	0.166667	0.277778	13	13	1	0	0	0.138889	23	25	0.92	0.08	0.1472	0.0564614
Phvul.004G107900	Chr04:37577691-37588662	G19833 v2.1		1	1	1	1	1	1	1	1	1	1	1	1	1	1	1	1	1	1	1	1	1	1	1	1	1	12	12	1	0	0	13	13	1	0	0	0	25	25	1	0	0	#DIV/0!
Phvul.004G108100	Chr04:37630179-37630841	G19833 v2.1		1	1	1	1	1	1	1	1	1	1	1	1	1	1	1	1	1	1	1	1	1	1	1	1	0	12	12	1	0	0	12	13	0.923077	0.0769231	0.142012	0.0710059	24	25	0.96	0.04	0.0768	0.0754438
Phvul.004G108700	Chr04:37770225-37770575	G19833 v2.1		1	1	1	1	1	1	1	1	1	0	1	1	1	1	1	1	1	1	1	1	1	1	1	1	1	11	12	0.916667	0.0833333	0.152778	13	13	1	0	0	0.0763889	24	25	0.96	0.04	0.0768	0.00535301
Phvul.004G109200	Chr04:37979922-37980201	G19833 v2.1		1	1	1	1	1	1	1	1	1	1	1	1	1	1	1	1	1	1	1	1	1	1	1	1	1	12	12	1	0	0	13	13	1	0	0	0	25	25	1	0	0	#DIV/0!
Phvul.004G110100	Chr04:38329799-38330215	G19833 v2.1		1	0	1	1	1	1	1	1	1	1	0	1	0	0	0	0	0	0	0	0	0	1	0	0	0	10	12	0.833333	0.166667	0.277778	1	13	0.0769231	0.923077	0.142012	0.209895	11	25	0.44	0.56	0.4928	0.574077
Phvul.004G110301	Chr04:38424816-38425268	G19833 v2.1		1	1	1	1	1	1	1	1	1	1	1	1	1	1	1	1	1	1	1	1	1	1	1	1	1	12	12	1	0	0	13	13	1	0	0	0	25	25	1	0	0	#DIV/0!
Phvul.004G110700	Chr04:38493411-38493860	G19833 v2.1		1	1	1	1	1	1	1	0	1	1	1	0	1	1	1	1	1	1	1	1	1	1	1	1	1	10	12	0.833333	0.166667	0.277778	13	13	1	0	0	0.138889	23	25	0.92	0.08	0.1472	0.0564614
Phvul.004G110800	Chr04:38529593-38530035	G19833 v2.1		1	0	0	1	1	1	1	0	0	1	1	0	1	1	1	1	1	1	1	1	1	1	1	1	1	7	12	0.583333	0.416667	0.486111	13	13	1	0	0	0.243056	20	25	0.8	0.2	0.32	0.240451
Phvul.004G110900	Chr04:38537913-38538354	G19833 v2.1		0	0	0	1	1	1	1	1	0	1	0	0	1	1	1	1	1	1	1	1	1	1	1	1	1	6	12	0.5	0.5	0.5	13	13	1	0	0	0.25	19	25	0.76	0.24	0.3648	0.314693
Phvul.004G111100	Chr04:38567091-38567543	G19833 v2.1		1	1	1	1	1	1	1	1	1	1	1	1	1	1	1	1	1	1	1	1	1	1	1	1	1	12	12	1	0	0	13	13	1	0	0	0	25	25	1	0	0	#DIV/0!
Phvul.004G112200	Chr04:38898780-38901878	G19833 v2.1		1	1	1	1	1	1	1	1	1	1	1	1	0	0	0	0	1	1	1	0	0	1	0	0	1	12	12	1	0	0	5	13	0.384615	0.615385	0.473373	0.236686	17	25	0.68	0.32	0.4352	0.456143
Phvul.004G112700	Chr04:39012396-39030784	G19833 v2.1		1	1	1	1	1	1	1	1	1	1	1	1	0	0	0	1	1	1	0	0	0	1	0	0	1	12	12	1	0	0	5	13	0.384615	0.615385	0.473373	0.236686	17	25	0.68	0.32	0.4352	0.456143
Phvul.004G113300	Chr04:39252501-39253244	G19833 v2.1		1	1	1	1	1	1	1	1	1	1	1	1	1	1	1	1	1	1	1	1	1	1	1	1	1	12	12	1	0	0	13	13	1	0	0	0	25	25	1	0	0	#DIV/0!
Phvul.004G114400	Chr04:39622134-39624989	G19833 v2.1		1	0	1	1	0	1	1	1	0	1	1	0	0	0	0	0	0	0	0	0	0	0	0	0	0	8	12	0.666667	0.333333	0.444444	0	13	0	1	0	0.222222	8	25	0.32	0.68	0.4352	0.489379
Phvul.004G114500	Chr04:39662807-39663148	G19833 v2.1		1	1	1	1	1	1	1	1	1	1	1	1	1	1	1	1	0	1	1	1	0	0	1	1	0	12	12	1	0	0	9	13	0.692308	0.307692	0.426036	0.213018	21	25	0.84	0.16	0.2688	0.207523
Phvul.004G114700	Chr04:39678596-39681553	G19833 v2.1		1	0	0	1	1	1	1	1	1	1	1	1	0	0	0	0	1	1	0	0	1	1	0	0	0	10	12	0.833333	0.166667	0.277778	4	13	0.307692	0.692308	0.426036	0.351907	14	25	0.56	0.44	0.4928	0.285904
Phvul.004G114800	Chr04:39697982-39699957	G19833 v2.1		1	1	1	1	1	1	1	1	1	1	1	1	1	0	1	1	1	0	1	1	1	1	1	1	1	12	12	1	0	0	11	13	0.846154	0.153846	0.260355	0.130178	23	25	0.92	0.08	0.1472	0.115642
Phvul.004G114900	Chr04:39705233-39706334	G19833 v2.1		1	1	1	1	1	1	1	1	1	1	1	1	0	1	0	0	1	1	0	1	1	1	0	0	0	12	12	1	0	0	6	13	0.461538	0.538462	0.497041	0.248521	18	25	0.72	0.28	0.4032	0.383629
Phvul.004G115000	Chr04:39729753-39731136	G19833 v2.1		1	0	0	1	1	1	1	1	1	0	1	1	0	0	0	0	0	0	1	0	0	0	0	0	0	9	12	0.75	0.25	0.375	1	13	0.0769231	0.923077	0.142012	0.258506	10	25	0.4	0.6	0.48	0.461446
Phvul.004G115100	Chr04:39731138-39733508	G19833 v2.1		1	1	1	1	1	1	1	1	1	1	1	1	1	1	1	1	1	1	1	0	0	0	1	1	0	12	12	1	0	0	9	13	0.692308	0.307692	0.426036	0.213018	21	25	0.84	0.16	0.2688	0.207523
Phvul.004G115200	Chr04:39770871-39773213	G19833 v2.1		1	0	0	1	0	1	1	0	0	1	1	0	0	0	0	0	0	0	0	0	0	0	0	0	0	6	12	0.5	0.5	0.5	0	13	0	1	0	0.25	6	25	0.24	0.76	0.3648	0.314693
Phvul.004G115300	Chr04:39835618-39840026	G19833 v2.1		1	0	0	1	0	1	1	0	0	0	1	0	0	0	0	0	0	0	0	0	0	0	0	0	0	5	12	0.416667	0.583333	0.486111	0	13	0	1	0	0.243056	5	25	0.2	0.8	0.32	0.240451
Phvul.004G115400	Chr04:39871813-39875207	G19833 v2.1		1	1	0	1	0	1	1	0	1	1	1	1	0	0	0	0	0	0	0	0	0	1	0	0	1	9	12	0.75	0.25	0.375	2	13	0.153846	0.846154	0.260355	0.317678	11	25	0.44	0.56	0.4928	0.355362
Phvul.004G115600	Chr04:39931719-39934538	G19833 v2.1		1	1	1	1	1	1	1	1	1	0	1	1	1	1	1	1	1	1	1	1	0	0	1	1	0	11	12	0.916667	0.0833333	0.152778	10	13	0.769231	0.230769	0.35503	0.253904	21	25	0.84	0.16	0.2688	0.0554179
Phvul.004G117300	Chr04:40283382-40287229	G19833 v2.1		1	1	1	1	1	1	1	1	1	0	1	1	0	0	0	0	1	0	0	0	1	1	0	0	1	11	12	0.916667	0.0833333	0.152778	4	13	0.307692	0.692308	0.426036	0.289407	15	25	0.6	0.4	0.48	0.397069
Phvul.004G117350	Chr04:40322150-40327233	G19833 v2.1		1	1	1	1	1	1	1	1	1	1	1	1	0	0	0	0	0	0	0	0	0	0	0	0	0	12	12	1	0	0	0	13	0	1	0	0	12	25	0.48	0.52	0.4992	1
Phvul.004G118000	Chr04:40471600-40491179	G19833 v2.1		0	0	0	0	0	1	0	1	0	0	0	0	0	0	0	0	0	0	0	0	0	0	0	0	0	2	12	0.166667	0.833333	0.277778	0	13	0	1	0	0.138889	2	25	0.08	0.92	0.1472	0.0564614
Phvul.004G118800	Chr04:40648870-40651489	G19833 v2.1		1	1	1	1	1	1	1	1	1	1	1	1	1	1	1	1	1	1	1	0	1	1	1	1	1	12	12	1	0	0	12	13	0.923077	0.0769231	0.142012	0.0710059	24	25	0.96	0.04	0.0768	0.0754438
Phvul.004G118866	Chr04:40675941-40676411	G19833 v2.1		1	1	1	0	0	0	1	1	1	0	1	1	1	1	1	1	1	1	1	1	1	1	1	1	1	8	12	0.666667	0.333333	0.444444	13	13	1	0	0	0.222222	21	25	0.84	0.16	0.2688	0.17328
Phvul.004G118932	Chr04:40676972-40677520	G19833 v2.1		1	1	1	1	1	1	1	1	1	1	1	1	1	1	1	1	1	1	1	1	1	1	1	1	0	12	12	1	0	0	12	13	0.923077	0.0769231	0.142012	0.0710059	24	25	0.96	0.04	0.0768	0.0754438
Phvul.004G119000	Chr04:40700542-40701171	G19833 v2.1		1	1	1	1	1	1	1	1	1	1	1	1	1	1	1	1	1	1	1	1	0	1	1	1	1	12	12	1	0	0	12	13	0.923077	0.0769231	0.142012	0.0710059	24	25	0.96	0.04	0.0768	0.0754438
Phvul.004G119100	Chr04:40718283-40718789	G19833 v2.1		1	1	1	1	1	1	1	1	1	1	1	1	1	1	1	1	1	1	1	1	1	1	1	1	0	12	12	1	0	0	12	13	0.923077	0.0769231	0.142012	0.0710059	24	25	0.96	0.04	0.0768	0.0754438
Phvul.004G119800	Chr04:40879578-40888706	G19833 v2.1		1	1	1	0	1	1	1	1	1	1	1	1	1	1	1	1	1	1	1	1	1	1	1	1	1	11	12	0.916667	0.0833333	0.152778	13	13	1	0	0	0.0763889	24	25	0.96	0.04	0.0768	0.00535301
Phvul.004G121633	Chr04:41211590-41211832	G19833 v2.1		1	1	1	1	1	1	1	1	1	1	1	1	1	1	1	1	1	1	1	1	1	1	1	1	1	12	12	1	0	0	13	13	1	0	0	0	25	25	1	0	0	#DIV/0!
Phvul.004G123100	Chr04:41577220-41580050	G19833 v2.1		0	1	1	1	1	1	1	0	1	1	1	1	1	1	1	1	1	1	1	1	0	0	1	1	0	10	12	0.833333	0.166667	0.277778	10	13	0.769231	0.230769	0.35503	0.316404	20	25	0.8	0.2	0.32	0.0112385
Phvul.004G123500	Chr04:41638499-41650978	G19833 v2.1		1	1	1	0	1	1	1	0	1	0	0	1	1	1	1	1	1	1	1	1	1	1	1	1	1	8	12	0.666667	0.333333	0.444444	13	13	1	0	0	0.222222	21	25	0.84	0.16	0.2688	0.17328
Phvul.004G123800	Chr04:41770428-41774235	G19833 v2.1		1	1	0	1	1	0	1	1	1	0	1	1	1	1	1	1	1	1	1	1	1	1	1	1	1	9	12	0.75	0.25	0.375	13	13	1	0	0	0.1875	22	25	0.88	0.12	0.2112	0.112216
Phvul.004G124800	Chr04:42029451-42030783	G19833 v2.1		1	1	1	1	1	1	1	1	1	1	1	1	0	0	1	1	0	1	0	0	1	1	1	0	1	12	12	1	0	0	7	13	0.538462	0.461538	0.497041	0.248521	19	25	0.76	0.24	0.3648	0.318748
Phvul.004G124900	Chr04:42036830-42040421	G19833 v2.1		1	1	1	0	0	1	1	0	1	1	1	1	1	1	1	1	1	1	0	1	1	1	1	1	1	9	12	0.75	0.25	0.375	12	13	0.923077	0.0769231	0.142012	0.258506	21	25	0.84	0.16	0.2688	0.0382964
Phvul.004G125000	Chr04:42045940-42047972	G19833 v2.1		1	1	1	1	1	1	1	0	0	1	1	1	1	1	1	1	1	1	1	1	1	1	1	1	1	10	12	0.833333	0.166667	0.277778	13	13	1	0	0	0.138889	23	25	0.92	0.08	0.1472	0.0564614
Phvul.004G125400	Chr04:42128066-42129992	G19833 v2.1		1	1	1	1	1	1	1	1	1	1	1	0	1	1	1	1	1	1	1	1	1	1	1	1	1	11	12	0.916667	0.0833333	0.152778	13	13	1	0	0	0.0763889	24	25	0.96	0.04	0.0768	0.00535301
Phvul.004G127000	Chr04:42305839-42310570	G19833 v2.1		1	1	1	1	1	1	1	1	1	0	1	1	1	1	1	1	1	1	1	1	1	1	1	1	1	11	12	0.916667	0.0833333	0.152778	13	13	1	0	0	0.0763889	24	25	0.96	0.04	0.0768	0.00535301
Phvul.004G127300	Chr04:42332623-42334281	G19833 v2.1		0	0	1	0	0	0	0	0	0	0	1	0	1	1	1	1	1	1	1	1	1	1	1	1	1	2	12	0.166667	0.833333	0.277778	13	13	1	0	0	0.138889	15	25	0.6	0.4	0.48	0.710648
Phvul.004G129500	Chr04:42573585-42575156	G19833 v2.1		1	0	1	1	0	1	1	1	1	0	1	1	1	1	1	1	1	1	1	1	1	1	1	1	1	9	12	0.75	0.25	0.375	13	13	1	0	0	0.1875	22	25	0.88	0.12	0.2112	0.112216
Phvul.004G129700	Chr04:42595724-42598456	G19833 v2.1		1	1	0	0	1	0	1	0	1	0	1	1	1	1	1	1	1	1	1	1	1	1	1	1	1	7	12	0.583333	0.416667	0.486111	13	13	1	0	0	0.243056	20	25	0.8	0.2	0.32	0.240451
Phvul.004G130000	Chr04:42631016-42632259	G19833 v2.1		0	0	0	0	0	0	0	0	0	0	0	0	1	1	1	1	1	1	1	1	1	1	1	1	1	0	12	0	1	0	13	13	1	0	0	0	13	25	0.52	0.48	0.4992	1
Phvul.004G130200	Chr04:42659758-42660384	G19833 v2.1		1	1	1	1	1	1	1	0	1	1	1	1	1	1	1	1	1	1	1	1	1	1	1	1	1	11	12	0.916667	0.0833333	0.152778	13	13	1	0	0	0.0763889	24	25	0.96	0.04	0.0768	0.00535301
Phvul.004G130700	Chr04:42705678-42706306	G19833 v2.1		1	1	1	1	0	1	1	1	1	1	1	1	1	1	1	1	1	1	1	1	1	1	1	1	1	11	12	0.916667	0.0833333	0.152778	13	13	1	0	0	0.0763889	24	25	0.96	0.04	0.0768	0.00535301
Phvul.004G130750	Chr04:42730625-42731786	G19833 v2.1		1	1	1	1	1	1	1	1	0	0	1	1	1	1	1	1	1	1	1	1	1	1	1	1	1	10	12	0.833333	0.166667	0.277778	13	13	1	0	0	0.138889	23	25	0.92	0.08	0.1472	0.0564614
Phvul.004G130800	Chr04:42848569-42849181	G19833 v2.1		0	0	1	0	1	1	0	1	1	0	1	1	0	1	1	1	1	1	1	1	0	0	1	0	0	7	12	0.583333	0.416667	0.486111	8	13	0.615385	0.384615	0.473373	0.479742	15	25	0.6	0.4	0.48	0.000537612
Phvul.004G130900	Chr04:42863233-42864256	G19833 v2.1		1	0	1	0	0	1	1	1	0	1	1	0	1	1	1	0	1	1	1	1	1	0	1	1	1	7	12	0.583333	0.416667	0.486111	11	13	0.846154	0.153846	0.260355	0.373233	18	25	0.72	0.28	0.4032	0.0743227
Phvul.004G132200	Chr04:43014442-43018369	G19833 v2.1		1	1	1	0	1	1	1	1	1	0	1	1	1	1	1	1	1	1	1	1	1	1	1	1	1	10	12	0.833333	0.166667	0.277778	13	13	1	0	0	0.138889	23	25	0.92	0.08	0.1472	0.0564614
Phvul.004G132800	Chr04:43086111-43087387	G19833 v2.1		1	1	1	1	1	1	1	1	1	1	1	1	1	1	0	1	0	1	1	1	1	1	1	1	1	12	12	1	0	0	11	13	0.846154	0.153846	0.260355	0.130178	23	25	0.92	0.08	0.1472	0.115642
Phvul.004G133800	Chr04:43241214-43242331	G19833 v2.1		1	1	0	0	1	1	0	0	1	0	1	1	1	1	1	1	1	1	1	1	1	1	1	1	1	7	12	0.583333	0.416667	0.486111	13	13	1	0	0	0.243056	20	25	0.8	0.2	0.32	0.240451
Phvul.004G134100	Chr04:43253172-43253673	G19833 v2.1		1	1	0	0	0	1	1	1	1	1	1	0	1	1	1	1	1	1	1	1	1	1	1	1	1	8	12	0.666667	0.333333	0.444444	13	13	1	0	0	0.222222	21	25	0.84	0.16	0.2688	0.17328
Phvul.004G134400	Chr04:43302167-43305874	G19833 v2.1		1	1	1	1	1	1	1	1	1	0	0	1	1	1	1	1	1	1	1	1	1	1	1	1	1	10	12	0.833333	0.166667	0.277778	13	13	1	0	0	0.138889	23	25	0.92	0.08	0.1472	0.0564614
Phvul.004G134500	Chr04:43347374-43349608	G19833 v2.1		1	1	1	1	1	1	1	1	1	1	1	1	1	1	1	1	1	1	1	1	1	1	1	1	1	12	12	1	0	0	13	13	1	0	0	0	25	25	1	0	0	#DIV/0!
Phvul.004G134700	Chr04:43379119-43379617	G19833 v2.1		1	1	1	1	1	1	1	0	0	1	0	1	1	1	1	1	1	1	1	1	1	1	1	1	1	9	12	0.75	0.25	0.375	13	13	1	0	0	0.1875	22	25	0.88	0.12	0.2112	0.112216
Phvul.004G135100	Chr04:43429334-43436923	G19833 v2.1		1	1	1	1	1	1	1	1	1	1	1	1	0	1	1	1	0	1	1	1	0	0	0	1	0	12	12	1	0	0	7	13	0.538462	0.461538	0.497041	0.248521	19	25	0.76	0.24	0.3648	0.318748
Phvul.004G135200	Chr04:43450232-43459046	G19833 v2.1		0	0	1	1	0	1	1	0	0	1	0	0	0	1	1	1	0	1	1	1	0	0	0	1	0	5	12	0.416667	0.583333	0.486111	7	13	0.538462	0.461538	0.497041	0.491576	12	25	0.48	0.52	0.4992	0.0152719
Phvul.004G135300	Chr04:43466911-43468320	G19833 v2.1		1	1	1	1	1	1	1	1	1	1	1	1	0	1	1	1	1	1	1	1	0	1	0	1	1	12	12	1	0	0	10	13	0.769231	0.230769	0.35503	0.177515	22	25	0.88	0.12	0.2112	0.159494
Phvul.004G136800	Chr04:43645253-43645726	G19833 v2.1		1	0	1	1	1	0	1	1	1	1	1	0	1	1	1	1	1	1	1	1	1	1	1	1	1	9	12	0.75	0.25	0.375	13	13	1	0	0	0.1875	22	25	0.88	0.12	0.2112	0.112216
Phvul.004G137000	Chr04:43650506-43650787	G19833 v2.1		1	1	1	1	1	1	1	1	1	1	1	1	1	1	1	1	1	1	1	1	1	1	1	1	0	12	12	1	0	0	12	13	0.923077	0.0769231	0.142012	0.0710059	24	25	0.96	0.04	0.0768	0.0754438
Phvul.004G137800	Chr04:43722841-43723897	G19833 v2.1		1	1	1	1	1	1	1	0	1	1	1	1	1	1	1	1	1	1	1	1	1	1	1	1	1	11	12	0.916667	0.0833333	0.152778	13	13	1	0	0	0.0763889	24	25	0.96	0.04	0.0768	0.00535301
Phvul.004G138300	Chr04:43747113-43753229	G19833 v2.1		1	1	1	1	0	1	1	1	1	1	1	1	1	1	1	1	1	1	1	1	1	1	1	1	1	11	12	0.916667	0.0833333	0.152778	13	13	1	0	0	0.0763889	24	25	0.96	0.04	0.0768	0.00535301
Phvul.004G138800	Chr04:43824387-43832055	G19833 v2.1		1	1	1	1	1	1	1	1	1	1	1	1	1	1	1	1	0	1	1	1	1	1	1	1	1	12	12	1	0	0	12	13	0.923077	0.0769231	0.142012	0.0710059	24	25	0.96	0.04	0.0768	0.0754438
Phvul.004G138850	Chr04:43852503-43857830	G19833 v2.1		1	1	1	1	1	1	1	1	1	1	1	1	1	1	1	1	0	1	1	1	1	1	1	1	1	12	12	1	0	0	12	13	0.923077	0.0769231	0.142012	0.0710059	24	25	0.96	0.04	0.0768	0.0754438
Phvul.004G139700	Chr04:43948712-43952664	G19833 v2.1		0	1	0	0	1	0	1	0	1	0	0	0	0	1	0	0	0	0	0	0	0	1	0	0	0	4	12	0.333333	0.666667	0.444444	2	13	0.153846	0.846154	0.260355	0.3524	6	25	0.24	0.76	0.3648	0.0339919
Phvul.004G139800	Chr04:43966778-43970654	G19833 v2.1		1	1	0	1	1	1	1	1	1	1	1	1	0	0	0	1	1	0	1	1	1	0	1	1	1	11	12	0.916667	0.0833333	0.152778	8	13	0.615385	0.384615	0.473373	0.313075	19	25	0.76	0.24	0.3648	0.141789
Phvul.004G139900	Chr04:43979236-43989728	G19833 v2.1		0	0	1	0	1	0	1	0	0	0	1	0	0	0	0	0	0	0	0	0	0	1	0	0	0	4	12	0.333333	0.666667	0.444444	1	13	0.0769231	0.923077	0.142012	0.293228	5	25	0.2	0.8	0.32	0.0836621
Phvul.004G140000	Chr04:43981428-43983120	G19833 v2.1		0	1	0	0	1	0	1	0	1	0	1	1	0	0	0	0	0	0	0	0	0	1	0	0	0	6	12	0.5	0.5	0.5	1	13	0.0769231	0.923077	0.142012	0.321006	7	25	0.28	0.72	0.4032	0.203854
Phvul.004G140100	Chr04:43996431-44000472	G19833 v2.1		0	1	1	1	1	0	1	0	1	0	1	0	0	1	1	1	0	0	0	0	0	1	0	0	0	7	12	0.583333	0.416667	0.486111	4	13	0.307692	0.692308	0.426036	0.456073	11	25	0.44	0.56	0.4928	0.0745266
Phvul.004G140200	Chr04:44008362-44009528	G19833 v2.1		1	0	1	1	1	0	1	0	1	1	1	0	1	1	1	1	1	1	1	1	1	1	1	1	1	8	12	0.666667	0.333333	0.444444	13	13	1	0	0	0.222222	21	25	0.84	0.16	0.2688	0.17328
Phvul.004G140300	Chr04:44012270-44012789	G19833 v2.1		1	0	1	1	1	1	1	0	1	1	1	0	1	1	1	1	1	1	1	1	1	1	1	1	1	9	12	0.75	0.25	0.375	13	13	1	0	0	0.1875	22	25	0.88	0.12	0.2112	0.112216
Phvul.004G140500	Chr04:44028764-44036048	G19833 v2.1		1	1	1	1	1	1	1	1	1	1	1	1	1	0	1	1	1	1	1	1	1	1	1	1	1	12	12	1	0	0	12	13	0.923077	0.0769231	0.142012	0.0710059	24	25	0.96	0.04	0.0768	0.0754438
Phvul.004G140600	Chr04:44037798-44038896	G19833 v2.1		1	1	1	1	1	1	0	0	0	1	1	1	1	1	1	1	1	1	1	1	1	1	1	1	1	9	12	0.75	0.25	0.375	13	13	1	0	0	0.1875	22	25	0.88	0.12	0.2112	0.112216
Phvul.004G142401	Chr04:44220849-44231406	G19833 v2.1		0	1	1	0	0	1	1	1	1	1	1	1	0	1	1	0	0	1	1	1	1	0	1	0	1	9	12	0.75	0.25	0.375	8	13	0.615385	0.384615	0.473373	0.424186	17	25	0.68	0.32	0.4352	0.025307
Phvul.004G142500	Chr04:44237835-44239481	G19833 v2.1		0	1	1	1	0	1	1	1	1	1	0	1	1	1	1	0	0	0	1	1	1	0	0	0	1	9	12	0.75	0.25	0.375	7	13	0.538462	0.461538	0.497041	0.436021	16	25	0.64	0.36	0.4608	0.0537745
Phvul.004G142600	Chr04:44252672-44259888	G19833 v2.1		1	1	1	1	0	1	1	1	1	1	1	1	1	1	1	1	1	0	1	1	1	0	0	1	1	11	12	0.916667	0.0833333	0.152778	10	13	0.769231	0.230769	0.35503	0.253904	21	25	0.84	0.16	0.2688	0.0554179
Phvul.004G142700	Chr04:44291307-44298697	G19833 v2.1		1	1	1	1	1	1	1	1	1	1	0	1	1	1	1	1	1	0	1	1	1	1	0	1	1	11	12	0.916667	0.0833333	0.152778	11	13	0.846154	0.153846	0.260355	0.206566	22	25	0.88	0.12	0.2112	0.0219394
Phvul.004G144100	Chr04:44525879-44535139	G19833 v2.1		1	1	0	0	1	1	1	0	1	0	1	1	1	1	1	1	1	0	1	1	1	1	1	1	1	8	12	0.666667	0.333333	0.444444	12	13	0.923077	0.0769231	0.142012	0.293228	20	25	0.8	0.2	0.32	0.0836621
Phvul.004G144600	Chr04:44580250-44583267	G19833 v2.1		1	1	1	1	1	1	1	1	1	1	1	1	1	1	1	1	1	1	1	0	1	1	1	1	1	12	12	1	0	0	12	13	0.923077	0.0769231	0.142012	0.0710059	24	25	0.96	0.04	0.0768	0.0754438
Phvul.004G144800	Chr04:44590444-44592864	G19833 v2.1		0	1	1	1	1	1	1	1	0	1	1	1	1	1	0	1	1	1	1	0	1	1	1	1	1	10	12	0.833333	0.166667	0.277778	11	13	0.846154	0.153846	0.260355	0.269066	21	25	0.84	0.16	0.2688	-0.000991085
Phvul.004G145600	Chr04:44673486-44676660	G19833 v2.1		1	1	1	1	1	1	1	1	1	0	1	1	1	1	1	1	1	1	1	1	1	1	1	1	1	11	12	0.916667	0.0833333	0.152778	13	13	1	0	0	0.0763889	24	25	0.96	0.04	0.0768	0.00535301
Phvul.004G145701	Chr04:44683483-44685968	G19833 v2.1		0	0	1	1	1	1	1	1	1	1	0	1	1	1	1	1	1	1	1	1	1	1	1	1	1	9	12	0.75	0.25	0.375	13	13	1	0	0	0.1875	22	25	0.88	0.12	0.2112	0.112216
Phvul.004G147300	Chr04:44887201-44889876	G19833 v2.1		1	0	0	0	1	0	0	0	0	0	0	0	1	1	1	1	1	1	1	1	1	1	1	1	1	2	12	0.166667	0.833333	0.277778	13	13	1	0	0	0.138889	15	25	0.6	0.4	0.48	0.710648
Phvul.004G147900	Chr04:44949999-44951710	G19833 v2.1		1	0	0	0	0	0	0	0	0	1	0	0	1	1	1	1	0	1	1	1	1	1	1	1	1	2	12	0.166667	0.833333	0.277778	12	13	0.923077	0.0769231	0.142012	0.209895	14	25	0.56	0.44	0.4928	0.574077
Phvul.004G148800	Chr04:45078688-45079308	G19833 v2.1		1	1	1	1	1	1	1	1	1	1	1	1	0	1	1	1	1	1	1	1	1	1	1	1	0	12	12	1	0	0	11	13	0.846154	0.153846	0.260355	0.130178	23	25	0.92	0.08	0.1472	0.115642
Phvul.004G148900	Chr04:45082491-45083114	G19833 v2.1		1	1	1	1	1	1	1	1	1	1	1	1	0	0	0	0	0	1	0	0	0	0	0	0	1	12	12	1	0	0	2	13	0.153846	0.846154	0.260355	0.130178	14	25	0.56	0.44	0.4928	0.735841
Phvul.004G149100	Chr04:45103189-45105939	G19833 v2.1		1	1	1	1	1	1	1	1	1	1	1	1	1	1	1	1	1	1	1	1	1	1	1	1	1	12	12	1	0	0	13	13	1	0	0	0	25	25	1	0	0	#DIV/0!
Phvul.004G149301	Chr04:45129212-45131130	G19833 v2.1		1	1	0	1	1	1	1	1	1	0	1	1	0	1	0	1	1	0	0	1	0	1	1	0	0	10	12	0.833333	0.166667	0.277778	6	13	0.461538	0.538462	0.497041	0.38741	16	25	0.64	0.36	0.4608	0.159267
Phvul.004G149400	Chr04:45131310-45134898	G19833 v2.1		1	1	1	1	1	1	1	1	1	1	1	1	1	1	1	1	1	1	1	1	1	1	1	1	1	12	12	1	0	0	13	13	1	0	0	0	25	25	1	0	0	#DIV/0!
Phvul.004G149600	Chr04:45151091-45153114	G19833 v2.1		1	1	1	1	1	1	1	1	1	1	1	1	1	0	0	0	1	0	0	1	1	1	0	0	1	12	12	1	0	0	6	13	0.461538	0.538462	0.497041	0.248521	18	25	0.72	0.28	0.4032	0.383629
Phvul.004G149900	Chr04:45165804-45170922	G19833 v2.1		1	1	1	1	1	1	1	1	1	1	1	1	0	0	0	0	1	0	0	0	0	1	0	0	1	12	12	1	0	0	3	13	0.230769	0.769231	0.35503	0.177515	15	25	0.6	0.4	0.48	0.630178
Phvul.004G150200	Chr04:45215407-45218238	G19833 v2.1		0	1	1	1	1	1	1	1	1	1	1	1	1	1	1	1	1	1	1	1	1	1	1	1	1	11	12	0.916667	0.0833333	0.152778	13	13	1	0	0	0.0763889	24	25	0.96	0.04	0.0768	0.00535301
Phvul.004G150400	Chr04:45224417-45225100	G19833 v2.1		1	1	1	1	1	1	1	0	1	1	1	1	1	1	1	1	1	1	1	1	1	1	1	1	1	11	12	0.916667	0.0833333	0.152778	13	13	1	0	0	0.0763889	24	25	0.96	0.04	0.0768	0.00535301
Phvul.004G150700	Chr04:45274947-45276477	G19833 v2.1		1	1	1	1	1	1	1	1	1	1	1	1	1	0	0	1	1	1	1	0	1	1	0	1	1	12	12	1	0	0	9	13	0.692308	0.307692	0.426036	0.213018	21	25	0.84	0.16	0.2688	0.207523
Phvul.004G150900	Chr04:45286729-45292805	G19833 v2.1		1	1	1	1	1	1	1	0	1	1	1	1	1	1	1	1	1	1	1	1	1	1	1	1	1	11	12	0.916667	0.0833333	0.152778	13	13	1	0	0	0.0763889	24	25	0.96	0.04	0.0768	0.00535301
Phvul.004G151000	Chr04:45294720-45295115	G19833 v2.1		1	1	1	1	1	1	1	1	1	1	1	1	1	1	1	1	1	1	1	0	1	1	1	1	0	12	12	1	0	0	11	13	0.846154	0.153846	0.260355	0.130178	23	25	0.92	0.08	0.1472	0.115642
Phvul.004G151700	Chr04:45444481-45449220	G19833 v2.1		1	1	1	1	1	1	1	1	1	1	1	1	1	1	1	1	1	0	0	1	1	1	0	0	0	12	12	1	0	0	8	13	0.615385	0.384615	0.473373	0.236686	20	25	0.8	0.2	0.32	0.260355
Phvul.004G152301	Chr04:45501210-45502833	G19833 v2.1		1	1	1	1	1	1	1	1	1	1	1	1	1	1	1	1	1	1	1	1	1	1	1	1	0	12	12	1	0	0	12	13	0.923077	0.0769231	0.142012	0.0710059	24	25	0.96	0.04	0.0768	0.0754438
Phvul.004G153028	Chr04:45567840-45569043	G19833 v2.1		1	1	1	1	1	1	1	1	1	1	1	1	1	0	0	0	1	0	0	0	1	1	1	1	0	12	12	1	0	0	6	13	0.461538	0.538462	0.497041	0.248521	18	25	0.72	0.28	0.4032	0.383629
Phvul.004G153042	Chr04:45586421-45586850	G19833 v2.1		1	1	1	1	1	1	1	1	1	1	1	1	1	1	0	1	0	1	1	0	1	1	1	1	1	12	12	1	0	0	10	13	0.769231	0.230769	0.35503	0.177515	22	25	0.88	0.12	0.2112	0.159494
Phvul.004G153056	Chr04:45591103-45591563	G19833 v2.1		1	1	1	1	1	1	1	1	1	1	1	1	1	1	0	1	0	1	1	0	1	1	1	1	1	12	12	1	0	0	10	13	0.769231	0.230769	0.35503	0.177515	22	25	0.88	0.12	0.2112	0.159494
Phvul.004G153070	Chr04:45601120-45601682	G19833 v2.1		0	1	0	1	1	1	0	1	1	1	1	1	1	1	1	1	1	1	1	1	1	1	1	1	1	9	12	0.75	0.25	0.375	13	13	1	0	0	0.1875	22	25	0.88	0.12	0.2112	0.112216
Phvul.004G153084	Chr04:45610789-45611912	G19833 v2.1		1	1	0	1	1	1	0	1	1	1	1	1	1	1	1	1	1	1	1	1	1	1	1	1	1	10	12	0.833333	0.166667	0.277778	13	13	1	0	0	0.138889	23	25	0.92	0.08	0.1472	0.0564614
Phvul.004G153100	Chr04:45641488-45643791	G19833 v2.1		0	1	1	1	1	1	1	1	1	1	1	1	0	1	1	1	1	1	1	1	1	1	0	1	1	11	12	0.916667	0.0833333	0.152778	11	13	0.846154	0.153846	0.260355	0.206566	22	25	0.88	0.12	0.2112	0.0219394
Phvul.004G153201	Chr04:45651239-45651571	G19833 v2.1		1	1	1	1	1	1	1	1	1	1	1	1	1	1	1	1	0	1	1	1	1	1	1	1	0	12	12	1	0	0	11	13	0.846154	0.153846	0.260355	0.130178	23	25	0.92	0.08	0.1472	0.115642
Phvul.004G153800	Chr04:45748899-45749691	G19833 v2.1		1	1	1	1	1	1	1	1	1	1	1	1	1	1	1	1	1	1	1	1	1	1	1	1	0	12	12	1	0	0	12	13	0.923077	0.0769231	0.142012	0.0710059	24	25	0.96	0.04	0.0768	0.0754438
Phvul.004G154700	Chr04:45826948-45827850	G19833 v2.1		1	1	1	1	1	1	1	1	1	1	1	1	0	1	1	1	1	1	1	1	1	1	1	0	1	12	12	1	0	0	11	13	0.846154	0.153846	0.260355	0.130178	23	25	0.92	0.08	0.1472	0.115642
Phvul.004G154900	Chr04:45841644-45850658	G19833 v2.1		1	1	1	1	1	1	1	1	0	1	1	1	1	0	0	0	1	0	0	0	1	0	1	1	1	11	12	0.916667	0.0833333	0.152778	6	13	0.461538	0.538462	0.497041	0.32491	17	25	0.68	0.32	0.4352	0.253425
Phvul.004G154950	Chr04:45861291-45861948	G19833 v2.1		1	1	1	1	1	1	1	1	1	1	1	1	1	0	0	0	1	0	0	0	1	1	1	1	0	12	12	1	0	0	6	13	0.461538	0.538462	0.497041	0.248521	18	25	0.72	0.28	0.4032	0.383629
Phvul.004G155000	Chr04:45863239-45870041	G19833 v2.1		1	1	0	1	1	0	0	1	1	0	1	1	1	0	0	0	1	0	0	0	1	0	1	1	0	8	12	0.666667	0.333333	0.444444	5	13	0.384615	0.615385	0.473373	0.458909	13	25	0.52	0.48	0.4992	0.0807119
Phvul.004G155100	Chr04:45875032-45876120	G19833 v2.1		1	1	0	1	0	1	0	0	0	1	1	1	1	0	0	0	1	0	0	0	1	0	1	1	0	7	12	0.583333	0.416667	0.486111	5	13	0.384615	0.615385	0.473373	0.479742	12	25	0.48	0.52	0.4992	0.0389785
Phvul.004G155201	Chr04:45879163-45882293	G19833 v2.1		1	1	0	0	0	1	0	0	0	1	1	1	1	0	0	0	1	0	0	0	1	0	1	1	0	6	12	0.5	0.5	0.5	5	13	0.384615	0.615385	0.473373	0.486686	11	25	0.44	0.56	0.4928	0.0124059
Phvul.004G155300	Chr04:45893210-45902366	G19833 v2.1		1	1	0	0	0	0	0	0	0	1	1	1	1	0	0	0	1	0	0	0	1	0	1	1	0	5	12	0.416667	0.583333	0.486111	5	13	0.384615	0.615385	0.473373	0.479742	10	25	0.4	0.6	0.48	0.000537612
Phvul.004G155400	Chr04:45905789-45912441	G19833 v2.1		1	1	0	1	0	1	0	1	1	1	1	1	1	0	1	0	1	1	0	0	1	0	1	1	0	9	12	0.75	0.25	0.375	7	13	0.538462	0.461538	0.497041	0.436021	16	25	0.64	0.36	0.4608	0.0537745
Phvul.004G155500	Chr04:45914263-45920702	G19833 v2.1		1	1	1	1	1	1	0	1	1	1	1	1	1	1	1	1	1	1	1	1	1	1	1	1	1	11	12	0.916667	0.0833333	0.152778	13	13	1	0	0	0.0763889	24	25	0.96	0.04	0.0768	0.00535301
Phvul.004G155600	Chr04:45939190-45943921	G19833 v2.1		1	1	1	1	1	1	1	1	1	1	1	1	1	0	0	0	1	1	0	1	1	0	0	0	0	12	12	1	0	0	5	13	0.384615	0.615385	0.473373	0.236686	17	25	0.68	0.32	0.4352	0.456143
Phvul.004G155800	Chr04:45955707-45960860	G19833 v2.1		1	0	0	0	0	0	0	0	0	0	0	1	0	0	0	0	0	1	1	0	0	0	0	0	0	2	12	0.166667	0.833333	0.277778	2	13	0.153846	0.846154	0.260355	0.269066	4	25	0.16	0.84	0.2688	-0.000991085
Phvul.004G155900	Chr04:45971520-45975965	G19833 v2.1		1	1	1	0	1	1	1	1	1	1	1	1	0	1	1	1	1	1	1	1	1	1	1	1	1	11	12	0.916667	0.0833333	0.152778	12	13	0.923077	0.0769231	0.142012	0.147395	23	25	0.92	0.08	0.1472	-0.00132341
Phvul.004G157101	Chr04:46176845-46178486	G19833 v2.1		1	1	0	1	1	0	0	1	1	1	1	1	1	1	1	1	1	1	1	1	1	1	1	1	1	9	12	0.75	0.25	0.375	13	13	1	0	0	0.1875	22	25	0.88	0.12	0.2112	0.112216
Phvul.004G157200	Chr04:46180796-46182623	G19833 v2.1		1	1	1	1	1	1	1	1	1	1	1	1	1	1	1	1	1	1	1	1	1	1	1	1	1	12	12	1	0	0	13	13	1	0	0	0	25	25	1	0	0	#DIV/0!
Phvul.004G157300	Chr04:46185294-46188957	G19833 v2.1		1	0	0	1	0	1	0	1	0	0	1	0	1	0	0	0	1	1	0	0	1	1	0	0	1	5	12	0.416667	0.583333	0.486111	6	13	0.461538	0.538462	0.497041	0.491576	11	25	0.44	0.56	0.4928	0.00248323
Phvul.004G157800	Chr04:46211596-46218724	G19833 v2.1		1	1	1	1	1	1	1	1	1	1	1	1	1	0	0	1	1	1	1	1	1	1	1	0	1	12	12	1	0	0	10	13	0.769231	0.230769	0.35503	0.177515	22	25	0.88	0.12	0.2112	0.159494
Phvul.004G158000	Chr04:46239426-46240567	G19833 v2.1		1	1	1	1	1	0	1	1	1	1	1	1	0	1	0	1	0	1	1	1	1	1	1	1	1	11	12	0.916667	0.0833333	0.152778	10	13	0.769231	0.230769	0.35503	0.253904	21	25	0.84	0.16	0.2688	0.0554179
Phvul.004G158800	Chr04:46286743-46287522	G19833 v2.1		1	1	1	1	1	1	1	1	1	1	1	1	1	1	1	1	1	1	1	1	1	1	1	1	1	12	12	1	0	0	13	13	1	0	0	0	25	25	1	0	0	#DIV/0!
Phvul.004G159600	Chr04:46371607-46374518	G19833 v2.1		1	1	1	1	1	1	1	1	1	0	1	1	1	1	1	1	1	1	1	1	1	1	1	1	1	11	12	0.916667	0.0833333	0.152778	13	13	1	0	0	0.0763889	24	25	0.96	0.04	0.0768	0.00535301
Phvul.004G159700	Chr04:46379041-46379757	G19833 v2.1		1	1	1	1	1	1	1	1	1	1	1	1	1	1	1	1	1	1	1	1	1	1	1	1	1	12	12	1	0	0	13	13	1	0	0	0	25	25	1	0	0	#DIV/0!
Phvul.004G159800	Chr04:46385695-46388249	G19833 v2.1		1	1	0	1	1	1	1	1	1	1	1	1	1	1	1	1	1	1	1	1	1	1	1	1	1	11	12	0.916667	0.0833333	0.152778	13	13	1	0	0	0.0763889	24	25	0.96	0.04	0.0768	0.00535301
Phvul.004G161100	Chr04:46543878-46550547	G19833 v2.1		1	1	1	1	1	1	1	1	1	1	1	1	1	1	1	1	1	1	1	1	1	1	1	1	1	12	12	1	0	0	13	13	1	0	0	0	25	25	1	0	0	#DIV/0!
Phvul.004G161700	Chr04:46639535-46640270	G19833 v2.1		1	1	1	1	1	1	1	1	0	1	1	0	1	1	1	1	1	1	1	1	1	1	1	1	1	10	12	0.833333	0.166667	0.277778	13	13	1	0	0	0.138889	23	25	0.92	0.08	0.1472	0.0564614
Phvul.004G162100	Chr04:46667758-46668500	G19833 v2.1		1	1	1	1	1	1	1	1	1	0	1	1	1	1	1	1	1	1	1	1	1	1	1	1	1	11	12	0.916667	0.0833333	0.152778	13	13	1	0	0	0.0763889	24	25	0.96	0.04	0.0768	0.00535301
Phvul.004G162400	Chr04:46689380-46689700	G19833 v2.1		1	1	1	1	1	1	1	1	1	1	1	1	1	1	1	1	1	1	1	1	1	1	1	1	1	12	12	1	0	0	13	13	1	0	0	0	25	25	1	0	0	#DIV/0!
Phvul.004G162500	Chr04:46694709-46695773	G19833 v2.1		1	0	1	1	0	0	1	1	1	0	1	0	1	1	1	1	1	0	1	1	1	1	1	1	1	7	12	0.583333	0.416667	0.486111	12	13	0.923077	0.0769231	0.142012	0.314061	19	25	0.76	0.24	0.3648	0.139086
Phvul.004G162800	Chr04:46712175-46712429	G19833 v2.1		1	1	1	1	1	1	1	1	1	1	1	1	1	1	1	1	1	1	1	1	1	1	1	1	1	12	12	1	0	0	13	13	1	0	0	0	25	25	1	0	0	#DIV/0!
Phvul.004G164200	Chr04:46853598-46854880	G19833 v2.1		1	1	1	1	1	1	1	1	1	0	1	1	1	1	1	1	1	1	1	1	1	1	1	1	1	11	12	0.916667	0.0833333	0.152778	13	13	1	0	0	0.0763889	24	25	0.96	0.04	0.0768	0.00535301
Phvul.004G164300	Chr04:46857017-46861611	G19833 v2.1		1	0	0	0	0	0	1	1	1	0	1	0	1	1	1	1	1	1	1	1	1	1	1	1	1	5	12	0.416667	0.583333	0.486111	13	13	1	0	0	0.243056	18	25	0.72	0.28	0.4032	0.397184
Phvul.004G164350	Chr04:46857318-46858361	G19833 v2.1		1	1	1	0	1	0	1	1	1	1	1	0	1	1	1	1	1	1	1	1	1	1	1	1	1	9	12	0.75	0.25	0.375	13	13	1	0	0	0.1875	22	25	0.88	0.12	0.2112	0.112216
Phvul.004G164400	Chr04:46864495-46865475	G19833 v2.1		0	0	1	1	0	1	0	1	1	1	1	1	1	1	1	1	1	1	1	1	1	1	1	0	1	8	12	0.666667	0.333333	0.444444	12	13	0.923077	0.0769231	0.142012	0.293228	20	25	0.8	0.2	0.32	0.0836621
Phvul.004G165266	Chr04:46949006-46951252	G19833 v2.1		1	1	1	0	1	1	1	1	1	1	1	1	1	1	1	1	1	1	1	1	1	1	1	1	1	11	12	0.916667	0.0833333	0.152778	13	13	1	0	0	0.0763889	24	25	0.96	0.04	0.0768	0.00535301
Phvul.004G165400	Chr04:46953978-46957925	G19833 v2.1		1	1	1	0	1	1	1	1	1	0	1	1	1	1	1	1	1	1	1	1	1	1	1	1	1	10	12	0.833333	0.166667	0.277778	13	13	1	0	0	0.138889	23	25	0.92	0.08	0.1472	0.0564614
Phvul.004G166500	Chr04:47055514-47056449	G19833 v2.1		1	1	1	1	1	1	1	1	1	1	0	1	1	1	1	1	1	1	1	1	1	1	1	1	1	11	12	0.916667	0.0833333	0.152778	13	13	1	0	0	0.0763889	24	25	0.96	0.04	0.0768	0.00535301
Phvul.004G166600	Chr04:47058280-47059173	G19833 v2.1		1	1	0	1	1	1	1	1	1	0	1	1	1	1	1	0	1	1	1	1	1	1	0	1	1	10	12	0.833333	0.166667	0.277778	11	13	0.846154	0.153846	0.260355	0.269066	21	25	0.84	0.16	0.2688	-0.000991085
Phvul.004G166650	Chr04:47063204-47065699	G19833 v2.1		1	1	1	1	1	1	1	1	0	1	1	0	0	1	1	1	1	1	1	1	1	1	1	1	1	10	12	0.833333	0.166667	0.277778	12	13	0.923077	0.0769231	0.142012	0.209895	22	25	0.88	0.12	0.2112	0.0061799
Phvul.004G166700	Chr04:47067659-47069158	G19833 v2.1		1	1	1	1	1	1	1	1	1	1	1	1	1	1	1	1	1	1	1	0	1	1	1	1	1	12	12	1	0	0	12	13	0.923077	0.0769231	0.142012	0.0710059	24	25	0.96	0.04	0.0768	0.0754438
Phvul.004G166800	Chr04:47077119-47078328	G19833 v2.1		0	1	1	1	1	1	0	1	1	1	1	1	1	0	1	1	0	1	1	0	1	1	1	1	1	10	12	0.833333	0.166667	0.277778	10	13	0.769231	0.230769	0.35503	0.316404	20	25	0.8	0.2	0.32	0.0112385
Phvul.004G166900	Chr04:47083219-47085065	G19833 v2.1		1	1	0	1	1	1	1	1	1	1	1	1	1	1	1	1	1	0	1	1	1	0	1	1	1	11	12	0.916667	0.0833333	0.152778	11	13	0.846154	0.153846	0.260355	0.206566	22	25	0.88	0.12	0.2112	0.0219394
Phvul.004G167000	Chr04:47088276-47089225	G19833 v2.1		1	1	0	1	1	1	1	1	1	1	1	1	1	1	1	1	1	0	1	1	1	0	1	1	1	11	12	0.916667	0.0833333	0.152778	11	13	0.846154	0.153846	0.260355	0.206566	22	25	0.88	0.12	0.2112	0.0219394
Phvul.004G167066	Chr04:47093732-47094151	G19833 v2.1		1	1	0	1	1	1	1	1	1	1	0	1	1	0	1	1	0	0	1	0	1	0	1	1	1	10	12	0.833333	0.166667	0.277778	8	13	0.615385	0.384615	0.473373	0.375575	18	25	0.72	0.28	0.4032	0.0685137
Phvul.004G167132	Chr04:47094184-47094615	G19833 v2.1		1	1	0	1	1	1	1	1	1	1	1	1	1	1	1	1	1	0	1	1	1	0	1	1	1	11	12	0.916667	0.0833333	0.152778	11	13	0.846154	0.153846	0.260355	0.206566	22	25	0.88	0.12	0.2112	0.0219394
Phvul.004G167200	Chr04:47098914-47099804	G19833 v2.1		1	1	1	1	1	1	1	1	1	1	1	1	1	0	1	1	0	1	1	0	1	0	1	1	1	12	12	1	0	0	9	13	0.692308	0.307692	0.426036	0.213018	21	25	0.84	0.16	0.2688	0.207523
Phvul.004G167301	Chr04:47104586-47106223	G19833 v2.1		1	1	1	1	1	1	1	1	1	1	1	1	1	1	1	1	1	1	1	1	1	0	1	1	1	12	12	1	0	0	12	13	0.923077	0.0769231	0.142012	0.0710059	24	25	0.96	0.04	0.0768	0.0754438
Phvul.004G167400	Chr04:47116816-47118032	G19833 v2.1		1	1	1	1	1	1	1	1	1	1	1	1	1	1	1	1	1	1	1	1	1	0	1	1	1	12	12	1	0	0	12	13	0.923077	0.0769231	0.142012	0.0710059	24	25	0.96	0.04	0.0768	0.0754438
Phvul.004G167500	Chr04:47119785-47120948	G19833 v2.1		1	1	1	1	0	1	1	0	1	1	1	1	1	1	1	1	1	1	0	1	1	0	1	1	1	10	12	0.833333	0.166667	0.277778	11	13	0.846154	0.153846	0.260355	0.269066	21	25	0.84	0.16	0.2688	-0.000991085
Phvul.004G167600	Chr04:47136413-47137841	G19833 v2.1		1	1	0	0	0	1	1	1	0	1	1	1	0	1	1	1	0	1	0	1	0	0	1	1	0	8	12	0.666667	0.333333	0.444444	7	13	0.538462	0.461538	0.497041	0.470743	15	25	0.6	0.4	0.48	0.0192856
Phvul.004G167700	Chr04:47147812-47148826	G19833 v2.1		1	1	0	1	0	1	0	1	1	1	1	1	0	1	1	1	0	0	0	1	0	0	1	1	0	9	12	0.75	0.25	0.375	6	13	0.461538	0.538462	0.497041	0.436021	15	25	0.6	0.4	0.48	0.0916235
Phvul.004G167750	Chr04:47155922-47156894	G19833 v2.1		1	0	0	0	0	1	0	1	0	1	0	0	0	1	1	1	0	0	0	1	0	0	1	1	0	4	12	0.333333	0.666667	0.444444	6	13	0.461538	0.538462	0.497041	0.470743	10	25	0.4	0.6	0.48	0.0192856
Phvul.004G167800	Chr04:47163221-47164147	G19833 v2.1		1	1	1	1	1	1	1	1	1	1	1	1	0	1	1	1	1	1	1	1	1	0	1	1	1	12	12	1	0	0	11	13	0.846154	0.153846	0.260355	0.130178	23	25	0.92	0.08	0.1472	0.115642
Phvul.004G167900	Chr04:47168582-47169496	G19833 v2.1		1	1	0	1	1	1	1	0	1	0	1	1	0	1	1	1	0	0	0	1	0	0	1	1	0	9	12	0.75	0.25	0.375	6	13	0.461538	0.538462	0.497041	0.436021	15	25	0.6	0.4	0.48	0.0916235
Phvul.004G168900	Chr04:47236808-47237413	G19833 v2.1		1	1	1	1	1	1	1	1	1	1	1	1	1	1	1	1	0	1	1	1	1	1	1	1	1	12	12	1	0	0	12	13	0.923077	0.0769231	0.142012	0.0710059	24	25	0.96	0.04	0.0768	0.0754438
Phvul.004G169000	Chr04:47241177-47244740	G19833 v2.1		1	1	0	0	1	1	0	1	1	0	1	1	1	0	0	0	0	0	1	1	1	1	1	1	1	8	12	0.666667	0.333333	0.444444	8	13	0.615385	0.384615	0.473373	0.458909	16	25	0.64	0.36	0.4608	0.00410457
Phvul.004G169700	Chr04:47300767-47304116	G19833 v2.1		1	1	1	1	1	1	1	1	1	1	1	1	1	1	1	1	1	1	1	1	1	1	1	1	1	12	12	1	0	0	13	13	1	0	0	0	25	25	1	0	0	#DIV/0!
Phvul.004G169800	Chr04:47315376-47316539	G19833 v2.1		1	1	1	1	1	1	1	1	1	1	1	1	1	1	1	1	1	1	1	1	1	1	1	1	1	12	12	1	0	0	13	13	1	0	0	0	25	25	1	0	0	#DIV/0!
Phvul.004G170100	Chr04:47364091-47364735	G19833 v2.1		1	1	1	1	1	1	1	1	1	1	1	1	1	0	1	1	1	1	1	1	1	1	1	1	1	12	12	1	0	0	12	13	0.923077	0.0769231	0.142012	0.0710059	24	25	0.96	0.04	0.0768	0.0754438
Phvul.004G170400	Chr04:47401455-47404678	G19833 v2.1		1	1	1	1	1	1	1	1	1	1	0	1	1	1	1	1	1	1	1	1	1	1	1	1	1	11	12	0.916667	0.0833333	0.152778	13	13	1	0	0	0.0763889	24	25	0.96	0.04	0.0768	0.00535301
Phvul.004G170500	Chr04:47406076-47409727	G19833 v2.1		1	1	0	1	1	1	1	1	1	1	1	0	1	1	1	1	1	1	1	1	1	1	1	1	1	10	12	0.833333	0.166667	0.277778	13	13	1	0	0	0.138889	23	25	0.92	0.08	0.1472	0.0564614
Phvul.004G171400	Chr04:47476793-47477627	G19833 v2.1		1	1	1	1	1	1	1	1	1	1	1	1	1	1	1	1	1	1	1	1	1	1	1	1	1	12	12	1	0	0	13	13	1	0	0	0	25	25	1	0	0	#DIV/0!
Phvul.004G172400	Chr04:47530353-47531851	G19833 v2.1		1	1	1	1	1	1	1	1	1	1	1	1	0	0	0	0	0	0	1	0	1	1	0	0	1	12	12	1	0	0	4	13	0.307692	0.692308	0.426036	0.213018	16	25	0.64	0.36	0.4608	0.537722
Phvul.004G172600	Chr04:47542008-47544873	G19833 v2.1		1	1	1	0	1	1	1	1	1	0	1	1	0	0	0	0	0	0	1	0	1	0	0	0	1	10	12	0.833333	0.166667	0.277778	3	13	0.230769	0.769231	0.35503	0.316404	13	25	0.52	0.48	0.4992	0.366179
Phvul.004G172800	Chr04:47548820-47549979	G19833 v2.1		1	1	1	1	1	1	1	1	1	1	1	1	0	0	0	0	0	0	1	0	1	0	0	0	1	12	12	1	0	0	3	13	0.230769	0.769231	0.35503	0.177515	15	25	0.6	0.4	0.48	0.630178
Phvul.004G173101	Chr04:47558902-47559718	G19833 v2.1		1	1	1	1	1	1	1	1	1	1	1	1	1	1	1	1	1	1	1	1	1	1	1	1	0	12	12	1	0	0	12	13	0.923077	0.0769231	0.142012	0.0710059	24	25	0.96	0.04	0.0768	0.0754438
Phvul.004G173700	Chr04:47623203-47628898	G19833 v2.1		1	1	1	1	1	1	1	1	1	1	1	1	1	1	1	1	1	1	1	1	1	1	1	1	1	12	12	1	0	0	13	13	1	0	0	0	25	25	1	0	0	#DIV/0!
Phvul.004G174400	Chr04:47695525-47697033	G19833 v2.1		1	1	1	0	1	0	0	1	1	1	1	1	1	1	1	1	1	1	1	1	1	1	1	1	1	9	12	0.75	0.25	0.375	13	13	1	0	0	0.1875	22	25	0.88	0.12	0.2112	0.112216
Phvul.004G174600	Chr04:47707869-47709311	G19833 v2.1		1	1	1	1	1	0	1	1	1	1	0	0	1	1	1	1	1	1	1	1	1	1	1	1	1	9	12	0.75	0.25	0.375	13	13	1	0	0	0.1875	22	25	0.88	0.12	0.2112	0.112216
Phvul.004G175600	Chr04:47835138-47837083	G19833 v2.1		1	1	0	1	1	0	1	0	1	1	1	0	1	1	1	1	1	1	1	1	1	1	1	1	1	8	12	0.666667	0.333333	0.444444	13	13	1	0	0	0.222222	21	25	0.84	0.16	0.2688	0.17328
Phvul.004G176600	Chr04:47923574-47924179	G19833 v2.1		1	1	1	1	1	1	1	1	1	1	1	1	1	1	1	1	1	1	1	1	1	1	1	1	0	12	12	1	0	0	12	13	0.923077	0.0769231	0.142012	0.0710059	24	25	0.96	0.04	0.0768	0.0754438
Phvul.004G176800	Chr04:47930521-47931380	G19833 v2.1		1	1	0	0	0	0	0	0	0	1	0	0	1	1	1	1	1	1	0	1	0	0	1	1	0	3	12	0.25	0.75	0.375	9	13	0.692308	0.307692	0.426036	0.400518	12	25	0.48	0.52	0.4992	0.197681
Phvul.004G177000	Chr04:47933885-47937223	G19833 v2.1		1	1	1	0	1	1	1	1	1	1	1	1	1	1	1	1	1	1	0	1	0	0	1	1	1	11	12	0.916667	0.0833333	0.152778	10	13	0.769231	0.230769	0.35503	0.253904	21	25	0.84	0.16	0.2688	0.0554179
Phvul.004G177200	Chr04:47943538-47946673	G19833 v2.1		1	1	1	0	1	1	1	1	1	1	1	1	1	1	1	1	1	1	0	1	0	1	1	1	1	11	12	0.916667	0.0833333	0.152778	11	13	0.846154	0.153846	0.260355	0.206566	22	25	0.88	0.12	0.2112	0.0219394
Phvul.004G177300	Chr04:47949519-47951983	G19833 v2.1		1	1	1	1	1	1	1	1	1	1	1	1	1	1	1	1	1	0	1	1	1	1	1	1	1	12	12	1	0	0	12	13	0.923077	0.0769231	0.142012	0.0710059	24	25	0.96	0.04	0.0768	0.0754438
Phvul.004G177400	Chr04:47957270-47958545	G19833 v2.1		1	1	1	1	1	1	1	1	1	1	0	0	1	1	1	1	1	1	1	1	1	1	1	1	1	10	12	0.833333	0.166667	0.277778	13	13	1	0	0	0.138889	23	25	0.92	0.08	0.1472	0.0564614
Phvul.005G004600	Chr05:371037-372630	G19833 v2.1		1	1	1	1	1	1	1	1	1	1	1	1	1	1	1	1	1	0	1	1	1	1	1	1	1	12	12	1	0	0	12	13	0.923077	0.0769231	0.142012	0.0710059	24	25	0.96	0.04	0.0768	0.0754438
Phvul.005G005400	Chr05:435376-441968	G19833 v2.1		1	1	1	1	1	1	1	1	1	1	1	1	1	1	1	0	1	1	1	1	1	1	0	1	1	12	12	1	0	0	11	13	0.846154	0.153846	0.260355	0.130178	23	25	0.92	0.08	0.1472	0.115642
Phvul.005G005500	Chr05:445357-447636	G19833 v2.1		1	1	1	1	1	1	1	1	1	1	0	1	1	1	1	1	1	1	1	1	1	1	1	1	1	11	12	0.916667	0.0833333	0.152778	13	13	1	0	0	0.0763889	24	25	0.96	0.04	0.0768	0.00535301
Phvul.005G005600	Chr05:451528-457448	G19833 v2.1		1	1	0	1	0	1	1	1	1	1	1	0	1	1	1	1	1	1	1	1	1	1	1	1	1	9	12	0.75	0.25	0.375	13	13	1	0	0	0.1875	22	25	0.88	0.12	0.2112	0.112216
Phvul.005G006300	Chr05:522660-524583	G19833 v2.1		1	1	1	1	1	1	1	1	1	1	1	1	0	1	1	0	0	1	1	0	1	1	0	1	0	12	12	1	0	0	7	13	0.538462	0.461538	0.497041	0.248521	19	25	0.76	0.24	0.3648	0.318748
Phvul.005G006800	Chr05:569854-570576	G19833 v2.1		1	1	1	1	1	1	1	1	1	1	1	1	1	1	1	1	1	1	1	1	1	1	1	1	1	12	12	1	0	0	13	13	1	0	0	0	25	25	1	0	0	#DIV/0!
Phvul.005G006900	Chr05:571839-575049	G19833 v2.1		1	1	1	1	1	1	1	1	1	1	1	1	0	0	1	0	0	0	0	0	0	1	0	0	0	12	12	1	0	0	2	13	0.153846	0.846154	0.260355	0.130178	14	25	0.56	0.44	0.4928	0.735841
Phvul.005G007000	Chr05:576958-579658	G19833 v2.1		1	1	1	1	1	1	1	1	1	1	1	1	0	1	0	0	1	0	1	0	0	1	0	0	0	12	12	1	0	0	4	13	0.307692	0.692308	0.426036	0.213018	16	25	0.64	0.36	0.4608	0.537722
Phvul.005G007200	Chr05:588339-590099	G19833 v2.1		1	1	1	1	1	1	1	1	1	1	0	1	1	1	1	1	1	1	1	1	1	1	1	1	1	11	12	0.916667	0.0833333	0.152778	13	13	1	0	0	0.0763889	24	25	0.96	0.04	0.0768	0.00535301
Phvul.005G007300	Chr05:596253-596720	G19833 v2.1		1	1	1	1	1	1	1	1	1	1	1	1	1	1	1	1	0	1	1	1	1	1	0	1	1	12	12	1	0	0	11	13	0.846154	0.153846	0.260355	0.130178	23	25	0.92	0.08	0.1472	0.115642
Phvul.005G007400	Chr05:608469-608936	G19833 v2.1		1	1	1	1	1	1	1	1	0	1	1	1	1	1	1	1	1	1	1	1	1	1	1	1	1	11	12	0.916667	0.0833333	0.152778	13	13	1	0	0	0.0763889	24	25	0.96	0.04	0.0768	0.00535301
Phvul.005G007500	Chr05:614712-615181	G19833 v2.1		1	1	1	1	1	1	0	0	1	1	1	0	0	0	0	0	0	0	0	0	0	1	0	0	0	9	12	0.75	0.25	0.375	1	13	0.0769231	0.923077	0.142012	0.258506	10	25	0.4	0.6	0.48	0.461446
Phvul.005G007700	Chr05:652182-652808	G19833 v2.1		0	1	1	1	1	1	1	1	1	1	1	1	1	1	1	1	1	1	1	1	1	1	1	1	1	11	12	0.916667	0.0833333	0.152778	13	13	1	0	0	0.0763889	24	25	0.96	0.04	0.0768	0.00535301
Phvul.005G008200	Chr05:711852-717390	G19833 v2.1		0	1	1	1	1	1	1	1	1	1	1	1	1	1	1	1	1	1	1	1	1	1	1	1	1	11	12	0.916667	0.0833333	0.152778	13	13	1	0	0	0.0763889	24	25	0.96	0.04	0.0768	0.00535301
Phvul.005G008600	Chr05:752808-755843	G19833 v2.1		1	0	0	0	0	1	0	0	0	0	1	0	1	1	1	1	1	1	1	1	1	0	1	1	1	3	12	0.25	0.75	0.375	12	13	0.923077	0.0769231	0.142012	0.258506	15	25	0.6	0.4	0.48	0.461446
Phvul.005G008800	Chr05:762450-766212	G19833 v2.1		1	1	0	1	0	1	0	1	1	0	1	0	1	1	1	1	1	1	1	1	1	0	1	1	1	7	12	0.583333	0.416667	0.486111	12	13	0.923077	0.0769231	0.142012	0.314061	19	25	0.76	0.24	0.3648	0.139086
Phvul.005G009400	Chr05:820934-823153	G19833 v2.1		1	1	0	1	0	1	0	1	0	0	1	0	0	1	0	1	1	1	1	1	1	0	1	1	1	6	12	0.5	0.5	0.5	10	13	0.769231	0.230769	0.35503	0.427515	16	25	0.64	0.36	0.4608	0.0722335
Phvul.005G009500	Chr05:824541-827515	G19833 v2.1		1	1	1	1	1	1	1	1	1	1	1	1	0	1	0	1	1	1	1	1	1	1	1	1	1	12	12	1	0	0	11	13	0.846154	0.153846	0.260355	0.130178	23	25	0.92	0.08	0.1472	0.115642
Phvul.005G009601	Chr05:831431-836038	G19833 v2.1		0	1	0	0	0	1	0	1	0	0	1	0	1	1	0	1	1	1	1	1	1	0	1	1	1	4	12	0.333333	0.666667	0.444444	11	13	0.846154	0.153846	0.260355	0.3524	15	25	0.6	0.4	0.48	0.265834
Phvul.005G009700	Chr05:840023-843309	G19833 v2.1		1	1	1	1	1	1	1	1	1	1	1	1	1	1	0	1	1	1	1	1	1	1	1	1	1	12	12	1	0	0	12	13	0.923077	0.0769231	0.142012	0.0710059	24	25	0.96	0.04	0.0768	0.0754438
Phvul.005G009800	Chr05:845377-849239	G19833 v2.1		1	1	1	0	0	1	0	1	0	0	1	0	1	1	0	1	1	1	1	1	1	0	1	1	1	6	12	0.5	0.5	0.5	11	13	0.846154	0.153846	0.260355	0.380178	17	25	0.68	0.32	0.4352	0.12643
Phvul.005G009900	Chr05:862795-865103	G19833 v2.1		1	1	0	0	0	0	1	1	0	0	1	1	1	1	1	1	1	0	1	1	1	1	1	1	1	6	12	0.5	0.5	0.5	12	13	0.923077	0.0769231	0.142012	0.321006	18	25	0.72	0.28	0.4032	0.203854
Phvul.005G010000	Chr05:869498-873991	G19833 v2.1		1	1	1	1	1	0	1	0	1	1	1	1	1	1	1	1	1	0	1	1	1	1	1	1	1	10	12	0.833333	0.166667	0.277778	12	13	0.923077	0.0769231	0.142012	0.209895	22	25	0.88	0.12	0.2112	0.0061799
Phvul.005G010100	Chr05:879743-886828	G19833 v2.1		1	1	1	1	1	1	1	1	1	1	1	1	1	1	1	1	1	1	1	0	1	1	0	1	1	12	12	1	0	0	11	13	0.846154	0.153846	0.260355	0.130178	23	25	0.92	0.08	0.1472	0.115642
Phvul.005G010200	Chr05:890428-894732	G19833 v2.1		1	1	1	1	1	0	1	0	1	1	1	1	1	1	1	1	1	1	1	0	1	1	0	1	1	10	12	0.833333	0.166667	0.277778	11	13	0.846154	0.153846	0.260355	0.269066	21	25	0.84	0.16	0.2688	-0.000991085
Phvul.005G010400	Chr05:903632-911755	G19833 v2.1		1	1	1	0	1	1	1	1	1	1	1	1	1	1	1	1	1	1	1	1	1	1	1	1	1	11	12	0.916667	0.0833333	0.152778	13	13	1	0	0	0.0763889	24	25	0.96	0.04	0.0768	0.00535301
Phvul.005G010500	Chr05:913192-918742	G19833 v2.1		1	1	1	1	1	1	1	1	1	0	1	1	1	1	1	1	1	1	1	1	1	1	1	1	1	11	12	0.916667	0.0833333	0.152778	13	13	1	0	0	0.0763889	24	25	0.96	0.04	0.0768	0.00535301
Phvul.005G010600	Chr05:920869-926642	G19833 v2.1		1	1	1	1	1	1	1	1	1	0	1	1	1	1	1	1	1	1	1	1	1	1	1	1	1	11	12	0.916667	0.0833333	0.152778	13	13	1	0	0	0.0763889	24	25	0.96	0.04	0.0768	0.00535301
Phvul.005G010900	Chr05:960487-961296	G19833 v2.1		1	0	1	0	0	1	0	0	1	0	1	0	1	1	1	1	1	1	1	1	1	0	1	1	1	5	12	0.416667	0.583333	0.486111	12	13	0.923077	0.0769231	0.142012	0.314061	17	25	0.68	0.32	0.4352	0.278351
Phvul.005G011200	Chr05:979447-983103	G19833 v2.1		1	1	1	0	1	1	0	1	1	1	0	1	1	1	1	1	1	1	1	1	1	0	1	1	1	9	12	0.75	0.25	0.375	12	13	0.923077	0.0769231	0.142012	0.258506	21	25	0.84	0.16	0.2688	0.0382964
Phvul.005G011400	Chr05:987417-989475	G19833 v2.1		1	1	1	1	1	1	1	0	0	1	1	1	1	1	1	1	1	1	1	1	1	1	1	1	1	10	12	0.833333	0.166667	0.277778	13	13	1	0	0	0.138889	23	25	0.92	0.08	0.1472	0.0564614
Phvul.005G011800	Chr05:1016106-1016456	G19833 v2.1		1	1	1	1	0	0	0	0	0	0	1	0	1	1	1	1	1	1	1	1	1	0	1	1	1	5	12	0.416667	0.583333	0.486111	12	13	0.923077	0.0769231	0.142012	0.314061	17	25	0.68	0.32	0.4352	0.278351
Phvul.005G012200	Chr05:1045458-1048898	G19833 v2.1		1	1	1	1	1	1	1	1	1	1	1	1	1	1	1	1	1	1	1	1	1	0	1	1	1	12	12	1	0	0	12	13	0.923077	0.0769231	0.142012	0.0710059	24	25	0.96	0.04	0.0768	0.0754438
Phvul.005G013800	Chr05:1203684-1204739	G19833 v2.1		1	1	0	1	1	0	0	1	0	0	0	1	1	1	1	1	1	1	1	1	1	0	1	1	0	6	12	0.5	0.5	0.5	11	13	0.846154	0.153846	0.260355	0.380178	17	25	0.68	0.32	0.4352	0.12643
Phvul.005G014100	Chr05:1344205-1347624	G19833 v2.1		1	1	1	1	1	1	1	1	1	1	1	1	1	1	0	1	1	1	1	1	1	1	0	1	1	12	12	1	0	0	11	13	0.846154	0.153846	0.260355	0.130178	23	25	0.92	0.08	0.1472	0.115642
Phvul.005G014701	Chr05:1227809-1232595	G19833 v2.1		1	1	1	1	1	1	0	1	1	1	1	1	1	1	1	1	1	1	1	1	1	0	1	1	0	11	12	0.916667	0.0833333	0.152778	11	13	0.846154	0.153846	0.260355	0.206566	22	25	0.88	0.12	0.2112	0.0219394
Phvul.005G015100	Chr05:1277028-1281680	G19833 v2.1		1	1	1	0	1	1	1	1	1	1	1	1	1	1	1	1	1	1	1	1	1	1	1	1	1	11	12	0.916667	0.0833333	0.152778	13	13	1	0	0	0.0763889	24	25	0.96	0.04	0.0768	0.00535301
Phvul.005G015200	Chr05:1264647-1266788	G19833 v2.1		1	1	0	1	1	0	1	1	0	0	1	1	1	1	1	1	1	1	1	1	1	0	1	1	1	8	12	0.666667	0.333333	0.444444	12	13	0.923077	0.0769231	0.142012	0.293228	20	25	0.8	0.2	0.32	0.0836621
Phvul.005G015500	Chr05:1247527-1253686	G19833 v2.1		1	1	1	1	1	1	1	1	1	1	1	1	1	1	1	1	1	1	1	1	1	1	1	1	0	12	12	1	0	0	12	13	0.923077	0.0769231	0.142012	0.0710059	24	25	0.96	0.04	0.0768	0.0754438
Phvul.005G015700	Chr05:1368263-1371304	G19833 v2.1		1	1	1	1	1	1	1	1	1	0	1	1	1	1	1	1	1	1	1	1	1	1	1	1	1	11	12	0.916667	0.0833333	0.152778	13	13	1	0	0	0.0763889	24	25	0.96	0.04	0.0768	0.00535301
Phvul.005G016400	Chr05:1440819-1442176	G19833 v2.1		1	1	1	1	1	1	1	1	1	1	1	1	1	1	1	1	1	1	1	1	1	1	1	1	1	12	12	1	0	0	13	13	1	0	0	0	25	25	1	0	0	#DIV/0!
Phvul.005G016500	Chr05:1443971-1449481	G19833 v2.1		1	1	1	1	1	1	1	1	1	1	1	1	1	1	1	1	1	1	1	1	1	1	0	1	1	12	12	1	0	0	12	13	0.923077	0.0769231	0.142012	0.0710059	24	25	0.96	0.04	0.0768	0.0754438
Phvul.005G016900	Chr05:1473409-1473633	G19833 v2.1		1	1	0	1	0	1	1	1	1	1	1	0	1	1	1	1	1	1	1	1	1	1	1	1	1	9	12	0.75	0.25	0.375	13	13	1	0	0	0.1875	22	25	0.88	0.12	0.2112	0.112216
Phvul.005G017200	Chr05:1496685-1497622	G19833 v2.1		1	1	1	1	0	1	1	1	1	1	1	1	1	1	1	1	1	1	1	1	1	1	1	1	1	11	12	0.916667	0.0833333	0.152778	13	13	1	0	0	0.0763889	24	25	0.96	0.04	0.0768	0.00535301
Phvul.005G017300	Chr05:1504459-1505193	G19833 v2.1		1	1	0	1	1	1	0	1	1	1	1	0	1	1	1	1	1	1	1	1	1	1	1	1	1	9	12	0.75	0.25	0.375	13	13	1	0	0	0.1875	22	25	0.88	0.12	0.2112	0.112216
Phvul.005G017400	Chr05:1507969-1508599	G19833 v2.1		1	1	1	1	1	1	1	1	1	1	1	1	1	0	1	1	0	1	1	1	1	1	1	1	1	12	12	1	0	0	11	13	0.846154	0.153846	0.260355	0.130178	23	25	0.92	0.08	0.1472	0.115642
Phvul.005G017500	Chr05:1512269-1512675	G19833 v2.1		1	1	1	1	1	1	1	1	1	1	1	1	1	1	1	1	1	1	1	1	1	1	1	1	1	12	12	1	0	0	13	13	1	0	0	0	25	25	1	0	0	#DIV/0!
Phvul.005G017700	Chr05:1524909-1525311	G19833 v2.1		1	1	0	1	0	1	1	1	1	1	1	0	1	1	1	1	1	1	1	1	1	1	0	1	1	9	12	0.75	0.25	0.375	12	13	0.923077	0.0769231	0.142012	0.258506	21	25	0.84	0.16	0.2688	0.0382964
Phvul.005G017800	Chr05:1529239-1529627	G19833 v2.1		1	1	1	1	1	1	1	1	1	1	1	0	1	1	1	1	1	1	1	1	1	1	0	1	1	11	12	0.916667	0.0833333	0.152778	12	13	0.923077	0.0769231	0.142012	0.147395	23	25	0.92	0.08	0.1472	-0.00132341
Phvul.005G017900	Chr05:1542469-1543448	G19833 v2.1		1	1	0	1	1	0	1	1	1	1	1	1	1	1	1	1	1	1	1	1	1	1	1	1	1	10	12	0.833333	0.166667	0.277778	13	13	1	0	0	0.138889	23	25	0.92	0.08	0.1472	0.0564614
Phvul.005G018400	Chr05:1577669-1580073	G19833 v2.1		1	1	1	1	1	1	1	1	1	0	1	1	1	1	1	1	1	1	1	1	1	1	1	1	1	11	12	0.916667	0.0833333	0.152778	13	13	1	0	0	0.0763889	24	25	0.96	0.04	0.0768	0.00535301
Phvul.005G018900	Chr05:1646677-1648919	G19833 v2.1		1	1	1	1	1	1	1	1	1	0	1	0	1	1	1	1	1	1	1	1	1	1	1	1	1	10	12	0.833333	0.166667	0.277778	13	13	1	0	0	0.138889	23	25	0.92	0.08	0.1472	0.0564614
Phvul.005G019100	Chr05:1671485-1675996	G19833 v2.1		1	0	0	1	1	0	0	1	0	1	0	0	1	1	1	1	1	1	1	1	1	1	1	1	1	5	12	0.416667	0.583333	0.486111	13	13	1	0	0	0.243056	18	25	0.72	0.28	0.4032	0.397184
Phvul.005G019400	Chr05:1690914-1691117	G19833 v2.1		1	1	1	1	1	1	1	0	1	1	1	1	1	1	1	1	1	1	1	1	1	1	1	1	1	11	12	0.916667	0.0833333	0.152778	13	13	1	0	0	0.0763889	24	25	0.96	0.04	0.0768	0.00535301
Phvul.005G019501	Chr05:1694791-1695203	G19833 v2.1		1	1	1	1	1	1	1	1	1	1	1	1	1	1	1	1	0	1	1	1	1	1	1	1	1	12	12	1	0	0	12	13	0.923077	0.0769231	0.142012	0.0710059	24	25	0.96	0.04	0.0768	0.0754438
Phvul.005G020200	Chr05:1743797-1745863	G19833 v2.1		1	1	1	1	1	1	1	1	1	1	1	1	0	0	1	1	1	1	0	0	1	1	0	0	1	12	12	1	0	0	7	13	0.538462	0.461538	0.497041	0.248521	19	25	0.76	0.24	0.3648	0.318748
Phvul.005G020301	Chr05:1755532-1759079	G19833 v2.1		1	1	1	1	1	0	0	0	1	1	0	1	0	0	0	1	0	1	0	0	0	0	0	0	0	8	12	0.666667	0.333333	0.444444	2	13	0.153846	0.846154	0.260355	0.3524	10	25	0.4	0.6	0.48	0.265834
Phvul.005G020500	Chr05:1781391-1787271	G19833 v2.1		1	1	1	1	1	1	1	1	1	1	1	1	1	1	1	1	1	1	1	1	1	1	1	1	1	12	12	1	0	0	13	13	1	0	0	0	25	25	1	0	0	#DIV/0!
Phvul.005G020900	Chr05:1813240-1813440	G19833 v2.1		1	1	1	1	1	1	1	1	1	1	1	1	1	1	1	1	1	1	1	1	1	1	1	1	1	12	12	1	0	0	13	13	1	0	0	0	25	25	1	0	0	#DIV/0!
Phvul.005G021100	Chr05:1832630-1833672	G19833 v2.1		1	1	1	1	1	1	1	1	1	1	1	1	0	0	0	0	0	0	0	0	0	1	0	0	1	12	12	1	0	0	2	13	0.153846	0.846154	0.260355	0.130178	14	25	0.56	0.44	0.4928	0.735841
Phvul.005G021200	Chr05:1837701-1840507	G19833 v2.1		1	1	1	1	1	1	1	1	1	1	1	1	0	0	0	0	0	0	0	0	0	1	0	0	1	12	12	1	0	0	2	13	0.153846	0.846154	0.260355	0.130178	14	25	0.56	0.44	0.4928	0.735841
Phvul.005G021250	Chr05:1844506-1846174	G19833 v2.1		1	1	1	1	1	1	1	1	1	1	1	1	0	0	0	0	0	0	0	0	0	1	0	0	1	12	12	1	0	0	2	13	0.153846	0.846154	0.260355	0.130178	14	25	0.56	0.44	0.4928	0.735841
Phvul.005G021300	Chr05:1861333-1862324	G19833 v2.1		1	1	1	1	1	1	1	1	1	1	1	1	0	0	0	0	0	0	0	0	0	1	0	0	1	12	12	1	0	0	2	13	0.153846	0.846154	0.260355	0.130178	14	25	0.56	0.44	0.4928	0.735841
Phvul.005G021400	Chr05:1883871-1884323	G19833 v2.1		1	1	1	1	1	1	1	0	1	1	1	1	1	1	1	1	1	1	1	1	1	1	1	1	1	11	12	0.916667	0.0833333	0.152778	13	13	1	0	0	0.0763889	24	25	0.96	0.04	0.0768	0.00535301
Phvul.005G021601	Chr05:1908103-1909460	G19833 v2.1		0	1	1	1	1	1	1	1	1	1	1	0	0	0	0	0	0	0	0	0	0	1	0	0	0	10	12	0.833333	0.166667	0.277778	1	13	0.0769231	0.923077	0.142012	0.209895	11	25	0.44	0.56	0.4928	0.574077
Phvul.005G021700	Chr05:1914016-1916132	G19833 v2.1		1	1	1	1	1	1	1	1	1	1	1	1	0	1	1	0	1	1	1	1	0	1	0	1	1	12	12	1	0	0	9	13	0.692308	0.307692	0.426036	0.213018	21	25	0.84	0.16	0.2688	0.207523
Phvul.005G021800	Chr05:1921387-1924155	G19833 v2.1		1	1	1	1	1	1	1	1	1	1	1	1	0	0	0	0	0	0	0	0	0	0	0	0	0	12	12	1	0	0	0	13	0	1	0	0	12	25	0.48	0.52	0.4992	1
Phvul.005G023000	Chr05:2059250-2060258	G19833 v2.1		1	1	0	0	1	0	0	0	1	1	1	1	1	1	1	1	1	1	1	1	1	1	1	1	1	7	12	0.583333	0.416667	0.486111	13	13	1	0	0	0.243056	20	25	0.8	0.2	0.32	0.240451
Phvul.005G023100	Chr05:2076288-2078917	G19833 v2.1		1	1	1	1	1	1	1	1	1	0	1	1	1	1	1	1	1	1	1	1	1	1	1	1	1	11	12	0.916667	0.0833333	0.152778	13	13	1	0	0	0.0763889	24	25	0.96	0.04	0.0768	0.00535301
Phvul.005G024400	Chr05:2234586-2235317	G19833 v2.1		1	0	1	1	1	1	1	1	1	1	1	1	1	1	1	1	1	1	1	1	1	1	1	1	1	11	12	0.916667	0.0833333	0.152778	13	13	1	0	0	0.0763889	24	25	0.96	0.04	0.0768	0.00535301
Phvul.005G024500	Chr05:2238366-2241948	G19833 v2.1		1	1	1	0	1	1	1	1	1	1	1	1	1	1	1	1	1	1	1	1	1	1	1	1	1	11	12	0.916667	0.0833333	0.152778	13	13	1	0	0	0.0763889	24	25	0.96	0.04	0.0768	0.00535301
Phvul.005G024800	Chr05:2266623-2267018	G19833 v2.1		1	1	1	1	1	1	1	1	1	1	1	1	1	1	1	1	1	1	1	1	1	1	1	1	1	12	12	1	0	0	13	13	1	0	0	0	25	25	1	0	0	#DIV/0!
Phvul.005G025100	Chr05:2292826-2293068	G19833 v2.1		1	1	1	1	1	1	1	1	1	1	1	1	1	1	1	1	0	1	1	1	1	1	1	1	1	12	12	1	0	0	12	13	0.923077	0.0769231	0.142012	0.0710059	24	25	0.96	0.04	0.0768	0.0754438
Phvul.005G026000	Chr05:2380796-2381601	G19833 v2.1		1	1	1	0	1	1	0	0	0	0	1	1	1	1	1	1	1	1	1	1	1	1	1	1	1	7	12	0.583333	0.416667	0.486111	13	13	1	0	0	0.243056	20	25	0.8	0.2	0.32	0.240451
Phvul.005G026100	Chr05:2383312-2383954	G19833 v2.1		1	1	1	1	1	1	0	1	1	0	1	1	1	1	1	1	1	1	1	1	1	1	1	1	1	10	12	0.833333	0.166667	0.277778	13	13	1	0	0	0.138889	23	25	0.92	0.08	0.1472	0.0564614
Phvul.005G026300	Chr05:2392095-2394759	G19833 v2.1		1	1	1	0	1	1	1	1	1	1	1	1	1	1	1	1	1	1	1	1	1	1	1	1	1	11	12	0.916667	0.0833333	0.152778	13	13	1	0	0	0.0763889	24	25	0.96	0.04	0.0768	0.00535301
Phvul.005G026500	Chr05:2433097-2434227	G19833 v2.1		0	1	1	0	1	0	0	0	0	0	0	1	0	0	0	0	0	1	0	0	0	0	0	1	0	4	12	0.333333	0.666667	0.444444	2	13	0.153846	0.846154	0.260355	0.3524	6	25	0.24	0.76	0.3648	0.0339919
Phvul.005G026600	Chr05:2435103-2435613	G19833 v2.1		1	1	1	1	1	1	1	1	1	1	1	1	1	1	0	1	1	1	1	1	1	1	1	1	1	12	12	1	0	0	12	13	0.923077	0.0769231	0.142012	0.0710059	24	25	0.96	0.04	0.0768	0.0754438
Phvul.005G026700	Chr05:2441901-2442257	G19833 v2.1		1	1	0	1	1	1	1	1	1	0	1	1	1	1	1	1	1	1	1	1	1	1	1	1	1	10	12	0.833333	0.166667	0.277778	13	13	1	0	0	0.138889	23	25	0.92	0.08	0.1472	0.0564614
Phvul.005G026800	Chr05:2463840-2464612	G19833 v2.1		1	1	0	1	1	1	1	1	1	1	1	1	1	1	1	1	1	1	1	1	1	1	1	1	1	11	12	0.916667	0.0833333	0.152778	13	13	1	0	0	0.0763889	24	25	0.96	0.04	0.0768	0.00535301
Phvul.005G026900	Chr05:2471906-2472864	G19833 v2.1		1	1	0	1	0	1	1	0	0	0	1	1	1	1	1	1	1	1	1	1	1	1	1	1	1	7	12	0.583333	0.416667	0.486111	13	13	1	0	0	0.243056	20	25	0.8	0.2	0.32	0.240451
Phvul.005G026966	Chr05:2490560-2491077	G19833 v2.1		1	1	1	1	1	1	0	1	1	1	0	1	1	1	1	1	1	1	1	1	1	1	1	1	1	10	12	0.833333	0.166667	0.277778	13	13	1	0	0	0.138889	23	25	0.92	0.08	0.1472	0.0564614
Phvul.005G027200	Chr05:2531034-2534630	G19833 v2.1		1	1	0	1	1	0	0	0	1	0	0	0	1	1	0	0	0	0	1	1	1	0	1	0	1	5	12	0.416667	0.583333	0.486111	7	13	0.538462	0.461538	0.497041	0.491576	12	25	0.48	0.52	0.4992	0.0152719
Phvul.005G027300	Chr05:2539594-2540118	G19833 v2.1		1	1	1	1	1	1	1	1	1	1	1	1	1	1	1	1	0	1	1	1	1	1	1	1	1	12	12	1	0	0	12	13	0.923077	0.0769231	0.142012	0.0710059	24	25	0.96	0.04	0.0768	0.0754438
Phvul.005G027766	Chr05:2572117-2572929	G19833 v2.1		1	1	1	1	1	1	1	1	1	1	1	1	1	1	1	1	1	1	1	1	1	1	1	1	0	12	12	1	0	0	12	13	0.923077	0.0769231	0.142012	0.0710059	24	25	0.96	0.04	0.0768	0.0754438
Phvul.005G028032	Chr05:2575446-2576246	G19833 v2.1		1	1	1	1	1	1	1	1	1	1	1	0	1	1	1	1	1	1	1	1	1	1	1	1	0	11	12	0.916667	0.0833333	0.152778	12	13	0.923077	0.0769231	0.142012	0.147395	23	25	0.92	0.08	0.1472	-0.00132341
Phvul.005G028401	Chr05:2612724-2612990	G19833 v2.1		1	1	1	1	1	1	1	1	1	1	1	0	1	1	1	1	1	1	1	1	1	1	1	1	1	11	12	0.916667	0.0833333	0.152778	13	13	1	0	0	0.0763889	24	25	0.96	0.04	0.0768	0.00535301
Phvul.005G028900	Chr05:2654816-2655286	G19833 v2.1		1	1	1	1	1	1	1	1	1	1	1	1	1	1	1	1	1	1	1	1	1	1	1	1	1	12	12	1	0	0	13	13	1	0	0	0	25	25	1	0	0	#DIV/0!
Phvul.005G029300	Chr05:2708140-2712728	G19833 v2.1		1	1	1	1	1	1	1	1	1	0	1	1	1	1	1	1	1	1	1	1	1	1	1	1	1	11	12	0.916667	0.0833333	0.152778	13	13	1	0	0	0.0763889	24	25	0.96	0.04	0.0768	0.00535301
Phvul.005G029700	Chr05:2739664-2741364	G19833 v2.1		0	1	1	1	1	1	1	1	1	1	1	1	1	1	1	1	1	1	1	1	1	1	1	1	1	11	12	0.916667	0.0833333	0.152778	13	13	1	0	0	0.0763889	24	25	0.96	0.04	0.0768	0.00535301
Phvul.005G030000	Chr05:2775876-2784382	G19833 v2.1		1	1	1	0	1	1	1	1	1	1	1	1	1	1	1	1	1	1	1	1	1	1	1	1	1	11	12	0.916667	0.0833333	0.152778	13	13	1	0	0	0.0763889	24	25	0.96	0.04	0.0768	0.00535301
Phvul.005G030100	Chr05:2786454-2789863	G19833 v2.1		1	1	1	0	1	1	0	1	1	0	1	1	1	1	1	1	1	1	1	1	1	1	1	1	1	9	12	0.75	0.25	0.375	13	13	1	0	0	0.1875	22	25	0.88	0.12	0.2112	0.112216
Phvul.005G030800	Chr05:2850696-2852798	G19833 v2.1		1	0	1	0	1	1	1	1	1	0	0	1	1	1	1	1	1	1	1	1	1	1	1	1	1	8	12	0.666667	0.333333	0.444444	13	13	1	0	0	0.222222	21	25	0.84	0.16	0.2688	0.17328
Phvul.005G031400	Chr05:2908672-2911521	G19833 v2.1		0	0	0	1	1	1	1	1	1	1	1	0	1	1	1	1	1	1	1	1	1	1	1	1	1	8	12	0.666667	0.333333	0.444444	13	13	1	0	0	0.222222	21	25	0.84	0.16	0.2688	0.17328
Phvul.005G032000	Chr05:2941342-2942045	G19833 v2.1		1	1	1	1	1	1	1	1	1	1	1	1	1	1	1	1	1	1	1	1	1	1	1	1	1	12	12	1	0	0	13	13	1	0	0	0	25	25	1	0	0	#DIV/0!
Phvul.005G032400	Chr05:2993278-2993718	G19833 v2.1		1	1	1	1	1	1	1	0	1	1	0	1	1	1	1	1	0	1	1	1	1	1	1	1	1	10	12	0.833333	0.166667	0.277778	12	13	0.923077	0.0769231	0.142012	0.209895	22	25	0.88	0.12	0.2112	0.0061799
Phvul.005G032500	Chr05:3004781-3005350	G19833 v2.1		1	1	1	1	1	1	1	0	1	1	0	1	1	1	1	1	1	1	1	1	1	1	1	1	1	10	12	0.833333	0.166667	0.277778	13	13	1	0	0	0.138889	23	25	0.92	0.08	0.1472	0.0564614
Phvul.005G032600	Chr05:3005604-3006439	G19833 v2.1		1	1	1	1	1	1	1	1	1	1	0	1	1	1	1	1	1	1	1	1	1	1	1	1	1	11	12	0.916667	0.0833333	0.152778	13	13	1	0	0	0.0763889	24	25	0.96	0.04	0.0768	0.00535301
Phvul.005G033700	Chr05:3073574-3074011	G19833 v2.1		0	1	1	1	0	0	0	0	0	0	1	1	1	1	1	1	1	1	1	1	1	1	1	1	1	5	12	0.416667	0.583333	0.486111	13	13	1	0	0	0.243056	18	25	0.72	0.28	0.4032	0.397184
Phvul.005G034100	Chr05:3172972-3180594	G19833 v2.1		0	1	1	0	1	1	1	1	0	0	0	1	1	1	1	1	1	1	1	1	1	0	1	1	1	7	12	0.583333	0.416667	0.486111	12	13	0.923077	0.0769231	0.142012	0.314061	19	25	0.76	0.24	0.3648	0.139086
Phvul.005G034200	Chr05:3182664-3186831	G19833 v2.1		0	1	1	1	1	1	1	1	1	1	1	1	1	1	1	1	1	1	1	1	1	1	1	1	1	11	12	0.916667	0.0833333	0.152778	13	13	1	0	0	0.0763889	24	25	0.96	0.04	0.0768	0.00535301
Phvul.005G034500	Chr05:3203790-3209317	G19833 v2.1		1	1	1	0	1	0	1	0	0	1	1	1	1	1	1	1	1	1	1	1	1	0	1	1	1	8	12	0.666667	0.333333	0.444444	12	13	0.923077	0.0769231	0.142012	0.293228	20	25	0.8	0.2	0.32	0.0836621
Phvul.005G034633	Chr05:3233955-3238504	G19833 v2.1		1	1	1	1	1	1	1	1	1	1	1	1	1	1	1	0	1	1	1	1	1	1	0	1	1	12	12	1	0	0	11	13	0.846154	0.153846	0.260355	0.130178	23	25	0.92	0.08	0.1472	0.115642
Phvul.005G034900	Chr05:3267975-3269616	G19833 v2.1		0	1	0	1	0	1	1	0	1	1	1	0	1	1	1	1	1	1	1	1	1	1	1	1	1	7	12	0.583333	0.416667	0.486111	13	13	1	0	0	0.243056	20	25	0.8	0.2	0.32	0.240451
Phvul.005G035800	Chr05:3347233-3348537	G19833 v2.1		1	1	1	1	1	0	1	1	1	0	1	1	1	1	1	1	1	1	1	1	1	0	1	1	1	10	12	0.833333	0.166667	0.277778	12	13	0.923077	0.0769231	0.142012	0.209895	22	25	0.88	0.12	0.2112	0.0061799
Phvul.005G036200	Chr05:3434087-3434530	G19833 v2.1		1	1	1	1	1	1	1	1	1	1	1	1	1	1	1	1	0	1	1	1	1	1	1	1	0	12	12	1	0	0	11	13	0.846154	0.153846	0.260355	0.130178	23	25	0.92	0.08	0.1472	0.115642
Phvul.005G036700	Chr05:3540588-3545747	G19833 v2.1		0	1	1	0	1	1	1	1	1	0	1	1	1	1	1	1	1	1	1	1	1	1	1	1	1	9	12	0.75	0.25	0.375	13	13	1	0	0	0.1875	22	25	0.88	0.12	0.2112	0.112216
Phvul.005G037200	Chr05:3634824-3636115	G19833 v2.1		1	1	1	1	1	1	1	1	1	1	1	1	1	1	1	1	1	1	1	1	1	1	1	1	1	12	12	1	0	0	13	13	1	0	0	0	25	25	1	0	0	#DIV/0!
Phvul.005G037300	Chr05:3643459-3643773	G19833 v2.1		1	0	1	0	1	1	0	1	0	1	0	1	1	1	1	1	1	1	1	1	1	0	1	1	1	7	12	0.583333	0.416667	0.486111	12	13	0.923077	0.0769231	0.142012	0.314061	19	25	0.76	0.24	0.3648	0.139086
Phvul.005G038000	Chr05:3719638-3721596	G19833 v2.1		1	1	1	1	1	1	1	1	0	1	1	1	1	1	1	1	1	1	1	1	1	0	1	1	1	11	12	0.916667	0.0833333	0.152778	12	13	0.923077	0.0769231	0.142012	0.147395	23	25	0.92	0.08	0.1472	-0.00132341
Phvul.005G039100	Chr05:3796730-3804502	G19833 v2.1		0	1	1	0	1	1	1	1	1	1	1	1	1	1	1	1	1	1	1	1	1	1	1	1	1	10	12	0.833333	0.166667	0.277778	13	13	1	0	0	0.138889	23	25	0.92	0.08	0.1472	0.0564614
Phvul.005G039700	Chr05:3945338-3947369	G19833 v2.1		1	1	0	0	0	0	0	1	0	1	1	1	1	1	1	1	1	1	1	1	1	0	1	1	1	6	12	0.5	0.5	0.5	12	13	0.923077	0.0769231	0.142012	0.321006	18	25	0.72	0.28	0.4032	0.203854
Phvul.005G040100	Chr05:4030102-4030671	G19833 v2.1		1	1	0	1	1	1	0	1	0	0	1	1	1	1	1	1	1	1	1	1	1	0	1	1	1	8	12	0.666667	0.333333	0.444444	12	13	0.923077	0.0769231	0.142012	0.293228	20	25	0.8	0.2	0.32	0.0836621
Phvul.005G040400	Chr05:4043568-4044059	G19833 v2.1		1	0	0	1	0	1	0	1	0	1	0	0	1	1	1	1	1	1	1	1	1	0	1	1	1	5	12	0.416667	0.583333	0.486111	12	13	0.923077	0.0769231	0.142012	0.314061	17	25	0.68	0.32	0.4352	0.278351
Phvul.005G040800	Chr05:4123721-4126948	G19833 v2.1		0	0	0	1	1	1	0	0	0	0	0	0	1	1	1	1	1	0	1	1	1	0	1	1	1	3	12	0.25	0.75	0.375	11	13	0.846154	0.153846	0.260355	0.317678	14	25	0.56	0.44	0.4928	0.355362
Phvul.005G041700	Chr05:4224595-4226085	G19833 v2.1		1	1	1	0	1	0	0	0	1	0	1	0	1	1	1	1	1	1	1	1	1	0	1	1	1	6	12	0.5	0.5	0.5	12	13	0.923077	0.0769231	0.142012	0.321006	18	25	0.72	0.28	0.4032	0.203854
Phvul.005G042500	Chr05:4354904-4355531	G19833 v2.1		1	1	1	1	1	1	1	1	1	1	1	1	1	1	1	1	0	1	1	1	1	1	1	1	1	12	12	1	0	0	12	13	0.923077	0.0769231	0.142012	0.0710059	24	25	0.96	0.04	0.0768	0.0754438
Phvul.005G044300	Chr05:4531267-4535376	G19833 v2.1		1	1	1	0	1	1	1	1	1	1	1	1	1	1	1	1	1	1	1	1	1	1	1	1	1	11	12	0.916667	0.0833333	0.152778	13	13	1	0	0	0.0763889	24	25	0.96	0.04	0.0768	0.00535301
Phvul.005G046100	Chr05:5040409-5043197	G19833 v2.1		1	1	1	1	1	1	1	1	1	0	1	1	1	1	1	1	1	1	1	1	1	1	1	1	1	11	12	0.916667	0.0833333	0.152778	13	13	1	0	0	0.0763889	24	25	0.96	0.04	0.0768	0.00535301
Phvul.005G046500	Chr05:5132279-5151973	G19833 v2.1		1	1	1	0	1	1	1	1	1	0	1	1	1	1	1	1	1	1	1	1	1	0	1	1	1	10	12	0.833333	0.166667	0.277778	12	13	0.923077	0.0769231	0.142012	0.209895	22	25	0.88	0.12	0.2112	0.0061799
Phvul.005G046550	Chr05:5161768-5164272	G19833 v2.1		1	0	0	0	1	0	1	0	1	0	0	0	1	1	1	1	1	1	1	1	1	0	1	1	1	4	12	0.333333	0.666667	0.444444	12	13	0.923077	0.0769231	0.142012	0.293228	16	25	0.64	0.36	0.4608	0.363654
Phvul.005G046600	Chr05:5174132-5180921	G19833 v2.1		1	0	1	1	1	1	0	1	1	1	0	0	1	1	1	1	1	0	1	1	1	0	1	1	0	8	12	0.666667	0.333333	0.444444	10	13	0.769231	0.230769	0.35503	0.399737	18	25	0.72	0.28	0.4032	0.00858875
Phvul.005G046700	Chr05:5205510-5214353	G19833 v2.1		0	1	1	1	1	1	0	0	0	0	1	0	1	1	1	1	1	1	1	1	1	1	1	1	0	6	12	0.5	0.5	0.5	12	13	0.923077	0.0769231	0.142012	0.321006	18	25	0.72	0.28	0.4032	0.203854
Phvul.005G046800	Chr05:5212983-5214124	G19833 v2.1		1	1	1	1	1	1	1	1	1	1	1	0	1	1	1	1	1	1	1	1	1	1	1	1	0	11	12	0.916667	0.0833333	0.152778	12	13	0.923077	0.0769231	0.142012	0.147395	23	25	0.92	0.08	0.1472	-0.00132341
Phvul.005G046900	Chr05:5268087-5272570	G19833 v2.1		1	0	0	1	0	0	1	0	1	0	0	0	1	1	1	1	1	1	1	1	1	0	1	1	0	4	12	0.333333	0.666667	0.444444	11	13	0.846154	0.153846	0.260355	0.3524	15	25	0.6	0.4	0.48	0.265834
Phvul.005G047000	Chr05:5295363-5296878	G19833 v2.1		1	1	1	1	1	1	1	1	0	1	1	1	1	1	1	1	1	1	1	1	1	1	1	1	0	11	12	0.916667	0.0833333	0.152778	12	13	0.923077	0.0769231	0.142012	0.147395	23	25	0.92	0.08	0.1472	-0.00132341
Phvul.005G047150	Chr05:5329971-5345081	G19833 v2.1		1	0	1	1	1	1	1	1	0	1	1	0	1	1	1	1	1	1	1	1	1	1	1	1	1	9	12	0.75	0.25	0.375	13	13	1	0	0	0.1875	22	25	0.88	0.12	0.2112	0.112216
Phvul.005G047700	Chr05:5517616-5519674	G19833 v2.1		0	1	0	1	1	1	0	0	1	0	1	0	1	1	1	1	1	1	1	1	1	0	1	1	1	6	12	0.5	0.5	0.5	12	13	0.923077	0.0769231	0.142012	0.321006	18	25	0.72	0.28	0.4032	0.203854
Phvul.005G048600	Chr05:5651249-5651509	G19833 v2.1		1	1	0	0	0	1	1	0	1	0	0	1	1	1	1	1	1	1	1	1	1	1	1	1	1	6	12	0.5	0.5	0.5	13	13	1	0	0	0.25	19	25	0.76	0.24	0.3648	0.314693
Phvul.005G049400	Chr05:5764411-5764680	G19833 v2.1		1	1	1	1	1	1	1	1	1	1	1	1	1	1	1	1	0	1	1	1	1	1	1	1	1	12	12	1	0	0	12	13	0.923077	0.0769231	0.142012	0.0710059	24	25	0.96	0.04	0.0768	0.0754438
Phvul.005G050500	Chr05:6071834-6073392	G19833 v2.1		1	1	1	1	1	1	1	1	1	1	1	1	1	1	1	1	1	1	1	1	1	1	1	1	1	12	12	1	0	0	13	13	1	0	0	0	25	25	1	0	0	#DIV/0!
Phvul.005G050900	Chr05:6134119-6142516	G19833 v2.1		1	1	1	1	1	1	1	1	1	1	1	1	1	1	1	1	1	1	1	1	1	1	1	1	1	12	12	1	0	0	13	13	1	0	0	0	25	25	1	0	0	#DIV/0!
Phvul.005G051100	Chr05:6152663-6154629	G19833 v2.1		1	1	1	1	1	1	1	1	1	1	1	1	0	0	0	1	1	1	1	0	1	1	1	1	0	12	12	1	0	0	8	13	0.615385	0.384615	0.473373	0.236686	20	25	0.8	0.2	0.32	0.260355
Phvul.005G051300	Chr05:6319412-6319734	G19833 v2.1		1	1	1	0	1	1	1	1	1	1	1	1	0	0	0	0	0	1	0	0	1	1	0	1	1	11	12	0.916667	0.0833333	0.152778	5	13	0.384615	0.615385	0.473373	0.313075	16	25	0.64	0.36	0.4608	0.320583
Phvul.005G052000	Chr05:6696405-6705059	G19833 v2.1		1	1	1	1	1	1	1	1	0	1	1	1	1	1	1	1	1	1	1	1	1	1	1	1	1	11	12	0.916667	0.0833333	0.152778	13	13	1	0	0	0.0763889	24	25	0.96	0.04	0.0768	0.00535301
Phvul.005G052300	Chr05:6791963-6792193	G19833 v2.1		1	1	1	1	1	1	1	1	1	1	1	1	1	1	1	1	1	1	1	1	1	1	1	1	1	12	12	1	0	0	13	13	1	0	0	0	25	25	1	0	0	#DIV/0!
Phvul.005G052733	Chr05:6878187-6878640	G19833 v2.1		1	1	1	1	1	1	0	1	1	1	1	1	1	1	1	1	1	1	0	1	1	1	1	1	1	11	12	0.916667	0.0833333	0.152778	12	13	0.923077	0.0769231	0.142012	0.147395	23	25	0.92	0.08	0.1472	-0.00132341
Phvul.005G052766	Chr05:6881368-6882138	G19833 v2.1		1	1	1	1	0	1	0	1	0	1	1	1	1	1	1	1	1	1	0	1	1	1	1	1	1	9	12	0.75	0.25	0.375	12	13	0.923077	0.0769231	0.142012	0.258506	21	25	0.84	0.16	0.2688	0.0382964
Phvul.005G052800	Chr05:6900596-6908336	G19833 v2.1		0	1	1	1	1	1	0	1	1	0	1	1	1	1	1	1	1	1	0	1	1	1	1	1	1	9	12	0.75	0.25	0.375	12	13	0.923077	0.0769231	0.142012	0.258506	21	25	0.84	0.16	0.2688	0.0382964
Phvul.005G053100	Chr05:6948526-6952266	G19833 v2.1		0	0	0	0	0	0	0	0	0	0	0	0	1	1	1	1	1	1	0	1	1	0	1	1	1	0	12	0	1	0	11	13	0.846154	0.153846	0.260355	0.130178	11	25	0.44	0.56	0.4928	0.735841
Phvul.005G053400	Chr05:6977927-6981428	G19833 v2.1		1	1	1	1	1	1	1	1	1	1	1	1	1	1	0	1	1	1	1	1	1	1	1	0	1	12	12	1	0	0	11	13	0.846154	0.153846	0.260355	0.130178	23	25	0.92	0.08	0.1472	0.115642
Phvul.005G053500	Chr05:6995123-6997670	G19833 v2.1		1	1	1	1	1	1	1	1	1	1	1	1	1	1	1	1	1	1	1	1	1	1	0	1	1	12	12	1	0	0	12	13	0.923077	0.0769231	0.142012	0.0710059	24	25	0.96	0.04	0.0768	0.0754438
Phvul.005G053700	Chr05:7015150-7015561	G19833 v2.1		1	1	1	1	1	1	1	1	1	1	1	1	1	1	1	1	1	1	1	1	1	1	1	1	1	12	12	1	0	0	13	13	1	0	0	0	25	25	1	0	0	#DIV/0!
Phvul.005G054000	Chr05:7049583-7051313	G19833 v2.1		1	1	1	1	1	1	1	1	1	1	1	1	1	1	1	1	1	1	1	1	1	1	1	1	1	12	12	1	0	0	13	13	1	0	0	0	25	25	1	0	0	#DIV/0!
Phvul.005G054680	Chr05:10240537-10245190	G19833 v2.1		1	1	1	1	1	1	1	1	1	1	1	1	1	1	1	1	1	1	1	1	1	0	1	1	1	12	12	1	0	0	12	13	0.923077	0.0769231	0.142012	0.0710059	24	25	0.96	0.04	0.0768	0.0754438
Phvul.005G056600	Chr05:7518892-7521003	G19833 v2.1		1	1	0	1	1	1	1	1	1	1	1	1	1	1	1	1	1	1	1	1	1	1	1	1	1	11	12	0.916667	0.0833333	0.152778	13	13	1	0	0	0.0763889	24	25	0.96	0.04	0.0768	0.00535301
Phvul.005G057400	Chr05:7658150-7659221	G19833 v2.1		0	0	1	1	0	0	0	0	0	0	1	0	1	1	1	1	1	1	1	1	1	1	1	1	1	3	12	0.25	0.75	0.375	13	13	1	0	0	0.1875	16	25	0.64	0.36	0.4608	0.593099
Phvul.005G058500	Chr05:7891984-7894358	G19833 v2.1		1	1	1	1	1	1	0	1	1	1	1	1	1	1	1	1	1	1	1	1	1	1	1	1	1	11	12	0.916667	0.0833333	0.152778	13	13	1	0	0	0.0763889	24	25	0.96	0.04	0.0768	0.00535301
Phvul.005G059100	Chr05:8091504-8094466	G19833 v2.1		1	1	1	1	1	1	1	1	1	1	1	1	1	1	1	1	1	1	1	1	1	1	1	1	0	12	12	1	0	0	12	13	0.923077	0.0769231	0.142012	0.0710059	24	25	0.96	0.04	0.0768	0.0754438
Phvul.005G059900	Chr05:8429050-8429488	G19833 v2.1		1	1	1	1	1	1	1	1	1	1	1	1	1	1	1	1	1	1	1	1	1	1	1	1	1	12	12	1	0	0	13	13	1	0	0	0	25	25	1	0	0	#DIV/0!
Phvul.005G060200	Chr05:8521188-8523158	G19833 v2.1		1	0	1	1	1	1	1	1	1	1	1	1	1	1	1	1	1	1	1	1	1	0	1	1	1	11	12	0.916667	0.0833333	0.152778	12	13	0.923077	0.0769231	0.142012	0.147395	23	25	0.92	0.08	0.1472	-0.00132341
Phvul.005G060400	Chr05:8560848-8561176	G19833 v2.1		0	1	0	0	0	0	0	0	0	0	0	1	1	1	1	1	1	1	1	1	1	0	1	1	0	2	12	0.166667	0.833333	0.277778	11	13	0.846154	0.153846	0.260355	0.269066	13	25	0.52	0.48	0.4992	0.461005
Phvul.005G060550	Chr05:8620927-8633786	G19833 v2.1		1	1	1	1	1	1	1	1	1	1	1	1	1	1	1	1	1	1	1	1	1	0	1	1	1	12	12	1	0	0	12	13	0.923077	0.0769231	0.142012	0.0710059	24	25	0.96	0.04	0.0768	0.0754438
Phvul.005G060800	Chr05:8691714-8692395	G19833 v2.1		1	1	1	1	1	1	1	1	1	1	1	1	1	1	1	1	1	1	1	1	1	1	1	1	1	12	12	1	0	0	13	13	1	0	0	0	25	25	1	0	0	#DIV/0!
Phvul.005G061066	Chr05:8802291-8805029	G19833 v2.1		1	1	1	1	1	1	1	1	1	1	1	1	1	1	1	1	0	1	1	1	1	1	1	1	1	12	12	1	0	0	12	13	0.923077	0.0769231	0.142012	0.0710059	24	25	0.96	0.04	0.0768	0.0754438
Phvul.005G061132	Chr05:8831444-8834181	G19833 v2.1		1	1	1	1	1	1	1	1	1	1	1	1	1	1	1	1	1	1	1	1	1	1	1	1	1	12	12	1	0	0	13	13	1	0	0	0	25	25	1	0	0	#DIV/0!
Phvul.005G061160	Chr05:10433743-10435268	G19833 v2.1		1	1	1	1	1	1	1	1	1	1	1	1	1	1	1	1	1	1	1	1	1	1	1	1	1	12	12	1	0	0	13	13	1	0	0	0	25	25	1	0	0	#DIV/0!
Phvul.005G061700	Chr05:9070726-9071157	G19833 v2.1		1	1	1	1	1	1	1	1	1	1	1	1	1	1	1	1	1	1	1	1	1	1	1	1	1	12	12	1	0	0	13	13	1	0	0	0	25	25	1	0	0	#DIV/0!
Phvul.005G061801	Chr05:9077655-9078101	G19833 v2.1		1	1	1	1	1	1	1	1	1	1	1	1	1	1	1	1	1	1	1	1	1	1	1	1	1	12	12	1	0	0	13	13	1	0	0	0	25	25	1	0	0	#DIV/0!
Phvul.005G061900	Chr05:9088784-9089215	G19833 v2.1		1	1	1	1	1	1	1	1	1	1	1	1	1	1	1	1	1	1	1	1	1	1	1	1	1	12	12	1	0	0	13	13	1	0	0	0	25	25	1	0	0	#DIV/0!
Phvul.005G062000	Chr05:9098830-9101579	G19833 v2.1		1	1	1	1	1	1	1	1	1	1	0	1	1	1	1	1	1	1	1	1	1	0	1	1	1	11	12	0.916667	0.0833333	0.152778	12	13	0.923077	0.0769231	0.142012	0.147395	23	25	0.92	0.08	0.1472	-0.00132341
Phvul.005G063200	Chr05:9434477-9438677	G19833 v2.1		1	1	1	1	1	1	1	1	1	1	1	1	1	1	1	1	1	1	1	0	1	1	1	1	1	12	12	1	0	0	12	13	0.923077	0.0769231	0.142012	0.0710059	24	25	0.96	0.04	0.0768	0.0754438
Phvul.005G063400	Chr05:9514906-9518269	G19833 v2.1		1	1	1	1	1	1	1	1	1	1	1	1	0	0	1	0	1	1	1	1	1	1	0	1	1	12	12	1	0	0	9	13	0.692308	0.307692	0.426036	0.213018	21	25	0.84	0.16	0.2688	0.207523
Phvul.005G063500	Chr05:9582281-9585298	G19833 v2.1		1	1	1	0	0	1	1	1	0	1	0	1	0	0	1	0	1	1	1	1	1	0	0	1	1	8	12	0.666667	0.333333	0.444444	8	13	0.615385	0.384615	0.473373	0.458909	16	25	0.64	0.36	0.4608	0.00410457
Phvul.005G063600	Chr05:3851824-3853582	G19833 v2.1		1	1	1	0	1	1	1	1	1	1	1	1	1	1	1	1	1	1	1	1	1	1	1	1	1	11	12	0.916667	0.0833333	0.152778	13	13	1	0	0	0.0763889	24	25	0.96	0.04	0.0768	0.00535301
Phvul.005G063650	Chr05:9604938-9607758	G19833 v2.1		1	1	0	1	1	0	0	1	1	1	1	1	1	1	1	1	1	1	1	1	1	1	1	1	1	9	12	0.75	0.25	0.375	13	13	1	0	0	0.1875	22	25	0.88	0.12	0.2112	0.112216
Phvul.005G064400	Chr05:10659108-10660591	G19833 v2.1		1	1	1	1	1	1	1	1	1	1	1	1	1	1	1	1	1	1	1	1	1	1	1	1	1	12	12	1	0	0	13	13	1	0	0	0	25	25	1	0	0	#DIV/0!
Phvul.005G064700	Chr05:10693263-10696186	G19833 v2.1		1	1	1	1	1	1	1	1	1	1	1	1	1	1	1	1	1	1	1	1	1	1	1	1	1	12	12	1	0	0	13	13	1	0	0	0	25	25	1	0	0	#DIV/0!
Phvul.005G066100	Chr05:10986501-10986895	G19833 v2.1		1	1	0	1	0	0	0	1	0	1	0	1	1	1	1	1	0	1	1	1	1	1	1	1	1	6	12	0.5	0.5	0.5	12	13	0.923077	0.0769231	0.142012	0.321006	18	25	0.72	0.28	0.4032	0.203854
Phvul.005G066300	Chr05:11142242-11143045	G19833 v2.1		0	1	1	1	1	1	1	0	1	0	1	1	0	1	1	1	1	1	1	1	1	1	0	1	1	9	12	0.75	0.25	0.375	11	13	0.846154	0.153846	0.260355	0.317678	20	25	0.8	0.2	0.32	0.00725777
Phvul.005G067600	Chr05:11498825-11500776	G19833 v2.1		1	1	1	1	1	1	1	1	1	1	1	1	1	1	1	1	1	1	1	1	1	1	1	1	1	12	12	1	0	0	13	13	1	0	0	0	25	25	1	0	0	#DIV/0!
Phvul.005G069900	Chr05:12490073-12490640	G19833 v2.1		1	1	1	1	1	1	1	1	1	1	1	1	0	1	1	1	1	1	1	1	1	1	1	1	1	12	12	1	0	0	12	13	0.923077	0.0769231	0.142012	0.0710059	24	25	0.96	0.04	0.0768	0.0754438
Phvul.005G070500	Chr05:12569037-12572065	G19833 v2.1		1	1	1	1	1	1	1	1	0	1	1	1	1	1	1	1	1	1	1	1	1	1	1	1	1	11	12	0.916667	0.0833333	0.152778	13	13	1	0	0	0.0763889	24	25	0.96	0.04	0.0768	0.00535301
Phvul.005G071300	Chr05:15306727-15307402	G19833 v2.1		0	0	0	1	1	1	1	0	0	1	1	1	1	1	1	1	1	1	1	1	1	1	1	1	1	7	12	0.583333	0.416667	0.486111	13	13	1	0	0	0.243056	20	25	0.8	0.2	0.32	0.240451
Phvul.005G072600	Chr05:20839596-20842677	G19833 v2.1		0	1	0	1	1	1	1	0	1	0	1	1	1	1	1	1	1	1	1	1	1	0	1	1	1	8	12	0.666667	0.333333	0.444444	12	13	0.923077	0.0769231	0.142012	0.293228	20	25	0.8	0.2	0.32	0.0836621
Phvul.005G073500	Chr05:13043007-13043713	G19833 v2.1		1	1	1	1	1	1	1	1	1	1	1	1	1	1	1	1	1	1	1	1	1	1	1	1	1	12	12	1	0	0	13	13	1	0	0	0	25	25	1	0	0	#DIV/0!
Phvul.005G073600	Chr05:13043293-13043433	G19833 v2.1		1	1	1	1	1	1	1	1	1	1	1	1	1	1	1	1	1	1	1	1	1	1	1	1	1	12	12	1	0	0	13	13	1	0	0	0	25	25	1	0	0	#DIV/0!
Phvul.005G073700	Chr05:13104020-13104305	G19833 v2.1		1	1	1	1	1	1	1	1	1	1	1	1	1	1	1	1	0	1	1	1	1	1	1	1	1	12	12	1	0	0	12	13	0.923077	0.0769231	0.142012	0.0710059	24	25	0.96	0.04	0.0768	0.0754438
Phvul.005G074901	Chr05:13629617-13640112	G19833 v2.1		1	1	1	1	1	1	1	1	1	1	1	1	1	1	1	1	1	1	1	1	1	0	1	1	1	12	12	1	0	0	12	13	0.923077	0.0769231	0.142012	0.0710059	24	25	0.96	0.04	0.0768	0.0754438
Phvul.005G075200	Chr05:13803574-13808223	G19833 v2.1		1	1	1	1	1	1	1	1	1	1	1	1	1	1	1	1	1	1	1	1	1	1	1	0	1	12	12	1	0	0	12	13	0.923077	0.0769231	0.142012	0.0710059	24	25	0.96	0.04	0.0768	0.0754438
Phvul.005G075300	Chr05:14921728-14922437	G19833 v2.1		1	1	1	1	1	1	1	0	1	0	1	1	1	1	1	1	1	1	1	1	1	0	1	1	1	10	12	0.833333	0.166667	0.277778	12	13	0.923077	0.0769231	0.142012	0.209895	22	25	0.88	0.12	0.2112	0.0061799
Phvul.005G077100	Chr05:18412480-18415782	G19833 v2.1		1	1	1	1	1	1	1	1	0	1	1	1	1	1	1	1	1	1	1	1	1	1	1	1	1	11	12	0.916667	0.0833333	0.152778	13	13	1	0	0	0.0763889	24	25	0.96	0.04	0.0768	0.00535301
Phvul.005G077400	Chr05:18656087-18667220	G19833 v2.1		1	1	1	1	1	1	1	1	1	1	1	1	1	1	1	1	1	1	1	1	1	1	1	1	0	12	12	1	0	0	12	13	0.923077	0.0769231	0.142012	0.0710059	24	25	0.96	0.04	0.0768	0.0754438
Phvul.005G077450	Chr05:18667815-18677999	G19833 v2.1		1	1	1	1	1	1	1	1	1	1	1	1	1	1	1	1	1	1	1	1	1	1	1	1	0	12	12	1	0	0	12	13	0.923077	0.0769231	0.142012	0.0710059	24	25	0.96	0.04	0.0768	0.0754438
Phvul.005G077500	Chr05:18684051-18693590	G19833 v2.1		1	1	1	1	1	1	1	1	1	1	1	1	1	1	1	1	1	1	1	1	1	1	1	1	0	12	12	1	0	0	12	13	0.923077	0.0769231	0.142012	0.0710059	24	25	0.96	0.04	0.0768	0.0754438
Phvul.005G077501	Chr05:15059401-15062132	G19833 v2.1		1	1	1	1	1	1	1	1	1	1	1	1	1	1	1	1	1	1	0	1	1	1	1	1	1	12	12	1	0	0	12	13	0.923077	0.0769231	0.142012	0.0710059	24	25	0.96	0.04	0.0768	0.0754438
Phvul.005G077800	Chr05:18818251-18819756	G19833 v2.1		1	1	1	1	1	1	1	1	1	1	1	1	1	1	1	1	1	1	0	1	1	1	1	1	1	12	12	1	0	0	12	13	0.923077	0.0769231	0.142012	0.0710059	24	25	0.96	0.04	0.0768	0.0754438
Phvul.005G077900	Chr05:18842247-18857043	G19833 v2.1		1	1	1	1	1	1	1	1	1	0	1	1	0	0	1	0	1	1	0	1	1	1	0	1	1	11	12	0.916667	0.0833333	0.152778	8	13	0.615385	0.384615	0.473373	0.313075	19	25	0.76	0.24	0.3648	0.141789
Phvul.005G078000	Chr05:18876484-18885196	G19833 v2.1		1	1	1	1	1	1	1	1	1	1	1	1	0	0	1	0	1	1	0	1	1	1	0	1	1	12	12	1	0	0	8	13	0.615385	0.384615	0.473373	0.236686	20	25	0.8	0.2	0.32	0.260355
Phvul.005G078100	Chr05:19063262-19095416	G19833 v2.1		1	1	1	1	0	1	1	0	0	0	1	1	1	0	1	0	1	1	0	1	1	1	0	1	1	8	12	0.666667	0.333333	0.444444	9	13	0.692308	0.307692	0.426036	0.43524	17	25	0.68	0.32	0.4352	-9.18513e-05
Phvul.005G078800	Chr05:17579845-17581666	G19833 v2.1		1	1	1	0	0	1	1	0	0	0	1	1	1	1	1	1	1	1	1	1	1	1	1	1	1	7	12	0.583333	0.416667	0.486111	13	13	1	0	0	0.243056	20	25	0.8	0.2	0.32	0.240451
Phvul.005G078900	Chr05:18026529-18049346	G19833 v2.1		1	1	0	1	1	0	0	1	1	1	1	1	1	1	1	1	1	1	1	1	1	0	1	1	1	9	12	0.75	0.25	0.375	12	13	0.923077	0.0769231	0.142012	0.258506	21	25	0.84	0.16	0.2688	0.0382964
Phvul.005G079000	Chr05:18010152-18011163	G19833 v2.1		1	1	0	1	1	0	0	1	1	1	1	1	1	1	1	1	1	1	1	1	1	0	1	1	1	9	12	0.75	0.25	0.375	12	13	0.923077	0.0769231	0.142012	0.258506	21	25	0.84	0.16	0.2688	0.0382964
Phvul.005G079600	Chr05:15557765-15559286	G19833 v2.1		1	1	1	1	1	1	1	1	1	1	1	1	1	1	1	1	1	1	1	1	0	1	1	1	1	12	12	1	0	0	12	13	0.923077	0.0769231	0.142012	0.0710059	24	25	0.96	0.04	0.0768	0.0754438
Phvul.005G079650	Chr05:15814085-15814429	G19833 v2.1		1	1	1	1	1	1	1	1	1	1	1	1	1	1	1	1	1	1	1	1	1	1	1	1	1	12	12	1	0	0	13	13	1	0	0	0	25	25	1	0	0	#DIV/0!
Phvul.005G079700	Chr05:15884866-15885090	G19833 v2.1		1	1	1	1	1	1	1	0	1	0	1	1	1	1	1	1	1	1	1	1	1	1	1	1	1	10	12	0.833333	0.166667	0.277778	13	13	1	0	0	0.138889	23	25	0.92	0.08	0.1472	0.0564614
Phvul.005G079733	Chr05:19324433-19355247	G19833 v2.1		1	1	1	1	1	1	1	1	1	1	1	1	0	1	1	1	1	1	1	0	1	1	0	0	1	12	12	1	0	0	9	13	0.692308	0.307692	0.426036	0.213018	21	25	0.84	0.16	0.2688	0.207523
Phvul.005G080400	Chr05:17210656-17212107	G19833 v2.1		1	1	1	1	1	1	1	1	1	1	1	1	1	1	1	1	0	1	1	1	1	1	1	1	1	12	12	1	0	0	12	13	0.923077	0.0769231	0.142012	0.0710059	24	25	0.96	0.04	0.0768	0.0754438
Phvul.005G080966	Chr05:19410368-19411389	G19833 v2.1		1	1	1	0	0	1	1	0	0	0	1	1	1	1	1	1	1	1	1	1	1	1	1	1	1	7	12	0.583333	0.416667	0.486111	13	13	1	0	0	0.243056	20	25	0.8	0.2	0.32	0.240451
Phvul.005G083600	Chr05:21796781-21797276	G19833 v2.1		1	1	1	0	0	1	1	1	0	1	1	1	1	1	1	1	1	1	1	1	1	1	1	1	1	9	12	0.75	0.25	0.375	13	13	1	0	0	0.1875	22	25	0.88	0.12	0.2112	0.112216
Phvul.005G084200	Chr05:21993735-21994346	G19833 v2.1		1	1	1	1	1	1	1	1	1	1	1	1	1	1	1	1	1	1	1	1	1	1	1	1	1	12	12	1	0	0	13	13	1	0	0	0	25	25	1	0	0	#DIV/0!
Phvul.005G084700	Chr05:22119351-22119874	G19833 v2.1		0	1	1	1	1	1	1	1	1	1	1	1	1	1	1	1	0	1	1	1	1	1	1	1	1	11	12	0.916667	0.0833333	0.152778	12	13	0.923077	0.0769231	0.142012	0.147395	23	25	0.92	0.08	0.1472	-0.00132341
Phvul.005G084800	Chr05:22136963-22137772	G19833 v2.1		1	1	1	1	1	1	1	0	1	1	1	1	1	1	1	1	1	1	1	1	1	1	1	1	1	11	12	0.916667	0.0833333	0.152778	13	13	1	0	0	0.0763889	24	25	0.96	0.04	0.0768	0.00535301
Phvul.005G085100	Chr05:22303730-22306076	G19833 v2.1		1	1	0	0	0	1	0	1	0	1	1	1	1	1	1	1	1	1	1	1	1	0	1	1	1	7	12	0.583333	0.416667	0.486111	12	13	0.923077	0.0769231	0.142012	0.314061	19	25	0.76	0.24	0.3648	0.139086
Phvul.005G085400	Chr05:22521620-22525127	G19833 v2.1		0	0	0	0	1	1	0	0	0	1	0	0	1	1	1	1	1	1	1	1	1	1	1	1	1	3	12	0.25	0.75	0.375	13	13	1	0	0	0.1875	16	25	0.64	0.36	0.4608	0.593099
Phvul.005G087118	Chr05:27312261-27317464	G19833 v2.1		1	1	0	1	0	0	0	1	0	1	0	1	1	1	1	1	1	1	1	1	1	1	1	1	1	6	12	0.5	0.5	0.5	13	13	1	0	0	0.25	19	25	0.76	0.24	0.3648	0.314693
Phvul.005G088400	Chr05:26072308-26073507	G19833 v2.1		1	1	1	1	1	1	1	1	1	1	1	1	1	1	0	1	1	1	1	1	1	1	1	1	1	12	12	1	0	0	12	13	0.923077	0.0769231	0.142012	0.0710059	24	25	0.96	0.04	0.0768	0.0754438
Phvul.005G088500	Chr05:26071442-26071675	G19833 v2.1		1	1	1	1	1	1	1	1	1	1	1	1	1	0	1	1	1	1	1	1	1	1	1	1	1	12	12	1	0	0	12	13	0.923077	0.0769231	0.142012	0.0710059	24	25	0.96	0.04	0.0768	0.0754438
Phvul.005G091100	Chr05:25635335-25636351	G19833 v2.1		1	1	1	1	1	1	1	1	1	1	1	1	1	1	1	1	1	1	1	1	1	1	1	1	1	12	12	1	0	0	13	13	1	0	0	0	25	25	1	0	0	#DIV/0!
Phvul.005G091600	Chr05:23987141-23987933	G19833 v2.1		1	1	1	1	1	1	1	1	1	1	1	1	1	1	1	1	0	1	1	1	1	1	1	1	1	12	12	1	0	0	12	13	0.923077	0.0769231	0.142012	0.0710059	24	25	0.96	0.04	0.0768	0.0754438
Phvul.005G092100	Chr05:24099292-24099705	G19833 v2.1		1	1	1	1	1	1	1	1	1	1	1	1	1	1	1	1	1	1	1	1	1	1	1	1	0	12	12	1	0	0	12	13	0.923077	0.0769231	0.142012	0.0710059	24	25	0.96	0.04	0.0768	0.0754438
Phvul.005G092218	Chr05:23193197-23196136	G19833 v2.1		1	1	1	1	1	1	1	1	1	1	0	1	1	0	0	0	0	1	1	0	1	1	0	0	1	11	12	0.916667	0.0833333	0.152778	6	13	0.461538	0.538462	0.497041	0.32491	17	25	0.68	0.32	0.4352	0.253425
Phvul.005G092900	Chr05:28854682-28857372	G19833 v2.1		1	1	1	1	1	1	1	1	1	1	1	1	1	1	1	1	1	1	1	1	1	0	1	1	1	12	12	1	0	0	12	13	0.923077	0.0769231	0.142012	0.0710059	24	25	0.96	0.04	0.0768	0.0754438
Phvul.005G094100	Chr05:29428798-29433691	G19833 v2.1		1	1	1	1	1	1	1	1	1	1	1	1	1	1	1	1	1	1	0	1	0	1	1	1	0	12	12	1	0	0	10	13	0.769231	0.230769	0.35503	0.177515	22	25	0.88	0.12	0.2112	0.159494
Phvul.005G096901	Chr05:30079485-30079940	G19833 v2.1		1	1	1	1	1	1	1	1	1	1	1	1	0	1	1	1	1	1	1	1	1	1	1	1	1	12	12	1	0	0	12	13	0.923077	0.0769231	0.142012	0.0710059	24	25	0.96	0.04	0.0768	0.0754438
Phvul.005G097100	Chr05:30138017-30138331	G19833 v2.1		1	1	1	1	1	1	1	1	1	1	1	1	0	1	1	1	1	1	1	1	1	1	1	1	1	12	12	1	0	0	12	13	0.923077	0.0769231	0.142012	0.0710059	24	25	0.96	0.04	0.0768	0.0754438
Phvul.005G097300	Chr05:30164857-30165132	G19833 v2.1		1	1	1	1	1	1	1	1	1	1	1	1	1	1	1	1	1	1	1	1	1	1	1	1	1	12	12	1	0	0	13	13	1	0	0	0	25	25	1	0	0	#DIV/0!
Phvul.005G097400	Chr05:30220432-30220970	G19833 v2.1		1	1	1	1	1	1	1	1	1	1	1	1	0	0	0	1	0	1	1	0	1	1	1	0	1	12	12	1	0	0	7	13	0.538462	0.461538	0.497041	0.248521	19	25	0.76	0.24	0.3648	0.318748
Phvul.005G097600	Chr05:30291131-30292136	G19833 v2.1		1	1	1	1	1	1	1	1	1	1	1	1	1	1	1	1	0	1	1	1	1	1	1	1	1	12	12	1	0	0	12	13	0.923077	0.0769231	0.142012	0.0710059	24	25	0.96	0.04	0.0768	0.0754438
Phvul.005G098300	Chr05:30855775-30857114	G19833 v2.1		1	1	1	1	1	1	0	1	1	0	1	0	1	1	1	1	1	1	1	1	1	1	1	1	1	9	12	0.75	0.25	0.375	13	13	1	0	0	0.1875	22	25	0.88	0.12	0.2112	0.112216
Phvul.005G098533	Chr05:30969505-30972995	G19833 v2.1		1	1	1	1	1	1	1	1	1	1	1	1	1	1	1	1	1	1	1	1	1	1	0	1	1	12	12	1	0	0	12	13	0.923077	0.0769231	0.142012	0.0710059	24	25	0.96	0.04	0.0768	0.0754438
Phvul.005G098800	Chr05:31057293-31058796	G19833 v2.1		1	1	1	1	1	1	1	1	1	1	1	1	1	1	1	1	1	1	1	1	0	1	0	1	1	12	12	1	0	0	11	13	0.846154	0.153846	0.260355	0.130178	23	25	0.92	0.08	0.1472	0.115642
Phvul.005G098900	Chr05:31173640-31174893	G19833 v2.1		1	1	1	1	1	0	1	1	0	1	1	1	1	1	1	1	1	1	1	1	1	1	0	1	1	10	12	0.833333	0.166667	0.277778	12	13	0.923077	0.0769231	0.142012	0.209895	22	25	0.88	0.12	0.2112	0.0061799
Phvul.005G099200	Chr05:31230212-31230458	G19833 v2.1		1	1	1	1	1	1	1	1	1	1	1	1	1	1	1	1	1	1	1	1	1	1	1	1	1	12	12	1	0	0	13	13	1	0	0	0	25	25	1	0	0	#DIV/0!
Phvul.005G101800	Chr05:31783221-31786022	G19833 v2.1		1	1	0	1	1	0	0	1	0	1	0	0	1	1	1	1	1	1	1	1	1	1	1	1	1	6	12	0.5	0.5	0.5	13	13	1	0	0	0.25	19	25	0.76	0.24	0.3648	0.314693
Phvul.005G102300	Chr05:31879557-31880442	G19833 v2.1		1	0	1	0	1	1	1	1	1	1	1	0	1	1	1	1	1	1	1	1	1	1	1	1	1	9	12	0.75	0.25	0.375	13	13	1	0	0	0.1875	22	25	0.88	0.12	0.2112	0.112216
Phvul.005G102400	Chr05:31880494-31882504	G19833 v2.1		1	0	1	0	1	0	1	1	1	1	0	0	1	1	1	1	1	1	1	1	1	1	1	1	1	7	12	0.583333	0.416667	0.486111	13	13	1	0	0	0.243056	20	25	0.8	0.2	0.32	0.240451
Phvul.005G103000	Chr05:32156125-32157132	G19833 v2.1		0	1	1	0	0	0	1	0	0	1	0	1	1	1	1	1	1	1	1	1	1	1	1	1	1	5	12	0.416667	0.583333	0.486111	13	13	1	0	0	0.243056	18	25	0.72	0.28	0.4032	0.397184
Phvul.005G104400	Chr05:32382744-32382986	G19833 v2.1		1	1	1	1	1	1	1	1	1	1	1	1	1	1	1	1	0	1	1	1	1	1	1	1	1	12	12	1	0	0	12	13	0.923077	0.0769231	0.142012	0.0710059	24	25	0.96	0.04	0.0768	0.0754438
Phvul.005G105100	Chr05:32474609-32475574	G19833 v2.1		1	0	1	0	0	0	1	1	1	1	0	0	1	1	1	1	1	1	1	1	1	1	1	1	1	6	12	0.5	0.5	0.5	13	13	1	0	0	0.25	19	25	0.76	0.24	0.3648	0.314693
Phvul.005G105700	Chr05:32547063-32547434	G19833 v2.1		1	1	1	1	1	1	1	1	1	1	1	1	1	1	1	1	1	1	1	1	1	1	1	1	0	12	12	1	0	0	12	13	0.923077	0.0769231	0.142012	0.0710059	24	25	0.96	0.04	0.0768	0.0754438
Phvul.005G106600	Chr05:32711441-32712133	G19833 v2.1		1	1	1	1	1	1	1	1	1	1	1	1	1	1	1	1	1	1	1	1	1	1	1	1	1	12	12	1	0	0	13	13	1	0	0	0	25	25	1	0	0	#DIV/0!
Phvul.005G108750	Chr05:33030513-33032819	G19833 v2.1		1	1	0	0	0	1	1	1	0	1	0	1	1	1	1	1	1	1	1	1	1	1	1	1	1	7	12	0.583333	0.416667	0.486111	13	13	1	0	0	0.243056	20	25	0.8	0.2	0.32	0.240451
Phvul.005G108800	Chr05:33061744-33063234	G19833 v2.1		1	1	1	1	1	1	1	1	1	1	1	1	1	1	1	1	1	1	1	1	1	1	1	1	1	12	12	1	0	0	13	13	1	0	0	0	25	25	1	0	0	#DIV/0!
Phvul.005G109800	Chr05:33435997-33439187	G19833 v2.1		1	1	1	1	1	1	1	1	1	1	1	1	0	0	0	1	1	1	1	0	1	1	1	0	1	12	12	1	0	0	8	13	0.615385	0.384615	0.473373	0.236686	20	25	0.8	0.2	0.32	0.260355
Phvul.005G110700	Chr05:33742864-33745160	G19833 v2.1		1	1	0	1	1	1	1	1	1	1	1	1	1	1	1	1	1	1	1	1	1	1	1	1	1	11	12	0.916667	0.0833333	0.152778	13	13	1	0	0	0.0763889	24	25	0.96	0.04	0.0768	0.00535301
[truncated: 7,551 more rows]
