# Supplementary material for: Adaptive gene loss in the common bean pan-genome during range expansion and domestication
Source: Nat Commun. 2024 Aug 7;15:6698. doi: 10.1038/s41467-024-51032-2 (PMC11303546; doi:10.1038/s41467-024-51032-2)
Supplement: Supplementary file 13 — Supplementary Data 10 [file 41467_2024_51032_MOESM13_ESM.xlsx]

## Sheet: Sheet1
Candidates PAVs	Position	Reference (G19833 v2.1) or Non-reference regions (NRRs)	Fst	Freq WM	Freq WA	A. thaliana orthologous	Manual Gene Function Investigation	References
Phvul.001G139200	Chr01:38110389-38111383	G19833 v2.1	1	0	1	AT1G28430.1, AT1G50520.1, AT1G50560.1, AT2G05180.1, AT2G14100.1, AT2G27000.1, AT2G27010.1, AT2G42250.1, AT3G20080.1, AT3G20090.1, AT3G20100.1, AT3G20110.1, AT3G20120.1, AT3G20130.1, AT3G20140.1, AT3G20935.1, AT3G20940.1, AT3G20950.1, AT3G20960.1, AT3G32047.1, AT4G15330.1, AT4G15350.1, AT4G15360.1, AT4G15380.1, AT5G06905.1, AT5G42580.1, AT5G47990.1	#N/A
Phvul.001G139250	Chr01:38112176-38114223	G19833 v2.1	1	0	1	#N/A	#N/A
g35657	ctg6_segment0_pilon_pilon_pilon_6857812_6863420_G12:1-5609	NRR	1	1	0	#N/A	#N/A
g39972	ptg000038l_36400932_36410820_BAT93:1-1982	NRR	1	1	0	#N/A	#N/A
g35882	ptg000009l_8277282_8280517_BAT93:2087-3236	NRR	1	1	0	#N/A	#N/A
g35872	ptg000009l_3681987_3686493_BAT93:1-1859	NRR	1	1	0	#N/A	#N/A
Phvul.001G245200	Chr01:49725273-49725800	G19833 v2.1	1	1	0	AT5G05500.1	MOP10 - Proline-rich protein-like PRPL1 controls elongation of root hairs in Arabidopsis thaliana.	Boron et al., 2014
g29374	ctg49_segment0_pilon_pilon_pilon_3918920_3932844_MIDAS:13103-13665	NRR	1	1	0	#N/A	#N/A
Phvul.002G081700	Chr02:12914711-12916277	G19833 v2.1	1	0	1	#N/A	#N/A
Phvul.002G130666	Chr02:27445769-27447599	G19833 v2.1	1	0	1	#N/A	#N/A
Phvul.002G130732	Chr02:27447674-27449203	G19833 v2.1	1	0	1	#N/A	#N/A
Phvul.002G130800	Chr02:27450545-27452967	G19833 v2.1	1	0	1	#N/A	#N/A
g39815	ptg000030l_10703479_10714478_BAT93:1-945	NRR	1	1	0	#N/A	#N/A
Phvul.002G320200	Chr02:48603739-48605408	G19833 v2.1	1	1	0	AT1G04270.1, AT5G09490.1, AT5G09500.1, AT5G09510.1, AT5G43640.1	#N/A
Phvul.002G320600	Chr02:48633112-48634153	G19833 v2.1	1	1	0	AT1G24600.1, AT1G67920.1	#N/A
Phvul.002G004500	Chr02:519242-519773	G19833 v2.1	1	1	0	AT3G59840.1	#N/A
Phvul.002G005000	Chr02:552587-557238	G19833 v2.1	1	1	0	AT1G32400.1	TOM2A - encodes a 280 amino acid putative four-pass transmembrane protein with a C-terminal farnesylation signal, essential for efficient multiplication of tobacco mosaic viruses.	Hagiwara et al., 2003
g32507	ctg50_segment0_pilon_pilon_pilon_987036_992202_G12:3031-5167	NRR	1	1	0	#N/A	#N/A
g32504	ctg50_segment0_pilon_pilon_pilon_594065_601796_G12:1-1257	NRR	1	1	0	#N/A	#N/A
g29609	ctg152_segment0_pilon_pilon_pilon_594995_657637_G12:23895-24301	NRR	1	1	0	#N/A	#N/A
g39986	ptg000040l_2356227_2357699_BAT93:9-453	NRR	1	1	0	#N/A	#N/A
g39849	ptg000031l_4882052_4893412_BAT93:1-11361	NRR	1	1	0	#N/A	#N/A
Phvul.004G009154	Chr04:1103140-1118146	G19833 v2.1	1	1	0	#N/A	#N/A
g32256	ctg22_segment0_pilon_pilon_pilon_13140062_13156283_G12:908-3404	NRR	1	1	0	#N/A	#N/A
Phvul.004G117350	Chr04:40322150-40327233	G19833 v2.1	1	1	0	#N/A	#N/A
Phvul.004G130000	Chr04:42631016-42632259	G19833 v2.1	1	0	1	#N/A	#N/A
Phvul.004G007000	Chr04:510428-516543	G19833 v2.1	1	1	0	AT5G14550.1	#N/A
Phvul.004G055800	Chr04:7555876-7566232	G19833 v2.1	1	1	0	#N/A	#N/A
g40403	ptg000048l_10493158_10498339_BAT93:1079-3934	NRR	1	1	0	#N/A	#N/A
Phvul.005G021800	Chr05:1921387-1924155	G19833 v2.1	1	1	0	AT3G08490.1	#N/A
g29522	ctg125_segment0_pilon_pilon_pilon_516520_598103_G12:40796-46267	NRR	1	1	0	#N/A	#N/A
Phvul.005G130200	Chr05:36854441-36854764	G19833 v2.1	1	0	1	#N/A	#N/A
Phvul.005G161300	Chr05:38945790-38947644	G19833 v2.1	1	1	0	AT2G19730.1, AT4G29410.1	#N/A
Phvul.005G162400	Chr05:39038168-39042473	G19833 v2.1	1	1	0	AT1G05700.1, AT1G07560.1, AT1G49100.1, AT1G51790.1, AT1G51800.1, AT1G51805.1, AT1G51810.1, AT1G51820.1, AT1G51830.1, AT1G51850.1, AT1G51860.1, AT1G51870.1, AT1G51880.1, AT1G51890.1, AT1G51910.1, AT2G04300.1, AT2G14440.1, AT2G14510.1, AT2G19190.1, AT2G19210.1, AT2G19230.1, AT2G28960.1, AT2G28970.1, AT2G28990.1, AT2G29000.1, AT3G21340.1, AT3G46330.1, AT3G46340.1, AT3G46350.1, AT3G46400.1, AT3G46420…	Defense responses
Phvul.005G162500	Chr05:39046586-39050880	G19833 v2.1	1	1	0	AT1G05700.1, AT1G07560.1, AT1G49100.1, AT1G51790.1, AT1G51800.1, AT1G51805.1, AT1G51810.1, AT1G51820.1, AT1G51830.1, AT1G51850.1, AT1G51860.1, AT1G51870.1, AT1G51880.1, AT1G51890.1, AT1G51910.1, AT2G04300.1, AT2G14440.1, AT2G14510.1, AT2G19190.1, AT2G19210.1, AT2G19230.1, AT2G28960.1, AT2G28970.1, AT2G28990.1, AT2G29000.1, AT3G21340.1, AT3G46330.1, AT3G46340.1, AT3G46350.1, AT3G46400.1, AT3G46420…	Defense responses
g43293	ptg000051l_946383_952759_BAT93:4760-6377	NRR	1	1	0	#N/A	#N/A
Phvul.006G047100	Chr06:15076921-15080833	G19833 v2.1	1	1	0	AT4G26860.2	#N/A
g32694	ctg5_segment0_pilon_pilon_pilon_13933732_13956435_G12:2389-5526	NRR	1	1	0	#N/A	#N/A
Phvul.006G198400	Chr06:29578818-29581623	G19833 v2.1	1	1	0	AT2G22750.2, AT2G22760.1, AT4G37850.1	bHLHm1 - Candidate Symbiotic Interactions
g40080	ptg000047l_10488336_10491387_BAT93:457-768	NRR	1	1	0	#N/A	#N/A
g43266	ptg000050l_3306863_3311209_BAT93:338-2979	NRR	1	1	0	#N/A	#N/A
Phvul.007G017200	Chr07:1164241-1165908	G19833 v2.1	1	1	0	AT2G17033.2	#N/A
Phvul.007G009900	Chr07:708840-711147	G19833 v2.1	1	1	0	AT2G04630.1, AT5G51940.1	#N/A
g32494	ctg4_segment0_pilon_pilon_pilon_1013009_1065188_G12:37564-39273	NRR	1	1	0	#N/A	#N/A
g32495	ctg4_segment0_pilon_pilon_pilon_1013009_1065188_G12:39574-40194	NRR	1	1	0	#N/A	#N/A
g39803	ptg000029l_2898876_2951150_BAT93:11983-14613	NRR	1	1	0	#N/A	#N/A
Phvul.008G134050	Chr08:22442435-22443074	G19833 v2.1	1	1	0	#N/A	#N/A
Phvul.008G149900	Chr08:37577957-37580846	G19833 v2.1	1	1	0	#N/A	#N/A
Phvul.009G070700	Chr09:12231088-12231696	G19833 v2.1	1	0	1	#N/A	#N/A
g32440	ctg3_segment0_pilon_pilon_pilon_6859495_6887467_G12:2965-27646	NRR	1	1	0	#N/A	#N/A
g29562	ctg13_segment0_pilon_pilon_pilon_2167635_2178083_G12:1459-5038	NRR	1	1	0	#N/A	#N/A
g43330	ptg000062l_995255_1007769_BAT93:1-1154	NRR	1	1	0	#N/A	#N/A
g35829	ptg000008l_11695725_11702079_BAT93:1-6297	NRR	1	1	0	#N/A	#N/A
g39720	ptg000022l_9409912_9414037_BAT93:1-1651	NRR	1	1	0	#N/A	#N/A
Phvul.011G111600	Chr11:14554094-14555111	G19833 v2.1	1	0	1	#N/A	#N/A
Phvul.011G018200	Chr11:1456692-1457868	G19833 v2.1	1	1	0	AT3G02910.1	#N/A
g39796	ptg000028l_6059802_6064300_BAT93:1-1582	NRR	1	1	0	#N/A	#N/A
Phvul.011G164400	Chr11:46633899-46634563	G19833 v2.1	1	1	0	AT1G14480.1, AT1G14500.1, AT4G10720.1, AT4G11000.1, AT5G15500.2, AT5G54610.1, AT5G54620.1	BDA1 (AT5G54610) - The ankyrin-repeat transmembrane protein BDA1 functions downstream of the receptor-like protein SNC2 to regulate plant immunity.	Yang et al., 2012
Phvul.011G165600	Chr11:46926690-46927738	G19833 v2.1	1	1	0	#N/A	#N/A
Phvul.011G184600	Chr11:49828311-49830616	G19833 v2.1	1	1	0	AT1G05675.1, AT1G05680.1, AT2G31750.1, AT2G31790.1	UGT74E2 (AT1G05680) - Modulates Arabidopsis architecture an water stress tolerance.	Wang et al., 2020
Phvul.011G009232	Chr11:679832-680709	G19833 v2.1	1	1	0	#N/A	#N/A
Phvul.011G011700	Chr11:904964-907783	G19833 v2.1	1	1	0	AT3G59980.1	#N/A
g7735	ctg1077_segment2_pilon_pilon_pilon_G12:24706-26831	NRR	1	1	0	#N/A	#N/A
g12528	ctg276_segment0_pilon_pilon_pilon_G12:25594-36582	NRR	1	1	0	#N/A	#N/A
g16336	ctg316_segment1_pilon_pilon_pilon_G12:75316-77128	NRR	1	1	0	#N/A	#N/A
g16827	ctg651_segment0_pilon_pilon_pilon_G12:35977-40354	NRR	1	1	0	#N/A	#N/A
g17116	ctg691_segment1_pilon_pilon_pilon_G12:27127-32040	NRR	1	1	0	#N/A	#N/A
a2802	jcf7180003441774:2969-3790	NRR	1	1	0	#N/A	#N/A
a6051	jcf7180003442308:1-369	NRR	1	1	0	#N/A	#N/A
a7516	jcf7180003442416:1-2361	NRR	1	1	0	#N/A	#N/A
a3288	jcf7180003443684:1-1028	NRR	1	1	0	#N/A	#N/A
a7518	jcf7180003444204:1-472	NRR	1	1	0	#N/A	#N/A
a8317	jcf7180003444399:1-1726	NRR	1	1	0	#N/A	#N/A
a261	jcf7180003446101:1-301	NRR	1	1	0	#N/A	#N/A
a286	jcf7180003446492:1-336	NRR	1	1	0	#N/A	#N/A
a337	jcf7180003447170:1-1653	NRR	1	1	0	#N/A	#N/A
a2866	jcf7180003448048:1-1397	NRR	1	1	0	#N/A	#N/A
a2870	jcf7180003448189:1-301	NRR	1	1	0	#N/A	#N/A
a2896	jcf7180003448447:2232-2858	NRR	1	1	0	#N/A	#N/A
a4562	jcf7180003450582:1-490	NRR	1	1	0	#N/A	#N/A
a6095	jcf7180003451610:1-156	NRR	1	1	0	#N/A	#N/A
a6098	jcf7180003451631:395-739	NRR	1	1	0	#N/A	#N/A
a6184	jcf7180003452998:1-1999	NRR	1	1	0	#N/A	#N/A
a7529	jcf7180003453083:1-2033	NRR	1	1	0	#N/A	#N/A
a7595	jcf7180003453432:1-341	NRR	1	1	0	#N/A	#N/A
a7606	jcf7180003453550:1-1422	NRR	1	1	0	#N/A	#N/A
a7616	jcf7180003453638:1-1124	NRR	1	1	0	#N/A	#N/A
a7680	jcf7180003455037:1-632	NRR	1	1	0	#N/A	#N/A
a7681	jcf7180003455039:1-3074	NRR	1	1	0	#N/A	#N/A
a7790	jcf7180003455954:1784-2104	NRR	1	1	0	#N/A	#N/A
a7811	jcf7180003456504:1680-2096	NRR	1	1	0	#N/A	#N/A
a7891	jcf7180003457870:1-402	NRR	1	1	0	#N/A	#N/A
a8000	jcf7180003458836:596-1184	NRR	1	1	0	#N/A	#N/A
a8129	jcf7180003461741:1-3389	NRR	1	1	0	#N/A	#N/A
a8130	jcf7180003461741:4349-5250	NRR	1	1	0	#N/A	#N/A
a8151	jcf7180003461832:1-563	NRR	1	1	0	#N/A	#N/A
a8160	jcf7180003461880:209-508	NRR	1	1	0	#N/A	#N/A
a8180	jcf7180003461978:1224-1693	NRR	1	1	0	#N/A	#N/A
a8182	jcf7180003461986:1-1434	NRR	1	1	0	#N/A	#N/A
a8197	jcf7180003462048:1-1433	NRR	1	1	0	#N/A	#N/A
a4425	jcf7180003468535:1297-1538	NRR	1	1	0	#N/A	#N/A
a4625	jcf7180003468812:946-1354	NRR	1	1	0	#N/A	#N/A
a5890	jcf7180003471999:1-707	NRR	1	1	0	#N/A	#N/A
a8274	jcf7180003477956:1-1741	NRR	1	1	0	#N/A	#N/A
a8279	jcf7180003477995:1-1506	NRR	1	1	0	#N/A	#N/A
a8426	jcf7180003479307:1-1137	NRR	1	1	0	#N/A	#N/A
a8467	jcf7180003479985:44-1031	NRR	1	1	0	#N/A	#N/A
a8508	jcf7180003481010:1-574	NRR	1	1	0	#N/A	#N/A
a8555	jcf7180003482603:1-656	NRR	1	1	0	#N/A	#N/A
a8625	jcf7180003486182:989-1447	NRR	1	1	0	#N/A	#N/A
a8690	jcf7180003490852:1-1944	NRR	1	1	0	#N/A	#N/A
a8798	jcf7180003494134:1-3335	NRR	1	1	0	#N/A	#N/A
a8838	jcf7180003494303:1-1156	NRR	1	1	0	#N/A	#N/A
a8910	jcf7180003494588:1-1448	NRR	1	1	0	#N/A	#N/A
a8981	jcf7180003494958:426-1400	NRR	1	1	0	#N/A	#N/A
a9052	jcf7180003495474:1-1409	NRR	1	1	0	#N/A	#N/A
a9083	jcf7180003495761:1-563	NRR	1	1	0	#N/A	#N/A
a392	jcf7180003504544:1997-2935	NRR	1	1	0	#N/A	#N/A
a440	jcf7180003507010:350-1770	NRR	1	1	0	#N/A	#N/A
a486	jcf7180003509784:1-307	NRR	1	1	0	#N/A	#N/A
a581	jcf7180003517692:1-1008	NRR	1	1	0	#N/A	#N/A
a1060	jcf7180003524490:1-1068	NRR	1	1	0	#N/A	#N/A
a1079	jcf7180003524532:1-907	NRR	1	1	0	#N/A	#N/A
a1347	jcf7180003525486:598-1342	NRR	1	0	1	#N/A	#N/A
a1353	jcf7180003525514:1-1317	NRR	1	1	0	#N/A	#N/A
a1546	jcf7180003527273:1-1300	NRR	1	1	0	#N/A	#N/A
a1964	jcf7180003535468:779-1001	NRR	1	1	0	#N/A	#N/A
a2034	jcf7180003538873:1-1572	NRR	1	1	0	#N/A	#N/A
a2139	jcf7180003545184:1-1531	NRR	1	1	0	#N/A	#N/A
a2141	jcf7180003545486:1-1277	NRR	1	1	0	#N/A	#N/A
a2197	jcf7180003548411:1-1515	NRR	1	1	0	#N/A	#N/A
a2206	jcf7180003548901:1-1016	NRR	1	1	0	#N/A	#N/A
a2209	jcf7180003549107:1-1120	NRR	1	1	0	#N/A	#N/A
a2273	jcf7180003554032:1-1851	NRR	1	1	0	#N/A	#N/A
a2330	jcf7180003558698:1-566	NRR	1	1	0	#N/A	#N/A
a2429	jcf7180003566982:1-1459	NRR	1	1	0	#N/A	#N/A
a2463	jcf7180003569963:648-1294	NRR	1	1	0	#N/A	#N/A
a2502	jcf7180003573937:2621-3103	NRR	1	1	0	#N/A	#N/A
a2570	jcf7180003577938:1232-1726	NRR	1	1	0	#N/A	#N/A
a2632	jcf7180003579170:1-330	NRR	1	1	0	#N/A	#N/A
a2675	jcf7180003579947:1560-1919	NRR	1	1	0	#N/A	#N/A
a2693	jcf7180003580254:2071-3180	NRR	1	1	0	#N/A	#N/A
a2700	jcf7180003580457:553-1477	NRR	1	1	0	#N/A	#N/A
a2721	jcf7180003580893:1-628	NRR	1	1	0	#N/A	#N/A
a2729	jcf7180003581257:1-1486	NRR	1	1	0	#N/A	#N/A
a2754	jcf7180003582436:1-1209	NRR	1	1	0	#N/A	#N/A
a2784	jcf7180003583177:1-1399	NRR	1	1	0	#N/A	#N/A
a2949	jcf7180003583370:1284-1541	NRR	1	1	0	#N/A	#N/A
a2981	jcf7180003583701:1-525	NRR	1	1	0	#N/A	#N/A
a3035	jcf7180003584179:1-233	NRR	1	1	0	#N/A	#N/A
a3038	jcf7180003584216:1-908	NRR	1	1	0	#N/A	#N/A
a3071	jcf7180003584595:1-762	NRR	1	1	0	#N/A	#N/A
a3096	jcf7180003584780:1-1880	NRR	1	1	0	#N/A	#N/A
a3107	jcf7180003584890:1-1130	NRR	1	1	0	#N/A	#N/A
a3123	jcf7180003584964:1-1272	NRR	1	1	0	#N/A	#N/A
a3150	jcf7180003585246:152-697	NRR	1	1	0	#N/A	#N/A
a3253	jcf7180003586207:1-1029	NRR	1	1	0	#N/A	#N/A
a3354	jcf7180003587311:996-1223	NRR	1	1	0	#N/A	#N/A
a3359	jcf7180003587336:1-865	NRR	1	1	0	#N/A	#N/A
a3387	jcf7180003587752:1-571	NRR	1	1	0	#N/A	#N/A
a3397	jcf7180003587824:924-1390	NRR	1	1	0	#N/A	#N/A
a3498	jcf7180003588952:1-1523	NRR	1	1	0	#N/A	#N/A
a3536	jcf7180003589379:1-532	NRR	1	1	0	#N/A	#N/A
a3591	jcf7180003589884:1319-2519	NRR	1	1	0	#N/A	#N/A
a3620	jcf7180003589938:1-1242	NRR	1	1	0	#N/A	#N/A
a3672	jcf7180003590073:696-1308	NRR	1	1	0	#N/A	#N/A
a3675	jcf7180003590081:905-1109	NRR	1	1	0	#N/A	#N/A
a3685	jcf7180003590140:16-282	NRR	1	1	0	#N/A	#N/A
a3706	jcf7180003590540:1-2690	NRR	1	1	0	#N/A	#N/A
a3710	jcf7180003590654:1-817	NRR	1	1	0	#N/A	#N/A
a3742	jcf7180003591046:1439-2209	NRR	1	1	0	#N/A	#N/A
a3743	jcf7180003591052:1-260	NRR	1	1	0	#N/A	#N/A
a3788	jcf7180003591584:466-756	NRR	1	1	0	#N/A	#N/A
a3790	jcf7180003591611:1-456	NRR	1	1	0	#N/A	#N/A
a3842	jcf7180003592185:1-379	NRR	1	1	0	#N/A	#N/A
a3976	jcf7180003593851:969-1914	NRR	1	1	0	#N/A	#N/A
a3997	jcf7180003594059:1-704	NRR	1	1	0	#N/A	#N/A
a4045	jcf7180003594639:2036-2446	NRR	1	1	0	#N/A	#N/A
a4216	jcf7180003597915:1-337	NRR	1	1	0	#N/A	#N/A
a4237	jcf7180003598830:1145-1513	NRR	1	1	0	#N/A	#N/A
a4247	jcf7180003598879:113-1110	NRR	1	1	0	#N/A	#N/A
a4281	jcf7180003599398:1-1126	NRR	1	1	0	#N/A	#N/A
a4357	jcf7180003601739:394-1507	NRR	1	1	0	#N/A	#N/A
a4381	jcf7180003603750:1-454	NRR	1	1	0	#N/A	#N/A
a4395	jcf7180003604023:1-457	NRR	1	1	0	#N/A	#N/A
a4397	jcf7180003604035:1156-1550	NRR	1	1	0	#N/A	#N/A
a4412	jcf7180003604274:767-1343	NRR	1	1	0	#N/A	#N/A
a4589	jcf7180003605240:1-328	NRR	1	1	0	#N/A	#N/A
a4618	jcf7180003605488:94-591	NRR	1	1	0	#N/A	#N/A
a4638	jcf7180003605631:1-1721	NRR	1	1	0	#N/A	#N/A
a4641	jcf7180003605658:1-633	NRR	1	1	0	#N/A	#N/A
a4669	jcf7180003605921:1-2086	NRR	1	1	0	#N/A	#N/A
a4698	jcf7180003606132:1-2306	NRR	1	1	0	#N/A	#N/A
a4715	jcf7180003606238:1509-2297	NRR	1	1	0	#N/A	#N/A
a4734	jcf7180003606459:1-1548	NRR	1	1	0	#N/A	#N/A
a4745	jcf7180003606500:2072-3177	NRR	1	1	0	#N/A	#N/A
a4823	jcf7180003607402:1-1225	NRR	1	1	0	#N/A	#N/A
a4892	jcf7180003608296:1-1211	NRR	1	1	0	#N/A	#N/A
a4922	jcf7180003608715:208-1095	NRR	1	1	0	#N/A	#N/A
a4967	jcf7180003609320:1-1158	NRR	1	1	0	#N/A	#N/A
a4979	jcf7180003609471:1-1513	NRR	1	1	0	#N/A	#N/A
a4994	jcf7180003609810:1-1065	NRR	1	1	0	#N/A	#N/A
a4997	jcf7180003609939:1-1721	NRR	1	1	0	#N/A	#N/A
a5009	jcf7180003610002:28-419	NRR	1	1	0	#N/A	#N/A
a5050	jcf7180003610713:1-535	NRR	1	1	0	#N/A	#N/A
a5061	jcf7180003610874:1-2601	NRR	1	1	0	#N/A	#N/A
a5156	jcf7180003612207:1-624	NRR	1	1	0	#N/A	#N/A
a5214	jcf7180003612952:1-1092	NRR	1	1	0	#N/A	#N/A
a5294	jcf7180003613923:1-1336	NRR	1	1	0	#N/A	#N/A
a5427	jcf7180003615244:1-390	NRR	1	1	0	#N/A	#N/A
a5516	jcf7180003616226:1-308	NRR	1	1	0	#N/A	#N/A
a5539	jcf7180003616913:1-981	NRR	1	1	0	#N/A	#N/A
a5631	jcf7180003617589:1-495	NRR	1	1	0	#N/A	#N/A
a5683	jcf7180003617899:1-678	NRR	1	1	0	#N/A	#N/A
a5732	jcf7180003618177:1578-2071	NRR	1	1	0	#N/A	#N/A
a5766	jcf7180003618387:2015-2236	NRR	1	1	0	#N/A	#N/A
a5833	jcf7180003618742:1-594	NRR	1	1	0	#N/A	#N/A
a5845	jcf7180003618832:1-1170	NRR	1	1	0	#N/A	#N/A
a5858	jcf7180003618922:153-593	NRR	1	1	0	#N/A	#N/A
a5867	jcf7180003618960:1-470	NRR	1	1	0	#N/A	#N/A
a5874	jcf7180003618987:1-182	NRR	1	1	0	#N/A	#N/A
a5888	jcf7180003619078:1-1157	NRR	1	1	0	#N/A	#N/A
a5910	jcf7180003619202:2003-2548	NRR	1	1	0	#N/A	#N/A
a5944	jcf7180003619389:2795-3955	NRR	1	1	0	#N/A	#N/A
a5949	jcf7180003619447:2775-3241	NRR	1	1	0	#N/A	#N/A
a5958	jcf7180003619483:1985-3841	NRR	1	1	0	#N/A	#N/A
a5966	jcf7180003619518:1-1046	NRR	1	1	0	#N/A	#N/A
a5984	jcf7180003619650:353-2205	NRR	1	1	0	#N/A	#N/A
a6014	jcf7180003619778:1-260	NRR	1	1	0	#N/A	#N/A
a6201	jcf7180003619948:1-645	NRR	1	1	0	#N/A	#N/A
a6233	jcf7180003620126:692-1735	NRR	1	1	0	#N/A	#N/A
a6267	jcf7180003620379:97-1276	NRR	1	1	0	#N/A	#N/A
a6377	jcf7180003620890:1-760	NRR	1	1	0	#N/A	#N/A
a6401	jcf7180003620988:1-1072	NRR	1	0	1	#N/A	#N/A
a6422	jcf7180003621107:1711-2972	NRR	1	1	0	#N/A	#N/A
a6423	jcf7180003621111:1-731	NRR	1	1	0	#N/A	#N/A
a6510	jcf7180003621648:1-499	NRR	1	1	0	#N/A	#N/A
a6514	jcf7180003621660:1-1167	NRR	1	1	0	#N/A	#N/A
a6601	jcf7180003622126:854-2384	NRR	1	1	0	#N/A	#N/A
a6605	jcf7180003622149:1-2463	NRR	1	1	0	#N/A	#N/A
a6619	jcf7180003622245:730-978	NRR	1	1	0	#N/A	#N/A
a6679	jcf7180003622660:1-2162	NRR	1	1	0	#N/A	#N/A
a6683	jcf7180003622674:1-470	NRR	1	1	0	#N/A	#N/A
a6723	jcf7180003622879:1-943	NRR	1	1	0	#N/A	#N/A
a6724	jcf7180003622887:1-1177	NRR	1	1	0	#N/A	#N/A
a6782	jcf7180003623207:669-1217	NRR	1	1	0	#N/A	#N/A
a6845	jcf7180003623451:2732-3144	NRR	1	1	0	#N/A	#N/A
a6904	jcf7180003623585:1-2073	NRR	1	1	0	#N/A	#N/A
a6930	jcf7180003623729:1-250	NRR	1	1	0	#N/A	#N/A
a6945	jcf7180003623809:1484-2020	NRR	1	1	0	#N/A	#N/A
a6952	jcf7180003623842:2194-4956	NRR	1	1	0	#N/A	#N/A
a6958	jcf7180003623887:1-187	NRR	1	1	0	#N/A	#N/A
a6965	jcf7180003623914:2413-4370	NRR	1	1	0	#N/A	#N/A
a6980	jcf7180003624032:87-1377	NRR	1	1	0	#N/A	#N/A
a7029	jcf7180003624267:1656-2423	NRR	1	1	0	#N/A	#N/A
a7082	jcf7180003624591:1-2767	NRR	1	1	0	#N/A	#N/A
a7118	jcf7180003624772:478-1007	NRR	1	1	0	#N/A	#N/A
a7138	jcf7180003624840:2899-4330	NRR	1	1	0	#N/A	#N/A
a7163	jcf7180003624939:5760-6089	NRR	1	1	0	#N/A	#N/A
a7206	jcf7180003625091:1-3253	NRR	1	1	0	#N/A	#N/A
a7242	jcf7180003625245:1-1379	NRR	1	1	0	#N/A	#N/A
a7274	jcf7180003625368:2340-2906	NRR	1	1	0	#N/A	#N/A
a7293	jcf7180003625453:1-789	NRR	1	1	0	#N/A	#N/A
a7300	jcf7180003625468:3019-4026	NRR	1	1	0	#N/A	#N/A
a7327	jcf7180003625552:3994-4499	NRR	1	1	0	#N/A	#N/A
a7373	jcf7180003626464:1-1012	NRR	1	1	0	#N/A	#N/A
a7377	jcf7180003626479:1651-3946	NRR	1	1	0	#N/A	#N/A
a7404	jcf7180003626605:1276-1626	NRR	1	1	0	#N/A	#N/A
a7415	jcf7180003626643:1-1793	NRR	1	1	0	#N/A	#N/A
a7496	jcf7180003630710:1-544	NRR	1	1	0	#N/A	#N/A
g39973	ptg000038l_36400932_36410820_BAT93:7538-9889	NRR	0.857761	1	0.0769231	#N/A	#N/A
Phvul.001G245800	Chr01:49772045-49772953	G19833 v2.1	0.857761	1	0.0769231	AT2G30130.1	#N/A
Phvul.002G116500	Chr02:24882909-24885168	G19833 v2.1	0.857761	1	0.0769231	#N/A	#N/A
g39846	ptg000030l_9598518_9605413_BAT93:494-3925	NRR	0.857761	1	0.0769231	#N/A	#N/A
Phvul.004G085300	Chr04:21906172-21907761	G19833 v2.1	0.857761	1	0.0769231	#N/A	#N/A
g29456	ctg72_segment0_pilon_pilon_pilon_1831014_1848651_MIDAS:1-2338	NRR	0.857761	1	0.0769231	#N/A	#N/A
g35923	ptg000013l_7800276_7804431_BAT93:267-976	NRR	0.857761	1	0.0769231	#N/A	#N/A
g32252	ctg22_segment0_pilon_pilon_pilon_11801179_11808279_G12:26-544	NRR	0.857761	1	0.0769231	#N/A	#N/A
g29590	ctg14_segment0_pilon_pilon_pilon_2218967_2223237_G12:1-3973	NRR	0.857761	1	0.0769231	#N/A	#N/A
g32481	ctg49_segment0_pilon_pilon_pilon_1310112_1329188_G12:9438-10440	NRR	0.857761	1	0.0769231	#N/A	#N/A
Phvul.006G031100	Chr06:11882689-11883287	G19833 v2.1	0.857761	0	0.923077	#N/A	#N/A
Phvul.006G045700	Chr06:14954755-14958557	G19833 v2.1	0.857761	1	0.0769231	AT3G20480.1	#N/A
Phvul.007G278900	Chr07:39852268-39854507	G19833 v2.1	0.857761	1	0.0769231	AT1G66410.2, AT2G27030.3, AT2G41110.2, AT3G22930.1, AT3G43810.1, AT3G56800.1, AT5G21274.1, AT5G37780.3	CAM4 (AT1G66410) - AtCaM4 interacts with a Sec14-like protein, PATL1, to regulate freezing tolerance in Arabidopsis in a CBF-independent manner. CAM2 (AT2G41110) - A loss-of-function mutation in CAM2 gene affects pollen germination in Arabidopsis thaliana. CAM7 (AT3G43810) - Regulates root hair growth in Arabidopsis. CAM3 (AT3G56800) - Molecular and genetic evidence for the key role of AtCaM3 in …	Landoni et al., 2010 Chu et al., 2018 Zeb et al., 2020 Zhang et al., 2009 Xuan et al., 2010 Truman et al., 2013
Phvul.008G144313	Chr08:37295589-37302203	G19833 v2.1	0.857761	1	0.0769231	#N/A	#N/A
Phvul.008G167900	Chr08:46597873-46600276	G19833 v2.1	0.857761	1	0.0769231	#N/A	#N/A
g35773	ptg000004l_15626738_15632907_BAT93:1-2752	NRR	0.857761	1	0.0769231	#N/A	#N/A
g35774	ptg000004l_15626738_15632907_BAT93:3606-6170	NRR	0.857761	1	0.0769231	#N/A	#N/A
Phvul.008G273900	Chr08:61755148-61758150	G19833 v2.1	0.857761	1	0.0769231	AT1G45616.1	#N/A
Phvul.008G274000	Chr08:61776591-61779650	G19833 v2.1	0.857761	1	0.0769231	AT1G45616.1	#N/A
g43344	ptg000065l_2984884_2991397_BAT93:2234-6514	NRR	0.857761	1	0.0769231	#N/A	#N/A
g29359	ctg44_segment0_pilon_pilon_pilon_1585849_1595761_MIDAS:1-865	NRR	0.857761	1	0.0769231	#N/A	#N/A
g29947	ctg18_segment0_pilon_pilon_pilon_3351208_3359482_G12:1-5510	NRR	0.857761	1	0.0769231	#N/A	#N/A
Phvul.009G249400	Chr09:36990498-36992266	G19833 v2.1	0.857761	0	0.923077	AT3G16660.1, AT3G16670.1	#N/A
Phvul.009G044150	Chr09:8820163-8821452	G19833 v2.1	0.857761	0	0.923077	#N/A	#N/A
g39748	ptg000025l_5095497_5107487_BAT93:9267-11991	NRR	0.857761	1	0.0769231	#N/A	#N/A
g32248	ctg224_segment3_pilon_pilon_pilon_132149_150560_G12:7371-11188	NRR	0.857761	1	0.0769231	#N/A	#N/A
g32346	ctg2_segment0_pilon_pilon_pilon_1968844_1975773_G12:1111-2797	NRR	0.857761	1	0.0769231	#N/A	#N/A
g39772	ptg000026l_5805033_5811796_BAT93:3967-5653	NRR	0.857761	1	0.0769231	#N/A	#N/A
Phvul.010G033866	Chr10:4937959-4947200	G19833 v2.1	0.857761	1	0.0769231	AT5G58220.1	#N/A
g39719	ptg000022l_9375259_9382331_BAT93:2703-6163	NRR	0.857761	1	0.0769231	#N/A	#N/A
Phvul.011G013500	Chr11:1022670-1025112	G19833 v2.1	0.857761	1	0.0769231	AT1G70330.1	ENT1 - Equilibrative nucleoside transporter 1 (ENT1) is critical for pollen germination and vegetative growth in Arabidopsis.	Bernard et al., 2011
Phvul.011G017300	Chr11:1361570-1362778	G19833 v2.1	0.857761	1	0.0769231	AT1G64980.1	CDI - Encodes a putative nucleotide-diphospho-sugar transferase required for pollen germination and tube growth.	Li et al., 2012
Phvul.011G002500	Chr11:181303-183203	G19833 v2.1	0.857761	1	0.0769231	AT4G13010.1	#N/A
Phvul.011G025000	Chr11:2258488-2258940	G19833 v2.1	0.857761	1	0.0769231	AT1G29420.1, AT1G29430.1, AT1G29440.1, AT1G29450.1, AT1G29460.1, AT1G29490.1, AT1G29500.1, AT1G29510.1, AT5G27780.1	#N/A
Phvul.011G003500	Chr11:264984-267450	G19833 v2.1	0.857761	1	0.0769231	AT1G71310.2, AT5G47870.1	#N/A
Phvul.011G188900	Chr11:50254255-50259815	G19833 v2.1	0.857761	1	0.0769231	AT3G10720.2, AT5G04970.1	#N/A
g7953	ctg1390_segment0_pilon_pilon_pilon_G12:7849-9610	NRR	0.857761	1	0.0769231	#N/A	#N/A
g12466	ctg2608_segment0_pilon_pilon_pilon_G12:27020-27781	NRR	0.857761	1	0.0769231	#N/A	#N/A
g16431	ctg3523_segment0_pilon_pilon_pilon_G12:1-7787	NRR	0.857761	1	0.0769231	#N/A	#N/A
g16732	ctg542_segment0_pilon_pilon_pilon_G12:34569-35501	NRR	0.857761	1	0.0769231	#N/A	#N/A
g19255	ctg985_segment0_pilon_pilon_pilon_G12:20602-21294	NRR	0.857761	1	0.0769231	#N/A	#N/A
a282	jcf7180003446475:1-1090	NRR	0.857761	1	0.0769231	#N/A	#N/A
a308	jcf7180003446748:1-1058	NRR	0.857761	1	0.0769231	#N/A	#N/A
a2890	jcf7180003448392:1-467	NRR	0.857761	1	0.0769231	#N/A	#N/A
a4549	jcf7180003450405:1-1420	NRR	0.857761	1	0.0769231	#N/A	#N/A
a6100	jcf7180003451640:1-630	NRR	0.857761	1	0.0769231	#N/A	#N/A
a7583	jcf7180003453340:1-2444	NRR	0.857761	1	0.0769231	#N/A	#N/A
a7626	jcf7180003453760:292-1215	NRR	0.857761	1	0.0769231	#N/A	#N/A
a7686	jcf7180003455070:1008-1731	NRR	0.857761	1	0.0769231	#N/A	#N/A
a7710	jcf7180003455186:1-1507	NRR	0.857761	1	0.0769231	#N/A	#N/A
a7948	jcf7180003458216:1-272	NRR	0.857761	1	0.0769231	#N/A	#N/A
a7980	jcf7180003458623:1-1080	NRR	0.857761	1	0.0769231	#N/A	#N/A
a7994	jcf7180003458756:749-1526	NRR	0.857761	0	0.923077	#N/A	#N/A
a7998	jcf7180003458806:2396-2659	NRR	0.857761	1	0.0769231	#N/A	#N/A
a8207	jcf7180003462080:1-1979	NRR	0.857761	1	0.0769231	#N/A	#N/A
a472	jcf7180003462544:1261-1631	NRR	0.857761	1	0.0769231	#N/A	#N/A
a2545	jcf7180003464581:28-476	NRR	0.857761	1	0.0769231	#N/A	#N/A
a3648	jcf7180003467952:1-1151	NRR	0.857761	1	0.0769231	#N/A	#N/A
a4420	jcf7180003468531:1-407	NRR	0.857761	1	0.0769231	#N/A	#N/A
a7773	jcf7180003477535:70-681	NRR	0.857761	1	0.0769231	#N/A	#N/A
a8253	jcf7180003477861:1-822	NRR	0.857761	1	0.0769231	#N/A	#N/A
a8520	jcf7180003481359:1-1242	NRR	0.857761	1	0.0769231	#N/A	#N/A
a8659	jcf7180003488014:980-1309	NRR	0.857761	1	0.0769231	#N/A	#N/A
a8710	jcf7180003493023:1-1100	NRR	0.857761	1	0.0769231	#N/A	#N/A
a8964	jcf7180003494864:1-716	NRR	0.857761	1	0.0769231	#N/A	#N/A
a9084	jcf7180003495763:1-1647	NRR	0.857761	1	0.0769231	#N/A	#N/A
a453	jcf7180003507763:931-1245	NRR	0.857761	1	0.0769231	#N/A	#N/A
a499	jcf7180003510890:1664-1811	NRR	0.857761	1	0.0769231	#N/A	#N/A
a538	jcf7180003513924:1-1839	NRR	0.857761	1	0.0769231	#N/A	#N/A
a634	jcf7180003523034:636-1354	NRR	0.857761	1	0.0769231	#N/A	#N/A
a1345	jcf7180003525478:1-613	NRR	0.857761	1	0.0769231	#N/A	#N/A
a1396	jcf7180003525823:1-845	NRR	0.857761	1	0.0769231	#N/A	#N/A
a1504	jcf7180003526851:1-1141	NRR	0.857761	1	0.0769231	#N/A	#N/A
a1611	jcf7180003528150:801-1067	NRR	0.857761	1	0.0769231	#N/A	#N/A
a1969	jcf7180003535698:47-617	NRR	0.857761	1	0.0769231	#N/A	#N/A
a2021	jcf7180003538082:104-1033	NRR	0.857761	1	0.0769231	#N/A	#N/A
a2191	jcf7180003548155:1098-1583	NRR	0.857761	1	0.0769231	#N/A	#N/A
a2332	jcf7180003558719:1432-1851	NRR	0.857761	1	0.0769231	#N/A	#N/A
a2359	jcf7180003560529:1-414	NRR	0.857761	1	0.0769231	#N/A	#N/A
a2366	jcf7180003561152:1-1611	NRR	0.857761	1	0.0769231	#N/A	#N/A
a2379	jcf7180003562058:1-817	NRR	0.857761	1	0.0769231	#N/A	#N/A
a2475	jcf7180003572143:1194-1694	NRR	0.857761	1	0.0769231	#N/A	#N/A
a2642	jcf7180003579271:1-575	NRR	0.857761	1	0.0769231	#N/A	#N/A
a2723	jcf7180003581091:1-502	NRR	0.857761	1	0.0769231	#N/A	#N/A
a3021	jcf7180003584023:1-1065	NRR	0.857761	1	0.0769231	#N/A	#N/A
a3102	jcf7180003584843:654-1077	NRR	0.857761	1	0.0769231	#N/A	#N/A
a3563	jcf7180003589833:1-772	NRR	0.857761	1	0.0769231	#N/A	#N/A
a3688	jcf7180003590164:1-1318	NRR	0.857761	1	0.0769231	#N/A	#N/A
a3732	jcf7180003590868:1282-1857	NRR	0.857761	1	0.0769231	#N/A	#N/A
a3857	jcf7180003592308:1-373	NRR	0.857761	1	0.0769231	#N/A	#N/A
a3928	jcf7180003593162:1084-1490	NRR	0.857761	1	0.0769231	#N/A	#N/A
a3977	jcf7180003593855:1-1228	NRR	0.857761	1	0.0769231	#N/A	#N/A
a4102	jcf7180003595358:1-1082	NRR	0.857761	1	0.0769231	#N/A	#N/A
a4191	jcf7180003597339:1-1759	NRR	0.857761	1	0.0769231	#N/A	#N/A
a4293	jcf7180003600448:1-929	NRR	0.857761	1	0.0769231	#N/A	#N/A
a4346	jcf7180003601133:1-238	NRR	0.857761	1	0.0769231	#N/A	#N/A
a4421	jcf7180003604445:630-1781	NRR	0.857761	1	0.0769231	#N/A	#N/A
a4732	jcf7180003606449:1-459	NRR	0.857761	1	0.0769231	#N/A	#N/A
a4757	jcf7180003606640:35-1342	NRR	0.857761	1	0.0769231	#N/A	#N/A
a4867	jcf7180003608124:1-849	NRR	0.857761	1	0.0769231	#N/A	#N/A
a4885	jcf7180003608266:752-1663	NRR	0.857761	1	0.0769231	#N/A	#N/A
a4981	jcf7180003609483:1-1146	NRR	0.857761	1	0.0769231	#N/A	#N/A
a5066	jcf7180003610894:1-684	NRR	0.857761	1	0.0769231	#N/A	#N/A
a5189	jcf7180003612769:1-544	NRR	0.857761	1	0.0769231	#N/A	#N/A
a5239	jcf7180003613261:371-1296	NRR	0.857761	1	0.0769231	#N/A	#N/A
a5292	jcf7180003613885:1501-2704	NRR	0.857761	1	0.0769231	#N/A	#N/A
a5412	jcf7180003615097:1-1763	NRR	0.857761	1	0.0769231	#N/A	#N/A
a5514	jcf7180003616177:1-530	NRR	0.857761	1	0.0769231	#N/A	#N/A
a5574	jcf7180003617176:591-1749	NRR	0.857761	1	0.0769231	#N/A	#N/A
a5645	jcf7180003617677:265-1610	NRR	0.857761	1	0.0769231	#N/A	#N/A
a5770	jcf7180003618399:1-1208	NRR	0.857761	1	0.0769231	#N/A	#N/A
a5793	jcf7180003618501:1-1197	NRR	0.857761	1	0.0769231	#N/A	#N/A
a6040	jcf7180003619924:1-311	NRR	0.857761	1	0.0769231	#N/A	#N/A
a6204	jcf7180003619984:1-394	NRR	0.857761	1	0.0769231	#N/A	#N/A
a6411	jcf7180003621031:850-1464	NRR	0.857761	1	0.0769231	#N/A	#N/A
a6464	jcf7180003621415:776-1237	NRR	0.857761	1	0.0769231	#N/A	#N/A
a6499	jcf7180003621611:1-243	NRR	0.857761	1	0.0769231	#N/A	#N/A
a6527	jcf7180003621742:1-981	NRR	0.857761	1	0.0769231	#N/A	#N/A
a6693	jcf7180003622762:61-435	NRR	0.857761	1	0.0769231	#N/A	#N/A
a6702	jcf7180003622815:164-1668	NRR	0.857761	1	0.0769231	#N/A	#N/A
a6758	jcf7180003623122:1-214	NRR	0.857761	1	0.0769231	#N/A	#N/A
a6763	jcf7180003623148:1-1327	NRR	0.857761	1	0.0769231	#N/A	#N/A
a6765	jcf7180003623155:921-2179	NRR	0.857761	1	0.0769231	#N/A	#N/A
a6787	jcf7180003623240:53-489	NRR	0.857761	1	0.0769231	#N/A	#N/A
a6803	jcf7180003623316:1-2227	NRR	0.857761	1	0.0769231	#N/A	#N/A
a6826	jcf7180003623370:3492-3788	NRR	0.857761	1	0.0769231	#N/A	#N/A
a6827	jcf7180003623370:4917-5296	NRR	0.857761	1	0.0769231	#N/A	#N/A
a6960	jcf7180003623897:1-739	NRR	0.857761	1	0.0769231	#N/A	#N/A
a7004	jcf7180003624126:1-1446	NRR	0.857761	1	0.0769231	#N/A	#N/A
a7326	jcf7180003625552:3417-3641	NRR	0.857761	1	0.0769231	#N/A	#N/A
a7484	jcf7180003627658:1-337	NRR	0.857761	1	0.0769231	#N/A	#N/A
a7493	jcf7180003629418:1-727	NRR	0.857761	1	0.0769231	#N/A	#N/A
