# Supplementary material for: Adaptive gene loss in the common bean pan-genome during range expansion and domestication
Source: Nat Commun. 2024 Aug 7;15:6698. doi: 10.1038/s41467-024-51032-2 (PMC11303546; doi:10.1038/s41467-024-51032-2)
Supplement: Supplementary file 15 — Supplementary Data 12 [file 41467_2024_51032_MOESM15_ESM.xlsx]

## Sheet: Sheet1
			Seq.ID	33AW_B	38	39AW_B	40AW_A	52AW_B	656AW_A	66AW_B	67_AW_A	68AW_B	6AW_A	716	718AW_A_bis	HCC_28	HCC_30	HCC_31	HCC_32	1011	1012	1013	1022	1026	1029	1030	1031	1209	1210	1211	1006	1007	1008	1024	1028	1036	1038	1039	1042	WGS11	WGS18	WGS19	WGS4	WGS5	1004	1005	1015	1017	1019
PAVs	Position	Reference (G19833 v2.1) or Non-reference regions (NRRs)	Average Coverage	4.33776	10.7817	4.79138	6.30171	6.99729	1.60203	6.04477	11.5182	8.13644	4.84729	11.3127	9.66942	10.4156	5.29811	11.5891	1.84639	4.2031	4.35952	2.94631	5.5588	5.96766	5.03596	5.84862	5.05009	4.91413	6.67613	5.72878	10.0919	3.68837	3.91098	1.38309	2.73186	6.94203	4.79885	4.4711	4.92636	4.29096	6.73474	6.84398	12.8518	12.5472	4.31281	4.26875	2.67281	5.8568	5.28803
Phvul.001G075500	Chr01:10740498-10742728	G9833 v2.1		1	1	1	1	1	1	1	1	1	1	1	1	1	1	1	1	1	1	1	1	1	1	1	1	1	1	1	1	1	1	1	1	1	1	1	1	1	0	1	1	0	1	1	1	1	1
Phvul.001G075600	Chr01:10743055-10746139	G9833 v2.1		1	1	1	1	1	1	1	1	1	1	1	1	1	1	1	1	1	1	1	1	1	1	1	1	1	1	1	1	1	1	1	1	1	1	1	1	1	0	1	1	0	1	1	1	1	1
Phvul.001G079500	Chr01:12106992-12108024	G9833 v2.1		1	1	0	1	1	1	1	1	0	1	1	1	1	1	1	1	1	1	1	1	1	1	1	1	1	1	1	1	1	1	1	1	1	1	1	1	1	1	1	1	1	1	1	1	1	1
Phvul.001G084100	Chr01:12947978-12948244	G9833 v2.1		1	1	1	1	1	1	1	1	1	1	1	1	1	1	1	1	1	1	0	1	1	1	1	1	1	1	1	1	1	1	1	1	1	1	1	1	1	1	1	1	1	1	1	1	1	1
Phvul.001G086133	Chr01:13322342-13322686	G9833 v2.1		1	1	1	1	1	1	1	1	1	1	1	1	1	1	1	1	1	1	1	1	1	1	1	1	1	1	1	1	1	1	0	0	1	1	1	1	1	1	0	1	1	1	1	1	1	1
Phvul.001G017500	Chr01:1358749-1362254	G9833 v2.1		1	1	1	1	1	1	1	1	1	1	1	1	1	1	1	1	1	1	1	1	1	1	1	1	1	1	1	1	1	0	1	1	1	1	1	1	1	1	1	1	1	1	1	1	1	1
Phvul.001G089900	Chr01:14661481-14663300	G9833 v2.1		1	1	1	1	1	0	1	1	1	1	1	1	1	1	1	1	1	1	1	1	1	1	1	1	1	1	1	1	1	1	1	1	1	1	1	1	1	1	1	1	1	1	1	1	1	1
Phvul.001G091900	Chr01:15759697-15760898	G9833 v2.1		1	1	1	1	1	1	1	1	1	1	1	1	1	1	1	1	1	1	1	1	1	1	1	1	1	1	1	1	1	1	1	1	1	1	1	1	1	1	1	1	1	1	1	0	1	0
Phvul.001G092500	Chr01:16002309-16002518	G9833 v2.1		1	1	1	1	1	1	1	1	1	1	1	1	1	1	1	1	1	1	1	1	1	1	1	1	1	1	1	1	1	1	1	1	1	1	1	1	1	1	1	1	1	1	1	0	1	1
Phvul.001G020100	Chr01:1636794-1640682	G9833 v2.1		1	1	0	1	1	1	0	0	1	1	1	1	1	0	0	1	1	1	1	1	1	1	1	1	1	1	1	1	1	0	1	1	1	1	1	1	1	1	1	1	1	1	1	1	1	1
Phvul.001G093900	Chr01:16463979-16469620	G9833 v2.1		1	1	1	1	1	1	1	1	1	1	1	1	1	0	1	1	1	1	1	1	1	1	1	1	1	1	1	1	1	1	1	1	1	1	1	1	1	1	1	1	1	1	1	1	1	1
Phvul.001G021500	Chr01:1724389-1724727	G9833 v2.1		1	1	1	1	1	1	1	1	1	1	1	1	1	1	1	1	1	1	1	1	1	1	1	1	1	1	1	1	1	1	0	1	1	1	1	1	1	1	1	1	1	1	1	1	1	1
Phvul.001G021750	Chr01:1753173-1753780	G9833 v2.1		1	1	1	1	1	1	1	1	1	1	1	1	1	1	1	0	1	1	1	1	1	1	1	1	1	1	1	1	1	1	1	1	1	1	1	1	1	1	1	1	1	1	1	1	1	1
Phvul.001G095600	Chr01:17908398-17908820	G9833 v2.1		1	1	1	1	1	1	1	1	1	1	1	1	1	1	1	1	1	1	1	1	1	1	1	1	1	1	1	1	1	1	0	1	1	1	1	1	1	1	1	1	1	1	1	1	1	1
g39935	ptg000038l_12653805_12666074_BAT93:3544-4110	NRR		0	0	0	0	0	0	0	1	0	0	1	0	0	0	0	0	0	0	0	0	0	0	0	0	0	0	0	1	0	0	0	1	0	0	0	0	0	0	0	0	0	0	0	0	0	0
g35633	ctg62_segment0_pilon_pilon_pilon_2768790_2772865_G12:1-3440	NRR		1	1	1	1	1	1	1	0	1	1	1	1	1	1	1	1	1	1	1	1	1	1	1	1	1	0	0	1	1	1	1	1	1	1	1	1	1	1	1	1	1	1	1	1	1	1
Phvul.001G098400	Chr01:19015813-19018119	G9833 v2.1		1	1	0	1	1	1	1	1	1	1	1	1	1	1	1	1	1	1	1	1	1	1	1	1	1	1	1	1	1	1	1	1	1	1	1	1	1	1	1	1	1	1	1	1	1	1
Phvul.001G098500	Chr01:19029894-19030496	G9833 v2.1		1	1	1	1	1	1	1	1	1	1	1	1	1	1	1	1	1	1	1	1	1	1	1	1	1	1	1	1	1	1	0	1	1	1	1	1	1	1	1	1	1	1	1	1	1	1
Phvul.001G103200	Chr01:21360112-21363279	G9833 v2.1		1	1	0	1	0	0	1	1	1	0	1	1	1	0	0	1	1	1	1	1	1	1	1	1	1	1	1	1	1	1	1	1	1	1	1	1	1	1	1	1	1	1	1	1	1	1
Phvul.001G025300	Chr01:2187062-2187697	G9833 v2.1		1	1	1	1	1	1	1	1	1	1	1	0	1	1	1	0	1	1	1	1	1	1	1	1	1	1	1	1	1	1	1	1	1	1	1	1	1	1	1	1	1	1	1	1	1	1
Phvul.001G105101	Chr01:21931280-21937295	G9833 v2.1		1	1	1	1	1	1	1	1	1	1	1	1	1	1	1	1	1	1	1	1	1	1	1	1	1	1	1	1	1	1	1	1	1	1	1	1	1	1	1	1	1	1	1	0	1	1
Phvul.001G025500	Chr01:2209586-2209819	G9833 v2.1		1	1	1	1	1	1	1	1	1	1	1	1	1	1	1	0	1	1	1	1	1	1	1	1	1	1	1	1	1	1	1	1	1	1	1	1	1	1	1	1	1	1	1	1	1	1
g39940	ptg000038l_18845421_18850158_BAT93:4296-4738	NRR		0	0	0	0	0	0	0	0	0	0	1	0	0	0	0	0	0	0	0	0	0	0	0	0	0	0	0	0	0	0	0	0	0	0	0	0	0	0	0	0	0	0	0	0	0	0
Phvul.001G025800	Chr01:2254343-2255928	G9833 v2.1		1	1	1	1	1	1	1	1	1	1	0	1	1	1	1	1	1	1	1	1	1	1	1	1	1	1	1	1	1	1	1	1	1	1	1	1	1	1	1	1	1	1	1	1	1	1
Phvul.001G026500	Chr01:2323863-2326221	G9833 v2.1		0	1	0	0	0	0	0	1	1	0	1	1	1	0	1	1	1	1	1	1	1	1	1	1	1	1	1	1	1	1	0	1	0	1	1	1	0	1	1	0	0	0	0	0	0	0
Phvul.001G108100	Chr01:23513382-23513877	G9833 v2.1		1	1	1	1	1	0	0	1	1	1	1	1	1	1	1	1	0	1	1	0	1	1	0	0	1	1	1	1	1	1	1	1	1	1	1	1	1	1	1	1	1	1	1	0	1	1
Phvul.001G091800	Chr01:24140607-24141185	G9833 v2.1		1	0	1	1	1	1	1	1	1	0	1	1	1	1	1	1	1	1	1	1	1	1	1	1	1	1	1	1	1	1	1	1	1	1	1	0	1	1	1	1	1	1	1	1	1	1
Phvul.001G027900	Chr01:2491494-2493666	G9833 v2.1		1	1	1	1	1	0	1	1	1	1	1	1	1	1	1	1	1	1	1	1	1	1	1	1	1	1	1	1	1	1	1	1	1	1	1	1	1	1	1	1	1	1	1	0	0	1
Phvul.001G028000	Chr01:2496855-2504376	G9833 v2.1		1	1	1	1	1	0	1	1	1	1	1	1	1	1	1	1	1	1	1	1	1	1	1	1	1	1	1	1	1	1	1	1	1	1	1	1	1	1	1	1	1	1	1	1	1	1
Phvul.001G097601	Chr01:25196441-25197003	G9833 v2.1		1	1	0	1	0	1	1	1	1	1	1	1	1	0	0	1	1	1	1	1	1	1	1	1	1	1	1	1	1	1	1	1	1	1	1	1	0	1	1	1	1	1	1	1	1	1
Phvul.001G105102	Chr01:25471772-25472131	G9833 v2.1		1	1	1	1	1	1	1	1	1	1	1	1	1	1	1	1	1	1	1	1	1	1	1	1	1	1	1	1	0	1	0	1	1	1	1	1	1	1	1	1	1	1	1	1	1	1
Phvul.001G104900	Chr01:26459136-26459853	G9833 v2.1		1	1	1	1	1	1	1	1	1	1	1	1	1	1	1	1	1	1	1	1	1	1	1	1	1	1	1	1	1	1	1	1	1	1	1	1	1	1	1	1	1	1	1	1	1	0
Phvul.001G030400	Chr01:2702622-2704317	G9833 v2.1		0	0	0	0	0	1	0	1	1	1	1	1	1	0	1	1	1	1	1	1	1	1	1	1	1	1	1	0	1	1	1	1	1	0	1	1	1	0	1	1	1	1	1	1	1	1
Phvul.001G030500	Chr01:2713494-2715448	G9833 v2.1		1	1	1	0	1	1	1	1	1	1	1	1	1	1	1	1	1	1	1	1	1	1	1	1	1	1	1	1	1	1	1	1	1	1	1	1	1	1	1	1	1	1	1	1	1	1
Phvul.001G104200	Chr01:27317893-27319390	G9833 v2.1		1	1	1	1	1	1	1	1	1	1	1	1	1	1	1	1	1	1	1	1	1	1	1	1	1	1	1	1	1	1	1	1	1	1	1	1	1	1	1	1	1	1	1	1	0	1
g29511	ctg117_segment0_pilon_pilon_pilon_1469700_1474867_G12:2780-5168	NRR		1	1	1	1	1	1	1	1	1	1	1	1	1	1	1	0	1	1	1	1	1	0	1	1	1	1	1	1	1	1	1	1	1	1	1	1	0	1	1	1	1	1	1	1	1	1
Phvul.001G032150	Chr01:2960450-2962894	G9833 v2.1		1	1	1	1	1	1	1	0	1	1	1	1	1	1	1	1	1	1	1	1	1	1	1	1	0	1	1	1	1	1	1	1	1	1	1	1	1	1	1	1	1	1	1	1	1	1
Phvul.001G032350	Chr01:3035524-3036039	G9833 v2.1		1	1	1	1	1	1	1	1	1	1	1	1	1	1	1	1	1	1	1	1	1	1	1	1	1	1	1	1	0	1	1	1	1	1	1	1	1	1	1	1	1	1	1	1	1	1
Phvul.001G032400	Chr01:3039576-3041303	G9833 v2.1		1	1	1	1	1	1	1	1	1	1	1	1	1	1	1	1	1	1	1	1	1	1	1	1	1	1	1	1	0	1	1	1	1	1	1	1	1	1	1	1	1	1	1	1	1	1
Phvul.001G114000	Chr01:31275211-31275444	G9833 v2.1		1	1	1	1	1	0	1	1	1	1	1	1	1	1	1	1	1	1	1	1	1	1	1	1	1	1	1	1	1	1	1	1	1	1	1	1	1	1	1	1	1	1	1	1	1	1
Phvul.001G122400	Chr01:33839406-33840497	G9833 v2.1		1	1	1	0	1	1	1	1	1	1	1	1	1	1	1	1	1	1	1	1	1	1	1	1	1	1	1	1	1	1	1	1	1	1	1	1	1	1	1	1	1	1	1	1	1	1
Phvul.001G122500	Chr01:33856661-33858005	G9833 v2.1		1	1	1	1	1	1	1	1	1	1	1	1	1	1	0	1	1	1	1	1	1	1	1	1	1	1	1	1	1	1	1	1	1	1	1	1	1	1	1	1	1	1	1	1	1	1
Phvul.001G122700	Chr01:33887214-33888677	G9833 v2.1		1	1	1	1	1	1	1	1	1	1	1	0	1	1	1	0	1	1	1	1	1	1	1	1	1	1	1	1	1	1	1	1	1	1	1	1	1	1	1	1	1	1	1	1	1	1
Phvul.001G132301	Chr01:36668704-36670649	G9833 v2.1		1	1	1	1	1	1	1	1	1	1	1	0	1	1	1	0	1	1	1	1	1	1	1	1	1	1	1	1	1	1	1	1	1	1	1	1	1	1	1	1	1	1	1	1	1	1
Phvul.001G132400	Chr01:36687478-36688902	G9833 v2.1		1	1	0	1	1	1	1	1	1	1	1	1	1	1	1	0	1	1	1	1	1	1	1	1	1	1	1	1	1	1	1	1	1	1	1	1	1	1	1	1	1	1	1	1	1	1
Phvul.001G132516	Chr01:36711067-36713855	G9833 v2.1		1	1	0	1	1	1	1	1	1	1	1	0	1	0	1	1	1	1	1	1	1	1	1	1	1	1	1	1	1	1	1	1	1	1	1	1	1	1	1	1	1	0	0	0	0	1
Phvul.001G132632	Chr01:36746099-36748726	G9833 v2.1		1	1	0	1	1	1	0	1	0	1	1	0	1	0	1	1	0	1	1	0	1	1	0	1	1	1	1	1	1	1	1	1	1	1	1	1	1	1	1	1	1	0	0	0	0	0
Phvul.001G132748	Chr01:36754526-36762677	G9833 v2.1		1	1	1	1	1	1	0	1	0	1	1	0	0	0	1	0	0	1	1	0	1	1	0	0	1	1	1	1	1	1	1	1	1	1	1	1	1	1	1	1	1	0	0	0	0	0
Phvul.001G132864	Chr01:36778384-36786193	G9833 v2.1		1	1	1	1	1	1	1	1	1	1	1	1	1	1	1	1	1	1	1	1	1	1	1	1	1	1	1	1	1	1	1	1	1	1	1	1	1	1	1	1	1	1	1	0	1	1
Phvul.001G133100	Chr01:36814122-36817985	G9833 v2.1		0	0	0	0	1	0	0	1	0	0	0	1	1	0	0	1	1	1	1	1	0	1	1	1	1	1	0	0	1	0	1	0	0	0	1	0	1	0	0	0	0	0	0	0	0	0
Phvul.001G132600	Chr01:36843403-36846206	G9833 v2.1		0	0	0	0	1	0	1	1	1	0	1	1	1	0	0	1	1	1	1	1	0	1	1	1	1	1	0	0	1	0	1	0	0	0	1	0	1	0	0	0	0	0	0	0	0	0
Phvul.001G132701	Chr01:36886262-36888199	G9833 v2.1		1	1	1	1	1	1	1	1	1	0	1	1	1	1	1	1	1	1	1	1	0	1	1	1	1	1	1	1	1	1	1	0	1	0	1	1	1	1	1	1	1	1	1	1	1	0
Phvul.001G132800	Chr01:36921109-36923833	G9833 v2.1		1	1	1	1	1	1	1	1	1	1	1	1	1	1	1	1	1	1	1	1	1	1	1	1	1	1	1	1	1	1	1	0	1	1	1	1	1	1	1	1	1	1	1	0	1	1
Phvul.001G132900	Chr01:36923269-36923604	G9833 v2.1		0	1	1	1	1	0	1	1	1	0	1	1	1	1	1	1	1	1	1	1	1	1	1	1	1	1	1	1	1	1	1	0	1	0	1	0	1	1	1	1	1	1	0	0	1	1
Phvul.001G133500	Chr01:37056809-37058856	G9833 v2.1		0	1	1	1	1	1	1	1	0	1	1	1	1	1	1	1	1	1	1	1	1	1	1	1	1	1	1	1	1	1	1	1	1	1	1	1	1	1	1	1	1	1	1	1	1	1
Phvul.001G133601	Chr01:37073007-37075671	G9833 v2.1		1	1	1	1	0	1	1	1	1	1	1	1	1	1	1	1	1	1	1	1	1	1	1	1	1	1	1	1	1	1	1	1	1	1	1	1	1	1	1	1	1	1	1	1	1	1
Phvul.001G133900	Chr01:37130192-37130521	G9833 v2.1		1	1	1	1	1	0	1	1	0	1	1	1	1	1	1	1	1	1	1	1	1	1	1	1	1	1	1	1	1	1	1	1	1	1	1	1	1	1	1	1	1	1	1	1	1	1
Phvul.001G134200	Chr01:37192719-37193231	G9833 v2.1		1	1	1	1	1	1	1	1	1	1	1	1	1	1	1	1	1	1	0	1	1	1	1	1	1	1	1	1	1	1	1	1	1	1	1	1	1	1	1	1	1	1	1	1	1	1
Phvul.001G134500	Chr01:37266065-37268968	G9833 v2.1		0	1	1	1	1	1	1	1	1	0	1	1	1	1	0	1	1	1	1	1	1	1	1	1	1	1	1	1	1	1	1	1	1	1	1	1	1	1	1	1	1	1	1	1	1	1
Phvul.001G136000	Chr01:37526208-37526674	G9833 v2.1		0	1	1	1	1	1	1	1	1	1	1	1	1	1	1	1	1	1	1	1	1	1	1	1	1	1	1	1	1	1	1	1	1	1	1	1	1	1	1	1	1	1	1	1	1	1
Phvul.001G138100	Chr01:37860279-37861007	G9833 v2.1		0	1	1	1	1	1	1	1	1	0	1	1	1	1	1	1	1	1	1	1	1	1	1	1	1	1	1	1	1	1	1	1	1	1	1	1	1	1	1	1	1	1	1	1	1	1
Phvul.001G139000	Chr01:38068963-38070844	G9833 v2.1		1	1	1	1	1	1	1	1	0	1	1	1	1	1	1	1	1	1	1	1	1	1	1	1	1	1	1	1	1	1	1	1	1	1	1	1	1	1	1	1	1	1	1	1	1	1
Phvul.001G139100	Chr01:38091043-38092819	G9833 v2.1		1	1	1	1	0	1	1	1	1	1	1	1	1	1	1	1	1	1	1	1	1	1	1	1	1	1	1	1	1	1	1	1	1	1	1	1	1	1	1	1	1	1	1	1	1	1
Phvul.001G139200	Chr01:38110389-38111383	G9833 v2.1		1	1	1	1	1	1	1	1	1	1	1	1	1	1	1	1	1	1	1	1	1	1	1	1	1	1	1	1	1	1	1	1	1	1	1	1	1	1	1	1	1	1	1	1	1	0
Phvul.001G139250	Chr01:38112176-38114223	G9833 v2.1		1	0	1	1	1	1	1	1	1	1	1	1	1	1	1	1	1	1	1	1	1	0	1	1	0	0	1	1	1	1	1	1	1	1	1	1	1	1	1	1	1	1	1	1	1	0
Phvul.001G139300	Chr01:38114938-38115464	G9833 v2.1		1	0	1	1	1	1	1	1	1	1	1	1	1	1	1	1	1	1	1	1	1	1	1	1	1	1	1	1	1	1	1	1	1	1	1	1	1	1	1	1	1	1	1	1	1	1
Phvul.001G005800	Chr01:383320-384056	G9833 v2.1		1	1	1	1	1	1	1	1	1	1	1	1	1	1	1	1	1	1	1	1	1	1	1	1	1	1	1	1	1	1	0	1	1	1	1	1	1	1	1	1	1	1	1	1	1	1
Phvul.001G044200	Chr01:3863348-3864531	G9833 v2.1		0	1	1	1	1	1	1	1	1	1	1	0	1	0	1	1	1	1	1	1	1	1	1	1	1	1	1	1	1	1	1	1	1	1	1	1	1	1	1	1	1	1	1	1	1	1
Phvul.001G145200	Chr01:38985654-38986232	G9833 v2.1		1	1	1	1	1	1	0	1	1	1	1	1	1	1	1	1	1	1	1	1	1	1	1	1	1	1	1	1	1	1	1	1	1	1	1	1	1	1	1	1	1	1	1	1	1	1
Phvul.001G145600	Chr01:39112918-39113907	G9833 v2.1		1	1	1	1	1	0	1	1	1	1	1	1	1	1	1	1	1	1	1	1	1	1	1	1	1	1	1	1	1	1	1	1	1	1	1	1	1	1	1	1	1	1	1	1	1	1
Phvul.001G149100	Chr01:39617511-39617985	G9833 v2.1		1	1	1	1	1	0	1	1	1	1	1	1	1	1	1	1	1	1	1	1	1	1	1	1	1	1	1	1	1	1	1	1	1	1	1	1	1	1	1	1	1	1	1	1	1	1
Phvul.001G152300	Chr01:40189810-40190238	G9833 v2.1		1	1	1	1	1	1	1	1	1	1	1	1	1	1	1	1	1	1	1	1	1	1	1	1	1	1	1	1	1	1	0	1	1	1	1	1	1	1	1	1	1	1	1	1	1	1
Phvul.001G043000	Chr01:4030665-4033321	G9833 v2.1		1	0	1	1	1	1	1	1	1	1	1	0	1	1	1	1	1	1	1	1	1	1	1	1	1	1	1	1	1	1	1	1	1	1	1	1	1	1	1	1	1	1	1	1	1	1
Phvul.001G153500	Chr01:40360889-40362416	G9833 v2.1		1	1	1	1	1	1	1	1	1	1	1	1	1	1	1	1	1	1	1	1	1	1	1	1	1	1	1	1	0	1	1	1	1	1	1	1	1	1	1	1	1	1	1	1	1	1
Phvul.001G043450	Chr01:4036528-4039925	G9833 v2.1		1	1	1	1	1	1	1	1	1	1	1	0	1	1	1	1	1	1	1	1	1	1	1	1	1	1	1	1	0	1	1	1	1	1	1	1	1	1	1	1	1	1	1	1	1	1
Phvul.001G043901	Chr01:4038640-4039167	G9833 v2.1		1	1	1	1	1	1	1	1	1	1	1	0	1	1	1	1	1	1	1	1	1	1	1	1	1	1	1	1	1	1	1	1	1	1	1	1	1	1	1	1	1	1	1	1	1	1
Phvul.001G042800	Chr01:4050181-4052709	G9833 v2.1		0	1	1	1	0	0	1	1	1	1	1	0	1	1	1	1	1	1	1	1	1	1	1	1	1	1	1	1	1	1	1	1	1	1	1	1	1	1	1	1	1	1	1	1	1	1
Phvul.001G158200	Chr01:41047084-41047293	G9833 v2.1		0	1	1	1	1	1	1	1	1	1	1	1	1	1	1	1	1	1	1	1	1	1	1	1	1	1	1	1	1	1	1	1	1	1	1	1	1	1	1	1	1	1	1	1	1	1
Phvul.001G160300	Chr01:41346049-41346614	G9833 v2.1		1	1	1	1	1	0	1	1	1	1	1	1	1	1	1	1	1	1	1	1	1	1	1	1	1	1	1	1	1	1	1	1	1	1	1	1	1	1	1	1	1	1	1	1	1	1
Phvul.001G161100	Chr01:41518423-41518953	G9833 v2.1		1	1	1	1	1	1	1	1	1	1	1	1	1	1	1	1	1	1	1	1	1	1	1	1	1	1	1	1	1	1	0	1	1	1	1	1	1	1	1	1	1	1	1	1	1	1
g35657	ctg6_segment0_pilon_pilon_pilon_6857812_6863420_G12:1-5609	NRR		0	0	0	0	0	0	0	1	0	0	1	0	0	0	0	0	0	0	0	0	0	0	0	0	0	0	0	0	0	0	0	0	0	0	0	0	0	0	0	0	0	0	0	0	0	0
g39972	ptg000038l_36400932_36410820_BAT93:1-1982	NRR		0	0	0	0	0	0	0	1	0	0	1	0	0	0	0	0	0	0	0	0	0	0	0	0	0	0	0	0	0	0	0	0	0	0	0	0	0	0	0	0	0	0	0	0	0	0
g39973	ptg000038l_36400932_36410820_BAT93:7538-9889	NRR		0	0	0	0	0	0	0	1	0	0	1	0	1	0	0	0	0	0	0	0	0	0	0	0	0	0	0	0	0	0	0	0	0	0	0	0	0	0	0	0	0	0	0	0	0	0
Phvul.001G166000	Chr01:42100078-42109574	G9833 v2.1		1	1	1	1	1	1	1	1	0	1	1	0	1	1	1	1	1	1	1	1	1	1	1	1	1	1	1	0	1	1	1	1	1	1	1	1	1	1	0	1	1	1	1	1	1	1
Phvul.001G166100	Chr01:42121059-42121659	G9833 v2.1		1	1	1	1	1	0	1	1	1	1	1	1	1	1	1	1	1	1	1	1	1	1	1	1	1	1	1	1	1	1	1	1	1	1	1	1	1	1	1	1	1	1	1	1	1	1
Phvul.001G166200	Chr01:42122070-42127098	G9833 v2.1		1	1	1	1	1	0	1	1	1	1	1	1	1	1	1	1	1	1	1	1	1	1	1	1	1	1	1	1	1	1	1	1	1	1	1	1	1	1	1	1	1	1	1	1	1	1
Phvul.001G166300	Chr01:42133915-42141949	G9833 v2.1		1	1	1	1	1	0	1	1	1	1	1	1	1	1	1	1	1	1	1	1	1	1	1	1	1	1	1	1	1	1	0	1	1	1	1	0	1	1	1	1	1	1	1	1	1	1
Phvul.001G166400	Chr01:42158822-42173550	G9833 v2.1		1	1	1	1	1	0	1	1	1	1	1	1	1	1	1	1	1	1	1	1	1	1	1	1	1	1	1	1	1	1	0	1	1	1	1	0	1	1	1	1	1	1	1	1	1	1
g35882	ptg000009l_8277282_8280517_BAT93:2087-3236	NRR		0	1	0	0	0	0	0	1	0	0	1	0	0	0	0	0	1	0	0	0	1	1	0	1	0	0	0	1	0	1	1	0	0	1	1	0	0	0	0	0	0	0	0	1	1	0
Phvul.001G040700	Chr01:4336106-4338606	G9833 v2.1		1	1	1	1	1	1	1	1	1	1	1	1	1	1	1	1	1	1	1	1	1	1	1	1	1	1	1	1	1	1	1	1	1	1	1	1	1	1	1	1	1	1	0	1	1	1
Phvul.001G177600	Chr01:43466140-43466292	G9833 v2.1		1	1	1	1	1	1	1	1	1	1	1	1	1	1	1	0	1	1	1	1	1	1	1	1	1	1	1	1	1	1	1	1	1	1	1	1	1	1	1	1	1	1	1	1	1	1
Phvul.001G178900	Chr01:43619358-43619732	G9833 v2.1		1	1	1	1	1	1	1	1	1	1	1	1	1	1	1	0	1	1	1	1	1	1	1	1	1	1	1	1	1	1	1	1	1	1	1	1	1	1	1	1	1	1	1	1	1	1
Phvul.001G179800	Chr01:43762454-43767066	G9833 v2.1		1	1	1	1	1	1	1	1	0	1	1	1	1	1	1	1	1	1	1	1	1	1	1	1	1	1	1	1	1	1	1	1	1	1	1	1	1	1	1	1	1	1	1	1	1	1
Phvul.001G184800	Chr01:44268456-44270125	G9833 v2.1		0	0	0	0	0	1	1	0	1	0	1	0	0	1	1	0	0	0	0	0	0	0	0	0	0	0	0	1	1	0	1	0	0	1	1	1	1	1	1	1	1	0	0	0	0	0
Phvul.001G185400	Chr01:44327823-44330316	G9833 v2.1		1	1	1	1	1	1	1	1	1	1	1	1	1	1	1	0	1	1	1	1	1	1	1	1	1	1	1	1	1	1	1	1	1	1	1	1	1	1	1	1	1	1	1	1	1	1
Phvul.001G189200	Chr01:44856139-44857862	G9833 v2.1		1	1	1	1	1	1	1	1	1	1	1	1	1	1	1	1	1	1	1	1	1	1	1	1	1	0	1	1	1	1	1	1	1	1	1	1	1	1	1	1	1	1	1	1	1	1
Phvul.001G194040	Chr01:45324101-45329402	G9833 v2.1		1	0	1	1	1	1	1	0	1	1	1	1	1	1	1	1	1	1	1	1	1	1	1	1	0	1	1	1	1	1	1	1	1	1	1	1	1	1	1	1	1	1	1	1	1	1
Phvul.001G194080	Chr01:45339677-45340496	G9833 v2.1		1	1	1	1	1	1	1	1	1	1	1	1	1	1	1	1	1	1	1	1	1	1	1	1	1	1	1	1	1	1	1	1	1	1	0	1	0	1	1	1	1	0	0	1	1	1
Phvul.001G199550	Chr01:45845781-45846047	G9833 v2.1		1	1	1	1	1	1	1	1	1	1	1	1	1	1	1	1	1	1	1	1	1	1	1	1	1	1	1	1	1	1	0	1	1	1	1	1	1	1	1	1	1	1	1	1	1	1
Phvul.001G038850	Chr01:4651885-4658991	G9833 v2.1		1	1	1	1	1	0	1	0	1	0	1	1	1	1	1	0	1	1	0	1	1	1	1	1	1	1	1	1	1	1	1	1	1	1	1	1	1	1	1	1	1	1	0	1	1	1
Phvul.001G208800	Chr01:46568877-46569464	G9833 v2.1		1	1	1	1	1	1	1	1	1	1	1	1	1	1	1	1	1	1	1	1	1	1	0	0	1	1	1	1	1	1	1	1	1	1	1	1	1	0	1	0	1	1	1	1	1	1
Phvul.001G039301	Chr01:4659457-4666077	G9833 v2.1		0	0	1	0	1	1	1	0	1	1	0	1	1	0	1	1	0	1	0	1	0	0	1	1	1	0	0	1	1	0	1	1	1	1	1	0	1	0	1	1	1	1	1	1	0	1
g35876	ptg000009l_5034642_5039195_BAT93:1857-3740	NRR		0	0	1	0	1	0	0	0	1	0	1	1	1	0	0	0	0	0	0	0	0	0	0	0	0	0	0	0	1	0	1	0	0	1	0	0	0	0	1	0	1	1	1	1	0	0
Phvul.001G211500	Chr01:46787848-46788741	G9833 v2.1		1	1	1	1	1	1	1	1	1	1	1	1	1	1	1	0	1	1	1	1	1	1	1	1	1	1	1	1	1	1	1	1	1	1	1	1	1	1	1	1	1	1	1	1	1	1
Phvul.001G212200	Chr01:46863896-46864486	G9833 v2.1		1	1	1	1	1	1	1	1	1	1	1	1	1	1	1	0	1	1	1	1	1	1	1	1	1	1	1	1	1	1	1	1	1	1	1	1	1	1	1	1	1	1	1	1	1	1
Phvul.001G213900	Chr01:46996036-46996686	G9833 v2.1		1	1	1	1	1	1	1	1	1	1	1	1	1	1	0	1	1	1	1	1	1	1	1	1	1	1	1	1	1	1	1	1	1	1	1	1	1	1	1	1	1	1	1	1	1	1
Phvul.001G215300	Chr01:47166933-47168696	G9833 v2.1		1	1	1	1	1	0	1	1	1	1	1	1	1	1	1	1	1	1	1	1	1	1	1	1	1	1	1	1	1	1	1	1	1	1	1	1	1	1	1	1	1	1	1	1	1	1
g35873	ptg000009l_4048127_4049929_BAT93:1-1803	NRR		0	0	0	0	0	0	0	1	0	0	1	0	0	0	0	0	0	0	0	0	0	0	0	0	0	0	0	0	0	0	0	0	0	0	0	0	0	0	0	0	0	0	0	0	0	0
Phvul.001G221800	Chr01:47722395-47722610	G9833 v2.1		1	1	1	1	0	0	1	0	1	0	1	1	1	0	0	0	1	1	1	1	1	0	1	1	0	1	1	1	1	1	1	1	1	1	1	1	1	1	1	1	1	0	1	1	0	0
g35872	ptg000009l_3681987_3686493_BAT93:1-1859	NRR		0	0	0	0	0	0	0	1	0	0	1	0	0	0	0	0	0	0	0	0	0	0	0	0	0	0	0	0	0	0	0	0	0	0	0	0	0	0	0	0	0	0	0	0	0	0
Phvul.001G226500	Chr01:48107137-48108068	G9833 v2.1		1	1	1	1	1	1	1	1	1	1	1	1	1	1	1	1	1	1	1	1	1	1	1	1	1	1	1	1	1	1	1	1	1	1	1	1	0	1	1	1	1	1	1	1	1	1
Phvul.001G227600	Chr01:48183827-48189430	G9833 v2.1		0	0	0	0	0	0	0	0	1	0	1	1	1	0	0	1	0	1	0	0	0	0	0	0	0	0	0	0	0	0	0	0	0	1	0	1	0	1	1	0	1	0	1	0	0	0
g27079	ctg14_segment0_pilon_pilon_pilon_3192797_3200658_MIDAS:3442-7862	NRR		1	1	1	1	1	1	1	1	0	1	1	0	0	1	1	0	1	1	1	1	1	1	1	1	1	1	1	1	1	1	1	1	1	1	1	1	1	1	1	1	1	1	1	1	1	1
Phvul.001G227800	Chr01:48202343-48206516	G9833 v2.1		1	1	1	1	1	1	1	1	1	1	0	1	1	1	1	1	1	1	1	1	1	1	1	1	1	1	1	1	1	1	1	1	1	1	1	1	1	1	1	1	1	1	1	1	1	1
Phvul.001G228200	Chr01:48254197-48258152	G9833 v2.1		0	0	1	1	0	1	1	0	1	0	0	1	1	0	0	1	0	0	0	0	0	0	0	0	0	0	0	1	1	1	1	1	0	0	0	0	0	0	1	1	1	1	1	0	1	0
Phvul.001G229100	Chr01:48306718-48308439	G9833 v2.1		0	0	0	1	0	1	1	0	1	0	1	1	1	0	1	1	1	0	1	1	1	1	1	1	1	1	1	0	1	1	1	1	1	1	1	1	1	1	1	0	0	1	1	1	0	0
Phvul.001G229300	Chr01:48328123-48341576	G9833 v2.1		1	0	1	1	1	1	1	1	1	1	1	1	1	1	1	1	1	1	1	1	1	1	1	1	1	1	1	1	1	1	1	1	1	1	1	1	1	1	1	1	1	1	1	1	1	1
Phvul.001G229400	Chr01:48342265-48343063	G9833 v2.1		1	1	1	1	1	1	1	1	1	1	1	1	1	1	1	1	1	1	0	1	1	1	1	1	1	1	1	1	1	1	1	1	1	1	1	1	1	1	1	1	1	1	1	1	1	1
Phvul.001G233300	Chr01:48743431-48743697	G9833 v2.1		1	1	1	1	1	1	1	1	1	1	1	1	1	1	1	0	1	1	1	1	1	1	1	1	1	1	1	1	1	1	1	1	1	1	1	1	1	1	1	1	1	1	1	1	1	1
Phvul.001G234700	Chr01:48842151-48844855	G9833 v2.1		1	1	1	1	0	1	1	1	1	0	1	1	1	1	1	1	1	1	1	1	1	1	1	1	1	1	1	1	1	1	1	1	1	1	1	1	1	1	1	1	1	1	1	1	1	1
Phvul.001G234800	Chr01:48845997-48849316	G9833 v2.1		1	0	1	1	1	1	1	1	1	1	1	1	1	1	1	1	1	1	1	1	1	1	1	1	1	1	1	1	0	1	1	0	1	1	1	1	1	1	1	1	1	1	1	1	1	1
Phvul.001G237300	Chr01:49044828-49047414	G9833 v2.1		1	1	1	1	1	1	0	1	1	1	1	1	1	0	1	1	1	1	1	1	1	1	1	1	1	1	1	1	1	1	1	1	1	1	1	1	1	1	1	1	1	1	1	1	1	1
Phvul.001G237400	Chr01:49054024-49058935	G9833 v2.1		1	1	1	1	1	1	0	1	1	1	1	1	1	1	1	1	1	1	1	1	1	1	1	1	1	1	1	1	1	1	1	1	1	1	1	1	1	1	1	1	1	1	1	1	1	0
Phvul.001G237500	Chr01:49062237-49065464	G9833 v2.1		1	1	1	1	1	1	1	1	1	1	1	1	1	1	1	1	1	1	1	1	1	1	1	1	1	1	1	1	1	1	1	1	1	1	1	1	1	1	1	1	1	1	1	1	1	0
Phvul.001G237700	Chr01:49115187-49118071	G9833 v2.1		1	1	0	1	1	1	1	1	1	1	1	0	1	1	1	1	1	1	1	1	1	1	1	1	1	1	1	1	1	1	1	1	1	1	1	1	1	1	1	1	1	1	1	1	1	1
Phvul.001G237800	Chr01:49120701-49121858	G9833 v2.1		1	1	1	1	1	1	1	1	1	1	1	1	1	1	1	1	1	1	1	1	1	1	1	1	1	1	1	1	1	0	1	1	1	1	1	1	1	1	1	1	1	1	1	1	1	1
Phvul.001G237900	Chr01:49122702-49124322	G9833 v2.1		1	1	1	1	1	1	1	1	1	1	1	1	1	1	1	1	1	1	1	1	1	1	1	1	1	1	1	1	1	0	1	1	1	1	1	1	1	1	1	1	1	1	1	1	1	1
Phvul.001G238200	Chr01:49149020-49149436	G9833 v2.1		0	0	1	1	1	1	1	0	1	1	1	0	1	1	0	1	0	1	1	0	0	1	1	1	1	1	1	1	1	1	1	1	1	1	1	1	1	1	1	1	1	1	1	1	1	1
Phvul.001G239400	Chr01:49257020-49258905	G9833 v2.1		1	0	1	1	1	1	1	1	1	1	1	1	1	1	1	1	1	1	1	1	1	1	1	1	1	1	1	1	1	1	1	1	1	1	1	1	1	1	1	1	1	1	1	1	1	1
Phvul.001G244400	Chr01:49660144-49662487	G9833 v2.1		1	1	1	1	1	1	1	1	1	1	0	1	1	1	1	1	1	1	1	1	1	1	1	1	1	1	1	1	1	1	1	1	1	1	1	1	1	1	1	1	1	1	1	1	1	1
Phvul.001G244900	Chr01:49707470-49715399	G9833 v2.1		1	1	1	1	1	1	1	0	1	1	1	1	1	1	1	1	1	1	1	1	1	1	1	1	1	1	1	1	1	1	1	1	1	1	1	1	1	1	1	1	1	1	1	1	1	1
Phvul.001G245100	Chr01:49722532-49725081	G9833 v2.1		1	1	1	1	1	1	1	0	1	1	1	1	1	1	1	1	1	1	1	1	1	1	1	1	1	1	1	1	1	1	1	1	1	1	1	1	1	1	1	1	1	1	1	1	1	1
Phvul.001G245200	Chr01:49725273-49725800	G9833 v2.1		0	1	0	0	0	0	0	1	0	0	1	0	0	0	0	0	0	0	0	0	0	0	0	0	0	0	0	0	0	1	1	0	0	1	0	1	0	0	0	0	0	0	0	0	1	0
Phvul.001G245500	Chr01:49747537-49753300	G9833 v2.1		0	0	0	0	0	1	0	0	0	0	1	0	1	0	0	1	0	0	0	0	0	0	0	0	0	0	0	0	0	1	1	0	0	0	0	1	0	0	0	0	0	0	0	0	0	0
Phvul.001G245600	Chr01:49755717-49758341	G9833 v2.1		0	1	1	1	1	1	1	0	1	1	1	1	1	1	0	1	1	1	1	1	1	0	1	1	1	1	1	1	1	1	1	1	1	1	0	1	1	1	0	1	1	1	1	1	1	1
Phvul.001G245800	Chr01:49772045-49772953	G9833 v2.1		0	1	0	0	0	0	0	1	0	0	1	0	1	0	0	0	0	0	1	0	0	0	1	0	0	1	0	0	0	1	1	0	1	0	0	1	0	1	0	0	1	0	0	0	0	1
Phvul.001G249900	Chr01:50064883-50067043	G9833 v2.1		1	1	1	1	1	1	1	0	1	1	1	1	1	1	1	1	1	1	1	1	1	1	1	1	1	1	1	1	1	1	1	1	1	1	1	1	1	1	1	1	1	1	1	1	1	1
Phvul.001G250500	Chr01:50108968-50112837	G9833 v2.1		1	1	1	1	1	1	1	1	1	1	1	1	1	1	1	1	1	1	1	1	1	1	1	1	1	1	1	1	1	1	1	1	1	1	1	0	1	1	1	1	1	1	1	1	1	1
Phvul.001G250600	Chr01:50113485-50117612	G9833 v2.1		1	1	1	1	1	1	1	1	1	1	1	1	1	1	1	1	1	1	1	1	1	1	1	1	1	1	1	1	0	0	1	1	1	1	1	0	1	1	1	1	1	1	1	1	1	1
Phvul.001G251100	Chr01:50162188-50163531	G9833 v2.1		1	1	1	1	1	1	1	1	1	1	1	1	1	1	1	1	1	1	1	1	1	1	1	1	1	1	1	1	0	0	1	1	1	1	1	0	1	1	1	1	1	1	1	1	1	1
Phvul.001G047800	Chr01:5025082-5026077	G9833 v2.1		0	1	1	1	1	1	1	1	1	1	1	1	1	1	1	1	1	1	1	1	1	1	1	1	1	1	1	1	1	1	1	1	1	1	1	1	1	1	1	1	1	1	1	1	1	1
Phvul.001G252700	Chr01:50291352-50291678	G9833 v2.1		1	1	1	1	1	1	1	1	1	1	1	1	1	1	1	1	1	1	1	1	1	1	1	1	1	1	1	1	0	1	1	1	1	1	1	1	0	1	1	1	1	1	1	1	1	1
Phvul.001G253300	Chr01:50350188-50354056	G9833 v2.1		0	0	0	0	0	0	0	0	0	0	1	0	0	0	0	0	0	0	0	0	0	0	0	0	0	0	0	1	1	1	1	0	0	1	1	1	1	0	1	1	0	0	0	0	0	0
Phvul.001G253500	Chr01:50363238-50368257	G9833 v2.1		0	0	0	0	0	1	0	0	1	0	1	0	1	0	0	0	0	0	0	0	0	0	0	0	0	0	0	1	1	1	1	0	0	1	1	1	1	0	1	1	0	0	0	0	1	0
Phvul.001G047900	Chr01:5042113-5046099	G9833 v2.1		0	0	1	1	1	1	0	1	0	1	1	1	0	1	1	0	1	1	1	1	1	1	1	1	1	1	1	1	0	1	0	1	1	0	1	1	0	1	0	1	0	1	1	1	1	1
Phvul.001G254300	Chr01:50430004-50430959	G9833 v2.1		1	1	1	1	1	1	1	1	1	1	1	1	1	1	1	1	1	1	1	1	1	1	1	1	1	1	1	1	0	0	1	1	1	1	1	0	1	1	1	1	1	1	1	1	1	1
Phvul.001G255200	Chr01:50473987-50475046	G9833 v2.1		1	1	0	1	1	1	1	1	1	1	1	1	1	1	1	1	1	1	1	1	1	1	1	1	1	1	0	1	1	1	1	1	1	1	1	1	1	1	1	1	1	1	1	1	1	1
Phvul.001G257500	Chr01:50634941-50641381	G9833 v2.1		1	1	1	1	1	1	1	0	1	1	1	1	1	1	1	1	1	1	1	1	1	1	1	1	1	1	1	1	1	1	1	1	1	1	1	1	1	1	1	1	1	1	1	1	1	1
Phvul.001G048050	Chr01:5065951-5077978	G9833 v2.1		1	0	1	1	1	1	0	1	1	1	1	1	0	1	1	1	1	1	1	1	1	1	1	1	1	1	1	1	0	1	1	1	1	0	1	1	1	1	0	1	1	1	1	1	1	1
Phvul.001G258200	Chr01:50686636-50688648	G9833 v2.1		1	1	1	1	1	1	1	1	1	1	1	1	1	1	1	1	1	1	1	1	1	1	1	1	1	1	1	1	1	1	1	1	1	1	1	0	1	1	1	1	1	1	1	1	1	1
Phvul.001G258600	Chr01:50719781-50720119	G9833 v2.1		0	0	0	0	0	0	1	0	1	0	1	1	1	0	0	1	1	1	1	1	1	1	0	0	1	1	1	0	1	1	1	1	0	0	0	0	0	1	0	0	0	0	0	0	0	0
Phvul.001G258800	Chr01:50729193-50731346	G9833 v2.1		1	0	0	1	1	0	1	0	1	0	1	1	1	0	0	1	1	1	1	1	1	1	0	1	1	1	1	1	1	1	1	1	1	1	0	0	1	1	1	1	1	1	1	1	1	1
Phvul.001G258900	Chr01:50732332-50734128	G9833 v2.1		1	1	1	1	1	1	1	1	1	1	1	1	1	1	1	1	1	1	1	1	1	1	0	0	1	1	1	0	1	1	1	1	1	0	1	0	0	1	1	1	0	1	1	1	1	1
Phvul.001G259000	Chr01:50743595-50746614	G9833 v2.1		1	1	1	1	1	1	1	0	1	1	1	1	1	1	1	1	1	1	1	1	1	1	1	1	1	1	1	1	1	1	1	1	1	1	1	1	1	1	1	1	1	1	1	1	1	1
Phvul.001G260000	Chr01:50812525-50819689	G9833 v2.1		1	1	1	1	1	1	1	1	1	1	1	1	1	1	1	1	1	1	1	1	1	1	1	1	1	1	1	1	1	1	1	1	1	1	1	0	1	1	1	1	1	1	1	1	1	1
Phvul.001G260400	Chr01:50847436-50850120	G9833 v2.1		1	1	1	1	1	1	1	1	1	1	1	1	1	1	1	1	1	1	1	1	1	1	1	1	1	1	1	1	1	1	1	1	1	1	1	0	1	1	1	1	1	1	1	1	1	1
Phvul.001G261400	Chr01:50892606-50896565	G9833 v2.1		1	1	1	1	1	1	1	1	1	1	1	1	1	1	1	1	1	1	1	1	1	1	1	1	1	1	1	1	1	1	1	1	1	1	1	0	1	1	1	1	1	1	1	1	1	1
Phvul.001G262400	Chr01:50960829-50963919	G9833 v2.1		1	1	1	1	0	1	0	0	1	1	1	1	1	0	1	1	1	1	1	1	1	1	1	1	1	1	1	1	1	1	1	1	1	1	1	1	1	1	1	1	1	1	1	1	1	1
Phvul.001G262900	Chr01:50992735-50994525	G9833 v2.1		1	1	1	1	1	1	0	1	0	1	0	0	0	1	1	0	1	1	1	1	1	1	1	1	1	1	1	1	1	1	1	1	1	1	1	0	1	1	1	1	1	1	1	1	1	1
Phvul.001G263300	Chr01:51015051-51017297	G9833 v2.1		1	1	1	1	1	1	1	1	1	1	1	1	1	1	1	1	1	1	1	1	1	1	1	1	1	1	1	1	1	1	1	1	1	1	1	0	1	1	1	1	1	1	1	1	1	1
Phvul.001G263400	Chr01:51019194-51024353	G9833 v2.1		1	0	1	0	1	1	1	0	1	1	1	1	1	1	1	1	1	1	1	1	1	1	1	1	1	1	1	1	1	1	1	1	1	1	1	1	1	1	1	1	1	1	1	1	1	1
Phvul.001G263800	Chr01:51047027-51052879	G9833 v2.1		1	1	1	1	1	1	1	1	1	1	1	1	1	1	1	1	1	1	1	1	1	1	1	1	1	1	1	1	1	1	1	1	1	1	1	0	1	1	1	1	1	1	1	1	1	1
Phvul.001G048400	Chr01:5105752-5106651	G9833 v2.1		1	1	1	1	1	1	1	1	1	1	1	1	1	1	1	1	1	1	1	1	1	1	1	1	1	1	1	1	1	1	1	0	1	1	1	1	1	1	1	1	1	1	1	1	1	1
Phvul.001G264900	Chr01:51116256-51117409	G9833 v2.1		1	1	1	1	1	1	1	1	1	1	1	1	1	1	0	1	1	1	1	1	1	1	1	1	1	1	1	1	1	1	1	1	1	1	1	1	1	1	1	1	1	1	1	1	1	1
Phvul.001G266400	Chr01:51199986-51201030	G9833 v2.1		1	1	1	1	1	1	1	0	1	1	1	1	1	1	1	1	1	1	1	1	1	1	1	1	1	1	1	1	1	1	1	1	1	1	1	1	1	1	1	1	1	1	1	1	1	1
Phvul.001G048500	Chr01:5124234-5126845	G9833 v2.1		1	1	1	1	1	1	1	1	1	1	1	1	1	1	1	1	1	1	1	1	1	1	1	1	1	1	1	1	1	1	1	0	1	1	1	1	1	1	1	1	1	1	1	1	1	1
Phvul.001G048701	Chr01:5156426-5162916	G9833 v2.1		1	1	1	1	1	1	1	1	0	1	1	1	1	1	1	1	1	1	1	1	1	1	1	1	1	1	1	1	1	0	1	0	1	1	1	1	1	1	1	1	1	1	1	1	1	1
Phvul.001G048800	Chr01:5168435-5171461	G9833 v2.1		1	1	1	1	1	1	1	1	0	1	0	0	1	1	1	1	0	1	1	0	1	1	1	1	1	1	1	1	1	0	1	0	1	1	1	1	1	1	1	1	1	1	1	1	1	1
Phvul.001G048900	Chr01:5216094-5222823	G9833 v2.1		1	1	1	1	1	1	1	1	1	1	0	1	1	1	1	1	0	1	0	0	0	0	1	1	0	0	1	1	1	0	1	1	1	1	1	1	1	1	1	1	1	1	1	1	1	1
Phvul.001G049000	Chr01:5251883-5254873	G9833 v2.1		1	1	1	1	1	1	1	1	1	1	1	1	1	1	1	1	1	1	0	1	1	1	1	1	0	1	1	1	1	1	1	1	1	1	1	1	1	1	1	1	1	1	1	1	1	1
Phvul.001G049101	Chr01:5266820-5270057	G9833 v2.1		1	1	0	1	1	0	1	1	1	1	1	1	1	1	0	1	1	0	0	1	0	0	1	1	0	0	1	1	1	1	1	1	1	1	1	1	1	1	1	1	1	1	1	1	1	1
Phvul.001G049200	Chr01:5278212-5279204	G9833 v2.1		1	1	1	1	1	1	1	1	1	1	1	1	1	1	0	1	1	0	0	1	0	0	1	1	0	0	1	1	1	1	1	1	1	1	1	1	1	1	1	1	1	1	1	1	1	1
Phvul.001G049300	Chr01:5286093-5287952	G9833 v2.1		1	1	1	0	1	1	1	1	1	1	1	0	0	1	0	1	1	0	0	1	0	0	1	1	0	0	1	1	0	1	1	1	1	0	1	1	0	1	1	1	1	1	1	1	1	1
Phvul.001G052350	Chr01:5746581-5747402	G9833 v2.1		1	1	1	1	1	1	1	1	1	1	1	1	1	1	1	1	0	1	1	1	1	1	0	0	1	1	1	1	0	1	1	0	0	0	1	1	1	0	0	1	1	1	1	1	1	1
Phvul.001G055100	Chr01:6204461-6218849	G9833 v2.1		1	0	1	1	1	1	1	0	1	1	1	1	1	1	1	1	1	1	1	1	0	0	1	0	0	0	0	1	1	0	1	0	1	1	0	1	0	1	1	1	1	1	1	1	1	1
Phvul.001G008500	Chr01:628474-629510	G9833 v2.1		1	1	1	1	0	1	1	1	1	1	1	1	1	0	1	1	1	1	1	1	1	1	1	1	1	1	1	1	1	1	1	1	1	1	1	1	1	1	1	1	1	1	1	1	1	1
Phvul.001G056700	Chr01:6452644-6454315	G9833 v2.1		1	1	0	1	0	0	0	1	0	1	1	1	1	1	1	1	1	1	1	1	1	1	1	1	1	1	1	1	1	1	1	1	1	1	1	1	1	1	1	1	1	0	0	0	0	1
Phvul.001G056750	Chr01:6454481-6454615	G9833 v2.1		1	1	0	1	1	0	1	1	1	1	1	1	1	1	1	1	1	1	1	1	1	1	1	1	1	1	1	1	1	1	1	1	1	1	1	1	1	1	1	1	1	1	0	0	0	1
Phvul.001G057300	Chr01:6507319-6510460	G9833 v2.1		1	1	1	1	0	1	1	1	1	1	1	1	1	0	0	1	0	0	0	0	0	0	0	0	0	0	0	1	0	0	0	0	0	1	0	0	1	0	0	0	1	0	0	1	1	0
Phvul.001G057500	Chr01:6521628-6527018	G9833 v2.1		1	1	1	1	1	1	0	1	1	1	0	0	0	1	1	0	1	1	1	1	1	1	1	1	1	1	1	1	0	0	0	0	0	0	0	0	0	1	0	0	0	0	0	0	0	0
Phvul.001G057900	Chr01:6567809-6571380	G9833 v2.1		0	1	0	0	0	0	0	1	1	0	1	0	1	0	0	0	0	0	0	0	0	0	0	0	0	0	0	1	0	1	0	1	0	0	0	0	0	1	0	1	1	0	0	0	0	0
Phvul.001G058600	Chr01:6695699-6705842	G9833 v2.1		1	0	1	1	1	1	1	0	1	1	1	1	1	1	1	1	1	1	1	1	1	1	1	1	1	1	1	1	1	1	1	1	1	1	1	1	1	1	1	1	1	1	1	1	1	1
Phvul.001G066200	Chr01:8289634-8293679	G9833 v2.1		1	1	1	0	1	1	1	1	1	1	1	1	1	1	0	1	1	1	1	1	1	1	1	1	1	1	1	1	1	1	1	1	1	1	1	1	1	1	1	1	1	1	1	1	1	1
Phvul.001G066300	Chr01:8300285-8303898	G9833 v2.1		1	1	1	1	1	1	1	1	0	1	1	1	1	1	1	1	1	1	1	1	1	1	1	1	1	1	1	1	1	1	1	1	1	1	1	0	1	1	1	1	1	1	1	1	1	1
Phvul.001G066400	Chr01:8316036-8319149	G9833 v2.1		1	1	1	1	1	1	1	1	1	1	1	1	1	1	1	1	1	1	1	1	1	1	1	1	1	1	1	1	1	1	1	1	1	1	1	0	1	1	1	1	1	1	1	1	1	1
Phvul.001G066500	Chr01:8366025-8367542	G9833 v2.1		1	1	1	1	1	1	1	1	1	1	1	1	1	1	1	1	1	1	1	1	1	1	1	1	1	0	1	1	1	1	1	1	1	1	1	1	1	1	1	1	1	1	1	1	0	1
Phvul.001G066550	Chr01:8368919-8370101	G9833 v2.1		1	1	1	1	1	1	1	1	1	1	1	1	1	1	1	1	1	1	1	1	1	1	1	1	1	1	1	1	1	1	1	1	1	1	1	1	1	1	1	1	1	1	1	1	0	1
Phvul.001G068500	Chr01:8769453-8771679	G9833 v2.1		1	1	1	0	1	1	1	1	1	1	1	0	1	1	0	1	1	1	1	1	1	1	1	1	1	1	1	1	1	1	1	1	1	1	1	1	1	1	1	1	1	1	1	1	1	1
Phvul.001G068600	Chr01:8775180-8799804	G9833 v2.1		1	1	1	1	1	1	1	1	1	1	1	0	1	1	1	1	1	1	1	1	1	1	1	1	1	1	1	1	1	1	1	1	1	1	1	1	1	1	1	1	1	1	1	1	1	1
Phvul.001G068700	Chr01:8779120-8779821	G9833 v2.1		1	1	1	1	1	1	1	1	1	1	1	0	1	1	1	1	1	1	1	1	1	1	1	1	1	1	1	1	1	1	1	1	1	1	1	1	1	1	1	1	1	1	1	1	1	1
Phvul.001G068800	Chr01:8797991-8799226	G9833 v2.1		1	1	1	1	1	1	1	1	1	1	1	0	1	1	1	1	1	1	1	1	1	1	1	1	1	1	1	1	1	1	1	1	1	1	1	1	1	1	1	1	1	1	1	1	1	1
Phvul.001G068900	Chr01:8808967-8809791	G9833 v2.1		1	1	1	1	1	1	1	1	1	1	1	0	1	1	1	1	1	1	1	1	1	1	1	1	1	1	1	1	1	1	1	1	1	1	1	1	1	1	1	1	1	1	1	1	1	1
Phvul.001G069001	Chr01:8828185-8829009	G9833 v2.1		0	0	0	1	0	1	1	1	1	0	1	0	1	1	1	1	1	1	1	1	1	1	1	1	1	1	1	1	1	1	1	1	1	1	1	1	1	0	1	1	0	1	1	1	1	1
Phvul.001G011500	Chr01:885918-888497	G9833 v2.1		1	1	1	1	1	1	1	1	0	1	1	1	1	1	1	1	1	1	1	1	1	1	1	1	1	1	1	1	1	1	1	1	1	1	1	1	1	1	1	1	1	1	1	1	1	1
Phvul.001G069100	Chr01:8871359-8871697	G9833 v2.1		0	0	0	1	0	1	1	1	1	0	1	0	1	1	1	1	1	1	1	1	1	1	1	1	1	1	1	1	1	1	1	1	1	1	1	1	1	1	1	1	0	1	1	1	1	1
Phvul.001G069200	Chr01:8874989-8876454	G9833 v2.1		0	0	0	1	0	1	1	1	1	0	1	0	1	1	1	1	1	1	1	1	1	1	1	1	1	1	1	1	1	1	1	1	1	1	1	1	1	0	1	1	0	1	1	1	1	1
Phvul.001G069216	Chr01:8923169-8924402	G9833 v2.1		1	1	0	1	1	1	1	1	1	0	1	1	1	1	1	1	1	1	1	1	1	1	1	1	1	1	1	1	1	1	1	1	1	1	1	1	1	1	1	1	1	1	1	1	1	1
Phvul.001G069232	Chr01:8935896-8940385	G9833 v2.1		1	1	1	1	1	1	1	1	1	1	1	0	1	1	1	1	1	1	1	1	1	1	1	1	1	1	1	1	1	1	1	1	1	1	1	1	1	1	1	1	1	1	1	1	1	1
g32321	ctg26_segment0_pilon_pilon_pilon_3230260_3288493_G12:10123-11911	NRR		1	1	1	1	1	1	1	0	1	1	1	0	1	1	1	1	0	0	0	0	0	0	0	0	0	0	0	1	1	1	1	1	1	1	1	1	1	0	1	1	1	0	0	0	0	0
Phvul.001G069248	Chr01:8944953-8946152	G9833 v2.1		1	1	1	1	1	1	1	1	1	1	1	0	1	1	1	1	1	0	1	1	1	1	1	1	1	1	1	1	1	1	1	1	1	1	1	1	1	0	1	1	0	1	1	1	1	1
Phvul.001G069264	Chr01:8969224-8971213	G9833 v2.1		1	1	1	1	1	1	1	1	1	1	1	0	1	1	0	1	1	1	1	1	1	1	1	1	1	1	1	1	1	1	1	1	1	1	1	1	1	1	1	1	1	1	1	1	1	1
Phvul.001G069280	Chr01:8976542-8983916	G9833 v2.1		1	1	1	1	1	1	1	1	1	1	1	0	1	1	1	1	1	1	1	1	1	1	1	1	1	1	1	1	1	1	1	1	1	1	1	1	1	0	1	1	0	1	1	1	1	1
Phvul.001G069300	Chr01:9010515-9011606	G9833 v2.1		1	1	1	1	1	1	1	1	1	1	1	0	1	1	1	1	1	1	1	1	1	1	1	1	1	1	1	1	1	1	1	1	1	1	1	1	1	0	1	1	0	1	1	1	1	1
Phvul.001G011900	Chr01:902315-902440	G9833 v2.1		1	1	1	1	1	1	1	1	1	0	1	1	1	1	1	1	1	1	1	1	1	1	1	1	1	1	1	1	1	1	1	1	1	1	1	1	1	1	1	1	1	1	1	1	1	1
Phvul.001G069900	Chr01:9167775-9168830	G9833 v2.1		1	1	1	1	1	1	1	1	1	1	0	1	0	1	1	0	1	1	1	1	1	1	1	1	1	1	1	1	1	1	0	1	0	0	0	0	0	1	0	0	1	1	1	1	1	1
Phvul.001G073400	Chr01:9896732-9897200	G9833 v2.1		1	1	1	1	1	0	1	1	1	1	1	1	1	1	1	1	1	1	1	1	1	1	1	1	1	1	1	1	1	1	1	1	1	1	1	1	1	1	1	1	1	1	1	1	1	1
Phvul.002G071700	Chr02:10473896-10474210	G9833 v2.1		1	1	1	1	1	1	1	1	1	1	1	1	1	1	1	0	1	1	1	1	1	1	1	1	1	1	1	1	1	1	1	1	1	1	1	1	1	1	1	1	1	1	1	1	1	1
Phvul.002G009800	Chr02:1095171-1096423	G9833 v2.1		1	1	1	1	1	1	1	1	1	1	1	1	1	1	1	0	1	1	1	1	1	1	1	1	1	1	1	1	1	1	1	1	1	1	1	1	1	1	1	1	1	1	1	1	1	1
Phvul.002G074000	Chr02:11053458-11055516	G9833 v2.1		1	1	1	1	1	1	1	1	1	1	1	1	1	1	1	1	1	1	1	1	1	1	0	0	1	1	1	1	1	1	1	1	1	1	1	1	1	1	1	1	1	1	1	1	1	1
Phvul.002G000200	Chr02:11575-15844	G9833 v2.1		0	0	0	0	0	0	0	1	0	0	0	0	1	0	0	0	1	1	1	1	1	1	1	1	1	1	1	1	1	1	1	1	1	1	1	1	1	1	1	1	1	1	1	1	1	1
Phvul.002G076100	Chr02:11605002-11605816	G9833 v2.1		1	1	1	1	1	1	1	1	1	1	1	1	1	1	1	1	1	1	1	1	1	1	1	1	1	1	1	1	1	1	0	1	1	1	1	1	1	1	1	1	1	1	1	1	1	1
Phvul.002G076300	Chr02:11722328-11723021	G9833 v2.1		1	1	1	1	1	0	1	1	1	1	1	1	1	1	1	1	1	1	1	1	1	1	1	1	1	1	1	1	1	1	1	1	1	1	1	1	1	1	1	1	1	1	1	1	1	1
Phvul.002G076400	Chr02:11735835-11737094	G9833 v2.1		0	1	1	1	1	0	1	1	1	0	1	1	1	1	1	1	1	1	1	1	1	1	1	1	1	1	1	1	1	1	1	1	1	1	1	1	1	1	1	1	1	1	1	1	1	1
g29374	ctg49_segment0_pilon_pilon_pilon_3918920_3932844_MIDAS:13103-13665	NRR		0	1	0	0	0	0	0	1	0	0	1	0	0	0	0	0	0	0	0	0	0	0	1	0	0	1	0	1	1	0	0	1	0	0	1	0	0	0	0	0	0	0	0	0	0	0
g43207	ptg000049l_13217541_13246080_BAT93:10291-10896	NRR		0	1	1	1	1	0	1	1	0	1	1	0	1	0	0	0	0	1	0	0	0	0	0	0	0	0	0	0	0	0	0	0	0	0	0	0	0	0	1	1	1	0	0	0	0	0
Phvul.002G011100	Chr02:1211452-1211832	G9833 v2.1		1	0	1	1	1	1	1	0	1	1	1	1	0	1	1	0	1	1	1	1	1	1	1	1	1	1	1	1	1	1	1	1	1	1	1	1	1	1	1	1	1	1	1	0	1	1
Phvul.002G011800	Chr02:1258269-1264178	G9833 v2.1		1	1	1	1	1	1	1	0	1	1	1	1	1	1	1	1	1	1	1	1	1	1	1	1	1	1	1	1	1	1	1	1	1	1	1	1	1	1	1	1	1	1	1	1	1	1
Phvul.002G081350	Chr02:12739768-12740164	G9833 v2.1		1	1	1	1	1	1	1	1	1	1	1	1	1	1	1	0	1	1	1	1	1	1	1	1	1	1	1	1	1	1	1	1	1	1	1	1	1	1	1	1	1	1	1	1	1	1
Phvul.002G012800	Chr02:1427763-1429608	G9833 v2.1		1	1	1	1	1	1	1	1	1	1	1	1	1	1	1	1	1	1	1	1	1	1	1	1	1	1	1	1	0	1	1	1	1	1	1	1	1	1	1	1	1	1	1	1	1	1
Phvul.002G088400	Chr02:14618729-14620193	G9833 v2.1		1	1	1	1	1	0	1	1	1	1	1	1	1	1	1	1	1	1	1	1	1	1	1	1	1	1	1	1	1	1	1	1	1	1	1	1	1	1	1	1	1	1	1	1	1	1
Phvul.002G013932	Chr02:1525161-1539092	G9833 v2.1		0	1	0	0	0	1	1	1	1	0	1	1	1	0	1	1	1	1	1	1	1	1	1	1	1	1	1	1	1	1	1	1	1	1	1	1	1	1	1	1	1	1	1	1	1	1
Phvul.002G014000	Chr02:1525432-1527163	G9833 v2.1		0	1	0	0	0	1	1	1	1	0	1	1	1	0	1	1	1	1	1	1	1	1	1	1	1	1	1	1	1	1	1	1	1	1	1	1	1	1	1	1	1	1	1	1	1	1
Phvul.002G090400	Chr02:15662783-15662923	G9833 v2.1		0	0	1	0	1	0	1	1	1	0	1	1	1	1	1	1	1	1	1	1	1	1	1	1	0	1	1	1	0	1	1	1	0	1	0	1	1	1	1	1	1	1	1	0	1	1
Phvul.002G001801	Chr02:164534-165956	G9833 v2.1		1	1	1	1	1	1	1	0	1	1	1	1	1	1	1	1	1	1	1	1	1	1	1	1	1	1	1	1	1	1	1	1	1	1	1	1	1	1	1	1	1	1	1	1	1	1
Phvul.002G093400	Chr02:17207687-17207923	G9833 v2.1		1	1	1	1	1	1	1	1	1	1	1	1	1	1	1	1	1	1	1	1	1	1	1	1	1	1	1	1	1	1	0	1	1	1	1	1	1	1	1	1	1	1	1	1	1	1
g39916	ptg000033l_4477014_4480329_BAT93:2080-3099	NRR		0	1	0	0	0	0	0	0	0	0	1	0	0	0	0	0	0	0	0	0	0	0	0	0	0	0	0	0	0	1	0	0	0	1	1	0	1	0	0	0	1	0	0	0	0	0
Phvul.002G016400	Chr02:1757208-1758695	G9833 v2.1		0	1	0	0	0	0	1	1	0	0	1	1	1	0	0	0	0	0	0	0	0	0	0	0	0	0	0	0	0	0	0	0	0	0	0	1	0	0	0	0	0	0	0	0	0	0
Phvul.002G096300	Chr02:18129243-18130139	G9833 v2.1		0	0	0	0	0	1	0	0	0	0	0	1	1	1	0	0	1	1	1	1	1	0	1	1	1	1	1	1	1	1	1	1	1	1	1	1	1	0	1	1	1	1	1	1	1	1
Phvul.002G017500	Chr02:1876796-1878560	G9833 v2.1		1	0	1	1	1	1	1	1	1	1	0	1	1	1	1	1	1	1	1	1	1	0	1	1	1	0	0	1	1	1	1	1	1	1	1	1	1	1	1	1	1	1	0	1	1	1
Phvul.002G017800	Chr02:1912327-1921160	G9833 v2.1		1	1	1	1	1	1	1	1	0	1	0	0	1	1	1	1	1	1	1	1	1	1	1	1	1	1	1	1	1	1	1	1	1	1	1	1	1	1	1	1	1	1	1	1	1	1
Phvul.002G018900	Chr02:2023686-2030798	G9833 v2.1		1	1	1	0	0	1	1	1	1	1	1	1	1	1	1	1	1	0	0	1	0	0	0	1	0	0	0	0	1	1	1	1	0	1	1	1	1	1	1	1	0	0	1	0	1	0
Phvul.002G097100	Chr02:20293730-20295496	G9833 v2.1		1	1	1	1	1	1	1	1	1	1	1	1	1	1	1	1	1	1	1	1	1	1	1	1	1	1	1	1	1	0	1	1	1	1	1	0	1	1	1	1	1	1	1	1	1	1
Phvul.002G019800	Chr02:2132382-2134752	G9833 v2.1		0	0	0	0	0	0	0	1	0	0	0	1	1	0	0	0	1	0	0	1	0	0	1	0	0	0	0	0	0	0	1	0	0	0	0	0	0	0	0	0	0	0	0	0	0	0
Phvul.002G020000	Chr02:2153114-2153616	G9833 v2.1		1	1	1	1	1	1	1	1	1	1	1	1	1	1	1	1	1	1	1	0	1	1	0	1	0	1	1	1	0	0	1	1	1	1	1	1	1	1	0	1	1	1	0	0	1	1
Phvul.002G020100	Chr02:2157686-2158185	G9833 v2.1		1	0	1	1	1	1	1	1	1	1	1	1	1	0	1	1	1	1	1	1	1	1	1	1	1	1	1	1	1	1	1	1	1	1	1	1	1	1	1	1	1	1	1	1	1	1
g32512	ctg53_segment0_pilon_pilon_pilon_115901_123028_G12:1-1520	NRR		0	1	0	0	0	0	0	1	0	0	1	0	0	0	0	0	0	0	0	0	0	0	0	0	0	0	0	0	0	0	0	0	0	0	0	0	0	0	0	0	0	0	0	0	0	0
g29495	ctg10_segment0_pilon_pilon_pilon_2887512_2891776_G12:2631-3861	NRR		0	0	0	1	0	0	1	0	0	0	0	1	0	0	0	1	1	0	1	1	0	0	0	0	0	0	0	0	1	0	0	1	0	1	0	0	1	1	0	0	0	0	1	1	0	0
Phvul.002G107800	Chr02:23024776-23026523	G9833 v2.1		1	0	1	1	1	1	1	1	1	1	1	1	1	1	1	1	1	1	1	1	1	1	1	1	1	1	1	1	1	1	1	1	1	1	1	1	1	1	1	1	1	1	1	1	1	1
Phvul.002G108300	Chr02:23114335-23118101	G9833 v2.1		1	1	1	1	0	1	1	0	1	1	1	1	1	0	1	1	1	1	1	1	1	1	1	1	1	1	1	1	1	1	1	1	1	1	1	1	1	1	1	1	1	1	1	1	1	1
Phvul.002G022200	Chr02:2370482-2377454	G9833 v2.1		1	1	1	1	1	1	1	1	0	1	1	0	0	1	1	1	0	1	1	0	1	1	1	1	1	1	1	1	1	1	1	1	1	1	1	1	1	1	1	1	1	1	1	1	1	1
Phvul.002G114300	Chr02:24474687-24474893	G9833 v2.1		1	1	1	1	1	0	1	1	1	1	1	1	1	1	1	1	1	1	1	1	1	1	1	1	1	1	1	1	1	1	1	1	1	1	1	1	1	1	1	1	1	1	1	1	1	1
Phvul.002G023800	Chr02:2468500-2469568	G9833 v2.1		1	1	1	1	1	1	1	1	1	1	1	1	1	0	1	1	1	1	1	1	1	1	1	1	1	1	1	1	1	1	1	1	1	1	1	1	1	1	1	1	1	1	1	1	1	1
Phvul.002G116100	Chr02:24801186-24801485	G9833 v2.1		0	1	0	0	0	0	0	0	0	0	1	0	0	0	1	0	0	0	0	0	0	0	0	0	0	0	0	0	0	0	0	0	1	0	0	0	0	0	0	1	0	0	0	0	1	0
Phvul.002G116500	Chr02:24882909-24885168	G9833 v2.1		0	1	0	0	0	0	0	0	0	0	1	0	1	0	0	0	0	0	0	0	0	0	0	0	0	0	0	0	0	0	0	0	0	0	0	0	0	0	0	0	0	0	0	0	0	0
Phvul.002G118300	Chr02:25233039-25236720	G9833 v2.1		1	0	1	1	1	1	1	1	1	1	1	1	1	1	1	1	1	1	1	1	1	1	1	1	1	1	1	1	1	1	1	1	1	1	1	1	1	1	1	1	1	1	1	1	1	1
g27116	ctg21_segment0_pilon_pilon_pilon_2396721_2457841_MIDAS:45595-45804	NRR		0	1	0	0	0	0	0	1	0	0	0	0	0	0	0	0	0	0	0	0	0	0	0	0	0	0	0	0	0	0	0	0	0	0	0	0	0	0	0	0	0	0	0	0	0	0
g27118	ctg21_segment0_pilon_pilon_pilon_2396721_2457841_MIDAS:47517-49089	NRR		0	0	0	0	0	0	0	1	0	0	0	0	0	0	0	0	0	0	0	0	0	0	0	0	0	0	0	0	0	0	0	0	0	0	0	0	0	0	0	0	0	0	0	0	0	0
g32517	ctg55_segment0_pilon_pilon_pilon_1077281_1138954_G12:12041-13612	NRR		0	1	0	0	0	0	0	0	0	0	0	0	0	0	0	0	0	0	0	0	0	0	0	0	0	0	0	0	0	0	0	0	0	0	0	0	0	0	0	0	0	0	0	0	0	0
g32519	ctg55_segment0_pilon_pilon_pilon_1077281_1138954_G12:15325-15534	NRR		0	1	0	0	0	0	0	1	0	0	0	0	0	0	0	0	0	0	0	0	0	0	0	0	0	0	0	0	0	0	0	0	0	0	0	0	0	0	0	0	0	0	0	0	0	0
Phvul.002G120000	Chr02:25548272-25550071	G9833 v2.1		1	1	0	1	0	1	1	1	1	1	1	1	1	0	0	1	1	1	1	1	1	1	1	1	1	1	1	1	1	1	1	1	1	1	1	1	1	1	1	1	1	1	1	1	1	1
g39881	ptg000033l_1709578_1717585_BAT93:1-1749	NRR		0	0	0	0	0	0	0	1	0	0	1	0	0	0	0	0	0	0	0	0	0	0	0	0	0	0	0	0	0	0	0	0	0	0	0	0	0	0	0	0	0	0	0	0	0	0
Phvul.002G123400	Chr02:26199483-26199953	G9833 v2.1		1	1	1	1	1	1	0	1	1	1	1	1	1	1	1	1	1	1	1	1	1	1	1	1	1	1	1	1	1	1	1	1	1	1	1	1	1	1	1	1	1	1	1	1	1	1
Phvul.002G124300	Chr02:26307054-26313927	G9833 v2.1		1	1	1	1	1	1	1	1	1	1	1	0	1	1	1	1	1	1	1	1	1	1	1	1	1	1	1	1	1	1	1	1	1	1	1	1	1	1	1	1	1	1	1	1	1	1
Phvul.002G125600	Chr02:26576647-26576874	G9833 v2.1		1	1	1	1	1	1	1	1	1	1	1	1	1	1	1	1	1	1	1	1	1	1	1	1	1	1	1	1	1	1	0	1	1	1	1	1	1	1	1	1	1	1	1	1	1	1
Phvul.002G125700	Chr02:26580615-26580842	G9833 v2.1		1	1	1	0	1	0	1	1	0	1	1	1	1	1	1	1	1	1	1	1	0	1	0	0	1	1	1	1	1	1	1	1	1	1	1	1	1	1	1	1	1	1	1	1	1	1
Phvul.002G125801	Chr02:26610281-26610786	G9833 v2.1		1	1	1	1	1	1	1	1	0	1	1	1	1	1	1	1	1	1	1	1	1	1	1	1	1	1	1	1	0	0	0	0	0	0	0	0	0	1	0	0	0	1	1	1	1	1
Phvul.002G125900	Chr02:26654301-26654821	G9833 v2.1		1	1	1	1	1	1	0	1	1	1	1	1	1	1	1	1	1	1	1	1	1	1	1	1	1	1	1	1	1	1	1	1	1	1	1	1	1	1	1	1	1	1	1	1	1	1
Phvul.002G025300	Chr02:2672139-2675260	G9833 v2.1		0	1	1	1	1	1	1	1	1	1	1	1	1	1	1	1	1	1	1	1	1	1	1	1	1	1	1	1	1	1	1	1	1	1	1	1	1	1	1	1	1	1	1	1	1	1
Phvul.002G126100	Chr02:26726180-26728487	G9833 v2.1		1	1	0	1	0	1	1	1	1	1	1	1	1	1	0	1	1	1	1	1	1	1	1	1	1	1	1	1	1	1	1	1	1	1	1	1	1	1	1	1	1	1	1	1	1	1
Phvul.002G126200	Chr02:26728908-26731648	G9833 v2.1		1	1	0	1	0	1	1	1	1	1	1	1	1	1	0	1	1	1	1	1	1	1	1	1	1	1	1	1	1	1	1	1	1	1	1	1	1	1	1	1	1	1	1	1	1	1
Phvul.002G126450	Chr02:26795643-26796056	G9833 v2.1		1	1	1	1	1	1	1	1	1	1	1	1	1	1	1	1	1	1	1	1	1	1	1	1	1	1	1	1	1	1	0	1	1	1	1	1	1	1	1	1	1	1	1	1	1	1
Phvul.002G129700	Chr02:27268820-27272399	G9833 v2.1		1	1	1	1	1	1	1	1	1	1	1	1	1	1	1	1	1	1	1	1	1	1	1	1	1	1	0	1	1	1	1	1	1	1	1	1	1	1	1	1	1	0	0	0	0	0
Phvul.002G129900	Chr02:27295732-27299541	G9833 v2.1		1	1	1	1	1	1	1	1	1	1	1	1	1	1	1	1	1	1	1	1	1	1	1	1	1	1	0	1	1	1	1	1	1	1	1	1	1	1	1	1	1	0	0	0	0	0
Phvul.002G130000	Chr02:27306626-27310531	G9833 v2.1		1	1	1	1	1	1	1	1	1	1	1	1	1	1	1	1	1	1	1	1	1	1	1	1	1	1	0	1	1	1	1	1	1	1	1	1	1	1	1	1	1	0	0	0	0	0
Phvul.002G130100	Chr02:27318168-27321670	G9833 v2.1		1	1	1	1	1	1	1	1	1	1	1	1	1	1	1	1	1	1	1	1	1	1	1	1	1	1	0	1	1	1	1	1	1	1	1	1	1	1	1	1	1	0	0	0	0	0
Phvul.002G130200	Chr02:27328899-27329304	G9833 v2.1		1	1	1	1	1	1	1	1	1	1	1	1	1	1	1	1	1	1	1	1	1	1	1	1	1	1	0	1	1	1	1	1	1	1	1	1	1	1	1	1	1	0	0	0	0	0
Phvul.002G130300	Chr02:27338024-27340744	G9833 v2.1		1	1	1	1	1	1	1	1	1	1	1	1	1	1	1	1	1	1	1	1	1	1	1	1	1	1	0	1	1	1	1	1	1	1	1	1	1	1	1	1	1	0	0	0	0	0
Phvul.002G130400	Chr02:27367582-27370366	G9833 v2.1		1	1	1	1	1	1	1	1	1	1	1	1	1	1	1	1	1	1	1	1	1	1	1	1	1	1	0	1	1	1	1	1	1	1	1	1	1	1	1	1	1	0	0	0	0	0
Phvul.002G130500	Chr02:27398103-27401760	G9833 v2.1		1	1	1	1	1	1	1	1	1	1	1	1	1	1	1	1	1	1	1	1	1	1	1	1	1	1	0	1	1	1	1	1	1	1	1	1	1	1	1	1	1	0	0	0	0	0
Phvul.002G130600	Chr02:27418264-27425398	G9833 v2.1		1	1	1	1	1	1	1	1	1	1	1	1	1	1	1	1	1	1	1	1	1	1	1	1	1	1	0	1	1	1	1	1	1	1	1	1	1	1	1	1	1	0	0	0	0	0
Phvul.002G130666	Chr02:27445769-27447599	G9833 v2.1		1	1	1	1	1	1	1	1	1	1	1	1	1	1	1	1	1	1	1	1	1	1	1	1	1	1	0	1	1	1	1	1	1	1	1	1	1	1	1	1	1	0	0	0	0	0
Phvul.002G130732	Chr02:27447674-27449203	G9833 v2.1		1	1	1	1	1	1	1	1	1	1	1	1	1	1	1	1	1	1	1	1	1	1	1	1	1	1	0	1	1	1	1	1	1	1	1	1	1	1	1	1	1	0	0	0	0	0
Phvul.002G130800	Chr02:27450545-27452967	G9833 v2.1		1	1	1	1	1	1	1	1	1	1	1	1	1	1	1	1	1	1	1	1	1	1	1	1	1	1	0	1	1	1	1	1	1	1	1	1	1	1	1	1	1	0	0	0	0	0
Phvul.002G130900	Chr02:27472491-27473967	G9833 v2.1		1	1	1	1	1	1	1	1	1	1	1	1	1	1	1	1	1	1	1	1	1	1	1	1	1	1	0	1	1	1	1	1	1	1	1	1	1	1	1	1	1	0	0	0	0	0
Phvul.002G131000	Chr02:27489779-27493234	G9833 v2.1		1	1	1	0	1	1	1	1	1	1	1	1	1	1	1	1	1	1	1	1	1	1	1	1	1	1	0	1	1	1	1	1	1	1	1	1	1	1	1	1	1	0	0	0	0	0
Phvul.002G131100	Chr02:27498551-27502193	G9833 v2.1		0	1	1	1	1	1	1	1	1	0	1	1	1	1	1	1	1	1	1	1	1	1	1	1	1	1	1	1	1	1	1	1	1	1	1	1	1	1	1	1	1	1	1	1	1	1
Phvul.002G131200	Chr02:27529053-27534907	G9833 v2.1		0	1	1	1	1	1	1	1	1	0	1	1	1	1	1	1	1	1	1	1	1	1	1	1	1	1	1	1	1	1	1	1	1	1	1	1	1	1	1	1	1	1	1	1	1	1
Phvul.002G133900	Chr02:27774782-27775297	G9833 v2.1		0	1	1	1	1	1	0	1	1	1	1	1	1	1	1	1	1	1	1	1	1	1	1	1	1	1	1	1	1	1	1	1	1	1	1	1	1	1	1	1	1	1	1	1	1	1
Phvul.002G134500	Chr02:27884355-27885924	G9833 v2.1		0	0	0	1	1	1	1	1	0	0	1	1	1	1	1	0	1	1	1	1	1	1	1	1	1	1	1	1	1	1	1	1	1	1	1	1	1	1	1	1	1	1	1	1	1	1
Phvul.002G134600	Chr02:27904503-27906837	G9833 v2.1		0	1	0	1	1	1	1	1	1	0	1	1	1	1	1	1	1	1	1	1	1	1	1	1	1	1	1	1	1	1	1	1	1	1	1	1	1	1	1	1	1	1	1	1	1	1
Phvul.002G134900	Chr02:27943009-27950368	G9833 v2.1		1	1	1	1	1	1	1	1	0	1	1	0	1	1	1	0	1	1	1	1	1	1	1	1	1	1	1	1	1	1	1	1	1	1	1	1	1	1	1	1	1	1	1	1	1	1
Phvul.002G135400	Chr02:27998630-28005955	G9833 v2.1		1	1	1	1	1	1	1	1	0	1	1	0	1	1	1	0	1	1	1	1	1	1	1	1	1	1	1	1	1	1	1	1	1	1	1	1	1	1	1	1	1	1	1	1	1	1
Phvul.002G136000	Chr02:28087643-28099957	G9833 v2.1		1	1	1	1	1	1	1	1	0	1	1	0	1	1	1	1	1	1	1	1	1	1	1	1	1	1	1	1	1	1	1	1	1	1	1	1	1	1	1	1	1	1	1	1	1	1
g29429	ctg5_segment0_pilon_pilon_pilon_22485617_22495477_MIDAS:1-7448	NRR		0	1	0	0	0	0	0	1	1	0	1	1	0	0	0	1	0	0	0	0	0	0	0	0	0	0	0	0	0	0	0	0	0	0	0	0	0	0	0	0	0	0	0	0	0	0
g37711	ptg000021l_6447197_6452365_BAT93:1-4476	NRR		0	1	1	1	1	1	1	0	1	0	1	1	1	1	1	1	0	0	0	1	1	0	1	1	0	0	0	1	1	1	1	1	1	0	1	0	1	1	0	1	0	1	1	0	0	1
Phvul.002G136900	Chr02:28215574-28218531	G9833 v2.1		1	0	1	1	1	1	1	1	1	1	1	1	1	1	1	1	1	1	1	1	1	1	1	1	1	1	1	1	1	1	1	1	1	1	1	1	1	1	1	1	1	1	1	1	1	1
Phvul.002G141100	Chr02:28785024-28785782	G9833 v2.1		1	1	1	1	1	1	1	1	1	1	1	1	1	1	1	1	1	1	1	1	1	1	1	1	1	1	1	1	1	1	1	1	0	1	1	1	1	1	1	1	1	1	1	1	1	1
Phvul.002G142400	Chr02:28942271-28943037	G9833 v2.1		1	1	1	1	1	1	1	1	1	1	0	1	1	1	1	1	1	1	1	1	1	1	1	1	1	1	1	1	1	1	1	1	1	1	1	1	1	1	1	1	1	1	1	1	1	1
g29426	ctg5_segment0_pilon_pilon_pilon_21295054_21306047_MIDAS:6927-7769	NRR		1	1	1	1	1	1	1	1	1	1	1	1	1	1	1	1	0	1	1	1	1	1	1	1	1	0	1	1	0	1	1	0	1	1	1	1	1	1	1	1	1	1	1	1	1	1
g29427	ctg5_segment0_pilon_pilon_pilon_21295054_21306047_MIDAS:8842-9633	NRR		1	0	0	0	0	1	0	1	0	0	1	0	0	1	0	0	0	0	0	0	0	0	0	0	0	0	0	0	0	0	0	0	0	0	0	0	0	0	1	1	0	0	0	0	0	0
Phvul.002G147400	Chr02:29742014-29746959	G9833 v2.1		1	1	1	1	1	1	0	1	1	1	1	1	1	1	1	1	1	1	1	1	1	1	1	1	1	1	1	1	1	1	1	1	1	1	1	1	1	1	1	1	1	1	1	1	1	1
Phvul.002G147500	Chr02:29751842-29754087	G9833 v2.1		1	1	1	1	1	1	1	1	0	1	1	0	1	1	1	1	1	1	1	1	1	1	1	1	1	1	1	1	1	1	1	1	1	1	1	1	1	1	1	1	1	1	1	1	1	1
Phvul.002G148200	Chr02:29910086-29910955	G9833 v2.1		1	1	1	1	1	1	0	1	1	1	1	1	1	1	1	1	1	1	1	1	1	1	1	1	1	1	1	1	1	1	1	1	1	1	1	1	1	1	1	1	1	1	1	1	1	1
Phvul.002G148900	Chr02:30045238-30045987	G9833 v2.1		1	1	1	1	1	1	1	1	1	1	1	1	1	1	1	0	1	1	1	1	1	1	1	1	1	1	1	1	1	1	1	1	1	1	1	1	1	1	1	1	1	1	1	1	1	1
Phvul.002G149300	Chr02:30136502-30141036	G9833 v2.1		1	1	1	1	1	1	1	0	1	1	1	1	1	1	1	1	1	1	1	1	1	1	1	1	1	1	1	1	1	1	1	1	1	1	1	1	1	1	1	1	1	1	1	1	1	1
Phvul.002G155500	Chr02:30971713-30972773	G9833 v2.1		1	1	1	1	1	1	1	1	1	1	1	1	1	1	1	1	1	1	1	1	1	1	1	1	0	1	1	1	1	1	1	1	1	1	1	1	1	1	1	1	1	1	1	1	1	1
Phvul.002G158800	Chr02:31336352-31336995	G9833 v2.1		1	1	1	1	1	1	1	1	1	1	1	1	1	1	1	1	1	1	1	1	1	1	1	1	1	1	1	1	1	1	1	1	1	1	1	1	1	1	1	1	1	0	1	1	1	1
Phvul.002G159300	Chr02:31402666-31406972	G9833 v2.1		1	1	1	1	1	1	1	1	1	1	1	1	1	1	1	1	1	1	1	1	1	1	1	1	1	1	1	1	1	1	1	1	1	1	1	0	1	1	1	1	1	1	1	1	1	1
Phvul.002G162000	Chr02:31683456-31688541	G9833 v2.1		1	1	1	1	1	1	1	1	1	1	1	1	1	1	1	1	1	1	1	1	1	1	1	1	1	1	1	1	1	1	1	1	1	1	1	0	1	1	1	1	1	1	1	1	1	1
Phvul.002G162900	Chr02:31761741-31768492	G9833 v2.1		1	1	1	1	1	1	1	0	1	1	1	1	1	1	1	1	1	1	1	1	1	0	1	1	0	1	1	1	1	1	1	1	1	1	1	1	1	1	1	1	1	1	1	1	1	1
Phvul.002G163000	Chr02:31771848-31774402	G9833 v2.1		0	1	1	1	1	1	1	0	1	1	1	1	1	1	1	1	1	1	1	1	1	1	1	1	1	1	1	1	1	1	1	1	1	1	1	1	1	1	1	1	1	1	1	1	1	1
Phvul.002G163100	Chr02:31775829-31779614	G9833 v2.1		1	1	1	1	1	1	1	0	1	1	1	1	1	1	1	1	1	1	1	1	1	1	1	1	1	1	1	1	1	1	1	1	1	1	1	1	1	1	1	1	1	1	1	1	1	1
Phvul.002G163400	Chr02:31801904-31803452	G9833 v2.1		0	0	0	0	0	0	0	0	1	0	1	0	1	0	0	0	1	0	0	1	1	0	0	0	0	0	0	1	0	0	1	1	1	1	1	1	1	1	1	1	1	0	0	0	0	0
Phvul.002G163500	Chr02:31811502-31813537	G9833 v2.1		1	1	1	1	1	1	1	0	1	0	1	1	1	0	1	1	1	1	1	1	1	0	1	1	1	1	1	1	1	1	1	1	1	1	1	1	1	1	1	1	1	1	1	1	1	1
Phvul.002G163600	Chr02:31827832-31828718	G9833 v2.1		0	0	0	1	0	0	0	0	1	0	1	1	0	1	0	0	1	1	1	1	1	1	0	0	1	1	0	1	0	0	1	1	1	1	1	1	1	1	1	1	1	0	0	0	0	0
g29423	ctg5_segment0_pilon_pilon_pilon_18729570_18740483_MIDAS:1-1987	NRR		1	1	0	1	1	0	1	1	1	0	1	1	1	0	1	1	1	0	1	1	1	0	1	1	0	1	1	1	1	1	0	1	1	1	1	1	1	1	1	1	1	1	0	1	1	1
Phvul.002G164500	Chr02:31901313-31901612	G9833 v2.1		1	1	1	1	1	1	1	1	1	1	1	1	1	1	1	0	1	1	1	1	1	1	1	1	1	1	1	1	1	1	1	1	1	1	1	1	1	1	1	1	1	1	1	1	1	1
Phvul.002G169750	Chr02:32553305-32553628	G9833 v2.1		1	1	1	1	1	1	1	1	0	1	1	1	1	1	1	1	1	1	1	1	1	1	1	1	1	1	1	1	1	1	1	1	1	1	1	1	1	1	1	1	1	1	1	1	1	1
Phvul.002G169600	Chr02:32650491-32658533	G9833 v2.1		1	1	1	1	1	1	1	1	1	1	1	0	1	1	1	1	1	1	1	1	1	1	1	1	1	1	1	1	1	1	1	1	1	1	1	1	1	1	1	1	1	1	1	1	1	1
Phvul.002G170601	Chr02:32668199-32668522	G9833 v2.1		1	1	1	1	1	1	1	1	1	1	1	1	1	1	1	1	0	1	1	1	1	1	1	1	1	1	1	1	1	1	0	1	1	1	1	1	1	1	1	1	1	1	1	1	1	1
Phvul.002G033000	Chr02:3287178-3288725	G9833 v2.1		1	1	1	1	1	1	1	1	0	1	1	1	1	1	1	1	1	1	1	1	1	1	1	1	1	1	1	1	1	1	1	1	1	1	1	1	1	1	1	1	1	1	1	1	1	1
Phvul.002G033200	Chr02:3312504-3317097	G9833 v2.1		0	1	1	1	1	1	1	1	0	1	1	1	1	1	1	1	1	1	1	1	1	1	1	1	1	1	1	1	1	1	1	1	1	1	1	1	1	1	1	1	1	1	1	1	1	1
Phvul.002G033300	Chr02:3325639-3327361	G9833 v2.1		0	1	1	1	1	1	1	1	1	1	1	1	1	1	1	0	1	1	1	1	1	1	1	1	1	1	1	1	1	1	1	1	1	1	1	1	1	1	1	1	1	1	1	1	1	1
Phvul.002G178300	Chr02:33795283-33795912	G9833 v2.1		1	1	1	1	1	1	1	1	1	1	1	1	1	1	1	0	1	1	1	1	1	1	1	1	1	1	1	1	1	1	1	1	1	1	1	1	1	1	1	1	1	1	1	1	1	1
Phvul.002G033800	Chr02:3382174-3383145	G9833 v2.1		1	1	1	1	0	1	0	1	0	0	0	0	0	0	1	0	1	1	1	1	1	1	1	1	1	1	1	1	1	1	1	1	1	1	1	1	1	1	1	1	1	1	1	1	1	1
Phvul.002G179100	Chr02:33857099-33857935	G9833 v2.1		1	1	1	1	1	1	1	1	1	1	1	1	1	1	1	1	1	1	1	1	1	1	1	1	1	1	1	1	1	1	0	1	1	1	1	1	1	1	1	1	1	1	1	1	1	1
Phvul.002G179400	Chr02:33874464-33874712	G9833 v2.1		1	1	1	1	1	0	1	1	1	1	1	1	1	1	1	1	1	1	1	1	1	1	1	1	1	1	1	1	1	1	1	1	0	1	1	1	1	1	1	1	1	1	1	1	1	1
Phvul.002G180032	Chr02:33941064-33941315	G9833 v2.1		1	0	1	1	1	1	1	1	1	1	1	1	1	1	1	1	1	1	1	1	1	1	1	1	1	1	1	1	1	1	1	1	1	1	1	1	1	1	1	1	1	1	1	1	1	1
Phvul.002G180900	Chr02:34069642-34070255	G9833 v2.1		1	1	1	1	1	1	1	1	1	1	1	1	1	1	1	1	1	1	1	1	1	1	1	1	1	1	1	1	1	1	1	1	0	1	1	1	1	0	1	1	1	1	1	1	1	1
Phvul.002G181300	Chr02:34119173-34129945	G9833 v2.1		1	1	1	1	1	1	1	1	1	1	1	1	1	1	1	1	1	1	1	1	1	1	1	1	1	1	0	1	1	1	1	1	1	1	1	1	1	1	1	1	1	1	1	1	1	1
Phvul.002G181700	Chr02:34159562-34159789	G9833 v2.1		1	1	1	1	1	1	1	1	1	1	1	1	1	1	1	1	1	1	1	1	1	1	1	1	1	1	0	1	1	1	1	1	1	1	1	1	1	1	1	1	1	1	1	1	1	1
Phvul.002G183200	Chr02:34383753-34385842	G9833 v2.1		1	1	1	1	1	1	1	1	1	1	1	1	1	1	1	1	1	1	1	1	1	1	1	1	1	1	0	1	1	1	1	1	1	1	1	1	1	1	1	1	1	1	1	1	1	1
Phvul.002G184200	Chr02:34468080-34481795	G9833 v2.1		1	0	1	1	1	1	1	0	1	1	1	1	1	1	1	1	1	1	1	1	1	1	1	1	1	1	1	1	1	1	1	1	1	1	1	1	1	1	1	1	1	1	1	1	1	1
g29413	ctg5_segment0_pilon_pilon_pilon_15390076_15400426_MIDAS:1-6730	NRR		0	1	0	0	1	0	0	1	1	0	1	1	1	0	0	1	0	0	0	0	0	0	1	0	0	0	0	0	0	0	1	0	0	1	0	0	0	1	0	1	1	1	0	0	0	0
Phvul.002G185900	Chr02:34830314-34832505	G9833 v2.1		1	1	1	1	1	1	1	1	1	1	1	1	1	1	1	1	1	1	1	1	1	1	1	1	1	1	1	1	1	1	1	1	1	1	1	1	1	1	1	1	1	1	1	0	1	1
Phvul.002G186000	Chr02:34836879-34838695	G9833 v2.1		1	1	1	1	1	1	1	1	1	1	1	1	1	1	0	1	1	1	1	1	1	1	1	1	1	1	1	1	1	1	1	1	1	1	1	1	1	1	1	1	1	1	1	1	1	0
Phvul.002G189000	Chr02:35185927-35190962	G9833 v2.1		1	1	1	1	1	1	1	1	1	1	1	1	0	1	1	1	1	1	1	1	1	1	1	1	1	1	1	1	1	1	1	1	1	1	1	1	1	1	1	1	1	1	1	1	1	1
Phvul.002G189100	Chr02:35206877-35208635	G9833 v2.1		0	0	0	0	1	1	1	1	1	0	1	1	1	1	1	1	1	1	1	1	1	1	1	1	1	1	1	1	1	1	1	1	1	1	1	1	1	1	1	1	1	0	0	1	0	1
Phvul.002G189200	Chr02:35226140-35226781	G9833 v2.1		1	1	1	1	1	1	1	1	1	1	1	1	1	1	1	1	1	1	1	1	1	1	1	1	1	1	1	1	1	1	0	1	1	1	1	1	1	1	1	1	1	1	1	1	1	1
Phvul.002G191800	Chr02:35576061-35576888	G9833 v2.1		1	1	1	1	1	1	1	1	1	1	1	1	1	0	1	1	1	1	1	1	1	1	1	1	1	1	1	1	1	1	1	1	1	1	1	1	1	1	1	1	1	1	1	1	1	1
Phvul.002G191900	Chr02:35583534-35584310	G9833 v2.1		1	1	1	1	1	1	1	1	1	1	1	1	1	0	1	1	1	1	1	1	1	1	1	1	1	1	1	1	1	1	1	1	1	1	1	1	1	1	1	1	1	1	1	1	1	1
Phvul.002G192000	Chr02:35587161-35589198	G9833 v2.1		1	1	1	1	1	1	0	1	1	1	1	1	1	0	1	1	1	1	1	1	1	1	1	1	1	1	1	1	1	1	1	1	1	1	1	1	1	1	1	1	1	1	1	1	1	1
Phvul.002G192100	Chr02:35590443-35591270	G9833 v2.1		1	1	1	1	1	1	0	1	1	1	1	1	1	0	1	1	1	1	1	1	1	1	1	1	1	1	1	1	1	1	1	1	1	1	1	1	1	1	1	1	1	1	1	1	1	1
Phvul.002G192200	Chr02:35597963-35598800	G9833 v2.1		1	1	1	1	1	1	1	1	0	1	1	0	1	1	1	0	1	1	1	1	1	1	1	1	1	1	1	1	1	1	1	1	1	1	1	1	1	1	1	1	1	1	1	1	1	1
Phvul.002G192950	Chr02:35646472-35647332	G9833 v2.1		1	1	1	1	1	0	1	1	1	1	1	1	1	1	1	1	1	1	1	1	1	1	1	1	1	1	1	1	1	1	1	1	1	1	1	1	1	1	1	1	1	1	1	1	1	1
Phvul.002G195400	Chr02:35932177-35939151	G9833 v2.1		1	1	1	1	1	1	1	1	0	1	1	0	0	1	1	0	1	1	1	1	1	1	1	1	1	1	1	1	1	1	1	1	1	1	1	1	1	1	1	1	1	1	1	1	1	1
Phvul.002G195500	Chr02:35966578-35968188	G9833 v2.1		1	0	1	1	1	0	1	0	1	1	1	1	1	1	1	1	1	1	1	1	1	1	1	1	1	1	1	1	1	1	1	1	1	1	1	1	1	1	1	1	1	1	1	1	1	1
Phvul.002G037100	Chr02:3599730-3601698	G9833 v2.1		1	0	1	1	1	1	1	1	1	1	1	1	1	1	1	1	1	1	1	1	1	1	1	1	1	1	1	1	1	1	1	1	1	1	1	1	1	1	1	1	1	1	1	1	1	1
Phvul.002G195600	Chr02:36001987-36003965	G9833 v2.1		1	1	1	1	1	1	1	1	0	1	1	1	1	1	1	1	1	1	1	1	1	1	1	1	1	1	1	1	1	1	1	1	1	1	1	1	1	1	1	1	1	1	1	1	1	1
Phvul.002G198900	Chr02:36368500-36370223	G9833 v2.1		1	1	1	1	1	1	0	1	1	1	1	1	1	1	1	1	1	1	1	1	1	1	1	1	1	1	1	1	1	1	1	1	1	1	1	1	1	1	1	1	1	1	1	1	1	1
Phvul.002G199700	Chr02:36450036-36451649	G9833 v2.1		1	1	1	1	1	1	1	1	1	1	1	1	1	1	1	1	1	1	1	1	1	1	1	1	1	1	1	1	1	0	1	1	1	1	1	1	1	1	1	1	1	1	1	1	1	1
Phvul.002G200000	Chr02:36531744-36533574	G9833 v2.1		1	0	1	0	1	1	1	1	0	1	1	0	0	1	1	0	1	1	1	1	1	1	1	1	1	1	1	1	1	1	1	1	1	1	1	1	1	1	1	1	1	1	1	1	1	1
Phvul.002G200066	Chr02:36571319-36572935	G9833 v2.1		0	1	1	0	1	1	0	1	0	1	1	1	1	0	1	1	1	1	1	1	1	1	1	1	1	1	1	1	0	0	0	1	1	1	1	1	1	1	1	1	1	0	0	0	0	0
Phvul.002G200132	Chr02:36574885-36576570	G9833 v2.1		1	0	1	0	1	1	0	1	0	1	1	1	1	1	1	1	1	1	1	1	1	1	1	1	1	1	1	1	1	1	1	1	1	1	1	1	1	1	1	1	1	1	1	1	1	1
Phvul.002G200200	Chr02:36577852-36579480	G9833 v2.1		1	0	1	0	1	1	0	1	1	1	1	1	1	1	1	1	1	1	1	1	1	1	1	1	1	1	1	1	1	1	1	1	1	1	1	1	1	1	1	1	1	1	1	1	1	1
Phvul.002G200300	Chr02:36590902-36592518	G9833 v2.1		1	1	1	1	1	1	1	1	1	1	1	1	1	1	1	1	1	1	1	1	1	1	1	1	1	1	1	1	1	0	1	1	1	1	1	1	1	1	1	1	1	1	1	1	1	0
Phvul.002G200400	Chr02:36600210-36602013	G9833 v2.1		0	1	0	0	0	1	1	1	0	1	1	0	0	0	0	0	1	1	1	1	1	1	1	1	1	1	1	1	0	0	1	1	1	1	1	1	1	1	1	1	1	1	1	1	0	1
Phvul.002G200500	Chr02:36609068-36609763	G9833 v2.1		1	1	1	0	1	1	1	1	0	1	1	0	1	1	1	0	1	1	1	1	1	1	1	1	1	1	1	1	0	0	1	1	1	1	1	1	1	1	1	1	1	1	1	1	1	1
Phvul.002G199900	Chr02:36649920-36650804	G9833 v2.1		1	1	1	0	1	1	1	1	0	1	1	1	1	1	1	1	1	1	1	1	1	1	1	1	1	1	1	1	1	1	1	1	1	1	1	1	1	1	1	1	1	1	1	1	1	1
Phvul.002G200800	Chr02:36676058-36677674	G9833 v2.1		1	1	1	0	1	1	1	1	1	1	1	1	1	1	1	1	1	1	1	1	1	1	1	1	1	1	1	1	1	1	1	1	1	1	1	1	1	1	1	1	1	1	1	1	1	1
Phvul.002G201200	Chr02:36705630-36706396	G9833 v2.1		1	1	1	1	1	0	1	1	1	1	1	1	1	1	1	1	1	1	1	1	1	1	1	1	1	1	1	1	1	1	1	1	1	1	1	1	1	1	1	1	1	1	1	1	1	1
Phvul.002G201300	Chr02:36707577-36708572	G9833 v2.1		1	0	1	0	1	1	1	1	0	1	1	1	1	1	1	1	1	1	1	1	1	1	1	1	1	1	1	1	1	1	1	1	1	1	1	1	1	1	1	1	1	1	1	1	1	1
Phvul.002G201900	Chr02:36785687-36786886	G9833 v2.1		1	1	1	1	1	1	1	1	1	1	1	0	0	1	1	0	1	1	1	1	1	1	1	1	1	1	1	1	1	1	1	1	1	1	1	1	1	1	1	1	1	1	1	1	1	1
Phvul.002G203800	Chr02:37029723-37030081	G9833 v2.1		1	1	1	1	1	1	1	1	1	1	1	1	1	1	1	0	1	1	1	1	1	1	1	1	1	1	1	1	1	1	1	1	1	1	1	1	1	1	1	1	1	1	1	1	1	1
Phvul.002G204700	Chr02:37123654-37126124	G9833 v2.1		1	1	1	1	0	1	1	1	1	1	1	1	1	1	1	1	1	1	1	1	1	1	1	1	1	1	1	1	1	1	1	1	1	1	1	1	1	1	1	1	1	1	1	1	1	1
g43336	ptg000064l_603227_613374_BAT93:1-9551	NRR		0	0	1	0	0	0	0	0	1	0	1	1	1	0	0	1	0	0	0	0	0	0	0	0	0	0	0	1	0	1	1	1	0	0	1	0	0	1	1	1	0	0	1	0	0	0
Phvul.002G211800	Chr02:37882508-37882777	G9833 v2.1		1	1	1	1	1	1	1	1	1	1	1	1	1	1	1	0	1	1	1	1	1	1	1	1	1	1	1	1	1	1	1	1	1	1	1	1	1	1	1	1	1	1	1	1	1	1
Phvul.002G212000	Chr02:37946173-37946635	G9833 v2.1		1	1	1	1	1	1	1	1	1	1	1	1	1	1	1	1	0	1	1	0	0	1	1	1	1	1	1	1	1	1	1	1	1	1	1	1	1	1	1	1	1	1	1	1	1	1
Phvul.002G212100	Chr02:37953814-37954451	G9833 v2.1		1	1	1	1	1	1	1	1	1	1	1	1	1	1	1	1	0	1	1	0	0	1	1	1	1	1	1	1	1	1	1	1	1	1	1	1	1	1	1	1	1	1	1	1	1	1
Phvul.002G212133	Chr02:37961989-37962508	G9833 v2.1		1	1	1	1	1	1	0	1	1	1	1	1	1	1	1	1	0	1	1	0	0	1	1	1	1	1	1	1	1	1	1	1	1	1	1	1	1	1	1	1	1	1	1	1	1	1
Phvul.002G039900	Chr02:3800395-3805434	G9833 v2.1		1	1	1	1	1	0	1	1	1	1	1	1	1	1	1	1	1	1	1	1	1	1	0	0	1	1	1	1	1	1	1	1	1	1	1	1	1	1	1	1	1	1	1	1	1	1
Phvul.002G212166	Chr02:38012801-38013147	G9833 v2.1		1	1	1	1	1	1	1	1	0	1	1	1	1	1	1	1	1	1	1	1	1	1	1	1	1	1	1	1	1	1	1	1	1	1	1	1	1	1	1	1	1	1	1	1	1	1
Phvul.002G212200	Chr02:38048710-38050020	G9833 v2.1		1	0	1	1	1	1	1	1	1	1	1	1	1	1	1	1	1	1	1	1	1	1	1	1	1	1	1	1	1	1	1	1	1	1	1	1	1	1	1	1	1	1	1	1	1	1
g39818	ptg000030l_11081299_11090873_BAT93:7967-8857	NRR		0	1	1	1	1	1	1	1	1	1	1	1	1	0	1	1	0	1	0	0	0	0	1	1	0	0	1	1	1	1	0	1	1	1	1	0	1	1	0	1	1	0	0	1	1	0
Phvul.002G214200	Chr02:38273539-38273853	G9833 v2.1		1	1	1	1	1	1	1	1	1	1	1	1	1	1	1	1	1	1	1	1	1	1	1	1	1	1	1	1	1	1	0	1	1	1	1	1	1	1	1	1	1	1	1	1	1	1
Phvul.002G214600	Chr02:38323495-38328694	G9833 v2.1		1	0	1	1	1	1	1	1	1	1	1	1	1	1	1	1	1	1	1	1	1	1	1	1	1	1	1	1	1	1	1	1	1	1	1	1	1	1	1	1	1	1	1	1	1	1
Phvul.002G214900	Chr02:38345248-38347335	G9833 v2.1		1	1	1	1	1	1	1	1	0	1	1	0	0	1	1	1	1	1	1	1	1	1	1	1	1	1	1	1	1	1	1	1	1	1	1	1	1	1	1	1	1	1	1	1	1	1
g39817	ptg000030l_10797822_10807551_BAT93:6640-9730	NRR		1	1	1	0	1	1	1	1	1	1	1	1	1	0	1	1	0	1	0	0	0	0	0	0	0	0	0	1	1	1	1	1	0	1	0	0	0	0	1	0	1	0	1	0	1	1
g32473	ctg44_segment0_pilon_pilon_pilon_1203558_1207600_G12:1-1797	NRR		0	1	0	0	0	0	0	1	0	0	1	0	0	0	0	0	0	0	0	0	0	0	0	0	0	0	0	0	0	0	0	0	0	0	0	0	0	0	0	0	0	0	0	0	0	0
g39816	ptg000030l_10726846_10731651_BAT93:1-2899	NRR		0	0	0	0	0	0	0	1	0	0	1	0	0	0	0	0	0	0	0	0	0	0	0	0	0	0	0	0	0	0	0	0	0	0	0	0	0	0	0	0	0	0	0	0	0	0
Phvul.002G216400	Chr02:38560133-38560760	G9833 v2.1		1	1	1	1	1	1	1	1	1	1	1	1	1	1	1	0	1	1	1	1	1	1	1	1	1	1	1	1	1	1	1	1	1	1	1	1	1	1	1	1	1	1	1	1	1	1
g39815	ptg000030l_10703479_10714478_BAT93:1-945	NRR		0	0	0	0	0	0	0	1	0	0	0	0	0	0	0	0	0	0	0	0	0	0	0	0	0	0	0	0	0	0	1	0	0	0	0	0	0	1	0	0	0	0	0	0	0	0
g29404	ctg5_segment0_pilon_pilon_pilon_11475040_11479769_MIDAS:2453-3946	NRR		1	1	1	1	1	0	1	1	1	1	1	1	1	1	1	1	1	1	1	1	1	1	1	1	1	1	1	1	1	1	1	1	1	1	1	1	1	1	1	1	1	1	1	1	1	1
g29402	ctg5_segment0_pilon_pilon_pilon_11045708_11051755_MIDAS:1-5277	NRR		0	0	0	0	0	0	0	1	0	0	0	0	0	0	0	0	0	0	0	0	0	0	0	0	0	0	0	0	0	0	0	0	0	0	0	0	0	0	0	0	0	0	0	0	0	0
g29401	ctg5_segment0_pilon_pilon_pilon_10800806_10806231_MIDAS:734-1597	NRR		0	1	1	1	1	0	1	1	1	1	0	1	1	0	1	0	1	1	0	1	1	0	1	0	0	1	0	1	1	1	1	1	1	1	1	1	1	1	1	1	1	1	1	1	1	1
Phvul.002G221800	Chr02:39268977-39270542	G9833 v2.1		1	1	0	1	1	1	1	1	1	1	1	1	1	1	0	1	1	1	1	1	1	1	1	1	1	1	1	1	1	1	1	1	1	1	1	1	1	1	1	1	1	1	1	1	1	1
Phvul.002G221825	Chr02:39282008-39283573	G9833 v2.1		1	1	1	1	1	1	1	1	1	1	1	1	1	1	0	1	1	1	1	1	1	1	1	1	1	1	1	1	1	1	1	1	1	1	1	1	1	1	1	1	1	1	1	1	1	1
Phvul.002G221850	Chr02:39295037-39296602	G9833 v2.1		1	1	1	1	1	1	1	1	1	1	1	1	1	1	0	1	1	1	1	1	1	1	1	1	1	1	1	1	1	1	1	1	1	1	1	1	1	1	1	1	1	1	1	1	1	1
Phvul.002G221875	Chr02:39314834-39316399	G9833 v2.1		1	0	1	1	0	1	1	1	1	1	1	1	1	1	1	1	1	1	1	1	1	1	1	1	1	1	1	1	1	1	1	1	1	1	1	1	1	1	1	1	1	1	1	1	1	1
Phvul.002G222400	Chr02:39379551-39379895	G9833 v2.1		1	1	1	1	1	0	1	1	1	1	1	1	1	1	1	1	1	1	1	1	1	1	1	1	1	1	1	1	1	1	1	1	1	1	1	1	1	1	1	1	1	1	1	1	1	1
Phvul.002G223400	Chr02:39470750-39474759	G9833 v2.1		1	1	1	1	1	1	1	1	1	1	1	0	0	1	1	1	1	1	1	1	1	1	1	1	1	1	1	1	1	1	1	1	1	1	1	1	1	1	1	1	1	1	1	1	1	1
g39846	ptg000030l_9598518_9605413_BAT93:494-3925	NRR		0	1	0	0	0	0	0	1	0	0	0	0	1	0	0	0	0	0	0	0	0	0	0	0	0	0	0	0	0	1	0	0	0	0	0	0	0	0	0	0	0	0	0	0	0	0
Phvul.002G042400	Chr02:4006240-4008178	G9833 v2.1		1	1	0	1	1	1	1	1	1	1	1	1	1	1	1	1	1	1	1	1	1	1	1	1	1	1	1	1	1	1	1	1	1	1	1	1	1	1	1	1	1	1	1	1	1	1
Phvul.002G230100	Chr02:40250995-40251948	G9833 v2.1		1	1	1	1	1	0	1	1	1	1	1	1	1	1	1	1	1	1	1	1	1	1	1	1	1	1	1	1	1	1	1	1	1	1	1	1	1	1	1	1	1	1	1	1	1	1
Phvul.002G230500	Chr02:40307318-40308060	G9833 v2.1		1	1	1	1	1	0	1	1	1	1	1	1	1	1	1	1	1	1	1	1	1	1	1	1	1	1	1	1	1	1	1	1	1	1	1	1	1	1	1	1	1	1	1	1	1	1
g29441	ctg5_segment0_pilon_pilon_pilon_9740435_9745654_MIDAS:1-1485	NRR		0	1	0	0	0	0	0	1	0	0	1	0	0	0	0	0	0	0	0	0	0	0	0	0	0	0	0	0	0	0	1	1	0	0	0	0	0	0	0	0	0	0	0	0	0	0
Phvul.002G232500	Chr02:40514200-40514643	G9833 v2.1		1	1	0	1	1	1	1	1	1	1	1	1	1	1	1	1	1	1	0	1	1	1	1	1	1	1	1	1	1	1	1	1	1	1	1	1	1	1	1	1	1	1	1	1	1	1
g39843	ptg000030l_8604815_8608976_BAT93:845-1978	NRR		0	1	0	0	0	0	0	1	0	0	1	0	0	0	0	0	0	0	0	0	0	0	0	0	0	0	0	0	0	0	0	0	0	0	0	0	0	0	0	0	0	0	0	0	0	0
Phvul.002G235700	Chr02:40718385-40719653	G9833 v2.1		1	1	1	1	1	1	1	1	1	1	1	1	1	1	1	1	1	1	1	1	1	1	1	1	1	1	1	1	1	1	1	1	1	1	1	1	1	1	1	1	1	1	1	0	1	1
Phvul.002G236700	Chr02:40773511-40782002	G9833 v2.1		1	1	1	1	1	1	0	1	1	1	1	1	1	1	1	0	1	1	1	1	1	1	1	1	1	1	1	1	1	1	1	1	1	1	1	1	1	1	1	1	1	1	1	1	1	1
Phvul.002G237900	Chr02:40904110-40913264	G9833 v2.1		1	1	1	1	1	1	1	1	0	1	1	1	1	1	1	1	1	1	1	1	1	1	1	1	1	1	1	1	1	1	1	1	1	1	1	1	1	1	1	1	1	1	1	1	1	1
g29439	ctg5_segment0_pilon_pilon_pilon_8909448_8916759_MIDAS:5936-6866	NRR		0	1	1	1	0	1	0	1	1	0	1	1	1	0	1	0	0	1	0	1	0	0	1	0	1	0	0	1	1	0	0	1	0	1	0	1	0	1	0	1	1	0	0	0	0	0
g29437	ctg5_segment0_pilon_pilon_pilon_8513290_8517664_MIDAS:3796-4222	NRR		0	1	1	0	0	1	1	1	0	1	1	1	1	0	0	0	1	1	0	0	0	0	1	0	0	0	0	1	1	0	1	0	1	1	1	0	0	1	0	1	1	0	0	1	0	0
Phvul.002G244608	Chr02:41673003-41673641	G9833 v2.1		1	1	1	1	1	1	1	1	1	1	1	1	1	1	1	1	1	1	1	1	1	1	1	1	1	1	1	1	1	1	0	1	1	1	1	1	1	1	1	1	1	1	1	1	1	1
Phvul.002G245900	Chr02:41771141-41772954	G9833 v2.1		1	1	1	1	1	1	1	1	1	1	1	1	1	1	1	1	1	1	1	1	1	1	0	0	1	1	1	1	1	1	1	1	1	1	1	1	1	1	1	1	1	1	1	1	1	1
Phvul.002G246000	Chr02:41781028-41786081	G9833 v2.1		1	1	1	1	1	1	1	1	1	1	1	1	1	1	1	1	1	1	1	1	1	1	0	0	1	1	1	1	1	1	1	1	1	1	1	1	1	1	1	1	1	1	1	1	1	1
Phvul.002G246100	Chr02:41790212-41792509	G9833 v2.1		1	1	1	1	1	1	1	1	1	1	1	1	1	1	1	1	1	1	1	1	1	1	0	0	1	1	1	1	1	1	1	1	1	1	1	1	1	1	1	1	1	1	1	1	1	1
Phvul.002G246200	Chr02:41793389-41794223	G9833 v2.1		1	1	1	1	1	1	1	1	1	1	1	1	1	1	1	1	1	1	1	1	1	1	0	0	1	1	1	1	1	1	1	1	1	1	1	1	1	1	1	1	1	1	1	1	1	1
Phvul.002G249800	Chr02:42208816-42210580	G9833 v2.1		1	1	1	1	1	1	1	1	1	0	1	1	1	1	1	1	1	1	1	1	1	1	1	1	1	1	1	1	1	1	1	1	1	1	1	1	1	1	1	1	1	1	1	1	1	1
Phvul.002G249900	Chr02:42236968-42237894	G9833 v2.1		1	1	1	1	1	1	1	1	1	1	1	1	1	1	1	1	1	1	1	1	1	1	1	1	1	1	1	1	1	1	1	1	1	1	1	1	0	1	1	1	1	1	1	1	1	1
Phvul.002G255000	Chr02:42732810-42733559	G9833 v2.1		1	1	1	1	1	1	1	1	1	1	1	1	1	1	1	1	1	1	1	1	1	1	1	1	1	1	1	1	1	1	1	1	1	1	1	0	1	1	1	1	1	1	1	1	1	1
Phvul.002G265200	Chr02:43634673-43635370	G9833 v2.1		1	1	1	1	1	1	1	1	1	1	1	1	1	1	1	0	1	1	1	1	1	1	1	1	1	1	1	1	1	1	1	1	1	1	1	1	1	1	1	1	1	1	1	1	1	1
Phvul.002G268600	Chr02:43932959-43933761	G9833 v2.1		1	1	0	1	1	1	1	1	1	1	0	1	1	1	1	0	1	1	1	1	1	1	1	1	1	1	1	1	0	0	1	1	1	1	1	0	1	1	1	1	1	1	1	1	1	1
Phvul.002G269500	Chr02:43996480-43997154	G9833 v2.1		1	1	1	1	1	1	1	1	1	1	1	1	1	1	1	1	1	1	1	1	1	1	1	1	1	1	1	1	1	1	0	1	1	1	1	1	1	1	1	1	1	1	1	1	1	1
Phvul.002G269700	Chr02:44022772-44024106	G9833 v2.1		1	1	1	1	1	1	1	1	1	1	1	0	0	1	1	1	1	1	1	1	1	1	1	1	1	1	1	1	1	1	1	1	1	1	1	1	1	1	1	1	1	1	1	1	1	1
Phvul.002G270800	Chr02:44150261-44150926	G9833 v2.1		1	1	1	1	1	0	1	1	1	1	1	1	1	1	1	1	1	1	1	1	1	1	1	1	1	1	1	1	1	1	1	1	1	1	1	1	1	1	1	1	1	1	1	1	1	1
g32227	ctg1_segment0_pilon_pilon_pilon_4458803_4469089_G12:4319-9588	NRR		1	1	1	1	1	1	1	0	1	1	1	1	1	1	1	1	1	1	1	1	1	1	1	1	1	1	1	1	1	1	1	1	1	1	1	1	1	1	1	1	1	1	1	1	1	1
Phvul.002G274900	Chr02:44486656-44487465	G9833 v2.1		1	1	1	1	1	0	1	1	1	1	1	1	1	1	1	1	1	1	1	1	1	1	1	1	1	1	1	1	1	1	1	1	1	1	1	1	1	1	1	1	1	1	1	1	1	1
Phvul.002G278600	Chr02:44821932-44822406	G9833 v2.1		1	1	1	1	1	1	0	1	0	1	1	0	1	1	1	1	1	1	1	1	1	1	1	1	1	1	1	1	1	1	1	1	1	1	1	1	1	1	1	1	1	1	1	1	1	1
Phvul.002G278700	Chr02:44826710-44827236	G9833 v2.1		1	1	1	1	1	1	0	1	0	1	1	0	0	1	1	1	1	1	1	1	1	1	1	1	1	1	1	1	1	1	1	1	1	1	1	1	1	1	1	1	1	1	1	1	1	1
Phvul.002G278800	Chr02:44828785-44830152	G9833 v2.1		1	1	1	1	1	1	0	1	0	1	1	0	1	1	1	1	1	1	1	1	1	1	1	1	1	1	1	1	1	1	1	1	1	1	1	1	1	1	1	1	1	1	1	1	1	1
Phvul.002G279800	Chr02:44920302-44925536	G9833 v2.1		1	1	1	1	1	1	1	1	1	1	1	1	1	1	1	1	1	1	1	1	1	1	1	1	1	1	1	1	1	1	1	1	0	1	1	1	1	1	1	1	0	1	1	1	1	1
Phvul.002G280000	Chr02:44930761-44935878	G9833 v2.1		1	1	1	1	1	1	1	1	1	0	1	1	1	1	1	1	1	1	1	1	1	1	1	1	1	1	1	1	1	1	1	1	1	1	1	1	1	1	1	1	1	1	1	1	1	1
Phvul.002G280400	Chr02:44969762-44970877	G9833 v2.1		1	1	1	1	1	1	1	1	0	1	1	0	0	1	1	1	1	1	1	1	1	1	1	1	1	1	1	1	1	1	1	1	1	1	1	1	1	1	1	1	1	1	1	1	1	1
Phvul.002G281200	Chr02:45009554-45027388	G9833 v2.1		1	1	1	1	1	1	0	1	0	1	1	0	1	1	1	1	1	1	1	1	1	1	1	1	1	1	1	0	1	1	1	0	0	0	0	1	1	1	0	0	1	1	1	1	1	1
Phvul.002G285100	Chr02:45401528-45404590	G9833 v2.1		0	1	0	1	1	1	1	1	1	0	1	0	1	0	1	1	1	1	1	1	1	1	1	1	1	1	1	0	1	1	1	1	0	0	0	1	1	1	0	0	1	1	1	1	1	1
Phvul.002G286400	Chr02:45567711-45568499	G9833 v2.1		1	1	1	1	1	1	1	1	1	1	1	0	1	1	1	1	1	1	1	1	1	1	1	1	1	1	1	1	1	1	1	1	1	1	1	1	0	0	1	1	1	1	1	1	1	1
Phvul.002G286500	Chr02:45585721-45586675	G9833 v2.1		1	1	1	0	0	1	1	1	1	1	1	1	1	1	1	1	1	0	0	1	0	0	1	1	0	0	0	1	1	1	1	1	1	1	1	1	1	1	1	1	1	1	0	0	1	0
Phvul.002G286600	Chr02:45595855-45596805	G9833 v2.1		1	1	1	1	0	1	1	1	1	1	1	1	1	1	1	1	1	0	0	1	0	0	1	1	0	0	0	1	1	1	1	1	1	1	1	1	1	1	1	1	1	0	0	0	1	0
Phvul.002G286900	Chr02:45614259-45615776	G9833 v2.1		0	1	1	1	1	1	0	0	1	1	1	0	0	0	0	1	1	1	1	1	1	1	1	1	1	1	1	1	1	1	1	1	1	1	1	1	1	1	1	1	1	1	1	1	1	1
Phvul.002G289900	Chr02:45861415-45862855	G9833 v2.1		1	1	1	1	1	1	1	0	0	1	1	0	0	1	1	1	1	1	1	1	1	1	0	0	1	1	1	0	1	1	1	0	1	1	1	1	0	0	1	1	1	1	1	1	1	1
Phvul.002G049301	Chr02:4591232-4593806	G9833 v2.1		1	1	1	1	1	1	1	1	0	1	1	1	1	1	1	1	1	1	1	1	1	1	1	1	1	1	1	1	1	1	1	1	1	1	1	1	1	1	1	1	1	1	1	1	1	1
Phvul.002G049450	Chr02:4604312-4604877	G9833 v2.1		1	1	1	1	1	1	1	1	0	1	1	1	1	1	1	1	1	1	1	1	1	1	1	1	1	1	1	1	1	1	1	1	1	1	1	1	1	1	1	1	1	1	1	1	1	1
Phvul.002G291900	Chr02:46067485-46071554	G9833 v2.1		1	1	1	1	1	1	1	1	0	1	1	1	1	1	1	1	1	1	1	1	1	1	1	1	1	1	1	1	1	1	1	1	1	1	1	1	1	1	1	1	1	1	1	1	1	1
Phvul.002G292800	Chr02:46175924-46185182	G9833 v2.1		1	1	1	1	1	1	1	1	0	1	1	1	1	1	1	1	1	1	1	1	1	1	1	1	1	1	1	1	1	1	1	1	1	1	1	1	1	1	1	1	1	1	1	1	1	1
Phvul.002G294000	Chr02:46309995-46311829	G9833 v2.1		1	1	1	1	1	1	1	1	1	1	1	1	1	1	1	1	1	1	1	1	1	1	1	1	1	1	1	1	1	0	1	1	1	1	1	1	1	1	1	1	1	1	1	1	1	1
Phvul.002G295104	Chr02:46440861-46441944	G9833 v2.1		0	0	0	0	0	0	0	0	0	0	0	0	0	0	0	0	0	0	0	0	0	0	0	0	0	0	0	0	1	1	0	0	0	0	0	0	0	0	0	0	0	0	0	0	0	0
Phvul.002G295300	Chr02:46446423-46447901	G9833 v2.1		0	0	0	0	0	0	0	0	1	0	1	1	1	0	0	1	0	0	0	0	0	0	0	0	0	0	0	0	1	1	0	0	0	0	0	0	0	0	0	0	0	0	0	0	0	0
Phvul.002G295600	Chr02:46470496-46474860	G9833 v2.1		1	0	1	1	1	1	1	1	1	1	1	1	1	1	1	1	1	1	1	1	1	1	1	1	1	1	1	1	1	1	1	1	1	1	1	1	1	1	1	1	1	1	1	1	1	1
Phvul.002G295800	Chr02:46489259-46489871	G9833 v2.1		1	1	1	1	1	1	1	0	1	1	1	1	1	1	1	1	1	1	1	1	1	1	1	1	1	1	1	1	1	1	1	1	1	1	1	1	1	1	1	1	1	1	1	1	1	1
Phvul.002G296000	Chr02:46495104-46496258	G9833 v2.1		0	0	1	1	1	1	1	0	1	1	1	1	1	1	1	1	1	0	1	1	1	0	1	1	1	1	1	1	1	1	1	1	1	1	1	1	1	1	1	1	1	1	1	1	1	1
Phvul.002G296500	Chr02:46534482-46547814	G9833 v2.1		0	0	0	0	0	1	0	0	1	0	1	1	1	0	0	1	0	0	0	0	0	0	0	0	0	0	0	0	1	1	1	0	0	0	0	0	0	0	0	0	0	0	0	0	0	0
Phvul.002G296600	Chr02:46551970-46556159	G9833 v2.1		0	0	0	0	0	0	1	0	1	0	1	1	1	0	0	1	0	0	0	0	0	0	0	0	0	0	0	0	1	1	1	0	0	1	0	0	0	0	0	0	0	0	0	1	0	0
Phvul.002G050301	Chr02:4659149-4659865	G9833 v2.1		1	1	1	1	1	1	1	1	1	1	1	1	1	1	1	0	1	1	1	1	1	1	1	1	1	1	1	1	1	1	1	1	1	1	1	1	1	1	1	1	1	1	1	1	1	1
Phvul.002G299500	Chr02:46739967-46743488	G9833 v2.1		1	1	1	1	1	1	1	1	0	1	1	1	1	1	1	1	1	1	1	1	1	1	1	1	1	1	1	1	1	1	1	1	1	1	1	1	1	1	1	1	1	1	1	1	1	1
Phvul.002G328908	Chr02:46937667-46938378	G9833 v2.1		1	1	1	1	1	1	1	1	1	1	1	1	1	1	1	0	1	1	1	1	1	1	1	1	1	1	1	1	1	1	1	1	1	1	1	1	1	1	1	1	1	1	1	1	1	1
Phvul.002G302100	Chr02:47029085-47033074	G9833 v2.1		1	1	1	1	1	1	1	1	1	1	1	1	1	1	1	1	1	1	1	1	1	1	1	1	1	1	1	1	1	1	1	0	1	1	1	1	1	1	1	1	1	1	1	1	1	1
Phvul.002G303100	Chr02:47133132-47133758	G9833 v2.1		1	1	1	1	1	1	1	1	1	1	1	1	1	1	1	1	1	1	1	1	1	1	1	1	1	1	1	1	1	1	1	1	1	1	1	1	1	1	1	1	1	1	1	0	1	1
Phvul.002G304200	Chr02:47237926-47239667	G9833 v2.1		1	1	1	1	1	1	1	1	0	1	1	1	1	1	1	1	1	1	1	1	1	1	1	1	1	1	1	1	1	1	1	1	1	1	1	1	1	1	1	1	1	1	1	1	1	1
Phvul.002G304700	Chr02:47290820-47294656	G9833 v2.1		1	1	1	1	1	1	1	1	1	1	0	0	1	1	1	1	1	1	1	1	1	1	1	1	1	1	1	1	1	1	1	1	1	1	1	1	1	1	1	1	1	1	1	1	1	1
Phvul.002G304900	Chr02:47306186-47314474	G9833 v2.1		1	1	1	1	1	1	1	1	1	1	0	1	1	1	1	1	1	1	1	1	1	1	1	1	1	1	1	1	1	1	1	1	1	1	1	1	1	1	1	1	1	1	1	1	1	1
Phvul.002G306400	Chr02:47440506-47442380	G9833 v2.1		1	1	1	1	1	1	0	1	1	1	1	1	1	1	1	1	1	1	1	1	1	1	1	1	1	1	1	1	1	1	1	1	1	1	1	1	1	1	1	1	1	1	1	1	1	1
Phvul.002G051800	Chr02:4752987-4755449	G9833 v2.1		1	1	1	1	1	1	1	1	1	1	1	1	1	1	1	1	1	1	1	1	1	1	1	1	1	1	1	0	1	1	1	1	1	1	1	1	1	1	1	1	1	0	1	1	1	1
Phvul.002G307300	Chr02:47532328-47535756	G9833 v2.1		1	1	1	1	1	1	1	1	1	1	1	1	1	1	0	1	1	1	1	1	1	1	1	1	1	1	1	1	1	1	1	1	1	1	1	1	1	1	1	1	1	1	1	1	1	1
Phvul.002G310800	Chr02:47791329-47791538	G9833 v2.1		1	1	1	1	1	1	1	1	1	1	1	0	1	1	1	0	1	1	1	1	1	1	1	1	1	1	1	1	1	1	1	1	1	1	1	1	1	1	1	1	1	1	1	1	1	1
Phvul.002G311400	Chr02:47820209-47822428	G9833 v2.1		1	1	1	1	1	1	1	1	0	1	1	1	1	1	1	1	1	1	1	1	1	1	1	1	1	1	1	1	1	1	1	1	1	1	1	1	1	1	1	1	1	1	1	1	1	1
Phvul.002G052300	Chr02:4782978-4783861	G9833 v2.1		0	0	0	1	1	1	0	0	0	1	1	1	1	0	0	1	1	1	1	1	1	1	1	1	1	1	1	1	1	1	1	1	1	1	1	1	1	1	1	1	1	1	1	1	1	1
Phvul.002G312008	Chr02:47909233-47909802	G9833 v2.1		1	1	1	1	1	1	0	1	1	1	1	1	1	1	1	1	1	1	1	1	1	1	1	1	1	1	1	1	1	1	1	1	1	1	1	1	1	1	1	1	1	1	1	1	1	1
Phvul.002G312012	Chr02:47914194-47916063	G9833 v2.1		1	1	1	1	1	1	1	1	1	1	1	1	1	1	1	1	1	1	1	1	0	1	1	1	1	1	1	1	1	1	1	1	1	1	1	1	1	1	1	1	1	1	1	1	1	1
Phvul.002G313200	Chr02:48017425-48020207	G9833 v2.1		1	1	1	1	1	1	1	0	1	1	1	1	1	1	1	1	1	1	1	1	1	1	1	1	1	1	1	1	1	1	1	1	1	1	1	1	1	1	1	1	1	1	1	1	1	1
Phvul.002G313300	Chr02:48024833-48027356	G9833 v2.1		1	1	1	1	1	1	1	0	1	1	1	1	1	1	1	1	1	1	1	1	1	1	1	1	1	1	1	1	1	1	1	1	1	1	1	1	1	1	1	1	1	1	1	1	1	1
Phvul.002G313600	Chr02:48039167-48042724	G9833 v2.1		0	0	0	0	0	0	0	0	1	0	1	1	1	0	0	1	0	0	0	0	0	0	0	0	0	0	0	0	0	1	1	0	0	0	0	1	0	0	0	0	0	0	0	0	0	0
Phvul.002G313700	Chr02:48048614-48049156	G9833 v2.1		0	1	1	1	1	1	1	1	1	1	1	1	1	1	1	1	1	1	1	1	1	1	1	1	1	1	1	1	1	1	1	1	1	1	1	1	1	1	1	1	1	1	1	1	1	1
Phvul.002G052800	Chr02:4814466-4815919	G9833 v2.1		1	1	1	1	1	1	0	1	1	1	1	1	1	1	1	1	1	1	1	1	1	1	1	1	1	1	1	1	1	1	1	1	1	1	1	1	1	1	1	1	1	1	1	1	1	1
Phvul.002G053100	Chr02:4834288-4835064	G9833 v2.1		1	1	1	1	1	1	1	0	1	1	1	1	1	1	1	1	1	1	1	1	1	1	1	1	1	1	1	1	1	1	1	1	1	1	1	1	1	1	1	1	1	1	1	1	1	1
Phvul.002G317100	Chr02:48364205-48365307	G9833 v2.1		1	1	1	1	1	1	1	1	1	1	1	1	1	1	1	1	1	1	1	1	0	0	1	1	1	1	1	1	1	1	1	1	1	0	1	1	1	1	1	1	1	1	1	0	0	1
Phvul.002G319000	Chr02:48516894-48519014	G9833 v2.1		0	1	0	0	0	0	0	1	0	0	0	0	0	0	0	0	0	0	0	0	0	0	0	0	0	0	0	0	1	0	0	0	0	0	0	0	0	0	0	0	0	0	0	0	0	0
Phvul.002G319100	Chr02:48522575-48524026	G9833 v2.1		1	1	1	1	1	1	1	1	1	1	1	1	1	1	1	1	1	1	1	1	1	1	1	1	1	1	1	1	1	1	0	1	1	1	1	1	1	1	1	1	1	1	1	1	1	1
Phvul.002G319104	Chr02:48527886-48529229	G9833 v2.1		1	1	1	1	1	1	1	1	1	1	1	1	1	1	1	1	0	0	0	0	1	0	1	1	0	0	0	0	1	0	1	0	1	0	1	0	0	0	1	0	1	1	1	1	1	1
Phvul.002G319300	Chr02:48539396-48541540	G9833 v2.1		1	1	1	1	1	0	1	0	1	1	1	1	1	1	1	1	1	1	0	1	1	1	1	1	1	1	1	1	1	1	1	0	1	1	1	1	1	1	1	1	1	1	1	1	1	1
Phvul.002G319400	Chr02:48543274-48545016	G9833 v2.1		1	1	1	1	1	1	1	1	1	0	1	1	1	1	1	1	1	1	1	1	0	1	1	1	0	1	1	1	1	1	1	1	1	1	1	1	1	1	1	1	0	1	1	1	1	1
Phvul.002G319800	Chr02:48569942-48570334	G9833 v2.1		1	1	1	1	1	0	1	1	1	1	1	1	1	1	1	1	1	1	1	1	1	1	1	1	1	1	1	1	1	1	1	1	1	1	1	1	1	1	1	1	1	1	1	1	1	1
Phvul.002G320100	Chr02:48595060-48601948	G9833 v2.1		0	1	0	0	0	0	0	1	0	0	1	0	1	0	0	1	0	0	0	0	0	0	0	0	0	0	0	0	1	0	1	0	0	0	0	1	0	0	1	1	0	0	0	0	0	0
Phvul.002G320200	Chr02:48603739-48605408	G9833 v2.1		0	1	0	0	0	0	0	1	0	0	1	0	0	0	0	0	0	0	0	0	0	0	0	0	0	0	0	0	1	0	1	0	0	0	0	1	0	0	0	0	0	0	0	0	0	0
Phvul.002G320300	Chr02:48608738-48613071	G9833 v2.1		1	1	1	1	1	1	1	1	1	1	1	1	1	0	1	1	1	1	1	1	1	0	1	1	1	0	0	1	1	1	1	1	1	1	1	1	1	1	1	1	1	1	1	1	1	1
Phvul.002G320500	Chr02:48625252-48626733	G9833 v2.1		1	1	0	1	1	1	1	1	1	1	1	1	1	1	1	1	1	1	0	1	1	1	1	1	1	1	0	1	1	0	1	0	1	1	0	1	1	1	1	1	1	1	1	0	1	1
Phvul.002G320600	Chr02:48633112-48634153	G9833 v2.1		0	1	0	0	0	0	0	1	0	0	1	0	0	0	0	0	0	0	0	0	0	0	0	0	0	0	0	0	1	0	1	0	0	0	0	1	0	0	0	0	0	0	0	0	0	0
Phvul.002G320700	Chr02:48634354-48637419	G9833 v2.1		1	1	1	1	1	1	1	1	1	1	1	1	1	1	1	1	1	1	0	1	0	1	1	1	1	1	1	1	1	0	1	0	1	1	1	1	1	1	1	1	1	1	0	1	1	1
Phvul.002G321400	Chr02:48681758-48683951	G9833 v2.1		0	0	0	0	0	0	0	1	0	0	1	0	0	0	0	0	0	0	0	0	0	0	0	0	0	0	0	0	0	0	1	0	0	0	0	1	0	0	0	0	0	0	0	0	0	0
Phvul.002G321800	Chr02:48703894-48707587	G9833 v2.1		1	1	1	1	1	1	1	0	1	1	1	1	1	1	1	1	1	1	1	1	1	1	1	1	1	1	1	1	1	1	1	1	1	1	1	1	1	1	1	1	1	1	1	1	1	1
Phvul.002G322800	Chr02:48774556-48776307	G9833 v2.1		0	1	1	0	0	0	0	1	1	1	1	1	1	0	1	1	1	1	1	1	0	1	0	0	1	1	1	1	1	1	0	1	0	0	0	1	0	0	1	1	1	0	1	0	0	0
Phvul.002G322900	Chr02:48779470-48782786	G9833 v2.1		1	1	1	1	1	1	1	1	1	1	1	1	1	1	1	1	1	1	1	1	1	1	1	1	1	0	1	1	1	1	1	1	1	1	1	1	1	1	1	1	1	1	1	1	1	1
Phvul.002G323100	Chr02:48796609-48803146	G9833 v2.1		0	1	0	0	0	0	0	1	0	0	1	0	0	0	0	0	1	1	1	1	0	1	0	0	1	1	1	0	1	0	1	0	0	0	0	1	0	0	0	0	0	0	0	0	0	0
Phvul.002G323200	Chr02:48805820-48810839	G9833 v2.1		0	1	0	0	0	0	0	1	0	0	1	0	0	0	0	0	1	1	1	1	0	1	0	0	1	1	1	0	1	0	1	0	0	0	0	1	0	0	0	0	0	0	0	0	0	0
Phvul.002G323300	Chr02:48814395-48821321	G9833 v2.1		0	1	0	0	0	0	0	1	0	0	0	0	0	0	0	0	1	1	1	1	0	1	0	0	1	1	1	0	1	0	1	0	0	0	0	1	0	0	0	0	0	0	0	0	0	0
Phvul.002G323400	Chr02:48827778-48834046	G9833 v2.1		0	1	0	0	0	0	0	1	0	0	1	0	0	0	0	0	1	1	1	1	0	1	0	0	1	1	1	0	1	0	1	0	0	0	0	1	0	0	0	0	0	0	0	0	0	0
Phvul.002G323404	Chr02:48844446-48845392	G9833 v2.1		0	1	0	0	0	0	0	1	0	0	0	0	0	0	0	0	1	1	1	1	0	1	0	0	1	1	1	0	1	1	1	0	0	0	0	1	0	0	0	0	0	0	0	0	0	0
Phvul.002G323700	Chr02:48857307-48858670	G9833 v2.1		0	0	0	0	0	0	1	0	0	0	0	1	1	0	0	1	1	1	1	1	1	1	1	1	1	1	1	0	0	0	1	0	0	0	0	0	0	0	1	0	0	0	0	0	0	0
Phvul.002G323704	Chr02:48862995-48868411	G9833 v2.1		0	1	0	0	0	1	1	1	1	0	1	1	1	0	0	0	1	1	1	1	0	1	1	1	1	1	1	0	1	1	1	0	1	0	1	1	0	1	1	0	1	1	1	1	1	1
Phvul.002G323708	Chr02:48873058-48884543	G9833 v2.1		0	0	0	0	0	0	0	0	0	0	0	0	0	0	0	0	1	1	1	1	0	1	0	0	1	1	1	0	0	1	1	0	0	0	0	1	0	0	0	0	0	0	0	0	0	0
Phvul.002G323712	Chr02:48888578-48895789	G9833 v2.1		1	1	1	1	1	0	0	1	0	1	1	0	0	1	0	0	1	1	1	1	0	1	0	0	1	1	1	0	1	1	1	0	0	0	0	1	0	0	0	0	0	0	0	0	0	0
Phvul.002G323900	Chr02:48895240-48898436	G9833 v2.1		1	1	1	1	1	1	1	1	1	1	1	0	0	1	1	0	0	0	0	0	1	0	1	1	0	0	0	1	0	0	0	1	1	1	1	0	1	1	1	1	1	1	1	1	1	1
Phvul.002G324200	Chr02:48913224-48918020	G9833 v2.1		1	1	1	1	1	1	1	1	1	1	1	1	1	1	1	1	1	1	1	1	1	1	1	1	1	0	1	1	1	1	1	1	1	1	1	1	1	1	1	1	1	1	1	1	1	1
Phvul.002G324300	Chr02:48919930-48920791	G9833 v2.1		1	1	1	1	1	1	1	1	1	1	1	1	1	1	1	1	1	1	1	1	1	1	1	1	1	1	1	1	1	1	0	1	1	1	1	1	1	1	1	1	1	1	1	1	1	1
Phvul.002G324600	Chr02:48956019-48959744	G9833 v2.1		1	1	1	1	1	1	1	1	1	1	1	1	1	1	1	1	1	1	0	0	1	1	1	1	0	0	1	1	1	1	1	1	1	1	1	1	1	1	1	1	1	1	1	1	1	1
Phvul.002G325400	Chr02:49030523-49031053	G9833 v2.1		1	1	1	1	1	1	1	1	1	1	1	1	1	1	1	0	0	0	1	1	1	1	1	1	1	1	1	1	1	1	1	1	1	1	1	1	1	1	1	1	1	1	1	1	1	1
Phvul.002G325500	Chr02:49039240-49039764	G9833 v2.1		1	1	1	1	1	1	1	1	1	1	1	1	1	1	1	1	0	0	0	0	1	0	1	1	0	0	0	0	1	0	0	0	1	0	1	0	0	1	1	0	1	1	1	1	1	1
Phvul.002G325800	Chr02:49062024-49064981	G9833 v2.1		1	1	1	1	1	1	1	1	1	1	1	1	1	1	1	1	0	0	0	0	1	0	1	1	0	0	0	1	0	0	1	1	1	1	1	0	1	1	1	1	1	1	1	1	1	1
Phvul.002G325900	Chr02:49067511-49073596	G9833 v2.1		1	1	1	1	1	1	1	0	1	1	1	1	1	1	1	1	0	0	0	0	1	0	1	1	0	0	0	1	1	1	1	1	1	1	1	0	1	1	1	1	1	1	1	1	1	1
Phvul.002G326700	Chr02:49120944-49123956	G9833 v2.1		1	1	1	1	1	1	1	1	1	1	1	1	1	1	1	1	0	1	0	0	1	0	1	1	1	1	0	1	1	1	1	1	1	1	1	1	1	1	1	1	1	1	1	1	1	1
Phvul.002G327000	Chr02:49135836-49138843	G9833 v2.1		1	1	1	1	1	1	1	1	1	1	1	1	1	1	1	1	1	1	1	1	1	0	1	1	0	0	1	1	1	1	1	1	1	1	1	1	1	1	1	1	1	1	1	1	1	1
Phvul.002G327300	Chr02:49161117-49164161	G9833 v2.1		1	1	1	1	1	1	1	1	1	1	1	1	1	1	1	1	0	1	1	0	1	0	1	1	0	1	1	1	1	0	1	1	1	1	1	1	1	1	1	1	1	1	1	1	1	1
Phvul.002G327500	Chr02:49176943-49178861	G9833 v2.1		1	1	1	1	1	1	1	1	1	1	1	1	1	1	1	1	1	0	1	0	1	0	1	1	0	0	1	1	1	1	1	1	1	1	1	1	1	1	1	1	1	1	1	1	1	1
Phvul.002G327600	Chr02:49180858-49185410	G9833 v2.1		1	1	1	1	1	1	1	1	1	1	1	1	1	1	1	1	0	0	1	1	1	0	1	1	0	1	0	1	1	0	1	1	1	1	1	1	1	1	1	1	1	1	1	1	1	1
Phvul.002G327700	Chr02:49193717-49195868	G9833 v2.1		1	1	1	1	1	1	1	1	1	1	1	1	1	1	1	1	0	1	1	0	1	0	1	1	0	0	0	1	1	1	1	1	1	1	1	1	1	1	1	1	1	1	1	1	1	1
Phvul.002G234300	Chr02:49253244-49254133	G9833 v2.1		1	1	1	1	1	1	1	1	0	1	1	1	1	1	1	1	1	1	1	1	1	1	1	1	1	1	1	1	1	1	1	1	1	1	1	1	1	1	1	1	1	1	1	1	1	1
Phvul.002G234308	Chr02:49303958-49304907	G9833 v2.1		0	0	0	0	0	0	0	0	1	0	0	0	0	0	0	0	0	0	0	1	0	1	1	0	0	0	1	1	0	1	0	0	0	1	1	0	0	1	1	0	1	1	1	1	1	1
Phvul.002G004200	Chr02:510345-512959	G9833 v2.1		0	0	0	1	1	1	1	1	1	1	1	1	1	1	1	1	0	0	0	1	1	0	1	1	0	0	1	1	1	1	1	1	1	1	1	1	1	1	1	1	1	1	1	1	1	1
Phvul.002G004500	Chr02:519242-519773	G9833 v2.1		0	1	0	0	0	0	0	1	0	0	1	0	0	0	0	0	0	0	0	0	0	0	0	1	0	0	0	0	0	0	0	0	0	1	0	0	0	0	0	0	0	0	0	0	1	0
Phvul.002G004600	Chr02:520919-523032	G9833 v2.1		1	1	1	1	1	1	1	1	1	0	1	1	1	1	1	1	1	1	1	1	1	1	1	1	1	1	1	1	1	1	1	1	1	1	1	1	1	1	1	1	1	1	1	1	1	1
Phvul.002G055350	Chr02:5519461-5519745	G9833 v2.1		1	1	1	1	1	1	1	1	1	1	1	1	1	1	1	1	1	1	1	1	1	1	1	1	1	1	1	1	1	1	1	1	1	1	1	1	1	0	1	1	1	1	1	1	1	1
Phvul.002G005000	Chr02:552587-557238	G9833 v2.1		0	1	0	0	0	0	0	1	0	0	1	0	0	0	0	0	0	0	0	0	0	0	0	0	0	0	0	0	0	0	0	0	0	0	0	0	0	0	0	0	0	0	0	0	0	0
Phvul.002G005100	Chr02:559945-565417	G9833 v2.1		1	0	1	1	1	1	1	1	1	1	1	1	1	1	1	1	1	1	1	1	1	1	1	1	1	1	1	1	1	1	1	1	1	1	1	1	1	1	1	1	1	1	1	1	1	1
Phvul.002G005400	Chr02:580395-582203	G9833 v2.1		0	1	1	1	1	1	1	1	0	1	1	1	1	1	1	1	0	1	0	1	1	0	1	1	0	1	0	1	1	1	1	0	1	1	1	1	1	1	0	1	1	1	0	0	1	1
g43252	ptg000049l_7127181_7137891_BAT93:9446-10335	NRR		0	1	1	0	0	0	0	1	0	0	1	0	1	0	1	0	0	0	0	0	0	0	0	0	0	0	0	0	0	0	0	0	0	0	0	0	0	0	0	0	0	0	0	0	0	0
Phvul.002G006000	Chr02:637802-639318	G9833 v2.1		1	0	1	1	1	1	1	1	1	1	1	1	1	1	1	1	1	1	1	1	1	1	1	1	1	1	1	1	1	1	1	1	1	1	1	1	1	1	1	1	1	1	1	1	1	1
Phvul.002G006800	Chr02:711134-711714	G9833 v2.1		1	1	1	1	1	1	1	1	1	1	1	1	1	1	1	1	1	1	1	1	1	1	1	1	1	1	1	1	1	1	0	1	1	1	1	1	1	1	1	1	1	1	1	1	1	1
Phvul.002G062300	Chr02:7336299-7336469	G9833 v2.1		1	1	1	1	1	0	1	1	1	1	1	1	1	1	1	1	1	1	1	1	1	1	1	1	1	1	1	1	1	1	0	1	1	1	1	1	1	1	1	1	1	1	1	1	1	1
Phvul.002G068400	Chr02:8279861-8283318	G9833 v2.1		1	1	1	1	1	1	0	1	1	1	1	0	1	1	1	0	1	1	1	1	1	1	1	1	1	1	1	1	1	1	1	1	1	1	1	1	1	1	1	1	1	1	1	1	1	1
Phvul.002G066200	Chr02:8983616-8983924	G9833 v2.1		1	1	1	1	1	1	1	1	1	1	1	0	1	1	1	0	1	1	1	1	1	1	1	1	1	1	1	1	1	1	1	1	1	1	1	1	1	1	1	1	1	1	1	1	1	1
Phvul.002G065814	Chr02:9131348-9133236	G9833 v2.1		1	1	0	1	1	1	1	1	1	1	1	1	1	1	1	1	1	1	1	1	1	1	1	1	1	1	1	1	1	1	1	1	1	1	1	1	1	1	1	1	1	1	1	1	1	1
Phvul.002G065828	Chr02:9133250-9133819	G9833 v2.1		1	1	0	1	1	1	1	1	1	1	1	1	1	1	1	1	1	1	1	1	1	1	1	1	1	1	1	1	1	1	1	1	1	1	1	1	1	1	1	1	1	1	1	1	1	1
Phvul.002G069001	Chr02:9817982-9818656	G9833 v2.1		1	0	1	1	1	0	1	1	1	1	1	1	1	1	1	1	1	1	1	1	1	1	1	1	0	1	1	1	1	0	1	1	1	1	1	1	0	1	1	1	1	1	1	0	1	1
Phvul.003G009300	Chr03:1035108-1036969	G9833 v2.1		1	1	1	1	1	1	1	1	0	1	1	1	1	1	1	1	1	1	1	1	1	1	1	1	1	1	1	1	1	1	1	1	1	1	1	1	1	1	1	1	1	1	1	1	1	1
Phvul.003G009400	Chr03:1040286-1042372	G9833 v2.1		1	1	1	1	1	1	1	1	0	1	1	1	1	1	1	1	1	1	1	1	1	1	1	1	1	1	1	1	1	1	1	1	1	1	1	1	1	1	1	1	1	1	1	1	1	1
Phvul.003G009500	Chr03:1051164-1052871	G9833 v2.1		0	0	0	1	1	1	1	1	1	1	1	1	1	1	1	1	1	1	1	1	1	1	1	1	1	1	1	1	1	1	1	1	1	1	1	1	1	1	1	1	1	1	1	1	1	1
Phvul.003G010200	Chr03:1097113-1097773	G9833 v2.1		1	1	1	1	1	1	1	1	1	1	1	1	1	1	1	1	1	1	1	1	1	1	1	1	1	1	1	1	1	1	1	0	1	1	1	1	1	1	1	1	1	1	1	1	1	1
Phvul.003G071700	Chr03:10993745-11000078	G9833 v2.1		1	1	1	1	1	1	1	1	1	1	1	1	1	1	1	1	1	1	1	1	1	1	1	1	1	1	1	1	1	1	1	1	1	1	1	0	1	1	1	1	1	1	1	1	1	1
Phvul.003G071800	Chr03:11003940-11006031	G9833 v2.1		1	1	1	1	1	1	1	1	1	1	1	1	1	1	1	1	1	1	1	1	1	1	1	1	1	1	1	1	1	1	1	1	1	1	1	0	1	1	1	1	1	1	1	1	1	1
Phvul.003G010100	Chr03:1104445-1106497	G9833 v2.1		1	1	1	1	1	1	1	1	1	1	1	1	1	1	1	1	1	1	1	1	1	1	1	1	1	1	1	1	1	1	1	0	1	1	1	1	1	1	1	1	1	1	1	1	1	1
g35682	ctg74_segment0_pilon_pilon_pilon_231835_237399_G12:2922-4746	NRR		0	1	0	0	0	0	0	0	0	0	1	0	0	0	0	0	0	0	0	0	0	0	0	0	0	0	0	0	0	0	0	0	0	0	0	0	0	0	0	0	0	0	0	0	0	0
Phvul.003G011100	Chr03:1161869-1162090	G9833 v2.1		1	0	1	1	1	1	1	1	1	1	1	1	1	1	1	1	1	1	1	1	1	1	1	1	1	1	1	1	1	1	1	1	1	1	1	1	1	1	1	1	1	1	1	1	1	1
g32399	ctg36_segment0_pilon_pilon_pilon_3380895_3385589_G12:1-3273	NRR		0	0	0	0	0	0	0	0	1	0	0	0	0	0	0	0	0	0	0	0	0	0	0	0	0	0	0	0	0	0	0	0	0	0	0	0	0	0	0	0	0	0	0	0	0	0
g29357	ctg42_segment0_pilon_pilon_pilon_1038914_1043583_MIDAS:1965-4670	NRR		0	1	0	0	0	0	0	1	0	0	0	0	0	0	0	0	0	0	0	0	0	0	0	0	0	0	0	0	0	0	0	0	0	0	0	0	0	0	0	0	0	0	0	0	0	0
g32507	ctg50_segment0_pilon_pilon_pilon_987036_992202_G12:3031-5167	NRR		0	1	0	0	0	0	0	1	0	0	1	0	0	0	0	0	0	0	0	0	0	0	0	0	0	0	0	0	0	0	0	0	0	0	0	0	0	0	0	1	0	0	0	0	0	0
Phvul.003G011800	Chr03:1219511-1221721	G9833 v2.1		1	1	1	1	1	1	1	1	1	1	1	0	1	1	1	0	1	1	1	1	1	1	1	1	1	1	1	1	1	1	1	1	1	1	1	1	1	1	1	1	1	1	1	1	1	1
g32504	ctg50_segment0_pilon_pilon_pilon_594065_601796_G12:1-1257	NRR		0	1	0	0	0	0	0	0	0	0	1	0	0	0	0	0	0	0	0	0	0	0	0	0	0	0	0	0	0	0	0	0	0	0	0	0	0	0	0	0	0	0	0	0	0	0
Phvul.003G011900	Chr03:1235431-1239240	G9833 v2.1		1	1	1	1	1	1	1	1	0	1	1	0	1	1	1	1	1	1	1	1	1	1	1	1	1	1	1	1	1	1	1	1	1	1	1	1	1	1	1	1	1	1	1	1	1	1
Phvul.003G006100	Chr03:12789-15401	G9833 v2.1		1	0	1	1	0	1	1	0	0	0	0	0	1	0	1	1	0	0	0	1	1	0	1	1	0	1	1	1	1	0	1	1	1	1	0	1	1	1	1	1	1	1	0	0	0	1
Phvul.003G013100	Chr03:1336512-1347083	G9833 v2.1		1	0	1	0	0	1	1	1	0	1	1	0	1	0	0	1	1	1	1	1	1	1	1	1	1	1	1	1	1	1	1	1	1	1	1	1	1	1	1	1	1	1	1	1	1	1
Phvul.003G013300	Chr03:1359152-1361511	G9833 v2.1		1	1	1	1	1	1	1	1	0	1	1	0	0	1	1	0	1	1	1	1	1	1	1	1	1	1	1	1	1	1	1	1	1	1	1	1	1	1	1	1	1	1	1	1	1	1
Phvul.003G083800	Chr03:14053312-14053485	G9833 v2.1		1	1	1	1	1	0	1	1	1	1	1	1	1	1	1	1	1	1	1	1	1	1	1	1	1	1	1	1	1	1	1	1	1	1	1	1	1	1	1	1	1	1	1	1	1	1
Phvul.003G014000	Chr03:1416726-1420657	G9833 v2.1		0	0	0	0	0	0	0	0	0	0	1	0	1	0	0	0	1	1	1	1	1	1	1	1	1	1	1	1	1	1	1	1	1	1	1	1	1	1	1	1	1	1	1	1	1	1
Phvul.003G014100	Chr03:1421432-1426802	G9833 v2.1		1	0	1	1	1	1	1	1	1	1	1	1	1	1	1	1	1	1	1	1	1	1	1	1	1	1	1	1	1	1	1	1	1	1	1	1	1	1	1	1	1	1	1	1	1	1
Phvul.003G014500	Chr03:1466071-1467781	G9833 v2.1		1	1	0	1	1	1	1	1	1	1	1	1	1	1	1	1	1	0	1	1	1	0	1	1	1	1	1	1	1	1	1	1	1	1	1	1	1	1	1	1	0	1	1	1	1	1
Phvul.003G014600	Chr03:1470933-1473020	G9833 v2.1		0	0	0	0	0	0	0	0	1	0	1	1	1	0	0	1	0	0	0	0	0	0	0	0	0	0	0	0	1	1	1	1	0	0	0	1	0	0	0	0	0	0	0	0	0	0
Phvul.003G015000	Chr03:1513039-1520158	G9833 v2.1		1	1	1	1	1	1	1	1	0	1	1	0	1	1	1	0	1	1	1	1	1	1	1	1	1	1	1	1	1	1	1	1	1	1	1	1	1	1	1	1	1	1	1	1	1	1
Phvul.003G015100	Chr03:1514228-1515723	G9833 v2.1		1	1	1	1	1	1	1	1	0	1	1	0	0	1	1	0	1	1	1	1	1	1	1	1	1	1	1	1	1	1	1	1	1	1	1	1	1	1	1	1	1	1	1	1	1	1
Phvul.003G097002	Chr03:15275162-15276407	G9833 v2.1		1	1	1	1	1	0	1	1	1	1	1	1	1	1	1	1	1	1	1	1	1	1	1	1	1	1	1	1	1	1	1	1	1	1	1	1	1	1	1	1	1	1	1	1	1	1
Phvul.003G096300	Chr03:15577422-15582381	G9833 v2.1		1	1	1	1	1	1	1	1	1	1	1	1	1	1	1	1	1	1	1	1	1	1	1	1	1	1	1	1	1	1	1	1	1	1	1	1	1	1	1	1	1	1	0	0	1	0
Phvul.003G015700	Chr03:1558089-1561502	G9833 v2.1		1	0	1	0	1	1	1	1	1	1	1	1	1	1	1	1	1	1	1	1	1	1	1	1	1	1	1	1	1	1	1	1	1	1	1	1	1	1	1	1	1	1	1	1	1	1
Phvul.003G017300	Chr03:1680833-1681063	G9833 v2.1		1	1	1	1	1	1	1	1	1	1	1	1	1	1	1	1	1	1	1	1	1	1	1	1	1	1	1	1	1	1	1	1	1	1	1	1	0	1	1	1	1	1	1	1	1	1
g39861	ptg000031l_986236_991299_BAT93:1-5064	NRR		0	0	1	1	0	1	1	1	0	0	0	0	0	0	0	0	0	0	0	0	1	0	0	0	0	0	0	1	0	0	0	0	0	1	1	0	1	1	1	1	1	1	1	0	1	1
Phvul.003G017700	Chr03:1703038-1704668	G9833 v2.1		1	1	0	1	1	1	1	1	1	1	1	1	1	1	1	1	1	1	1	1	1	1	1	1	1	1	1	1	1	1	1	1	1	0	0	1	0	0	1	0	0	0	0	1	0	0
Phvul.003G095000	Chr03:18684768-18685703	G9833 v2.1		1	1	1	1	1	1	1	1	1	1	1	1	1	1	1	1	1	1	1	1	1	1	1	1	1	1	1	1	0	1	1	1	1	1	1	1	1	1	1	1	1	1	1	1	1	1
Phvul.003G020000	Chr03:1919195-1922011	G9833 v2.1		1	1	0	1	1	1	1	1	1	1	1	1	1	1	1	1	1	1	1	1	1	1	1	1	1	1	1	1	1	1	1	1	1	1	1	1	1	1	1	1	1	1	1	1	1	1
Phvul.003G020100	Chr03:1925820-1928517	G9833 v2.1		0	1	0	0	1	0	1	1	1	1	1	1	1	1	1	1	1	1	1	1	1	1	1	1	1	1	1	1	1	1	1	1	1	1	1	1	1	1	1	1	1	1	1	1	1	1
Phvul.003G020200	Chr03:1932530-1934959	G9833 v2.1		1	1	1	1	1	1	1	1	1	1	1	1	1	1	1	1	1	1	1	1	1	1	1	1	1	1	0	1	1	1	1	1	1	1	1	1	1	1	1	1	1	1	1	1	1	1
Phvul.003G004100	Chr03:193465-195598	G9833 v2.1		1	1	1	1	1	1	1	1	1	1	1	1	1	1	1	1	1	0	0	0	0	0	1	0	0	0	0	1	1	1	1	0	0	0	1	1	0	1	0	1	0	1	0	0	0	0
Phvul.003G020600	Chr03:1964205-1966501	G9833 v2.1		1	1	1	1	1	1	1	1	1	1	1	1	1	1	1	1	1	1	1	1	1	1	1	1	1	1	0	1	1	1	1	1	1	1	1	1	1	1	1	1	1	1	1	1	1	1
Phvul.003G020700	Chr03:1967966-1972929	G9833 v2.1		1	1	1	1	1	1	1	1	1	1	1	1	1	1	1	1	1	1	1	1	1	1	1	1	1	1	0	1	1	1	1	1	1	1	1	1	1	1	1	1	1	1	1	1	1	1
Phvul.003G020800	Chr03:1978149-1981422	G9833 v2.1		1	1	1	1	1	1	1	1	1	1	1	1	1	1	1	1	1	1	1	1	1	1	1	1	1	1	0	1	1	1	1	1	1	1	1	1	1	1	1	1	1	1	1	1	1	1
Phvul.003G020900	Chr03:1984197-1985981	G9833 v2.1		1	1	1	1	1	1	1	1	1	1	1	1	1	1	1	1	1	1	1	1	1	1	1	1	1	1	0	1	1	1	1	1	1	1	1	1	1	1	1	1	1	1	1	1	1	1
Phvul.003G021000	Chr03:1988089-1992111	G9833 v2.1		1	1	1	1	1	1	1	1	1	1	1	1	1	1	1	1	1	1	1	1	1	1	1	1	1	1	0	1	1	1	1	1	1	1	1	1	1	1	1	1	1	1	1	1	1	1
Phvul.003G089400	Chr03:20234395-20234889	G9833 v2.1		1	1	1	1	1	1	1	1	0	1	1	1	1	1	1	0	1	1	1	1	1	1	1	1	1	1	1	1	1	1	1	1	1	1	1	1	1	1	1	1	1	1	1	1	1	1
Phvul.003G021600	Chr03:2059483-2062079	G9833 v2.1		1	1	1	1	1	1	0	1	1	1	1	1	1	1	1	1	1	1	1	1	1	1	1	1	1	1	1	1	1	1	1	1	1	1	1	1	1	1	1	1	1	1	1	1	1	1
g29609	ctg152_segment0_pilon_pilon_pilon_594995_657637_G12:23895-24301	NRR		0	1	0	0	0	0	0	1	0	0	1	0	0	0	0	0	0	0	0	0	0	0	0	0	0	0	0	0	0	0	0	0	0	0	0	0	0	0	0	0	0	0	0	0	0	0
Phvul.003G091900	Chr03:21567352-21568396	G9833 v2.1		1	1	1	1	1	1	1	1	1	1	1	1	1	1	1	1	1	1	1	1	1	1	1	1	1	1	1	1	1	1	1	1	1	1	1	1	1	1	0	1	0	1	1	1	1	1
Phvul.003G022800	Chr03:2166331-2171746	G9833 v2.1		1	1	1	1	1	1	1	1	1	1	1	1	1	1	1	1	1	1	1	1	1	1	1	1	1	1	0	1	1	1	1	1	1	1	1	1	1	1	1	1	1	1	1	1	1	1
Phvul.003G023101	Chr03:2192833-2204806	G9833 v2.1		1	1	1	0	0	1	1	1	1	1	1	1	1	1	1	1	1	1	1	1	1	1	1	1	1	1	0	1	1	1	1	1	1	1	1	1	1	1	1	1	1	1	1	1	1	1
Phvul.003G023200	Chr03:2199079-2201325	G9833 v2.1		1	1	1	0	0	1	1	1	1	1	1	1	1	1	1	1	1	1	1	1	1	1	1	1	1	1	0	1	1	1	1	1	1	1	1	1	1	1	1	1	1	1	1	1	1	1
Phvul.003G005900	Chr03:22147-23863	G9833 v2.1		1	1	1	1	1	1	1	1	1	1	1	1	1	1	1	1	1	1	1	1	1	1	1	1	1	1	1	1	1	1	1	1	1	1	1	1	1	1	1	1	1	0	1	0	1	1
Phvul.003G024500	Chr03:2318463-2322033	G9833 v2.1		1	1	1	1	1	1	1	1	1	1	1	1	1	1	1	1	1	1	1	1	1	1	1	1	1	1	0	1	1	1	1	1	1	1	1	1	1	1	1	1	1	1	1	1	1	1
Phvul.003G003800	Chr03:235361-239720	G9833 v2.1		1	1	1	1	1	1	1	0	1	1	1	1	1	1	1	1	0	0	0	0	0	0	0	0	0	0	0	1	1	1	1	0	0	0	0	1	0	0	0	0	0	0	0	0	0	0
Phvul.003G024700	Chr03:2369223-2374022	G9833 v2.1		1	1	1	1	1	1	1	1	1	1	1	1	1	1	1	1	1	1	1	1	1	1	1	1	1	1	0	1	1	1	1	1	1	1	1	1	1	1	1	1	1	1	1	1	1	1
Phvul.003G025100	Chr03:2428503-2428754	G9833 v2.1		1	1	1	1	1	1	1	1	1	1	1	1	1	1	1	1	1	1	1	1	1	1	1	1	1	1	1	1	1	1	0	1	1	1	1	1	1	1	1	1	1	1	1	1	1	1
g39928	ptg000035l_7118710_7124173_BAT93:624-1314	NRR		0	0	1	1	1	0	1	1	1	0	1	0	0	0	0	0	0	0	0	0	0	0	0	0	0	0	0	1	0	0	1	0	1	0	0	1	0	0	0	0	1	0	0	0	0	0
Phvul.003G003726	Chr03:248561-252255	G9833 v2.1		0	1	0	0	0	0	0	0	1	0	1	1	0	0	0	1	0	0	0	0	0	0	0	0	0	0	0	1	0	0	0	0	0	0	0	1	0	0	0	0	0	0	0	0	0	0
Phvul.003G095200	Chr03:24918323-24920033	G9833 v2.1		0	1	1	1	1	1	1	1	1	0	1	1	1	1	1	1	1	1	1	1	1	1	1	1	1	1	1	1	1	1	1	1	1	1	1	1	1	1	1	1	1	1	1	1	1	1
Phvul.003G003500	Chr03:253681-264131	G9833 v2.1		1	1	1	1	1	1	1	0	1	1	1	1	1	1	1	1	1	1	1	1	1	1	1	1	1	1	1	1	1	1	1	1	1	1	1	1	1	1	1	1	1	1	1	1	1	1
Phvul.003G099400	Chr03:25644769-25646381	G9833 v2.1		1	1	1	1	1	1	1	1	0	1	1	1	1	1	1	1	1	1	1	1	1	1	1	1	1	1	1	1	1	1	1	1	1	1	1	1	1	1	1	1	1	1	1	1	1	1
Phvul.003G097500	Chr03:25960292-25961173	G9833 v2.1		1	1	1	1	1	1	1	1	1	1	1	1	1	0	1	0	1	0	1	1	0	1	1	1	0	1	1	1	1	1	1	1	1	1	1	1	1	0	1	1	1	1	0	1	1	1
Phvul.003G106301	Chr03:26413163-26417212	G9833 v2.1		1	1	1	1	1	1	1	1	1	1	1	1	1	1	1	1	1	1	1	1	1	1	1	1	1	1	1	1	1	1	1	1	1	1	1	1	1	1	0	1	0	1	1	1	1	1
Phvul.003G003200	Chr03:275254-276992	G9833 v2.1		0	0	0	0	0	0	1	0	1	0	1	1	0	0	0	1	0	0	0	0	0	0	0	0	0	0	0	1	1	1	1	0	1	1	1	1	1	1	1	1	1	1	1	0	0	0
g39986	ptg000040l_2356227_2357699_BAT93:9-453	NRR		0	1	0	0	0	0	0	1	0	0	1	0	0	0	0	0	0	0	0	0	0	0	0	0	0	0	0	0	0	0	0	0	0	0	0	0	0	0	0	0	0	0	0	0	0	0
Phvul.003G003100	Chr03:281177-283610	G9833 v2.1		0	0	0	0	0	0	1	0	1	0	1	1	0	0	0	1	0	0	0	0	0	0	0	0	0	0	0	1	1	1	1	0	1	1	1	1	1	1	1	1	1	1	1	0	0	0
Phvul.003G110400	Chr03:28339590-28340677	G9833 v2.1		1	1	1	1	1	0	1	1	1	1	1	1	1	1	1	1	1	1	1	1	1	1	1	1	1	1	1	1	1	1	1	1	1	1	1	1	1	1	1	1	1	1	1	1	1	1
Phvul.003G110800	Chr03:28413279-28413665	G9833 v2.1		1	1	1	1	1	1	1	1	1	1	1	1	1	1	1	0	1	1	1	1	1	1	1	1	1	1	1	1	1	1	1	1	1	1	1	1	1	1	1	1	1	1	1	1	1	1
Phvul.003G113000	Chr03:28881051-28881612	G9833 v2.1		1	1	1	1	1	1	1	1	1	1	1	1	1	1	1	1	1	1	1	1	1	1	1	1	1	1	1	1	1	1	1	1	1	1	1	1	1	1	1	1	1	1	1	0	1	1
Phvul.003G113300	Chr03:28938371-28938634	G9833 v2.1		1	1	1	1	1	1	1	1	1	1	1	1	1	1	1	0	1	1	1	1	1	1	1	1	1	1	1	1	1	1	1	1	1	1	1	1	1	1	1	1	1	1	1	1	1	1
Phvul.003G115000	Chr03:29257184-29257642	G9833 v2.1		1	1	1	1	1	1	1	1	1	1	1	0	1	1	1	0	1	1	1	1	1	1	1	1	1	1	1	1	1	1	1	1	1	1	1	1	1	1	1	1	1	1	1	1	1	1
Phvul.003G029300	Chr03:2933729-2933929	G9833 v2.1		1	1	1	1	1	1	1	1	1	1	1	1	1	1	1	1	1	1	1	1	1	1	1	1	1	1	1	1	1	1	1	1	1	1	1	1	1	1	1	1	1	1	1	1	1	0
Phvul.003G029500	Chr03:2943243-2953334	G9833 v2.1		1	1	1	1	1	1	1	1	0	1	1	0	0	1	1	0	1	1	1	1	1	1	1	1	1	1	1	1	0	1	1	1	1	1	1	1	1	1	1	1	1	1	1	1	1	1
Phvul.003G115900	Chr03:29490159-29490603	G9833 v2.1		1	1	1	1	1	1	1	1	1	1	1	1	1	1	1	1	1	1	1	1	1	1	1	1	1	1	1	1	1	1	1	1	1	1	1	1	0	1	1	1	1	1	1	1	1	1
Phvul.003G003126	Chr03:297041-303470	G9833 v2.1		1	1	1	1	1	1	1	1	0	1	1	1	1	1	1	1	0	0	0	0	0	0	0	0	0	0	0	1	1	1	1	1	1	1	1	1	1	1	1	1	0	1	1	1	1	1
Phvul.003G030100	Chr03:3012669-3019500	G9833 v2.1		1	1	1	1	1	1	1	1	0	1	0	0	0	1	1	0	1	1	1	1	1	1	1	1	1	1	1	1	0	1	1	1	1	1	1	1	1	1	1	1	1	1	1	1	1	1
Phvul.003G030200	Chr03:3020829-3024487	G9833 v2.1		1	1	1	1	1	1	1	1	1	1	1	0	1	1	1	1	1	1	1	1	1	1	1	1	1	1	1	0	1	1	1	0	0	0	1	0	0	0	0	1	0	1	1	1	1	1
Phvul.003G030300	Chr03:3028146-3029707	G9833 v2.1		1	1	1	1	1	1	1	1	1	1	1	1	1	1	1	1	1	1	1	1	1	1	1	1	1	1	1	0	1	1	1	0	0	0	1	0	0	0	0	1	0	1	1	1	1	1
Phvul.003G030301	Chr03:3033264-3036154	G9833 v2.1		1	1	1	0	1	0	1	1	1	1	1	1	1	1	0	1	1	1	1	1	1	1	1	1	1	1	1	0	1	1	1	0	0	0	1	0	0	0	0	1	0	1	1	1	1	1
Phvul.003G002900	Chr03:304499-311124	G9833 v2.1		1	0	1	1	1	1	1	1	0	1	0	1	1	1	1	1	0	0	0	0	0	0	0	0	0	0	0	1	1	1	1	1	1	1	1	1	1	1	1	1	0	1	1	1	1	1
Phvul.003G120300	Chr03:30495276-30497761	G9833 v2.1		1	1	1	1	1	1	1	1	1	1	1	1	1	1	1	1	1	1	1	1	1	1	1	1	1	1	1	1	1	1	1	1	1	1	1	1	1	1	1	1	1	0	1	1	1	1
Phvul.003G122200	Chr03:30709357-30711362	G9833 v2.1		1	0	1	1	1	1	1	1	1	0	1	1	1	1	0	1	0	1	0	1	0	0	1	1	0	1	0	1	1	1	1	0	1	1	1	1	1	0	1	1	1	0	1	1	1	1
g32289	ctg23_segment1_pilon_pilon_pilon_1314165_1321777_G12:5038-7550	NRR		1	1	0	0	0	0	0	1	1	0	1	1	0	0	0	1	0	0	0	0	0	0	0	0	0	0	0	0	0	0	0	1	0	0	0	0	0	0	0	0	0	0	0	0	0	0
g39990	ptg000040l_5624772_5633037_BAT93:5691-8203	NRR		1	0	0	0	0	0	0	0	1	0	1	1	0	0	0	1	0	0	0	0	0	0	0	0	0	0	0	0	0	0	0	1	0	0	0	0	0	0	0	0	0	0	0	0	0	0
Phvul.003G123250	Chr03:30852528-30853487	G9833 v2.1		1	1	0	0	1	1	1	1	1	1	1	1	1	0	1	1	1	1	1	1	1	1	1	1	1	1	1	1	1	1	1	1	1	1	1	1	1	1	1	1	1	1	1	1	1	1
Phvul.003G123700	Chr03:30945613-30945969	G9833 v2.1		1	1	1	1	1	0	1	1	1	1	1	1	1	1	1	1	1	1	1	1	1	1	1	1	1	1	1	1	1	1	1	1	1	1	1	1	1	1	1	1	1	1	1	1	1	1
Phvul.003G002926	Chr03:311239-319359	G9833 v2.1		1	0	1	1	1	1	1	1	0	1	0	1	1	1	1	0	0	1	1	1	0	1	1	1	1	1	0	1	1	1	1	1	1	1	1	1	1	1	1	1	0	1	1	1	1	1
Phvul.003G031200	Chr03:3153226-3160683	G9833 v2.1		1	1	1	1	1	1	1	1	0	1	0	1	1	1	1	1	1	1	1	1	1	1	1	1	1	1	1	1	1	1	1	1	1	1	1	1	1	1	1	1	1	1	1	1	1	1
Phvul.003G127650	Chr03:31765957-31766322	G9833 v2.1		1	1	1	1	1	1	1	1	1	1	1	1	1	1	1	1	1	1	1	1	1	1	1	1	1	1	1	1	1	1	1	1	1	1	1	1	1	0	1	1	1	1	1	1	1	1
Phvul.003G031900	Chr03:3229804-3233020	G9833 v2.1		1	1	1	1	1	1	1	1	0	1	0	1	1	1	1	1	1	1	1	1	1	1	1	1	1	1	1	1	1	1	1	1	1	1	1	1	1	1	1	1	1	1	1	1	1	1
Phvul.003G002700	Chr03:323767-334130	G9833 v2.1		1	1	1	1	1	1	1	1	0	1	0	1	1	1	1	1	1	1	1	1	1	1	1	1	1	1	1	1	1	1	1	1	1	1	1	1	1	1	1	1	1	1	1	1	1	1
Phvul.003G032600	Chr03:3337087-3337365	G9833 v2.1		1	1	1	1	1	1	1	1	1	1	1	1	1	1	1	1	1	1	1	1	1	1	1	1	1	1	1	1	1	1	1	0	1	1	1	1	1	1	1	1	1	1	1	1	1	1
Phvul.003G136200	Chr03:33381107-33385772	G9833 v2.1		1	1	1	1	1	1	1	1	1	1	1	1	1	1	1	1	0	0	0	0	0	0	0	0	0	0	0	1	0	1	1	0	0	0	0	1	1	1	1	1	1	1	1	1	1	1
Phvul.003G032700	Chr03:3350280-3353535	G9833 v2.1		0	1	1	1	1	1	0	1	1	1	1	1	1	0	1	1	0	1	1	0	1	1	0	0	1	1	1	1	1	1	1	1	0	1	1	1	1	1	1	1	1	0	0	0	0	0
Phvul.003G002600	Chr03:335314-348092	G9833 v2.1		1	0	1	1	1	1	1	1	0	1	0	1	1	1	1	1	1	1	1	1	1	1	1	1	1	1	1	1	1	1	1	1	1	1	1	1	1	1	1	1	1	1	1	1	1	1
Phvul.003G142726	Chr03:33808485-33812078	G9833 v2.1		1	1	1	1	1	1	0	1	1	1	1	1	1	1	1	1	1	1	1	1	1	1	1	1	1	1	1	1	1	1	1	1	1	1	1	1	1	1	1	1	1	1	1	1	1	1
g39994	ptg000040l_9118726_9129433_BAT93:1-489	NRR		0	0	0	0	0	1	0	1	1	0	1	0	1	1	1	0	1	1	1	1	1	1	1	1	0	0	1	1	0	1	1	1	1	1	1	1	0	1	1	1	1	1	1	1	1	1
g39995	ptg000040l_9118726_9129433_BAT93:6002-7531	NRR		0	1	0	0	0	0	1	1	1	0	1	1	1	0	0	0	0	0	0	0	0	0	0	0	0	0	0	1	0	1	0	0	0	0	0	0	0	0	0	1	0	0	1	0	0	0
Phvul.003G139226	Chr03:34380470-34387137	G9833 v2.1		1	1	1	0	1	1	1	0	1	1	1	1	1	1	0	1	1	1	1	1	1	1	1	1	1	1	1	1	1	1	1	1	1	1	1	1	1	1	1	1	1	1	1	1	1	1
Phvul.003G138900	Chr03:34388385-34390953	G9833 v2.1		1	1	1	0	1	1	1	1	1	1	1	1	1	1	0	1	1	1	1	1	1	1	1	1	1	1	1	1	1	1	1	1	1	1	1	1	1	1	1	1	1	1	1	1	1	1
Phvul.003G138800	Chr03:34396694-34401787	G9833 v2.1		1	1	1	0	1	1	1	1	1	1	1	1	1	1	0	1	1	1	1	1	1	1	1	1	1	1	1	1	1	1	1	1	1	1	1	1	1	1	1	1	1	1	1	1	1	1
Phvul.003G138826	Chr03:34408055-34415153	G9833 v2.1		1	1	1	0	1	1	1	0	1	1	1	1	1	1	0	1	1	1	1	1	1	1	1	1	1	1	1	1	1	1	1	1	1	1	1	1	1	1	1	1	1	1	1	1	1	1
Phvul.003G139100	Chr03:34408391-34409296	G9833 v2.1		1	1	0	1	1	1	1	0	1	1	1	1	1	1	0	1	1	1	1	1	1	1	1	1	1	1	1	1	1	1	1	1	1	1	1	1	1	1	1	1	1	1	1	1	1	1
Phvul.003G139126	Chr03:34411674-34412427	G9833 v2.1		1	0	1	0	1	1	1	0	1	1	1	1	1	1	0	1	1	1	1	1	1	1	1	1	1	1	1	1	1	1	1	1	1	1	1	1	1	1	1	1	1	1	1	1	1	1
Phvul.003G139152	Chr03:34416211-34418637	G9833 v2.1		1	0	1	0	1	1	1	0	1	1	0	1	1	1	0	1	1	0	0	1	1	1	1	1	1	1	1	1	1	1	1	0	1	1	1	1	1	1	1	1	1	1	1	1	1	1
Phvul.003G139178	Chr03:34424396-34429487	G9833 v2.1		1	1	1	0	1	1	1	1	1	1	1	1	1	1	0	1	1	1	1	1	1	1	1	1	1	1	1	1	1	1	1	1	1	1	1	1	1	1	1	1	1	1	1	1	1	1
Phvul.003G033200	Chr03:3443342-3446826	G9833 v2.1		1	1	1	1	1	1	1	1	1	1	0	1	1	1	1	1	1	1	1	1	1	1	1	1	1	1	1	1	1	1	1	1	1	1	1	1	1	1	1	1	1	1	1	1	1	1
Phvul.003G138486	Chr03:35001421-35001735	G9833 v2.1		1	1	1	1	1	1	1	1	1	1	0	1	1	1	1	1	1	1	1	1	1	1	1	1	1	1	1	1	1	1	1	1	1	1	1	1	1	1	1	1	1	1	1	1	1	1
Phvul.003G143266	Chr03:35127295-35127586	G9833 v2.1		0	0	0	0	0	1	0	0	0	1	0	0	1	0	0	0	0	1	1	1	1	1	1	1	1	0	0	0	0	1	1	0	1	1	0	0	0	1	1	1	0	0	0	0	1	1
Phvul.003G143332	Chr03:35151374-35152549	G9833 v2.1		0	0	1	0	1	1	1	0	1	1	0	1	1	1	1	0	0	0	0	0	1	1	1	1	1	1	0	1	1	1	1	1	0	1	1	0	0	1	1	1	1	0	1	0	1	1
Phvul.003G034700	Chr03:3577115-3578384	G9833 v2.1		1	1	1	1	1	1	1	1	1	1	1	1	1	1	1	1	1	1	1	1	1	1	1	1	1	1	1	1	1	1	0	1	1	1	1	1	1	1	1	1	1	1	1	1	1	1
Phvul.003G002500	Chr03:358386-366189	G9833 v2.1		1	0	1	1	1	1	1	1	0	1	0	1	1	1	1	1	1	1	1	1	1	1	1	1	1	1	1	1	1	1	1	1	1	1	1	1	1	1	1	1	1	1	1	1	1	1
Phvul.003G149500	Chr03:36183982-36185976	G9833 v2.1		1	1	1	1	1	1	0	1	1	1	1	1	1	1	1	1	1	1	1	1	1	1	1	1	1	1	1	1	1	1	1	0	1	1	1	1	1	1	1	1	1	1	1	1	1	1
Phvul.003G149600	Chr03:36208898-36211057	G9833 v2.1		1	1	1	1	1	1	0	1	1	1	1	1	1	1	1	1	1	1	1	1	1	1	1	1	1	1	1	1	1	1	1	0	1	1	1	1	1	1	1	1	1	1	1	1	1	1
Phvul.003G149700	Chr03:36225366-36227297	G9833 v2.1		1	1	1	1	1	1	0	1	1	1	1	1	1	1	1	1	1	1	1	1	1	1	1	1	1	1	1	1	1	1	1	1	1	1	1	1	1	1	1	1	1	1	1	1	1	1
Phvul.003G150700	Chr03:36416365-36416910	G9833 v2.1		1	1	1	1	1	1	1	1	1	1	1	1	1	1	1	1	1	1	1	1	1	1	1	1	1	1	1	1	1	1	0	1	1	1	1	1	1	1	1	1	1	1	1	1	1	1
Phvul.003G035600	Chr03:3711550-3717525	G9833 v2.1		1	1	1	0	1	0	1	1	1	1	1	1	1	0	0	1	1	1	1	1	1	1	1	1	1	1	1	1	1	1	1	1	1	1	1	1	1	1	1	1	1	1	1	1	1	1
Phvul.003G155700	Chr03:37126476-37126733	G9833 v2.1		1	1	1	1	1	1	1	1	1	1	1	1	1	1	1	1	1	1	1	1	1	1	1	1	1	1	1	1	1	0	1	1	1	1	1	1	1	1	1	1	1	1	1	1	1	1
Phvul.003G036100	Chr03:3761906-3766334	G9833 v2.1		1	0	1	1	1	1	1	0	1	1	1	1	1	1	1	1	1	1	1	1	1	1	1	1	1	1	1	1	1	1	1	1	1	1	1	1	1	1	1	1	1	1	1	1	1	1
g35688	ctg7_segment0_pilon_pilon_pilon_3172328_3176500_G12:1366-3983	NRR		0	1	0	0	0	0	0	1	0	0	1	0	0	0	0	0	0	0	0	0	0	0	0	0	0	0	0	0	0	0	0	0	0	0	0	0	0	0	0	0	0	0	0	0	0	0
Phvul.003G168500	Chr03:38982417-38982757	G9833 v2.1		0	0	1	0	0	1	0	0	0	0	1	1	1	1	0	1	0	1	1	0	0	0	0	1	0	0	0	1	1	1	1	1	1	1	1	1	1	1	1	1	1	0	1	0	1	1
Phvul.003G170700	Chr03:39282719-39282949	G9833 v2.1		1	1	1	1	1	1	1	1	1	1	0	1	1	1	1	1	1	1	1	1	1	1	1	1	1	1	1	1	1	1	1	1	1	1	1	1	1	1	1	1	1	1	1	1	1	1
Phvul.003G175000	Chr03:39697410-39697670	G9833 v2.1		1	1	1	1	1	1	1	1	1	1	1	1	1	1	1	0	1	1	1	1	1	1	1	1	1	1	1	1	1	1	1	1	1	1	1	1	1	1	1	1	1	1	1	1	1	1
g35762	ptg000001l_1690975_1695770_BAT93:1-4796	NRR		0	0	0	1	1	0	1	1	1	1	1	1	1	0	1	0	0	0	0	1	0	0	1	0	0	0	0	1	1	1	1	1	1	1	1	0	1	1	1	1	1	0	0	1	1	0
Phvul.003G184700	Chr03:40781543-40784851	G9833 v2.1		0	0	0	0	0	0	0	0	1	0	1	1	1	0	0	1	0	0	0	0	0	0	0	0	0	0	0	0	0	1	0	0	0	0	0	1	0	0	0	0	0	0	0	0	0	0
Phvul.003G184800	Chr03:40788018-40796239	G9833 v2.1		0	0	0	0	0	0	0	0	1	0	1	1	1	0	0	1	0	0	0	0	0	0	0	0	0	0	0	0	0	1	0	0	0	0	0	1	0	0	0	0	0	0	0	0	0	0
Phvul.003G185200	Chr03:40838810-40850729	G9833 v2.1		0	0	0	0	0	1	0	0	1	0	1	1	1	0	0	1	0	0	0	0	0	0	0	0	0	0	0	0	0	1	1	0	0	0	0	1	0	0	0	0	0	0	0	0	0	0
Phvul.003G185300	Chr03:40854485-40858697	G9833 v2.1		1	0	1	1	1	1	1	0	1	1	1	1	1	1	1	1	1	1	1	1	1	1	1	1	1	1	1	1	1	1	1	1	1	1	1	1	1	1	1	1	1	1	1	1	1	1
Phvul.003G187033	Chr03:41013046-41013561	G9833 v2.1		0	0	0	0	0	0	0	0	1	0	1	1	1	0	1	0	0	0	0	1	0	0	1	1	0	1	0	1	1	0	1	1	1	0	0	0	0	0	0	0	0	0	0	1	0	0
Phvul.003G187100	Chr03:41043988-41044930	G9833 v2.1		1	1	0	1	1	1	0	1	1	1	1	1	1	1	1	1	1	1	1	1	1	1	1	1	1	1	1	1	1	1	1	1	1	1	1	1	1	1	1	1	1	1	1	1	1	1
Phvul.003G190300	Chr03:41374886-41375122	G9833 v2.1		1	1	1	1	1	0	1	1	1	1	1	1	1	1	1	0	1	1	1	1	1	1	1	1	1	1	1	1	1	1	1	1	1	1	1	1	1	1	1	1	1	1	1	1	1	1
Phvul.003G193301	Chr03:41709750-41710811	G9833 v2.1		1	1	1	1	1	1	0	1	1	1	1	1	1	1	1	1	1	1	1	1	1	1	1	1	1	1	1	1	1	1	1	1	1	1	1	1	1	1	1	1	1	1	1	1	1	1
Phvul.003G195100	Chr03:41924535-41925104	G9833 v2.1		1	1	1	1	1	0	1	1	1	1	1	1	1	1	1	1	1	1	1	1	1	1	1	1	1	1	1	1	1	1	1	1	1	1	1	1	1	1	1	1	1	1	1	1	1	1
Phvul.003G038700	Chr03:4201273-4204095	G9833 v2.1		1	1	1	1	1	1	1	1	0	1	1	1	1	1	1	1	1	1	1	1	1	1	1	1	1	1	1	1	1	1	1	0	1	1	1	0	1	1	1	1	1	1	1	1	1	1
Phvul.003G204800	Chr03:43097168-43097494	G9833 v2.1		1	1	1	1	1	1	1	1	1	1	1	1	1	1	1	1	1	1	1	1	1	1	1	1	1	1	1	1	1	1	0	1	1	1	1	1	1	1	1	1	1	1	1	1	1	1
Phvul.003G206100	Chr03:43187944-43190656	G9833 v2.1		1	1	1	1	1	1	1	1	1	1	1	1	1	1	0	1	1	1	1	1	0	0	1	1	0	0	1	1	1	1	1	1	0	1	1	1	1	1	1	1	1	1	1	1	0	0
Phvul.003G211900	Chr03:43814965-43823298	G9833 v2.1		1	0	1	1	1	1	1	0	1	1	1	1	1	1	1	1	1	1	1	1	1	1	1	1	1	1	1	1	1	1	1	1	1	1	1	1	1	1	1	1	1	1	1	1	1	1
g29535	ctg12_segment0_pilon_pilon_pilon_2018355_2025451_G12:1-1407	NRR		0	0	1	0	1	1	0	0	1	0	1	0	1	0	0	1	0	1	0	0	0	0	1	0	1	0	0	0	0	0	0	0	0	1	0	1	1	0	0	1	1	0	1	0	1	0
Phvul.003G214700	Chr03:44154465-44154908	G9833 v2.1		1	1	1	1	1	0	1	1	1	1	1	0	1	1	1	0	1	1	1	1	1	1	1	1	1	1	1	1	1	1	1	1	1	1	1	1	1	1	1	1	1	1	1	1	1	1
Phvul.003G215600	Chr03:44296491-44297365	G9833 v2.1		1	1	1	1	1	1	1	1	1	1	1	1	1	1	1	0	1	1	1	1	1	1	1	1	1	1	1	1	1	1	1	1	1	1	1	1	1	1	1	1	1	1	1	1	1	1
Phvul.003G217400	Chr03:44480615-44482244	G9833 v2.1		1	1	1	1	1	1	1	1	1	1	1	1	1	1	1	1	1	1	1	1	1	1	1	1	1	1	1	1	1	0	1	1	1	1	1	1	1	1	1	1	1	1	1	1	1	1
Phvul.003G218100	Chr03:44611964-44613167	G9833 v2.1		1	1	1	1	1	1	1	1	0	0	1	0	0	1	1	0	1	1	1	1	1	1	1	1	1	1	1	1	1	1	1	1	1	1	1	1	1	1	1	1	1	1	1	1	1	1
Phvul.003G218150	Chr03:44629398-44631435	G9833 v2.1		1	1	1	1	1	1	1	1	0	1	1	0	0	1	1	0	1	1	1	1	1	1	1	1	1	1	1	1	0	1	1	1	1	1	1	1	1	1	1	1	1	1	1	1	1	1
Phvul.003G219000	Chr03:44755470-44755985	G9833 v2.1		1	1	1	1	1	0	1	1	1	1	1	1	1	1	1	1	1	1	1	1	1	1	1	1	1	1	1	1	1	1	1	1	1	1	1	1	1	1	1	1	1	1	1	1	1	1
Phvul.003G219200	Chr03:44764945-44766205	G9833 v2.1		1	1	1	1	1	1	1	1	1	1	1	1	1	0	1	0	1	1	1	1	1	1	1	1	1	1	1	1	1	1	1	1	1	1	1	1	1	1	1	1	1	1	1	1	1	1
Phvul.003G219732	Chr03:44808585-44809515	G9833 v2.1		1	1	1	1	1	0	1	1	1	1	1	1	1	1	1	1	1	1	1	1	1	1	1	1	1	1	1	1	1	1	1	1	1	1	1	1	1	1	1	1	1	1	1	1	1	1
Phvul.003G220300	Chr03:44853975-44859024	G9833 v2.1		1	1	1	1	1	1	1	0	1	1	1	1	1	1	1	1	1	1	1	1	1	1	1	1	1	1	1	1	1	1	1	1	1	1	1	1	1	1	1	1	1	1	1	1	1	1
Phvul.003G220800	Chr03:44934922-44935904	G9833 v2.1		1	1	1	1	1	1	1	1	1	1	1	1	1	1	1	1	1	1	0	1	1	1	1	1	1	1	1	1	1	1	1	1	1	1	1	1	1	1	1	1	1	1	1	1	1	1
Phvul.003G221225	Chr03:44992323-44994447	G9833 v2.1		1	1	1	1	1	1	1	1	0	1	1	0	0	1	1	1	1	1	1	1	1	1	1	1	1	1	1	1	0	1	1	1	1	1	1	1	1	1	1	1	1	1	1	1	1	1
Phvul.003G221250	Chr03:44992323-45003516	G9833 v2.1		1	1	1	1	1	1	1	1	0	1	1	0	1	1	1	1	1	1	1	1	1	1	1	1	1	1	1	1	0	0	1	1	1	1	1	1	1	1	1	1	1	1	1	1	1	1
Phvul.003G221275	Chr03:45000506-45000929	G9833 v2.1		0	1	0	1	1	0	1	1	1	0	1	1	1	0	0	1	1	1	1	1	1	1	1	1	1	1	1	1	1	1	1	1	1	1	1	1	1	1	1	1	1	1	1	1	1	1
Phvul.003G222900	Chr03:45232359-45238229	G9833 v2.1		1	1	1	1	1	1	1	1	1	1	0	1	1	1	1	1	1	1	1	1	1	1	1	1	1	1	1	1	1	1	1	1	1	1	1	1	1	1	1	1	1	1	1	1	1	1
Phvul.003G223500	Chr03:45327324-45330574	G9833 v2.1		1	0	1	1	1	1	1	0	1	1	1	1	1	1	1	1	1	1	1	1	1	1	1	1	1	1	1	1	1	1	1	1	1	1	1	1	1	1	1	1	1	1	1	1	1	1
Phvul.003G226500	Chr03:45760922-45761635	G9833 v2.1		1	1	1	1	1	1	1	1	1	1	1	1	1	1	1	0	1	1	1	1	1	1	1	1	1	1	1	1	1	1	1	1	1	1	1	1	1	1	1	1	1	1	1	1	1	1
g29539	ctg12_segment0_pilon_pilon_pilon_47655_56963_G12:1-9309	NRR		0	0	0	0	0	0	0	0	0	0	1	1	1	0	0	1	0	0	0	0	0	0	0	0	0	0	0	0	0	0	1	0	0	0	0	0	0	0	0	0	0	0	0	0	0	0
Phvul.003G040901	Chr03:4614616-4615764	G9833 v2.1		1	1	0	0	1	0	1	1	1	1	1	1	1	1	0	1	1	1	1	1	1	1	1	1	1	1	1	1	1	1	1	1	1	1	1	1	1	1	1	1	1	1	1	1	1	1
g39847	ptg000031l_3914202_3937213_BAT93:8021-8302	NRR		0	0	0	0	0	0	0	0	0	0	1	0	0	0	0	0	0	0	0	0	0	0	0	0	0	0	0	0	0	0	0	0	0	0	0	0	0	0	0	0	0	0	0	0	0	0
Phvul.003G233200	Chr03:46669954-46670469	G9833 v2.1		1	1	1	1	1	1	1	1	1	1	1	1	1	1	1	0	1	1	1	1	1	1	1	1	1	1	1	1	1	1	1	1	1	1	1	1	1	1	1	1	1	1	1	1	1	1
g35761	ptg000001l_10802119_10814735_BAT93:5392-12617	NRR		1	1	1	1	1	1	1	1	0	1	1	0	1	1	1	1	1	1	1	1	1	1	1	1	1	1	0	0	1	1	0	1	0	0	0	0	0	0	0	0	0	1	1	1	1	1
Phvul.003G237700	Chr03:47158413-47162123	G9833 v2.1		0	0	0	0	0	1	1	0	1	0	1	1	1	0	0	0	0	0	0	0	0	0	0	0	0	0	0	1	0	0	1	0	1	1	1	0	1	1	1	1	1	0	0	0	0	0
Phvul.003G237800	Chr03:47168919-47169490	G9833 v2.1		0	1	1	1	1	1	1	0	1	1	1	1	1	1	1	1	1	1	1	1	1	1	1	1	1	1	1	1	1	1	1	1	1	1	1	1	1	1	1	1	1	1	1	1	1	1
Phvul.003G240300	Chr03:47468627-47470467	G9833 v2.1		1	0	1	1	0	1	1	0	1	1	0	1	1	0	0	1	1	1	1	1	1	1	1	1	0	1	1	1	1	1	1	0	1	1	1	1	0	1	1	1	1	1	1	1	1	1
Phvul.003G041600	Chr03:4770527-4770706	G9833 v2.1		1	1	1	1	0	1	1	1	1	0	1	1	1	1	1	1	1	1	1	1	1	1	1	1	1	1	1	1	1	1	1	1	1	1	1	1	1	1	1	1	1	1	1	1	1	1
Phvul.003G242350	Chr03:47738129-47739559	G9833 v2.1		1	1	1	1	1	1	1	1	1	0	1	1	1	1	1	1	1	1	1	1	1	1	1	1	1	1	1	1	1	1	1	1	1	1	1	1	1	1	1	1	1	1	1	1	1	1
Phvul.003G242401	Chr03:47743123-47744588	G9833 v2.1		1	1	1	1	1	1	1	1	0	1	1	1	1	1	1	1	1	1	1	1	1	1	1	1	1	1	1	1	1	1	1	1	1	1	1	1	1	1	1	1	1	1	1	1	1	1
Phvul.003G242451	Chr03:47747644-47748587	G9833 v2.1		1	1	1	1	1	1	1	1	0	1	1	1	1	1	1	1	1	1	1	1	1	1	1	1	1	1	1	1	1	1	1	1	1	1	1	1	1	1	1	1	1	1	1	1	1	1
Phvul.003G245300	Chr03:48191910-48192560	G9833 v2.1		1	1	1	1	1	1	1	1	1	1	1	1	1	1	1	1	1	1	0	1	1	1	1	1	1	1	1	1	1	1	1	1	1	1	1	1	1	1	1	1	1	1	1	1	1	1
Phvul.003G247651	Chr03:48459023-48463312	G9833 v2.1		1	1	1	1	1	1	1	1	1	0	1	1	1	1	1	1	1	1	1	1	1	1	1	1	1	1	1	1	1	1	1	1	1	1	1	1	1	1	1	1	1	1	1	1	1	1
Phvul.003G251800	Chr03:49081488-49083269	G9833 v2.1		1	1	1	1	1	1	1	1	1	1	1	0	0	1	1	0	1	1	1	1	1	1	1	1	1	1	1	1	1	1	1	1	1	1	1	1	1	1	1	1	1	1	1	1	1	1
Phvul.003G255801	Chr03:49509886-49511742	G9833 v2.1		1	1	1	1	1	1	0	1	1	1	1	0	1	1	1	1	1	1	1	1	1	1	1	1	1	1	1	1	1	1	1	1	1	1	1	1	1	1	1	1	1	1	1	1	1	1
Phvul.003G255900	Chr03:49533593-49535597	G9833 v2.1		1	1	1	1	1	1	1	1	1	1	1	1	0	1	1	1	1	1	1	1	1	1	1	1	1	1	1	1	1	0	1	1	1	1	1	1	1	1	1	1	1	1	1	1	1	1
Phvul.003G005700	Chr03:49833-54581	G9833 v2.1		1	1	1	1	1	1	1	0	1	1	1	1	1	1	1	1	1	1	1	1	1	1	1	1	1	1	1	1	1	1	1	1	1	1	1	1	1	1	1	1	1	1	1	1	1	1
Phvul.003G259000	Chr03:49869163-49870154	G9833 v2.1		1	0	1	1	1	1	1	1	1	1	1	1	1	1	1	1	1	1	1	1	1	1	1	1	1	1	1	1	1	1	1	1	1	1	1	1	1	1	1	1	1	1	1	1	1	1
Phvul.003G259100	Chr03:49876392-49879385	G9833 v2.1		1	1	1	1	1	1	1	1	1	0	1	1	1	1	0	1	1	1	1	1	1	1	1	1	1	1	1	1	1	1	1	1	1	1	1	1	1	1	1	1	1	1	1	1	1	1
Phvul.003G259600	Chr03:49914279-49914527	G9833 v2.1		1	1	1	1	1	1	1	1	1	1	1	1	1	1	1	1	1	1	1	1	1	1	1	1	1	1	1	1	1	1	1	1	1	1	1	1	1	1	1	1	1	0	1	1	1	1
Phvul.003G263000	Chr03:50200788-50202891	G9833 v2.1		1	1	1	1	1	1	1	1	1	1	1	1	1	1	1	0	1	1	1	1	1	1	1	1	1	1	1	1	1	1	1	1	1	1	1	1	1	1	1	1	1	1	1	1	1	1
Phvul.003G263100	Chr03:50208590-50210988	G9833 v2.1		1	1	1	0	1	1	1	1	1	1	1	1	1	1	1	1	1	1	1	1	1	1	1	1	1	1	1	1	1	0	1	1	1	1	1	0	1	1	1	1	1	1	1	1	1	1
Phvul.003G266100	Chr03:50442941-50444076	G9833 v2.1		1	1	1	1	1	1	1	1	1	1	1	1	1	1	1	1	1	1	1	1	1	1	1	1	1	1	1	1	1	0	1	1	1	1	1	1	1	1	1	1	1	1	1	1	1	1
Phvul.003G266400	Chr03:50469434-50476247	G9833 v2.1		1	1	1	1	1	1	1	1	1	1	1	1	1	1	1	1	1	1	1	1	1	1	1	1	1	1	1	1	0	0	1	1	1	1	1	0	1	1	1	1	1	1	1	1	1	1
Phvul.003G267350	Chr03:50543198-50543704	G9833 v2.1		1	1	1	1	1	0	1	1	1	1	1	1	1	1	1	1	1	1	1	1	1	1	1	1	1	1	1	1	1	1	1	1	1	1	1	1	1	1	1	1	1	1	1	1	1	1
Phvul.003G267400	Chr03:50548312-50550492	G9833 v2.1		1	1	1	1	1	1	1	1	1	1	1	1	1	1	1	1	1	1	1	1	1	1	1	1	1	1	1	1	0	0	1	1	1	1	1	0	1	1	1	1	1	1	1	1	1	1
Phvul.003G267500	Chr03:50562148-50563615	G9833 v2.1		1	1	1	1	1	1	1	1	1	1	1	1	1	1	1	1	1	1	1	1	1	1	1	1	1	1	1	1	0	0	1	1	1	1	1	0	1	1	1	1	1	1	1	1	1	1
Phvul.003G268500	Chr03:50622400-50623917	G9833 v2.1		1	1	1	1	1	1	1	1	1	1	0	1	1	1	1	1	1	1	1	1	1	1	1	1	1	1	1	1	1	0	1	1	1	1	1	1	1	1	1	1	1	1	1	1	1	1
Phvul.003G268600	Chr03:50650869-50652950	G9833 v2.1		1	1	1	1	1	1	1	1	0	1	1	1	1	1	1	1	1	1	1	1	1	1	1	1	1	1	1	1	0	0	1	1	1	1	1	0	1	1	1	1	1	1	1	1	1	1
Phvul.003G269000	Chr03:50675026-50678273	G9833 v2.1		1	1	1	1	1	1	1	1	1	1	1	1	1	1	1	1	1	1	1	1	1	1	1	1	1	1	1	1	0	0	1	1	1	1	1	0	1	1	1	1	1	1	1	1	1	1
Phvul.003G270700	Chr03:50811778-50811990	G9833 v2.1		1	0	1	1	1	1	1	1	1	1	1	1	1	1	1	1	1	1	1	1	1	1	1	1	1	1	1	1	1	1	1	1	1	1	1	1	1	1	1	1	1	1	1	1	1	1
Phvul.003G271100	Chr03:50844778-50845005	G9833 v2.1		1	1	1	1	1	0	0	0	1	1	1	1	1	1	1	1	1	1	0	1	1	0	1	1	1	1	1	1	1	1	0	1	1	0	1	1	1	1	1	1	1	1	0	1	1	1
Phvul.003G271500	Chr03:50909729-50912844	G9833 v2.1		1	0	1	1	1	1	1	0	1	1	1	1	1	1	1	1	1	1	1	1	1	1	1	1	0	1	1	1	1	1	1	1	1	1	1	1	1	1	1	1	1	1	1	1	0	1
Phvul.003G271900	Chr03:50956249-50959139	G9833 v2.1		0	0	0	0	1	1	1	1	1	1	1	1	1	1	1	1	0	0	0	0	0	0	1	1	0	1	0	0	1	1	1	0	0	0	1	1	1	1	1	1	1	1	0	0	0	0
Phvul.003G272000	Chr03:50963100-50963745	G9833 v2.1		0	1	0	0	0	0	1	0	0	1	1	1	1	0	0	1	0	0	0	1	0	0	0	0	0	0	0	0	1	1	0	0	0	0	0	1	0	0	0	0	0	0	0	0	0	1
Phvul.003G272100	Chr03:50967786-50974522	G9833 v2.1		1	1	1	1	1	1	1	0	1	1	1	1	1	1	1	1	1	1	1	1	1	1	1	1	1	1	1	1	1	1	1	1	1	1	1	1	1	1	1	1	1	1	1	1	1	1
Phvul.003G272600	Chr03:51014646-51018822	G9833 v2.1		1	1	1	1	1	1	0	0	0	1	0	1	1	1	1	1	0	0	0	0	0	0	0	0	0	0	0	0	1	1	0	0	0	0	0	1	0	0	1	0	1	0	0	0	0	0
Phvul.003G272700	Chr03:51022431-51022847	G9833 v2.1		0	0	0	0	0	0	0	0	1	0	1	1	1	0	0	1	0	0	0	0	0	0	0	0	0	0	0	0	1	1	0	0	0	0	0	1	0	0	0	0	0	0	0	0	0	0
Phvul.003G272800	Chr03:51023884-51027938	G9833 v2.1		0	0	0	0	0	1	0	0	1	0	1	1	1	0	0	1	0	0	0	0	0	0	0	0	0	0	0	0	1	1	1	0	0	0	0	1	0	0	0	0	0	0	0	0	0	0
g43451	ptg000014l_2557572_2562269_Jalo:1-3186	NRR		1	1	1	1	1	1	1	1	0	1	0	0	0	1	1	0	1	1	1	1	1	1	1	1	1	1	1	1	0	0	1	1	1	1	1	0	1	1	1	1	1	1	1	1	1	1
g43452	ptg000014l_2557572_2562269_Jalo:3707-4651	NRR		1	1	1	1	1	1	1	1	0	1	0	0	0	1	1	0	1	1	1	1	1	1	1	1	1	1	1	1	0	0	1	1	1	1	1	0	1	1	1	1	1	1	1	1	1	1
Phvul.003G272900	Chr03:51029404-51031731	G9833 v2.1		1	1	1	1	0	1	1	1	1	1	1	1	1	0	0	1	0	0	1	1	1	0	1	1	0	0	1	1	1	1	1	1	1	1	1	1	1	1	1	1	1	0	1	1	1	1
Phvul.003G273000	Chr03:51031820-51036758	G9833 v2.1		0	0	0	0	0	0	0	1	1	0	1	1	1	0	0	1	0	0	0	0	0	0	0	0	0	0	0	0	1	1	0	0	0	0	0	1	0	0	0	0	0	0	0	0	0	0
Phvul.003G273200	Chr03:51055000-51058147	G9833 v2.1		0	0	1	1	1	1	1	1	1	1	1	1	1	1	1	1	0	1	0	1	1	0	1	1	1	1	1	1	1	1	1	1	1	1	1	1	0	1	1	1	0	1	1	0	1	1
Phvul.003G273800	Chr03:51111395-51116835	G9833 v2.1		1	0	1	1	1	1	1	0	1	1	1	1	1	1	1	1	1	1	1	1	1	1	1	1	1	1	1	1	1	1	1	1	1	1	1	1	1	1	1	1	1	1	1	1	1	1
Phvul.003G274100	Chr03:51137944-51141464	G9833 v2.1		0	1	1	1	1	1	1	0	1	0	1	1	1	1	0	1	1	1	1	0	0	1	1	1	0	0	0	1	1	1	1	0	1	1	1	1	0	0	0	1	1	1	0	1	1	1
Phvul.003G274600	Chr03:51183880-51190481	G9833 v2.1		1	1	1	1	1	1	1	1	1	1	1	1	1	1	1	1	1	1	0	1	0	0	1	1	0	0	1	1	1	1	1	1	1	1	1	1	1	1	1	1	1	1	1	0	1	1
Phvul.003G274900	Chr03:51250905-51258420	G9833 v2.1		1	1	1	1	1	1	1	0	1	1	1	1	1	1	1	1	1	1	1	1	1	1	1	1	1	1	1	1	1	1	1	1	1	1	1	1	1	1	1	1	1	1	1	1	1	1
Phvul.003G275000	Chr03:51261493-51264783	G9833 v2.1		0	0	0	1	0	1	0	0	0	0	1	1	1	1	0	1	0	1	0	1	1	0	1	1	0	0	0	0	0	1	1	1	1	0	1	1	0	0	0	1	0	1	0	0	0	1
Phvul.003G275100	Chr03:51267918-51288621	G9833 v2.1		1	0	1	1	1	1	1	0	1	1	1	1	1	1	1	1	1	1	1	1	1	1	1	1	1	1	1	1	1	1	1	1	1	1	1	1	1	1	1	1	1	1	1	1	1	1
Phvul.003G275200	Chr03:51290220-51293441	G9833 v2.1		1	0	1	1	1	1	1	0	1	1	1	1	1	1	1	1	1	1	1	1	1	0	1	1	1	0	1	1	1	1	1	1	1	1	1	1	1	1	1	1	1	1	1	1	1	1
Phvul.003G275400	Chr03:51298504-51307087	G9833 v2.1		0	1	0	0	0	1	0	0	0	0	1	0	1	0	0	1	0	0	1	0	0	0	0	0	0	0	0	0	0	1	1	1	0	0	1	1	0	0	0	0	0	0	0	0	0	0
Phvul.003G275600	Chr03:51332821-51333199	G9833 v2.1		0	0	0	0	0	1	0	0	0	0	1	1	0	0	0	0	0	0	0	0	0	0	0	0	0	0	0	0	1	0	1	0	0	0	0	1	0	0	0	0	0	0	0	0	1	0
Phvul.003G275800	Chr03:51353105-51356142	G9833 v2.1		1	1	1	1	1	1	1	0	1	1	1	1	1	1	1	1	1	1	1	1	1	1	1	1	1	1	1	1	1	1	1	1	1	1	1	1	1	1	1	1	1	1	1	1	1	1
Phvul.003G275900	Chr03:51358169-51358387	G9833 v2.1		0	1	0	0	0	0	0	0	1	0	1	0	1	0	0	0	0	0	0	0	0	0	0	0	0	0	0	0	1	1	1	0	0	0	0	1	0	0	0	0	0	0	0	0	0	0
Phvul.003G276000	Chr03:51359830-51363691	G9833 v2.1		1	1	1	1	1	1	1	1	1	1	1	1	1	1	1	1	0	1	1	1	1	1	1	1	1	1	1	1	1	1	1	1	1	1	1	1	1	1	1	1	1	1	1	1	1	1
Phvul.003G276100	Chr03:51365984-51374240	G9833 v2.1		0	0	0	0	0	1	0	0	1	0	1	0	1	0	0	1	0	0	1	0	0	0	0	0	0	0	0	0	1	1	1	0	1	0	0	1	0	0	0	0	0	1	0	0	0	0
Phvul.003G276500	Chr03:51380950-51382107	G9833 v2.1		1	0	1	1	0	1	1	1	1	0	1	1	1	0	1	0	1	1	0	1	1	1	1	0	1	0	1	1	1	1	1	1	1	1	1	1	1	1	1	1	1	1	1	0	1	1
Phvul.003G276400	Chr03:51385614-51386771	G9833 v2.1		1	1	1	1	0	1	1	1	1	1	1	1	1	1	1	1	0	1	1	1	1	1	1	1	1	1	1	1	1	1	1	1	1	1	1	1	1	1	1	1	1	1	1	1	1	1
Phvul.003G276600	Chr03:51387244-51389285	G9833 v2.1		1	0	1	1	1	1	1	1	1	1	1	1	1	1	1	1	1	1	1	1	1	1	1	1	1	1	1	1	1	1	1	1	1	1	1	1	1	1	1	1	1	1	1	1	1	1
Phvul.003G276800	Chr03:51393047-51393574	G9833 v2.1		0	1	1	0	1	0	1	0	1	0	1	1	1	1	0	0	0	1	0	1	0	1	1	1	0	1	1	1	1	1	1	1	1	1	1	1	0	0	1	1	1	0	0	0	1	1
Phvul.003G276900	Chr03:51395114-51400707	G9833 v2.1		0	0	0	0	0	0	0	0	1	0	1	0	1	0	0	0	0	0	0	0	0	0	0	0	0	0	0	0	1	1	1	0	0	0	0	1	0	0	0	0	0	0	0	0	0	0
Phvul.003G277000	Chr03:51401730-51403270	G9833 v2.1		1	1	0	1	1	1	1	1	1	1	1	1	1	1	1	1	1	0	1	1	1	1	1	1	1	1	1	1	1	1	1	1	1	1	1	1	1	1	1	1	1	1	1	0	1	1
Phvul.003G277100	Chr03:51414401-51415690	G9833 v2.1		0	0	0	0	0	0	0	0	1	0	1	1	1	0	0	1	0	0	0	0	0	0	0	0	0	0	0	0	1	1	1	0	0	0	0	1	0	0	0	0	0	0	0	0	0	0
Phvul.003G277300	Chr03:51421493-51426847	G9833 v2.1		1	0	0	1	1	1	1	1	1	0	1	1	1	1	0	1	0	1	1	1	0	1	1	1	0	0	0	1	1	1	1	1	1	1	1	1	1	1	1	1	1	1	1	1	1	1
Phvul.003G277600	Chr03:51454061-51458474	G9833 v2.1		0	0	1	0	0	1	0	1	1	0	1	1	1	0	0	1	0	1	0	0	0	0	0	0	0	0	0	1	1	1	1	1	0	0	1	1	0	0	1	1	0	0	0	0	0	0
Phvul.003G277800	Chr03:51469994-51475970	G9833 v2.1		1	0	1	1	1	1	1	0	1	1	1	1	1	1	1	1	1	1	0	1	0	1	1	1	0	1	1	1	1	1	1	1	1	1	1	1	1	1	1	1	1	1	1	1	1	1
Phvul.003G278100	Chr03:51504483-51504979	G9833 v2.1		0	0	0	0	0	0	0	0	1	0	1	1	1	0	0	1	0	0	0	0	0	0	0	0	0	0	0	0	1	1	1	0	0	0	0	0	0	0	0	0	0	0	0	0	0	0
Phvul.003G278200	Chr03:51514163-51522692	G9833 v2.1		1	0	1	1	1	1	1	1	1	1	1	1	1	1	1	1	1	1	1	1	1	1	1	1	1	1	1	1	1	1	1	1	1	1	1	1	1	1	1	1	1	1	1	1	1	1
Phvul.003G278500	Chr03:51561491-51572024	G9833 v2.1		1	0	1	1	1	1	1	1	1	1	1	1	1	1	1	1	1	1	1	1	1	1	1	1	1	1	1	1	1	1	1	1	1	1	1	1	1	1	1	1	1	1	1	1	1	1
Phvul.003G281700	Chr03:51897998-51898480	G9833 v2.1		1	1	1	1	1	1	1	1	1	1	1	1	1	1	1	0	1	1	1	1	1	1	1	1	1	1	1	1	1	1	0	1	1	1	1	1	1	1	1	1	1	1	1	1	1	1
Phvul.003G282100	Chr03:51931056-51932514	G9833 v2.1		1	0	1	1	1	1	1	1	1	1	1	1	1	1	1	1	1	1	1	1	1	1	1	1	1	1	1	1	1	1	1	1	1	1	1	0	1	1	1	1	1	1	1	1	1	1
g39724	ptg000023l_1543290_1547962_BAT93:3031-4635	NRR		0	1	0	1	1	0	0	1	1	1	1	1	1	0	1	1	1	1	0	1	1	0	1	1	0	0	1	1	1	1	1	0	1	1	1	1	1	1	0	1	1	1	1	0	1	1
Phvul.003G283900	Chr03:52160502-52169154	G9833 v2.1		1	1	1	1	1	1	1	1	1	1	0	1	1	1	1	1	1	1	1	1	1	1	1	1	1	1	1	1	1	1	1	1	1	1	1	1	1	1	1	1	1	1	1	1	1	1
Phvul.003G284100	Chr03:52184682-52185707	G9833 v2.1		1	1	1	1	1	1	1	1	1	1	1	1	1	1	1	1	1	1	1	1	1	1	1	1	1	1	1	1	1	1	1	1	1	1	1	1	0	1	1	1	1	1	1	1	1	1
Phvul.003G285800	Chr03:52347471-52353971	G9833 v2.1		1	1	1	1	1	1	1	1	1	1	1	1	1	1	1	1	1	1	1	0	0	0	1	1	0	0	0	1	1	1	1	1	1	1	1	1	1	1	1	1	1	1	1	1	1	1
Phvul.003G286700	Chr03:52442001-52442780	G9833 v2.1		1	1	1	1	1	1	1	1	1	1	1	0	1	1	1	1	1	0	1	1	1	1	1	1	1	1	1	1	1	1	1	1	1	1	1	1	1	1	1	1	1	1	1	1	1	1
Phvul.003G288100	Chr03:52567378-52569085	G9833 v2.1		1	1	1	1	1	1	1	1	1	1	1	1	1	1	0	1	1	1	1	1	1	1	1	1	1	1	1	1	1	1	1	1	1	1	1	1	1	1	1	1	1	1	1	1	1	1
Phvul.003G290000	Chr03:52741608-52744103	G9833 v2.1		1	1	1	1	1	1	1	1	0	1	1	0	1	1	1	0	1	1	1	1	1	1	1	1	1	1	1	1	1	1	1	1	1	1	1	1	1	1	1	1	1	1	1	1	1	1
Phvul.003G045100	Chr03:5296703-5296939	G9833 v2.1		1	1	1	1	1	1	1	1	0	1	1	0	0	1	1	0	1	1	1	1	1	1	1	1	1	1	1	1	1	1	0	0	1	1	1	1	1	1	1	1	1	1	1	1	1	1
Phvul.003G294000	Chr03:53107316-53109135	G9833 v2.1		1	1	1	1	1	1	1	1	1	1	1	1	1	1	1	1	1	1	1	1	1	1	1	1	1	1	1	1	1	1	1	1	1	1	1	1	1	1	1	0	1	1	1	1	1	1
Phvul.003G294701	Chr03:53172321-53173215	G9833 v2.1		1	0	1	1	1	1	1	0	1	1	1	1	1	1	1	1	1	1	1	1	1	1	1	1	1	1	1	1	1	1	1	1	1	1	1	1	1	1	1	1	1	1	1	1	1	1
Phvul.003G295200	Chr03:53210745-53212090	G9833 v2.1		1	1	1	1	1	0	1	1	1	1	1	1	1	1	0	1	1	1	1	1	1	1	1	1	1	1	1	1	1	1	1	0	1	0	0	0	0	0	0	0	0	1	1	1	1	1
Phvul.003G045701	Chr03:5383784-5384912	G9833 v2.1		0	1	1	1	1	1	1	1	0	1	1	0	1	1	1	0	1	1	1	1	1	1	1	1	1	1	1	1	1	1	1	1	0	1	1	1	1	1	1	1	1	1	1	1	1	1
Phvul.003G045702	Chr03:5421606-5422829	G9833 v2.1		1	0	1	1	1	1	1	1	1	0	1	1	1	1	1	1	0	0	0	0	1	0	1	1	0	0	0	1	1	1	1	1	1	1	1	1	1	1	1	1	1	1	1	1	1	0
Phvul.003G045703	Chr03:5497072-5498293	G9833 v2.1		1	1	1	1	1	1	1	1	1	0	1	1	1	1	1	1	0	0	0	0	1	0	1	1	0	0	0	1	1	1	1	1	1	1	1	1	1	1	1	1	1	1	0	1	1	0
Phvul.003G046000	Chr03:5587998-5589150	G9833 v2.1		0	0	0	0	0	0	1	0	1	0	1	0	1	1	0	1	1	1	1	1	1	1	1	1	1	1	1	1	1	1	1	1	1	1	1	1	1	1	1	1	1	1	1	1	1	1
Phvul.003G046001	Chr03:5595717-5597183	G9833 v2.1		0	0	0	0	0	0	1	0	0	0	1	0	1	1	0	0	1	1	1	1	1	1	1	1	1	1	1	1	1	1	0	1	1	1	1	1	1	1	1	1	1	1	1	1	1	1
g39849	ptg000031l_4882052_4893412_BAT93:1-11361	NRR		0	0	0	0	0	0	0	1	0	0	0	0	0	0	0	0	0	0	0	0	0	0	0	0	0	0	0	0	0	0	0	0	0	0	0	0	0	0	0	0	0	0	0	0	0	0
Phvul.003G046200	Chr03:5614240-5615474	G9833 v2.1		1	1	1	1	1	1	1	1	1	1	1	1	1	1	1	1	0	0	0	0	1	0	1	1	0	0	0	1	1	1	1	1	0	1	1	1	1	1	1	1	1	1	0	1	1	0
Phvul.003G046300	Chr03:5656444-5657567	G9833 v2.1		0	1	1	1	1	1	1	1	1	1	1	1	1	0	1	1	1	1	1	1	1	1	1	1	1	1	1	1	1	1	1	1	1	1	1	1	1	1	1	1	1	1	1	1	1	1
Phvul.003G000500	Chr03:570942-572061	G9833 v2.1		1	1	1	1	1	1	1	1	1	1	1	0	1	1	1	0	1	1	1	1	1	1	1	1	1	1	1	1	1	1	1	1	1	1	1	1	1	1	1	1	1	1	1	1	1	1
Phvul.003G046800	Chr03:5757115-5757342	G9833 v2.1		1	1	1	1	1	1	1	1	1	1	1	1	1	1	1	0	1	1	1	1	1	1	1	1	1	1	1	1	1	1	0	1	1	1	1	1	1	1	1	1	1	1	1	1	1	1
Phvul.003G047500	Chr03:5852623-5862557	G9833 v2.1		1	0	1	1	1	1	1	0	1	1	1	1	1	1	1	1	1	1	1	1	1	1	1	1	1	1	1	1	1	1	1	1	1	1	1	1	1	1	1	1	1	1	1	1	1	1
Phvul.003G048000	Chr03:5929204-5931744	G9833 v2.1		1	1	1	1	1	1	1	1	1	1	1	1	1	1	1	1	1	1	1	1	0	1	0	0	1	1	1	0	1	1	1	1	1	0	0	1	0	0	0	0	0	1	1	1	1	1
Phvul.003G005600	Chr03:60214-61827	G9833 v2.1		0	0	1	1	0	1	0	0	0	0	1	0	1	0	1	0	0	0	0	0	1	0	1	1	0	0	0	1	1	1	1	1	1	1	1	1	1	1	1	1	1	0	0	0	0	0
Phvul.003G027801	Chr03:6043140-6043357	G9833 v2.1		1	1	1	1	1	0	1	1	1	1	1	1	1	1	1	1	1	1	1	1	1	1	1	1	1	1	1	1	1	1	1	1	1	1	1	1	1	1	1	1	1	1	1	1	1	1
Phvul.003G048500	Chr03:6043358-6044693	G9833 v2.1		1	1	1	1	1	1	1	1	1	1	1	1	1	1	1	0	1	1	1	1	1	1	1	1	1	1	1	1	1	1	1	1	1	1	1	1	1	1	1	1	1	1	1	1	1	1
Phvul.003G049000	Chr03:6088370-6089263	G9833 v2.1		1	1	1	1	1	1	1	1	1	1	1	1	1	1	1	1	1	1	1	1	1	1	1	1	1	1	1	1	1	1	1	1	1	1	1	1	1	1	1	1	1	1	1	0	1	1
Phvul.003G049100	Chr03:6092948-6093982	G9833 v2.1		1	1	1	1	1	1	1	1	1	1	1	1	1	1	1	1	1	1	1	1	1	1	1	1	1	1	1	1	1	1	1	1	1	1	1	1	0	1	1	1	1	1	1	1	1	1
Phvul.003G000278	Chr03:639214-650866	G9833 v2.1		1	0	1	1	1	1	1	0	1	1	1	0	1	1	1	1	1	1	1	1	1	1	1	1	1	1	1	1	1	1	1	1	1	1	1	1	1	1	1	1	1	1	1	1	1	1
Phvul.003G052300	Chr03:6708627-6711648	G9833 v2.1		1	1	0	1	1	1	1	1	1	1	1	1	1	1	1	1	1	1	1	1	1	1	1	1	1	1	1	1	1	1	1	1	1	1	1	1	1	1	1	1	1	1	1	1	1	1
Phvul.003G053500	Chr03:6943736-6944245	G9833 v2.1		1	1	1	1	1	1	1	1	1	1	1	1	1	1	1	0	1	1	1	1	1	1	1	1	1	1	1	1	1	1	1	1	1	1	1	1	1	1	1	1	1	1	1	1	1	1
Phvul.003G053700	Chr03:6990454-6990669	G9833 v2.1		1	1	1	1	1	0	1	1	1	1	1	1	1	1	1	1	1	1	1	1	1	1	1	1	1	1	1	1	1	1	1	1	1	1	1	1	1	1	1	1	1	1	1	1	1	1
Phvul.003G000356	Chr03:718154-723396	G9833 v2.1		1	1	1	1	1	1	1	1	0	1	0	0	1	1	1	0	1	1	1	1	0	1	1	1	1	1	0	1	1	1	1	1	0	0	0	1	0	0	0	0	1	1	1	1	1	1
Phvul.003G000382	Chr03:724607-725147	G9833 v2.1		1	1	1	1	1	0	1	1	0	1	1	0	1	1	1	1	1	1	1	1	1	1	1	1	1	1	1	1	1	1	1	1	1	1	1	1	1	1	1	1	1	1	1	1	1	1
g43385	ptg000009l_17607556_17614835_Jalo:1-1200	NRR		1	1	1	1	1	1	0	1	0	1	1	1	1	1	1	1	1	1	1	1	1	1	1	1	1	1	1	1	1	1	1	1	1	1	1	1	1	1	1	1	1	1	1	1	1	1
Phvul.003G056000	Chr03:7366831-7368320	G9833 v2.1		1	1	0	1	1	1	1	1	1	1	1	1	1	1	1	1	1	1	1	1	1	1	1	1	1	1	1	1	1	1	1	1	1	1	1	1	1	1	1	1	1	1	1	1	1	1
Phvul.003G000408	Chr03:742142-743102	G9833 v2.1		1	1	1	1	1	1	1	0	1	1	0	1	1	1	1	1	1	1	0	1	1	1	1	1	1	1	1	1	1	1	1	1	1	1	1	1	1	1	1	1	1	1	1	1	1	1
Phvul.003G006300	Chr03:755186-757942	G9833 v2.1		1	1	1	1	1	1	1	0	1	1	1	1	1	1	1	1	1	1	1	1	1	1	1	1	1	1	1	1	1	1	1	1	1	1	1	1	1	1	1	1	1	1	1	1	1	1
Phvul.003G006400	Chr03:760614-764445	G9833 v2.1		0	0	1	1	0	1	0	1	1	0	1	1	1	0	1	1	0	0	0	0	1	0	1	1	0	0	0	1	1	1	1	1	1	1	1	1	1	1	1	1	1	0	0	0	0	0
Phvul.003G057900	Chr03:7780680-7781102	G9833 v2.1		1	1	1	1	1	1	1	1	1	1	1	1	1	1	1	0	1	1	1	1	1	1	1	1	1	1	1	1	1	1	1	1	1	1	1	1	1	1	1	1	1	1	1	1	1	1
Phvul.003G006700	Chr03:779290-782126	G9833 v2.1		0	1	1	1	0	1	1	1	1	1	1	1	1	0	1	1	0	0	0	0	0	0	1	1	0	0	0	1	1	1	1	1	0	0	0	1	0	1	0	0	1	0	0	0	1	0
Phvul.003G006800	Chr03:787917-789957	G9833 v2.1		1	1	1	1	1	1	1	0	1	1	1	1	1	1	1	1	1	1	1	1	1	1	1	1	1	1	1	1	1	1	1	1	1	1	1	1	1	1	1	1	1	1	1	1	1	1
Phvul.003G006200	Chr03:7923-9978	G9833 v2.1		1	0	1	1	0	1	1	0	1	0	0	0	1	0	1	0	1	0	0	0	1	0	1	1	0	0	1	1	1	1	1	1	1	1	1	1	1	1	1	1	1	0	1	0	0	0
Phvul.003G058700	Chr03:7992831-7994620	G9833 v2.1		1	1	1	1	1	1	0	1	1	1	1	1	1	1	1	1	1	1	1	1	1	1	1	1	1	1	1	1	1	1	1	1	1	1	1	1	1	1	1	1	1	1	1	1	1	1
g32336	ctg28_segment0_pilon_pilon_pilon_1897337_1907336_G12:8519-9319	NRR		0	1	1	0	1	1	1	1	0	0	1	1	1	0	1	0	1	0	0	0	0	1	1	1	0	0	1	1	0	1	0	1	0	1	1	1	1	1	1	1	1	1	0	0	0	1
Phvul.003G061100	Chr03:8426304-8429350	G9833 v2.1		1	1	1	1	0	1	1	1	1	1	1	1	1	1	1	1	1	1	1	1	1	1	1	1	1	1	1	1	1	1	1	1	1	1	1	1	1	1	1	1	1	1	1	1	1	1
Phvul.003G007500	Chr03:852053-854240	G9833 v2.1		1	1	1	1	1	1	1	0	1	0	1	1	1	1	1	1	1	1	1	1	1	1	1	1	1	1	1	1	1	1	1	1	1	1	1	1	1	1	1	1	1	0	0	1	1	0
Phvul.003G062300	Chr03:8649876-8651601	G9833 v2.1		1	1	1	1	0	1	1	1	1	1	1	1	1	1	1	1	1	1	1	1	1	1	1	1	1	1	1	1	1	1	1	1	1	1	1	1	1	1	1	1	1	1	1	1	1	1
Phvul.003G063900	Chr03:9064261-9085897	G9833 v2.1		1	1	1	1	1	1	1	1	0	1	0	1	1	1	1	1	1	1	1	1	1	1	1	1	1	1	1	1	1	1	1	1	1	1	1	1	1	1	1	1	1	1	1	1	1	1
g32338	ctg28_segment0_pilon_pilon_pilon_952327_962713_G12:6114-7089	NRR		0	1	0	0	0	1	1	0	1	0	1	1	1	0	0	1	0	0	0	0	0	0	0	0	0	0	0	0	0	0	1	0	0	0	0	0	1	0	1	0	1	0	0	0	0	0
g32339	ctg28_segment0_pilon_pilon_pilon_952327_962713_G12:9436-9852	NRR		0	1	0	0	0	0	0	0	1	0	1	1	1	0	0	0	0	0	0	1	0	1	0	1	0	1	0	1	1	1	0	0	0	1	0	0	0	0	0	0	1	0	0	0	0	1
Phvul.003G065100	Chr03:9412913-9416730	G9833 v2.1		1	1	1	1	1	1	1	1	1	1	1	0	1	1	1	1	1	1	1	1	1	1	1	1	1	1	1	1	1	1	1	1	1	1	1	1	1	1	1	1	1	1	1	1	1	1
Phvul.003G008400	Chr03:944955-950157	G9833 v2.1		1	1	1	1	1	1	1	0	1	1	1	1	1	1	1	1	1	1	1	1	1	1	1	1	1	0	1	1	1	1	1	1	1	1	1	1	1	1	1	1	1	1	1	0	1	1
Phvul.003G065500	Chr03:9496482-9497705	G9833 v2.1		1	1	1	1	1	1	0	1	0	1	0	0	1	1	1	1	1	1	1	1	1	1	1	1	1	1	1	1	1	1	1	1	1	1	1	1	1	1	1	1	1	1	1	1	1	1
Phvul.003G065600	Chr03:9504804-9506214	G9833 v2.1		1	1	1	1	1	1	1	1	0	1	0	0	1	1	1	1	1	1	1	1	1	1	1	1	1	1	1	1	1	1	1	1	1	1	1	1	1	1	1	1	1	1	1	1	1	1
Phvul.003G065800	Chr03:9554066-9555096	G9833 v2.1		1	1	1	1	1	1	1	1	0	1	1	0	0	1	1	0	1	1	1	1	1	1	1	1	1	1	1	1	1	1	1	1	1	1	1	1	1	1	1	1	1	1	1	1	1	1
Phvul.003G065900	Chr03:9584282-9585649	G9833 v2.1		1	1	1	1	1	1	1	1	0	1	0	0	0	1	1	0	1	1	1	1	1	1	1	1	1	1	1	1	1	1	1	1	1	1	1	1	1	1	1	1	1	1	1	1	1	1
Phvul.003G066000	Chr03:9588639-9588947	G9833 v2.1		1	1	1	1	1	1	1	1	0	1	0	0	0	1	1	0	1	1	1	1	1	0	1	1	1	1	1	1	1	1	1	1	1	1	1	1	1	1	1	1	1	1	1	0	1	1
Phvul.003G066600	Chr03:9667405-9667964	G9833 v2.1		1	1	1	1	1	1	1	1	0	1	0	0	0	1	1	0	1	1	1	1	1	1	1	1	1	1	1	1	1	1	1	1	1	1	1	1	1	1	1	1	1	1	1	1	1	1
Phvul.003G067000	Chr03:9734788-9736174	G9833 v2.1		1	1	1	1	1	1	0	0	1	1	1	1	1	1	0	1	0	0	0	0	0	0	0	0	0	0	0	1	1	1	1	0	1	1	0	1	0	0	1	0	1	1	1	1	1	1
Phvul.003G008600	Chr03:978361-981179	G9833 v2.1		1	1	1	1	1	1	1	1	0	1	1	0	1	1	1	0	1	1	1	1	1	1	1	1	1	1	1	1	1	1	1	1	1	1	1	1	1	1	1	1	1	1	1	1	1	1
Phvul.004G067800	Chr04:10105955-10106566	G9833 v2.1		1	1	1	1	1	1	1	1	1	1	1	1	1	1	1	1	1	1	1	1	1	1	1	1	1	1	1	1	1	1	1	1	1	1	1	1	0	1	1	1	1	1	1	1	1	1
Phvul.004G067925	Chr04:10163750-10164166	G9833 v2.1		1	1	1	1	1	1	1	1	1	0	1	1	1	1	1	1	1	1	1	1	1	1	1	1	1	1	1	1	1	1	1	1	1	1	1	1	1	1	1	1	1	1	1	1	1	1
Phvul.004G009000	Chr04:1042615-1043470	G9833 v2.1		1	0	1	1	1	1	1	0	1	1	0	1	1	1	1	1	0	1	1	0	1	1	1	1	1	1	0	1	0	0	0	1	0	1	1	0	0	1	1	0	0	1	0	0	0	0
Phvul.004G009100	Chr04:1043536-1044075	G9833 v2.1		1	1	1	1	1	1	1	0	1	1	0	1	1	1	1	1	0	1	1	0	1	1	1	1	1	1	0	1	0	0	0	1	0	1	1	0	1	1	1	0	0	1	0	0	0	0
Phvul.004G009109	Chr04:1047155-1051761	G9833 v2.1		0	0	0	0	1	0	0	1	0	0	0	0	1	0	0	0	1	0	0	1	0	0	0	0	0	0	0	0	1	1	1	0	0	0	0	0	0	0	1	1	0	0	0	0	0	0
Phvul.004G009118	Chr04:1047155-1058973	G9833 v2.1		0	0	0	1	1	0	0	0	0	0	0	0	1	0	0	0	1	0	0	1	0	0	0	0	0	0	0	0	1	1	1	0	0	0	0	0	0	0	1	1	1	0	1	0	0	0
Phvul.004G009127	Chr04:1057389-1058973	G9833 v2.1		1	0	0	1	1	1	1	0	0	0	0	0	1	0	0	1	1	0	0	1	0	0	0	1	0	0	0	0	1	1	0	0	1	0	0	1	0	1	0	1	1	0	1	1	1	1
g27068	ctg12_segment0_pilon_pilon_pilon_1568318_1577498_MIDAS:1-6068	NRR		0	0	0	0	0	0	0	1	0	0	0	0	1	0	0	0	0	0	0	0	0	0	1	1	0	0	0	0	1	0	0	0	0	0	0	0	0	0	0	0	0	0	0	0	0	0
Phvul.004G068500	Chr04:10625259-10627381	G9833 v2.1		1	0	1	1	1	1	0	0	1	1	1	1	1	1	1	0	1	1	1	1	1	1	0	0	1	1	1	1	1	1	0	1	0	1	0	1	1	1	1	0	1	1	1	1	1	1
Phvul.004G068600	Chr04:10628586-10635447	G9833 v2.1		1	1	1	1	1	1	1	1	1	1	1	1	1	1	1	1	1	1	1	1	1	1	0	0	1	1	1	1	1	1	1	1	1	1	1	1	1	1	1	1	1	1	1	1	1	1
Phvul.004G009136	Chr04:1063726-1067743	G9833 v2.1		0	0	0	0	0	0	0	0	0	1	0	0	0	1	0	0	1	0	0	1	0	0	0	0	0	0	0	0	0	0	1	0	0	0	0	0	0	1	0	0	0	0	1	0	0	0
Phvul.004G009145	Chr04:1069859-1071418	G9833 v2.1		0	0	0	0	0	0	1	0	0	0	1	0	0	0	0	0	0	0	0	0	0	0	0	0	0	0	0	0	0	0	0	0	0	0	0	0	0	0	0	0	0	0	0	0	0	0
Phvul.004G070150	Chr04:11044215-11044739	G9833 v2.1		1	1	1	1	1	1	1	1	1	1	1	1	1	1	1	0	1	1	1	1	1	1	1	1	1	1	1	1	1	1	1	1	1	1	1	1	1	1	1	1	1	1	1	1	1	1
Phvul.004G070300	Chr04:11056455-11060988	G9833 v2.1		1	1	1	1	1	1	1	1	1	1	1	1	1	1	1	1	1	1	1	1	1	1	1	0	1	1	1	1	1	1	1	1	1	1	1	1	1	1	1	1	1	1	1	1	1	1
Phvul.004G070500	Chr04:11081731-11096924	G9833 v2.1		1	1	1	1	1	1	1	1	1	1	1	1	1	1	1	1	1	1	1	1	0	0	1	0	1	0	1	1	1	1	1	1	1	1	1	1	1	1	1	1	1	1	1	1	1	0
g27067	ctg12_segment0_pilon_pilon_pilon_1119841_1132460_MIDAS:9800-11623	NRR		1	1	1	1	1	1	1	1	1	1	1	1	1	1	1	1	1	1	1	1	1	1	1	1	1	1	1	1	1	1	0	1	1	1	1	1	1	1	1	1	1	1	1	1	1	1
Phvul.004G070900	Chr04:11160404-11167336	G9833 v2.1		1	1	1	1	1	1	1	1	1	1	1	0	1	1	1	1	1	1	1	1	1	1	1	1	1	1	1	1	1	1	1	1	0	0	1	1	1	1	1	1	1	1	1	1	1	1
Phvul.004G008900	Chr04:1129267-1132629	G9833 v2.1		0	0	0	0	0	0	0	0	0	0	0	0	1	1	0	0	0	0	0	0	0	0	0	0	0	0	0	0	0	0	0	0	0	0	0	0	0	0	0	0	0	0	0	0	0	0
Phvul.004G008909	Chr04:1137597-1139195	G9833 v2.1		0	0	0	0	0	0	0	0	0	0	1	0	0	0	1	0	0	0	0	1	0	0	0	0	0	0	0	0	0	0	0	0	0	0	0	0	0	0	0	0	0	0	0	0	0	0
Phvul.004G009400	Chr04:1168639-1169717	G9833 v2.1		0	0	0	0	0	1	0	0	0	0	0	0	0	0	0	0	1	0	0	0	0	0	0	0	0	0	0	0	0	0	0	0	0	0	0	0	0	0	0	0	0	0	0	0	0	0
Phvul.004G072500	Chr04:11769566-11772865	G9833 v2.1		1	1	1	1	1	1	1	1	1	1	1	1	1	1	1	1	1	1	1	1	1	1	0	0	1	1	1	1	1	1	1	1	1	1	1	1	1	1	1	1	1	1	1	1	1	1
Phvul.004G009509	Chr04:1182525-1185746	G9833 v2.1		0	0	0	0	0	0	1	0	0	0	1	1	0	0	0	0	0	0	0	0	0	0	0	0	0	0	0	0	0	0	0	0	0	0	0	0	0	0	0	1	0	0	0	0	0	0
Phvul.004G009518	Chr04:1191387-1192524	G9833 v2.1		0	0	0	0	0	0	0	0	0	0	1	0	1	0	0	0	0	0	0	0	0	0	0	0	0	0	0	0	0	0	0	0	0	0	0	0	0	0	0	0	0	0	0	0	0	0
Phvul.004G009527	Chr04:1203535-1207848	G9833 v2.1		0	0	0	0	0	0	0	0	0	0	1	0	0	0	0	0	1	0	0	1	0	0	0	0	0	0	0	0	0	0	0	0	0	0	0	0	0	0	0	0	0	0	0	0	0	0
Phvul.004G009800	Chr04:1228652-1233028	G9833 v2.1		0	0	1	0	1	1	1	0	1	1	0	0	1	1	1	1	0	0	0	1	0	0	0	0	0	0	0	0	0	0	0	0	0	1	0	0	1	0	1	1	0	0	1	0	0	0
Phvul.004G009809	Chr04:1237533-1241552	G9833 v2.1		0	1	0	0	0	0	1	1	0	0	1	1	1	0	0	0	1	0	0	1	0	0	0	0	0	0	0	0	0	0	1	0	0	1	0	0	0	1	0	1	0	1	0	0	0	0
Phvul.004G009818	Chr04:1242823-1255265	G9833 v2.1		0	0	0	0	1	0	0	0	0	0	1	0	1	0	0	0	1	0	0	1	0	0	0	0	0	0	0	0	0	0	1	0	0	0	0	0	0	0	1	1	0	0	0	0	0	0
Phvul.004G010100	Chr04:1262367-1264201	G9833 v2.1		0	0	0	0	0	0	0	0	0	0	1	0	0	0	0	0	0	0	0	0	0	0	0	0	0	0	0	0	0	0	0	0	0	0	0	0	0	0	0	0	0	0	0	0	0	0
Phvul.004G002700	Chr04:126913-127490	G9833 v2.1		1	1	1	1	1	1	0	1	1	1	1	1	1	1	1	1	1	1	1	1	1	1	1	1	1	1	1	0	1	1	1	0	1	0	0	1	0	1	1	1	1	1	1	1	1	1
Phvul.004G010200	Chr04:1269374-1269739	G9833 v2.1		1	1	1	1	1	1	0	1	1	1	1	1	1	1	1	1	1	1	1	1	1	1	1	1	1	1	1	1	1	1	1	1	1	1	1	1	1	1	1	1	1	1	1	1	1	1
Phvul.004G010300	Chr04:1273274-1273678	G9833 v2.1		1	1	1	1	1	0	0	0	1	1	1	1	1	1	1	1	1	0	0	1	0	0	0	0	0	0	0	1	1	0	0	1	1	1	1	1	0	1	1	1	1	0	0	1	0	0
Phvul.004G075000	Chr04:12933382-12935916	G9833 v2.1		0	0	1	1	0	1	0	1	1	0	0	1	1	0	0	1	0	0	1	0	0	0	1	1	0	0	0	1	1	1	1	0	0	1	0	0	1	1	1	1	1	1	1	0	1	1
Phvul.004G010700	Chr04:1298498-1299920	G9833 v2.1		1	1	1	1	1	1	1	1	1	1	1	1	1	1	1	0	1	1	1	1	1	1	1	1	1	1	1	1	1	1	1	1	1	1	1	1	1	1	1	1	1	1	1	1	1	1
Phvul.004G002600	Chr04:129918-130493	G9833 v2.1		1	1	1	1	1	1	1	1	1	1	1	1	1	1	1	1	1	1	1	1	1	1	1	1	1	1	1	1	1	1	1	1	1	1	1	0	1	1	1	1	1	1	1	0	1	1
Phvul.004G076100	Chr04:13101330-13114661	G9833 v2.1		1	1	1	1	1	1	1	1	1	1	1	1	1	1	1	1	1	1	1	1	0	0	1	1	0	0	0	0	1	1	1	1	1	1	1	1	1	1	1	1	0	1	1	1	1	0
Phvul.004G010800	Chr04:1315291-1319926	G9833 v2.1		0	0	1	0	1	1	1	0	1	0	0	1	1	0	0	1	1	1	0	1	0	0	1	1	0	0	0	0	1	1	1	1	1	1	0	0	1	0	1	1	0	1	1	1	0	0
Phvul.004G077550	Chr04:13699709-13714511	G9833 v2.1		0	0	0	0	0	0	0	1	0	0	0	0	0	0	0	0	0	0	0	0	0	0	0	0	0	0	0	0	0	0	0	0	0	0	0	0	0	0	0	0	0	0	0	0	0	0
Phvul.004G012500	Chr04:1370763-1375537	G9833 v2.1		0	0	1	1	1	1	1	1	1	0	1	1	1	0	1	1	0	1	0	0	0	0	0	1	0	0	0	1	1	1	1	1	1	0	0	1	1	1	1	1	1	1	0	0	1	0
Phvul.004G077700	Chr04:13743092-13748524	G9833 v2.1		1	0	0	0	0	1	1	1	1	1	0	0	1	0	1	1	0	0	0	0	0	0	1	1	0	0	0	0	1	1	1	1	0	1	1	0	0	0	0	0	1	0	1	0	0	0
Phvul.004G078000	Chr04:13782997-13792366	G9833 v2.1		0	0	0	0	0	1	0	1	0	0	0	0	0	0	0	1	0	0	0	0	0	0	0	0	0	0	0	0	0	0	1	1	0	0	0	0	0	0	0	0	0	0	0	0	0	0
Phvul.004G078300	Chr04:13853316-13854575	G9833 v2.1		1	1	1	1	1	0	1	1	1	0	1	1	1	1	1	0	1	1	1	1	1	1	1	1	1	1	1	1	1	1	1	1	1	1	1	1	1	1	1	1	1	1	1	1	1	1
Phvul.004G086700	Chr04:14111766-14117624	G9833 v2.1		1	1	1	1	1	1	1	1	1	1	1	1	1	1	1	1	1	1	1	1	1	1	1	1	1	1	1	0	1	1	1	1	0	1	1	1	1	1	1	1	1	1	1	1	1	1
Phvul.004G012801	Chr04:1430069-1433227	G9833 v2.1		1	1	1	1	0	1	1	1	1	1	1	1	1	1	1	0	1	1	1	1	1	1	0	0	1	1	1	1	0	0	0	0	1	1	1	0	1	1	1	1	1	1	1	1	1	1
Phvul.004G012900	Chr04:1434735-1440120	G9833 v2.1		0	1	0	0	0	0	0	0	0	0	0	0	1	1	0	0	1	0	0	1	0	0	0	0	0	0	0	0	0	0	0	0	0	0	0	0	0	0	0	1	0	0	0	0	0	0
Phvul.004G002200	Chr04:144412-147525	G9833 v2.1		1	0	1	1	1	1	1	1	1	1	1	1	1	1	1	1	1	1	1	1	1	1	1	1	1	1	1	1	1	1	1	1	1	1	1	1	1	1	1	1	1	1	1	1	1	1
Phvul.004G013000	Chr04:1450903-1456425	G9833 v2.1		1	1	0	0	0	1	1	0	1	1	1	0	1	1	0	0	1	1	0	1	0	0	0	0	0	0	0	0	0	0	1	1	1	1	1	0	1	1	1	1	0	1	1	1	1	1
Phvul.004G013100	Chr04:1461865-1466462	G9833 v2.1		0	1	0	0	0	0	0	0	0	0	0	0	1	1	0	0	1	0	0	1	0	0	0	0	0	0	0	0	0	0	0	0	0	0	0	0	0	0	0	0	0	0	0	0	0	0
Phvul.004G013200	Chr04:1482045-1486960	G9833 v2.1		0	1	0	0	0	0	0	0	0	0	0	0	0	0	0	0	1	0	0	1	0	0	0	0	0	0	0	0	0	0	0	0	0	0	0	0	0	0	0	0	0	0	0	0	0	0
Phvul.004G013300	Chr04:1489645-1493416	G9833 v2.1		0	1	0	0	0	0	0	1	0	0	1	0	1	1	0	0	1	0	0	1	0	0	1	1	0	0	0	0	0	0	0	0	0	0	0	1	0	0	0	0	0	0	0	0	0	0
Phvul.004G013350	Chr04:1506401-1512428	G9833 v2.1		0	1	0	0	0	0	0	1	0	0	1	1	1	1	0	1	1	0	0	1	0	0	1	1	0	0	0	0	1	1	0	0	0	0	0	1	0	0	0	0	0	0	0	0	0	0
Phvul.004G002000	Chr04:152303-153453	G9833 v2.1		0	0	0	0	0	0	0	1	0	0	1	1	0	0	0	1	1	0	0	1	0	0	0	0	0	0	1	0	0	0	0	0	0	0	1	0	0	0	0	0	0	0	0	0	0	0
Phvul.004G013600	Chr04:1541722-1547914	G9833 v2.1		1	1	1	1	1	1	1	1	1	1	1	1	1	1	1	1	0	1	1	1	1	1	1	1	1	1	1	1	1	1	1	1	1	1	1	1	1	1	1	1	1	1	1	1	1	1
Phvul.004G096000	Chr04:15452940-15453353	G9833 v2.1		1	1	1	1	1	1	1	1	1	1	1	1	0	1	1	1	1	1	1	1	1	1	1	1	1	1	1	1	1	1	1	1	1	1	1	1	1	1	1	1	1	1	1	1	1	1
Phvul.004G096100	Chr04:15617068-15618379	G9833 v2.1		1	1	1	1	1	1	1	1	1	1	1	1	0	1	1	1	1	1	1	1	1	1	1	1	1	1	1	1	1	1	1	1	1	1	1	1	1	1	1	1	1	1	1	1	1	1
Phvul.004G096200	Chr04:15700870-15704262	G9833 v2.1		1	1	1	1	1	1	0	1	1	1	1	1	0	1	1	1	1	1	1	1	1	1	1	1	1	1	1	1	1	1	1	1	1	1	1	1	1	1	1	1	1	1	1	1	1	1
Phvul.004G096300	Chr04:15764099-15765344	G9833 v2.1		1	1	1	1	1	1	1	1	1	1	1	1	0	1	1	1	1	1	1	1	1	1	1	1	1	1	1	1	1	1	1	1	1	1	1	1	1	1	1	1	1	1	1	1	1	1
Phvul.004G014100	Chr04:1587289-1590156	G9833 v2.1		1	1	1	1	1	1	1	1	1	1	1	1	1	1	1	1	0	1	1	0	1	1	0	0	1	1	1	1	1	1	1	1	1	1	1	1	1	1	1	1	1	1	1	1	1	1
Phvul.004G014500	Chr04:1609805-1616040	G9833 v2.1		1	1	1	1	1	1	1	1	1	1	1	1	1	1	1	1	0	1	1	0	1	1	0	1	1	1	1	1	1	1	1	1	1	1	1	1	1	1	1	1	1	1	1	1	1	1
Phvul.004G014600	Chr04:1616741-1619348	G9833 v2.1		1	0	1	0	1	1	1	1	1	0	1	1	1	1	1	1	0	1	1	1	1	1	1	1	1	1	1	1	1	1	1	1	1	1	1	1	1	1	1	1	1	1	1	1	1	1
Phvul.004G014732	Chr04:1624174-1625104	G9833 v2.1		1	0	1	1	1	1	1	1	1	1	1	1	1	1	0	1	0	1	1	1	1	1	1	1	1	1	1	1	1	1	1	1	1	1	1	1	1	1	1	1	1	1	1	1	1	1
Phvul.004G097600	Chr04:16252196-16252627	G9833 v2.1		1	1	1	1	1	1	0	1	1	1	1	1	1	1	1	1	1	1	1	1	1	1	1	1	1	1	1	1	1	1	1	1	1	1	1	1	1	1	1	1	1	1	1	1	1	1
Phvul.004G097700	Chr04:16343398-16343613	G9833 v2.1		1	1	1	1	1	1	1	1	1	1	1	1	1	1	1	1	1	1	1	1	1	1	1	1	1	1	1	1	1	1	0	1	1	1	1	1	1	1	1	1	1	1	1	1	1	1
Phvul.004G014900	Chr04:1636927-1637452	G9833 v2.1		1	1	1	1	1	1	1	1	1	1	1	1	1	1	1	1	0	1	1	0	1	1	1	1	1	1	1	1	1	1	1	1	1	1	1	1	1	1	1	1	1	1	1	1	1	1
Phvul.004G097800	Chr04:16390530-16392466	G9833 v2.1		1	1	1	1	1	1	1	1	1	1	1	1	1	1	1	1	1	1	0	1	1	0	1	1	1	1	1	1	1	1	1	1	1	0	1	1	1	1	1	1	1	1	1	1	1	1
Phvul.004G097994	Chr04:16424089-16425398	G9833 v2.1		1	1	1	1	1	1	1	1	1	1	1	1	1	1	1	1	1	1	1	0	1	1	0	1	1	1	1	1	1	1	1	1	1	0	1	1	1	1	1	1	1	1	1	1	1	1
Phvul.004G015666	Chr04:1685084-1687198	G9833 v2.1		1	1	1	1	1	1	1	1	1	1	1	1	1	1	1	1	0	1	1	0	1	1	0	0	1	1	1	1	1	1	1	1	1	1	1	1	1	1	1	1	1	1	1	1	1	1
Phvul.004G015732	Chr04:1687342-1689053	G9833 v2.1		1	1	1	1	1	1	1	1	1	1	1	1	1	1	1	1	0	1	1	0	1	1	1	1	1	1	1	1	1	1	1	1	1	1	1	1	1	1	1	1	1	1	1	1	1	1
g29603	ctg150_segment0_pilon_pilon_pilon_603828_611307_G12:5782-7444	NRR		1	1	1	1	1	1	1	0	1	0	1	1	1	1	1	0	0	0	0	1	0	0	0	0	0	0	0	1	1	0	0	0	1	1	1	1	0	1	1	1	1	0	0	0	0	0
Phvul.004G088500	Chr04:16978867-16979816	G9833 v2.1		1	1	0	1	1	1	1	1	1	1	1	1	1	1	1	1	1	1	1	1	1	1	1	1	1	1	1	1	1	1	1	1	1	1	1	1	1	1	1	1	1	1	1	1	1	1
Phvul.004G015800	Chr04:1718700-1734046	G9833 v2.1		1	1	1	1	1	1	1	1	1	1	1	1	1	1	1	1	0	1	1	0	1	1	0	0	1	1	1	1	1	1	1	1	1	1	1	1	1	1	1	1	1	1	1	1	1	1
Phvul.004G015900	Chr04:1726367-1726954	G9833 v2.1		1	1	1	1	1	1	1	1	1	1	1	1	1	1	1	1	0	1	1	0	1	1	0	0	1	1	1	1	1	1	1	1	1	1	1	1	1	1	1	1	1	1	1	1	1	1
Phvul.004G016000	Chr04:1735410-1741124	G9833 v2.1		1	1	1	1	1	1	1	1	1	1	1	1	1	1	1	1	0	1	1	0	1	1	1	1	1	1	1	1	1	1	1	1	1	1	1	1	1	1	1	1	1	1	1	1	1	1
Phvul.004G016200	Chr04:1749778-1755565	G9833 v2.1		1	1	1	1	1	1	1	1	1	1	1	1	1	1	1	1	0	1	1	0	1	1	1	0	1	1	1	1	1	1	1	1	1	1	1	1	1	1	1	1	1	1	1	1	1	1
Phvul.004G016300	Chr04:1759056-1760529	G9833 v2.1		1	1	1	1	1	1	1	1	1	1	1	1	1	1	1	1	0	1	1	0	1	1	1	1	1	1	1	1	1	1	1	1	1	1	1	1	1	1	1	1	1	1	1	1	1	1
Phvul.004G016466	Chr04:1779848-1780799	G9833 v2.1		1	1	1	1	1	1	1	1	1	1	1	1	1	1	1	1	1	1	1	1	1	1	0	0	1	1	1	1	1	1	1	1	1	1	1	1	1	1	1	1	1	1	1	1	1	1
Phvul.004G016532	Chr04:1795047-1799504	G9833 v2.1		1	1	1	1	1	1	1	1	1	1	1	1	1	1	1	1	1	1	1	1	1	0	0	1	0	1	1	1	1	1	1	1	0	1	1	1	1	1	1	1	0	1	1	1	1	1
Phvul.004G016600	Chr04:1815378-1820596	G9833 v2.1		1	1	1	1	1	1	1	1	1	1	1	1	1	1	1	1	0	0	0	0	1	0	0	0	0	0	1	0	1	1	1	1	0	0	0	1	0	0	0	0	0	1	1	1	1	1
Phvul.004G017200	Chr04:1871389-1873147	G9833 v2.1		1	1	1	0	1	0	1	1	0	0	1	0	1	1	0	0	0	1	1	0	0	1	0	0	1	1	0	1	1	1	1	1	1	1	1	1	1	1	1	1	1	1	0	0	0	0
Phvul.004G017300	Chr04:1878844-1880098	G9833 v2.1		1	1	1	0	1	0	1	1	1	0	1	1	1	1	0	1	1	1	1	1	0	1	1	1	1	1	0	1	1	1	1	1	1	1	1	1	1	1	1	1	1	1	0	0	0	0
Phvul.004G011000	Chr04:1899660-1904865	G9833 v2.1		0	0	0	0	0	0	0	0	0	0	0	0	1	0	0	0	1	0	0	1	0	0	0	0	0	0	0	0	0	0	0	0	0	0	0	0	0	0	0	0	0	0	0	0	0	0
Phvul.004G011100	Chr04:1908660-1918334	G9833 v2.1		1	1	1	1	1	1	1	0	1	1	1	1	1	1	1	1	1	1	1	1	1	1	1	1	1	1	1	1	1	1	1	1	1	1	1	1	1	1	1	1	1	1	1	1	1	1
Phvul.004G011200	Chr04:1919514-1928267	G9833 v2.1		1	1	0	1	1	1	1	0	1	1	1	1	1	0	0	1	1	0	0	1	1	0	1	1	0	0	1	1	1	1	1	1	1	1	1	1	1	1	1	1	1	1	1	0	1	1
Phvul.004G080900	Chr04:19280048-19283367	G9833 v2.1		1	1	1	1	1	1	1	1	1	1	1	1	1	1	1	0	1	1	0	1	1	1	1	1	1	1	1	1	1	1	1	1	1	1	1	1	1	1	1	1	1	1	1	1	1	1
Phvul.004G011400	Chr04:1942183-1944366	G9833 v2.1		1	1	1	1	1	1	1	1	1	1	1	1	1	1	1	1	0	1	1	1	1	1	1	1	1	1	1	1	1	1	1	1	1	1	1	1	1	1	1	1	1	1	1	1	1	1
Phvul.004G081788	Chr04:19492398-19495210	G9833 v2.1		0	1	1	0	0	1	0	1	0	0	1	0	1	0	0	1	0	0	0	1	0	1	0	0	0	0	0	0	1	0	1	0	1	1	1	0	1	0	1	0	1	0	1	0	0	0
Phvul.004G081500	Chr04:19505996-19507894	G9833 v2.1		0	1	1	1	1	1	1	1	1	1	1	1	1	1	1	1	1	1	1	1	1	0	1	1	1	1	1	1	0	1	1	1	1	1	1	1	1	1	1	1	1	1	1	1	1	1
Phvul.004G081694	Chr04:19558019-19560811	G9833 v2.1		1	1	1	0	1	1	1	1	1	1	1	1	1	1	1	1	0	0	0	0	0	0	0	0	0	0	0	0	1	1	1	1	1	1	1	1	1	0	1	1	1	0	0	0	0	0
Phvul.004G081888	Chr04:19669596-19670423	G9833 v2.1		1	1	0	1	1	1	1	1	1	1	1	1	1	1	1	1	1	1	1	1	1	1	1	1	1	1	1	1	1	1	1	1	1	1	1	1	1	1	1	1	1	1	1	1	1	1
Phvul.004G081700	Chr04:19726197-19726862	G9833 v2.1		1	1	1	1	1	1	1	1	0	1	1	1	1	1	1	1	1	1	1	1	1	1	1	1	1	1	1	1	1	1	1	1	1	1	1	1	1	1	1	1	1	1	1	1	1	1
Phvul.004G082088	Chr04:19826114-19826941	G9833 v2.1		1	1	1	1	1	1	1	1	1	1	1	1	1	1	1	1	0	1	0	1	1	1	1	1	1	1	1	1	1	1	0	1	1	1	1	1	1	1	1	1	1	1	1	1	1	1
Phvul.004G011800	Chr04:1982817-1986694	G9833 v2.1		0	1	0	0	0	0	0	0	0	0	0	0	0	0	0	0	0	0	0	0	0	0	0	0	0	0	0	0	0	0	0	0	0	0	0	0	0	0	0	0	0	0	0	0	0	0
Phvul.004G012000	Chr04:2010123-2013813	G9833 v2.1		1	1	1	1	1	1	1	1	1	1	1	1	1	1	1	1	0	1	1	0	1	1	1	1	1	1	1	1	1	1	1	1	1	1	1	1	1	1	1	1	1	1	1	1	1	1
Phvul.004G084600	Chr04:20304661-20308569	G9833 v2.1		0	0	0	0	0	0	0	1	0	0	0	0	0	0	0	0	0	0	0	0	0	0	0	0	0	0	0	0	0	0	0	0	0	0	0	0	0	0	0	0	0	0	0	0	0	0
Phvul.004G084400	Chr04:20333850-20338565	G9833 v2.1		0	1	0	0	0	1	0	1	0	0	1	1	1	0	0	1	0	0	0	0	0	0	0	0	0	0	0	0	0	0	1	0	0	0	0	0	0	0	0	0	0	0	0	0	0	0
Phvul.004G012200	Chr04:2034262-2037019	G9833 v2.1		0	1	0	0	0	1	1	1	0	1	1	0	1	1	0	1	1	0	0	1	0	1	0	1	1	0	0	0	1	1	1	0	1	1	0	1	0	1	1	1	0	0	1	0	1	1
Phvul.004G084494	Chr04:20377583-20388738	G9833 v2.1		0	1	0	0	0	1	0	1	0	0	1	0	1	0	0	1	0	0	0	0	0	0	1	0	0	0	0	0	1	0	1	1	0	0	0	0	0	1	0	1	0	0	0	1	0	0
Phvul.004G012300	Chr04:2040864-2048272	G9833 v2.1		1	1	1	1	1	1	1	0	1	1	1	1	1	1	1	1	0	1	1	0	1	1	1	1	0	0	0	1	1	1	1	1	1	1	1	1	0	1	0	1	1	1	1	1	1	1
Phvul.004G085076	Chr04:20430427-20432314	G9833 v2.1		1	1	1	1	1	1	1	1	1	1	1	1	0	1	1	1	1	1	1	1	1	1	1	1	1	1	1	1	1	1	1	1	1	1	1	1	1	1	1	1	1	1	1	1	1	1
Phvul.004G017450	Chr04:2103896-2104261	G9833 v2.1		0	1	1	0	0	1	1	1	0	1	1	1	1	0	1	1	1	1	0	1	1	1	1	1	0	1	1	1	1	1	1	1	1	1	1	1	1	0	0	1	1	0	1	1	1	0
Phvul.004G084900	Chr04:21293574-21295540	G9833 v2.1		1	1	1	1	1	1	1	1	1	1	1	1	1	1	1	0	1	1	1	1	1	1	1	1	1	1	1	1	1	1	1	1	1	1	1	1	1	1	1	1	1	1	1	1	1	1
Phvul.004G017700	Chr04:2130947-2132008	G9833 v2.1		1	0	1	1	1	0	1	0	0	1	1	1	1	1	0	1	1	1	1	1	1	1	1	1	1	1	0	0	1	1	1	1	1	1	1	1	1	1	1	1	1	1	1	0	0	1
Phvul.004G017800	Chr04:2132303-2135513	G9833 v2.1		1	0	1	1	1	1	1	1	1	1	1	1	1	1	1	1	0	1	0	0	1	1	0	0	1	1	1	1	1	1	1	1	1	1	1	1	1	1	1	1	1	1	1	1	1	1
g32356	ctg307_segment0_pilon_pilon_pilon_52110_54759_G12:1272-2539	NRR		1	0	0	1	1	1	1	0	1	0	1	1	1	1	1	0	1	1	1	1	1	1	1	1	1	1	1	0	0	0	0	0	0	0	0	0	0	0	0	0	0	1	1	1	1	1
Phvul.004G018200	Chr04:2172108-2177255	G9833 v2.1		0	0	0	0	0	1	0	0	0	0	1	0	1	0	0	0	0	0	0	0	0	0	1	1	0	0	0	0	0	0	1	0	0	0	0	0	1	0	0	1	0	0	0	0	0	0
Phvul.004G018300	Chr04:2181808-2182485	G9833 v2.1		1	1	1	1	1	1	1	1	1	1	1	1	1	1	1	1	1	1	1	1	1	1	1	1	1	1	1	1	1	1	1	1	1	1	1	1	1	0	1	1	1	1	1	1	1	1
g39996	ptg000042l_162971_166694_BAT93:1-2379	NRR		0	0	0	0	0	0	0	0	0	0	1	0	0	0	0	0	1	0	0	1	0	0	0	0	0	0	0	0	1	1	0	0	0	0	0	1	0	0	0	0	0	0	0	0	0	0
Phvul.004G085300	Chr04:21906172-21907761	G9833 v2.1		0	1	0	0	0	0	0	1	0	0	1	0	1	0	0	0	0	0	0	0	0	0	0	0	0	0	0	0	0	0	0	0	0	0	0	0	0	0	0	0	0	0	0	0	0	0
Phvul.004G001600	Chr04:21954-22754	G9833 v2.1		1	1	1	1	1	1	1	1	1	1	1	1	1	1	1	1	1	1	1	1	1	1	1	1	1	1	1	1	1	1	0	1	1	1	1	1	1	1	1	1	1	1	1	1	1	1
Phvul.004G018600	Chr04:2203032-2206510	G9833 v2.1		1	1	1	1	1	1	1	1	1	1	1	1	1	1	1	1	0	1	1	1	1	1	1	1	1	1	1	1	1	1	1	1	1	1	1	1	1	1	1	1	1	1	1	1	1	1
Phvul.004G018700	Chr04:2211834-2214750	G9833 v2.1		1	0	1	1	1	1	1	0	1	1	1	1	1	1	1	1	1	1	1	1	0	0	1	1	1	1	1	1	1	1	1	1	1	1	1	1	1	1	1	1	1	1	1	1	1	1
Phvul.004G003300	Chr04:221518-222031	G9833 v2.1		1	1	1	1	1	1	1	1	1	1	1	1	1	1	1	1	1	1	1	1	1	1	1	1	1	1	0	1	1	1	1	1	1	1	1	1	1	1	1	1	1	1	1	1	1	1
Phvul.004G093200	Chr04:22281504-22282498	G9833 v2.1		1	1	0	0	1	1	1	1	1	1	1	1	1	1	1	1	1	1	1	1	1	1	1	1	1	1	1	1	1	1	1	1	1	1	1	0	1	1	1	1	1	1	1	1	1	1
Phvul.004G093000	Chr04:22455341-22456858	G9833 v2.1		1	0	1	1	1	1	1	1	1	0	1	1	1	0	1	1	1	1	1	1	1	1	1	1	1	1	1	1	1	1	1	1	1	1	1	1	1	1	1	1	1	1	1	1	1	1
Phvul.004G093194	Chr04:22507271-22508255	G9833 v2.1		1	1	1	1	1	1	1	1	1	1	1	1	1	1	1	1	1	1	1	1	1	1	1	1	1	1	1	1	1	1	1	0	0	0	1	1	0	1	1	1	1	1	1	1	1	1
Phvul.004G089500	Chr04:22814802-22815502	G9833 v2.1		1	1	1	1	1	1	1	1	1	1	1	1	0	1	1	1	1	1	1	1	1	1	1	1	1	1	1	1	1	1	1	1	1	1	1	1	1	1	1	1	1	1	1	1	1	1
Phvul.004G092800	Chr04:23071854-23076541	G9833 v2.1		1	1	1	1	1	1	1	1	1	0	1	1	1	1	1	1	1	1	1	1	1	1	1	1	1	1	1	1	1	1	1	1	1	1	1	1	1	1	1	1	1	1	1	1	1	1
Phvul.004G092182	Chr04:23221844-23222790	G9833 v2.1		1	1	1	1	1	1	1	1	1	1	1	1	1	1	1	1	1	1	1	1	1	1	1	1	1	1	1	1	1	1	1	1	1	1	1	0	1	1	1	1	1	1	1	1	1	1
Phvul.004G019800	Chr04:2331722-2334844	G9833 v2.1		1	1	1	1	1	1	1	1	1	1	1	1	1	1	1	1	1	1	1	1	1	1	0	1	1	1	1	1	1	1	1	1	1	1	1	1	1	1	1	1	1	1	1	1	1	1
Phvul.004G092694	Chr04:23386909-23387528	G9833 v2.1		1	1	1	1	1	0	1	1	1	1	1	1	1	0	1	1	1	1	1	1	1	1	1	1	1	1	1	1	1	1	1	1	1	1	1	1	1	1	1	1	1	1	1	1	1	1
Phvul.004G003600	Chr04:234798-235274	G9833 v2.1		1	1	1	1	1	0	1	1	1	1	1	1	1	1	1	1	1	0	1	1	0	1	1	0	0	0	1	1	1	1	1	1	0	0	1	0	1	0	1	0	1	0	1	0	0	1
Phvul.004G020300	Chr04:2385738-2387529	G9833 v2.1		1	1	1	0	1	0	1	0	1	1	1	1	1	1	0	1	1	1	1	1	0	1	0	0	1	1	0	1	1	1	1	1	1	1	1	1	1	1	1	1	1	0	0	0	0	0
Phvul.004G003700	Chr04:238941-239219	G9833 v2.1		1	1	1	0	0	1	0	1	1	0	1	1	1	0	1	1	1	1	1	1	1	1	1	1	1	1	1	0	1	1	1	0	1	0	0	1	0	0	1	1	1	1	0	0	0	0
Phvul.004G003800	Chr04:240790-241227	G9833 v2.1		0	1	0	0	0	0	0	1	0	0	0	0	0	0	0	0	1	0	0	1	0	0	0	0	0	0	0	0	0	0	0	0	0	0	0	0	0	0	0	0	0	0	0	0	0	0
Phvul.004G003900	Chr04:242380-242856	G9833 v2.1		1	1	1	1	1	1	1	1	1	1	1	1	1	1	1	1	1	0	0	1	1	1	1	1	1	1	1	1	1	1	1	1	1	1	1	0	1	1	1	0	1	1	1	1	1	1
g32256	ctg22_segment0_pilon_pilon_pilon_13140062_13156283_G12:908-3404	NRR		0	0	0	0	0	0	0	0	0	0	1	0	0	0	0	0	1	0	0	1	0	0	0	1	0	0	0	0	0	0	0	0	0	0	0	0	0	0	0	0	0	0	0	0	0	0
g32257	ctg22_segment0_pilon_pilon_pilon_13140062_13156283_G12:6889-7758	NRR		0	1	0	0	0	0	1	1	0	0	1	1	0	0	0	1	1	0	0	0	0	0	1	1	0	0	0	0	1	1	1	1	0	0	0	1	0	0	0	0	0	0	0	0	0	0
g32258	ctg22_segment0_pilon_pilon_pilon_13140062_13156283_G12:14807-16085	NRR		0	0	0	0	1	1	1	0	0	0	1	0	0	0	0	0	0	0	0	0	0	0	0	0	0	0	0	0	1	0	1	0	0	0	0	0	0	0	0	0	0	1	0	0	0	0
g41142	ptg000048l_3406692_3425676_BAT93:1-1405	NRR		1	0	0	0	0	0	1	1	0	1	1	1	0	0	0	1	1	0	0	1	0	0	1	1	0	0	0	0	1	1	1	1	0	0	0	0	0	0	0	0	0	1	0	0	1	0
g41143	ptg000048l_3406692_3425676_BAT93:6817-7686	NRR		0	0	0	0	0	0	0	1	0	0	1	1	0	0	0	0	1	0	0	1	0	0	1	1	0	0	0	0	0	0	1	1	0	0	0	0	0	0	0	0	0	0	0	0	0	0
g41144	ptg000048l_3406692_3425676_BAT93:15575-18078	NRR		0	0	0	0	0	0	0	1	0	0	1	0	0	0	0	0	1	0	0	1	0	0	1	1	0	0	0	0	0	0	0	0	0	0	0	0	0	0	0	0	0	0	0	0	0	0
g43502	ptg000028l_14727467_14741409_Jalo:1424-3880	NRR		1	1	1	1	1	1	1	1	0	1	1	1	0	1	0	1	1	0	0	1	0	0	1	0	0	0	0	0	1	1	0	1	0	0	0	1	0	0	0	0	0	1	1	1	1	1
g43503	ptg000028l_14727467_14741409_Jalo:7399-8274	NRR		1	1	1	1	1	1	0	1	0	1	0	0	0	1	0	1	0	0	0	0	0	0	0	0	0	0	0	0	0	0	0	0	0	0	0	0	0	0	0	0	0	1	1	1	1	1
Phvul.004G021100	Chr04:2459966-2462674	G9833 v2.1		1	1	1	1	1	1	1	1	1	1	1	1	1	1	1	1	0	1	1	0	1	1	0	0	1	1	1	1	1	1	1	1	1	1	1	1	1	1	1	1	1	1	1	1	1	1
Phvul.004G021200	Chr04:2465903-2467865	G9833 v2.1		0	1	1	1	1	1	1	1	1	1	1	1	1	1	1	1	1	0	0	1	0	0	1	1	1	0	1	1	1	1	1	1	1	1	1	1	1	1	1	1	1	1	1	1	1	1
Phvul.004G004000	Chr04:246710-247150	G9833 v2.1		1	1	1	1	1	1	1	1	1	1	1	1	1	1	1	1	1	1	1	1	1	1	1	1	1	1	0	1	1	1	1	1	1	1	1	1	1	1	1	1	1	1	1	1	1	1
Phvul.004G021500	Chr04:2488480-2491886	G9833 v2.1		1	1	1	1	1	1	0	1	1	1	1	1	1	1	1	1	1	1	1	1	1	1	1	1	1	1	1	1	1	1	1	1	1	1	1	1	1	1	1	1	1	1	1	1	1	1
Phvul.004G021600	Chr04:2495240-2497544	G9833 v2.1		1	1	1	1	1	1	0	1	1	1	1	1	1	1	1	1	0	1	1	0	1	1	0	0	1	1	1	1	1	1	1	1	1	1	1	1	1	1	1	1	1	0	1	0	1	0
Phvul.004G021700	Chr04:2503351-2505988	G9833 v2.1		1	1	1	1	1	1	0	1	1	1	1	1	1	1	1	1	1	1	1	1	1	1	1	1	1	1	1	1	1	1	1	1	1	1	1	1	1	1	1	1	1	1	1	1	1	1
Phvul.004G021900	Chr04:2515857-2518683	G9833 v2.1		1	1	1	1	1	1	1	1	0	1	1	0	0	1	1	1	1	1	1	1	1	1	1	1	1	1	1	1	0	0	0	0	1	1	1	1	1	1	1	1	1	1	1	1	1	1
Phvul.004G090700	Chr04:25237935-25242926	G9833 v2.1		1	1	1	1	1	1	1	1	1	1	1	1	1	0	1	1	1	1	1	1	1	1	1	1	1	1	1	1	1	1	1	1	1	1	1	1	1	1	1	1	1	1	1	1	1	1
Phvul.004G022000	Chr04:2528498-2531156	G9833 v2.1		1	1	1	1	1	1	1	1	0	1	1	0	0	1	1	1	1	1	1	1	1	1	1	1	1	1	1	0	0	0	0	0	1	1	1	1	1	1	1	1	1	1	1	1	1	1
Phvul.004G004200	Chr04:253599-253949	G9833 v2.1		1	1	1	1	1	1	1	1	1	1	1	1	1	1	1	1	1	1	0	1	1	1	1	1	1	1	1	1	1	1	0	1	1	1	1	1	1	1	1	1	1	1	1	0	0	1
Phvul.004G004400	Chr04:257234-257509	G9833 v2.1		0	1	0	0	0	0	0	1	0	0	1	0	0	0	0	0	1	0	0	1	0	0	0	0	0	0	0	0	0	0	0	0	0	0	0	0	0	0	0	0	0	0	0	0	0	0
Phvul.004G004500	Chr04:259755-260180	G9833 v2.1		1	1	1	1	1	1	1	1	1	1	1	1	1	1	1	1	1	1	1	1	1	1	1	1	1	1	0	1	1	1	1	1	1	1	1	1	1	1	1	1	1	1	1	1	1	1
Phvul.004G095400	Chr04:26024033-26027620	G9833 v2.1		1	1	1	1	1	1	1	1	1	1	1	1	1	1	1	1	1	1	1	1	1	1	1	1	1	1	1	1	1	1	0	1	1	1	1	1	1	1	1	1	1	1	1	1	1	1
Phvul.004G004700	Chr04:264422-266954	G9833 v2.1		1	1	1	1	1	1	1	1	1	1	1	1	1	1	1	1	1	1	1	1	1	1	1	1	1	1	0	1	1	1	1	1	1	1	1	1	1	1	1	1	1	1	1	1	1	1
Phvul.004G023132	Chr04:2650305-2656361	G9833 v2.1		0	0	0	0	0	0	0	0	0	0	1	1	1	0	0	1	1	0	0	1	0	0	0	0	0	0	0	0	1	1	1	1	0	0	1	1	0	0	0	1	1	0	0	0	0	0
Phvul.004G094094	Chr04:27042572-27048091	G9833 v2.1		1	1	1	1	1	1	1	1	1	1	1	1	0	1	1	1	1	1	1	1	1	1	1	1	1	1	1	1	1	1	1	1	1	1	1	1	1	1	1	1	1	1	1	1	1	1
Phvul.004G023500	Chr04:2714877-2724701	G9833 v2.1		1	0	1	1	1	1	1	0	1	1	1	1	1	1	1	1	1	1	1	1	1	0	1	1	1	1	0	1	1	1	1	1	1	1	1	1	1	1	1	1	1	1	1	1	1	1
Phvul.004G084800	Chr04:27208340-27209731	G9833 v2.1		1	1	1	1	1	1	1	1	1	1	1	1	1	1	1	1	1	1	1	1	1	0	1	1	0	1	1	1	1	1	1	1	1	1	1	1	1	1	1	1	1	1	1	1	1	1
Phvul.004G023600	Chr04:2726615-2727881	G9833 v2.1		1	1	1	1	1	1	1	1	1	1	1	1	1	1	1	1	0	1	1	0	1	1	1	1	1	1	1	1	1	1	1	1	1	1	1	1	1	1	1	1	1	1	1	1	1	1
Phvul.004G023900	Chr04:2749650-2754662	G9833 v2.1		1	1	1	1	1	1	1	1	1	1	1	1	1	1	1	1	0	1	1	1	1	1	1	1	1	1	1	1	1	1	1	1	1	1	1	1	1	1	1	1	1	1	1	1	1	1
Phvul.004G025200	Chr04:2835467-2836027	G9833 v2.1		0	1	0	1	1	0	1	1	0	1	1	1	1	0	1	1	1	1	1	1	1	1	1	1	1	1	1	1	1	1	1	1	1	1	1	1	1	1	1	1	1	1	1	1	1	1
Phvul.004G025300	Chr04:2841481-2844071	G9833 v2.1		0	1	0	0	1	1	1	1	1	0	1	1	1	1	0	1	1	0	0	1	0	0	0	0	0	0	0	0	1	1	1	1	0	0	0	1	0	0	0	0	0	1	1	1	1	1
Phvul.004G025900	Chr04:2915612-2916118	G9833 v2.1		1	1	1	1	1	1	1	1	1	1	1	1	1	1	1	1	1	1	1	0	1	1	1	1	1	1	1	1	1	1	1	1	1	1	1	1	1	1	1	1	1	1	1	1	1	1
Phvul.004G085694	Chr04:29457315-29459709	G9833 v2.1		1	1	1	1	1	1	1	1	1	1	1	1	0	1	1	1	1	1	1	1	1	1	1	1	1	1	1	1	1	1	1	1	1	1	1	1	1	1	1	1	1	1	1	1	1	1
Phvul.004G097900	Chr04:30016991-30017440	G9833 v2.1		1	1	0	1	1	1	1	1	1	1	1	1	1	1	1	0	1	1	1	1	1	1	1	1	1	1	1	1	1	1	1	1	1	1	1	1	1	1	1	1	1	0	0	0	0	0
Phvul.004G098700	Chr04:30351809-30352228	G9833 v2.1		1	1	1	1	1	1	1	1	1	1	1	1	1	1	1	1	1	1	1	1	1	1	1	1	1	1	1	1	1	1	0	1	1	1	1	1	1	1	1	1	1	1	1	1	1	1
Phvul.004G099100	Chr04:30526831-30530782	G9833 v2.1		1	1	1	1	1	1	1	1	1	1	1	1	0	1	1	1	1	1	1	1	1	1	1	1	1	1	1	1	1	1	1	1	1	1	1	1	1	1	1	1	1	1	1	1	1	1
Phvul.004G099200	Chr04:30713562-30713936	G9833 v2.1		1	1	1	1	1	1	1	1	1	1	1	1	1	1	1	1	1	1	1	1	1	1	1	1	1	1	1	1	1	1	1	1	1	1	1	1	1	1	1	1	1	0	0	0	0	0
Phvul.004G099300	Chr04:30768823-30772357	G9833 v2.1		1	1	1	1	1	1	1	1	1	1	1	1	0	1	1	1	1	1	1	1	1	1	1	1	1	1	1	1	1	1	1	1	1	1	1	1	1	1	1	1	1	1	1	1	1	1
Phvul.004G099400	Chr04:30786229-30788822	G9833 v2.1		1	1	1	1	1	1	1	1	1	1	1	1	0	1	1	1	1	1	1	1	1	1	1	1	1	1	1	1	1	1	1	1	1	1	1	1	1	1	1	1	1	1	1	1	1	1
Phvul.004G099600	Chr04:30889271-30890038	G9833 v2.1		1	1	1	1	1	1	1	1	1	1	1	1	0	1	1	1	1	1	1	1	1	1	1	1	1	1	1	1	1	1	1	1	1	1	1	1	1	1	1	1	1	1	1	1	1	1
Phvul.004G105501	Chr04:31450019-31456746	G9833 v2.1		1	1	1	1	1	1	1	1	1	0	1	1	1	1	1	1	1	1	1	1	1	1	1	1	1	1	1	1	1	1	1	1	1	1	1	1	1	1	1	1	1	1	1	1	1	1
Phvul.004G001300	Chr04:31966-35533	G9833 v2.1		1	0	1	1	1	1	1	1	1	1	1	1	1	1	1	1	1	1	1	1	1	1	1	1	1	0	1	1	1	1	1	1	1	1	1	1	1	1	1	1	1	1	1	1	1	1
Phvul.004G102200	Chr04:32017022-32017372	G9833 v2.1		1	1	1	1	1	1	1	1	1	1	1	1	1	1	1	0	1	1	1	1	1	1	1	1	1	1	1	1	1	1	1	1	1	1	1	1	1	1	1	1	1	1	1	1	1	1
Phvul.004G028200	Chr04:3262278-3267905	G9833 v2.1		1	1	1	1	1	1	1	1	1	1	1	1	1	1	1	1	0	1	1	0	1	1	1	1	1	1	1	1	1	1	1	1	1	1	1	1	1	1	1	1	1	1	1	1	1	1
Phvul.004G104000	Chr04:32754727-32756047	G9833 v2.1		1	1	1	1	1	1	1	1	1	1	1	1	0	1	1	1	1	1	1	1	1	1	1	1	1	1	1	1	1	1	1	1	1	1	1	1	1	1	1	1	1	1	1	1	1	1
Phvul.004G103800	Chr04:32966903-32969342	G9833 v2.1		1	1	1	0	1	1	1	1	1	1	1	1	1	1	1	1	1	1	1	1	1	1	1	1	1	1	1	1	1	1	1	1	1	1	1	1	1	1	1	1	1	1	1	1	1	1
Phvul.004G103500	Chr04:33261802-33262730	G9833 v2.1		1	1	1	1	1	1	1	1	1	1	1	1	0	1	1	1	1	1	1	1	1	1	1	1	1	1	1	1	1	1	1	1	1	1	1	1	1	1	1	1	1	1	1	1	1	1
Phvul.004G103400	Chr04:33312113-33313585	G9833 v2.1		1	1	1	1	1	1	1	1	1	1	1	1	0	1	1	1	1	1	1	1	1	1	1	1	1	1	1	1	1	1	1	1	1	1	1	1	1	1	1	1	1	1	1	1	1	1
Phvul.004G005500	Chr04:335523-336047	G9833 v2.1		0	0	0	1	1	1	1	1	1	1	1	1	0	0	1	1	1	0	0	1	0	0	0	0	0	0	0	1	1	1	0	1	1	0	1	1	0	0	0	0	1	0	0	1	0	0
Phvul.004G099900	Chr04:33661914-33665612	G9833 v2.1		1	1	1	1	1	1	1	1	1	1	1	1	0	1	1	1	1	1	1	1	1	1	1	1	1	1	1	1	1	1	1	1	1	1	1	1	1	1	1	1	1	1	1	1	1	1
Phvul.004G100000	Chr04:33687765-33691079	G9833 v2.1		1	1	1	1	1	1	0	1	1	1	1	1	0	1	1	1	1	1	1	1	1	1	1	1	1	1	1	1	1	1	1	1	1	1	1	1	1	1	1	1	1	1	1	1	1	1
Phvul.004G100800	Chr04:33953256-33959490	G9833 v2.1		1	1	1	1	1	1	1	0	1	1	1	1	1	1	1	1	1	1	1	1	1	1	1	1	1	1	1	1	1	1	1	1	1	1	1	1	1	1	1	1	1	1	1	1	1	1
Phvul.004G028700	Chr04:3404826-3406428	G9833 v2.1		1	1	1	1	1	1	1	1	1	1	1	1	1	1	1	1	1	1	1	0	1	1	1	1	1	1	1	1	1	1	1	1	1	1	1	1	1	1	1	1	1	1	1	1	1	1
Phvul.004G101100	Chr04:34156808-34157191	G9833 v2.1		1	1	1	1	0	1	1	1	1	1	1	1	1	1	1	1	1	1	1	1	1	1	1	1	1	1	1	1	1	1	1	1	1	1	1	1	1	1	1	1	1	1	1	1	1	1
Phvul.004G028800	Chr04:3430675-3433129	G9833 v2.1		1	1	1	1	1	1	1	1	1	1	1	1	1	1	1	1	0	1	1	1	1	1	1	1	1	1	1	1	1	1	1	1	1	1	1	1	1	1	1	1	1	1	1	1	1	1
Phvul.004G101600	Chr04:34507574-34509018	G9833 v2.1		1	1	1	1	1	1	1	1	1	1	1	1	1	1	1	1	1	1	1	1	1	1	1	1	1	1	1	1	1	1	0	1	1	1	1	0	1	1	1	1	1	1	1	1	1	1
Phvul.004G005600	Chr04:345784-350309	G9833 v2.1		0	0	1	1	1	1	1	1	1	0	1	0	1	1	1	0	1	0	0	1	0	0	1	0	0	0	0	0	0	1	1	0	0	0	1	1	0	0	0	0	1	0	1	1	0	0
g29456	ctg72_segment0_pilon_pilon_pilon_1831014_1848651_MIDAS:1-2338	NRR		0	0	0	0	0	0	0	1	0	0	1	0	1	0	0	0	0	0	0	0	0	0	0	0	0	0	0	0	0	0	0	0	0	0	0	0	0	0	0	0	0	0	0	0	0	0
g32357	ctg30_segment0_pilon_pilon_pilon_133560_151163_G12:960-4356	NRR		0	0	0	0	0	1	0	1	0	0	1	0	0	0	0	0	0	0	0	0	0	0	0	0	0	0	0	0	0	0	0	0	0	0	0	0	0	0	0	0	0	0	0	0	0	0
Phvul.004G029600	Chr04:3507345-3510240	G9833 v2.1		1	1	1	1	1	1	0	1	1	1	1	1	1	1	1	1	1	1	1	1	1	1	1	1	1	1	1	1	1	1	1	1	1	1	1	1	1	1	1	1	1	1	1	1	1	1
Phvul.004G029700	Chr04:3516222-3520449	G9833 v2.1		1	1	1	1	1	1	0	1	1	1	1	1	1	1	1	1	0	1	1	0	1	1	1	1	1	1	1	1	1	1	1	1	1	1	1	1	1	1	1	1	1	1	1	1	1	1
g35923	ptg000013l_7800276_7804431_BAT93:267-976	NRR		0	1	0	0	0	0	0	1	0	0	1	0	1	0	0	0	0	0	0	0	0	0	1	1	0	0	0	0	0	0	0	0	0	0	0	0	0	1	0	0	0	0	0	0	0	0
Phvul.004G030600	Chr04:3644957-3646201	G9833 v2.1		1	1	1	1	1	1	1	0	1	1	1	1	1	1	1	1	1	1	1	1	1	1	1	1	1	1	1	1	1	1	1	1	1	1	1	1	1	1	1	1	1	1	1	1	1	1
Phvul.004G102300	Chr04:36626117-36626479	G9833 v2.1		1	1	0	0	0	0	1	1	1	1	1	1	1	1	0	1	1	1	1	1	1	1	1	1	1	1	1	1	1	1	1	1	1	1	1	1	1	1	1	1	1	1	1	1	1	1
Phvul.004G102400	Chr04:36769776-36770252	G9833 v2.1		1	1	0	0	0	0	1	1	1	1	1	1	1	1	0	1	1	1	1	1	1	1	1	1	1	1	1	1	1	1	1	1	1	1	1	1	1	1	1	1	1	1	1	1	1	1
Phvul.004G005700	Chr04:368531-370087	G9833 v2.1		1	1	1	1	1	1	1	1	1	1	1	1	1	1	1	1	0	1	1	0	1	1	1	1	1	1	1	1	1	1	1	1	1	1	1	1	1	1	1	1	1	1	1	1	1	1
Phvul.004G102500	Chr04:36916648-36917097	G9833 v2.1		1	1	1	1	1	1	1	1	0	1	1	0	1	1	1	1	1	1	1	1	1	1	1	1	1	1	1	1	1	1	1	1	1	1	1	1	1	1	1	1	1	1	1	1	1	1
Phvul.004G105200	Chr04:37196928-37197454	G9833 v2.1		1	1	1	1	1	1	1	1	1	1	1	1	0	1	1	0	1	1	1	1	1	1	1	1	1	1	1	0	1	1	1	0	0	0	0	1	0	0	0	0	0	1	1	1	1	1
Phvul.004G105300	Chr04:37198162-37199271	G9833 v2.1		1	1	1	1	1	1	1	1	1	1	1	1	0	1	1	1	1	1	1	1	1	1	1	1	1	1	1	0	1	1	1	0	0	0	0	1	0	0	0	0	0	1	1	1	1	1
g32252	ctg22_segment0_pilon_pilon_pilon_11801179_11808279_G12:26-544	NRR		0	1	0	0	0	0	0	0	0	0	1	0	1	0	0	0	0	0	0	0	0	0	0	0	0	0	0	0	0	0	1	0	0	0	0	0	0	1	0	0	0	0	0	1	0	0
g32253	ctg22_segment0_pilon_pilon_pilon_11801179_11808279_G12:2869-4362	NRR		0	1	0	0	1	0	1	0	1	1	1	1	1	0	0	1	0	0	0	0	0	0	0	0	0	0	0	1	0	0	0	0	0	0	0	1	0	1	1	0	0	0	0	0	0	0
Phvul.004G031100	Chr04:3738454-3740846	G9833 v2.1		1	1	1	1	1	1	1	1	1	0	1	1	1	1	1	1	1	1	1	1	1	1	1	1	1	1	1	1	1	1	1	1	1	1	1	1	1	1	1	1	1	1	1	1	1	1
Phvul.004G107900	Chr04:37577691-37588662	G9833 v2.1		1	0	1	1	1	1	1	1	1	1	1	1	1	1	1	1	1	1	1	1	1	1	1	1	1	0	1	1	1	1	1	1	1	1	1	1	1	1	1	1	1	1	1	1	1	1
Phvul.004G108100	Chr04:37630179-37630841	G9833 v2.1		1	1	1	1	1	1	1	1	1	1	1	1	1	1	1	0	1	1	1	1	1	1	1	1	1	1	1	1	1	1	0	1	1	1	1	1	1	1	1	1	1	1	1	1	1	1
Phvul.004G108700	Chr04:37770225-37770575	G9833 v2.1		1	1	1	1	1	1	1	1	1	1	1	1	1	1	1	1	1	0	0	0	1	1	1	1	1	1	1	1	1	1	1	1	1	1	1	1	0	1	1	1	1	1	1	1	1	1
Phvul.004G109200	Chr04:37979922-37980201	G9833 v2.1		1	1	1	1	1	1	1	1	1	1	1	1	1	1	1	1	1	1	1	1	1	1	1	1	1	1	1	1	1	1	0	1	1	1	1	1	1	1	1	1	1	1	1	1	1	1
Phvul.004G005900	Chr04:380970-382499	G9833 v2.1		1	1	1	0	1	1	1	1	1	1	1	1	1	1	1	1	0	1	1	0	1	1	1	1	1	1	1	1	1	1	1	1	1	1	1	1	1	1	1	1	1	1	1	1	1	1
Phvul.004G110100	Chr04:38329799-38330215	G9833 v2.1		0	0	0	0	0	0	0	1	0	0	0	0	1	0	0	0	0	0	0	0	0	0	0	0	0	0	0	0	0	0	0	0	1	0	0	0	0	0	0	0	1	0	0	0	0	0
Phvul.004G001100	Chr04:38530-40056	G9833 v2.1		1	0	1	1	1	1	0	1	1	1	0	1	1	1	1	0	1	1	0	1	0	0	0	1	0	1	1	0	1	1	0	0	1	0	0	0	0	1	1	1	1	1	1	0	1	1
Phvul.004G110900	Chr04:38537913-38538354	G9833 v2.1		1	1	1	1	1	1	1	1	1	1	0	1	1	1	1	1	1	1	1	1	1	1	1	1	1	1	1	1	1	1	1	1	1	1	1	1	1	1	1	1	1	1	1	1	1	1
Phvul.004G006000	Chr04:386618-394940	G9833 v2.1		1	1	1	1	0	0	1	1	1	1	1	0	1	1	0	0	0	0	0	0	0	0	0	0	0	0	0	1	0	0	1	1	1	1	1	0	1	1	1	1	1	1	1	1	0	0
Phvul.004G111800	Chr04:38846274-38846696	G9833 v2.1		1	1	1	1	1	1	1	1	1	1	1	1	1	1	1	1	1	0	0	1	1	1	1	1	1	1	1	1	1	0	0	1	0	1	1	0	1	1	1	1	1	1	0	1	1	0
Phvul.004G112200	Chr04:38898780-38901878	G9833 v2.1		0	0	0	0	0	1	1	1	1	0	0	0	1	0	0	1	0	0	0	0	0	0	0	0	0	0	0	0	0	0	1	1	0	1	0	0	0	0	0	1	0	0	0	0	0	1
Phvul.004G112501	Chr04:38944565-38969850	G9833 v2.1		1	1	1	1	1	1	1	1	1	1	1	1	1	1	1	1	1	1	1	1	1	1	1	1	1	1	1	1	1	0	1	1	1	1	1	0	1	1	1	1	1	1	1	1	1	1
Phvul.004G112600	Chr04:38988176-38988454	G9833 v2.1		1	1	1	1	1	1	1	1	1	1	1	1	1	1	1	1	1	1	1	1	1	1	1	1	1	1	1	1	1	0	1	1	1	1	1	0	1	1	1	1	1	1	1	1	1	1
Phvul.004G112700	Chr04:39012396-39030784	G9833 v2.1		0	0	0	0	1	1	1	1	0	0	0	0	1	0	0	1	0	0	0	0	0	0	0	0	0	0	0	1	1	0	1	1	0	0	1	0	1	1	1	0	1	0	1	1	0	0
Phvul.004G006050	Chr04:394161-395837	G9833 v2.1		1	1	1	1	0	0	1	1	1	1	1	0	1	1	0	0	0	0	0	1	0	0	0	0	0	0	0	1	0	0	0	1	1	1	1	0	1	1	1	1	1	1	1	1	0	0
Phvul.004G114400	Chr04:39622134-39624989	G9833 v2.1		0	0	0	0	0	0	0	1	0	0	1	0	0	0	0	0	0	0	0	0	0	0	0	0	0	0	0	0	0	0	0	0	0	0	0	0	0	0	0	0	0	0	0	0	0	0
Phvul.004G114500	Chr04:39662807-39663148	G9833 v2.1		1	1	1	1	1	0	1	1	1	1	1	0	0	1	1	0	1	1	1	1	1	1	1	1	1	1	1	1	0	0	1	1	1	1	1	0	1	1	1	1	1	1	1	1	1	1
Phvul.004G114700	Chr04:39678596-39681553	G9833 v2.1		0	0	0	0	0	1	1	1	0	0	1	1	1	0	0	0	1	0	0	0	0	0	0	1	0	0	0	0	0	1	1	0	0	0	0	0	0	0	0	0	1	1	1	1	1	1
Phvul.004G114800	Chr04:39697982-39699957	G9833 v2.1		1	0	0	1	1	1	0	1	1	1	1	1	1	1	1	1	1	1	1	1	0	0	1	1	1	1	0	0	1	1	1	1	1	1	1	1	1	1	1	1	1	1	1	1	1	1
Phvul.004G114900	Chr04:39705233-39706334	G9833 v2.1		0	0	1	0	0	1	1	1	0	1	1	1	1	0	0	0	0	1	0	0	0	0	0	0	0	0	0	0	0	0	1	0	0	0	0	0	0	0	1	1	0	0	1	1	0	0
Phvul.004G115000	Chr04:39729753-39731136	G9833 v2.1		0	0	0	0	0	0	0	1	1	0	1	0	0	0	0	0	0	0	0	0	0	0	0	0	0	0	0	0	0	0	0	0	0	0	0	0	0	0	0	0	0	0	0	0	0	0
Phvul.004G115100	Chr04:39731138-39733508	G9833 v2.1		1	0	1	1	1	1	1	1	1	0	1	0	0	1	1	0	1	1	1	1	1	1	1	1	1	1	1	1	0	0	1	1	1	1	0	0	1	1	1	1	1	1	1	1	1	1
Phvul.004G115200	Chr04:39770871-39773213	G9833 v2.1		0	0	0	0	0	0	0	1	0	0	1	0	0	0	0	0	0	0	0	0	0	0	0	0	0	0	0	0	0	0	0	0	0	0	0	0	0	0	0	0	0	0	0	0	0	0
Phvul.004G115300	Chr04:39835618-39840026	G9833 v2.1		0	0	0	0	0	0	0	1	0	0	1	0	0	0	0	0	0	0	0	0	0	0	0	0	0	0	0	0	0	0	0	0	0	0	0	0	0	0	0	0	0	0	0	0	0	0
Phvul.004G115400	Chr04:39871813-39875207	G9833 v2.1		0	0	0	0	0	0	0	1	0	0	1	0	1	0	0	1	0	0	0	0	0	0	0	0	0	0	0	0	0	0	0	0	0	0	0	0	0	0	0	0	0	0	0	0	0	0
Phvul.004G115600	Chr04:39931719-39934538	G9833 v2.1		1	1	1	1	1	1	1	1	1	1	1	0	0	1	1	0	1	1	1	1	1	1	1	1	1	1	1	1	0	0	1	1	1	1	1	0	1	1	1	1	1	1	1	1	1	1
Phvul.004G116050	Chr04:39977588-39997059	G9833 v2.1		1	1	1	1	1	1	1	1	1	1	1	1	1	1	1	1	1	1	1	1	1	1	1	1	1	1	1	1	1	1	1	1	1	1	1	0	1	1	1	1	1	1	1	1	1	1
Phvul.004G116500	Chr04:40057469-40060103	G9833 v2.1		1	1	1	1	1	1	1	1	1	1	1	1	1	1	1	1	1	1	1	1	0	1	1	1	1	0	1	1	1	1	1	1	1	1	1	1	1	1	1	1	1	1	1	1	1	1
Phvul.004G006100	Chr04:401756-403445	G9833 v2.1		1	0	1	1	1	0	1	1	1	1	1	0	1	1	1	1	1	0	0	0	0	0	0	0	0	0	0	1	1	1	1	1	1	1	1	0	1	1	1	1	1	1	1	1	1	1
Phvul.004G117300	Chr04:40283382-40287229	G9833 v2.1		0	0	0	0	0	1	0	1	0	0	0	1	1	0	0	1	0	0	0	0	0	0	0	0	0	0	0	0	1	1	1	0	0	1	0	1	0	0	0	1	0	0	0	0	0	0
Phvul.004G117350	Chr04:40322150-40327233	G9833 v2.1		0	1	0	0	0	0	0	1	0	0	1	0	0	0	0	0	0	0	0	0	0	0	0	0	0	0	0	0	0	0	0	0	0	0	0	1	0	0	0	0	0	0	0	0	0	0
Phvul.004G118000	Chr04:40471600-40491179	G9833 v2.1		0	0	0	0	0	0	0	0	0	0	0	0	0	0	0	0	0	0	0	0	0	0	0	0	0	0	0	0	0	0	1	0	0	0	0	0	0	0	0	0	0	0	0	0	0	0
Phvul.004G034932	Chr04:4051219-4051650	G9833 v2.1		1	1	1	1	1	1	1	1	1	1	1	1	1	1	1	1	1	1	1	1	1	1	0	0	1	1	1	1	1	1	1	1	1	1	1	1	1	1	1	1	1	1	1	1	1	1
Phvul.004G118800	Chr04:40648870-40651489	G9833 v2.1		1	1	1	1	1	1	1	1	1	0	1	1	1	1	1	1	1	1	1	1	1	1	1	1	1	1	1	1	1	1	1	1	1	0	0	1	1	1	1	1	1	1	1	1	1	1
Phvul.004G118932	Chr04:40676972-40677520	G9833 v2.1		1	1	1	1	1	1	1	1	1	1	1	1	1	1	1	0	1	1	1	1	1	1	1	1	1	1	1	1	1	1	1	1	1	1	1	1	1	1	1	1	1	1	1	1	1	1
Phvul.004G119000	Chr04:40700542-40701171	G9833 v2.1		1	1	1	1	1	1	1	1	1	1	1	0	1	1	1	1	1	1	1	1	1	1	1	1	1	1	1	1	1	0	1	1	1	1	1	0	1	1	1	1	1	1	1	1	1	1
Phvul.004G119100	Chr04:40718283-40718789	G9833 v2.1		1	1	1	1	1	1	1	1	1	1	1	1	1	1	1	0	1	1	1	1	1	1	1	1	1	1	1	1	1	1	1	1	1	1	1	1	1	1	1	1	1	1	1	1	1	1
g29648	ctg17_segment0_pilon_pilon_pilon_3468243_3469825_G12:1-671	NRR		0	1	0	0	0	0	0	0	0	0	1	1	1	0	0	1	0	0	0	0	0	0	0	0	0	0	0	0	1	1	0	0	0	0	0	1	0	0	0	0	0	0	0	0	0	0
Phvul.004G123100	Chr04:41577220-41580050	G9833 v2.1		1	1	1	1	1	1	1	1	1	1	1	0	0	1	1	0	1	1	1	1	1	1	1	1	1	1	1	1	1	1	1	1	1	1	1	0	1	1	1	1	1	1	1	1	1	1
Phvul.004G035700	Chr04:4166130-4167843	G9833 v2.1		1	1	1	1	1	1	1	1	1	1	1	1	1	1	1	1	1	1	1	1	1	1	1	1	1	1	1	1	1	1	1	0	1	1	1	1	1	1	1	1	1	1	1	1	1	1
Phvul.004G035800	Chr04:4191595-4193321	G9833 v2.1		1	1	1	1	1	1	1	1	1	1	1	1	1	1	1	1	1	1	1	1	1	1	1	1	1	1	1	1	1	1	1	0	1	1	1	1	1	1	1	1	1	1	1	1	1	1
Phvul.004G001000	Chr04:41931-44515	G9833 v2.1		1	0	1	1	1	1	1	1	1	1	1	1	1	1	1	1	1	1	1	1	1	1	1	1	1	1	1	1	1	1	1	1	1	1	1	1	1	1	1	1	1	1	1	1	1	1
Phvul.004G124800	Chr04:42029451-42030783	G9833 v2.1		0	1	0	1	1	0	1	0	0	0	0	1	1	1	0	1	1	1	1	1	1	1	1	1	1	1	1	1	1	1	1	1	1	1	1	1	1	1	1	1	1	1	1	1	1	1
Phvul.004G124900	Chr04:42036830-42040421	G9833 v2.1		1	1	1	1	1	1	1	1	0	1	1	1	1	1	1	1	1	1	1	1	1	1	1	1	1	1	1	1	1	1	1	1	1	1	1	1	1	1	1	1	1	1	1	1	1	1
Phvul.004G036000	Chr04:4215903-4217764	G9833 v2.1		0	1	0	0	1	1	1	1	1	1	1	1	1	0	1	1	1	1	1	1	1	1	1	1	1	1	1	1	1	1	1	1	1	1	1	1	1	1	1	1	1	1	1	1	1	1
Phvul.004G036100	Chr04:4225560-4227139	G9833 v2.1		1	1	1	1	1	1	1	1	1	1	1	1	1	0	1	1	1	1	1	0	1	0	1	1	0	1	1	1	1	1	1	0	1	1	1	1	1	1	1	1	1	1	1	1	1	1
Phvul.004G006200	Chr04:422851-425633	G9833 v2.1		1	1	1	1	1	1	1	0	1	1	1	1	1	1	1	1	1	1	0	1	0	0	1	1	0	0	0	1	1	1	1	1	0	1	0	0	0	1	1	1	1	1	1	0	0	1
Phvul.004G129800	Chr04:42606003-42606827	G9833 v2.1		1	1	1	1	1	1	1	1	1	1	1	1	1	1	1	1	0	0	0	0	0	0	1	0	0	0	0	1	1	1	1	1	1	1	1	1	1	1	1	1	1	1	1	1	1	1
Phvul.004G036700	Chr04:4267564-4270968	G9833 v2.1		1	1	1	1	1	1	1	1	1	1	1	1	1	1	1	1	1	1	1	1	1	1	0	0	1	1	1	1	1	1	1	1	1	1	1	1	1	1	1	1	1	1	1	1	1	1
Phvul.004G130800	Chr04:42848569-42849181	G9833 v2.1		0	0	1	1	1	1	1	0	1	1	1	0	0	1	0	0	1	1	1	1	1	1	1	1	1	1	1	1	1	1	1	1	1	1	1	1	1	1	1	1	1	0	1	0	1	0
Phvul.004G130900	Chr04:42863233-42864256	G9833 v2.1		1	0	1	1	0	1	1	1	1	1	1	1	0	1	1	1	1	1	1	1	1	1	1	1	1	1	1	1	1	1	1	1	1	1	1	1	1	1	1	1	1	1	1	1	1	1
Phvul.004G132800	Chr04:43086111-43087387	G9833 v2.1		1	1	1	0	1	0	1	1	1	1	1	1	1	1	1	1	1	1	1	1	1	1	1	1	1	1	1	1	1	1	1	1	1	1	1	1	1	1	1	1	1	1	1	1	1	1
Phvul.004G132900	Chr04:43095004-43095630	G9833 v2.1		1	1	1	1	1	1	1	1	1	1	1	1	1	1	1	1	1	1	1	1	1	1	1	1	1	1	1	1	1	1	1	1	1	1	1	0	1	1	1	1	1	1	1	1	1	1
Phvul.004G006300	Chr04:431954-433623	G9833 v2.1		1	1	1	1	1	1	1	1	1	1	1	1	1	1	1	1	1	1	1	1	1	1	1	1	1	1	1	1	1	1	1	1	1	1	0	1	1	1	1	1	1	1	1	1	1	1
Phvul.004G134500	Chr04:43347374-43349608	G9833 v2.1		1	1	1	1	1	1	1	0	1	1	0	1	1	1	1	1	1	1	1	1	1	1	1	1	1	1	1	1	1	1	1	1	1	1	1	1	1	1	1	1	1	1	1	1	1	1
Phvul.004G135100	Chr04:43429334-43436923	G9833 v2.1		0	1	1	1	1	0	1	1	1	1	1	0	0	0	1	0	1	1	1	1	1	1	1	1	1	1	1	0	1	1	0	0	1	0	1	1	0	1	0	0	0	1	1	1	1	1
Phvul.004G135200	Chr04:43450232-43459046	G9833 v2.1		0	1	1	1	1	0	1	1	1	1	0	0	0	0	1	0	1	1	1	1	1	1	1	1	1	1	1	0	1	1	0	0	1	0	1	1	0	1	0	0	0	1	1	1	1	1
Phvul.004G135300	Chr04:43466911-43468320	G9833 v2.1		0	1	1	1	1	1	1	1	1	1	1	0	1	0	1	1	1	1	1	1	1	1	1	1	1	1	1	0	1	1	0	1	1	0	1	1	1	1	0	0	0	1	1	1	1	1
Phvul.004G037600	Chr04:4358860-4370930	G9833 v2.1		1	1	1	1	1	1	1	0	1	1	1	1	1	1	1	1	1	1	1	1	1	1	1	1	1	1	1	1	1	1	1	1	1	1	1	1	1	1	1	1	1	1	1	1	1	1
Phvul.004G137000	Chr04:43650506-43650787	G9833 v2.1		1	1	1	1	1	1	1	1	1	1	1	1	1	1	1	0	1	1	1	1	1	1	1	1	1	1	1	1	1	1	1	1	1	1	1	1	1	1	1	1	1	1	1	1	1	1
Phvul.004G138200	Chr04:43744398-43745981	G9833 v2.1		1	1	1	1	1	1	1	1	1	1	1	1	1	1	1	1	1	1	1	1	1	1	1	1	1	1	1	1	1	1	1	1	1	1	1	1	1	1	1	1	1	0	1	1	1	1
Phvul.004G138700	Chr04:43793856-43795776	G9833 v2.1		1	1	1	1	1	1	1	1	1	1	1	1	1	1	1	1	1	1	1	1	1	0	1	1	0	1	1	1	1	1	1	1	1	1	1	1	1	1	1	1	1	1	1	1	1	1
Phvul.004G138800	Chr04:43824387-43832055	G9833 v2.1		1	1	1	1	1	0	1	1	1	1	1	1	1	1	1	1	1	1	1	1	1	1	1	1	1	1	1	1	1	1	1	1	1	1	1	1	1	1	1	1	1	1	1	1	1	1
Phvul.004G138850	Chr04:43852503-43857830	G9833 v2.1		1	1	1	1	1	0	1	1	1	1	1	1	1	1	1	1	1	1	1	1	1	1	1	1	1	1	1	1	1	1	1	1	1	1	1	1	1	1	1	1	1	1	1	1	1	1
Phvul.004G139200	Chr04:43895692-43901499	G9833 v2.1		1	1	1	1	1	1	1	1	1	1	1	1	1	1	1	1	0	0	1	1	0	1	1	0	0	0	0	1	1	1	1	1	1	1	1	1	1	1	1	1	1	1	1	1	1	1
Phvul.004G139700	Chr04:43948712-43952664	G9833 v2.1		0	0	1	0	0	0	0	0	0	0	0	0	1	0	0	0	1	1	1	1	1	1	1	1	1	1	1	0	0	0	0	0	0	0	0	0	0	0	0	0	0	0	0	0	0	0
Phvul.004G139800	Chr04:43966778-43970654	G9833 v2.1		0	1	0	0	1	1	0	1	1	1	1	1	0	1	1	1	1	1	1	1	1	1	1	1	1	1	1	1	1	1	1	1	1	1	1	1	1	1	1	1	1	1	1	1	1	1
Phvul.004G139900	Chr04:43979236-43989728	G9833 v2.1		0	0	0	0	0	0	0	0	0	0	0	0	1	0	0	0	1	1	1	1	1	1	1	1	1	1	1	0	0	0	0	0	0	0	0	0	0	0	0	0	0	0	0	0	0	0
Phvul.004G140000	Chr04:43981428-43983120	G9833 v2.1		0	0	0	0	0	0	0	0	0	0	0	0	1	0	0	0	1	1	1	1	1	1	1	1	1	1	1	0	0	0	0	0	0	0	0	0	0	0	0	0	1	0	0	0	0	0
Phvul.004G140100	Chr04:43996431-44000472	G9833 v2.1		0	1	1	1	1	0	0	0	0	0	0	0	1	0	0	0	1	1	1	1	1	1	1	1	1	1	1	0	0	0	0	0	0	0	0	0	0	0	0	0	0	0	0	1	0	1
Phvul.004G140500	Chr04:44028764-44036048	G9833 v2.1		1	1	0	1	1	1	1	1	1	1	1	1	1	1	1	1	1	1	1	1	1	1	1	1	1	1	1	0	1	1	1	1	1	1	1	1	1	1	1	1	1	1	1	1	0	1
Phvul.004G142401	Chr04:44220849-44231406	G9833 v2.1		0	1	1	1	0	0	1	0	1	1	0	1	0	1	0	1	0	0	0	0	0	0	1	1	0	0	1	0	0	0	0	1	0	0	1	1	1	0	1	1	1	1	1	1	1	1
Phvul.004G142500	Chr04:44237835-44239481	G9833 v2.1		1	1	1	1	0	0	0	1	1	1	0	1	0	0	0	1	0	0	0	0	0	0	1	1	0	0	1	0	0	0	0	1	0	0	1	1	1	0	1	1	1	1	1	1	1	1
Phvul.004G142600	Chr04:44252672-44259888	G9833 v2.1		1	1	1	1	1	1	0	1	1	1	1	1	0	0	1	1	1	1	1	1	1	1	1	1	1	1	1	0	0	1	1	1	1	1	1	1	1	1	1	1	1	1	1	1	1	1
g32280	ctg22_segment1_pilon_pilon_pilon_847542_850895_G12:1-1068	NRR		0	0	1	1	1	1	1	1	1	0	1	0	1	1	0	1	1	0	1	1	1	0	1	1	0	0	1	1	1	0	0	0	1	1	0	1	1	0	1	1	1	1	1	1	1	1
Phvul.004G142700	Chr04:44291307-44298697	G9833 v2.1		1	1	1	1	1	1	0	1	1	1	1	1	1	0	1	1	1	1	1	1	1	1	1	1	1	1	1	0	1	1	1	1	1	1	1	1	1	1	1	1	1	1	1	1	1	1
Phvul.004G143200	Chr04:44375020-44377448	G9833 v2.1		1	1	1	1	1	1	1	1	1	1	1	1	1	1	1	1	1	1	1	1	1	1	1	1	1	1	0	1	1	1	1	1	1	1	1	1	1	1	1	1	1	1	1	1	1	1
Phvul.004G143300	Chr04:44379481-44382234	G9833 v2.1		1	1	1	1	1	1	1	1	1	1	1	1	1	1	1	1	1	1	1	1	1	1	1	1	1	1	0	1	1	1	1	1	1	1	1	1	1	1	1	1	1	1	1	1	1	1
Phvul.004G144100	Chr04:44525879-44535139	G9833 v2.1		1	1	1	1	1	1	0	1	1	1	1	1	1	1	1	1	1	1	1	1	1	1	1	1	1	1	1	1	1	1	1	1	1	1	1	1	1	1	1	1	1	1	1	1	1	1
Phvul.004G144600	Chr04:44580250-44583267	G9833 v2.1		1	1	1	1	1	1	1	1	1	0	1	1	1	1	1	1	1	1	1	1	1	1	1	1	1	1	1	1	1	1	1	1	1	1	1	1	1	1	1	1	1	1	1	1	1	1
Phvul.004G144800	Chr04:44590444-44592864	G9833 v2.1		1	1	1	0	1	1	1	1	1	0	1	1	1	1	1	1	1	1	1	1	1	1	1	1	1	1	1	1	1	1	1	1	1	1	1	1	1	1	1	1	1	1	1	1	1	1
Phvul.004G038000	Chr04:4465445-4468395	G9833 v2.1		1	1	1	0	1	1	1	1	1	1	1	0	1	0	1	1	1	1	1	1	1	1	1	1	1	1	1	1	1	1	1	1	1	1	1	1	1	1	1	1	1	1	1	1	1	1
Phvul.004G006400	Chr04:447646-449328	G9833 v2.1		1	1	1	1	1	1	1	0	1	1	1	1	1	1	1	1	1	1	1	1	1	1	1	1	1	0	1	1	1	1	1	1	1	1	1	1	1	1	1	1	1	1	1	1	1	1
Phvul.004G038300	Chr04:4489954-4490244	G9833 v2.1		1	1	1	1	1	1	1	1	1	1	1	1	1	1	1	0	1	1	1	1	1	1	1	1	1	1	1	1	1	1	1	1	1	1	1	1	1	1	1	1	1	1	1	1	1	1
Phvul.004G147900	Chr04:44949999-44951710	G9833 v2.1		1	0	1	1	1	0	1	0	1	1	1	1	1	1	1	1	1	1	1	1	1	1	1	1	1	1	1	1	1	1	1	1	1	1	1	1	1	1	1	1	1	1	1	1	1	1
Phvul.004G148000	Chr04:44961835-44966265	G9833 v2.1		1	1	1	1	1	1	1	1	1	1	1	1	1	1	1	1	1	1	1	1	1	0	1	1	1	0	0	1	1	1	1	1	1	1	1	1	1	1	1	1	1	1	1	1	1	1
Phvul.004G148200	Chr04:44991532-44994913	G9833 v2.1		1	1	1	1	1	1	1	1	1	1	1	1	1	1	1	1	1	1	1	1	1	0	1	1	1	1	0	1	1	1	1	1	1	1	1	1	1	1	1	1	1	1	1	1	1	1
Phvul.004G148800	Chr04:45078688-45079308	G9833 v2.1		0	1	1	1	1	1	1	1	1	1	1	1	1	1	1	0	1	1	1	1	1	1	1	1	1	1	1	1	1	1	1	0	1	0	1	1	0	1	0	1	1	1	1	0	1	0
Phvul.004G148900	Chr04:45082491-45083114	G9833 v2.1		0	1	0	0	0	0	1	1	0	0	1	0	0	0	0	1	0	0	0	0	0	0	0	0	0	0	0	0	0	0	1	0	0	0	0	0	0	0	0	0	1	0	0	0	0	0
Phvul.004G149301	Chr04:45129212-45131130	G9833 v2.1		0	1	1	0	1	1	0	1	0	1	1	0	1	1	0	0	1	1	1	1	1	1	1	1	1	1	1	0	0	0	1	1	0	0	0	0	0	0	0	0	0	0	0	0	0	0
Phvul.004G149400	Chr04:45131310-45134898	G9833 v2.1		1	1	1	1	1	1	1	1	1	1	1	1	1	1	1	1	1	1	1	1	1	1	1	1	1	0	1	1	1	1	1	1	1	1	1	1	1	1	1	1	0	1	1	1	1	1
Phvul.004G149600	Chr04:45151091-45153114	G9833 v2.1		1	1	0	0	0	1	0	1	0	1	0	1	1	0	0	1	0	0	0	0	1	0	0	0	0	1	0	0	1	0	1	1	1	0	1	1	0	0	0	0	1	0	0	0	1	1
Phvul.004G149900	Chr04:45165804-45170922	G9833 v2.1		0	1	0	0	0	1	0	1	0	0	0	0	1	0	0	1	0	0	0	0	0	0	0	0	0	0	0	0	0	0	1	1	0	0	0	0	0	0	0	0	0	0	0	0	0	0
Phvul.004G150200	Chr04:45215407-45218238	G9833 v2.1		1	1	1	1	1	1	1	1	1	1	1	1	1	1	1	1	0	0	0	0	0	0	0	0	0	0	0	1	0	0	1	1	1	1	1	1	1	1	1	1	1	1	1	1	1	1
Phvul.004G150700	Chr04:45274947-45276477	G9833 v2.1		1	0	0	0	1	1	1	1	1	0	1	1	1	0	1	1	1	1	1	1	1	1	1	1	1	0	1	1	1	1	1	1	1	1	1	1	1	1	1	1	1	1	1	1	1	1
Phvul.004G151000	Chr04:45294720-45295115	G9833 v2.1		1	1	1	1	1	1	1	1	1	0	1	1	1	1	1	0	1	1	1	1	1	1	1	1	1	1	1	1	1	0	1	1	1	1	1	1	0	1	1	1	1	0	1	0	1	1
Phvul.004G038501	Chr04:4530843-4531310	G9833 v2.1		1	1	1	1	1	0	1	1	1	1	1	1	1	1	1	1	1	1	1	1	1	1	0	0	1	1	1	1	1	1	1	1	1	1	1	1	1	1	1	1	1	1	1	1	1	1
Phvul.004G038600	Chr04:4532520-4533127	G9833 v2.1		0	1	1	1	1	0	1	0	1	0	1	1	1	1	0	1	1	1	1	1	1	1	0	0	1	1	1	1	0	0	1	1	1	1	1	1	1	1	1	1	1	1	1	1	1	1
Phvul.004G151500	Chr04:45354031-45356903	G9833 v2.1		1	1	1	1	1	1	1	1	1	1	1	1	1	1	1	1	0	0	0	0	0	0	1	1	0	0	1	1	1	1	1	1	1	1	1	1	1	1	1	1	1	1	1	1	1	1
Phvul.004G151550	Chr04:45388554-45389600	G9833 v2.1		1	1	1	1	1	1	1	1	1	1	1	1	1	1	1	1	0	0	0	0	0	0	0	0	0	0	0	1	1	1	1	1	0	1	0	1	0	1	1	0	0	0	0	0	0	0
Phvul.004G151700	Chr04:45444481-45449220	G9833 v2.1		1	1	1	1	1	1	0	1	0	1	1	1	1	0	0	0	0	0	0	0	0	0	0	1	0	0	0	0	1	0	0	1	0	0	0	0	0	0	0	0	1	0	0	0	0	0
Phvul.004G152301	Chr04:45501210-45502833	G9833 v2.1		1	1	1	1	1	1	1	1	1	1	1	1	1	1	1	0	0	1	1	1	1	1	1	1	1	1	0	1	1	1	1	1	1	1	0	1	1	1	1	1	1	1	1	1	1	1
Phvul.004G153028	Chr04:45567840-45569043	G9833 v2.1		1	1	0	0	0	1	0	1	0	0	1	1	1	1	1	0	1	0	0	0	0	0	1	0	0	0	0	0	0	0	0	1	1	0	1	1	1	0	0	0	1	1	0	1	0	0
Phvul.004G153042	Chr04:45586421-45586850	G9833 v2.1		1	1	1	0	1	0	1	1	1	0	1	1	1	1	1	1	0	0	0	0	0	0	0	0	0	0	0	0	0	0	1	1	1	0	0	0	1	0	0	0	1	0	0	0	0	0
Phvul.004G153056	Chr04:45591103-45591563	G9833 v2.1		1	1	1	0	1	0	1	1	1	0	1	1	1	1	1	1	0	0	0	1	0	0	0	0	0	0	0	1	0	0	1	1	1	0	0	0	1	0	0	1	1	0	0	0	0	0
Phvul.004G153100	Chr04:45641488-45643791	G9833 v2.1		0	1	1	1	1	1	1	1	1	1	1	1	1	0	1	1	1	1	1	1	1	1	1	1	1	1	1	1	1	1	1	1	1	1	0	1	1	1	1	1	1	1	1	1	1	1
Phvul.004G153201	Chr04:45651239-45651571	G9833 v2.1		1	1	1	1	1	0	1	1	1	1	1	1	1	1	1	0	1	1	1	1	1	1	1	1	1	1	1	1	1	1	1	1	1	1	1	1	1	1	1	1	1	1	1	1	1	1
Phvul.004G153800	Chr04:45748899-45749691	G9833 v2.1		1	1	1	1	1	1	1	1	1	1	1	1	1	1	1	0	1	1	1	1	1	1	1	1	1	1	1	1	1	1	1	1	1	1	1	1	1	1	1	1	1	1	1	1	1	1
Phvul.004G039200	Chr04:4582119-4584909	G9833 v2.1		1	1	1	1	1	1	0	1	1	1	1	1	1	1	1	1	1	1	1	1	1	1	0	0	1	1	1	1	1	1	1	1	1	1	0	1	1	1	1	1	1	1	1	1	1	1
Phvul.004G154700	Chr04:45826948-45827850	G9833 v2.1		0	1	1	1	1	1	1	1	1	1	1	1	1	1	0	1	1	0	0	0	0	1	0	1	0	1	0	1	0	1	1	0	1	1	1	1	1	1	1	1	1	1	1	1	1	1
Phvul.004G154900	Chr04:45841644-45850658	G9833 v2.1		1	0	0	0	0	1	0	0	0	0	1	1	0	1	1	1	1	1	1	1	1	1	1	1	1	1	1	0	1	1	1	1	0	0	0	1	1	0	0	0	0	0	0	0	0	0
Phvul.004G154950	Chr04:45861291-45861948	G9833 v2.1		1	1	0	0	0	1	0	0	0	0	1	1	1	1	1	0	1	1	1	1	1	1	1	1	1	1	1	0	1	1	0	1	0	0	0	1	1	0	0	0	1	0	0	0	0	0
Phvul.004G155000	Chr04:45863239-45870041	G9833 v2.1		1	0	0	0	0	1	0	0	0	0	1	1	0	1	1	0	1	1	1	1	1	1	1	1	1	1	1	0	1	1	0	1	0	0	0	1	1	0	0	0	0	0	0	0	0	0
Phvul.004G155100	Chr04:45875032-45876120	G9833 v2.1		1	0	0	0	0	1	0	1	0	0	1	1	0	1	1	0	1	1	1	1	1	1	1	1	1	1	1	0	1	1	0	1	0	0	0	1	1	0	0	0	0	0	0	0	0	0
Phvul.004G155201	Chr04:45879163-45882293	G9833 v2.1		1	0	0	0	0	1	0	0	0	0	1	1	0	1	1	0	1	1	1	1	1	1	1	1	1	1	1	0	1	1	0	1	0	0	0	1	1	0	0	0	0	0	0	0	0	0
Phvul.004G155300	Chr04:45893210-45902366	G9833 v2.1		1	0	0	0	0	1	0	0	0	0	1	1	0	1	1	0	1	1	1	1	1	1	1	1	1	1	1	0	1	1	0	1	0	0	0	1	1	0	0	0	0	0	0	0	0	0
Phvul.004G155400	Chr04:45905789-45912441	G9833 v2.1		1	0	0	1	0	1	1	1	0	0	1	1	0	1	1	0	1	1	1	1	1	1	1	1	1	1	1	0	1	1	1	1	0	0	1	1	1	0	0	1	0	0	1	0	0	0
Phvul.004G155600	Chr04:45939190-45943921	G9833 v2.1		1	0	0	0	0	1	1	0	0	1	1	1	0	0	0	0	1	1	1	1	1	0	1	1	1	0	1	0	1	1	1	1	1	0	1	1	1	0	1	1	1	0	0	0	0	0
Phvul.004G155800	Chr04:45955707-45960860	G9833 v2.1		0	0	0	0	0	0	1	1	1	0	1	0	0	0	0	0	0	0	0	0	0	0	0	0	0	0	0	0	0	0	0	0	1	0	0	0	0	0	0	1	1	0	0	0	0	0
Phvul.004G155900	Chr04:45971520-45975965	G9833 v2.1		0	1	1	1	1	1	1	1	1	1	1	1	1	1	1	1	1	1	0	1	0	0	1	1	0	0	0	0	0	1	1	1	1	1	1	1	1	1	1	1	1	1	1	1	1	1
Phvul.004G039400	Chr04:4599409-4601871	G9833 v2.1		1	1	1	1	1	1	0	1	1	1	1	1	1	1	1	1	1	1	1	1	1	1	1	1	1	1	1	1	1	1	1	1	1	1	0	1	1	1	1	1	1	1	1	1	1	1
Phvul.004G157101	Chr04:46176845-46178486	G9833 v2.1		1	1	1	1	1	1	1	1	1	1	1	1	1	1	1	1	1	1	1	1	1	1	1	1	1	1	1	1	1	1	0	1	1	1	1	1	1	1	1	1	1	1	1	1	1	1
Phvul.004G039501	Chr04:4617785-4619376	G9833 v2.1		1	1	1	1	1	0	1	1	1	1	1	1	1	1	1	1	1	1	1	1	1	1	1	1	1	1	1	1	1	1	1	1	1	1	1	1	1	1	1	1	1	1	1	1	1	1
Phvul.004G157200	Chr04:46180796-46182623	G9833 v2.1		1	1	1	1	1	1	1	0	1	1	1	1	1	1	1	1	1	1	1	1	1	1	1	1	1	1	1	1	1	1	1	1	1	1	1	1	1	1	1	1	1	1	1	1	1	1
Phvul.004G157300	Chr04:46185294-46188957	G9833 v2.1		1	0	0	0	0	1	1	0	0	0	0	1	1	0	0	1	0	0	0	0	0	0	0	0	0	0	0	1	1	1	0	0	1	1	1	1	1	1	1	1	1	1	1	1	1	1
Phvul.004G157800	Chr04:46211596-46218724	G9833 v2.1		1	0	0	0	1	1	1	0	1	1	1	1	1	1	0	1	0	0	0	0	1	0	1	1	0	0	0	1	1	1	1	1	1	1	1	0	1	1	0	1	0	1	1	1	0	1
Phvul.004G158000	Chr04:46239426-46240567	G9833 v2.1		0	1	1	0	1	0	1	1	1	1	1	1	1	1	1	1	0	0	0	0	0	0	0	0	0	0	0	0	1	0	0	0	0	0	0	1	0	0	0	0	0	0	0	0	0	0
Phvul.004G159300	Chr04:46348261-46352994	G9833 v2.1		1	1	1	1	1	1	1	1	1	1	1	1	1	1	1	1	1	1	1	1	1	1	1	1	1	1	1	1	1	1	0	1	1	1	1	1	1	1	1	1	1	1	1	1	1	1
Phvul.004G159400	Chr04:46356939-46357262	G9833 v2.1		1	1	1	1	1	1	1	1	1	1	1	1	1	1	1	1	1	1	1	1	1	1	1	1	1	1	1	1	1	1	0	1	1	1	1	1	1	1	1	1	1	1	1	1	1	1
Phvul.004G039700	Chr04:4643006-4645411	G9833 v2.1		0	1	1	1	1	1	1	1	1	0	1	1	1	1	1	1	1	1	1	1	1	1	1	1	1	1	1	1	1	1	1	1	1	1	1	1	1	1	1	1	1	1	1	1	1	1
Phvul.004G161100	Chr04:46543878-46550547	G9833 v2.1		1	1	1	1	1	1	1	0	1	1	1	1	1	1	1	1	1	1	1	1	1	1	1	1	1	1	1	1	1	1	1	1	1	1	1	1	1	1	1	1	1	1	1	1	1	1
Phvul.004G039800	Chr04:4660303-4662744	G9833 v2.1		1	1	1	1	1	1	1	1	1	1	1	1	1	1	1	1	1	1	1	1	1	1	0	0	1	1	1	1	1	1	1	1	1	1	1	1	1	1	1	1	1	1	1	1	1	1
Phvul.004G162500	Chr04:46694709-46695773	G9833 v2.1		1	1	1	1	1	1	0	1	1	1	1	1	1	1	1	1	1	1	1	1	1	1	1	1	1	1	1	1	1	1	1	1	1	1	1	1	1	1	1	1	1	1	1	1	1	1
Phvul.004G164400	Chr04:46864495-46865475	G9833 v2.1		1	1	1	1	1	1	1	1	1	1	0	1	1	1	0	1	1	0	0	0	0	0	1	0	0	0	1	0	0	1	1	1	0	1	0	0	1	0	0	0	0	0	1	0	0	0
Phvul.004G165266	Chr04:46949006-46951252	G9833 v2.1		1	1	1	1	1	1	1	1	1	1	1	1	1	1	1	1	0	1	1	0	1	1	1	1	1	1	0	1	1	1	1	1	1	1	1	1	1	1	1	1	1	1	1	1	1	1
Phvul.004G165332	Chr04:46951256-46952659	G9833 v2.1		1	1	1	1	1	1	1	1	1	1	1	1	1	1	1	1	0	1	1	0	1	1	1	1	1	1	0	1	1	1	1	1	1	1	1	1	1	1	1	1	1	1	1	1	1	1
Phvul.004G165400	Chr04:46953978-46957925	G9833 v2.1		1	0	1	1	1	1	1	1	1	1	1	1	1	1	1	1	1	0	1	1	1	1	1	1	1	0	1	1	1	1	1	1	1	1	1	1	1	1	1	1	1	1	1	1	1	1
Phvul.004G166600	Chr04:47058280-47059173	G9833 v2.1		1	1	1	1	0	1	1	1	1	1	1	1	1	0	1	1	1	1	1	1	1	1	1	1	1	1	1	1	1	1	1	1	1	1	1	1	1	1	1	1	1	1	1	1	1	1
Phvul.004G166650	Chr04:47063204-47065699	G9833 v2.1		0	1	1	1	1	1	1	1	1	1	1	1	1	1	1	1	1	1	1	1	1	1	1	1	1	1	1	1	1	1	1	1	1	1	1	1	1	1	1	1	1	1	1	1	1	1
Phvul.004G166700	Chr04:47067659-47069158	G9833 v2.1		1	1	1	1	1	1	1	1	1	0	1	1	1	1	1	1	1	1	1	1	1	1	1	1	1	1	1	1	1	1	1	1	1	1	1	1	1	1	1	1	1	1	1	1	1	1
Phvul.004G166800	Chr04:47077119-47078328	G9833 v2.1		1	0	0	1	1	0	1	0	1	0	1	1	1	1	1	1	0	1	1	0	0	1	1	1	1	1	0	1	1	1	1	0	1	0	1	1	0	0	0	0	0	1	1	1	1	1
Phvul.004G166900	Chr04:47083219-47085065	G9833 v2.1		1	1	1	1	1	1	0	1	1	1	1	1	0	1	1	1	1	1	1	1	1	1	1	1	1	1	1	1	1	1	1	1	1	1	1	1	1	1	1	1	1	1	1	1	1	1
Phvul.004G167000	Chr04:47088276-47089225	G9833 v2.1		1	0	1	1	1	1	0	1	1	1	1	1	0	1	1	1	1	1	1	1	1	1	1	1	1	1	1	1	1	1	1	1	1	1	1	1	1	1	1	1	1	1	1	1	1	1
Phvul.004G167066	Chr04:47093732-47094151	G9833 v2.1		1	0	0	1	1	0	0	1	1	0	1	1	0	1	1	1	0	1	1	0	0	1	1	1	1	1	0	1	1	1	1	0	1	0	1	1	0	1	0	1	0	1	1	1	1	1
Phvul.004G167132	Chr04:47094184-47094615	G9833 v2.1		1	1	1	1	1	1	0	1	1	1	1	1	0	1	1	1	1	1	1	1	1	1	1	1	1	1	1	1	1	1	1	1	1	1	1	1	1	1	1	1	1	1	1	1	1	1
Phvul.004G167200	Chr04:47098914-47099804	G9833 v2.1		1	0	0	1	1	0	1	1	1	0	1	1	0	1	1	1	0	1	1	0	0	1	1	1	1	1	0	1	1	1	1	0	1	0	1	1	0	1	0	1	0	1	1	1	1	1
Phvul.004G167301	Chr04:47104586-47106223	G9833 v2.1		1	1	1	1	1	1	1	0	1	1	1	1	0	1	1	1	1	1	1	1	1	1	1	1	1	1	1	1	1	1	1	1	1	1	1	1	1	1	1	1	1	1	1	1	1	1
Phvul.004G167400	Chr04:47116816-47118032	G9833 v2.1		1	1	1	1	1	1	1	1	1	1	1	1	0	1	1	1	1	1	1	1	1	1	1	1	1	1	1	1	1	1	1	1	1	1	1	1	1	1	1	1	1	1	1	1	1	1
Phvul.004G167500	Chr04:47119785-47120948	G9833 v2.1		1	1	1	1	1	1	1	0	0	1	0	1	0	1	1	1	1	1	1	1	1	1	1	1	1	1	1	1	1	1	1	1	1	1	1	1	1	1	1	1	1	1	1	1	1	1
Phvul.004G167600	Chr04:47136413-47137841	G9833 v2.1		0	1	1	1	1	0	1	0	0	1	0	0	0	1	1	0	0	1	1	1	0	1	1	1	1	1	0	1	1	1	1	0	1	0	1	1	1	1	0	1	0	1	1	1	1	1
Phvul.004G167700	Chr04:47147812-47148826	G9833 v2.1		0	1	1	1	1	0	0	1	0	1	0	0	0	1	1	0	0	1	1	0	0	1	1	1	1	1	0	1	1	1	1	0	1	0	1	1	0	1	0	1	0	1	1	1	1	1
Phvul.004G167750	Chr04:47155922-47156894	G9833 v2.1		0	1	1	1	1	0	0	1	0	1	0	0	0	1	1	0	0	1	1	0	0	1	1	1	1	1	0	1	1	1	1	0	1	0	1	1	0	1	0	1	0	1	1	1	1	1
Phvul.004G167800	Chr04:47163221-47164147	G9833 v2.1		0	1	1	1	1	1	1	0	1	1	1	1	0	1	1	1	0	1	1	1	1	1	1	1	1	1	1	1	1	1	1	1	1	1	1	1	1	1	1	1	1	1	1	1	1	1
Phvul.004G167900	Chr04:47168582-47169496	G9833 v2.1		0	1	1	1	1	0	0	0	0	1	0	0	0	1	1	0	0	1	1	0	0	1	1	1	1	1	0	1	1	1	1	0	1	0	1	1	0	1	0	1	0	1	1	1	1	1
Phvul.004G168900	Chr04:47236808-47237413	G9833 v2.1		1	1	1	1	1	0	1	1	1	1	1	1	1	1	1	1	1	1	1	1	1	1	1	1	1	1	1	1	1	1	1	1	1	1	1	1	1	1	1	1	1	1	1	1	1	1
Phvul.004G039900	Chr04:4723783-4726272	G9833 v2.1		1	1	1	1	1	1	1	1	1	1	1	1	1	1	1	0	1	1	1	1	1	1	0	0	1	1	1	1	1	1	1	1	1	1	1	1	1	1	1	1	1	1	1	1	1	1
Phvul.004G169000	Chr04:47241177-47244740	G9833 v2.1		1	0	0	0	0	0	0	0	1	1	1	1	1	1	1	1	0	0	0	0	0	0	0	0	0	0	0	0	1	1	1	0	0	0	0	1	0	0	0	0	0	0	0	0	0	0
Phvul.004G169500	Chr04:47294084-47294566	G9833 v2.1		1	1	1	1	1	1	1	1	1	1	1	1	1	1	1	1	1	0	1	1	1	0	1	1	1	1	1	1	1	1	1	0	1	1	1	1	1	1	1	1	1	1	1	1	1	1
Phvul.004G169700	Chr04:47300767-47304116	G9833 v2.1		1	1	1	1	1	1	1	1	1	1	0	1	1	1	1	1	1	1	1	1	1	1	1	1	1	1	1	1	1	1	1	1	1	1	0	1	1	1	1	1	1	1	1	0	1	1
Phvul.004G040000	Chr04:4734084-4736910	G9833 v2.1		1	1	1	1	1	1	0	1	1	1	1	1	1	1	1	1	1	1	1	1	1	1	1	1	1	1	1	1	1	1	1	1	1	1	1	1	1	1	1	1	1	1	1	1	1	1
Phvul.004G170100	Chr04:47364091-47364735	G9833 v2.1		1	1	0	1	1	1	1	1	1	1	1	1	1	1	1	1	1	0	1	1	0	1	0	0	1	0	1	1	1	1	1	0	1	1	1	1	0	1	1	1	1	1	1	1	1	1
Phvul.004G172400	Chr04:47530353-47531851	G9833 v2.1		0	0	0	0	0	0	0	0	1	0	0	1	1	0	0	1	0	0	1	0	0	0	0	0	0	0	0	0	1	1	1	0	1	0	0	1	0	0	0	0	1	0	0	0	0	0
Phvul.004G172600	Chr04:47542008-47544873	G9833 v2.1		0	0	0	0	0	0	0	0	1	0	1	1	0	0	0	1	0	0	0	0	0	0	0	0	0	0	0	0	1	1	1	0	0	0	0	1	0	0	0	0	0	0	0	0	0	0
Phvul.004G172800	Chr04:47548820-47549979	G9833 v2.1		0	0	0	0	0	0	0	0	1	0	1	1	0	0	0	1	0	0	0	0	0	0	0	0	0	0	0	0	1	1	1	0	0	0	0	1	0	0	0	0	0	0	0	0	0	0
Phvul.004G173101	Chr04:47558902-47559718	G9833 v2.1		1	1	1	1	1	1	1	1	1	1	1	1	1	1	1	0	1	1	1	1	1	1	1	1	1	1	1	1	1	1	1	1	1	1	1	1	1	1	1	1	1	1	1	1	1	1
Phvul.004G173700	Chr04:47623203-47628898	G9833 v2.1		1	1	1	1	1	1	1	0	1	1	1	1	1	1	1	1	1	1	1	1	1	1	1	1	1	1	1	1	1	1	1	1	1	1	1	1	1	1	1	1	1	1	1	1	1	1
Phvul.004G176400	Chr04:47886603-47906238	G9833 v2.1		1	1	1	1	1	1	1	1	1	1	1	1	1	1	1	1	1	1	1	1	1	1	1	1	1	1	1	1	1	1	1	1	1	1	1	1	1	1	1	1	1	1	1	1	1	0
Phvul.004G176600	Chr04:47923574-47924179	G9833 v2.1		1	1	1	1	1	1	1	1	1	1	1	1	1	1	1	0	1	1	1	1	1	1	1	1	1	1	1	1	1	1	1	1	1	1	1	1	1	1	1	1	1	1	1	1	1	1
Phvul.004G176800	Chr04:47930521-47931380	G9833 v2.1		1	1	1	1	1	1	1	1	0	1	0	0	0	1	1	0	1	1	1	1	1	1	1	1	1	1	1	1	1	1	1	1	1	1	1	1	1	1	1	1	1	1	1	1	1	1
Phvul.004G177000	Chr04:47933885-47937223	G9833 v2.1		1	1	1	1	1	1	1	1	0	1	0	0	0	1	1	1	1	1	1	1	1	1	1	1	1	1	1	1	1	1	1	1	1	1	1	1	1	1	1	1	1	1	1	1	1	1
Phvul.004G177200	Chr04:47943538-47946673	G9833 v2.1		1	1	1	1	1	1	1	1	0	1	1	0	1	1	1	1	0	0	0	0	0	0	1	1	0	0	0	0	1	1	1	1	0	1	1	1	0	1	0	1	0	1	1	1	1	1
Phvul.004G177300	Chr04:47949519-47951983	G9833 v2.1		1	1	1	1	1	1	0	1	1	1	1	1	1	1	1	1	0	1	0	0	0	0	0	1	0	0	0	0	1	1	1	0	1	1	1	1	0	1	1	1	0	1	1	1	1	1
Phvul.004G040600	Chr04:4803395-4803874	G9833 v2.1		1	1	1	1	1	1	0	1	1	1	1	1	1	1	1	1	1	1	1	1	1	1	1	1	1	1	1	1	1	1	1	1	1	1	1	1	1	1	1	1	1	1	1	1	1	1
Phvul.004G040700	Chr04:4807118-4808713	G9833 v2.1		1	1	1	1	1	1	0	1	1	1	1	1	1	1	1	1	1	1	1	1	1	1	1	1	1	1	1	1	1	1	1	1	1	1	1	1	1	1	1	1	1	1	1	1	1	1
Phvul.004G040800	Chr04:4833113-4833587	G9833 v2.1		1	1	1	1	1	1	0	1	1	1	1	1	1	1	1	1	1	1	1	1	1	1	0	0	1	1	1	1	1	1	1	1	1	1	1	1	1	1	1	1	1	1	1	1	1	1
Phvul.004G040901	Chr04:4838684-4841310	G9833 v2.1		1	1	0	1	1	1	0	1	1	1	1	1	1	1	1	0	1	1	1	1	1	1	0	0	1	1	1	1	1	1	1	1	1	1	1	1	1	1	1	1	1	1	1	1	1	1
Phvul.004G041000	Chr04:4853350-4854871	G9833 v2.1		1	0	1	1	1	1	1	1	1	1	1	1	1	1	1	0	1	1	1	1	1	1	1	1	1	1	1	1	1	1	1	1	1	1	1	1	1	1	1	1	1	1	1	1	1	1
Phvul.004G041900	Chr04:4977271-4978062	G9833 v2.1		1	1	1	1	1	1	1	1	1	1	1	1	1	1	1	1	1	1	1	1	1	1	0	0	1	1	1	1	1	1	1	1	1	1	1	1	1	1	1	1	1	1	1	1	1	1
Phvul.004G042000	Chr04:4979120-4980534	G9833 v2.1		1	1	1	1	1	1	1	1	1	1	1	1	1	1	1	1	1	1	1	1	1	1	0	0	1	1	1	1	1	1	1	1	1	1	1	1	1	1	1	1	1	1	1	1	1	1
Phvul.004G042200	Chr04:4989063-4989778	G9833 v2.1		1	1	1	1	1	1	1	1	1	1	1	1	1	1	1	1	1	1	1	1	1	1	1	0	1	1	1	1	1	1	1	1	1	1	1	1	1	1	1	1	1	1	1	1	1	1
Phvul.004G007000	Chr04:510428-516543	G9833 v2.1		0	0	0	0	0	0	0	0	0	0	0	0	0	0	0	0	1	0	0	1	0	0	0	0	0	0	0	0	0	0	0	0	0	0	0	0	0	0	0	0	0	0	0	0	0	0
Phvul.004G043000	Chr04:5107147-5108822	G9833 v2.1		1	1	1	1	1	1	1	1	1	1	1	1	1	1	1	1	1	1	1	1	1	1	1	1	1	1	1	1	0	1	1	1	1	1	1	1	1	1	1	1	1	1	1	1	1	1
Phvul.004G043100	Chr04:5111739-5113402	G9833 v2.1		1	1	1	1	1	1	1	1	1	1	1	1	0	1	1	0	1	1	1	1	1	1	0	0	1	1	1	1	0	0	1	1	1	1	1	1	1	1	1	1	1	1	1	1	1	1
Phvul.004G043300	Chr04:5124624-5126502	G9833 v2.1		1	1	1	1	1	1	1	1	1	1	1	1	1	1	1	1	1	1	1	1	1	1	1	1	1	1	1	1	0	1	1	1	1	1	1	1	1	1	1	1	1	1	1	1	1	1
Phvul.004G043400	Chr04:5142163-5144041	G9833 v2.1		1	1	1	1	1	1	1	1	1	1	1	0	1	1	1	1	1	1	1	1	1	1	1	1	1	1	1	1	0	0	1	1	1	1	1	1	1	1	1	1	1	1	1	1	1	1
Phvul.004G043500	Chr04:5148694-5150667	G9833 v2.1		1	1	1	1	1	1	1	1	1	1	1	0	0	1	1	0	1	1	1	1	1	1	1	1	1	1	1	1	0	0	1	1	1	1	1	1	1	1	1	1	1	1	1	1	1	1
Phvul.004G043600	Chr04:5156185-5157844	G9833 v2.1		1	1	1	1	1	1	1	1	1	1	1	1	1	1	1	1	1	1	1	1	1	1	0	0	1	1	1	1	1	1	1	1	1	1	1	1	1	1	1	1	1	1	1	1	1	1
Phvul.004G043800	Chr04:5207756-5212484	G9833 v2.1		1	1	1	1	1	1	1	1	1	1	1	1	1	1	1	1	1	1	1	1	1	1	1	1	1	1	1	1	1	1	1	1	1	1	1	1	1	1	1	1	1	1	1	1	0	1
Phvul.004G044500	Chr04:5284189-5286525	G9833 v2.1		0	0	1	1	1	1	1	1	1	1	1	1	1	1	1	1	1	1	1	1	1	1	0	1	1	1	1	1	1	1	1	1	1	1	1	1	1	1	1	1	1	1	1	1	1	1
Phvul.004G044600	Chr04:5287531-5293625	G9833 v2.1		0	0	1	1	0	1	1	1	1	1	1	1	1	0	0	1	1	1	1	1	1	1	0	0	1	1	1	1	1	1	1	1	1	1	1	1	1	1	1	1	1	1	1	1	1	1
Phvul.004G044800	Chr04:5299149-5302463	G9833 v2.1		1	1	1	1	1	1	1	1	1	1	1	1	1	0	1	1	1	1	1	1	1	1	1	1	1	1	1	1	1	1	1	1	1	1	1	1	1	1	1	1	1	1	1	1	1	1
Phvul.004G044900	Chr04:5313005-5316547	G9833 v2.1		1	1	1	0	1	1	1	1	1	0	1	0	1	1	1	1	1	1	1	1	1	1	1	0	1	1	1	1	0	0	1	1	1	1	1	1	1	1	1	1	1	1	1	1	1	1
Phvul.004G007400	Chr04:532093-534044	G9833 v2.1		1	1	1	1	1	1	1	1	1	0	1	1	1	1	1	0	0	0	0	0	0	0	1	1	0	0	1	1	1	1	1	1	0	0	1	0	0	1	1	1	1	1	0	0	1	1
Phvul.004G045500	Chr04:5409546-5414008	G9833 v2.1		1	0	1	1	1	1	1	1	1	1	1	1	1	1	1	1	1	1	1	1	1	1	1	1	1	1	1	1	1	1	1	1	1	1	1	1	1	1	1	1	1	1	1	1	1	1
Phvul.004G046400	Chr04:5566355-5569927	G9833 v2.1		1	1	1	1	1	1	1	1	1	1	1	1	0	1	1	1	1	1	1	1	1	1	1	1	1	1	1	1	0	0	1	1	1	1	1	0	1	1	1	1	1	1	1	1	1	1
Phvul.004G046500	Chr04:5645052-5645837	G9833 v2.1		1	1	1	1	1	1	1	1	1	1	1	1	1	1	1	1	1	1	1	1	1	1	1	1	1	1	1	1	1	1	0	1	1	1	1	1	1	1	1	1	1	1	1	1	1	1
Phvul.004G007750	Chr04:567896-570454	G9833 v2.1		0	0	0	0	1	0	0	0	1	0	1	0	0	0	0	0	1	0	0	1	0	0	0	0	0	0	0	0	0	0	0	0	0	1	0	0	0	1	0	1	0	0	0	0	0	0
Phvul.004G047200	Chr04:5720494-5721179	G9833 v2.1		1	1	1	1	1	1	1	1	1	1	1	1	1	1	1	1	1	1	1	1	1	1	1	0	1	1	1	1	1	1	1	1	1	1	1	1	1	1	1	1	1	1	1	1	1	1
Phvul.004G048700	Chr04:5925844-5928000	G9833 v2.1		1	1	1	1	1	1	1	1	1	1	1	1	1	1	1	1	1	1	1	1	1	1	0	0	1	1	1	1	1	1	1	1	1	1	1	1	1	1	1	1	1	1	1	1	1	1
Phvul.004G048900	Chr04:5956296-5963280	G9833 v2.1		1	1	1	1	1	1	1	1	1	1	1	1	1	1	1	1	1	1	1	1	1	1	0	1	1	1	1	1	1	1	1	1	1	1	1	1	1	1	1	1	1	1	1	1	1	1
Phvul.004G049500	Chr04:6032632-6035361	G9833 v2.1		1	1	1	1	1	1	1	1	1	1	1	1	1	1	1	1	1	1	1	1	1	1	0	0	1	1	1	1	1	1	1	1	1	1	1	1	1	1	1	1	1	1	1	1	1	1
Phvul.004G049600	Chr04:6053490-6060489	G9833 v2.1		1	1	1	1	1	1	1	1	1	1	1	1	1	1	1	1	0	0	0	0	0	0	0	0	0	0	0	1	1	1	1	1	1	1	1	1	1	1	1	1	1	1	1	1	1	1
Phvul.004G049700	Chr04:6064469-6069236	G9833 v2.1		1	1	1	1	1	1	1	1	1	1	1	1	1	1	1	1	1	1	1	1	1	1	0	0	1	1	1	1	1	1	1	1	1	1	1	1	1	1	1	1	1	1	1	1	1	1
Phvul.004G007900	Chr04:618293-622960	G9833 v2.1		0	0	0	0	0	0	0	0	0	0	1	0	0	0	0	0	0	0	0	0	0	0	0	0	0	0	0	0	0	0	0	0	0	0	0	0	0	0	0	0	0	0	0	0	0	0
Phvul.004G050050	Chr04:6235274-6237596	G9833 v2.1		1	1	1	1	0	1	0	1	1	1	1	1	1	1	1	0	1	1	1	1	1	1	1	1	1	1	1	1	1	1	1	1	0	0	0	0	0	0	0	0	0	1	1	1	1	1
Phvul.004G050100	Chr04:6236177-6236980	G9833 v2.1		1	1	1	1	0	1	0	1	1	1	1	1	1	1	1	0	1	1	1	1	1	1	1	1	1	1	1	1	1	1	1	1	0	0	0	0	0	0	0	0	0	1	1	1	1	1
Phvul.004G050200	Chr04:6313552-6314261	G9833 v2.1		0	1	1	1	1	1	1	1	1	1	1	1	1	1	1	0	1	1	1	1	1	1	1	1	1	1	1	1	1	1	1	1	1	1	1	1	1	0	1	1	1	1	1	1	1	1
Phvul.004G008001	Chr04:634170-640604	G9833 v2.1		0	0	0	0	0	0	0	0	0	0	1	0	0	0	0	0	0	0	0	0	0	0	1	0	0	0	0	0	0	0	0	0	0	0	0	0	0	0	0	0	0	0	0	0	0	0
Phvul.004G008101	Chr04:657081-659750	G9833 v2.1		0	0	0	0	0	0	0	0	0	0	1	0	0	0	1	0	0	0	0	0	0	0	0	0	0	0	0	0	0	0	0	0	0	0	0	0	0	0	0	0	0	0	0	0	0	0
Phvul.004G051300	Chr04:6662961-6664905	G9833 v2.1		1	1	1	1	1	1	1	1	1	1	1	1	1	1	1	1	0	0	0	0	0	0	1	1	0	0	0	0	1	1	1	1	1	1	1	1	1	1	1	1	1	1	1	1	1	1
Phvul.004G008200	Chr04:671773-674107	G9833 v2.1		0	0	0	0	0	0	0	0	0	0	1	0	0	0	1	0	1	0	0	1	0	0	0	0	0	0	0	0	0	0	0	0	0	0	0	0	0	0	0	0	0	0	0	0	0	0
Phvul.004G051400	Chr04:6721021-6723032	G9833 v2.1		1	1	1	1	1	1	1	1	1	1	1	1	1	1	1	1	0	0	0	0	0	0	1	1	0	0	0	0	1	1	1	1	1	1	1	1	1	1	1	1	1	1	1	1	1	1
Phvul.004G008250	Chr04:677817-680151	G9833 v2.1		0	0	0	0	0	0	1	1	0	0	1	0	0	0	0	0	0	0	0	0	0	0	1	0	0	0	0	0	0	0	0	0	0	0	0	0	0	0	0	0	0	0	0	0	0	0
Phvul.004G008301	Chr04:687052-687354	G9833 v2.1		0	0	0	0	0	0	1	0	0	0	1	0	0	0	0	0	1	0	0	1	0	0	0	0	0	0	0	0	0	0	1	0	0	0	0	0	1	0	0	0	0	0	0	0	0	1
Phvul.004G053000	Chr04:7037305-7038943	G9833 v2.1		1	1	1	1	1	1	1	1	1	1	1	1	1	1	1	1	1	1	1	1	1	1	0	0	1	1	1	1	1	1	1	1	1	1	1	1	1	1	1	1	1	1	1	1	1	1
Phvul.004G008351	Chr04:706950-711423	G9833 v2.1		1	0	1	0	1	1	1	0	0	1	1	0	1	0	1	1	1	0	0	1	0	0	0	0	0	0	0	0	0	0	1	0	0	1	0	0	1	1	1	1	0	1	1	0	0	1
Phvul.004G053900	Chr04:7176217-7178798	G9833 v2.1		1	1	1	1	1	1	1	1	1	1	1	1	1	1	1	1	1	1	1	1	1	1	0	0	1	1	1	1	1	1	1	1	1	1	1	1	1	1	1	1	1	1	1	1	1	1
Phvul.004G054800	Chr04:7341578-7343852	G9833 v2.1		1	1	1	1	1	1	1	1	1	1	1	1	1	1	1	1	1	1	1	1	1	1	0	1	1	1	1	1	1	1	1	1	1	1	1	1	1	1	1	1	1	1	1	1	1	1
Phvul.004G054950	Chr04:7358848-7365101	G9833 v2.1		0	0	0	0	0	0	1	1	0	0	1	0	0	0	0	0	1	1	1	1	1	1	1	1	1	1	0	0	0	0	0	0	0	0	0	0	0	0	0	0	0	1	1	1	1	1
Phvul.004G008500	Chr04:741070-742893	G9833 v2.1		0	0	0	0	0	1	0	0	0	0	0	0	0	0	0	0	0	0	0	0	0	0	0	0	0	0	0	0	0	0	0	0	0	0	0	0	0	0	0	0	0	0	0	0	0	0
Phvul.004G055600	Chr04:7511961-7515146	G9833 v2.1		1	0	1	1	1	1	1	1	1	1	1	1	1	1	1	1	1	1	1	1	1	1	1	1	1	1	1	1	1	1	1	1	1	1	1	1	1	1	1	1	1	1	1	1	1	1
Phvul.004G055800	Chr04:7555876-7566232	G9833 v2.1		0	0	0	0	0	0	0	1	0	0	0	0	0	0	0	0	0	0	0	0	0	0	1	1	0	0	0	0	0	0	0	0	0	0	0	0	0	0	0	0	0	0	0	0	0	0
Phvul.004G055900	Chr04:7574088-7575819	G9833 v2.1		1	1	1	1	1	1	1	1	1	1	0	1	1	1	1	1	1	1	0	1	1	1	1	1	1	1	0	1	1	1	1	1	1	1	1	1	1	1	1	1	1	1	1	1	1	1
Phvul.004G056000	Chr04:7579329-7579900	G9833 v2.1		1	1	1	1	1	1	1	1	0	1	1	1	1	1	1	1	1	1	0	1	1	1	1	1	1	1	1	1	1	1	1	1	1	1	1	0	1	1	1	1	1	1	1	0	1	1
Phvul.004G056500	Chr04:7670286-7670770	G9833 v2.1		0	0	0	0	0	0	0	1	0	0	0	0	0	0	0	0	0	0	0	0	0	0	1	1	0	0	0	0	0	1	0	0	0	0	0	0	0	0	0	0	0	0	0	0	0	0
Phvul.004G008680	Chr04:768791-773819	G9833 v2.1		0	0	0	0	0	0	0	0	0	0	1	0	0	0	0	0	1	0	0	1	0	0	0	0	0	0	0	0	0	0	0	0	0	0	0	0	0	0	0	0	0	0	0	0	0	0
Phvul.004G057200	Chr04:7899549-7900313	G9833 v2.1		0	0	0	0	0	0	0	1	0	0	0	0	0	0	0	0	0	0	0	0	0	0	1	1	0	0	0	0	0	0	0	0	0	0	0	0	0	0	0	0	0	0	0	0	0	0
Phvul.004G008740	Chr04:796775-801277	G9833 v2.1		0	0	0	0	0	0	0	0	0	0	0	0	1	0	0	1	1	0	0	1	0	0	0	0	0	0	0	0	0	0	0	0	0	0	0	0	0	0	0	0	0	0	0	0	0	0
Phvul.004G057600	Chr04:7983439-7986576	G9833 v2.1		1	1	1	1	1	1	1	1	1	0	1	1	1	1	1	1	1	1	1	1	1	1	1	1	1	1	1	1	1	1	1	1	1	1	1	1	1	1	1	1	1	1	1	1	1	1
Phvul.004G057700	Chr04:7997963-8001357	G9833 v2.1		1	1	1	1	1	1	1	1	1	0	1	1	1	1	1	1	1	1	1	1	1	1	0	0	1	1	1	1	1	1	1	1	1	1	1	1	1	1	1	1	1	1	1	1	1	1
Phvul.004G058400	Chr04:8094267-8098055	G9833 v2.1		1	1	1	1	1	1	1	1	1	1	1	1	1	1	1	1	1	1	1	1	1	1	0	0	1	1	1	1	1	1	1	1	1	1	1	1	1	1	1	1	1	1	1	1	1	1
Phvul.004G058500	Chr04:8096324-8096794	G9833 v2.1		1	1	1	1	1	1	1	1	1	1	1	1	1	1	1	1	1	1	1	1	1	1	0	0	1	1	1	1	1	1	1	1	1	1	1	1	1	1	1	1	1	1	1	1	1	1
Phvul.004G008801	Chr04:810009-810410	G9833 v2.1		0	0	0	0	0	0	0	1	1	0	0	0	0	1	0	0	0	0	0	0	0	0	0	0	0	0	0	0	0	0	0	0	0	0	0	0	0	1	1	1	0	0	0	0	0	0
Phvul.004G008861	Chr04:811289-812031	G9833 v2.1		0	0	0	0	0	0	0	0	0	0	0	0	0	0	0	0	0	0	0	1	0	0	0	0	0	0	0	0	0	0	0	0	0	0	0	0	0	0	0	0	0	0	0	0	0	0
Phvul.004G008981	Chr04:833532-836825	G9833 v2.1		0	0	0	0	0	0	0	0	0	0	0	0	1	0	0	0	0	0	0	0	0	0	0	0	0	0	0	0	0	0	0	0	0	0	0	0	0	0	0	0	0	0	0	0	0	0
Phvul.004G059800	Chr04:8390634-8391467	G9833 v2.1		1	1	1	1	1	1	1	1	1	1	1	1	1	1	1	1	1	1	1	1	1	1	0	0	1	1	1	1	1	1	1	1	1	1	1	1	1	1	1	1	1	1	1	1	1	1
Phvul.004G059900	Chr04:8400044-8400699	G9833 v2.1		1	1	1	1	1	1	1	1	1	1	1	1	1	1	1	1	1	1	1	1	1	1	1	1	1	1	1	1	1	1	1	1	1	1	1	1	0	1	1	1	1	1	1	1	1	1
Phvul.004G009101	Chr04:847290-848413	G9833 v2.1		0	0	0	0	0	0	1	0	0	0	1	0	1	0	0	0	1	0	0	1	0	0	0	0	0	0	0	0	0	0	0	0	0	0	0	0	0	0	0	0	0	1	0	0	0	0
Phvul.004G060600	Chr04:8493539-8494369	G9833 v2.1		1	1	1	1	1	1	1	1	1	1	1	1	1	1	1	1	1	1	1	1	1	1	0	0	1	1	1	1	1	1	1	1	1	1	1	1	1	1	1	1	1	1	1	1	1	1
Phvul.004G009161	Chr04:849437-859844	G9833 v2.1		0	0	0	1	1	0	0	0	0	0	0	0	1	0	1	0	0	0	0	0	0	0	0	0	0	0	0	0	0	0	0	0	0	0	0	0	0	0	0	0	0	0	0	0	0	0
Phvul.004G060700	Chr04:8510484-8511295	G9833 v2.1		1	1	1	0	1	1	1	1	1	1	1	1	1	0	1	1	1	1	1	1	1	1	0	0	1	1	1	1	1	1	1	1	1	1	1	1	1	1	1	1	1	1	1	1	1	1
Phvul.004G060800	Chr04:8513416-8514543	G9833 v2.1		1	1	1	0	1	1	1	1	1	1	1	1	1	0	1	1	1	1	1	1	1	1	0	1	1	1	1	1	1	1	1	1	1	1	1	1	1	1	1	1	1	1	1	1	1	1
Phvul.004G060900	Chr04:8526373-8527116	G9833 v2.1		1	1	1	0	1	1	1	1	1	1	1	1	1	0	1	1	1	1	1	1	1	1	0	0	1	1	1	1	1	1	1	1	1	1	1	1	1	1	1	1	1	1	1	1	1	1
Phvul.004G061000	Chr04:8532802-8533632	G9833 v2.1		1	1	1	0	1	1	1	1	1	1	1	1	1	0	1	1	1	1	1	1	1	1	1	1	1	1	1	1	1	1	1	1	1	1	1	1	1	1	1	1	1	1	1	1	1	1
Phvul.004G061100	Chr04:8537109-8537953	G9833 v2.1		1	1	1	0	1	1	1	1	1	1	1	1	1	0	1	1	1	1	1	1	1	1	1	1	1	1	1	1	1	1	1	1	1	1	1	1	1	1	1	1	1	1	1	1	1	1
Phvul.004G009221	Chr04:863222-865511	G9833 v2.1		0	0	0	0	0	1	0	0	0	0	0	0	0	0	0	0	1	0	0	1	0	0	0	0	0	0	0	0	0	0	0	0	0	0	0	0	0	0	0	0	0	0	0	0	0	0
Phvul.004G062600	Chr04:8754431-8758958	G9833 v2.1		1	1	1	1	1	1	1	1	1	1	1	1	1	1	1	1	1	1	1	1	1	1	0	0	1	1	1	1	1	1	1	1	1	1	1	1	1	1	1	1	1	1	1	1	1	1
Phvul.004G062700	Chr04:8773806-8774036	G9833 v2.1		1	1	1	1	1	1	1	1	1	1	1	1	1	1	1	0	1	1	1	1	1	1	1	1	1	1	1	1	1	1	1	1	1	1	1	1	1	1	1	1	1	1	1	1	1	1
Phvul.004G009281	Chr04:879439-884653	G9833 v2.1		0	0	0	0	0	0	1	0	0	0	0	0	0	0	0	0	0	0	0	1	0	0	0	0	0	0	0	0	0	0	0	0	0	0	0	0	0	0	0	0	0	0	0	0	0	0
Phvul.004G009341	Chr04:887008-891434	G9833 v2.1		0	0	1	0	1	0	1	0	0	0	0	0	0	1	0	0	1	0	0	1	0	0	0	0	0	0	0	1	1	0	0	0	0	1	0	0	0	1	1	1	0	0	1	0	1	0
Phvul.004G063300	Chr04:8965395-8966472	G9833 v2.1		1	1	1	1	1	0	1	1	1	1	1	1	1	1	1	1	1	1	1	1	1	1	1	1	1	1	1	1	1	1	1	1	1	1	1	1	1	1	1	1	1	1	1	1	1	1
g42291	ptg000048l_9962037_9971019_BAT93:133-540	NRR		0	1	0	0	0	0	0	1	0	0	1	0	0	0	0	0	0	0	0	0	0	0	1	1	0	0	0	0	0	0	0	0	0	0	0	0	0	0	0	0	0	0	0	0	0	0
g32275	ctg22_segment1_pilon_pilon_pilon_621434_712074_G12:4613-7166	NRR		0	0	0	1	1	1	1	0	1	0	0	0	1	0	0	0	1	0	0	1	0	0	0	0	1	0	0	1	1	0	1	0	0	0	1	0	0	0	0	1	1	0	0	0	1	0
g32277	ctg22_segment1_pilon_pilon_pilon_621434_712074_G12:65734-66415	NRR		1	0	0	0	0	0	1	1	0	1	0	1	0	0	1	1	0	1	1	1	1	1	1	0	0	0	1	0	1	0	1	0	0	1	0	1	1	1	1	1	0	1	1	1	0	1
g32278	ctg22_segment1_pilon_pilon_pilon_621434_712074_G12:72251-73477	NRR		1	0	1	1	0	0	1	1	1	1	1	1	1	0	1	0	0	0	0	0	0	0	1	0	1	0	0	1	1	1	1	0	0	1	1	1	0	1	1	1	0	1	0	1	1	0
g32279	ctg22_segment1_pilon_pilon_pilon_621434_712074_G12:85551-90641	NRR		0	0	0	0	0	0	0	1	0	0	0	0	0	0	0	0	1	0	0	0	0	0	0	0	0	0	0	0	0	0	0	0	0	0	0	0	0	0	0	0	0	0	0	0	0	0
Phvul.004G009461	Chr04:906948-907805	G9833 v2.1		0	0	1	1	1	0	1	0	0	0	0	0	0	0	0	0	0	0	0	0	0	0	0	0	0	0	0	0	1	0	1	0	0	0	0	0	0	1	1	0	0	0	1	0	0	0
Phvul.004G009521	Chr04:909231-916054	G9833 v2.1		1	1	1	1	1	0	1	0	0	1	1	0	1	0	0	0	1	0	0	1	0	0	0	0	0	0	0	0	0	0	1	0	0	1	0	1	1	0	0	1	0	1	1	0	1	1
Phvul.004G009581	Chr04:920780-922280	G9833 v2.1		0	0	0	0	0	0	1	0	0	0	0	0	0	0	0	0	1	0	0	1	0	0	0	0	0	0	0	0	0	0	0	0	0	0	0	0	0	0	0	0	0	0	0	0	0	0
Phvul.004G009641	Chr04:922072-923529	G9833 v2.1		0	0	0	0	0	1	1	0	0	0	1	1	0	0	0	0	1	0	0	1	0	0	0	0	0	0	0	0	0	0	1	0	0	0	0	0	0	0	0	1	1	1	0	0	1	1
Phvul.004G064100	Chr04:9243945-9246445	G9833 v2.1		1	1	1	1	1	1	1	1	1	1	1	1	1	1	1	1	1	1	1	1	1	1	0	1	1	1	1	1	1	1	1	1	1	1	1	1	1	1	1	1	1	1	1	1	1	1
Phvul.004G009701	Chr04:925108-927042	G9833 v2.1		0	0	0	0	0	0	0	0	0	0	0	0	0	0	0	0	1	0	0	1	0	0	0	0	0	0	0	0	1	0	0	0	0	0	0	0	0	0	0	0	0	0	0	0	0	0
Phvul.004G009761	Chr04:927043-943229	G9833 v2.1		0	1	1	1	1	0	1	1	1	1	1	1	1	0	1	1	1	0	0	1	0	0	0	0	0	0	0	0	1	0	1	0	0	1	0	0	0	1	1	1	1	0	1	1	0	0
Phvul.004G009821	Chr04:939934-943174	G9833 v2.1		0	0	1	0	0	0	1	1	0	0	0	0	0	1	0	0	0	0	0	0	0	0	0	0	0	0	0	0	0	0	0	0	0	0	0	0	0	1	1	0	0	0	0	0	0	0
Phvul.004G064800	Chr04:9431905-9432796	G9833 v2.1		1	1	1	1	1	1	1	1	1	1	1	1	1	1	1	1	1	1	1	1	1	1	0	0	1	1	1	1	1	1	1	1	1	1	1	1	1	1	1	1	1	1	1	1	1	1
g40403	ptg000048l_10493158_10498339_BAT93:1079-3934	NRR		0	1	0	0	0	0	0	1	0	0	1	0	0	0	0	0	0	0	0	0	0	0	1	1	0	0	0	0	0	0	0	0	0	0	0	0	0	0	0	0	0	0	0	0	0	0
Phvul.004G009900	Chr04:948555-950753	G9833 v2.1		0	0	0	0	0	0	0	1	0	0	0	1	0	0	0	0	1	0	0	1	0	0	0	0	0	0	0	0	0	0	0	0	0	0	0	0	0	0	0	1	1	0	0	0	0	0
Phvul.004G009918	Chr04:964943-966979	G9833 v2.1		0	0	0	0	0	0	0	0	0	0	1	0	0	0	0	0	0	0	0	0	0	0	0	0	0	0	0	0	0	0	0	0	0	0	0	0	0	0	0	0	0	0	0	0	0	0
Phvul.004G066100	Chr04:9752527-9753840	G9833 v2.1		1	1	1	1	1	1	1	1	1	1	1	1	1	1	1	1	1	1	1	1	1	1	0	0	1	1	1	1	1	1	1	1	1	1	1	1	1	1	1	1	1	1	1	1	1	1
Phvul.004G066600	Chr04:9871111-9872861	G9833 v2.1		1	1	1	1	1	1	1	1	1	1	1	1	1	1	1	1	1	1	1	1	1	1	0	0	1	1	1	1	1	1	1	1	1	1	1	1	1	1	1	1	1	1	1	1	1	1
Phvul.004G009936	Chr04:989558-993520	G9833 v2.1		1	0	0	1	0	0	0	0	0	0	0	0	1	0	0	0	1	0	0	1	0	0	0	0	0	0	0	0	1	0	0	0	0	0	0	1	0	0	0	0	0	0	1	0	0	0
Phvul.004G066900	Chr04:9932324-9932598	G9833 v2.1		1	1	1	1	1	1	1	1	1	1	1	1	1	1	1	1	1	1	1	1	1	1	0	0	1	1	1	1	1	1	1	1	1	1	1	1	1	1	1	1	1	1	1	1	1	1
Phvul.004G067100	Chr04:9973828-9974805	G9833 v2.1		1	0	1	1	1	1	1	1	1	1	1	1	1	1	1	1	1	1	1	1	1	1	1	1	1	1	1	1	1	1	1	1	1	1	1	1	1	1	1	1	1	1	1	1	1	1
Phvul.004G009945	Chr04:998350-1002124	G9833 v2.1		0	0	0	0	0	1	1	0	0	0	0	0	1	0	0	0	0	0	0	0	0	0	0	0	0	0	0	0	0	0	0	0	0	0	0	0	1	0	0	1	0	0	0	0	0	0
g40062	ptg000046l_4205425_4231134_BAT93:20500-21202	NRR		0	0	1	1	0	0	0	1	1	0	1	0	1	0	0	0	1	1	1	1	1	1	1	1	1	1	1	1	0	0	1	1	1	1	1	1	1	1	1	1	1	0	1	1	1	0
g40063	ptg000046l_4205425_4231134_BAT93:21245-25710	NRR		0	0	1	1	1	0	0	1	1	1	1	0	1	0	1	1	0	1	0	1	1	1	1	1	1	1	1	1	1	0	0	1	1	1	0	0	1	1	1	1	1	1	1	0	1	1
Phvul.005G011800	Chr05:1016106-1016456	G9833 v2.1		1	1	1	1	1	1	1	1	1	1	1	1	0	1	1	1	0	0	0	0	1	0	1	1	0	0	0	1	1	1	1	1	1	1	1	1	1	1	1	1	1	1	1	1	1	1
Phvul.005G054680	Chr05:10240537-10245190	G9833 v2.1		1	1	1	1	1	1	1	1	1	1	1	1	0	1	1	1	1	1	1	1	1	1	1	1	1	1	1	1	1	1	1	1	1	1	1	1	1	1	1	1	1	1	1	1	1	1
Phvul.005G061160	Chr05:10433743-10435268	G9833 v2.1		1	1	1	1	1	1	1	1	1	1	1	1	1	1	1	1	1	1	1	1	1	1	1	1	1	1	1	1	1	1	1	1	1	1	1	1	1	1	1	1	1	1	0	1	1	1
Phvul.005G012200	Chr05:1045458-1048898	G9833 v2.1		1	1	1	1	1	1	1	1	1	1	1	1	0	1	1	1	0	0	0	0	1	0	1	1	0	0	0	1	1	1	1	1	1	1	1	1	1	1	1	1	1	1	1	1	1	1
Phvul.005G066100	Chr05:10986501-10986895	G9833 v2.1		1	1	1	1	1	0	1	1	1	1	1	1	1	1	1	1	1	1	1	1	1	1	1	1	1	1	1	1	1	1	1	1	1	1	1	1	1	1	1	1	1	1	1	1	1	1
Phvul.005G066300	Chr05:11142242-11143045	G9833 v2.1		0	1	1	1	1	1	1	0	1	1	1	1	1	0	1	1	0	0	0	0	0	0	0	0	0	0	0	0	0	0	0	1	0	0	0	1	0	0	0	0	0	0	0	0	0	0
Phvul.005G067600	Chr05:11498825-11500776	G9833 v2.1		1	1	1	1	1	1	1	1	1	1	1	1	1	1	1	1	1	1	1	1	1	1	1	1	1	1	1	1	1	1	1	1	1	1	1	1	1	1	1	1	1	1	1	1	1	0
Phvul.005G013500	Chr05:1159883-1178316	G9833 v2.1		1	1	1	1	1	1	1	1	1	1	1	1	1	1	1	1	1	1	1	1	1	1	1	1	1	1	0	1	1	1	1	1	1	1	1	1	1	1	1	1	1	1	1	1	1	1
Phvul.005G013600	Chr05:1177220-1184953	G9833 v2.1		1	1	1	1	1	1	1	1	1	1	1	1	1	1	1	1	0	1	1	1	1	1	1	1	1	1	1	1	1	1	1	1	1	1	1	1	1	1	1	1	1	1	1	1	1	1
Phvul.005G013700	Chr05:1185224-1187693	G9833 v2.1		1	1	1	1	1	1	1	1	1	1	1	1	1	1	1	1	0	1	1	1	1	1	1	1	1	1	1	1	1	1	1	1	1	1	1	1	1	1	1	1	1	1	1	1	1	1
Phvul.005G013800	Chr05:1203684-1204739	G9833 v2.1		1	0	1	1	1	1	1	1	1	1	1	1	0	1	1	0	0	1	1	1	1	1	1	1	1	1	0	1	1	1	1	1	1	1	1	1	1	1	1	1	1	1	1	1	1	1
Phvul.005G014701	Chr05:1227809-1232595	G9833 v2.1		1	1	1	1	1	1	1	1	1	1	1	1	0	1	1	0	0	1	1	1	1	1	1	1	1	1	0	1	1	1	1	1	1	1	1	1	1	1	1	1	1	1	1	1	1	1
Phvul.005G069700	Chr05:12282735-12285593	G9833 v2.1		1	1	1	1	1	1	1	1	1	1	1	1	1	1	1	1	1	1	1	1	1	1	1	1	1	1	1	0	1	0	1	0	0	1	1	0	1	0	1	0	1	1	1	1	1	1
g40027	ptg000044l_1060611_1072631_BAT93:1-2021	NRR		0	1	0	1	1	0	1	1	1	1	1	1	1	0	1	0	1	1	1	1	1	0	1	1	0	1	1	1	1	1	1	1	1	1	1	0	1	1	1	1	1	1	1	1	1	1
Phvul.005G015500	Chr05:1247527-1253686	G9833 v2.1		1	1	1	1	1	1	1	1	1	1	1	1	1	1	1	0	0	1	1	1	1	1	1	1	1	1	0	1	1	1	1	1	1	1	1	1	1	1	1	1	1	1	1	1	1	1
Phvul.005G069900	Chr05:12490073-12490640	G9833 v2.1		0	1	1	1	1	1	1	1	1	1	1	1	1	1	1	1	1	1	0	1	1	1	1	1	1	1	1	1	1	1	1	1	1	1	1	1	1	1	1	1	1	1	1	1	1	1
Phvul.005G015300	Chr05:1262663-1263761	G9833 v2.1		1	1	1	1	1	1	1	1	1	1	1	1	1	1	1	1	1	1	1	1	1	1	1	1	1	1	0	1	1	1	1	1	1	1	1	1	1	1	1	1	1	1	1	1	1	1
Phvul.005G015200	Chr05:1264647-1266788	G9833 v2.1		1	1	1	1	1	1	1	1	1	1	1	1	0	1	1	1	1	1	1	1	1	1	1	1	1	1	0	1	1	1	1	1	1	1	1	1	1	1	1	1	1	1	1	1	1	1
Phvul.005G015100	Chr05:1277028-1281680	G9833 v2.1		1	1	1	1	1	1	1	1	1	1	1	1	1	1	1	1	1	1	1	1	1	1	1	1	1	1	0	1	1	1	1	1	1	1	1	1	1	1	1	1	1	1	1	1	1	1
Phvul.005G073700	Chr05:13104020-13104305	G9833 v2.1		1	1	1	1	1	0	1	1	1	1	1	1	1	1	1	1	1	1	1	1	1	1	1	1	1	1	1	1	1	1	1	1	1	1	1	1	1	1	1	1	1	1	1	1	1	1
g40071	ptg000046l_852432_854290_BAT93:977-1674	NRR		0	1	0	0	0	0	0	1	0	0	1	0	1	0	0	0	0	0	0	0	0	0	0	0	0	0	0	0	0	0	0	0	0	0	0	0	0	0	0	1	0	0	0	0	0	0
Phvul.005G014100	Chr05:1344205-1347624	G9833 v2.1		1	1	1	0	1	1	1	1	1	1	1	1	1	0	1	1	1	1	1	1	1	1	1	1	1	1	1	1	1	1	1	1	1	1	1	1	1	1	1	1	1	1	1	1	1	1
Phvul.005G074901	Chr05:13629617-13640112	G9833 v2.1		1	1	1	1	1	1	1	1	1	1	1	1	0	1	1	1	1	1	1	1	1	1	1	1	1	1	1	1	1	1	1	1	1	1	1	1	1	1	1	1	1	1	1	1	1	1
Phvul.005G015700	Chr05:1368263-1371304	G9833 v2.1		1	0	1	1	1	1	1	1	1	1	1	1	1	1	1	1	0	1	1	1	1	1	1	1	1	1	1	1	1	1	1	1	1	1	1	1	1	1	1	1	1	1	1	1	1	1
g35646	ctg66_segment0_pilon_pilon_pilon_1294297_1301580_G12:1-2335	NRR		1	0	1	1	1	1	1	0	1	1	1	0	1	1	1	1	1	1	1	1	1	1	1	1	1	1	1	1	1	1	0	1	1	1	1	1	1	1	1	1	1	1	1	1	1	1
Phvul.005G075200	Chr05:13803574-13808223	G9833 v2.1		1	1	1	1	1	1	1	1	1	1	1	1	1	1	0	1	1	1	1	1	1	1	1	1	1	1	1	1	1	1	1	1	1	1	1	1	1	1	1	1	1	1	1	1	1	1
g35645	ctg66_segment0_pilon_pilon_pilon_1258772_1263696_G12:3316-4925	NRR		0	0	0	0	0	0	0	1	0	0	1	0	0	0	0	0	0	0	0	0	0	0	0	0	0	0	0	0	0	0	0	0	0	0	0	0	0	0	0	0	0	0	0	0	0	0
Phvul.005G016300	Chr05:1434007-1435335	G9833 v2.1		1	1	1	1	1	1	1	1	1	1	1	1	1	1	1	1	0	0	0	0	1	1	1	1	1	1	1	1	1	1	1	1	1	1	1	1	1	1	1	1	1	1	1	1	1	1
Phvul.005G016500	Chr05:1443971-1449481	G9833 v2.1		1	1	1	1	1	1	1	1	1	1	1	1	1	0	1	1	1	1	1	1	1	1	1	1	1	1	1	1	1	1	1	1	1	1	1	1	1	1	1	1	1	1	1	1	1	1
Phvul.005G016800	Chr05:1463127-1467372	G9833 v2.1		1	1	1	1	1	1	1	1	1	1	1	1	1	1	1	1	0	0	0	0	1	0	1	1	0	0	1	1	1	1	1	1	1	1	1	1	1	1	1	1	1	1	1	1	1	1
Phvul.005G075300	Chr05:14921728-14922437	G9833 v2.1		1	1	1	1	1	1	1	1	1	1	1	1	0	1	1	1	1	1	1	1	1	1	1	1	1	1	1	1	1	1	1	1	1	1	1	1	1	1	1	1	1	1	1	1	1	1
Phvul.005G017200	Chr05:1496685-1497622	G9833 v2.1		1	1	1	1	1	1	1	1	1	1	1	1	1	1	1	1	0	0	1	1	1	0	1	1	1	0	1	1	1	1	1	1	1	1	1	1	1	1	1	1	1	1	1	1	1	1
Phvul.005G077501	Chr05:15059401-15062132	G9833 v2.1		1	1	1	1	1	1	1	1	0	1	1	1	1	1	1	1	1	1	1	1	1	1	1	1	1	1	1	1	1	1	1	1	1	1	1	1	1	1	1	1	1	1	1	1	1	1
Phvul.005G017400	Chr05:1507969-1508599	G9833 v2.1		1	1	0	1	1	0	1	1	1	1	1	1	1	1	1	1	1	1	1	1	1	1	1	1	1	1	1	1	1	1	1	1	1	1	1	1	1	1	1	1	1	1	1	1	1	1
g43465	ptg000022l_2694721_2696497_Jalo:85-531	NRR		1	1	1	1	1	1	0	1	1	1	0	1	0	1	1	1	1	1	1	1	1	1	1	1	1	1	1	1	0	1	1	1	1	1	1	1	1	1	1	1	1	1	1	1	1	1
Phvul.005G017700	Chr05:1524909-1525311	G9833 v2.1		1	1	1	1	1	1	1	1	1	1	1	1	1	0	1	1	1	0	1	0	1	0	1	1	1	0	1	1	1	1	1	1	1	1	1	1	1	1	1	1	1	1	1	1	1	1
Phvul.005G017800	Chr05:1529239-1529627	G9833 v2.1		1	1	1	1	1	1	1	1	1	1	1	1	1	0	1	1	1	1	1	1	1	1	1	1	1	1	1	1	1	1	1	1	1	1	1	1	1	1	1	1	1	1	1	1	1	1
Phvul.005G071300	Chr05:15306727-15307402	G9833 v2.1		1	1	1	1	1	1	1	1	1	1	1	1	1	1	1	1	0	1	0	1	1	1	1	0	1	0	1	1	1	1	1	1	1	1	1	1	1	1	1	1	1	1	1	1	1	1
Phvul.005G017900	Chr05:1542469-1543448	G9833 v2.1		1	1	1	1	1	1	1	1	1	1	1	1	1	1	1	1	1	0	0	0	1	1	1	1	1	0	1	1	1	1	1	1	1	1	1	1	1	1	1	1	1	1	1	1	1	1
Phvul.005G018000	Chr05:1548436-1549303	G9833 v2.1		1	1	1	1	1	1	1	1	1	1	1	1	1	1	1	1	1	0	1	1	1	0	1	1	0	0	1	1	1	1	1	1	1	1	1	1	1	1	1	1	1	1	1	1	1	1
Phvul.005G018100	Chr05:1554780-1556130	G9833 v2.1		1	1	1	1	1	1	1	1	1	1	1	1	1	1	1	1	1	1	1	1	1	1	1	1	1	1	1	1	1	1	1	1	1	1	1	1	1	1	1	1	1	1	1	0	1	1
Phvul.005G079600	Chr05:15557765-15559286	G9833 v2.1		1	1	1	1	1	1	1	1	1	1	1	0	1	1	1	1	1	1	1	1	1	1	1	1	1	1	1	1	1	1	1	1	1	1	1	1	1	1	1	1	1	1	1	1	1	1
Phvul.005G018400	Chr05:1577669-1580073	G9833 v2.1		1	1	1	1	1	1	1	1	1	1	1	1	1	1	1	1	0	0	0	0	1	0	1	1	0	0	1	1	1	1	1	1	1	1	1	1	1	1	1	1	1	1	1	1	1	1
Phvul.005G079700	Chr05:15884866-15885090	G9833 v2.1		1	1	1	1	1	1	1	1	1	1	1	1	1	1	1	1	1	1	1	1	1	1	1	1	1	1	1	1	0	1	0	1	1	1	1	1	1	1	1	1	1	0	0	0	0	0
Phvul.005G018900	Chr05:1646677-1648919	G9833 v2.1		1	1	1	1	1	1	1	1	1	1	1	1	1	1	1	1	0	0	0	0	1	0	1	1	0	0	1	1	1	1	1	1	1	1	1	1	1	1	1	1	1	1	1	1	1	1
Phvul.005G019501	Chr05:1694791-1695203	G9833 v2.1		1	1	1	1	1	0	1	1	1	1	1	1	1	1	1	1	1	1	1	1	1	1	1	1	1	1	1	1	1	1	1	1	1	1	1	1	1	1	1	1	1	1	1	1	1	1
Phvul.005G019800	Chr05:1717893-1718907	G9833 v2.1		1	1	1	1	1	1	1	1	1	1	1	1	1	1	1	1	1	1	1	1	1	0	1	1	1	1	1	1	1	1	1	1	1	1	1	1	1	1	1	1	1	1	1	1	1	1
Phvul.005G080400	Chr05:17210656-17212107	G9833 v2.1		1	1	1	1	1	0	1	1	1	1	1	1	1	1	1	1	1	1	1	1	1	1	1	1	1	1	1	1	1	1	1	1	1	1	1	1	1	1	1	1	1	1	1	1	1	1
Phvul.005G020200	Chr05:1743797-1745863	G9833 v2.1		0	1	0	1	1	1	1	1	0	0	1	1	1	0	0	1	1	1	1	1	0	1	1	1	1	1	0	1	1	0	1	1	1	1	1	0	1	1	0	1	1	0	1	0	0	1
Phvul.005G020301	Chr05:1755532-1759079	G9833 v2.1		0	1	0	0	1	0	1	1	0	0	1	0	0	0	0	0	1	1	1	1	0	1	0	0	1	1	0	0	1	1	0	0	0	0	0	0	0	0	0	0	0	0	0	0	0	0
Phvul.005G079000	Chr05:18010152-18011163	G9833 v2.1		1	1	1	1	1	1	1	1	1	1	1	1	0	1	1	1	1	1	1	1	1	1	1	1	1	1	1	1	1	1	1	1	1	1	1	1	1	1	1	1	1	1	1	1	1	1
Phvul.005G078900	Chr05:18026529-18049346	G9833 v2.1		1	1	1	1	1	1	1	1	1	1	1	1	0	1	1	1	1	1	1	1	1	1	1	1	1	1	1	1	1	1	1	1	1	1	1	1	1	1	1	1	1	1	1	1	1	1
Phvul.005G021100	Chr05:1832630-1833672	G9833 v2.1		0	1	0	0	0	0	0	1	0	0	1	0	1	0	0	1	1	1	1	1	0	1	1	0	1	1	0	0	1	1	0	0	0	0	0	0	0	1	0	1	0	0	0	0	0	0
Phvul.005G021200	Chr05:1837701-1840507	G9833 v2.1		0	1	0	0	0	0	0	1	0	0	1	0	1	0	0	1	1	1	1	1	0	1	0	0	1	1	0	0	1	1	0	0	0	0	0	0	0	0	0	0	0	0	0	0	0	0
Phvul.005G021250	Chr05:1844506-1846174	G9833 v2.1		0	1	0	0	0	0	0	1	0	0	1	0	1	0	0	1	1	1	1	1	0	1	0	0	1	1	0	0	1	1	0	0	0	0	0	0	0	0	0	0	0	0	0	0	0	0
Phvul.005G021300	Chr05:1861333-1862324	G9833 v2.1		0	1	0	0	0	0	0	1	0	0	1	0	1	0	0	1	1	1	1	1	0	1	0	0	1	1	0	0	1	1	0	0	0	0	0	0	0	0	0	0	0	0	0	0	0	0
Phvul.005G077400	Chr05:18656087-18667220	G9833 v2.1		1	1	1	1	1	1	1	1	1	1	1	1	1	1	1	0	1	1	1	1	1	1	1	1	1	1	1	1	1	1	1	1	1	1	1	1	1	1	1	1	1	1	1	1	1	1
Phvul.005G077450	Chr05:18667815-18677999	G9833 v2.1		1	1	1	1	1	1	1	1	1	1	1	1	1	1	1	0	1	1	1	1	1	1	1	1	1	1	1	1	1	1	1	1	1	1	1	1	1	1	1	1	1	1	1	1	1	1
Phvul.005G077500	Chr05:18684051-18693590	G9833 v2.1		1	1	1	1	1	1	1	1	1	1	1	1	1	1	1	0	1	1	1	1	1	1	1	1	1	1	1	1	1	1	1	1	1	1	1	1	1	1	1	1	1	1	1	1	1	1
Phvul.005G077800	Chr05:18818251-18819756	G9833 v2.1		1	1	1	1	1	1	1	1	0	1	1	1	1	1	1	1	1	1	1	1	1	1	1	1	1	1	1	1	1	1	1	1	1	1	1	1	1	1	1	1	1	1	1	1	1	1
Phvul.005G077900	Chr05:18842247-18857043	G9833 v2.1		0	0	0	1	0	1	1	1	0	1	1	1	1	0	1	1	1	1	1	1	1	1	1	1	1	1	1	1	1	1	1	1	1	1	1	1	1	1	1	1	1	1	1	1	1	1
Phvul.005G078000	Chr05:18876484-18885196	G9833 v2.1		0	1	0	1	0	1	1	1	0	1	1	1	1	0	1	1	1	1	1	1	1	1	1	1	1	1	1	1	1	1	1	1	1	1	1	1	1	1	1	1	1	1	1	1	1	1
Phvul.005G078100	Chr05:19063262-19095416	G9833 v2.1		1	0	0	1	0	1	1	1	0	1	1	1	1	0	1	1	1	1	1	1	1	1	1	1	1	1	1	1	1	1	1	1	1	1	1	1	1	1	1	1	1	1	1	1	1	1
Phvul.005G021601	Chr05:1908103-1909460	G9833 v2.1		0	1	0	0	0	0	0	1	0	0	0	0	1	0	0	0	0	0	0	0	0	0	0	0	0	0	0	0	0	0	0	0	0	0	0	0	0	0	0	0	0	0	0	0	0	0
Phvul.005G021700	Chr05:1914016-1916132	G9833 v2.1		0	1	1	1	0	1	1	1	1	1	1	0	1	0	1	1	1	0	0	1	0	0	0	0	0	0	1	0	1	1	1	1	0	0	1	0	0	0	0	1	1	0	1	0	0	0
Phvul.005G021800	Chr05:1921387-1924155	G9833 v2.1		0	1	0	0	0	0	0	1	0	0	0	0	0	0	0	0	0	0	0	0	0	0	0	0	0	0	0	0	0	0	0	0	0	0	0	0	0	0	0	0	0	0	0	0	0	0
Phvul.005G079733	Chr05:19324433-19355247	G9833 v2.1		0	1	1	1	1	1	1	1	1	0	1	1	1	0	0	1	1	1	1	1	1	1	1	1	1	1	1	1	1	1	1	1	1	1	1	1	1	1	1	1	1	1	1	1	1	1
g35723	ctg91_segment0_pilon_pilon_pilon_378180_397760_G12:5427-9652	NRR		1	1	1	1	1	0	1	1	1	1	1	1	1	1	1	1	1	1	1	1	1	1	1	1	1	1	1	1	1	1	1	1	1	1	1	1	1	1	1	1	1	1	1	1	1	1
Phvul.005G072600	Chr05:20839596-20842677	G9833 v2.1		1	1	1	1	1	1	1	1	1	1	1	1	0	1	1	1	1	1	1	1	1	1	1	1	1	1	1	1	1	1	1	1	1	1	1	1	1	1	1	1	1	1	1	1	1	1
g40048	ptg000044l_7848322_7920773_BAT93:14772-16357	NRR		1	1	1	1	1	1	1	1	1	1	1	1	1	0	1	0	1	1	1	1	0	1	1	1	0	0	1	1	1	0	0	1	1	1	1	1	1	1	1	1	1	1	1	1	1	1
g40050	ptg000044l_7848322_7920773_BAT93:41190-44397	NRR		0	1	1	1	1	1	1	1	1	0	1	1	1	1	1	1	0	1	0	1	1	1	1	1	1	0	0	1	0	0	1	1	1	0	1	0	1	1	1	1	0	0	1	1	1	1
Phvul.005G084700	Chr05:22119351-22119874	G9833 v2.1		1	1	1	1	1	0	1	1	1	1	1	1	1	1	1	1	1	1	1	1	1	1	1	1	1	1	1	1	1	1	1	1	1	1	1	1	1	1	1	1	1	1	1	1	1	1
Phvul.005G085100	Chr05:22303730-22306076	G9833 v2.1		1	1	1	1	1	1	1	1	1	1	1	1	0	1	1	1	1	1	1	1	1	1	1	1	1	1	1	1	1	1	1	1	1	1	1	1	1	1	1	1	1	1	1	1	1	1
Phvul.005G025100	Chr05:2292826-2293068	G9833 v2.1		1	1	1	1	1	0	1	1	1	1	1	1	1	1	1	1	1	1	1	1	1	1	1	1	1	1	1	1	1	1	1	1	1	1	1	1	1	1	1	1	1	1	1	1	1	1
Phvul.005G092218	Chr05:23193197-23196136	G9833 v2.1		1	1	0	0	0	0	1	1	1	0	1	1	1	0	0	1	1	0	0	1	0	0	1	1	0	0	0	1	1	1	0	1	1	1	1	1	1	1	1	1	1	1	1	1	1	1
Phvul.005G091600	Chr05:23987141-23987933	G9833 v2.1		1	1	1	1	1	0	1	1	1	1	1	1	1	1	1	1	1	1	1	1	1	1	1	1	1	1	1	1	1	1	1	1	1	1	1	1	1	1	1	1	1	1	1	1	1	1
g27055	ctg110_segment0_pilon_pilon_pilon_144065_148587_MIDAS:1-745	NRR		0	1	0	0	0	0	0	0	0	0	1	0	0	0	0	0	0	0	0	0	0	0	0	0	0	0	0	0	0	0	0	0	0	0	0	0	0	0	0	0	0	0	0	0	0	0
g29523	ctg125_segment0_pilon_pilon_pilon_684826_689374_G12:1119-3772	NRR		1	1	0	1	0	0	0	0	0	1	1	0	0	1	1	0	0	0	0	0	1	0	0	0	0	0	0	0	0	0	1	0	0	0	0	0	0	0	0	0	1	1	0	0	0	0
Phvul.005G092100	Chr05:24099292-24099705	G9833 v2.1		1	1	1	1	1	1	1	1	1	1	1	1	1	1	1	0	1	1	1	1	1	1	1	1	1	1	1	1	1	1	1	1	1	1	1	1	1	1	1	1	1	1	1	1	1	1
g29522	ctg125_segment0_pilon_pilon_pilon_516520_598103_G12:40796-46267	NRR		0	1	0	0	0	0	0	1	0	0	1	0	0	0	0	0	0	0	0	0	0	0	0	0	0	0	0	0	0	0	0	0	0	1	0	0	0	0	0	0	0	0	0	0	0	0
Phvul.005G026500	Chr05:2433097-2434227	G9833 v2.1		0	0	0	0	0	0	1	0	0	0	0	0	0	0	1	0	1	1	1	1	1	1	1	1	1	1	1	0	0	0	0	0	1	1	1	1	1	1	1	1	1	1	1	1	1	1
Phvul.005G026600	Chr05:2435103-2435613	G9833 v2.1		1	1	1	0	1	1	1	1	1	1	1	1	1	1	1	1	1	1	1	1	1	1	1	1	1	1	1	1	1	1	1	1	1	1	1	1	1	1	1	1	1	1	1	1	1	1
Phvul.005G026700	Chr05:2441901-2442257	G9833 v2.1		1	0	1	1	1	1	1	1	1	1	1	1	1	1	1	1	1	1	1	1	1	1	1	1	1	1	1	1	1	1	1	1	1	1	1	1	1	1	1	1	1	1	1	1	1	1
Phvul.005G026900	Chr05:2471906-2472864	G9833 v2.1		1	1	1	1	1	1	1	1	1	1	0	1	1	1	1	1	1	1	1	1	1	1	1	1	1	1	1	1	0	0	1	0	1	1	1	1	1	1	1	1	1	1	1	1	1	1
Phvul.005G027200	Chr05:2531034-2534630	G9833 v2.1		1	0	1	0	0	0	0	0	1	1	1	1	0	1	0	1	0	0	0	0	0	0	0	0	0	0	0	1	0	0	1	1	0	0	0	0	0	0	0	0	0	0	0	0	0	0
Phvul.005G027300	Chr05:2539594-2540118	G9833 v2.1		1	1	1	1	1	0	1	1	1	1	1	1	1	1	1	1	1	0	1	1	1	0	1	1	1	0	1	1	1	1	1	1	1	1	1	1	1	1	1	1	1	0	1	1	1	1
Phvul.005G027766	Chr05:2572117-2572929	G9833 v2.1		1	1	1	1	1	1	1	1	1	1	1	1	1	1	1	0	1	1	1	1	1	1	1	1	1	1	1	1	0	1	0	1	1	1	1	1	1	1	1	1	1	1	1	1	1	1
Phvul.005G028032	Chr05:2575446-2576246	G9833 v2.1		1	1	1	1	1	1	1	1	1	1	1	1	1	1	1	0	1	1	1	1	1	1	0	1	1	1	1	1	1	1	0	1	1	1	1	1	1	1	1	1	1	1	0	1	0	0
Phvul.005G028300	Chr05:2606357-2607121	G9833 v2.1		1	1	1	1	1	1	1	1	1	1	1	1	1	1	1	1	1	1	1	1	1	1	1	1	1	1	1	1	1	1	1	1	1	1	1	0	1	1	1	1	1	1	1	1	1	1
Phvul.005G088500	Chr05:26071442-26071675	G9833 v2.1		1	1	0	1	1	1	1	1	1	1	1	1	1	1	1	1	1	1	1	1	1	1	1	1	1	1	1	1	1	1	1	1	1	1	1	1	1	1	1	1	1	1	1	1	1	1
Phvul.005G088400	Chr05:26072308-26073507	G9833 v2.1		1	1	1	0	1	1	1	1	1	1	1	1	1	1	1	1	1	1	1	1	1	1	1	1	1	1	1	1	1	1	1	1	1	1	1	1	1	1	1	1	1	1	1	1	1	1
g27096	ctg178_segment0_pilon_pilon_pilon_504205_511934_MIDAS:3978-5592	NRR		1	1	1	1	1	1	0	1	1	0	1	1	1	1	1	1	1	1	1	1	1	1	1	1	1	1	1	1	1	1	1	1	1	1	1	1	1	1	0	1	1	1	1	0	1	0
g27089	ctg161_segment0_pilon_pilon_pilon_218841_250581_MIDAS:22217-22801	NRR		0	1	1	1	1	1	1	1	1	1	1	1	1	1	1	1	0	1	0	1	0	0	0	1	0	0	0	0	0	1	0	1	0	1	1	1	0	1	0	1	1	1	1	0	0	1
g35908	ptg000012l_4604328_4637351_BAT93:8982-9566	NRR		1	1	1	1	0	0	1	1	1	0	1	1	1	0	1	1	0	0	0	0	0	0	1	0	1	1	0	1	1	0	1	0	0	1	0	0	1	1	1	1	1	1	1	0	0	1
Phvul.005G030600	Chr05:2831288-2842993	G9833 v2.1		1	1	1	1	1	1	1	1	1	1	1	1	1	1	1	1	1	1	1	1	1	1	0	0	1	1	1	1	1	1	1	1	1	1	1	1	1	1	1	1	1	1	1	1	1	1
Phvul.005G092900	Chr05:28854682-28857372	G9833 v2.1		1	1	1	1	1	1	1	1	1	1	1	1	0	1	1	1	1	1	1	1	1	1	1	1	1	1	1	1	1	1	1	1	1	1	1	1	1	1	1	1	1	1	1	1	1	1
Phvul.005G093000	Chr05:28907053-28908629	G9833 v2.1		1	1	1	1	1	1	1	1	1	1	1	1	1	1	1	1	1	1	1	1	1	1	1	1	1	1	1	1	1	1	1	1	0	1	1	1	1	1	1	1	1	1	1	1	1	1
Phvul.005G031200	Chr05:2895711-2899880	G9833 v2.1		1	1	1	1	1	1	1	1	1	1	1	1	1	1	1	1	1	1	1	1	1	1	1	1	1	1	1	1	1	1	1	1	1	1	0	1	1	1	0	1	1	1	1	1	1	1
Phvul.005G093100	Chr05:28959234-28964220	G9833 v2.1		1	1	1	1	1	1	1	1	1	1	1	1	1	1	1	1	1	1	1	1	1	1	1	1	1	1	1	1	1	1	1	1	0	1	1	1	1	1	1	1	1	1	1	1	1	1
Phvul.005G093200	Chr05:28969051-28970622	G9833 v2.1		1	1	1	1	1	1	1	1	1	1	1	1	1	1	1	1	1	1	1	1	1	1	1	1	1	1	1	1	1	1	1	1	0	1	1	1	1	1	1	1	1	1	1	1	1	1
Phvul.005G093300	Chr05:28985153-28986770	G9833 v2.1		1	1	1	1	1	1	1	1	1	1	1	1	1	1	1	1	1	0	0	1	0	0	1	1	0	0	0	1	1	1	1	1	0	1	1	1	1	1	1	1	1	1	1	1	1	1
Phvul.005G093400	Chr05:29068328-29070000	G9833 v2.1		1	1	1	1	1	1	1	1	1	1	1	1	1	1	1	1	1	1	1	1	1	1	1	1	1	1	1	1	1	1	1	1	0	1	1	1	1	1	1	1	1	1	1	1	1	1
Phvul.005G094100	Chr05:29428798-29433691	G9833 v2.1		1	1	1	1	1	1	1	1	0	1	1	0	1	1	1	0	1	1	1	1	1	1	1	1	1	1	1	1	1	1	1	1	1	1	1	1	1	1	1	1	1	1	1	1	1	1
Phvul.005G032400	Chr05:2993278-2993718	G9833 v2.1		1	1	1	1	1	0	1	1	1	1	1	1	1	1	1	1	1	1	1	1	1	1	1	1	1	1	1	1	1	1	0	1	1	1	1	1	1	1	1	1	1	1	1	1	1	1
Phvul.005G096901	Chr05:30079485-30079940	G9833 v2.1		0	1	1	1	1	1	1	1	1	1	1	1	1	1	1	1	1	1	1	1	1	1	1	1	1	1	1	1	1	1	1	1	1	1	1	1	1	1	1	1	1	1	1	1	1	1
Phvul.005G097100	Chr05:30138017-30138331	G9833 v2.1		0	1	1	1	1	1	1	1	1	1	1	1	1	1	1	1	1	1	1	1	1	1	1	1	1	1	1	1	1	1	1	1	1	1	1	1	1	1	1	1	1	1	1	1	1	1
Phvul.005G097400	Chr05:30220432-30220970	G9833 v2.1		0	1	0	0	1	0	1	1	1	0	1	1	1	1	0	1	1	1	1	1	1	1	1	1	1	1	1	1	1	1	1	1	1	1	1	1	1	1	1	1	1	1	1	1	1	1
Phvul.005G097600	Chr05:30291131-30292136	G9833 v2.1		1	1	1	1	1	0	1	1	1	1	1	1	1	1	1	1	1	1	1	1	1	1	1	1	1	1	1	1	1	1	1	1	1	1	1	1	1	1	1	1	1	1	1	1	1	1
Phvul.005G098533	Chr05:30969505-30972995	G9833 v2.1		1	1	1	1	1	1	1	1	1	1	1	1	1	0	1	1	1	1	1	1	1	1	1	1	1	1	1	1	1	1	1	0	1	1	1	1	1	1	1	1	1	1	1	1	1	1
Phvul.005G098800	Chr05:31057293-31058796	G9833 v2.1		1	1	1	1	1	1	1	1	1	1	1	0	1	0	1	1	1	1	1	1	1	1	1	1	1	1	1	1	1	1	1	1	1	1	1	1	1	1	1	1	1	1	1	1	1	1
Phvul.005G098900	Chr05:31173640-31174893	G9833 v2.1		1	1	1	1	1	1	1	1	1	1	1	1	1	0	1	1	1	1	1	1	1	1	1	1	1	1	1	1	1	1	1	1	1	1	1	1	1	1	1	1	1	1	1	1	1	1
Phvul.005G034100	Chr05:3172972-3180594	G9833 v2.1		1	1	1	1	1	1	1	1	1	1	1	1	0	1	1	1	1	1	1	1	1	1	1	1	1	1	1	1	1	1	1	1	1	1	1	1	1	1	1	1	1	1	1	1	1	1
Phvul.005G034500	Chr05:3203790-3209317	G9833 v2.1		1	1	1	1	1	1	1	1	1	1	1	1	0	1	1	1	1	1	1	1	1	1	1	1	1	1	1	1	1	1	1	1	1	1	1	1	1	1	1	1	1	1	1	1	1	1
g32529	ctg58_segment0_pilon_pilon_pilon_1367224_1372441_G12:648-1020	NRR		0	1	1	1	1	1	1	1	1	1	1	1	0	1	1	1	1	0	0	0	0	0	0	0	0	0	0	1	1	1	1	0	1	1	0	1	0	0	0	0	1	0	0	0	1	0
g32530	ctg58_segment0_pilon_pilon_pilon_1367224_1372441_G12:1083-2668	NRR		1	1	1	0	1	1	1	1	1	1	1	0	0	1	1	0	0	0	0	0	0	0	1	0	0	0	0	1	1	1	1	1	0	1	1	0	1	1	0	1	1	0	0	0	1	0
Phvul.005G034633	Chr05:3233955-3238504	G9833 v2.1		1	1	1	1	0	1	1	1	1	1	1	1	1	0	1	1	1	1	1	1	1	1	1	1	1	1	1	1	1	1	1	1	1	1	1	1	1	1	1	1	1	1	1	1	1	1
Phvul.005G104400	Chr05:32382744-32382986	G9833 v2.1		1	1	1	1	1	0	1	1	1	1	1	1	1	1	1	1	1	1	1	1	1	1	1	1	1	1	1	1	1	1	1	1	1	1	1	1	1	1	1	1	1	1	1	1	1	1
Phvul.005G105700	Chr05:32547063-32547434	G9833 v2.1		1	1	1	1	1	1	1	1	1	1	1	1	1	1	1	0	1	1	1	1	1	1	1	1	1	1	1	1	1	1	1	1	1	1	1	1	1	1	1	1	1	1	1	1	1	1
g27130	ctg26_segment0_pilon_pilon_pilon_3283873_3293157_MIDAS:6192-9285	NRR		1	1	1	1	1	1	0	1	1	1	1	1	1	1	1	1	1	1	1	1	1	1	1	1	0	1	1	1	1	1	1	1	1	1	1	1	1	1	1	1	1	1	1	1	1	1
Phvul.005G108200	Chr05:32932356-32932628	G9833 v2.1		1	1	1	1	1	1	1	1	1	1	1	1	1	1	1	1	1	1	1	1	1	1	1	1	1	1	1	1	1	1	1	1	1	0	1	1	1	1	1	1	1	1	1	1	1	1
Phvul.005G108750	Chr05:33030513-33032819	G9833 v2.1		1	1	1	1	1	1	1	0	1	1	1	1	1	1	1	1	1	1	1	1	1	1	1	1	1	1	1	1	1	1	1	1	1	1	1	1	1	1	1	1	1	1	1	1	1	1
Phvul.005G109800	Chr05:33435997-33439187	G9833 v2.1		0	1	0	0	1	1	1	1	1	0	1	1	1	1	0	1	0	0	0	0	0	0	1	0	0	0	0	1	1	1	1	1	1	0	0	1	0	0	1	1	0	0	0	0	1	0
Phvul.005G035800	Chr05:3347233-3348537	G9833 v2.1		1	1	1	1	1	1	1	1	1	1	1	1	0	1	1	1	1	1	1	1	1	1	1	1	1	1	1	1	1	1	1	1	1	1	1	1	1	1	1	1	1	1	1	1	1	1
Phvul.005G111400	Chr05:33932641-33937198	G9833 v2.1		1	1	1	1	1	1	1	1	1	1	1	0	1	1	1	1	1	1	1	1	1	1	1	1	1	1	1	1	0	0	1	1	1	1	1	0	1	1	1	1	1	1	1	1	1	1
Phvul.005G036200	Chr05:3434087-3434530	G9833 v2.1		1	1	1	1	1	0	1	1	1	1	1	1	1	1	1	0	1	1	1	1	1	1	1	1	1	1	1	1	1	1	1	1	1	1	1	1	1	1	1	1	1	1	1	1	1	1
Phvul.005G116501	Chr05:35008350-35016525	G9833 v2.1		1	1	1	1	1	1	1	1	1	0	1	1	1	1	1	1	1	1	1	1	1	1	0	0	1	1	1	1	1	1	1	1	1	1	1	1	1	1	1	1	1	1	1	1	1	1
Phvul.005G116551	Chr05:35029075-35034296	G9833 v2.1		1	1	1	1	1	1	0	1	1	1	1	1	1	0	1	1	1	1	1	1	1	1	1	1	1	1	1	1	1	1	1	1	1	1	1	1	1	1	1	1	1	0	0	0	1	0
Phvul.005G117800	Chr05:35216535-35219354	G9833 v2.1		1	1	1	1	1	1	1	1	1	1	1	1	1	1	1	1	1	1	1	1	1	1	1	1	1	1	1	1	1	1	1	1	1	1	1	0	1	1	1	1	1	1	1	1	1	1
Phvul.005G117833	Chr05:35238315-35243275	G9833 v2.1		1	1	1	1	1	1	1	1	1	0	1	1	1	1	1	1	1	1	1	1	1	1	0	0	1	1	1	1	1	1	1	1	1	1	1	1	1	1	1	1	1	1	1	1	1	1
Phvul.005G117866	Chr05:35296932-35299686	G9833 v2.1		1	1	1	1	1	1	1	0	1	1	1	1	1	1	1	1	1	0	1	1	1	1	1	1	1	1	1	1	1	1	1	1	1	1	1	1	1	1	1	1	1	1	1	1	1	1
Phvul.005G119500	Chr05:35552055-35552159	G9833 v2.1		1	1	1	1	1	0	1	1	1	1	1	1	1	1	1	1	1	1	1	1	1	1	1	1	1	1	1	1	1	1	1	0	1	1	1	1	1	1	1	1	1	1	1	1	1	1
g29597	ctg14_segment0_pilon_pilon_pilon_6461380_6470344_G12:59-721	NRR		0	0	0	0	1	0	1	1	0	0	1	1	1	0	0	1	1	1	0	1	0	0	1	0	0	0	0	1	1	0	1	0	0	1	1	1	0	0	1	1	1	0	1	0	0	0
Phvul.005G121100	Chr05:35735088-35736504	G9833 v2.1		1	1	1	1	1	1	1	1	1	1	1	1	1	1	1	1	1	1	1	1	1	1	1	1	1	1	1	1	1	1	1	1	1	1	1	1	1	1	1	1	1	1	1	0	1	1
Phvul.005G121500	Chr05:35882297-35883297	G9833 v2.1		1	0	1	1	1	1	1	1	1	1	1	1	1	1	1	1	1	1	1	1	1	1	1	1	1	1	1	1	1	1	1	1	1	1	1	1	1	1	1	1	1	1	1	1	1	1
Phvul.005G123800	Chr05:36087411-36087806	G9833 v2.1		1	1	1	1	1	1	1	1	1	1	1	1	1	1	1	1	1	1	1	1	1	1	1	1	1	1	1	1	1	1	1	1	1	1	1	1	0	1	1	1	1	1	1	1	1	1
Phvul.005G126000	Chr05:36321984-36323717	G9833 v2.1		1	1	1	1	1	1	1	1	0	1	0	0	0	1	1	0	1	1	1	1	1	1	1	1	1	1	1	1	1	0	1	1	1	1	1	1	1	1	1	1	1	1	1	1	1	1
Phvul.005G126200	Chr05:36335825-36337601	G9833 v2.1		1	1	1	1	1	1	1	1	0	1	0	0	1	1	1	0	1	1	1	1	1	1	1	1	1	1	1	1	1	1	1	1	1	1	1	1	1	1	1	1	1	1	1	1	1	1
Phvul.005G126700	Chr05:36429654-36430556	G9833 v2.1		1	1	1	1	1	1	1	1	1	1	1	1	1	1	1	1	1	1	1	1	1	1	1	1	1	1	1	1	1	1	0	1	1	1	1	1	1	1	1	1	1	1	1	1	1	1
Phvul.005G037300	Chr05:3643459-3643773	G9833 v2.1		1	1	1	1	1	1	1	1	1	1	1	1	0	1	1	1	1	1	1	1	1	1	1	1	1	1	1	1	1	1	1	1	1	1	1	1	1	1	1	1	1	1	1	1	1	1
Phvul.005G127100	Chr05:36470429-36472709	G9833 v2.1		0	1	0	1	0	0	0	0	1	1	1	1	1	0	0	1	0	1	0	1	0	0	0	0	0	0	0	0	1	1	1	0	0	0	1	1	0	1	0	1	1	0	0	0	1	0
Phvul.005G127200	Chr05:36491517-36492637	G9833 v2.1		1	1	1	1	1	1	1	0	1	1	1	1	1	1	1	1	0	1	1	1	1	1	1	1	1	1	1	1	1	1	1	1	1	1	1	1	1	1	1	1	1	1	1	1	1	1
Phvul.005G128600	Chr05:36639448-36641252	G9833 v2.1		1	1	1	1	1	1	1	1	1	1	1	1	1	0	1	1	0	0	1	1	0	1	1	1	0	0	0	1	1	1	1	1	1	1	0	1	0	1	1	1	1	0	1	1	0	1
Phvul.005G128700	Chr05:36641704-36647312	G9833 v2.1		0	1	0	0	0	0	0	1	1	0	1	1	1	0	0	1	0	0	0	0	0	0	0	0	0	0	0	0	1	1	1	0	0	0	0	1	0	0	0	0	0	0	0	0	0	0
g43287	ptg000051l_5722402_5728104_BAT93:1577-2548	NRR		0	0	0	0	0	0	0	1	0	0	0	0	0	0	0	0	0	0	0	1	0	0	0	0	0	0	0	1	1	0	0	0	0	0	0	0	0	0	1	1	0	0	1	0	0	0
Phvul.005G129400	Chr05:36758877-36759876	G9833 v2.1		1	1	1	1	1	0	1	1	1	1	1	1	1	1	1	1	1	1	1	1	1	1	1	1	1	1	1	1	1	1	1	1	1	1	1	1	1	1	1	1	1	1	1	1	1	1
Phvul.005G129500	Chr05:36766161-36770962	G9833 v2.1		1	1	1	1	1	0	1	1	1	1	1	1	1	1	1	1	1	1	1	1	1	1	1	1	1	1	1	1	1	1	1	1	1	1	1	1	1	1	1	1	1	1	1	1	1	1
Phvul.005G130950	Chr05:36958096-36960747	G9833 v2.1		1	1	1	1	1	1	1	1	1	1	1	0	1	1	1	1	1	1	1	1	1	1	1	1	1	1	1	1	1	1	1	1	1	1	1	1	1	1	1	1	1	1	1	1	1	1
Phvul.005G004600	Chr05:371037-372630	G9833 v2.1		1	1	1	1	1	1	0	1	1	1	1	1	1	1	1	1	1	1	1	1	1	1	1	1	1	1	1	1	1	1	1	0	1	1	1	1	1	1	1	1	1	1	0	1	1	1
Phvul.005G038000	Chr05:3719638-3721596	G9833 v2.1		1	1	1	1	1	1	1	1	1	1	1	1	0	1	1	1	1	1	1	1	1	1	1	1	1	1	1	1	1	1	1	1	1	1	1	1	1	1	1	1	1	1	1	1	1	1
Phvul.005G132900	Chr05:37230371-37237390	G9833 v2.1		1	1	1	1	1	1	0	1	0	1	0	1	1	1	1	1	1	1	1	1	1	1	1	1	1	1	1	1	0	0	0	0	1	1	1	0	1	1	1	1	1	1	1	1	1	1
Phvul.005G133900	Chr05:37389975-37393672	G9833 v2.1		1	0	1	1	1	1	1	1	1	1	1	1	1	1	1	1	1	1	1	1	1	1	1	1	1	1	1	1	1	1	1	1	1	1	1	1	1	1	1	1	1	1	1	1	1	1
Phvul.005G134900	Chr05:37552692-37553675	G9833 v2.1		1	1	1	1	1	1	1	1	1	1	1	1	1	1	1	0	1	1	1	1	1	1	1	1	1	1	1	1	1	1	1	1	1	1	1	1	1	1	1	1	1	1	1	1	1	1
Phvul.005G135200	Chr05:37624039-37627271	G9833 v2.1		0	1	0	1	1	1	1	1	1	1	1	1	1	1	0	1	1	1	1	1	1	1	1	1	1	1	1	1	1	1	1	1	1	1	1	1	1	1	1	1	1	1	1	1	1	1
Phvul.005G135600	Chr05:37666887-37671329	G9833 v2.1		0	0	1	1	1	1	1	0	0	0	0	0	0	1	1	0	1	1	1	1	1	1	1	1	1	1	1	1	0	0	1	0	1	1	1	0	1	1	1	1	1	0	0	0	0	0
Phvul.005G137500	Chr05:37968869-37973161	G9833 v2.1		1	1	1	1	0	1	1	0	1	1	0	1	1	1	1	1	0	0	0	0	0	0	0	0	0	0	0	0	1	1	1	1	0	0	0	1	0	0	0	0	0	0	0	0	0	0
g28268	ctg36_segment0_pilon_pilon_pilon_2081846_2086412_MIDAS:1-1396	NRR		1	1	1	1	1	1	1	1	1	1	1	1	1	1	1	1	1	1	1	1	1	1	1	1	1	1	1	1	1	1	1	0	1	1	1	1	1	1	1	1	1	1	1	1	1	1
Phvul.005G151400	Chr05:38166212-38169004	G9833 v2.1		1	1	1	1	1	1	1	1	0	1	1	1	1	1	1	1	1	1	1	1	1	1	1	1	1	1	1	1	1	1	1	1	1	1	1	1	1	1	1	1	1	1	1	1	1	1
Phvul.005G151700	Chr05:38194573-38198615	G9833 v2.1		1	1	1	1	1	1	0	1	1	1	1	1	1	1	1	1	1	1	1	1	1	1	1	1	1	1	1	1	1	1	1	1	1	1	1	1	1	1	1	1	1	1	1	1	1	1
Phvul.005G151800	Chr05:38204305-38208988	G9833 v2.1		1	1	1	1	1	1	1	1	1	1	1	1	1	1	1	1	1	1	1	1	1	1	1	1	1	1	1	1	1	0	1	1	0	1	1	1	1	0	0	1	0	1	1	1	1	1
Phvul.005G152100	Chr05:38241029-38241446	G9833 v2.1		1	0	1	1	1	1	1	1	1	1	1	1	1	1	1	1	1	1	1	1	1	1	1	1	1	1	1	1	1	1	1	1	1	1	1	1	1	1	1	1	1	1	1	1	1	1
Phvul.005G152300	Chr05:38256261-38260069	G9833 v2.1		1	0	1	1	1	1	1	1	1	1	1	1	1	1	1	1	1	1	1	1	1	1	1	1	1	1	1	1	1	1	1	1	1	1	1	1	1	1	1	1	1	1	1	1	1	1
Phvul.005G152500	Chr05:38266154-38270249	G9833 v2.1		0	1	1	0	0	1	0	1	1	0	1	1	1	0	0	1	0	0	0	0	0	0	0	0	0	0	0	0	0	0	1	0	0	0	0	1	0	0	0	0	1	0	0	0	0	0
Phvul.005G153000	Chr05:38298287-38300145	G9833 v2.1		1	1	1	1	1	1	1	0	1	1	1	1	1	1	1	1	0	1	1	1	1	1	1	1	1	1	0	1	1	1	1	1	1	1	1	1	1	1	1	1	1	0	1	1	1	1
Phvul.005G153700	Chr05:38335043-38337653	G9833 v2.1		1	1	1	1	1	1	1	1	1	1	1	1	1	1	1	1	1	1	1	1	1	1	1	1	1	1	0	1	1	1	1	1	1	1	1	1	1	1	1	1	1	1	1	1	1	1
Phvul.005G154200	Chr05:38381201-38381521	G9833 v2.1		0	0	0	0	0	0	1	0	1	1	1	1	1	0	0	0	0	0	0	1	0	0	0	0	0	1	0	0	0	0	1	0	0	1	1	1	0	0	1	1	1	0	1	0	1	0
Phvul.005G154400	Chr05:38397186-38398599	G9833 v2.1		0	1	0	0	0	0	0	0	1	0	1	0	0	0	0	0	0	0	0	0	0	0	0	0	0	0	0	0	0	0	0	0	0	0	0	0	0	0	0	0	0	0	0	0	0	0
Phvul.005G157300	Chr05:38605291-38606954	G9833 v2.1		1	1	1	1	1	1	1	1	1	1	1	1	1	1	1	1	1	1	1	1	1	1	1	1	1	1	1	1	0	1	1	1	1	1	1	1	1	1	1	1	1	1	1	1	1	1
Phvul.005G158200	Chr05:38673429-38675801	G9833 v2.1		1	0	1	1	1	1	1	1	1	1	0	1	1	1	1	1	1	1	1	1	1	1	1	1	1	1	0	1	1	1	1	0	1	1	1	1	1	1	1	1	1	1	1	1	1	1
Phvul.005G158300	Chr05:38676609-38679761	G9833 v2.1		0	1	0	0	0	0	0	0	0	0	0	1	1	0	0	1	0	0	0	0	0	0	0	0	0	0	1	0	1	0	0	1	0	0	0	0	0	0	0	0	0	0	0	0	0	0
Phvul.005G158400	Chr05:38682917-38685482	G9833 v2.1		0	0	0	0	0	0	0	0	0	0	0	1	1	0	0	1	0	0	0	0	0	0	0	0	0	0	0	0	1	0	0	0	0	0	0	0	0	0	0	0	0	0	0	0	0	0
Phvul.005G158500	Chr05:38694475-38697361	G9833 v2.1		1	1	1	1	1	1	1	0	1	1	1	1	1	1	1	1	1	1	0	1	1	1	1	1	1	1	1	1	1	1	1	1	1	1	1	1	1	1	1	1	1	1	1	1	1	1
Phvul.005G158700	Chr05:38723211-38734421	G9833 v2.1		1	1	1	1	1	1	1	1	1	1	1	1	1	1	1	1	1	1	1	1	1	1	1	1	1	1	0	1	1	1	1	1	1	1	1	1	1	1	1	1	1	1	1	1	1	1
g29590	ctg14_segment0_pilon_pilon_pilon_2218967_2223237_G12:1-3973	NRR		0	1	0	0	0	0	0	1	0	0	1	0	1	0	0	0	0	0	0	0	0	0	0	0	0	0	1	0	1	1	0	0	1	0	0	0	0	0	0	0	0	0	0	0	0	0
g43279	ptg000051l_2427030_2431278_BAT93:337-3534	NRR		0	0	0	1	0	1	1	1	0	0	1	0	0	0	0	0	0	0	0	0	0	0	0	0	0	0	1	0	1	1	0	0	0	0	0	0	0	0	0	0	0	0	0	0	0	0
Phvul.005G158800	Chr05:38735366-38735884	G9833 v2.1		1	1	1	0	1	0	0	1	1	1	1	1	1	1	1	1	1	1	1	1	1	1	1	1	1	1	0	1	1	0	1	1	1	1	1	1	1	1	1	1	1	1	1	1	1	1
Phvul.005G159400	Chr05:38792207-38799677	G9833 v2.1		1	1	1	1	1	1	1	1	1	1	1	1	1	1	1	1	1	1	1	1	1	1	1	1	1	1	0	1	1	1	1	1	1	1	1	1	1	1	1	1	1	1	1	1	1	1
Phvul.005G160300	Chr05:38869845-38871586	G9833 v2.1		1	1	1	1	1	1	1	1	1	1	1	1	1	1	1	1	1	1	1	1	1	1	1	1	1	1	0	1	1	0	1	1	1	1	1	1	1	1	1	1	1	1	1	1	1	1
Phvul.005G160800	Chr05:38907631-38910080	G9833 v2.1		1	1	1	1	1	1	1	1	1	1	1	1	1	1	1	1	1	1	1	1	1	1	1	1	1	1	0	1	1	1	1	1	1	1	1	1	1	1	1	1	1	1	1	1	1	1
Phvul.005G160900	Chr05:38912751-38915159	G9833 v2.1		1	1	1	1	1	1	1	1	1	1	1	1	1	1	1	1	1	1	1	1	1	1	1	1	1	1	0	1	0	0	1	1	1	1	1	1	1	1	1	1	1	1	1	1	1	1
Phvul.005G161300	Chr05:38945790-38947644	G9833 v2.1		0	0	0	0	0	0	0	1	0	0	0	0	0	0	0	0	0	0	0	0	0	0	0	0	0	0	1	0	0	1	0	1	0	0	0	1	0	0	0	0	0	0	0	0	0	0
Phvul.005G161400	Chr05:38949870-38951551	G9833 v2.1		0	1	0	0	0	1	0	0	1	0	1	0	0	0	0	0	0	0	0	0	0	0	0	0	0	0	0	0	0	1	1	1	0	0	0	1	0	0	1	0	0	0	1	0	0	0
Phvul.005G162100	Chr05:38999867-39004502	G9833 v2.1		1	0	1	1	1	1	1	1	1	1	1	1	1	1	1	1	1	1	1	1	1	1	1	1	1	1	1	1	1	1	1	1	1	1	1	1	1	1	1	1	1	1	1	1	1	1
Phvul.005G162200	Chr05:39018960-39019373	G9833 v2.1		1	1	1	1	0	1	1	1	1	1	1	1	1	1	1	1	1	1	1	1	1	1	1	1	1	1	1	1	1	1	1	1	1	1	1	1	1	1	1	1	1	1	1	1	1	1
Phvul.005G162300	Chr05:39025481-39033425	G9833 v2.1		0	0	0	0	0	1	0	1	0	0	1	0	1	0	0	0	0	1	1	0	0	1	0	0	1	1	1	0	1	1	1	1	1	0	1	1	0	0	1	1	1	0	0	0	0	0
Phvul.005G162400	Chr05:39038168-39042473	G9833 v2.1		0	1	0	0	0	0	0	1	0	0	1	0	0	0	0	0	0	1	1	0	0	1	0	0	1	1	1	0	1	1	0	1	1	0	1	1	0	0	1	1	1	0	0	0	0	0
Phvul.005G162500	Chr05:39046586-39050880	G9833 v2.1		0	0	0	0	0	0	0	1	0	0	1	0	0	0	0	0	0	1	1	0	0	1	0	0	1	1	1	0	1	1	0	1	1	0	1	1	0	0	1	1	1	0	0	0	0	0
Phvul.005G162600	Chr05:39056289-39060693	G9833 v2.1		1	0	1	1	0	1	1	1	1	1	1	1	1	1	1	0	1	1	1	1	1	1	1	1	1	1	1	0	1	1	1	1	1	1	1	1	1	1	1	1	1	0	1	0	1	0
Phvul.005G163000	Chr05:39072533-39078166	G9833 v2.1		1	0	0	0	1	0	0	1	1	0	1	1	1	1	0	0	1	1	1	1	1	1	1	1	1	1	1	1	1	1	1	1	1	1	1	1	1	1	1	1	1	1	1	1	1	1
Phvul.005G163100	Chr05:39084289-39089255	G9833 v2.1		1	0	0	0	1	0	0	1	0	1	1	1	1	1	0	0	1	1	1	1	1	1	1	1	1	1	1	1	1	1	1	1	1	1	1	1	1	1	1	1	1	1	1	1	1	1
Phvul.005G163200	Chr05:39090288-39092890	G9833 v2.1		1	0	0	0	1	0	0	1	1	1	1	1	1	1	0	0	1	1	1	1	1	1	1	1	1	1	1	1	1	1	1	1	1	1	1	1	1	1	1	1	1	1	1	1	1	1
Phvul.005G163400	Chr05:39100674-39101625	G9833 v2.1		1	0	0	0	1	0	0	1	1	1	1	1	1	1	0	1	1	1	1	1	1	1	1	1	1	1	1	1	1	1	1	1	1	1	1	1	1	1	1	1	1	1	1	1	1	1
Phvul.005G163500	Chr05:39105374-39109602	G9833 v2.1		1	1	0	1	1	1	1	1	1	1	1	1	1	1	0	1	1	1	1	1	1	1	1	1	1	1	1	1	1	1	1	1	1	1	1	1	1	1	1	1	1	1	1	1	1	1
Phvul.005G163600	Chr05:39118409-39119836	G9833 v2.1		1	1	0	1	0	1	1	1	1	1	1	1	1	1	1	0	1	1	1	1	1	1	1	1	1	1	1	1	1	1	1	1	1	1	1	1	1	1	1	1	1	1	1	1	1	1
Phvul.005G163800	Chr05:39127757-39136117	G9833 v2.1		1	1	1	1	1	1	1	1	1	1	1	1	1	1	1	0	1	1	1	1	1	1	1	1	1	1	1	1	1	1	1	1	1	1	1	1	1	1	1	1	1	1	1	1	1	1
Phvul.005G163700	Chr05:39127954-39129242	G9833 v2.1		1	1	1	1	1	1	1	1	1	1	1	1	1	1	1	0	1	1	1	1	1	1	1	1	1	1	1	1	1	1	1	1	1	1	1	1	1	1	1	1	1	1	1	1	1	1
Phvul.005G163901	Chr05:39140725-39145086	G9833 v2.1		1	1	1	1	1	1	1	1	1	1	1	1	1	1	1	0	1	1	1	1	1	1	1	1	1	1	1	1	1	1	1	1	1	1	1	1	1	1	1	1	1	1	1	1	1	1
Phvul.005G164000	Chr05:39150968-39160065	G9833 v2.1		1	1	1	1	1	1	1	1	1	1	1	1	1	1	1	0	1	1	1	1	1	1	1	1	1	1	1	1	1	1	1	1	1	1	1	1	1	1	1	1	1	1	1	1	1	1
Phvul.005G164100	Chr05:39166488-39170563	G9833 v2.1		1	1	0	1	1	1	1	1	1	1	1	1	1	1	1	0	1	1	1	1	1	1	1	1	1	1	1	1	1	1	1	1	1	1	1	1	1	1	1	1	1	1	1	1	1	1
Phvul.005G164200	Chr05:39181695-39190531	G9833 v2.1		1	1	1	0	1	0	1	1	1	1	1	1	0	1	0	0	1	1	1	1	1	1	1	1	1	1	1	1	1	1	1	1	1	1	1	1	1	1	1	1	1	1	1	1	1	1
Phvul.005G164300	Chr05:39196766-39201557	G9833 v2.1		0	0	0	0	0	0	0	1	0	0	0	0	0	0	0	0	0	1	1	0	0	1	1	1	1	1	1	0	1	1	0	1	1	0	1	1	0	0	1	1	1	0	0	0	0	0
Phvul.005G164400	Chr05:39210414-39215052	G9833 v2.1		1	1	0	1	0	1	0	0	1	1	1	1	1	0	1	0	1	1	1	1	1	1	1	1	1	1	0	1	1	1	1	1	1	1	1	1	1	1	1	1	1	0	1	0	1	1
Phvul.005G164500	Chr05:39226711-39231448	G9833 v2.1		1	1	1	1	0	1	1	1	1	1	1	1	1	0	1	0	1	0	0	1	1	0	0	0	0	0	0	1	1	0	1	0	1	1	1	1	1	1	1	1	1	1	1	1	1	1
Phvul.005G164600	Chr05:39235543-39237297	G9833 v2.1		1	1	1	1	1	1	1	1	1	1	1	1	1	1	1	0	1	0	0	1	1	0	0	0	0	0	0	1	1	0	1	0	1	1	1	1	1	1	1	1	1	1	1	1	1	1
Phvul.005G165300	Chr05:39276026-39276986	G9833 v2.1		1	1	1	1	1	1	1	1	1	1	1	1	1	1	1	0	1	0	0	1	1	0	0	0	0	0	0	1	1	1	1	0	1	1	1	1	1	1	1	1	1	1	1	1	1	1
Phvul.005G165400	Chr05:39277925-39278068	G9833 v2.1		1	1	1	1	1	1	1	1	1	1	1	1	1	1	1	1	1	0	0	1	1	0	0	0	1	0	0	1	1	1	1	0	1	1	1	1	1	1	1	1	1	1	1	1	1	1
Phvul.005G166000	Chr05:39324566-39327066	G9833 v2.1		1	1	1	1	1	1	1	1	1	1	1	1	1	1	1	1	1	1	1	1	1	0	1	1	0	0	0	1	1	1	1	1	1	1	1	1	1	1	1	1	1	1	1	1	1	1
Phvul.005G166200	Chr05:39342657-39344289	G9833 v2.1		1	1	1	1	1	1	1	1	1	1	1	1	1	1	1	1	1	1	1	1	1	1	1	1	1	1	0	1	1	1	1	1	1	1	1	1	1	1	1	1	1	1	1	1	1	1
Phvul.005G166500	Chr05:39376767-39386569	G9833 v2.1		1	1	1	1	1	1	1	1	1	1	1	1	1	1	1	1	1	1	1	1	1	1	1	1	0	0	1	1	1	1	1	1	1	1	1	1	1	1	1	1	1	1	1	1	1	1
g29589	ctg14_segment0_pilon_pilon_pilon_1511123_1516975_G12:3935-5853	NRR		0	0	0	0	0	0	0	0	0	0	1	0	0	0	0	0	0	0	0	0	0	0	0	0	0	0	0	0	0	0	0	0	0	0	0	0	0	0	0	0	0	0	0	0	0	0
Phvul.005G166600	Chr05:39393173-39395089	G9833 v2.1		1	1	1	1	1	1	1	1	0	1	1	1	1	1	1	1	1	1	1	1	1	1	1	1	1	1	0	1	1	1	1	1	1	1	1	1	1	1	1	1	1	1	1	1	1	1
Phvul.005G167300	Chr05:39446138-39448963	G9833 v2.1		1	1	1	1	1	1	1	1	1	1	1	1	1	1	1	1	1	1	0	1	1	1	1	1	0	0	1	1	1	1	1	1	1	1	1	1	1	1	1	1	1	1	1	1	1	1
Phvul.005G039700	Chr05:3945338-3947369	G9833 v2.1		1	1	1	1	1	1	1	1	1	1	1	1	0	1	1	1	1	1	1	1	1	1	1	1	1	1	1	1	1	1	1	1	1	1	1	1	1	1	1	1	1	1	1	1	1	1
Phvul.005G170400	Chr05:39636489-39644784	G9833 v2.1		1	1	1	1	1	1	1	1	1	1	1	1	1	1	1	1	1	1	1	1	1	1	1	1	1	1	1	1	0	1	1	1	1	1	1	1	1	1	1	1	1	1	1	1	1	1
Phvul.005G171100	Chr05:39690256-39690803	G9833 v2.1		1	1	1	1	1	1	1	1	1	1	1	1	1	1	1	0	1	1	1	1	1	1	1	1	1	1	1	1	1	1	1	1	1	1	1	1	1	1	1	1	1	1	1	1	1	1
Phvul.005G171900	Chr05:39761015-39765108	G9833 v2.1		1	1	1	1	1	1	1	1	1	1	1	1	1	1	1	1	1	1	1	1	1	1	1	1	1	1	0	1	1	1	1	1	1	1	1	1	1	1	1	1	1	1	1	1	1	1
Phvul.005G174300	Chr05:40011499-40016956	G9833 v2.1		1	1	1	1	1	1	1	1	1	1	0	1	1	1	1	1	1	1	1	1	1	1	1	1	1	1	1	1	1	1	1	1	1	1	1	1	1	1	1	1	1	1	1	1	1	1
Phvul.005G174500	Chr05:40041669-40045097	G9833 v2.1		1	1	1	1	1	1	1	1	0	1	1	1	1	1	1	1	1	1	1	1	1	1	1	1	1	1	0	1	1	1	1	1	1	1	1	1	1	1	1	1	1	1	1	1	1	1
Phvul.005G174700	Chr05:40056248-40060609	G9833 v2.1		1	1	1	1	1	1	1	1	1	1	1	1	1	1	1	1	1	1	1	1	1	1	1	1	1	1	0	1	1	1	1	1	1	1	1	1	1	1	1	1	1	1	1	1	1	1
Phvul.005G174800	Chr05:40060645-40061718	G9833 v2.1		1	1	1	1	1	1	1	1	1	1	1	1	1	1	1	1	1	1	1	1	1	1	1	1	1	1	0	1	1	1	1	1	1	1	1	1	1	1	1	1	1	1	1	1	1	1
g43293	ptg000051l_946383_952759_BAT93:4760-6377	NRR		0	1	0	0	0	0	0	0	0	0	1	0	0	0	0	0	0	0	0	0	0	0	0	0	0	0	0	0	0	0	0	0	0	0	0	0	0	0	0	0	0	0	0	0	0	0
Phvul.005G176300	Chr05:40152536-40154167	G9833 v2.1		1	1	1	1	1	1	1	1	1	1	1	1	1	1	1	1	1	1	1	1	1	1	1	1	1	1	1	1	1	1	1	1	1	1	1	1	1	1	1	1	1	0	0	0	0	1
Phvul.005G176400	Chr05:40170752-40171877	G9833 v2.1		1	1	1	0	1	1	1	1	1	1	1	1	0	1	1	0	0	0	1	1	1	0	1	1	1	1	0	1	1	1	0	1	0	0	1	1	1	1	1	1	1	0	0	0	0	0
Phvul.005G176425	Chr05:40187425-40189926	G9833 v2.1		0	0	1	0	1	0	1	0	1	0	0	1	0	1	1	0	0	0	0	0	1	0	1	0	0	0	0	1	1	1	0	1	0	0	1	1	1	0	1	0	1	0	0	0	0	0
Phvul.005G176450	Chr05:40205295-40207796	G9833 v2.1		0	0	1	0	1	1	1	0	1	0	0	1	0	1	1	0	1	0	0	0	0	1	1	1	0	1	0	1	0	0	0	1	0	1	0	1	1	1	1	0	1	0	0	0	0	0
Phvul.005G176475	Chr05:40224492-40228073	G9833 v2.1		0	0	1	1	1	1	1	0	1	0	1	1	0	1	1	1	1	1	0	1	1	1	1	1	0	0	0	1	1	0	0	0	0	0	0	1	1	1	1	1	1	0	0	0	0	0
Phvul.005G176500	Chr05:40243768-40246505	G9833 v2.1		0	1	1	1	1	1	1	1	1	1	1	1	1	1	1	1	1	1	1	1	1	1	1	1	1	1	0	1	1	1	1	1	1	1	1	1	1	1	1	1	1	0	0	0	0	1
Phvul.005G176533	Chr05:40262860-40264365	G9833 v2.1		0	0	0	1	1	1	1	0	0	0	1	1	1	0	1	1	1	1	1	1	1	1	1	1	1	1	0	1	1	1	1	1	0	1	1	1	1	1	1	1	1	0	0	0	0	1
Phvul.005G176566	Chr05:40276513-40281141	G9833 v2.1		1	1	1	1	1	1	1	1	1	1	1	1	1	1	1	1	1	1	1	1	1	1	1	1	1	1	1	1	1	1	1	1	1	1	1	1	1	1	1	1	1	0	0	0	0	1
Phvul.005G176800	Chr05:40296236-40297916	G9833 v2.1		1	1	1	1	1	1	1	1	1	1	1	1	1	1	1	1	1	1	1	1	1	1	1	1	1	1	0	1	1	1	1	1	1	1	1	1	1	1	1	1	1	1	1	1	1	1
Phvul.005G040100	Chr05:4030102-4030671	G9833 v2.1		1	1	1	1	1	1	1	1	1	1	1	1	0	1	1	1	1	1	1	1	1	1	1	1	1	1	1	1	1	1	1	1	1	1	1	1	1	1	1	1	1	1	1	1	1	1
Phvul.005G177000	Chr05:40302725-40306680	G9833 v2.1		1	1	1	1	1	1	1	1	1	1	1	1	1	1	1	1	1	1	1	1	1	1	1	1	1	1	0	1	1	1	1	1	1	1	1	1	1	1	1	1	1	1	1	1	1	1
Phvul.005G177100	Chr05:40311590-40313071	G9833 v2.1		1	1	1	1	1	1	1	1	1	1	1	1	1	1	1	1	1	1	1	1	1	1	1	1	1	1	0	1	1	1	1	1	1	1	1	1	1	1	1	1	1	1	1	1	1	1
Phvul.005G177200	Chr05:40317995-40323146	G9833 v2.1		1	1	1	1	1	1	1	1	1	1	1	1	1	1	1	1	1	1	1	1	1	1	1	1	1	1	0	1	1	1	1	1	1	1	1	1	1	1	1	1	1	1	1	1	1	1
Phvul.005G177601	Chr05:40353037-40355990	G9833 v2.1		1	1	1	1	1	1	1	1	1	1	1	1	1	1	1	1	1	1	1	1	1	1	1	1	1	1	0	1	1	1	1	1	1	1	1	1	1	1	1	1	1	1	1	1	1	1
Phvul.005G178900	Chr05:40433798-40434463	G9833 v2.1		1	0	0	1	0	0	1	1	1	1	1	1	1	1	1	1	1	1	0	0	1	0	1	1	1	1	1	1	1	1	1	1	1	1	1	1	1	1	1	1	1	1	1	0	1	0
Phvul.005G040400	Chr05:4043568-4044059	G9833 v2.1		1	1	1	1	1	1	1	1	1	1	1	1	0	1	1	1	1	1	1	1	1	1	1	1	1	1	1	1	1	1	1	1	1	1	1	1	1	1	1	1	1	1	1	1	1	1
Phvul.005G179100	Chr05:40439898-40444486	G9833 v2.1		1	1	1	1	1	1	1	0	1	1	1	1	1	1	1	1	1	1	1	1	1	1	1	1	0	1	1	1	1	1	1	1	1	1	1	1	1	1	1	1	1	1	1	1	1	1
Phvul.005G179600	Chr05:40474232-40475206	G9833 v2.1		1	1	1	1	1	1	1	1	1	1	1	1	1	1	1	1	1	1	1	1	1	1	1	1	1	1	0	1	1	1	1	1	1	1	1	1	1	1	1	1	1	1	1	1	1	1
Phvul.005G179700	Chr05:40477123-40479379	G9833 v2.1		1	1	1	1	1	1	1	1	1	1	1	1	1	1	1	1	1	1	1	1	1	1	1	1	1	1	0	1	1	1	1	1	1	1	1	1	1	1	1	1	1	1	1	1	1	1
Phvul.005G180300	Chr05:40539154-40543680	G9833 v2.1		1	1	1	1	1	1	1	1	1	1	1	1	1	1	1	1	1	1	1	1	1	1	1	1	1	1	0	1	1	1	1	1	1	1	1	1	1	1	1	1	1	1	1	1	1	1
Phvul.005G180600	Chr05:40570547-40571410	G9833 v2.1		1	1	1	1	1	1	1	1	1	1	1	1	1	1	1	1	1	1	1	1	1	1	1	1	1	1	0	1	1	1	1	1	1	1	1	1	1	1	1	1	1	1	1	1	1	1
Phvul.005G181300	Chr05:40607396-40609977	G9833 v2.1		1	1	1	1	1	1	1	1	1	1	1	1	1	1	1	1	1	1	1	1	1	1	1	1	1	1	0	1	1	1	1	1	1	1	1	1	1	1	1	1	1	1	1	1	1	1
Phvul.005G181700	Chr05:40632616-40635229	G9833 v2.1		1	1	1	1	1	1	1	1	1	1	1	1	1	1	1	1	1	1	1	1	1	1	1	1	1	1	0	1	1	1	1	1	1	1	1	1	1	1	1	1	1	1	1	1	1	1
Phvul.005G185200	Chr05:40846223-40847240	G9833 v2.1		1	1	1	1	1	1	1	1	1	1	1	1	1	1	1	1	1	1	1	1	1	1	1	1	1	1	0	1	1	1	1	1	1	1	1	1	1	1	1	1	1	1	1	1	1	1
Phvul.005G040800	Chr05:4123721-4126948	G9833 v2.1		1	1	1	1	1	1	0	0	1	1	1	1	0	1	1	1	1	1	1	1	1	1	1	1	1	1	1	1	1	1	1	1	1	1	1	1	1	1	1	1	1	1	1	1	1	1
Phvul.005G041700	Chr05:4224595-4226085	G9833 v2.1		1	1	1	1	1	1	1	1	1	1	1	1	0	1	1	1	1	1	1	1	1	1	1	1	1	1	1	1	1	1	1	1	1	1	1	1	1	1	1	1	1	1	1	1	1	1
Phvul.005G005400	Chr05:435376-441968	G9833 v2.1		1	1	1	1	0	1	1	1	1	1	1	1	1	0	1	1	1	1	1	1	1	1	1	1	1	1	1	1	1	1	1	1	1	1	1	1	1	1	1	1	1	1	1	1	1	1
Phvul.005G042500	Chr05:4354904-4355531	G9833 v2.1		1	1	1	1	1	0	1	1	1	1	1	1	1	1	1	1	1	1	1	1	1	1	1	1	1	1	1	1	1	1	1	1	1	1	1	1	1	1	1	1	1	1	1	1	1	1
Phvul.005G044300	Chr05:4531267-4535376	G9833 v2.1		1	1	1	1	1	1	1	1	1	1	1	1	1	1	1	1	1	1	1	1	1	1	1	1	1	1	1	1	1	1	1	1	1	1	1	1	0	1	0	1	0	1	1	1	1	1
Phvul.005G046500	Chr05:5132279-5151973	G9833 v2.1		1	1	1	1	1	1	1	1	1	1	1	1	0	1	1	1	1	1	1	1	1	1	1	1	1	1	1	1	1	1	1	1	0	0	0	1	0	1	0	1	0	1	1	1	1	1
Phvul.005G046550	Chr05:5161768-5164272	G9833 v2.1		1	1	1	1	1	1	1	1	1	1	1	1	0	1	1	1	1	1	1	1	1	1	1	1	1	1	1	1	1	1	1	1	0	0	0	1	0	1	0	1	0	1	1	1	1	1
g32404	ctg37_segment0_pilon_pilon_pilon_825591_835474_G12:1-5668	NRR		0	0	0	0	0	0	1	0	1	1	1	1	0	0	0	1	0	0	0	0	0	0	0	0	0	0	0	0	0	0	0	0	0	0	0	0	0	0	0	0	0	0	0	0	0	0
Phvul.005G046600	Chr05:5174132-5180921	G9833 v2.1		1	1	1	1	1	1	0	1	1	1	1	1	0	1	1	0	1	1	1	1	1	1	1	1	1	1	1	1	1	1	1	1	0	0	0	1	0	1	0	1	0	1	1	1	1	1
Phvul.005G046700	Chr05:5205510-5214353	G9833 v2.1		1	1	1	1	1	1	1	1	1	1	1	1	1	1	1	0	1	1	1	1	1	1	1	1	1	1	1	1	1	1	1	1	1	1	1	1	1	1	1	1	1	1	1	1	1	1
Phvul.005G046800	Chr05:5212983-5214124	G9833 v2.1		1	1	1	1	1	1	1	1	1	1	1	1	1	1	1	0	1	1	1	1	1	1	1	1	1	1	1	1	1	1	1	1	1	1	1	1	1	1	1	1	1	1	1	1	1	1
Phvul.005G006300	Chr05:522660-524583	G9833 v2.1		0	1	1	1	0	0	1	1	1	0	1	1	1	0	1	0	0	0	0	1	0	0	0	0	0	0	0	1	0	0	0	1	0	0	0	1	0	1	0	1	1	0	0	0	0	0
Phvul.005G046900	Chr05:5268087-5272570	G9833 v2.1		1	1	1	1	1	1	1	1	1	1	1	1	0	1	1	0	1	1	1	1	1	1	1	1	1	1	1	1	1	1	1	1	0	0	0	1	0	1	0	1	0	1	1	1	1	1
Phvul.005G047000	Chr05:5295363-5296878	G9833 v2.1		1	1	1	1	1	1	1	1	1	1	1	1	1	1	1	0	1	1	1	1	1	1	1	1	1	1	1	1	1	1	1	1	1	1	1	1	1	1	1	1	1	1	1	1	1	1
Phvul.005G047150	Chr05:5329971-5345081	G9833 v2.1		1	1	1	1	1	1	1	1	1	1	1	1	1	1	1	1	1	1	1	1	1	1	1	1	1	1	1	1	1	1	1	1	1	0	1	1	1	1	1	1	1	1	1	1	1	1
Phvul.005G047700	Chr05:5517616-5519674	G9833 v2.1		1	1	1	1	1	1	1	1	1	1	1	1	0	1	1	1	1	1	1	1	1	1	1	1	1	1	1	1	1	1	1	1	0	0	0	1	0	1	0	1	0	1	1	1	1	1
Phvul.005G048600	Chr05:5651249-5651509	G9833 v2.1		1	1	1	1	1	1	1	1	1	1	1	1	1	1	1	1	1	1	1	1	1	1	1	1	1	1	1	0	1	1	1	1	1	1	1	1	1	0	1	1	1	1	1	1	1	1
Phvul.005G006800	Chr05:569854-570576	G9833 v2.1		1	1	1	1	1	1	1	0	1	1	1	1	1	1	1	1	1	1	1	1	1	1	1	1	1	1	1	1	1	1	1	1	1	1	1	1	1	1	1	1	1	1	1	1	1	1
Phvul.005G006900	Chr05:571839-575049	G9833 v2.1		0	0	0	1	0	0	0	0	0	0	1	0	1	0	0	0	0	1	0	0	0	0	1	0	0	0	0	0	0	0	0	0	0	1	0	0	0	1	0	1	1	0	0	0	0	0
Phvul.005G049400	Chr05:5764411-5764680	G9833 v2.1		1	1	1	1	1	0	1	1	1	1	1	1	1	1	1	1	1	1	1	1	1	1	1	1	1	1	1	1	1	1	1	1	1	1	1	1	1	1	1	1	1	1	1	1	1	1
Phvul.005G007000	Chr05:576958-579658	G9833 v2.1		0	1	1	0	0	1	0	1	1	0	1	0	1	0	0	0	0	0	0	1	0	0	1	0	0	0	0	1	0	0	0	0	0	1	0	1	1	0	0	1	0	0	0	0	1	1
Phvul.005G007300	Chr05:596253-596720	G9833 v2.1		1	1	1	1	1	0	1	1	1	1	1	1	1	0	1	1	1	1	1	1	0	1	1	1	1	1	1	1	0	0	0	1	0	0	0	1	1	0	1	1	1	1	0	1	0	1
Phvul.005G050500	Chr05:6071834-6073392	G9833 v2.1		1	1	1	1	1	1	1	1	1	1	1	1	1	1	1	1	1	1	1	1	1	1	1	1	1	1	1	1	1	1	1	1	1	1	1	1	1	1	0	1	0	1	1	1	1	1
g40070	ptg000046l_8092951_8100799_BAT93:5708-7021	NRR		1	0	1	1	0	0	0	1	1	1	1	1	1	1	1	0	0	1	0	0	0	0	1	0	1	0	0	1	1	0	1	0	1	0	1	1	1	0	1	0	1	0	1	1	1	0
Phvul.005G050900	Chr05:6134119-6142516	G9833 v2.1		1	1	1	1	1	1	1	0	1	1	0	1	1	1	1	1	1	0	0	1	1	1	1	1	1	0	1	1	1	0	1	1	0	1	0	1	1	1	1	1	1	0	1	1	0	1
Phvul.005G007500	Chr05:614712-615181	G9833 v2.1		0	1	0	0	0	0	0	1	0	0	1	0	1	0	0	0	1	1	1	1	0	1	0	0	1	1	1	0	0	0	0	0	0	0	0	0	0	0	0	0	0	0	0	0	0	0
Phvul.005G051100	Chr05:6152663-6154629	G9833 v2.1		0	1	0	0	1	1	1	1	1	0	1	1	1	1	1	0	1	1	1	1	1	0	1	1	0	1	1	1	1	1	0	1	1	1	1	1	0	1	1	1	1	0	1	1	1	0
g32401	ctg37_segment0_pilon_pilon_pilon_1900799_1915094_G12:11544-12992	NRR		0	0	0	0	0	0	0	0	0	0	0	0	1	0	0	0	0	0	0	0	0	0	0	0	0	0	0	0	0	0	0	0	0	0	0	0	0	0	0	0	0	0	0	0	0	0
Phvul.005G051300	Chr05:6319412-6319734	G9833 v2.1		0	0	0	0	0	0	1	0	0	0	1	1	1	0	1	1	1	0	0	1	1	0	0	1	0	0	0	1	1	0	0	1	1	0	1	0	0	1	0	0	1	1	0	0	0	1
Phvul.005G007700	Chr05:652182-652808	G9833 v2.1		1	1	1	1	1	1	1	1	1	1	1	1	1	1	1	1	1	1	1	1	1	0	1	1	1	1	1	1	1	1	1	1	1	1	1	1	1	1	1	1	1	1	1	1	1	1
Phvul.005G007800	Chr05:663738-666995	G9833 v2.1		1	1	1	1	1	1	1	1	1	1	1	1	1	1	1	1	1	1	1	1	1	0	1	1	0	0	1	1	1	1	1	1	1	1	1	1	1	1	1	1	1	1	1	1	1	1
Phvul.005G007900	Chr05:670006-675996	G9833 v2.1		1	1	1	1	1	1	1	1	1	1	1	1	1	1	1	1	0	0	0	0	1	0	1	1	0	0	0	1	1	1	1	1	1	1	1	1	1	1	1	1	1	1	1	1	1	1
Phvul.005G052600	Chr05:6839875-6840081	G9833 v2.1		1	1	1	1	1	1	1	1	1	1	1	1	1	1	1	1	1	1	0	1	1	1	1	1	1	1	1	1	1	1	1	1	1	1	1	1	1	1	1	1	1	1	0	0	1	1
Phvul.005G052733	Chr05:6878187-6878640	G9833 v2.1		1	1	1	1	1	1	1	1	0	1	1	1	1	1	1	1	1	1	1	1	1	1	1	1	1	1	1	1	1	1	1	1	1	1	1	1	1	1	1	1	1	1	1	1	1	1
Phvul.005G052766	Chr05:6881368-6882138	G9833 v2.1		1	1	1	1	1	1	1	1	0	1	1	1	1	1	1	1	1	1	1	1	1	1	1	1	1	1	1	1	1	1	1	1	1	1	1	1	1	1	1	1	1	1	1	1	1	1
Phvul.005G052800	Chr05:6900596-6908336	G9833 v2.1		1	1	1	1	1	1	1	1	0	1	1	1	1	1	1	1	1	1	1	1	1	1	1	1	1	1	1	1	1	1	1	1	1	1	1	1	1	1	1	1	1	1	1	1	1	1
g27114	ctg20_segment0_pilon_pilon_pilon_97588_101942_MIDAS:1595-3389	NRR		0	1	0	0	0	0	0	1	1	0	1	0	1	0	0	0	0	0	0	0	0	0	0	0	0	0	0	0	0	0	0	0	0	0	0	0	0	0	0	0	0	0	0	0	0	0
Phvul.005G053100	Chr05:6948526-6952266	G9833 v2.1		1	1	1	1	1	1	1	1	0	1	1	1	0	1	1	1	1	1	1	1	1	1	1	1	1	1	1	1	1	1	1	1	1	1	1	1	1	1	1	1	1	1	1	1	1	1
Phvul.005G053400	Chr05:6977927-6981428	G9833 v2.1		1	1	1	0	1	1	1	1	1	1	1	1	1	1	0	1	1	1	1	1	1	1	1	1	1	1	1	1	1	1	1	1	1	1	1	1	1	1	1	1	1	1	1	1	1	1
Phvul.005G053500	Chr05:6995123-6997670	G9833 v2.1		1	1	1	1	1	1	1	1	1	1	1	1	1	0	1	1	1	1	1	1	1	1	1	1	1	1	1	1	1	1	1	1	1	1	1	1	1	1	1	1	1	1	1	1	1	1
g32481	ctg49_segment0_pilon_pilon_pilon_1310112_1329188_G12:9438-10440	NRR		0	1	0	0	0	0	0	1	0	0	1	0	1	0	0	0	0	0	0	0	0	0	0	0	0	0	0	0	0	0	0	0	0	0	0	0	0	0	0	0	0	0	0	0	0	0
Phvul.005G054000	Chr05:7049583-7051313	G9833 v2.1		1	0	1	1	1	1	1	1	1	1	1	1	1	1	1	1	1	1	1	1	1	1	1	1	1	1	1	1	1	1	1	1	1	1	1	1	1	1	1	1	1	1	1	1	1	1
Phvul.005G008100	Chr05:707892-710826	G9833 v2.1		1	1	1	1	1	1	1	1	1	1	1	1	1	1	1	1	1	1	1	1	1	1	1	1	0	1	1	1	1	1	1	1	1	1	1	1	1	1	1	1	1	1	1	1	1	1
Phvul.005G008200	Chr05:711852-717390	G9833 v2.1		1	1	1	1	1	1	1	1	1	1	1	1	1	1	1	1	0	0	0	0	1	0	1	1	0	0	0	1	1	1	1	1	1	1	1	1	1	1	1	1	1	1	1	1	1	1
Phvul.005G008400	Chr05:739318-742827	G9833 v2.1		1	1	1	1	1	1	1	1	1	1	1	1	1	1	1	1	0	1	0	1	1	0	1	1	0	0	1	1	1	1	1	1	1	1	1	1	1	1	1	1	1	1	1	1	1	1
g32492	ctg49_segment0_pilon_pilon_pilon_943431_948760_G12:1-689	NRR		0	0	0	0	0	1	0	1	1	0	1	0	1	0	0	1	0	1	1	0	0	0	1	1	0	1	1	0	0	0	0	0	1	0	0	0	1	0	1	0	0	0	1	0	0	1
Phvul.005G008600	Chr05:752808-755843	G9833 v2.1		1	1	1	1	1	1	1	1	1	1	1	1	0	1	1	1	0	0	0	0	1	0	1	1	0	0	0	1	1	1	1	1	1	1	1	1	1	1	1	1	1	1	1	1	1	1
Phvul.005G008700	Chr05:756453-759647	G9833 v2.1		1	1	1	1	1	1	1	1	1	1	1	1	1	1	1	1	1	0	1	0	1	0	1	1	0	0	0	1	1	1	1	1	1	1	1	1	1	1	1	1	1	1	1	1	1	1
Phvul.005G008800	Chr05:762450-766212	G9833 v2.1		1	1	1	1	1	1	1	1	1	1	1	1	0	1	1	1	1	1	1	1	1	1	1	1	1	1	1	1	1	1	1	1	1	1	1	1	1	1	1	1	1	1	1	1	1	1
g40068	ptg000046l_5988017_5994949_BAT93:5124-6150	NRR		1	1	0	1	1	0	1	1	1	0	1	1	1	0	1	1	1	1	0	0	0	0	1	0	0	1	0	1	1	1	0	1	0	1	1	0	0	0	0	0	0	0	1	0	1	0
Phvul.005G059100	Chr05:8091504-8094466	G9833 v2.1		1	1	1	1	1	1	1	1	1	1	1	1	1	1	1	0	1	1	1	1	1	1	1	1	1	1	1	1	1	1	1	0	1	1	1	0	1	1	1	1	1	1	1	1	1	1
Phvul.005G009400	Chr05:820934-823153	G9833 v2.1		0	1	1	0	1	1	1	1	1	1	1	1	0	1	1	1	1	1	1	1	1	1	1	1	1	1	1	1	1	1	1	1	1	1	1	1	1	1	1	1	1	1	1	1	1	1
Phvul.005G009500	Chr05:824541-827515	G9833 v2.1		0	1	1	0	1	1	1	1	1	1	1	1	1	1	1	1	0	0	0	0	1	0	1	1	0	0	0	1	1	1	1	1	1	1	1	1	1	1	1	1	1	1	1	1	1	1
Phvul.005G009601	Chr05:831431-836038	G9833 v2.1		1	1	1	0	1	1	1	1	1	1	1	1	0	1	1	1	0	0	0	1	0	0	1	1	0	0	1	1	1	1	1	1	1	1	1	1	1	1	1	1	1	1	1	1	1	1
Phvul.005G009700	Chr05:840023-843309	G9833 v2.1		1	1	1	0	1	1	1	1	1	1	1	1	1	1	1	1	1	1	1	1	1	1	1	1	1	1	1	1	1	1	1	1	1	1	1	1	1	1	1	1	1	1	1	1	1	1
Phvul.005G009800	Chr05:845377-849239	G9833 v2.1		1	1	1	0	1	1	1	1	1	1	1	1	0	1	1	1	0	0	0	0	1	0	1	1	0	0	0	1	1	1	1	1	1	1	1	1	1	1	1	1	1	1	1	1	1	1
Phvul.005G060200	Chr05:8521188-8523158	G9833 v2.1		1	1	1	1	1	1	1	1	1	1	1	1	0	1	1	1	1	1	1	1	1	1	1	1	1	1	1	1	1	1	1	1	1	1	1	1	1	1	1	1	1	1	1	1	1	1
Phvul.005G060400	Chr05:8560848-8561176	G9833 v2.1		1	1	1	1	1	1	1	1	1	1	1	1	0	1	1	0	1	1	1	1	1	1	1	1	1	1	1	1	1	1	1	1	1	1	1	1	1	1	1	1	1	1	1	1	1	1
Phvul.005G060550	Chr05:8620927-8633786	G9833 v2.1		1	1	1	1	1	1	1	1	1	1	1	1	0	1	1	1	1	1	1	1	1	1	1	1	1	1	1	1	1	1	1	1	1	1	1	1	1	1	1	1	1	1	1	1	1	1
Phvul.005G009900	Chr05:862795-865103	G9833 v2.1		1	1	1	1	1	1	0	1	1	1	1	1	1	1	1	1	0	0	0	0	1	0	1	1	0	0	0	1	1	1	1	1	1	1	1	1	1	1	1	1	1	1	1	1	1	1
g43318	ptg000056l_2269507_2284844_BAT93:2534-7009	NRR		0	1	0	0	0	0	0	1	0	0	1	0	0	0	0	0	1	1	1	1	0	1	0	0	1	1	1	0	0	0	0	0	0	0	0	0	0	0	0	0	0	0	0	0	0	0
g43319	ptg000056l_2269507_2284844_BAT93:12457-15338	NRR		0	1	0	1	0	0	0	1	1	0	1	0	1	0	0	1	1	1	1	1	0	1	0	0	1	1	1	0	0	0	0	0	0	1	0	0	0	1	0	0	1	0	0	0	0	0
g40067	ptg000046l_5410739_5425958_BAT93:3127-14780	NRR		0	0	1	1	1	0	1	1	1	0	1	1	0	1	1	0	1	1	1	1	1	1	1	1	0	0	1	1	0	1	1	1	1	1	1	1	1	1	1	1	1	1	1	0	1	1
Phvul.005G010000	Chr05:869498-873991	G9833 v2.1		1	0	1	1	1	1	0	1	1	1	1	1	1	1	1	1	0	0	0	0	1	0	1	1	0	0	0	1	1	1	1	1	1	1	1	1	1	1	1	1	1	1	1	1	1	1
Phvul.005G010100	Chr05:879743-886828	G9833 v2.1		1	1	1	1	1	1	1	1	1	0	1	1	1	0	1	1	1	1	1	1	0	0	1	1	0	0	1	1	1	1	1	1	1	1	1	1	1	1	1	1	1	1	1	1	1	1
Phvul.005G061066	Chr05:8802291-8805029	G9833 v2.1		1	1	1	1	1	0	1	1	1	1	1	1	1	1	1	1	1	1	1	1	1	1	1	1	1	1	1	1	1	1	1	1	0	1	1	0	1	1	1	1	1	1	1	1	1	0
Phvul.005G061132	Chr05:8831444-8834181	G9833 v2.1		1	1	1	1	1	1	1	0	1	1	1	1	1	1	1	1	0	1	0	1	1	1	1	1	1	1	0	1	1	0	1	0	1	1	1	0	1	1	1	1	1	1	1	1	1	0
Phvul.005G010200	Chr05:890428-894732	G9833 v2.1		1	1	1	1	1	1	1	1	1	0	1	1	1	0	1	1	0	0	0	0	0	0	1	1	0	0	0	1	1	1	1	1	1	1	1	1	1	1	1	1	1	1	1	1	1	1
Phvul.005G062000	Chr05:9098830-9101579	G9833 v2.1		1	1	1	1	1	1	1	1	1	1	1	1	0	1	1	1	1	1	1	1	1	1	1	1	1	1	1	1	1	1	1	1	1	1	1	1	1	1	1	1	1	1	1	1	1	1
Phvul.005G010500	Chr05:913192-918742	G9833 v2.1		1	1	1	1	1	1	1	1	1	1	1	1	1	1	1	1	0	0	0	0	1	0	1	1	0	0	0	1	1	1	1	1	1	1	1	1	1	1	1	1	1	1	1	1	1	1
Phvul.005G063200	Chr05:9434477-9438677	G9833 v2.1		1	1	1	1	1	1	1	1	1	0	1	1	1	1	1	1	1	1	1	1	1	1	1	1	1	1	1	1	1	1	1	1	1	1	1	1	1	1	1	1	1	1	1	1	1	1
Phvul.005G010700	Chr05:943534-949226	G9833 v2.1		1	1	1	1	1	1	1	1	1	1	1	1	1	1	1	1	0	0	0	1	1	0	1	1	0	0	0	1	1	1	1	1	1	1	1	1	1	1	1	1	1	1	1	1	1	1
Phvul.005G063400	Chr05:9514906-9518269	G9833 v2.1		0	1	0	1	0	1	1	1	1	1	1	1	1	0	1	1	0	1	0	1	1	0	1	1	0	0	0	1	1	1	1	1	1	1	1	1	1	1	0	1	1	1	1	0	0	0
Phvul.005G063500	Chr05:9582281-9585298	G9833 v2.1		0	0	0	1	0	1	1	1	1	1	1	1	0	0	1	1	0	0	0	0	0	0	0	0	0	0	0	1	1	1	1	1	1	0	0	1	0	1	0	1	0	0	0	0	0	0
Phvul.005G010900	Chr05:960487-961296	G9833 v2.1		1	1	1	1	1	1	1	1	1	1	1	1	0	1	1	1	0	0	0	1	1	0	1	1	0	0	0	1	1	1	1	1	1	1	1	1	1	1	1	1	1	1	1	1	1	1
Phvul.005G063900	Chr05:9738627-9748559	G9833 v2.1		1	1	1	1	1	1	1	1	1	1	1	1	1	1	1	1	0	0	0	0	0	0	0	0	0	0	0	1	1	1	1	1	1	0	0	1	0	1	0	1	0	1	1	1	1	1
Phvul.005G011200	Chr05:979447-983103	G9833 v2.1		1	1	1	1	1	1	1	1	1	1	1	1	0	1	1	1	1	1	1	1	1	1	1	1	1	1	1	1	1	1	1	1	1	1	1	1	1	1	1	1	1	1	1	1	1	1
Phvul.005G011400	Chr05:987417-989475	G9833 v2.1		1	1	1	1	1	1	1	1	1	1	1	1	1	1	1	1	0	0	0	0	1	0	1	1	0	0	0	1	1	1	1	1	1	1	1	1	1	1	1	1	1	1	1	1	1	1
Phvul.006G026700	Chr06:10142385-10142738	G9833 v2.1		1	1	1	1	1	1	1	1	1	1	1	1	1	1	1	1	1	1	0	1	1	1	1	1	1	1	1	1	1	1	1	1	1	1	1	1	1	1	1	1	1	1	1	1	1	1
Phvul.006G026640	Chr06:10186980-10187267	G9833 v2.1		1	1	1	1	1	1	1	1	1	1	1	1	1	1	1	1	1	1	1	1	1	1	1	1	1	1	1	1	1	1	0	1	1	1	1	1	1	1	1	1	1	1	1	1	1	1
Phvul.006G026400	Chr06:10189268-10189630	G9833 v2.1		1	1	1	1	1	0	1	1	1	1	1	1	1	1	1	1	1	1	1	1	1	1	1	1	1	1	1	1	1	1	1	1	1	1	1	1	1	1	1	1	1	1	1	1	1	1
Phvul.006G025880	Chr06:10335897-10336241	G9833 v2.1		1	1	1	1	1	1	1	1	1	1	1	1	1	1	1	1	1	1	1	1	1	1	1	1	1	1	1	1	1	1	1	1	1	1	1	0	1	1	1	1	1	1	1	1	1	1
g43264	ptg000050l_2390193_2439431_BAT93:39475-40502	NRR		1	1	0	1	1	0	1	1	0	1	1	1	1	1	1	1	0	0	0	0	0	0	0	0	0	0	0	0	0	0	0	0	0	0	0	0	0	0	0	0	0	1	1	1	1	1
Phvul.006G028701	Chr06:10873033-10876474	G9833 v2.1		1	1	1	1	1	1	1	1	0	1	1	0	0	1	1	0	1	1	1	1	1	1	1	1	1	1	1	1	1	1	1	1	1	1	1	1	1	1	1	1	1	1	1	1	1	1
Phvul.006G028850	Chr06:10937143-10940980	G9833 v2.1		1	1	1	1	1	1	1	1	1	1	1	1	0	1	1	1	1	1	1	1	1	1	1	1	1	1	1	1	1	1	1	1	1	1	1	1	1	1	1	1	1	1	1	1	1	1
Phvul.006G025700	Chr06:11140768-11141112	G9833 v2.1		1	1	1	1	1	1	1	1	1	1	1	1	1	1	1	0	1	1	1	1	1	1	1	1	1	1	1	0	1	1	1	1	1	1	1	1	1	1	1	1	1	1	1	1	1	1
Phvul.006G025600	Chr06:11152570-11152899	G9833 v2.1		1	1	1	1	0	1	1	1	1	1	1	1	1	0	1	1	1	1	1	1	1	1	1	1	1	1	1	1	1	1	1	1	1	1	1	1	1	1	1	1	1	0	0	0	0	0
Phvul.006G025100	Chr06:11358674-11359594	G9833 v2.1		0	0	1	0	1	0	1	1	1	1	1	1	1	1	1	1	1	1	1	1	1	1	1	1	1	1	1	1	1	1	1	1	1	1	1	1	1	1	1	1	1	1	1	1	1	1
Phvul.006G029500	Chr06:11418281-11418800	G9833 v2.1		1	0	1	1	1	1	1	1	1	1	1	1	1	1	1	1	1	1	1	1	1	1	1	1	1	1	1	1	1	1	1	1	1	1	1	1	1	1	1	1	1	1	1	1	1	1
Phvul.006G030200	Chr06:11563197-11564054	G9833 v2.1		1	1	1	1	1	1	1	1	1	1	1	1	1	1	1	0	1	1	1	1	1	1	1	1	1	1	1	1	1	1	1	1	1	1	1	1	1	1	1	1	1	1	1	1	1	1
Phvul.006G030500	Chr06:11701246-11702422	G9833 v2.1		1	1	1	1	1	1	0	1	1	1	1	1	1	1	1	1	1	1	1	1	1	1	1	1	1	1	1	1	1	1	1	1	1	1	1	1	1	1	1	1	1	1	1	1	1	1
g27142	ctg2_segment0_pilon_pilon_pilon_1714944_1746037_MIDAS:576-2323	NRR		1	1	1	0	1	1	1	1	1	1	1	1	1	1	1	1	1	1	1	1	1	1	1	1	1	1	1	1	1	1	1	1	1	1	1	1	1	1	1	1	1	1	1	1	1	1
g27143	ctg2_segment0_pilon_pilon_pilon_1714944_1746037_MIDAS:26736-28484	NRR		1	1	1	0	1	1	1	1	1	1	1	1	1	1	1	1	1	1	1	1	1	1	1	1	1	1	1	1	1	1	1	1	1	1	1	1	1	1	1	1	1	1	1	1	1	1
g43456	ptg000018l_4781718_4812830_Jalo:570-2317	NRR		1	1	1	0	1	1	1	1	1	1	1	1	0	1	1	1	1	1	1	1	1	1	1	1	1	1	1	1	1	1	1	1	1	1	1	1	1	1	1	1	1	1	1	1	1	1
g43457	ptg000018l_4781718_4812830_Jalo:26755-28503	NRR		1	1	1	0	1	1	1	1	1	1	1	1	1	1	1	1	1	1	1	1	1	1	1	1	1	1	1	1	1	1	1	1	1	1	1	1	1	1	1	1	1	1	1	1	1	1
Phvul.006G030600	Chr06:11804817-11806566	G9833 v2.1		1	1	1	0	1	1	1	1	1	1	1	1	1	1	1	1	1	1	1	1	1	1	1	1	1	1	1	1	1	1	1	1	1	1	1	1	1	1	1	1	1	1	1	1	1	1
Phvul.006G031100	Chr06:11882689-11883287	G9833 v2.1		1	0	1	1	1	1	1	1	1	1	1	1	0	1	1	1	1	1	1	1	1	1	1	1	1	1	1	1	1	1	1	1	1	1	1	1	1	1	1	1	1	1	1	1	1	1
Phvul.006G031300	Chr06:12041781-12043116	G9833 v2.1		1	1	1	1	1	1	1	1	0	1	1	0	1	1	1	1	1	1	1	1	1	1	1	1	1	1	1	1	1	1	1	1	1	1	1	1	1	1	1	1	1	0	0	0	0	0
Phvul.006G031400	Chr06:12108228-12110217	G9833 v2.1		1	1	1	1	1	1	1	1	1	1	1	1	1	1	1	1	1	1	1	1	1	1	1	1	1	1	1	1	1	1	1	1	1	1	1	1	1	1	1	1	1	0	0	0	0	0
Phvul.006G032000	Chr06:12282746-12283436	G9833 v2.1		1	1	1	1	1	1	1	1	1	1	1	1	1	1	1	1	1	1	1	1	1	1	1	1	1	1	1	1	1	1	1	1	1	1	1	1	1	1	1	1	1	0	0	1	0	0
g43275	ptg000050l_455197_456870_BAT93:1-1674	NRR		0	0	0	0	0	0	0	0	0	0	1	0	0	0	0	0	0	0	0	0	0	0	0	0	0	0	0	0	0	0	0	0	0	0	0	0	0	0	0	0	0	0	0	0	0	0
g32408	ctg38_segment0_pilon_pilon_pilon_283643_289715_G12:4554-5668	NRR		0	1	0	0	0	0	0	1	0	0	0	0	0	0	0	0	0	0	0	0	0	0	0	0	0	0	0	0	0	0	0	0	0	0	0	0	0	0	0	0	0	0	0	0	0	0
Phvul.006G033032	Chr06:12526710-12528562	G9833 v2.1		1	1	1	1	1	1	1	1	1	1	1	1	1	1	1	1	1	1	1	1	1	1	1	1	1	1	1	1	1	1	1	1	1	1	1	0	1	1	1	1	1	1	1	1	1	1
Phvul.006G033200	Chr06:12621511-12622264	G9833 v2.1		1	1	1	1	1	1	1	1	1	1	1	1	0	1	1	1	1	1	1	1	1	1	1	1	1	1	1	1	1	1	1	1	1	1	1	1	1	1	1	1	1	1	1	1	1	1
g43278	ptg000050l_76316_85468_BAT93:2746-4464	NRR		1	1	1	1	0	1	1	1	0	1	1	1	1	1	1	0	0	0	0	0	0	0	0	0	0	0	0	0	0	0	1	0	0	0	0	1	0	0	0	0	0	1	1	1	1	1
Phvul.006G033950	Chr06:12796558-12798905	G9833 v2.1		1	1	1	1	1	1	1	1	1	1	1	1	0	1	1	1	1	1	1	1	1	1	1	1	1	1	1	1	1	1	1	1	1	1	1	0	1	1	1	1	1	1	1	1	1	1
Phvul.006G035000	Chr06:13029452-13030546	G9833 v2.1		1	1	1	1	1	1	1	1	1	1	1	1	0	1	1	1	1	1	1	1	1	1	1	1	1	1	1	1	1	1	1	1	1	1	1	1	1	1	1	1	1	1	1	1	1	1
Phvul.006G042000	Chr06:13377843-13381539	G9833 v2.1		0	1	0	0	0	0	0	1	1	0	1	0	1	0	0	0	0	0	0	0	0	0	0	0	0	0	0	0	0	0	0	0	0	0	0	0	0	0	0	0	0	0	0	0	0	0
Phvul.006G042044	Chr06:13392262-13393154	G9833 v2.1		0	1	0	0	0	0	0	1	1	0	1	0	1	0	0	0	0	0	0	0	0	0	0	0	0	0	0	0	1	0	0	0	0	0	0	0	0	0	0	0	0	0	0	0	0	0
Phvul.006G041900	Chr06:13404077-13408328	G9833 v2.1		0	0	0	0	0	0	0	1	0	0	1	0	0	0	0	0	0	0	0	0	0	0	0	0	0	0	0	0	0	0	0	0	0	0	0	0	0	0	0	0	0	0	0	0	0	0
Phvul.006G041800	Chr06:13433965-13434635	G9833 v2.1		0	0	0	0	0	0	0	1	0	0	1	0	0	0	0	0	0	0	0	0	0	0	0	0	0	0	0	0	0	0	0	0	0	0	0	0	0	0	0	0	0	0	0	0	0	0
Phvul.006G041700	Chr06:13486727-13488492	G9833 v2.1		0	0	0	0	0	0	0	1	1	0	1	0	1	0	0	0	0	0	0	0	0	0	0	0	0	0	0	0	0	0	0	0	0	0	0	0	0	0	0	0	0	0	0	0	0	0
Phvul.006G041600	Chr06:13492114-13507346	G9833 v2.1		0	0	0	0	0	0	0	1	0	0	1	0	0	0	0	0	0	0	0	0	0	0	0	0	0	0	0	0	0	0	0	0	0	0	0	0	0	0	0	0	0	0	0	0	0	0
Phvul.006G041500	Chr06:13526792-13529607	G9833 v2.1		1	1	1	1	1	1	1	1	0	1	1	1	0	1	1	1	1	1	1	1	1	1	1	1	1	1	1	1	1	1	1	1	1	1	1	1	1	1	1	1	1	1	1	1	1	1
Phvul.006G041000	Chr06:13612980-13614086	G9833 v2.1		1	1	1	1	1	0	1	1	1	1	1	1	1	1	1	1	1	1	0	1	1	1	1	1	1	1	1	1	1	1	1	1	1	1	1	1	1	1	1	1	1	1	1	1	1	1
Phvul.006G040344	Chr06:13744961-13760735	G9833 v2.1		1	1	1	1	1	1	0	1	1	1	1	1	1	1	1	1	1	1	1	1	1	1	1	1	1	1	1	1	1	1	1	1	1	1	1	1	1	1	1	1	1	1	1	1	1	1
Phvul.006G039900	Chr06:13805788-13815022	G9833 v2.1		1	1	1	1	1	1	1	0	1	1	1	1	1	1	1	1	1	1	1	1	1	1	1	1	1	1	1	1	1	1	1	1	1	1	1	1	1	1	1	1	1	1	1	1	1	1
Phvul.006G039000	Chr06:13932963-13934594	G9833 v2.1		1	1	0	1	1	1	1	1	1	1	1	1	1	1	1	1	1	1	1	1	1	1	1	1	1	1	1	1	1	1	1	0	1	1	1	1	1	1	1	1	1	0	0	0	0	0
Phvul.006G038800	Chr06:13939553-13942133	G9833 v2.1		1	1	0	1	1	1	1	1	1	1	1	1	1	1	1	1	1	1	1	1	1	1	1	1	1	1	1	1	1	1	1	0	1	1	1	1	1	1	1	1	1	0	0	0	0	0
Phvul.006G038900	Chr06:13941363-13941695	G9833 v2.1		1	1	0	1	1	1	1	1	1	1	1	1	1	1	1	1	1	1	1	1	1	1	1	1	1	1	1	1	1	1	1	0	1	1	1	1	1	1	1	1	1	0	0	0	0	0
Phvul.006G038700	Chr06:13945852-13947471	G9833 v2.1		1	1	1	1	1	1	1	1	1	1	1	1	1	1	1	1	1	1	1	1	1	1	1	1	1	1	1	1	1	1	1	1	1	1	1	1	1	1	1	1	1	1	1	1	1	0
Phvul.006G036144	Chr06:14450178-14451221	G9833 v2.1		1	1	1	1	1	1	1	1	1	1	1	0	1	0	1	1	1	1	1	1	1	1	1	1	1	1	1	1	1	1	1	1	1	1	1	1	1	1	1	1	1	1	1	1	1	1
Phvul.006G035900	Chr06:14467498-14469163	G9833 v2.1		1	1	1	1	1	0	1	1	1	1	1	1	1	1	1	0	1	1	1	1	1	1	1	1	1	1	1	1	1	1	1	1	1	1	1	1	1	1	1	1	1	1	1	1	1	1
Phvul.006G035600	Chr06:14494255-14495457	G9833 v2.1		1	1	1	1	1	1	1	1	1	1	1	1	0	1	1	1	1	1	1	1	1	1	1	1	1	1	1	1	1	1	1	1	1	1	1	1	1	1	1	1	1	1	1	1	1	1
Phvul.006G043100	Chr06:14639453-14640073	G9833 v2.1		1	1	1	1	1	1	1	1	1	1	1	1	1	1	1	0	1	1	1	1	1	1	1	1	1	1	1	1	1	1	1	1	1	1	1	1	1	1	1	1	1	1	1	1	1	1
Phvul.006G043200	Chr06:14651245-14652053	G9833 v2.1		1	1	1	1	1	1	1	1	1	1	1	1	0	1	1	1	1	1	1	1	1	1	1	1	1	1	1	1	1	1	1	1	1	1	1	1	1	1	1	1	1	1	1	1	1	1
Phvul.006G043500	Chr06:14692831-14693292	G9833 v2.1		1	1	1	1	1	1	1	1	1	1	1	1	0	1	1	0	1	1	1	1	1	1	1	1	1	1	1	1	1	1	1	1	1	1	1	1	1	1	1	1	1	1	1	1	1	1
Phvul.006G043800	Chr06:14737929-14738620	G9833 v2.1		1	1	1	1	1	1	1	1	1	1	1	1	1	1	1	1	1	1	1	1	1	1	1	1	1	1	0	1	1	1	1	1	1	1	1	1	1	1	1	1	1	1	1	1	1	1
Phvul.006G044200	Chr06:14769048-14769922	G9833 v2.1		1	1	1	1	1	1	1	1	0	1	1	0	1	1	1	0	1	1	1	1	1	1	1	1	1	1	1	1	1	1	1	1	1	1	1	1	1	1	1	1	1	1	1	1	1	1
Phvul.006G044300	Chr06:14783351-14784225	G9833 v2.1		1	1	1	1	1	1	1	1	1	1	1	0	1	1	1	1	1	1	1	1	1	1	1	1	1	1	1	1	1	1	1	1	1	1	1	1	1	1	1	1	1	1	1	1	1	1
Phvul.006G044500	Chr06:14799079-14803816	G9833 v2.1		0	0	0	0	0	1	1	1	1	0	1	1	1	0	0	1	0	1	0	0	0	0	0	0	0	0	0	0	0	1	1	0	1	1	1	0	1	1	0	1	0	1	1	0	0	0
Phvul.006G045200	Chr06:14866117-14866838	G9833 v2.1		1	0	1	1	1	1	1	1	1	1	1	1	1	1	1	0	1	1	1	1	1	1	1	1	1	1	1	1	1	1	1	1	1	1	1	1	1	1	1	1	1	1	1	1	1	1
Phvul.006G045500	Chr06:14935481-14935666	G9833 v2.1		1	1	1	1	1	1	1	1	1	1	1	1	1	1	1	1	1	1	1	1	1	1	1	1	1	1	1	1	1	1	1	1	1	1	1	1	1	1	1	1	1	1	1	1	1	0
Phvul.006G045700	Chr06:14954755-14958557	G9833 v2.1		0	0	0	0	0	0	0	1	1	0	1	0	0	0	0	0	0	0	0	0	0	0	0	0	0	0	0	0	0	0	0	0	0	0	0	0	0	0	0	0	0	0	0	0	0	0
Phvul.006G045800	Chr06:14962916-14965906	G9833 v2.1		0	0	0	0	0	1	0	1	1	0	1	0	0	0	0	1	0	0	0	0	0	0	1	1	0	0	0	0	0	0	1	0	0	1	0	0	0	1	1	0	0	0	1	0	0	0
Phvul.006G045900	Chr06:14969454-14971319	G9833 v2.1		0	1	0	0	0	1	0	1	1	1	1	0	1	0	0	1	1	0	0	0	0	0	0	0	0	0	0	0	0	1	1	0	0	0	1	0	1	0	0	0	1	0	1	0	0	0
Phvul.006G046800	Chr06:15039444-15040664	G9833 v2.1		0	1	0	1	0	1	1	1	1	0	1	1	1	1	0	1	0	0	1	0	0	0	1	1	0	0	0	0	1	1	0	1	0	0	1	1	0	1	0	0	1	1	1	0	1	1
Phvul.006G047100	Chr06:15076921-15080833	G9833 v2.1		0	1	0	0	0	0	0	1	0	0	1	0	0	0	0	0	0	0	0	0	0	0	0	0	0	0	0	0	0	0	1	0	0	0	0	0	0	0	0	0	0	0	0	0	0	0
Phvul.006G047500	Chr06:15126671-15126913	G9833 v2.1		0	1	0	0	1	0	1	0	1	0	1	1	1	1	1	1	1	1	1	1	1	1	1	1	1	1	1	1	1	1	1	1	1	1	1	1	1	1	1	1	1	1	1	0	1	1
Phvul.006G050400	Chr06:15517391-15532866	G9833 v2.1		1	1	1	1	1	1	1	1	0	0	0	1	1	1	0	1	1	1	1	1	0	0	1	1	1	0	1	1	0	0	1	1	1	1	1	1	1	1	1	1	1	1	1	1	1	1
Phvul.006G050500	Chr06:15529402-15530239	G9833 v2.1		1	1	1	1	1	0	1	1	0	0	0	1	0	1	0	0	1	1	1	1	1	1	1	1	1	1	1	1	0	0	1	1	1	1	1	1	1	1	1	1	1	1	1	1	1	1
Phvul.006G050600	Chr06:15544436-15560710	G9833 v2.1		0	1	0	0	1	1	0	1	0	0	1	1	0	0	0	0	0	0	1	0	0	0	1	1	0	0	1	1	0	0	1	1	1	1	1	1	1	1	1	1	1	1	1	1	1	1
Phvul.006G050700	Chr06:15555626-15556689	G9833 v2.1		0	1	0	0	1	1	0	1	0	0	1	0	0	0	1	0	0	0	0	0	0	0	0	0	0	0	1	1	0	0	1	0	1	1	1	1	1	0	1	1	1	1	1	1	1	1
Phvul.006G051900	Chr06:15648762-15649481	G9833 v2.1		1	1	1	1	1	1	1	1	1	1	1	1	0	1	1	1	1	1	1	1	1	1	1	1	1	1	1	1	0	0	1	1	1	1	1	1	1	1	1	1	1	1	1	1	1	1
Phvul.006G052300	Chr06:15687137-15690481	G9833 v2.1		1	1	1	1	1	1	1	1	1	1	1	1	1	1	0	1	1	1	1	1	1	1	1	1	1	1	1	1	1	1	1	1	1	1	1	1	1	1	1	1	1	1	1	1	1	1
Phvul.006G052400	Chr06:15697039-15701289	G9833 v2.1		1	1	1	1	1	1	1	1	1	1	1	1	1	1	0	1	1	1	1	1	1	1	1	1	1	1	1	1	0	0	1	1	1	1	1	1	1	1	1	1	1	1	1	1	1	1
Phvul.006G054900	Chr06:16116961-16119011	G9833 v2.1		1	1	1	1	1	1	1	1	1	1	1	0	1	1	1	1	1	1	1	1	1	1	1	1	1	1	1	1	1	1	1	1	1	1	1	0	1	1	1	1	1	1	1	1	1	1
Phvul.006G055950	Chr06:16229043-16232672	G9833 v2.1		0	1	1	0	1	0	0	1	1	0	1	0	0	1	0	0	1	1	1	1	1	1	1	1	1	1	1	1	0	0	0	1	0	1	0	0	1	0	1	1	1	1	1	1	1	1
Phvul.006G055900	Chr06:16229839-16230114	G9833 v2.1		1	1	1	1	1	0	0	1	1	1	1	1	0	1	0	0	1	1	1	1	1	1	1	1	1	1	1	1	0	1	1	1	0	1	0	1	1	0	1	1	1	1	1	1	1	1
Phvul.006G057500	Chr06:16455339-16455806	G9833 v2.1		1	1	1	1	1	0	1	1	1	1	1	1	1	1	1	1	1	1	1	1	1	1	1	1	1	1	1	1	1	1	1	1	1	1	1	1	1	1	1	1	1	1	1	1	1	1
Phvul.006G058600	Chr06:16553180-16562691	G9833 v2.1		1	1	1	1	1	1	1	1	1	0	1	1	1	1	1	1	1	1	1	1	1	1	1	1	1	1	1	1	1	1	1	1	1	1	1	1	1	1	1	1	1	1	1	1	1	1
Phvul.006G061400	Chr06:16999734-17002433	G9833 v2.1		0	1	1	0	1	1	1	0	1	0	1	0	1	0	0	1	1	1	1	1	1	1	1	1	1	1	1	1	0	1	1	1	1	1	1	1	1	1	1	1	1	1	1	1	1	1
Phvul.006G063401	Chr06:17216273-17220782	G9833 v2.1		1	1	1	1	1	1	1	1	1	1	1	0	1	1	1	1	1	1	1	1	1	1	1	1	1	1	1	0	1	1	1	1	1	1	1	1	1	1	1	1	1	1	1	1	1	1
Phvul.006G063500	Chr06:17234657-17235088	G9833 v2.1		1	1	1	1	1	1	1	1	1	1	1	0	1	1	1	0	1	1	1	1	1	1	1	1	1	1	1	0	0	0	1	1	1	1	1	1	0	0	1	1	1	1	1	1	1	1
Phvul.006G088333	Chr06:17259384-17259806	G9833 v2.1		1	1	1	1	1	1	1	1	1	1	1	1	1	1	1	1	1	1	1	1	1	1	1	1	1	1	1	0	0	1	1	1	1	1	1	1	0	1	1	1	1	1	1	1	1	1
Phvul.006G113166	Chr06:17272850-17273269	G9833 v2.1		1	1	1	1	1	1	1	1	1	1	1	0	1	1	1	0	1	1	1	1	1	1	1	1	1	1	1	0	0	0	1	1	1	1	1	1	0	0	1	1	0	1	1	1	1	1
Phvul.006G138000	Chr06:17321370-17324242	G9833 v2.1		1	1	1	1	1	1	1	1	1	1	1	1	1	1	0	0	1	1	1	1	1	1	1	1	1	1	1	1	1	1	1	1	1	1	1	1	1	1	1	1	1	1	1	1	1	1
Phvul.006G064400	Chr06:17459886-17460305	G9833 v2.1		1	1	1	1	1	0	1	1	1	1	1	1	1	1	1	1	1	1	1	1	1	1	1	1	1	1	1	1	1	1	1	1	1	1	1	1	1	1	1	1	1	1	1	1	1	1
Phvul.006G066300	Chr06:17722301-17722832	G9833 v2.1		1	1	1	1	1	0	1	1	1	1	1	1	1	1	1	1	1	1	1	1	1	1	1	1	1	1	1	1	1	1	1	1	1	1	1	1	1	1	1	1	1	1	1	1	1	1
Phvul.006G066400	Chr06:17724474-17725158	G9833 v2.1		1	1	1	1	1	1	1	1	1	1	1	1	1	1	1	0	1	1	1	0	1	1	1	1	1	1	1	1	1	1	1	1	1	1	1	1	1	1	1	1	1	1	1	1	1	1
Phvul.006G066511	Chr06:17743952-17744874	G9833 v2.1		0	0	0	0	1	0	0	0	0	0	0	0	0	0	0	0	1	0	0	0	1	0	0	0	0	0	0	0	0	0	0	0	0	0	0	0	0	0	0	0	0	0	0	0	0	0
Phvul.006G066522	Chr06:17746656-17748034	G9833 v2.1		1	1	0	1	1	1	1	0	1	1	1	1	1	1	1	1	1	1	1	1	1	1	1	1	1	1	1	1	1	1	0	0	1	1	1	1	1	1	1	1	1	1	1	1	1	1
Phvul.006G066611	Chr06:17777497-17780735	G9833 v2.1		1	0	0	1	1	1	1	0	1	0	1	1	1	0	0	0	0	0	0	1	1	0	1	1	0	0	0	1	0	0	0	1	0	1	0	0	0	0	1	1	1	0	1	0	0	0
g35933	ptg000015l_5004081_5010703_BAT93:1-6245	NRR		0	0	0	0	0	0	1	1	0	0	1	0	0	0	0	0	0	0	0	0	0	0	0	0	0	0	0	0	0	0	0	0	0	0	0	0	0	0	0	0	0	0	0	0	0	0
Phvul.006G066900	Chr06:17842339-17842589	G9833 v2.1		1	1	1	1	1	1	1	1	1	1	1	1	1	1	1	1	1	1	1	1	1	1	1	1	1	1	1	1	1	1	0	1	1	1	1	1	1	1	1	1	1	1	1	1	1	1
Phvul.006G067200	Chr06:17890643-17891105	G9833 v2.1		1	1	1	1	1	1	1	1	1	1	1	1	1	1	1	1	1	1	1	1	1	1	1	1	1	1	1	1	0	1	1	1	1	1	1	1	1	1	1	1	1	1	1	1	1	1
Phvul.006G067300	Chr06:17894136-17894602	G9833 v2.1		1	1	1	1	1	1	1	1	1	1	1	1	1	1	1	1	1	1	1	1	1	1	1	1	1	1	1	1	0	1	1	1	1	1	1	1	1	1	1	1	1	1	1	1	1	1
Phvul.006G072100	Chr06:18465214-18480135	G9833 v2.1		1	1	1	1	1	1	1	0	1	1	1	1	1	1	1	1	1	1	1	1	1	1	1	1	1	1	1	1	1	1	1	1	1	1	1	1	1	1	1	1	1	1	1	1	1	1
Phvul.006G072111	Chr06:18471415-18477249	G9833 v2.1		1	1	1	1	1	1	1	0	1	1	1	1	1	0	1	1	0	1	0	1	1	1	1	1	1	1	1	1	1	1	1	1	1	1	1	1	1	1	1	1	1	1	1	1	1	1
Phvul.006G072122	Chr06:18481323-18487218	G9833 v2.1		1	1	1	1	1	1	1	1	1	1	1	1	1	1	1	1	1	1	1	1	1	1	1	1	1	1	1	1	1	1	0	1	1	1	1	1	1	1	1	1	1	1	1	1	1	1
g35934	ptg000015l_5870586_5874702_BAT93:2801-4117	NRR		1	1	1	1	1	1	1	1	1	1	1	1	1	1	1	1	0	0	0	0	0	0	0	0	0	0	0	0	0	1	0	0	0	0	0	1	0	0	0	0	0	1	1	1	1	1
Phvul.006G074800	Chr06:18724304-18727500	G9833 v2.1		1	1	1	1	1	1	1	1	1	1	1	1	1	1	1	1	1	1	1	1	1	1	1	1	1	1	1	1	1	1	1	1	1	1	1	0	1	1	1	1	1	1	1	1	1	1
Phvul.006G075800	Chr06:18801706-18803416	G9833 v2.1		1	1	1	1	1	1	1	1	1	1	0	1	1	0	0	1	1	1	1	1	1	1	0	1	1	1	1	1	1	0	1	1	1	1	1	1	1	1	1	1	1	0	0	1	0	0
Phvul.006G077600	Chr06:18938783-18939396	G9833 v2.1		1	1	1	1	1	1	1	1	1	1	1	1	1	1	0	1	1	1	1	1	1	1	1	1	1	1	1	1	1	1	1	1	1	1	1	1	1	1	1	1	1	1	1	1	1	1
Phvul.006G078300	Chr06:19007898-19008577	G9833 v2.1		1	1	1	1	0	1	1	0	1	1	1	1	1	1	1	1	1	1	1	1	1	1	1	1	1	1	1	1	1	1	1	1	1	1	1	1	1	1	1	1	1	1	1	1	1	1
Phvul.006G078800	Chr06:19056255-19058210	G9833 v2.1		1	1	1	1	1	1	1	1	1	1	1	1	1	1	1	1	1	1	1	1	1	1	1	1	1	1	1	1	1	1	1	1	1	1	1	0	1	1	1	1	1	1	1	1	1	1
Phvul.006G080600	Chr06:19277786-19279963	G9833 v2.1		1	0	0	1	1	1	1	0	1	1	1	1	1	0	1	1	0	1	1	1	0	0	0	0	0	0	0	0	1	1	1	1	1	0	1	0	0	1	0	1	0	0	1	0	0	0
Phvul.006G080700	Chr06:19279972-19283799	G9833 v2.1		1	1	0	1	0	1	1	0	1	1	1	1	1	1	1	1	1	0	0	0	0	0	1	1	0	0	0	0	1	1	1	0	1	1	1	0	1	0	1	1	1	1	1	0	0	0
Phvul.006G080800	Chr06:19292614-19295424	G9833 v2.1		1	0	1	1	1	1	1	1	0	1	1	1	1	1	1	1	1	1	1	1	1	1	1	1	1	1	1	1	1	1	1	1	1	1	1	1	1	1	1	1	1	1	1	1	1	1
Phvul.006G082000	Chr06:19450029-19450370	G9833 v2.1		1	1	1	1	1	1	1	1	1	0	1	1	1	1	1	1	0	0	0	0	1	0	0	0	1	0	1	1	1	1	1	1	1	1	1	1	1	1	1	1	0	0	0	0	0	0
Phvul.006G082300	Chr06:19458176-19460134	G9833 v2.1		1	1	1	1	1	1	1	1	0	1	1	0	1	1	1	1	1	1	1	1	1	1	1	1	1	1	1	1	0	0	1	1	1	1	1	1	1	1	1	1	1	1	1	1	1	1
Phvul.006G082311	Chr06:19460776-19463870	G9833 v2.1		1	1	1	1	1	1	1	1	1	1	0	1	1	1	1	1	1	1	1	1	1	1	1	1	1	1	1	1	1	1	1	1	1	1	1	1	1	1	1	1	1	1	1	1	1	1
Phvul.006G083800	Chr06:19564418-19569734	G9833 v2.1		1	1	1	1	1	1	1	1	1	1	1	1	1	1	1	1	1	1	1	1	1	1	1	1	1	1	1	1	1	1	1	1	1	1	1	1	1	1	1	1	1	0	0	0	0	0
Phvul.006G084400	Chr06:19600415-19606813	G9833 v2.1		0	1	1	1	0	1	0	1	0	1	0	0	1	0	1	1	1	1	1	1	1	1	0	0	1	1	1	1	1	0	1	1	1	1	1	1	1	1	1	1	1	1	1	0	1	1
Phvul.006G084900	Chr06:19642947-19647587	G9833 v2.1		1	1	1	1	1	1	1	1	1	0	1	1	1	1	1	1	1	1	1	1	1	1	0	0	1	1	1	1	1	1	1	1	1	1	1	1	1	1	1	1	1	1	1	1	1	1
Phvul.006G086211	Chr06:19825188-19831526	G9833 v2.1		0	1	0	0	0	1	0	0	1	0	1	1	1	0	1	1	0	0	0	0	0	0	1	1	0	0	0	1	1	1	0	1	0	1	1	1	1	0	1	1	0	1	1	1	1	1
Phvul.006G087400	Chr06:19945349-19945693	G9833 v2.1		0	1	1	1	1	0	1	1	1	1	1	1	1	1	1	1	1	1	1	1	1	1	1	1	1	1	1	1	1	1	1	1	1	1	1	1	1	1	1	1	1	1	1	1	1	1
Phvul.006G088100	Chr06:20002972-20005754	G9833 v2.1		1	1	1	1	1	0	1	1	1	1	1	1	1	0	0	1	1	0	0	0	1	1	1	1	0	0	1	0	0	1	1	1	1	1	0	1	1	1	1	1	1	0	1	0	0	0
Phvul.006G088800	Chr06:20053409-20055713	G9833 v2.1		0	0	1	1	1	1	1	0	1	0	0	1	1	1	1	0	1	0	1	1	1	0	1	1	1	0	1	1	1	1	1	1	1	1	1	1	1	1	1	1	1	1	1	1	1	1
Phvul.006G091900	Chr06:20369564-20371924	G9833 v2.1		1	1	1	1	1	1	1	1	1	1	1	1	1	1	1	1	1	1	1	1	1	1	0	0	1	1	1	1	1	1	1	1	1	0	0	1	1	1	0	0	1	0	0	0	0	0
Phvul.006G092300	Chr06:20400568-20401393	G9833 v2.1		1	1	1	1	1	1	1	1	1	1	1	1	1	1	1	1	1	1	1	1	1	1	1	1	1	1	1	1	1	1	1	1	1	0	0	1	1	1	1	1	1	1	1	1	1	0
Phvul.006G092611	Chr06:20417197-20419258	G9833 v2.1		1	1	1	1	1	1	1	1	1	1	1	1	1	1	1	1	1	1	1	1	1	1	1	0	1	1	1	1	1	1	1	1	1	1	0	1	1	0	0	0	1	1	0	0	0	1
Phvul.006G092700	Chr06:20421328-20423088	G9833 v2.1		1	1	1	1	1	1	1	1	1	1	1	1	1	1	1	1	1	1	1	1	1	1	0	0	1	1	1	1	1	1	1	1	1	0	0	1	1	0	0	0	1	0	0	0	0	0
Phvul.006G093000	Chr06:20434525-20435043	G9833 v2.1		1	1	1	1	1	1	1	1	1	1	1	1	1	1	1	1	1	1	1	1	1	1	1	1	1	1	1	1	1	1	0	1	1	1	1	1	1	1	1	1	1	1	1	1	1	1
Phvul.006G093933	Chr06:20521573-20524440	G9833 v2.1		1	1	1	1	1	1	1	0	1	1	1	1	1	1	1	1	1	1	1	1	1	1	1	1	1	1	1	1	1	1	1	1	1	1	1	1	1	1	1	1	1	1	1	1	1	1
Phvul.006G094400	Chr06:20539797-20540183	G9833 v2.1		1	1	1	1	1	1	1	1	1	1	1	1	1	1	1	0	1	1	1	1	1	1	1	1	1	1	1	1	1	1	1	1	1	1	1	1	1	1	1	1	1	1	1	1	1	1
Phvul.006G095200	Chr06:20607971-20612201	G9833 v2.1		1	1	1	1	1	1	1	0	1	1	1	1	1	1	1	1	1	1	1	1	1	1	1	1	1	1	1	1	1	1	1	1	1	1	1	1	1	1	1	1	1	1	1	1	1	1
g35937	ptg000015l_7958435_7964939_BAT93:5530-6404	NRR		0	1	1	1	1	0	1	1	1	1	1	1	1	1	1	1	1	1	1	1	1	1	1	1	1	1	1	1	1	1	1	1	1	1	1	1	1	1	1	1	1	1	1	1	1	1
Phvul.006G097700	Chr06:20811222-20830765	G9833 v2.1		1	1	1	1	1	1	1	1	1	0	1	1	1	1	1	1	1	1	1	1	1	1	1	1	1	1	1	1	1	1	1	1	1	1	1	1	1	1	1	1	1	1	1	1	1	1
g35938	ptg000015l_8230082_8236466_BAT93:3772-5647	NRR		0	0	0	0	0	0	1	1	1	0	1	0	0	0	0	0	0	0	0	0	0	0	0	0	0	0	0	0	0	0	0	0	0	0	0	0	0	0	0	0	0	0	0	0	0	0
Phvul.006G098900	Chr06:20958610-20960730	G9833 v2.1		0	1	0	0	0	1	1	1	1	1	1	1	1	0	1	1	1	1	1	1	1	1	1	1	1	1	1	1	1	1	1	1	1	1	1	1	1	1	1	1	1	1	1	1	1	1
Phvul.006G115400	Chr06:22385614-22386467	G9833 v2.1		1	1	1	1	1	0	1	1	1	1	1	1	1	1	1	1	1	1	1	1	1	1	1	1	1	1	1	1	1	1	1	1	1	1	1	1	1	1	1	1	1	1	1	1	1	1
Phvul.006G116500	Chr06:22484282-22484599	G9833 v2.1		1	1	1	1	1	1	1	1	0	1	1	1	1	1	1	1	1	1	1	1	1	1	1	1	1	1	1	1	1	1	1	1	1	1	1	1	1	1	1	1	1	1	1	1	1	1
Phvul.006G116600	Chr06:22493499-22494166	G9833 v2.1		1	1	1	1	1	1	1	1	0	1	1	1	1	1	1	1	1	1	1	1	1	1	1	1	1	1	1	1	1	1	1	1	1	1	1	1	1	1	1	1	1	1	1	1	1	1
Phvul.006G116611	Chr06:22503330-22503626	G9833 v2.1		1	1	1	1	1	1	1	1	1	1	1	1	1	1	1	1	1	1	0	1	1	1	1	1	1	1	1	1	1	1	1	1	1	1	1	1	1	1	1	1	1	1	1	1	1	1
Phvul.006G116700	Chr06:22507935-22508568	G9833 v2.1		1	1	1	1	1	1	1	1	0	1	0	1	1	1	1	1	1	1	1	1	1	1	1	1	1	1	1	1	1	1	1	1	1	1	1	1	1	1	1	1	1	1	1	1	1	1
Phvul.006G116800	Chr06:22511025-22511465	G9833 v2.1		1	0	1	1	1	0	1	1	0	1	0	1	1	1	1	1	1	1	1	1	1	1	1	1	1	1	1	1	1	1	1	1	1	1	1	1	1	1	1	1	1	1	1	1	1	1
Phvul.006G123800	Chr06:23223759-23224124	G9833 v2.1		1	0	1	1	1	1	1	1	1	1	1	1	1	1	1	0	1	1	1	1	1	1	1	1	1	1	1	1	1	1	1	1	1	1	1	1	1	1	1	1	1	1	1	1	1	1
Phvul.006G125400	Chr06:23337391-23339103	G9833 v2.1		1	1	0	1	1	1	1	1	1	0	1	1	1	0	1	1	1	1	1	1	1	1	1	1	1	1	1	1	1	1	1	1	1	1	1	1	1	1	1	1	1	1	1	1	1	1
Phvul.006G127300	Chr06:23515652-23518327	G9833 v2.1		1	1	1	1	1	1	1	1	0	1	1	1	1	1	1	1	1	1	1	1	1	1	1	1	1	1	1	1	1	1	1	1	1	1	1	1	1	1	1	1	1	1	1	1	1	1
Phvul.006G127400	Chr06:23526912-23529405	G9833 v2.1		1	1	1	1	1	0	1	1	1	1	1	1	1	1	1	1	0	1	1	0	1	1	0	0	1	1	0	1	1	1	1	1	1	1	1	1	1	1	1	1	1	1	1	1	1	1
Phvul.006G129200	Chr06:23705846-23709150	G9833 v2.1		1	1	0	1	1	1	1	1	1	0	1	1	1	1	1	1	1	1	1	1	1	1	1	1	1	1	1	1	1	1	1	1	1	1	1	1	1	1	1	1	1	0	0	1	1	0
Phvul.006G129300	Chr06:23715251-23716634	G9833 v2.1		1	1	1	1	1	1	1	1	1	1	1	1	1	0	1	1	1	1	1	1	1	1	1	1	1	1	1	1	1	1	1	1	1	1	1	1	1	1	1	1	1	1	1	1	1	1
Phvul.006G130600	Chr06:23868457-23869083	G9833 v2.1		1	1	1	1	1	0	1	1	1	1	1	1	1	1	1	1	1	1	1	1	1	1	1	1	1	1	1	1	1	1	1	1	1	1	1	1	1	1	1	1	1	1	1	1	1	1
Phvul.006G136900	Chr06:24484062-24486537	G9833 v2.1		1	1	1	1	1	1	1	1	1	1	1	1	1	1	1	1	1	1	1	1	1	1	1	1	1	1	1	1	0	0	1	1	1	1	1	1	1	1	1	1	1	1	1	1	1	1
Phvul.006G137200	Chr06:24491292-24497852	G9833 v2.1		1	1	1	1	0	1	1	0	0	1	1	1	1	1	1	0	1	1	1	1	1	1	1	1	1	1	1	1	0	0	1	0	1	1	1	1	1	1	1	1	1	1	1	1	1	1
Phvul.006G137300	Chr06:24501464-24506235	G9833 v2.1		1	1	1	1	0	1	1	1	0	1	1	1	0	1	1	1	1	1	1	1	1	1	1	1	1	1	1	1	0	0	1	1	1	1	1	1	1	1	1	1	1	1	1	1	1	1
Phvul.006G137400	Chr06:24507338-24508899	G9833 v2.1		1	1	1	1	0	1	1	1	1	1	1	1	1	1	1	1	1	1	1	1	1	1	1	1	1	1	1	1	0	1	1	1	1	1	1	1	1	1	1	1	1	1	1	1	1	1
Phvul.006G137500	Chr06:24517134-24522372	G9833 v2.1		0	0	0	0	0	0	0	0	0	0	0	0	1	0	0	0	0	0	0	0	0	0	0	0	0	0	0	0	1	1	0	0	0	0	0	1	0	0	0	0	0	0	0	0	0	0
Phvul.006G138850	Chr06:24616211-24616661	G9833 v2.1		1	1	1	1	0	1	1	1	1	1	1	1	1	1	1	1	1	1	1	1	1	1	1	1	1	1	1	1	1	1	1	1	1	1	1	1	1	1	1	1	1	1	1	1	1	1
Phvul.006G148200	Chr06:25338840-25340144	G9833 v2.1		1	1	1	1	1	0	1	1	1	1	1	1	1	1	1	1	1	1	1	1	1	1	1	1	1	1	1	1	1	1	1	1	1	1	1	1	1	1	1	1	1	1	1	1	1	1
Phvul.006G154100	Chr06:25933438-25933925	G9833 v2.1		1	1	1	1	1	1	1	1	1	1	1	1	1	1	1	1	0	1	1	0	1	1	1	1	1	1	0	1	1	1	1	0	1	1	0	1	1	1	1	1	1	1	1	0	0	1
Phvul.006G156600	Chr06:26162197-26167850	G9833 v2.1		1	1	1	1	1	1	0	1	1	1	1	1	1	1	1	1	1	1	1	1	1	1	1	1	1	1	1	0	1	1	0	1	1	0	0	1	1	1	1	0	1	1	1	1	1	1
Phvul.006G156700	Chr06:26183997-26191606	G9833 v2.1		1	1	1	1	1	1	0	1	1	1	1	1	1	1	1	1	1	1	1	1	1	1	1	1	1	1	1	0	1	1	0	0	1	0	0	1	1	1	1	0	1	1	1	1	1	1
Phvul.006G156800	Chr06:26192302-26195456	G9833 v2.1		1	1	1	1	1	1	0	1	1	1	1	1	1	1	1	1	1	1	1	1	1	1	1	1	1	1	1	0	1	1	0	1	1	0	0	1	1	1	1	0	1	1	1	1	1	1
Phvul.006G002800	Chr06:2642561-2643752	G9833 v2.1		1	1	1	1	1	0	1	1	1	1	1	1	1	1	0	1	1	1	1	1	1	1	1	1	1	1	1	1	1	1	1	1	1	1	1	1	1	1	1	1	1	1	1	1	1	1
g32534	ctg5_segment0_pilon_pilon_pilon_13473027_13491313_G12:1-7196	NRR		0	0	0	1	0	0	1	1	0	0	1	0	0	0	0	0	0	0	0	0	0	0	0	0	0	0	0	0	0	0	0	0	0	0	0	1	0	0	0	0	0	0	0	0	0	0
g32535	ctg5_segment0_pilon_pilon_pilon_13473027_13491313_G12:8647-12834	NRR		1	1	1	1	1	0	1	0	1	1	1	1	1	1	1	1	1	1	1	1	1	1	1	1	1	1	1	1	1	1	1	1	1	1	1	1	1	1	1	1	1	1	1	1	1	1
Phvul.006G168400	Chr06:27204216-27206362	G9833 v2.1		1	1	1	1	1	1	1	1	1	1	1	1	1	1	1	1	1	1	1	1	1	1	1	1	1	1	1	1	1	1	0	1	1	1	1	1	1	1	1	1	1	1	1	1	1	1
Phvul.006G169900	Chr06:27354772-27355308	G9833 v2.1		1	1	1	1	1	0	1	1	1	1	1	1	1	1	1	1	1	1	1	1	1	1	1	1	1	1	1	1	1	1	1	1	1	1	1	1	1	1	1	1	1	1	1	1	1	1
Phvul.006G170000	Chr06:27357329-27358604	G9833 v2.1		1	1	1	1	1	1	1	1	0	1	1	0	0	1	1	0	1	1	1	1	1	1	1	1	1	1	1	1	1	1	1	1	1	1	1	1	1	1	1	1	1	1	1	1	1	1
Phvul.006G172200	Chr06:27522804-27523661	G9833 v2.1		1	1	1	1	1	0	1	1	1	0	1	1	1	1	1	1	1	1	1	1	1	1	1	1	1	1	1	1	1	1	1	1	1	1	1	1	1	1	1	1	1	0	1	0	1	0
Phvul.006G172300	Chr06:27525328-27529002	G9833 v2.1		1	1	1	1	1	1	1	1	1	0	1	1	1	1	1	1	1	1	1	1	1	1	1	1	1	1	1	1	1	1	1	1	1	1	1	1	1	1	1	1	1	0	1	0	1	0
Phvul.006G172500	Chr06:27554825-27556627	G9833 v2.1		1	1	1	1	1	1	0	1	1	1	1	1	1	1	1	1	1	1	1	1	1	1	1	1	1	1	1	1	1	1	1	1	1	1	1	1	1	1	1	1	1	1	1	1	1	1
Phvul.006G172601	Chr06:27566841-27573033	G9833 v2.1		1	1	1	1	1	1	0	1	1	1	1	1	1	1	1	1	1	1	1	1	1	1	1	1	1	1	1	1	1	1	1	1	1	1	1	1	1	1	1	1	1	1	1	1	1	1
g32694	ctg5_segment0_pilon_pilon_pilon_13933732_13956435_G12:2389-5526	NRR		0	1	0	0	0	0	0	1	0	0	1	0	0	0	0	0	0	0	0	0	0	0	0	0	0	0	0	0	0	0	0	0	0	0	0	0	0	0	0	0	0	0	0	0	0	0
g32695	ctg5_segment0_pilon_pilon_pilon_13933732_13956435_G12:17738-18948	NRR		0	0	0	0	0	0	0	0	0	0	1	0	0	0	0	0	0	0	0	0	0	0	0	0	0	0	0	0	0	0	0	0	0	0	0	0	0	0	0	0	0	0	0	0	0	0
g32696	ctg5_segment0_pilon_pilon_pilon_13933732_13956435_G12:19768-22220	NRR		0	0	0	0	0	0	0	0	0	0	1	0	0	0	0	0	0	0	0	0	0	0	0	0	0	0	0	0	0	0	0	0	0	0	0	0	0	0	0	0	0	0	0	0	0	0
Phvul.006G177700	Chr06:28042672-28046122	G9833 v2.1		1	1	1	1	1	1	1	1	0	1	1	0	1	1	1	0	1	1	1	1	1	1	1	1	1	1	1	1	1	1	1	1	1	1	1	1	1	1	1	1	1	1	1	1	1	1
Phvul.006G177800	Chr06:28048678-28054124	G9833 v2.1		1	1	1	1	1	1	1	1	1	1	1	0	1	1	1	0	1	1	1	1	1	1	1	1	1	1	1	1	1	1	1	1	1	1	1	1	1	1	1	1	1	1	1	1	1	1
Phvul.006G177900	Chr06:28056217-28056584	G9833 v2.1		1	1	1	1	1	1	1	1	1	1	0	1	1	1	1	0	1	1	1	1	1	1	1	1	1	1	1	1	1	1	1	1	1	1	1	1	1	1	1	1	1	1	1	1	1	1
Phvul.006G178300	Chr06:28077215-28079375	G9833 v2.1		1	1	1	1	1	1	1	1	0	1	0	0	1	1	1	0	1	1	1	1	1	1	1	1	1	1	1	1	1	1	1	1	1	1	1	1	1	1	1	1	1	1	1	1	1	1
Phvul.006G178500	Chr06:28084936-28087513	G9833 v2.1		1	1	0	1	1	1	1	1	1	0	1	1	1	1	0	1	1	1	1	1	1	1	1	1	1	1	1	1	1	1	1	1	1	1	1	1	1	1	1	1	1	1	1	1	1	1
Phvul.006G181100	Chr06:28259410-28260412	G9833 v2.1		1	1	1	1	1	1	1	1	1	1	1	1	1	1	1	0	1	1	1	1	1	1	1	1	1	1	1	1	1	1	1	1	1	1	1	1	1	1	1	1	1	1	1	1	1	1
Phvul.006G186900	Chr06:28759210-28759512	G9833 v2.1		1	1	1	1	1	0	1	1	1	1	1	1	1	1	1	1	1	1	1	1	1	1	1	1	1	1	1	1	1	1	1	1	1	1	1	1	1	1	1	1	1	1	1	1	1	1
Phvul.006G195500	Chr06:29410030-29411150	G9833 v2.1		1	1	1	1	0	1	1	1	1	1	1	1	1	1	1	1	1	1	1	1	1	1	1	1	1	1	1	1	1	1	1	1	1	1	1	1	0	1	1	1	1	1	1	1	1	1
Phvul.006G195600	Chr06:29413116-29416528	G9833 v2.1		1	1	0	0	0	1	1	0	1	0	1	0	1	0	0	1	0	0	0	0	0	1	0	0	0	0	0	0	1	1	1	1	0	0	0	0	1	0	1	1	1	0	0	1	0	0
Phvul.006G195700	Chr06:29420520-29423911	G9833 v2.1		1	1	1	1	1	1	1	1	1	1	1	1	1	1	1	1	0	1	1	0	0	1	1	1	1	1	1	1	1	1	1	1	1	1	1	0	1	1	1	1	1	1	1	1	1	1
Phvul.006G196500	Chr06:29460313-29462810	G9833 v2.1		0	0	0	0	0	1	0	1	0	0	1	0	1	0	1	1	0	0	0	0	0	0	0	0	0	0	0	0	1	0	1	0	0	1	0	1	0	0	1	1	1	0	0	0	0	0
Phvul.006G196900	Chr06:29481666-29482497	G9833 v2.1		0	1	0	0	1	0	0	1	0	1	1	1	1	1	1	0	0	1	0	1	0	0	0	0	0	0	1	1	1	0	0	0	0	1	1	0	1	1	1	0	0	0	0	0	0	0
Phvul.006G197000	Chr06:29484477-29487016	G9833 v2.1		0	0	0	0	0	0	0	0	0	0	0	0	0	0	0	1	0	0	0	0	0	0	0	0	0	0	0	0	0	0	0	0	0	0	0	0	0	0	0	0	0	0	0	0	0	0
Phvul.006G197100	Chr06:29489466-29490232	G9833 v2.1		0	0	0	0	0	0	0	1	0	0	1	0	0	0	0	0	0	0	0	0	0	0	0	0	0	0	0	0	0	0	0	0	0	0	0	0	0	0	0	0	0	0	0	0	0	0
Phvul.006G197200	Chr06:29493696-29494360	G9833 v2.1		1	0	1	1	1	1	1	0	1	1	1	1	1	1	1	1	1	1	1	1	1	1	1	1	1	1	1	1	1	1	1	1	1	1	1	1	1	1	1	1	1	1	1	1	1	1
Phvul.006G197300	Chr06:29500591-29501071	G9833 v2.1		0	0	0	1	1	1	0	1	1	1	1	1	1	1	1	1	1	1	1	1	1	1	1	1	1	1	1	1	1	1	1	1	1	1	1	1	1	1	1	1	1	1	1	0	1	1
Phvul.006G197400	Chr06:29506414-29506908	G9833 v2.1		0	0	0	0	1	0	0	0	0	1	0	0	1	0	0	0	0	1	0	0	0	1	0	0	0	0	0	0	0	0	1	0	0	0	0	0	0	0	0	0	0	0	0	1	0	0
Phvul.006G197700	Chr06:29532349-29536108	G9833 v2.1		0	0	1	1	1	1	0	1	1	0	1	1	1	0	0	1	0	1	0	0	0	0	1	1	0	0	0	1	1	1	1	0	1	1	1	1	1	0	1	0	1	0	1	0	0	1
Phvul.006G198100	Chr06:29555445-29559567	G9833 v2.1		1	1	1	1	1	1	1	0	1	1	1	1	1	0	1	1	1	1	1	1	1	1	1	1	1	0	1	1	1	1	1	1	1	1	1	1	1	1	1	1	1	1	1	0	1	1
Phvul.006G198400	Chr06:29578818-29581623	G9833 v2.1		0	1	0	0	0	0	0	0	0	0	0	0	0	0	0	0	0	0	0	0	0	0	1	0	0	0	0	0	0	0	0	0	0	0	0	0	0	0	0	0	0	0	0	0	0	0
Phvul.006G198500	Chr06:29585707-29588785	G9833 v2.1		0	1	0	0	0	1	1	1	0	1	0	1	1	0	0	1	0	0	0	1	0	0	1	0	0	0	0	1	1	1	1	1	0	1	0	0	1	0	1	1	1	1	0	0	0	0
Phvul.006G198600	Chr06:29588848-29596020	G9833 v2.1		0	0	0	0	0	1	0	0	0	0	1	1	1	1	0	1	1	1	1	1	1	0	1	1	1	0	1	1	1	1	1	1	1	1	1	1	1	1	1	1	1	1	1	1	1	1
Phvul.006G198700	Chr06:29597370-29600678	G9833 v2.1		0	1	1	0	1	1	0	1	1	0	0	0	1	0	0	1	0	1	0	0	0	0	1	1	0	0	0	1	0	1	1	0	1	0	0	1	0	0	1	0	0	1	0	0	1	1
g35931	ptg000015l_17012479_17022226_BAT93:169-7075	NRR		1	1	1	1	1	0	0	1	0	0	1	1	0	0	1	0	0	0	0	0	0	0	0	0	0	0	0	0	0	0	0	0	0	0	0	0	0	0	0	0	0	0	0	0	0	0
Phvul.006G199300	Chr06:29640325-29641722	G9833 v2.1		1	1	0	1	1	0	1	0	1	0	0	1	1	1	1	1	1	0	0	1	0	0	1	1	0	0	1	0	1	1	1	0	1	1	0	1	1	1	1	1	1	1	1	1	1	0
Phvul.006G200100	Chr06:29694648-29701713	G9833 v2.1		0	1	1	0	1	1	1	1	1	1	1	1	1	1	1	1	1	1	1	1	1	1	0	0	1	1	1	1	1	1	1	1	1	1	1	1	1	1	1	1	1	1	1	1	1	1
Phvul.006G201300	Chr06:29789366-29791283	G9833 v2.1		1	1	1	1	1	1	1	1	1	1	1	0	1	1	1	1	1	1	1	1	1	1	1	1	1	1	1	1	1	1	1	1	1	1	1	1	1	1	1	1	1	1	1	1	1	1
Phvul.006G202800	Chr06:29906039-29906778	G9833 v2.1		1	1	1	1	1	1	1	1	1	1	1	1	1	1	1	1	1	1	1	1	1	1	1	1	1	1	1	1	1	0	1	1	1	1	1	1	1	1	1	1	1	1	1	1	1	1
Phvul.006G204575	Chr06:29993500-29994805	G9833 v2.1		1	1	1	1	1	1	1	1	1	1	1	1	1	1	1	1	1	1	1	1	1	1	1	1	1	1	1	1	1	0	1	1	1	1	1	1	1	1	1	1	1	1	1	1	1	1
Phvul.006G204650	Chr06:29997408-29998040	G9833 v2.1		1	1	1	1	1	1	1	1	1	1	1	1	1	1	1	1	1	1	1	1	1	1	1	1	1	1	1	1	1	0	1	0	1	1	1	1	1	1	1	1	1	1	1	1	1	1
Phvul.006G204725	Chr06:29998142-29998645	G9833 v2.1		1	1	1	1	1	1	1	1	1	1	1	1	1	1	1	1	1	1	1	1	1	1	1	1	1	1	1	1	1	0	1	1	1	1	1	1	1	1	1	1	1	1	1	1	1	1
Phvul.006G205900	Chr06:30081885-30085106	G9833 v2.1		1	1	1	1	1	1	1	1	1	1	1	1	1	1	1	1	1	1	1	1	1	1	1	1	1	1	1	1	1	0	1	1	1	1	1	1	1	1	1	1	1	1	1	1	1	1
Phvul.006G206000	Chr06:30087015-30090021	G9833 v2.1		1	1	1	1	1	1	1	1	1	1	1	1	1	1	1	1	1	1	1	1	1	1	1	1	1	1	1	1	1	0	1	1	1	1	1	1	1	1	1	1	1	1	1	1	1	1
Phvul.006G207000	Chr06:30169361-30171510	G9833 v2.1		1	1	1	1	1	1	1	1	1	1	1	0	1	1	1	1	1	1	1	1	1	1	1	1	1	1	1	1	1	0	1	1	1	1	1	1	1	1	1	1	1	1	1	1	1	1
Phvul.006G207900	Chr06:30249654-30251313	G9833 v2.1		1	1	1	1	1	1	1	1	1	1	1	1	1	1	1	1	1	1	1	1	1	1	1	1	1	1	1	1	1	1	1	1	0	1	1	1	1	0	0	1	1	1	1	1	1	1
Phvul.006G209600	Chr06:30354309-30356594	G9833 v2.1		0	1	1	1	1	1	1	1	0	1	1	1	1	1	1	1	1	0	0	1	1	0	1	1	0	0	0	1	1	1	1	1	1	1	1	1	1	1	1	1	1	1	1	1	1	1
Phvul.006G210000	Chr06:30399761-30404845	G9833 v2.1		1	1	1	1	1	1	1	1	1	1	0	1	1	1	1	1	1	1	1	1	1	1	1	1	1	1	1	1	1	1	1	1	1	1	1	1	1	1	1	1	1	1	1	1	1	1
Phvul.006G210900	Chr06:30478283-30479331	G9833 v2.1		1	1	1	1	1	1	1	1	1	1	1	1	1	1	1	0	1	1	1	1	1	1	1	1	1	1	1	1	1	1	1	1	1	1	1	1	1	1	1	1	1	1	1	1	1	1
Phvul.006G210950	Chr06:30483002-30484481	G9833 v2.1		1	1	1	1	1	1	1	1	1	1	1	0	1	1	1	0	1	1	1	1	1	1	1	1	1	1	1	1	1	1	1	1	1	1	1	1	1	1	1	1	1	1	1	1	1	1
Phvul.006G211000	Chr06:30486139-30487449	G9833 v2.1		1	1	1	1	1	1	1	1	1	1	1	1	1	1	1	0	1	1	1	1	1	1	1	1	1	1	1	1	1	1	1	1	1	1	1	1	1	1	1	1	1	1	1	1	1	1
Phvul.006G211100	Chr06:30488903-30489632	G9833 v2.1		1	1	1	1	1	1	1	1	0	1	1	1	1	1	1	0	1	1	1	1	1	1	1	1	1	1	1	1	1	1	1	1	1	1	1	1	1	1	1	1	1	1	1	1	1	1
Phvul.006G211400	Chr06:30508307-30508624	G9833 v2.1		1	1	1	1	1	0	1	1	1	1	1	1	1	1	1	1	1	1	1	1	1	1	1	1	1	1	1	1	1	1	1	1	1	1	1	1	1	1	1	1	1	1	1	1	1	1
Phvul.006G212900	Chr06:30573680-30574600	G9833 v2.1		1	1	1	1	1	1	1	1	1	1	1	1	1	1	1	0	1	1	1	1	1	1	1	1	1	1	1	1	1	1	1	1	1	1	1	1	1	1	1	1	1	1	1	1	1	1
Phvul.006G213300	Chr06:30672796-30675731	G9833 v2.1		1	0	1	1	1	1	1	1	1	1	1	1	1	1	1	1	1	1	1	1	1	1	1	1	1	1	1	1	1	1	1	1	1	1	1	1	1	1	1	1	1	1	1	1	1	1
Phvul.006G213500	Chr06:30681922-30683476	G9833 v2.1		1	1	1	1	1	1	1	1	1	1	1	1	1	1	1	1	1	1	1	1	1	1	1	1	1	1	1	1	1	1	1	1	1	1	1	1	0	1	1	1	1	1	1	1	1	1
Phvul.006G215800	Chr06:30852318-30853371	G9833 v2.1		1	1	1	1	1	1	1	1	1	1	1	1	1	1	1	1	1	1	1	1	1	1	1	1	1	1	1	1	1	1	0	1	1	1	1	1	1	1	1	1	1	1	1	1	1	1
Phvul.006G217200	Chr06:30939989-30941929	G9833 v2.1		1	1	1	1	1	1	1	1	1	1	1	1	1	1	1	0	1	1	1	1	1	1	1	1	1	1	1	1	1	1	1	1	1	1	1	1	1	1	1	1	1	1	1	1	1	1
g40081	ptg000047l_1422281_1435274_BAT93:4237-4803	NRR		0	1	0	0	0	0	0	1	1	0	1	0	1	0	0	0	0	0	0	1	0	0	1	0	0	0	1	0	0	1	0	0	0	0	0	0	1	0	1	0	0	0	0	0	0	0
Phvul.006G018500	Chr06:4403805-4407407	G9833 v2.1		1	1	1	0	1	1	1	1	1	1	1	1	1	1	1	1	1	1	1	1	1	1	1	1	1	1	1	1	1	1	1	1	1	1	1	1	1	1	1	1	1	1	1	1	1	1
Phvul.006G011500	Chr06:5346991-5348329	G9833 v2.1		1	1	1	1	1	1	1	1	1	1	1	0	0	1	1	1	1	1	1	1	1	1	1	1	1	1	1	1	1	1	1	1	1	1	1	1	1	1	1	1	1	1	1	1	1	1
g40093	ptg000047l_9037441_9041134_BAT93:1-3694	NRR		0	0	0	0	0	0	0	1	0	0	0	0	0	0	0	0	0	0	0	0	0	0	0	0	0	0	0	0	0	0	0	0	0	0	0	0	0	0	0	0	0	0	0	0	0	0
Phvul.006G013700	Chr06:6417329-6417839	G9833 v2.1		1	1	1	1	1	1	1	1	1	1	1	1	1	1	1	1	1	1	1	1	1	0	1	1	1	1	1	1	1	1	1	1	1	1	1	1	1	1	1	1	1	1	1	1	1	1
Phvul.006G015000	Chr06:6846327-6848396	G9833 v2.1		1	1	1	1	1	1	0	1	1	1	1	1	1	1	1	1	1	1	1	1	1	1	1	1	1	1	1	1	1	1	1	1	1	1	1	1	1	1	1	1	1	1	1	1	1	1
Phvul.006G015100	Chr06:6941547-6942210	G9833 v2.1		1	1	1	0	1	1	1	1	1	1	1	1	1	1	1	1	1	1	1	1	1	1	1	1	1	1	1	1	1	1	1	1	1	1	1	1	1	1	1	1	1	1	1	1	1	1
Phvul.006G015200	Chr06:6994182-6994723	G9833 v2.1		1	1	1	1	1	1	1	1	1	1	1	1	1	1	1	0	1	1	1	1	1	1	1	1	1	1	1	1	1	1	1	1	1	1	1	1	1	1	1	1	1	1	1	1	1	1
Phvul.006G015500	Chr06:7063408-7070151	G9833 v2.1		1	1	1	0	1	1	1	1	1	1	1	1	1	1	0	1	1	1	1	1	1	1	1	1	1	1	1	1	1	1	1	1	1	1	1	1	1	1	1	1	1	1	1	1	1	1
g40080	ptg000047l_10488336_10491387_BAT93:457-768	NRR		0	1	0	0	0	0	0	1	0	0	1	0	0	0	0	0	0	0	0	0	0	0	0	0	0	0	0	0	0	0	0	0	0	0	0	0	0	0	0	0	0	0	0	0	0	0
Phvul.006G021100	Chr06:8688450-8689891	G9833 v2.1		1	0	1	1	1	1	1	0	1	1	1	1	1	1	1	1	1	1	1	1	1	1	1	1	1	1	1	1	1	1	1	1	1	1	1	1	1	1	1	1	1	1	1	1	1	1
Phvul.006G021400	Chr06:8842260-8851563	G9833 v2.1		1	1	1	1	1	1	1	1	1	1	1	1	1	1	1	0	1	1	1	1	1	1	1	1	1	1	1	1	1	1	1	1	1	1	1	1	1	1	1	1	1	1	1	1	1	1
Phvul.006G022900	Chr06:9270489-9270713	G9833 v2.1		1	1	1	1	1	0	1	1	1	1	1	1	1	1	1	1	1	1	1	1	1	1	1	1	1	1	1	1	1	1	1	1	1	1	1	1	1	1	1	1	1	1	1	1	1	1
Phvul.006G024800	Chr06:9558825-9559415	G9833 v2.1		1	1	1	1	1	1	1	1	1	1	1	1	1	1	1	1	1	1	1	1	1	1	1	1	1	1	0	1	1	1	1	1	1	1	1	1	1	1	1	1	1	1	1	1	1	1
g43266	ptg000050l_3306863_3311209_BAT93:338-2979	NRR		0	1	0	0	0	0	0	1	0	0	1	0	0	0	0	0	0	0	0	0	0	0	0	0	0	0	0	0	0	0	0	1	0	0	0	1	0	1	1	0	1	0	0	0	1	0
Phvul.006G023900	Chr06:9836853-9840370	G9833 v2.1		1	1	1	1	1	1	0	1	1	1	1	1	1	1	1	1	1	1	1	1	1	1	1	1	1	1	1	1	1	1	1	1	1	1	1	1	1	1	1	1	1	1	1	1	1	1
Phvul.006G023800	Chr06:9907466-9908644	G9833 v2.1		1	1	1	1	1	1	0	1	1	1	1	1	1	1	1	1	1	1	1	1	1	1	1	1	1	1	1	1	1	1	1	1	1	1	1	1	1	1	1	1	1	1	1	1	1	1
Phvul.007G097600	Chr07:10614074-10614514	G9833 v2.1		1	1	1	1	1	1	1	1	1	1	1	1	1	1	1	1	1	1	1	1	1	1	1	1	1	1	1	0	1	0	1	0	1	0	1	1	1	0	1	1	1	1	1	1	1	1
Phvul.007G097700	Chr07:10617904-10618341	G9833 v2.1		1	1	1	1	1	1	1	1	1	1	1	1	1	1	1	1	1	1	1	1	1	1	1	1	1	1	1	0	0	0	0	0	1	0	0	1	1	1	1	0	1	1	1	1	1	1
Phvul.007G097800	Chr07:10621638-10622096	G9833 v2.1		1	1	1	1	1	1	1	1	1	1	1	1	1	1	1	1	1	1	1	1	1	1	1	1	1	1	1	1	1	1	1	0	1	1	1	1	1	1	1	1	1	1	1	1	1	1
Phvul.007G098000	Chr07:10628655-10628867	G9833 v2.1		1	1	1	1	1	1	1	1	1	1	1	1	1	1	1	0	1	1	1	1	1	1	1	1	1	1	1	1	1	1	1	1	1	1	1	1	1	1	1	1	1	1	1	1	1	1
Phvul.007G098100	Chr07:10631871-10632311	G9833 v2.1		1	1	1	1	1	0	1	1	1	1	1	1	1	1	1	1	1	1	1	1	1	1	1	1	1	1	1	1	1	1	1	1	1	1	1	1	1	1	1	1	1	1	1	1	1	1
Phvul.007G100200	Chr07:10969834-10970280	G9833 v2.1		1	1	1	1	1	1	1	1	1	1	1	1	1	1	1	0	1	1	1	1	1	1	1	1	1	1	1	1	1	1	1	1	1	1	1	1	1	1	1	1	1	1	1	1	1	1
Phvul.007G016700	Chr07:1145801-1146587	G9833 v2.1		1	1	1	1	1	1	1	1	1	1	0	1	1	1	1	1	1	1	1	1	1	1	1	1	1	1	1	1	1	1	1	1	1	1	1	1	1	1	1	1	1	1	1	1	1	1
Phvul.007G017100	Chr07:1159699-1162079	G9833 v2.1		0	1	1	1	0	1	1	1	1	1	1	1	1	1	1	1	1	1	0	1	0	0	1	1	0	0	1	1	1	1	1	1	1	1	0	1	1	1	0	1	1	1	1	0	1	1
Phvul.007G017200	Chr07:1164241-1165908	G9833 v2.1		0	1	0	0	0	0	0	0	0	0	1	0	0	0	0	0	0	0	0	0	0	0	0	0	0	0	0	0	0	1	0	0	0	0	0	0	0	0	0	0	0	0	0	0	0	0
Phvul.007G017400	Chr07:1175261-1177663	G9833 v2.1		1	0	1	0	1	1	1	0	1	1	1	1	1	1	1	0	1	1	1	1	1	1	1	1	1	1	1	1	1	1	0	1	1	1	1	1	1	1	1	1	1	1	1	1	1	1
Phvul.007G017500	Chr07:1178175-1185403	G9833 v2.1		1	1	1	1	1	1	1	0	1	1	1	1	1	1	1	1	1	1	1	1	1	1	1	1	1	1	1	1	1	1	1	1	1	1	1	1	1	1	1	1	1	1	1	1	1	1
Phvul.007G103700	Chr07:12013822-12015731	G9833 v2.1		1	1	1	1	1	0	1	1	1	1	1	1	1	1	1	1	1	1	1	1	1	1	1	1	1	1	1	1	1	1	1	1	1	1	1	1	1	1	1	1	1	1	1	1	1	1
Phvul.007G019300	Chr07:1345191-1348552	G9833 v2.1		1	1	1	1	1	1	1	0	1	1	1	1	1	1	1	1	1	1	1	1	1	1	1	1	1	1	1	1	1	1	1	1	1	1	1	1	1	1	1	1	1	1	1	1	1	1
Phvul.007G019400	Chr07:1349949-1351712	G9833 v2.1		1	1	1	1	1	1	1	1	1	1	1	1	1	1	1	1	1	1	1	1	1	1	1	1	0	1	1	1	1	1	1	1	1	1	1	1	1	1	1	1	1	1	1	1	1	1
Phvul.007G019700	Chr07:1359660-1361818	G9833 v2.1		1	1	1	1	1	1	1	1	1	1	1	0	1	1	1	1	1	1	1	1	1	1	1	1	1	1	1	1	1	1	1	1	1	1	1	1	1	1	1	1	1	1	1	1	1	1
Phvul.007G020200	Chr07:1399378-1401728	G9833 v2.1		1	1	1	1	1	1	1	0	1	1	1	1	1	1	1	1	1	1	1	1	1	1	0	1	1	1	1	1	1	1	1	1	1	1	1	1	1	1	1	1	1	1	1	1	1	1
Phvul.007G020500	Chr07:1430204-1441708	G9833 v2.1		1	1	1	1	1	1	1	0	1	1	0	1	1	1	1	1	1	1	1	1	0	0	1	1	1	0	0	1	1	1	1	1	1	1	1	1	1	1	1	1	1	1	1	1	1	0
Phvul.007G020600	Chr07:1442852-1444937	G9833 v2.1		0	1	0	0	0	1	0	0	0	0	1	0	0	0	0	1	0	0	0	0	0	0	0	0	0	0	0	0	0	0	0	0	0	0	0	0	0	0	0	0	0	0	0	0	0	0
Phvul.007G020800	Chr07:1457209-1459064	G9833 v2.1		0	1	0	0	1	1	1	1	1	0	1	0	1	1	0	0	0	0	0	0	0	0	0	0	0	0	0	0	0	0	0	0	0	0	0	0	0	0	1	0	1	0	0	0	0	0
Phvul.007G021100	Chr07:1491033-1495934	G9833 v2.1		1	0	1	1	1	1	1	0	1	0	1	1	1	1	1	1	0	1	1	1	1	1	1	0	0	0	1	1	1	1	1	0	0	1	1	1	1	0	1	1	0	1	1	1	1	1
Phvul.007G021200	Chr07:1499479-1505460	G9833 v2.1		0	0	0	0	0	0	0	0	0	0	0	0	0	0	0	0	0	0	0	0	0	0	0	0	0	0	0	0	0	1	0	0	0	0	0	0	0	0	0	1	0	0	0	0	0	0
Phvul.007G021800	Chr07:1519814-1522502	G9833 v2.1		0	1	0	1	1	1	0	1	1	0	1	1	1	0	0	1	0	1	1	1	0	0	1	0	0	0	0	1	1	1	1	1	1	0	0	0	1	0	0	0	0	1	1	0	1	0
Phvul.007G022400	Chr07:1575864-1576217	G9833 v2.1		1	1	0	1	1	1	1	1	1	1	1	1	1	1	1	0	1	1	1	1	1	1	1	1	1	1	1	1	1	1	1	1	1	1	1	1	1	1	1	1	1	1	1	1	1	1
Phvul.007G022500	Chr07:1578021-1580678	G9833 v2.1		0	0	0	0	0	1	0	0	0	0	0	0	0	0	0	0	0	0	0	0	0	0	0	0	0	0	0	0	0	1	1	0	0	1	1	0	1	0	0	0	0	0	0	0	0	0
Phvul.007G022600	Chr07:1582742-1584043	G9833 v2.1		0	0	0	0	0	0	0	1	0	0	0	0	0	0	0	0	0	0	0	0	0	0	0	0	0	0	0	0	0	1	0	0	0	0	0	0	0	0	0	0	0	0	0	0	0	0
Phvul.007G022800	Chr07:1590009-1593235	G9833 v2.1		0	0	0	0	0	0	1	0	0	1	1	1	1	0	0	1	0	0	0	1	0	0	0	1	0	0	0	0	0	1	1	1	1	0	0	0	0	0	0	1	0	0	0	0	1	0
Phvul.007G023100	Chr07:1606135-1609589	G9833 v2.1		1	1	1	0	1	1	1	1	1	1	1	1	1	1	1	1	1	1	0	1	1	1	1	1	1	1	1	1	1	1	1	1	1	1	1	1	1	1	1	1	1	1	1	1	1	0
Phvul.007G023700	Chr07:1669594-1674528	G9833 v2.1		0	0	0	1	1	0	1	0	0	0	1	1	1	1	0	1	0	1	0	1	0	0	1	1	0	0	0	0	1	1	1	1	0	1	1	1	1	1	1	1	0	1	1	1	0	0
Phvul.007G024000	Chr07:1712668-1713482	G9833 v2.1		0	1	0	0	1	0	1	1	1	1	1	1	0	0	0	0	0	1	0	0	0	0	1	0	0	0	0	0	1	1	0	1	1	1	0	1	0	1	0	0	0	0	1	0	1	0
Phvul.007G118400	Chr07:17288053-17288505	G9833 v2.1		1	1	1	1	1	0	1	1	1	1	1	1	1	1	1	1	1	1	1	1	0	1	1	1	1	1	1	1	1	1	1	1	1	1	1	1	1	1	1	1	1	1	1	1	1	1
Phvul.007G024100	Chr07:1733524-1734621	G9833 v2.1		1	1	1	1	1	1	1	0	1	1	1	1	1	1	1	1	1	1	1	1	1	1	1	1	1	1	1	1	1	1	1	1	1	1	1	1	1	1	1	1	1	1	1	1	1	1
Phvul.007G024200	Chr07:1740755-1741207	G9833 v2.1		0	1	1	0	1	1	0	1	0	0	1	0	0	1	0	0	1	1	1	1	1	1	1	1	1	0	0	1	1	1	0	0	1	1	1	0	1	1	1	1	1	1	1	0	1	1
Phvul.007G121090	Chr07:17620417-17621442	G9833 v2.1		1	1	1	1	1	1	1	1	1	1	1	1	1	1	1	1	1	1	1	1	1	1	1	1	1	1	1	1	1	1	0	1	1	1	1	1	1	1	1	1	1	1	1	1	1	1
Phvul.007G113156	Chr07:17901586-17903648	G9833 v2.1		0	1	0	0	0	0	1	1	1	0	1	1	1	1	0	1	1	1	1	1	0	1	1	1	1	1	1	1	1	1	1	1	1	1	1	1	1	1	1	1	1	1	1	1	1	1
Phvul.007G112600	Chr07:17973398-17973871	G9833 v2.1		1	1	1	1	1	1	1	1	1	1	1	1	1	1	1	1	1	1	1	1	0	1	1	1	1	1	1	1	1	1	1	1	1	1	1	1	1	1	1	1	1	1	1	1	1	1
Phvul.007G024300	Chr07:1802529-1803452	G9833 v2.1		0	1	0	0	0	0	1	1	0	0	1	0	0	0	0	1	0	0	0	0	0	0	0	0	0	0	0	0	0	1	0	0	0	0	0	0	0	0	0	0	0	0	0	0	0	0
Phvul.007G024800	Chr07:1851233-1853281	G9833 v2.1		0	1	1	1	1	1	1	0	1	1	1	1	1	1	1	1	1	1	1	1	1	1	1	1	1	1	0	1	1	1	1	1	1	1	1	1	1	1	1	1	0	1	1	1	1	1
Phvul.007G025050	Chr07:1880493-1885678	G9833 v2.1		1	0	1	1	1	1	1	1	1	1	1	1	1	1	1	1	1	1	1	1	1	1	1	1	1	0	1	1	1	1	1	1	1	1	1	1	1	1	1	1	1	1	1	1	1	1
Phvul.007G125500	Chr07:20128202-20128718	G9833 v2.1		1	1	1	1	1	1	1	1	1	1	1	1	1	1	1	1	1	1	0	1	1	1	1	1	1	1	1	1	1	1	1	1	1	1	1	1	1	1	1	1	1	1	1	1	1	1
Phvul.007G026800	Chr07:2020487-2021004	G9833 v2.1		1	1	1	1	1	1	1	1	1	1	0	1	1	1	1	1	1	1	1	1	1	1	1	1	1	1	1	1	1	1	1	1	1	1	1	1	1	1	1	1	1	1	1	1	1	1
Phvul.007G026950	Chr07:2038126-2038943	G9833 v2.1		1	1	1	1	1	1	1	1	1	0	1	1	1	1	1	0	1	1	1	1	1	1	1	1	1	1	1	1	1	1	1	1	1	1	1	1	1	1	1	1	1	1	1	1	1	1
Phvul.007G116275	Chr07:20822010-20823051	G9833 v2.1		1	1	1	1	1	1	1	1	1	1	1	1	1	1	1	1	1	1	1	1	1	1	1	1	1	1	1	1	1	1	0	1	1	1	1	1	1	1	1	1	1	1	1	1	1	0
Phvul.007G116075	Chr07:20872603-20873238	G9833 v2.1		1	0	0	1	1	1	1	1	1	1	1	1	1	1	1	1	1	1	0	1	1	1	1	1	1	1	1	1	1	1	1	1	1	1	1	1	0	1	0	1	1	1	1	1	1	0
Phvul.007G027300	Chr07:2100744-2105561	G9833 v2.1		1	1	1	1	1	1	1	0	1	0	1	1	1	1	1	1	0	0	1	1	0	0	1	1	0	0	0	0	1	1	1	1	1	1	1	0	1	0	0	1	0	0	1	1	1	1
Phvul.007G135700	Chr07:21308189-21308389	G9833 v2.1		1	1	1	1	1	0	1	1	1	1	1	1	1	1	1	1	1	1	0	0	1	1	1	1	1	1	1	1	1	1	1	1	1	1	1	1	0	1	1	1	1	1	1	1	1	1
Phvul.007G137600	Chr07:21590613-21591416	G9833 v2.1		1	1	1	1	1	1	1	1	1	1	1	1	1	1	1	1	1	1	1	1	1	1	1	1	1	1	1	1	1	1	0	1	1	1	1	1	1	1	1	1	1	1	1	1	1	1
Phvul.007G028900	Chr07:2285760-2285960	G9833 v2.1		1	0	1	1	1	1	1	1	1	1	1	1	1	1	1	1	1	1	1	1	1	1	1	1	1	1	1	1	1	1	1	1	1	1	1	1	1	1	1	1	1	1	1	1	1	1
Phvul.007G029200	Chr07:2303358-2305089	G9833 v2.1		1	1	1	1	1	1	1	1	1	1	1	1	1	1	1	1	1	1	1	1	1	1	1	1	1	1	1	1	1	1	1	1	1	1	1	1	0	1	1	1	1	1	1	1	1	1
Phvul.007G143850	Chr07:23520137-23521282	G9833 v2.1		1	1	1	1	1	1	1	1	1	1	1	1	1	1	1	0	1	1	1	1	1	1	1	1	1	1	1	1	1	1	1	1	1	1	1	1	1	1	1	1	1	1	1	1	1	1
Phvul.007G030100	Chr07:2401683-2404130	G9833 v2.1		1	1	1	1	1	1	1	1	1	1	1	1	1	1	1	1	1	1	1	1	1	1	1	1	1	1	1	0	1	1	1	1	1	1	1	1	1	1	1	1	1	1	1	1	1	1
Phvul.007G030200	Chr07:2407201-2407656	G9833 v2.1		0	1	1	1	1	1	0	1	0	1	1	1	1	0	1	0	1	1	1	1	1	1	1	1	1	1	1	0	1	1	0	0	1	0	0	1	0	1	0	0	0	1	1	1	1	1
Phvul.007G030300	Chr07:2409909-2413287	G9833 v2.1		0	1	1	1	1	1	0	1	0	1	0	1	1	0	1	0	1	1	1	1	1	1	1	1	1	1	1	0	1	1	0	0	1	0	0	1	0	0	0	0	0	1	1	1	1	1
Phvul.007G030500	Chr07:2426122-2426585	G9833 v2.1		1	1	1	1	1	1	1	1	1	1	1	1	1	0	1	1	1	1	1	1	1	1	1	1	1	1	1	1	1	1	1	1	1	1	1	1	1	1	1	1	1	1	1	1	1	1
Phvul.007G147300	Chr07:24365436-24366661	G9833 v2.1		1	1	1	1	1	1	1	1	1	1	1	1	1	1	1	1	1	1	1	1	1	1	1	1	1	1	1	1	1	1	1	1	1	1	1	1	1	1	1	1	1	0	0	0	0	1
Phvul.007G147400	Chr07:24371283-24378269	G9833 v2.1		1	1	1	1	1	1	1	1	1	1	1	1	1	1	1	1	1	1	1	1	1	1	1	1	1	1	1	1	1	1	1	1	1	1	1	1	1	1	1	1	1	0	0	0	0	1
Phvul.007G031100	Chr07:2457089-2467194	G9833 v2.1		1	1	1	1	1	1	1	1	1	1	1	1	1	1	1	1	1	1	1	1	0	0	1	1	1	0	0	1	1	1	1	1	1	1	1	1	1	1	1	1	1	1	1	1	1	0
Phvul.007G003800	Chr07:258923-261022	G9833 v2.1		1	1	1	1	1	1	1	1	1	1	1	1	1	1	1	0	1	1	1	1	1	1	1	1	1	1	1	1	1	1	1	1	1	1	1	1	1	1	1	1	1	1	1	1	1	1
Phvul.007G155400	Chr07:26268248-26268589	G9833 v2.1		1	1	1	1	1	0	1	1	1	1	1	1	1	1	1	1	1	1	1	1	1	1	1	1	1	1	1	1	1	1	1	1	1	1	1	1	1	1	1	1	1	1	1	1	1	1
Phvul.007G156700	Chr07:26432559-26432855	G9833 v2.1		1	1	1	1	1	0	1	1	1	1	1	1	1	1	1	1	1	1	1	1	1	1	1	1	1	1	1	1	1	1	1	1	1	1	1	1	1	1	1	1	1	1	1	1	1	1
Phvul.007G033400	Chr07:2701586-2701765	G9833 v2.1		1	1	1	1	1	1	1	1	1	1	1	1	1	1	1	0	1	1	1	1	1	1	1	1	1	1	1	1	1	1	1	1	1	1	1	1	1	1	1	1	1	1	1	1	1	1
Phvul.007G165500	Chr07:27967918-27969062	G9833 v2.1		1	1	1	1	1	1	1	1	1	1	1	1	1	1	1	1	1	1	1	1	1	1	1	1	1	1	1	1	1	1	0	1	1	1	1	1	1	1	1	1	1	1	1	1	1	1
Phvul.007G170000	Chr07:28643176-28643586	G9833 v2.1		1	1	1	1	1	1	1	1	1	1	1	1	1	1	1	1	1	1	1	1	1	1	1	1	1	1	1	1	1	1	0	0	1	1	1	1	1	1	1	1	1	1	1	1	1	1
Phvul.007G035200	Chr07:2879810-2882085	G9833 v2.1		1	1	1	0	1	1	1	1	1	1	1	1	1	0	1	1	1	1	1	1	1	1	1	1	1	1	1	1	1	1	1	1	1	1	1	1	1	1	1	1	1	1	1	1	1	1
Phvul.007G172400	Chr07:28904987-28909111	G9833 v2.1		1	1	1	1	1	1	1	1	1	1	1	1	1	1	1	1	1	1	0	1	1	0	1	1	1	1	1	1	1	1	1	1	1	1	1	1	1	1	1	1	1	1	1	1	1	1
Phvul.007G035600	Chr07:2917294-2918096	G9833 v2.1		1	1	1	1	0	0	1	0	0	0	1	1	1	1	0	0	0	0	0	0	0	0	0	0	0	0	0	0	1	0	1	0	1	0	0	0	0	0	0	1	0	0	0	0	0	0
Phvul.007G175200	Chr07:29355983-29357084	G9833 v2.1		1	0	1	1	1	1	1	1	1	1	1	1	1	1	1	0	1	1	1	0	1	0	1	1	1	1	0	1	1	1	1	1	1	1	0	1	1	1	1	1	1	1	0	1	0	1
Phvul.007G175400	Chr07:29438099-29438917	G9833 v2.1		1	0	1	1	1	1	1	1	1	1	1	1	1	1	1	1	1	1	1	1	1	1	1	1	1	1	1	1	1	1	1	0	1	1	1	1	1	1	1	1	1	1	1	1	1	1
Phvul.007G176400	Chr07:29575619-29589515	G9833 v2.1		1	1	1	1	1	1	1	1	1	1	1	1	1	0	1	1	1	1	1	1	1	1	1	1	1	1	1	1	1	1	1	1	1	1	1	1	1	1	1	1	1	1	1	1	1	1
Phvul.007G036900	Chr07:3001104-3001680	G9833 v2.1		1	1	1	1	1	1	1	1	1	1	1	1	1	1	1	0	1	1	1	1	1	1	1	1	1	1	1	1	1	1	1	1	1	1	1	0	1	1	1	1	1	1	1	1	1	1
Phvul.007G188400	Chr07:30823922-30825071	G9833 v2.1		1	1	1	1	1	0	1	1	1	1	1	1	1	1	1	1	1	1	1	1	1	1	1	1	1	1	1	1	1	1	1	1	1	1	1	1	1	1	1	1	1	1	1	1	1	1
Phvul.007G189500	Chr07:30944919-30945601	G9833 v2.1		1	1	1	1	1	0	1	1	1	1	1	1	1	1	1	1	1	1	1	1	1	1	1	1	1	1	1	1	1	1	1	1	1	1	1	1	1	1	1	1	1	1	1	1	1	1
Phvul.007G190700	Chr07:31048873-31049325	G9833 v2.1		1	1	1	1	1	1	1	1	1	1	1	1	1	1	1	1	1	1	1	1	1	1	1	1	1	1	1	1	1	1	0	1	1	1	1	1	1	1	1	1	1	1	1	0	1	1
Phvul.007G192900	Chr07:31425136-31426196	G9833 v2.1		1	1	1	1	1	1	1	1	1	1	1	1	1	1	1	1	1	1	1	1	1	1	1	1	1	1	1	1	0	0	1	1	1	1	1	1	1	1	1	1	1	1	1	1	1	1
g35710	ctg8_segment0_pilon_pilon_pilon_11772489_11773953_G12:1-1062	NRR		0	0	0	0	0	0	0	1	0	0	1	0	0	0	0	0	0	0	0	0	0	0	0	0	0	0	0	0	0	0	0	0	0	0	0	0	0	0	0	0	0	0	0	0	0	0
Phvul.007G193800	Chr07:31587861-31588499	G9833 v2.1		1	1	1	1	1	1	1	1	1	1	1	1	1	1	1	0	1	1	1	1	1	1	1	1	1	1	1	1	1	1	1	1	1	1	1	1	1	1	1	1	1	1	1	1	1	1
g35943	ptg000017l_978556_984634_BAT93:4889-6079	NRR		0	1	0	0	0	0	0	1	0	0	1	0	0	0	0	0	0	0	0	0	0	0	0	0	0	0	0	0	0	0	0	0	0	0	0	0	0	0	0	0	0	0	0	0	0	0
Phvul.007G195300	Chr07:31738112-31751447	G9833 v2.1		1	1	1	1	1	1	1	1	0	1	1	0	1	1	1	1	0	0	1	1	0	0	1	1	0	0	0	1	1	1	1	1	1	1	1	1	1	1	1	1	1	1	1	1	1	0
Phvul.007G195400	Chr07:31752106-31755646	G9833 v2.1		1	1	1	1	1	1	1	1	0	1	1	0	0	1	1	1	0	0	0	0	0	0	0	0	0	0	0	1	0	0	1	1	1	1	1	1	1	1	1	1	1	1	1	1	1	0
Phvul.007G195500	Chr07:31768107-31769213	G9833 v2.1		1	1	0	1	1	1	1	1	1	1	1	1	1	1	1	1	1	1	1	1	1	1	1	1	1	1	1	1	1	1	1	1	1	1	1	1	1	1	1	1	1	1	1	1	1	1
Phvul.007G200100	Chr07:32313898-32314546	G9833 v2.1		1	1	1	1	1	1	1	1	1	1	1	1	1	1	1	1	0	0	0	0	0	0	1	0	0	0	0	1	1	1	1	1	1	1	1	1	1	1	1	1	1	1	1	1	1	1
Phvul.007G202000	Chr07:32495430-32498524	G9833 v2.1		1	1	1	1	1	1	0	1	1	1	1	1	1	1	1	1	1	1	1	1	1	1	1	1	1	1	1	1	1	1	1	1	0	1	1	1	1	1	1	1	0	1	1	1	1	1
Phvul.007G205500	Chr07:32804527-32805000	G9833 v2.1		1	1	1	1	1	0	1	1	1	1	1	1	1	1	1	1	1	1	1	1	1	1	1	1	1	1	1	1	1	1	1	1	1	1	1	1	1	1	1	1	1	1	1	1	1	1
Phvul.007G205600	Chr07:32807621-32807960	G9833 v2.1		1	1	1	1	1	1	1	1	1	1	1	1	1	1	1	1	1	1	1	1	1	1	1	1	1	1	1	1	1	1	1	1	1	1	1	0	1	1	1	1	1	1	1	1	1	1
Phvul.007G206900	Chr07:32963087-32963782	G9833 v2.1		1	1	1	1	1	1	1	1	1	1	1	1	1	1	1	0	1	1	1	1	1	1	1	1	1	1	1	1	1	1	1	1	1	1	1	1	1	1	1	1	1	1	1	1	1	1
Phvul.007G210900	Chr07:33290018-33291201	G9833 v2.1		1	1	1	1	1	0	1	1	1	1	1	1	1	1	1	1	1	1	1	1	1	1	1	1	1	1	1	1	1	1	1	1	1	1	1	1	1	1	1	1	1	1	1	1	1	1
Phvul.007G041100	Chr07:3358961-3359137	G9833 v2.1		1	1	1	1	1	0	1	1	1	1	1	1	1	1	1	1	1	1	1	1	1	1	1	1	1	1	1	1	1	1	1	1	1	1	1	1	1	1	1	1	1	1	1	1	1	1
Phvul.007G213550	Chr07:33605464-33606141	G9833 v2.1		1	0	0	0	0	0	1	0	1	0	1	1	1	0	0	1	1	1	1	1	1	1	1	1	1	1	1	0	1	1	1	1	1	1	1	1	0	0	1	1	1	1	1	1	1	1
Phvul.007G214900	Chr07:33763834-33764875	G9833 v2.1		1	1	1	1	1	1	1	1	1	1	1	1	1	1	1	0	1	1	1	1	1	1	1	1	1	1	1	1	1	1	1	1	1	1	1	1	1	1	1	1	1	1	1	1	1	1
Phvul.007G216700	Chr07:33906890-33907842	G9833 v2.1		1	1	1	1	1	1	1	1	0	1	1	1	1	1	1	1	1	1	1	1	1	1	1	1	1	1	1	1	1	1	1	1	1	1	1	1	1	1	1	1	1	1	1	1	1	1
Phvul.007G216800	Chr07:33909001-33909595	G9833 v2.1		1	1	1	1	1	0	1	1	0	1	1	1	1	0	0	1	0	0	0	0	0	0	0	0	0	0	0	0	1	1	1	0	0	0	0	1	0	0	0	0	0	0	0	0	0	0
Phvul.007G219300	Chr07:34259201-34259725	G9833 v2.1		1	1	1	1	1	1	1	1	0	1	1	1	1	1	1	1	1	1	1	1	1	1	1	1	1	1	1	1	1	1	1	1	1	1	1	1	1	1	1	1	1	1	1	1	1	1
Phvul.007G219500	Chr07:34278590-34279138	G9833 v2.1		1	1	1	1	1	1	1	1	1	1	1	1	1	1	1	0	1	1	1	1	1	1	1	1	1	1	1	1	1	1	1	1	1	1	1	1	1	1	1	1	1	1	1	1	1	1
Phvul.007G224200	Chr07:34780372-34780737	G9833 v2.1		1	1	1	1	1	1	1	1	1	1	1	1	1	1	1	1	1	1	1	1	1	1	1	1	1	1	1	1	1	1	0	1	1	1	1	1	1	1	1	1	1	1	1	1	1	1
Phvul.007G224900	Chr07:34851152-34853055	G9833 v2.1		1	1	1	1	1	1	1	0	1	1	0	1	1	0	1	1	1	1	1	1	1	1	1	1	1	1	1	1	0	1	1	1	1	1	1	1	1	1	1	1	1	0	0	0	0	1
Phvul.007G225600	Chr07:34909183-34912973	G9833 v2.1		1	0	0	1	1	1	1	1	1	1	1	1	1	1	1	1	1	1	1	1	1	1	1	1	1	1	1	1	1	1	1	1	1	1	1	1	1	1	1	1	1	1	1	1	1	1
Phvul.007G227800	Chr07:35132829-35138926	G9833 v2.1		1	1	1	0	1	1	1	1	1	0	1	1	1	1	0	1	1	1	1	1	1	1	1	1	1	1	1	1	1	1	1	1	1	1	1	1	1	1	1	1	1	1	1	1	1	1
Phvul.007G228000	Chr07:35156519-35159916	G9833 v2.1		1	1	1	1	1	1	1	1	0	1	1	1	1	1	1	1	1	1	1	1	1	1	1	1	1	1	1	1	1	1	1	1	1	1	1	1	1	1	1	1	1	1	1	1	1	1
Phvul.007G228100	Chr07:35162006-35168032	G9833 v2.1		1	1	1	1	1	1	1	1	0	1	1	1	1	1	1	1	1	1	1	1	1	1	1	1	1	1	1	1	1	1	1	1	1	1	1	1	1	1	1	1	1	1	1	1	1	1
Phvul.007G228200	Chr07:35172916-35178360	G9833 v2.1		1	1	1	1	1	1	1	1	0	1	1	1	1	1	1	1	1	1	1	1	1	1	1	1	1	1	1	1	1	1	1	1	1	1	1	1	1	1	1	1	1	1	1	1	1	1
Phvul.007G228300	Chr07:35189845-35194780	G9833 v2.1		1	1	1	1	1	1	1	1	0	1	1	1	1	1	1	1	1	1	1	1	1	1	1	1	1	1	1	1	1	1	1	1	1	1	1	1	1	1	1	1	1	1	1	1	1	1
Phvul.007G228400	Chr07:35197861-35202708	G9833 v2.1		1	1	1	1	1	1	1	1	0	1	1	1	1	1	1	1	1	1	1	1	1	1	1	1	1	1	1	1	1	1	1	1	1	1	1	1	1	1	1	1	1	1	1	1	1	1
Phvul.007G231100	Chr07:35475584-35476306	G9833 v2.1		1	1	1	1	1	0	1	1	1	1	1	1	1	1	1	1	1	1	1	1	1	1	1	1	1	1	1	1	1	1	1	1	1	1	1	1	1	1	1	1	1	1	1	1	1	1
Phvul.007G044400	Chr07:3581719-3582486	G9833 v2.1		1	1	1	1	1	0	1	1	1	1	0	1	1	1	1	1	1	1	1	1	1	1	1	1	1	1	1	1	1	1	1	1	1	1	1	1	1	1	1	1	1	1	1	1	1	1
Phvul.007G236000	Chr07:36026077-36026989	G9833 v2.1		1	0	0	1	1	1	1	1	1	1	1	1	1	0	0	1	1	1	1	1	1	1	1	1	1	1	1	1	1	1	1	1	1	1	1	1	1	1	1	1	1	1	1	1	1	1
Phvul.007G237300	Chr07:36156844-36157314	G9833 v2.1		1	1	1	1	1	1	1	1	1	1	1	1	1	1	1	1	1	1	1	1	1	1	1	1	1	1	1	1	1	1	0	1	1	1	1	1	1	1	1	1	1	1	1	1	1	1
Phvul.007G237400	Chr07:36168009-36168310	G9833 v2.1		1	1	1	1	1	1	1	1	1	1	1	1	1	0	1	1	1	1	1	1	1	1	1	1	1	1	1	1	1	1	1	1	1	1	1	1	1	1	1	1	1	1	1	1	1	1
Phvul.007G237500	Chr07:36171268-36171606	G9833 v2.1		1	1	1	1	1	1	1	1	1	1	1	1	1	0	1	1	1	1	0	1	1	1	1	1	1	1	1	1	1	1	1	1	1	1	1	1	1	1	1	1	1	1	1	1	1	1
Phvul.007G239500	Chr07:36334383-36335280	G9833 v2.1		1	1	1	0	1	1	0	1	1	1	1	1	1	1	1	1	1	1	1	1	1	1	1	1	1	1	1	1	1	1	1	1	1	1	1	1	1	1	1	1	1	1	1	1	1	1
Phvul.007G240100	Chr07:36379873-36380547	G9833 v2.1		1	1	1	1	1	1	1	1	1	1	1	1	1	1	1	1	1	1	1	1	1	1	1	1	1	1	1	1	1	1	1	0	1	1	1	1	1	1	1	1	1	1	1	1	1	1
Phvul.007G045200	Chr07:3644501-3645173	G9833 v2.1		0	1	0	0	1	0	1	1	0	0	1	1	0	0	0	1	0	0	0	0	0	0	0	0	0	0	0	1	1	0	0	0	0	1	0	0	1	1	1	1	1	0	0	0	0	0
Phvul.007G241800	Chr07:36520041-36520676	G9833 v2.1		1	1	1	1	1	1	1	1	1	1	1	1	1	1	1	0	1	1	1	1	1	1	1	1	1	1	1	1	1	1	1	1	1	1	1	1	1	1	1	1	1	1	1	1	1	1
Phvul.007G045500	Chr07:3659892-3664177	G9833 v2.1		1	0	1	1	0	1	0	1	1	1	1	1	1	1	1	0	0	1	1	0	1	1	1	1	1	1	1	0	1	0	1	1	1	0	0	0	0	1	0	1	0	1	1	1	1	1
Phvul.007G243400	Chr07:36655282-36656285	G9833 v2.1		1	1	1	1	1	1	1	1	1	1	1	1	1	1	1	1	1	1	1	1	1	1	1	1	1	1	1	1	1	1	1	1	1	1	0	1	1	1	1	1	1	1	1	1	1	1
Phvul.007G244800	Chr07:36819898-36824188	G9833 v2.1		1	1	1	1	1	1	1	0	1	1	1	1	1	1	1	1	1	1	1	1	1	1	1	1	1	1	1	1	1	1	1	1	1	1	1	1	1	1	1	1	1	1	1	1	1	1
Phvul.007G046000	Chr07:3682311-3684451	G9833 v2.1		1	1	1	1	1	1	1	1	1	1	1	1	1	1	1	0	0	1	1	0	1	1	1	0	1	1	1	1	0	0	0	0	1	0	0	0	0	0	0	1	0	0	0	1	0	1
Phvul.007G245300	Chr07:36871628-36872285	G9833 v2.1		1	1	1	1	1	1	1	1	1	1	1	1	1	1	1	1	1	1	1	1	1	1	1	1	1	1	0	1	1	1	1	1	1	1	0	1	1	1	1	1	1	1	1	1	1	1
Phvul.007G245700	Chr07:36910757-36913224	G9833 v2.1		1	1	1	1	1	0	1	1	1	1	1	1	1	1	1	1	1	1	1	1	1	1	1	1	1	1	0	1	1	1	1	1	1	1	0	1	1	1	1	1	1	1	1	1	1	1
Phvul.007G245833	Chr07:36928316-36932407	G9833 v2.1		1	1	1	1	1	1	1	1	1	1	1	1	1	1	1	1	1	1	1	1	1	1	1	1	1	1	1	1	1	1	1	1	1	1	0	1	1	1	1	1	1	1	1	1	1	1
Phvul.007G245866	Chr07:36930435-36936165	G9833 v2.1		1	1	1	1	1	1	1	1	1	1	1	1	1	1	1	1	1	1	1	1	1	1	1	1	1	1	1	1	1	1	1	1	1	1	0	1	1	1	1	1	1	1	1	1	1	1
Phvul.007G247200	Chr07:37003101-37015783	G9833 v2.1		1	1	1	1	1	1	1	1	1	1	1	1	1	1	1	1	1	1	1	1	1	1	1	1	1	1	1	1	1	1	1	1	1	1	0	1	1	1	1	1	1	1	1	1	1	1
Phvul.007G248200	Chr07:37114753-37117987	G9833 v2.1		1	0	0	0	1	0	0	1	1	0	1	0	1	1	0	0	1	1	1	1	1	1	1	1	1	1	1	1	1	1	0	1	1	1	0	1	1	1	1	1	1	1	1	0	1	1
Phvul.007G248400	Chr07:37128209-37130361	G9833 v2.1		1	0	0	0	1	0	0	1	1	0	1	0	1	1	0	0	1	1	1	1	1	1	1	1	1	1	1	1	1	1	1	1	1	1	1	1	1	1	1	1	1	1	1	1	1	1
Phvul.007G248500	Chr07:37132213-37134912	G9833 v2.1		1	0	1	1	1	1	1	1	1	1	1	1	1	1	1	1	1	1	1	1	1	1	1	1	1	1	1	1	1	1	1	1	1	1	0	1	1	1	1	1	1	1	1	1	1	1
Phvul.007G248700	Chr07:37149113-37151444	G9833 v2.1		1	1	1	1	1	1	1	0	1	1	1	1	1	1	1	1	1	1	1	1	1	1	1	1	1	1	1	1	1	1	1	1	1	1	1	1	1	1	1	1	1	1	1	1	1	1
Phvul.007G248800	Chr07:37158222-37158533	G9833 v2.1		1	1	1	1	1	1	1	1	1	1	1	1	1	1	1	0	1	1	1	1	1	1	1	1	1	1	1	1	1	1	1	1	1	1	1	1	1	1	1	1	1	1	1	1	1	1
Phvul.007G250400	Chr07:37281619-37283409	G9833 v2.1		1	1	1	1	1	1	1	1	1	1	1	1	1	1	1	1	1	1	1	1	1	1	1	1	1	1	1	1	1	1	1	1	1	1	0	1	1	1	1	1	1	1	1	1	1	1
Phvul.007G250700	Chr07:37301106-37302976	G9833 v2.1		1	1	1	1	1	1	1	1	1	1	1	1	1	1	1	0	1	1	1	1	1	1	1	1	1	1	1	1	1	1	1	1	1	1	1	1	1	1	1	1	1	1	1	1	1	1
Phvul.007G252000	Chr07:37403373-37403938	G9833 v2.1		1	1	1	1	1	1	1	1	1	1	1	1	1	1	1	1	1	1	1	1	1	1	1	1	1	1	1	1	1	1	1	1	1	1	0	1	1	1	1	1	1	1	1	1	1	1
Phvul.007G046100	Chr07:3744007-3746382	G9833 v2.1		0	1	0	1	1	1	0	1	1	1	1	1	1	1	1	1	1	1	1	1	0	0	0	1	0	1	1	1	1	0	1	1	1	1	1	1	1	1	0	1	1	1	0	1	1	1
Phvul.007G046150	Chr07:3750730-3751197	G9833 v2.1		1	1	1	1	1	1	1	1	1	1	1	1	1	1	1	1	1	0	1	1	1	1	1	1	1	1	1	1	1	1	1	1	1	1	1	1	1	1	1	1	1	1	1	1	1	1
Phvul.007G254200	Chr07:37605116-37607674	G9833 v2.1		1	1	1	1	1	1	1	1	1	1	1	1	1	1	1	1	1	1	1	1	1	1	1	1	1	1	1	1	1	1	1	1	1	1	0	1	1	1	1	1	1	1	1	1	1	1
Phvul.007G254400	Chr07:37621409-37623661	G9833 v2.1		1	1	1	1	1	1	1	1	1	1	1	1	1	1	1	1	1	1	1	1	1	1	1	1	1	1	1	1	1	1	1	1	1	1	0	1	1	1	1	1	1	1	1	1	1	1
Phvul.007G254501	Chr07:37627825-37628211	G9833 v2.1		1	1	1	1	1	1	1	1	1	1	1	1	1	1	1	1	1	1	1	1	1	1	1	1	1	1	1	1	1	1	0	1	1	1	0	1	1	1	1	1	1	1	1	1	1	1
Phvul.007G046500	Chr07:3780262-3785723	G9833 v2.1		1	1	1	1	1	1	1	0	1	1	1	1	1	1	1	1	1	1	1	1	1	1	1	1	1	1	1	1	1	1	1	1	1	1	1	1	1	1	1	1	1	1	1	1	1	1
Phvul.007G258800	Chr07:38016437-38020957	G9833 v2.1		1	1	1	1	1	1	1	1	1	1	1	1	1	1	1	1	1	1	1	1	1	1	1	1	1	1	1	1	1	1	1	1	1	1	0	1	1	1	1	1	1	1	1	1	1	1
Phvul.007G259100	Chr07:38061095-38062099	G9833 v2.1		1	1	1	1	1	1	1	1	1	1	1	1	1	1	1	0	1	1	1	1	1	1	1	1	1	1	1	1	1	1	1	1	1	1	1	1	1	1	1	1	1	1	1	1	1	1
Phvul.007G260200	Chr07:38159980-38163044	G9833 v2.1		1	1	1	1	1	1	1	1	1	1	1	1	1	1	1	1	1	1	1	1	1	1	1	1	1	1	1	1	1	1	1	1	1	1	0	1	1	1	1	1	1	1	1	1	1	1
Phvul.007G260700	Chr07:38223855-38226346	G9833 v2.1		1	1	1	1	1	1	1	1	1	1	1	1	1	1	1	1	1	1	1	1	1	1	1	1	1	1	1	1	1	1	1	1	1	1	0	1	1	1	1	1	1	1	1	1	1	1
Phvul.007G260800	Chr07:38231982-38233867	G9833 v2.1		1	1	1	1	1	1	1	1	1	1	1	1	1	1	1	1	1	1	1	1	1	1	1	1	1	1	1	1	1	1	1	1	1	1	0	1	1	1	1	1	1	1	1	1	1	1
Phvul.007G046800	Chr07:3824951-3828588	G9833 v2.1		1	0	1	1	1	1	1	0	1	1	1	1	1	1	1	1	0	1	1	1	0	0	1	1	0	1	1	1	1	1	1	1	1	1	1	1	1	1	1	1	1	1	1	1	1	1
Phvul.007G261000	Chr07:38259443-38263190	G9833 v2.1		1	1	1	1	1	1	1	0	1	1	1	1	1	1	1	1	1	1	1	1	1	1	1	1	1	1	1	1	1	1	1	1	1	1	1	1	1	1	1	1	1	1	1	1	1	1
Phvul.007G262500	Chr07:38439911-38443876	G9833 v2.1		0	1	1	1	0	1	1	0	1	1	1	1	1	0	1	1	1	1	1	1	1	1	1	1	1	1	1	1	1	1	1	1	1	1	0	1	1	1	1	1	1	1	1	1	1	1
Phvul.007G263000	Chr07:38470901-38471964	G9833 v2.1		1	1	1	1	1	1	1	1	1	1	1	1	1	1	1	1	1	1	1	1	1	1	1	1	1	1	1	1	1	1	1	1	1	1	1	1	1	1	1	1	1	1	1	1	1	0
Phvul.007G263100	Chr07:38473333-38479352	G9833 v2.1		1	1	1	1	1	1	1	1	1	1	1	1	1	1	1	1	1	1	1	1	1	1	1	1	1	1	1	1	1	1	1	1	1	1	0	1	1	1	1	1	1	1	1	1	1	1
Phvul.007G263500	Chr07:38503387-38505126	G9833 v2.1		1	1	0	1	1	1	1	0	1	1	1	1	1	0	1	1	1	1	1	1	1	1	1	1	1	1	1	1	1	1	1	1	1	1	1	1	1	1	1	1	1	1	1	1	1	1
Phvul.007G263566	Chr07:38506162-38507704	G9833 v2.1		0	1	0	0	0	1	0	0	0	0	0	1	1	0	1	1	1	1	1	1	1	1	1	1	1	1	1	1	0	0	0	0	0	1	0	0	0	1	0	0	0	0	0	0	0	0
Phvul.007G263632	Chr07:38507706-38509116	G9833 v2.1		0	1	1	0	0	1	0	0	0	0	0	1	1	0	1	1	1	1	1	1	1	1	1	1	1	1	1	1	0	0	0	0	0	1	1	0	0	1	0	0	0	0	0	0	0	0
Phvul.007G263700	Chr07:38516467-38517375	G9833 v2.1		1	1	0	1	1	0	1	0	0	1	1	1	0	1	0	0	1	1	1	1	1	1	1	1	1	1	1	1	0	0	0	0	0	1	1	0	0	1	0	1	0	1	0	0	1	1
Phvul.007G263800	Chr07:38519317-38520908	G9833 v2.1		1	0	0	1	1	0	1	0	0	1	0	0	0	1	0	0	1	1	1	1	1	1	1	1	1	1	1	1	0	0	0	0	0	1	0	0	0	1	0	0	0	0	0	0	0	0
Phvul.007G263900	Chr07:38521211-38521527	G9833 v2.1		1	1	0	1	1	0	1	0	0	1	0	1	0	1	0	0	1	1	1	1	1	1	1	1	1	1	1	1	0	0	0	0	0	1	0	1	0	1	0	0	0	1	0	0	0	0
Phvul.007G263950	Chr07:38524262-38526498	G9833 v2.1		1	0	0	1	1	0	1	1	0	1	1	1	0	1	0	0	1	1	1	1	1	1	1	1	1	1	1	1	0	0	0	0	0	1	0	0	0	1	0	1	0	1	1	1	1	1
Phvul.007G264000	Chr07:38528844-38530259	G9833 v2.1		1	1	0	1	1	1	1	1	0	1	0	1	0	1	0	1	1	1	1	1	1	1	1	1	1	1	1	1	0	0	1	0	0	1	1	0	1	1	0	1	0	1	1	1	1	1
Phvul.007G264100	Chr07:38550002-38551341	G9833 v2.1		1	1	1	1	1	1	1	1	1	1	1	1	1	1	1	1	1	1	1	1	1	1	1	1	1	1	1	1	1	1	1	1	1	1	0	1	1	1	1	1	1	1	1	1	1	1
Phvul.007G264200	Chr07:38553089-38556153	G9833 v2.1		1	1	1	1	1	1	1	1	1	1	1	1	1	1	1	1	1	1	1	1	1	1	1	1	1	1	1	1	1	1	1	1	1	1	0	1	1	1	1	1	1	1	1	1	1	1
Phvul.007G266800	Chr07:38792002-38793429	G9833 v2.1		1	1	1	1	1	1	1	1	1	1	1	1	1	1	1	1	1	1	1	1	1	1	1	1	1	1	1	1	1	1	1	1	1	1	0	1	1	1	1	1	1	1	1	1	1	1
Phvul.007G267000	Chr07:38799993-38802667	G9833 v2.1		1	1	1	1	1	1	1	1	1	1	1	1	1	1	1	1	1	1	1	1	1	1	1	1	1	1	1	1	1	1	1	1	1	1	0	1	1	1	1	1	1	1	1	1	1	1
Phvul.007G267200	Chr07:38824349-38826366	G9833 v2.1		1	1	1	1	1	1	1	1	1	1	1	1	1	1	1	1	1	1	1	1	1	1	1	1	1	1	1	1	1	1	1	1	1	1	0	1	1	1	1	1	1	1	1	1	1	1
Phvul.007G267600	Chr07:38871259-38872086	G9833 v2.1		1	1	1	1	1	1	1	1	1	1	1	1	1	1	1	1	1	1	1	1	1	1	1	1	1	1	1	1	1	1	1	1	1	1	0	1	1	1	1	1	1	1	1	1	1	1
Phvul.007G268500	Chr07:38970861-38971710	G9833 v2.1		1	1	1	1	1	1	1	0	1	1	1	1	1	1	1	1	1	1	1	1	1	1	1	1	1	1	1	1	1	1	1	1	1	1	1	1	1	1	1	1	1	1	1	1	1	1
Phvul.007G268700	Chr07:38985430-38986354	G9833 v2.1		1	1	1	1	1	1	1	1	1	1	1	1	1	1	1	0	1	1	1	1	1	1	1	1	1	1	1	1	1	1	1	1	1	1	1	1	1	1	1	1	1	1	1	1	1	1
Phvul.007G269500	Chr07:39069658-39074476	G9833 v2.1		1	1	1	1	1	1	1	1	1	1	1	1	1	1	1	1	1	1	1	1	1	0	1	1	0	0	1	1	1	1	1	1	1	1	1	1	1	1	1	1	1	1	1	1	1	1
Phvul.007G269700	Chr07:39079743-39084093	G9833 v2.1		1	1	1	1	1	1	1	1	0	1	1	1	0	1	1	1	1	0	0	1	0	0	0	0	0	0	1	1	1	1	1	0	1	1	1	1	1	1	1	1	1	1	1	1	1	1
Phvul.007G270300	Chr07:39144794-39145129	G9833 v2.1		1	1	1	1	1	1	1	1	1	1	1	1	1	1	1	1	1	1	1	1	0	1	1	1	1	1	1	1	1	1	1	1	1	1	1	1	1	1	1	1	1	1	1	1	1	1
Phvul.007G270400	Chr07:39154305-39157005	G9833 v2.1		0	0	1	1	0	1	1	1	1	0	1	1	1	1	0	1	1	0	1	1	1	1	1	1	1	1	1	1	1	1	1	1	1	1	1	1	1	1	1	1	1	1	1	1	1	1
Phvul.007G270800	Chr07:39209227-39211364	G9833 v2.1		1	1	1	1	1	1	1	1	1	1	1	1	1	1	1	1	1	0	0	1	0	0	0	1	0	0	1	1	1	1	1	1	1	1	1	1	1	1	1	1	1	1	1	1	1	1
Phvul.007G271000	Chr07:39220277-39222328	G9833 v2.1		1	1	1	1	1	1	1	1	1	1	1	1	1	1	1	1	1	0	0	1	0	0	1	0	0	0	1	1	1	1	1	1	1	1	1	1	1	1	1	1	1	1	1	1	1	1
Phvul.007G271900	Chr07:39319676-39323743	G9833 v2.1		1	1	1	1	1	1	1	1	1	1	1	1	1	1	1	1	0	0	1	1	0	0	1	1	1	0	0	1	1	1	1	1	1	1	1	1	1	1	1	1	1	1	1	1	1	1
Phvul.007G272300	Chr07:39360441-39361457	G9833 v2.1		1	1	1	1	1	1	1	1	1	1	1	1	1	1	1	1	1	0	0	1	0	0	1	0	0	0	0	1	1	1	1	1	1	1	1	1	1	1	1	1	1	1	1	1	1	1
Phvul.007G272500	Chr07:39370055-39372838	G9833 v2.1		1	1	1	1	1	1	1	1	1	1	1	1	1	1	1	1	1	0	1	1	0	0	0	0	0	0	0	1	1	1	1	1	1	1	1	1	1	1	1	1	1	1	1	1	1	1
Phvul.007G272800	Chr07:39389690-39390341	G9833 v2.1		1	1	1	1	1	1	1	1	1	1	1	1	1	1	1	1	0	0	0	1	0	0	1	0	0	0	0	1	1	1	1	1	1	1	1	1	1	1	1	1	1	1	1	1	1	1
Phvul.007G273000	Chr07:39412885-39413760	G9833 v2.1		1	1	1	1	1	1	1	1	1	1	1	1	1	1	1	1	0	0	0	1	0	0	0	0	0	0	0	1	1	0	1	1	1	1	1	1	1	1	1	1	1	1	1	1	1	1
Phvul.007G273100	Chr07:39420534-39425407	G9833 v2.1		1	1	1	1	1	1	1	1	1	1	1	1	1	1	1	1	0	0	0	1	0	0	0	0	0	0	0	1	1	0	1	1	1	1	1	1	1	1	1	1	1	1	1	1	1	1
Phvul.007G048000	Chr07:3943217-3944102	G9833 v2.1		1	1	1	0	1	1	1	1	1	0	1	1	1	0	1	1	1	1	1	1	1	1	1	1	1	1	1	1	1	1	1	1	1	0	1	0	1	1	1	1	1	1	1	1	1	1
Phvul.007G273400	Chr07:39450003-39452250	G9833 v2.1		1	1	1	1	1	1	1	1	1	1	1	1	1	1	1	1	0	0	0	1	0	0	0	0	0	0	0	1	1	0	1	1	1	1	1	1	1	1	1	1	1	1	1	1	1	1
Phvul.007G273500	Chr07:39453823-39457380	G9833 v2.1		1	1	1	1	1	1	1	1	1	1	1	1	1	1	1	1	0	0	0	1	0	0	0	0	0	0	0	1	1	0	1	1	1	1	1	1	1	1	1	1	1	1	1	1	1	1
Phvul.007G273600	Chr07:39461452-39462472	G9833 v2.1		1	1	1	1	1	1	1	1	1	0	1	1	1	1	1	1	1	1	1	1	1	1	1	1	1	1	1	1	1	1	1	1	1	1	1	1	1	1	1	1	1	1	1	1	1	1
Phvul.007G048100	Chr07:3947022-3952641	G9833 v2.1		1	1	0	0	0	0	0	0	0	0	1	1	1	0	0	1	0	1	1	0	1	1	0	0	1	1	1	0	0	0	1	0	1	0	0	0	0	0	0	0	0	1	1	1	1	1
Phvul.007G274100	Chr07:39497475-39500080	G9833 v2.1		1	1	1	1	1	1	1	1	1	1	1	1	1	1	1	1	0	0	0	1	0	0	1	1	0	0	0	1	1	0	1	1	1	1	1	1	1	1	1	1	1	1	1	1	1	1
Phvul.007G274800	Chr07:39546939-39552200	G9833 v2.1		1	1	1	1	1	1	1	1	1	1	1	1	1	1	1	1	1	1	1	1	1	1	1	1	0	1	1	1	1	1	1	1	1	1	1	1	1	1	1	1	1	1	1	1	1	1
Phvul.007G275100	Chr07:39569618-39573031	G9833 v2.1		1	1	1	1	1	1	1	1	1	1	1	1	1	1	1	1	0	0	0	1	1	0	0	0	0	0	0	1	1	0	1	1	1	1	1	1	1	1	1	1	1	1	1	1	1	1
Phvul.007G048300	Chr07:3960559-3962116	G9833 v2.1		1	1	0	0	1	1	1	1	1	0	1	1	1	0	0	1	1	1	1	0	1	1	1	0	1	1	1	0	1	1	1	0	1	0	0	0	0	0	1	0	0	1	1	1	1	1
Phvul.007G275500	Chr07:39623958-39627161	G9833 v2.1		1	1	1	1	1	1	1	1	1	1	1	1	1	1	1	1	1	1	1	1	1	1	1	1	1	1	1	1	1	0	1	1	1	1	1	1	1	1	1	1	1	1	1	1	1	1
Phvul.007G275900	Chr07:39642324-39643004	G9833 v2.1		1	1	1	1	1	1	1	1	1	1	1	1	1	1	1	1	1	1	1	0	0	1	1	1	1	1	1	1	1	1	1	1	0	1	0	1	1	0	0	1	0	1	1	1	1	1
[truncated: 5,669 more rows]
[truncated: 17 more columns]
