# Supplementary material for: Adaptive gene loss in the common bean pan-genome during range expansion and domestication
Source: Nat Commun. 2024 Aug 7;15:6698. doi: 10.1038/s41467-024-51032-2 (PMC11303546; doi:10.1038/s41467-024-51032-2)
Supplement: Supplementary file 16 — Supplementary Data 13 [file 41467_2024_51032_MOESM16_ESM.xlsx]

## Sheet: Sheet1
PAVs	Position	Reference (G19833 v2.1) or Non-reference regions (NRRs)	Fst	Freq (1) W	Freq (1) D	Putatively involved in symbiotic interactions	A. thaliana orthologous	Note	Gene Function Investigation	References
Phvul.001G110601	Chr01:28982312-28984767	G19833 v2.1	0.857264	0.9375	0
Phvul.003G163800	Chr03:38270738-38272486	G19833 v2.1	0.857264	0.9375	0		AT4G32400.1		SHS1 also known as ATBT1 (AT4G32400): Mitochondrial substrate carrier family protein. Encodes a plastidial nucleotide uniport carrier protein required to export newly synthesized adenylates into the cytosol. Specific delivery of AtBT1 to mitochondria complements the aberrant growth and sterility phenotype of homozygous Atbt1 Arabidopsis mutants.	Bahaji et al., 2011
Phvul.003G036700	Chr03:3836705-3837915	G19833 v2.1	0.857264	0.9375	0
a8502	jcf7180003480794:1-1827	NRR	0.857264	0.0625	1
Phvul.002G302704	Chr02:47092531-47093547	G19833 v2.1	0.799078	0.9375	0.0277778
Phvul.009G173900	Chr09:25776464-25776966	G19833 v2.1	0.799078	0.9375	0.0277778
Phvul.011G037100	Chr11:3406264-3407023	G19833 v2.1	0.799078	0.9375	0.0277778		AT2G21200.1, AT3G03820.1, AT3G03830.1, AT3G03840.1, AT3G03850.1, AT4G38825.1, AT4G38840.1, AT4G38850.1, AT5G18010.1, AT5G18020.1, AT5G18030.1, AT5G18050.1, AT5G18060.1, AT5G18080.1		SAUR28 (AT3G03830): SAUR-like auxin-responsive protein family. SAUR27 (AT3G03840): SAUR-like auxin-responsive protein family. SAUR26 (AT3G03850): SAUR-like auxin-responsive protein family. Natural variations of growth thermo-responsiveness determined by SAUR26/27/28 proteins in Arabidopsis thaliana.	Wang et al., 2019
a4217	jcf7180003468373:1306-1457	NRR	0.799078	0.0625	0.972222
g23185	ptg000195l_Jalo:37762-40150	NRR	0.799078	0.0625	0.972222
Phvul.L001638	scaffold_132:8060-9025	G19833 v2.1	0.799078	0.9375	0.0277778
g21440	ptg001073l_BAT93:20233-20496	NRR	0.747635	0.0625	0.944444
a8565	jcf7180003444681:1-345	NRR	0.722039	0.125	1
a151	jcf7180003499114:1-1674	NRR	0.722039	0.125	1
a4126	jcf7180003596007:1772-2286	NRR	0.722039	0.125	1
Phvul.001G037800	Chr01:3565304-3565584	G19833 v2.1	0.722039	0.875	0
Phvul.009G059300	Chr09:10905070-10906483	G19833 v2.1	0.722039	0.875	0
Phvul.009G064150	Chr09:11410570-11411719	G19833 v2.1	0.722039	0.875	0
Phvul.011G092300	Chr11:9171987-9176118	G19833 v2.1	0.722039	0.875	0		AT3G44540.1, AT3G44550.1, AT3G44560.1		FAR4 (AT3G44540), FAR5 (AT3G44550), FAR8 ( AT3G44560): fatty acid reductase 4/5/8. Three of the eight-member gene family encoding alcohol-forming fatty acyl-CoA reductases (FARs) identified in Arabidopsis thaliana. FAR1 (At5g22500), FAR4 (At3g44540) and FAR5 (At3g44550), are shown to generate the fatty alcohols found in root, seed coat, and wound-induced leaf tissue	Domergue et al., 2010 Vishwanath et al., 2013
a4653	jcf7180003605780:1-2028	NRR	0.722039	0.875	0
Phvul.009G123800	Chr09:18874247-18876059	G19833 v2.1	0.715488	1	0.166667
Phvul.009G071200	Chr09:12293632-12295568	G19833 v2.1	0.682501	1	0.194444		AT3G01400.1, AT5G58680.1
Phvul.001G146100	Chr01:39264728-39265555	G19833 v2.1	0.667771	0.875	0.0277778		AT1G08880.1, AT1G51060.1, AT1G54690.1, AT3G20670.1, AT4G27230.1, AT5G54640.1		GAMMA-H2AX (AT1G54690): gamma histone. Encodes HTA3, a histone H2A protein. H2AX is a meiosis-specific isoform of histone H2A. Phosphoproteomic analysis reveals plant DNA damage signalling pathways with a functional role for histone H2AX phosphorylation in plant growth under genotoxic stress. Moreover, Histone H2AX and the small RNA pathway modulate both non-homologous end-joining and homologous …	Qi et al., 2016 Waterworth et al., 2019
Phvul.002G313300	Chr02:48024833-48027356	G19833 v2.1	0.667771	0.875	0.0277778
g39861	ptg000031l_986236_991299_BAT93:1-5064	NRR	0.667771	0.125	0.972222
Phvul.004G103300	Chr04:33337926-33341472	G19833 v2.1	0.667771	0.875	0.0277778
g27085	ctg15_segment0_pilon_pilon_pilon_183008_189000_MIDAS:1631-5993	NRR	0.667771	0.875	0.0277778
Phvul.008G246900	Chr08:59581728-59583169	G19833 v2.1	0.667771	0.875	0.0277778
Phvul.011G037000	Chr11:3394995-3395464	G19833 v2.1	0.667771	0.875	0.0277778		AT2G21200.1, AT3G03820.1, AT3G03830.1, AT3G03840.1, AT3G03850.1, AT4G38825.1, AT4G38840.1, AT4G38850.1, AT5G18010.1, AT5G18020.1, AT5G18030.1, AT5G18050.1, AT5G18060.1, AT5G18080.1		SAUR28 (AT3G03830): SAUR-like auxin-responsive protein family. SAUR27 (AT3G03840): SAUR-like auxin-responsive protein family. SAUR26 (AT3G03850): SAUR-like auxin-responsive protein family. Natural variations of growth thermo-responsiveness determined by SAUR26/27/28 proteins in Arabidopsis thaliana.	Wang et al., 2019
a8145	jcf7180003461820:1-381	NRR	0.667771	0.125	0.972222
Phvul.003G254300	Chr03:49361161-49361909	G19833 v2.1	0.660686	0.9375	0.111111
Phvul.003G254400	Chr03:49366901-49368258	G19833 v2.1	0.660686	0.9375	0.111111
Phvul.003G254500	Chr03:49378159-49379234	G19833 v2.1	0.660686	0.9375	0.111111
Phvul.011G066200	Chr11:5928052-5928775	G19833 v2.1	0.660686	0.9375	0.111111		AT1G07790.1, AT2G28720.1, AT2G37470.1, AT3G09480.1, AT3G45980.1, AT3G46030.1, AT3G53650.1, AT5G02570.1, AT5G22880.1, AT5G59910.1		HTB9 (AT3G45980): Histone superfamily protein. Encodes a histone 2B (H2B) protein. This protein can be ubiquitinated in planta, and this modification depends on the HUB1 and HUB2 E3 ubiquitin ligases as well as the UBC1 and UBC2 E2 ubiquitin conjugating enzymes. Lysine 146 appears to be the site of the ubiquitin addition. The absence of histone H2B monoubiquitination in the Arabidopsis hub1 (rdo4…	Liu et al., 2007 Schmitz et al., 2009 Hu et al., 2014
a6026	jcf7180003619855:1-1358	NRR	0.660686	0.0625	0.888889
Phvul.010G150600	Chr10:43063649-43065392	G19833 v2.1	0.624444	1	0.25
Phvul.001G248100	Chr01:49937837-49940786	G19833 v2.1	0.623568	0.9375	0.138889		AT3G56210.5
Phvul.007G029300	Chr07:2316710-2317340	G19833 v2.1	0.623568	0.9375	0.138889		AT1G68350.1
Phvul.011G009300	Chr11:697469-703104	G19833 v2.1	0.623568	0.0625	0.861111
a5760	jcf7180003618356:1-231	NRR	0.623568	0.0625	0.861111
a292	jcf7180003446562:1-748	NRR	0.620116	0.875	0.0555556
a3284	jcf7180003586535:122-1347	NRR	0.620116	0.875	0.0555556
g35873	ptg000009l_4048127_4049929_BAT93:1-1803	NRR	0.59375	0.1875	1
a8172	jcf7180003461943:1613-2517	NRR	0.59375	0.1875	1
a1290	jcf7180003525128:1-1113	NRR	0.59375	0.1875	1
a1458	jcf7180003526377:1-1683	NRR	0.59375	0.1875	1
a1467	jcf7180003526439:1-1111	NRR	0.59375	0.1875	1
a2179	jcf7180003547777:1-856	NRR	0.59375	0.1875	1
a4014	jcf7180003594360:1-961	NRR	0.59375	0.1875	1
a5531	jcf7180003616755:602-865	NRR	0.59375	0.1875	1
a5896	jcf7180003619123:496-1569	NRR	0.589867	0.9375	0.166667
Phvul.003G260800	Chr03:50039111-50042409	G19833 v2.1	0.577894	0.875	0.0833333		AT2G18040.1		PIN1AT (AT2G18040): peptidylprolyl cis/trans isomerase, NIMA-interacting 1. PIN1AT encodes a peptidyl-prolyl cis/trans isomerase that regulate flowering time in Arabidopsis by accelerating cis/trans isomerization of the phosphorylated Ser/Thr-Pro motifs in two MADS-domain transcription factors, SUPPRESSOR OF OVEREXPRESSION OF CO 1 (SOC1) and AGAMOUS-LIKE 24 (AGL24). Moreover, PIN1AT regulates PIN…	Wang et al., 2010 Xi et al., 2016
Phvul.009G256000	Chr09:37657043-37657989	G19833 v2.1	0.577894	0.875	0.0833333
a265	jcf7180003446135:1-1587	NRR	0.577894	0.875	0.0833333
Phvul.008G246500	Chr08:59548955-59554607	G19833 v2.1	0.559106	0.9375	0.194444
Phvul.009G069500	Chr09:12129317-12130633	G19833 v2.1	0.559106	0.9375	0.194444
Phvul.008G274000	Chr08:61776591-61779650	G19833 v2.1	0.55291	1	0.333333		AT1G45616.1
a5472	jcf7180003615738:1-1397	NRR	0.544208	0.1875	0.972222
a7178	jcf7180003624988:1-1268	NRR	0.544208	0.1875	0.972222
Phvul.003G251800	Chr03:49081488-49083269	G19833 v2.1	0.544208	0.8125	0.0277778		AT2G18550.1, AT4G36740.1, AT5G66700.1		HB21 (AT2G18550): homeobox protein 21. Encodes a homeodomain leucine zipper class I (HD-Zip I) protein. The zinc finger-homeodomain (ZF-HD) subfamily of homeobox genes, are all expressed predominantly or exclusively in floral tissue, indicating a likely regulatory role during floral development. HB40 ( AT4G36740): homeobox protein 40. Encodes a homeodomain leucine zipper class I (HD-Zip I) protei…	Son et al., 2005 Tan et al., 2006 Efroni et al., 2013
a4471	jcf7180003449250:1-911	NRR	0.544208	0.8125	0.0277778
a4021	jcf7180003594392:6-671	NRR	0.544208	0.8125	0.0277778
Phvul.003G048100	Chr03:5935857-5939801	G19833 v2.1	0.540186	0.875	0.111111		AT1G49770.1	Mutation of a bHLH transcription factor allowed almond domestication	RGE1 also known as ZHOUPI (AT1G49770): basic helix-loop-helix (bHLH) DNA-binding superfamily protein. Encodes a member of the basic helix loop helix family of transcription factors. Loss of RGE1 function causes shriveled seeds that contain small embryos. The cuticle in the embryos does not develop normally, possible due to the adeherence of the endosperm to the developing embryo. RGE1 is expresse…	Yang et al., 2008 Kondou et al., 2008
a3202	jcf7180003585629:271-723	NRR	0.540186	0.125	0.888889
Phvul.006G211000	Chr06:30486139-30487449	G19833 v2.1	0.532354	1	0.361111		AT4G15390.1
Phvul.L002290	scaffold_84:98484-99147	G19833 v2.1	0.532354	1	0.361111
Phvul.003G035600	Chr03:3711550-3717525	G19833 v2.1	0.530888	0.9375	0.222222		AT1G13380.1		DUF1218 (AT1G13380): sodium/hydrogen exchanger. The Arabidopsis Domain of Unknown Function 1218 (DUF1218) Containing Proteins, MODIFYING WALL LIGNIN-1 and 2 (At1g31720/MWL-1 and At4g19370/MWL-2) Function Redundantly to Alter Secondary Cell Wall Lignin Content. Moreover, in lupin, a DUF1218 domain protein as a candidate gene controlling the orientation of the sclerified endocarp and a homolog of D…	Mewalal et al., 2016 Plewinski et al., 2019
Phvul.004G090800	Chr04:24050473-24052552	G19833 v2.1	0.530888	0.9375	0.222222
Phvul.006G206000	Chr06:30087015-30090021	G19833 v2.1	0.530888	0.9375	0.222222
g16762	ctg606_segment0_pilon_pilon_pilon_G12:11379-12423	NRR	0.530888	0.0625	0.777778
a7475	jcf7180003627216:1-2223	NRR	0.530888	0.0625	0.777778
a8118	jcf7180003477766:1-230	NRR	0.506264	0.125	0.861111
Phvul.002G284300	Chr02:45319658-45320218	G19833 v2.1	0.504883	0.9375	0.25		AT4G24972.1
Phvul.003G265200	Chr03:50365995-50368501	G19833 v2.1	0.504883	0.9375	0.25	YES	AT1G20090.1, AT1G75840.1, AT2G17800.1, AT2G44690.1, AT3G48040.1, AT3G51300.1, AT4G28950.1, AT4G35020.1, AT4G35950.1, AT5G45970.1, AT5G62880.1	In Lotus Japonicus the orthologous ROP6 gene directly interacts in the plasma membrane with NOD FACTOR RECEPTOR5, one out of two nodulation factor receptors essential for nodule formation during symbiosis (Ke et al., 2012)	ROP6 (AT4G35020): RAC-like 3. A member of ROP GTPase gene family; Encodes a Rho-like GTP binding protein. AtROP6 is involved in reactive oxygen species signaling in response to iron-deficiency stress in Arabidopsis thaliana. ROP2 (AT1G20090): RHO-related protein from plants 2. Member of the Rho GTPase family. Functions to organize the microtubular cytoskeleton in combination with RIC1 and RIC4. T…	Poraty-Gavra et al., 2013 Rong et al., 2017 Zhai et al., 2018
Phvul.007G096400	Chr07:10327033-10327374	G19833 v2.1	0.504883	0.9375	0.25
Phvul.011G066800	Chr11:5959483-5959902	G19833 v2.1	0.504883	0.9375	0.25		AT2G28710.1, AT3G46070.1, AT3G46080.1, AT3G46090.1, AT5G59820.1		ZAT7 (AT3G46090): C2H2 and C2HC zinc fingers superfamily protein. ZAT7 plays a key role in the defense response of Arabidopsis to salinity stress. ZAT12 (AT5G59820): C2H2-type zinc finger family protein. Encodes a zinc finger protein involved in high light and cold acclimation. Overexpression of this putative transcription factor increases the expression level of 9 cold-responsive genes and repre…	Lida et al., 2000 Davletova et al., 2005 Ciftci et al., 2007
g8203	ctg1635_segment0_pilon_pilon_pilon_G12:9594-10470	NRR	0.504883	0.0625	0.75
Phvul.007G028900	Chr07:2285760-2285960	G19833 v2.1	0.501068	0.1875	0.944444		AT2G21060.1, AT4G38680.1		ATCSP4 also known as GRP2B : glycine-rich protein 2B. Glycine-rich protein (AtGRP2b). Also named as CSP4 (cold shock domain protein 4) containing a well conserved cold shock domain (CSD) and glycine-rich motifs interspersed by two retroviral-like CCHC zinc fingers. AtCSP4 is expressed in all tissues but accumulates in reproductive tissues and those undergoing cell divisions. Overexpression of AtC…	Nakaminami et al., 2009 Yang et al., 2011 Sasaki et al., 2013 Sasaki et al., 2014 Sasaki et al., 2015
Phvul.008G288300	Chr08:62704736-62707103	G19833 v2.1	0.501068	0.8125	0.0555556		AT2G29530.3
a3775	jcf7180003591446:1-1754	NRR	0.495221	0	0.583333
Phvul.010G009700	Chr10:1391385-1392069	G19833 v2.1	0.495221	1	0.416667
Phvul.010G009750	Chr10:1392314-1392652	G19833 v2.1	0.495221	1	0.416667		AT3G20980.1, AT3G21000.1
a3835	jcf7180003592079:1-2039	NRR	0.495221	1	0.416667
a6906	jcf7180003623600:1839-2498	NRR	0.48081	0.0625	0.722222
Phvul.002G246200	Chr02:41793389-41794223	G19833 v2.1	0.478395	1	0.444444
Phvul.009G258700	Chr09:37860044-37863222	G19833 v2.1	0.478395	1	0.444444		AT1G21100.1, AT1G21110.1, AT1G21120.1, AT1G21130.1, AT1G33030.1, AT1G51990.1, AT1G62900.1, AT1G63140.2, AT1G76790.1, AT1G77520.1, AT1G77530.1, AT5G37170.1, AT5G53810.1, AT5G54160.1
Phvul.010G071400	Chr10:31979707-31982067	G19833 v2.1	0.478395	1	0.444444
Phvul.003G015700	Chr03:1558089-1561502	G19833 v2.1	0.475543	0.875	0.166667		AT2G19150.1, AT2G47280.1, AT3G24130.1, AT5G18990.1
Phvul.004G177400	Chr04:47957270-47958545	G19833 v2.1	0.475543	0.875	0.166667		AT2G31490.1
a2233	jcf7180003551511:1-493	NRR	0.475543	0.125	0.833333
a4629	jcf7180003605570:1-3205	NRR	0.475543	0.875	0.166667
a6451	jcf7180003621331:1-1714	NRR	0.475543	0.875	0.166667
Phvul.001G258200	Chr01:50686636-50688648	G19833 v2.1	0.471875	0.75	0
Phvul.002G144100	Chr02:29272897-29273626	G19833 v2.1	0.471875	0.75	0
Phvul.003G178700	Chr03:40188143-40188706	G19833 v2.1	0.471875	0.75	0
Phvul.005G031400	Chr05:2908672-2911521	G19833 v2.1	0.471875	0.75	0		AT1G17880.1, AT1G73230.1
Phvul.007G031300	Chr07:2475058-2482836	G19833 v2.1	0.471875	0.75	0		AT1G66910.1, AT1G66920.2, AT1G66930.1, AT1G67000.1, AT1G70250.1, AT4G18250.1, AT5G38240.1, AT5G38250.1, AT5G38260.1, AT5G38280.1, AT5G39030.1
Phvul.009G232600	Chr09:34942696-34943297	G19833 v2.1	0.471875	0.75	0
Phvul.011G046900	Chr11:4231766-4234498	G19833 v2.1	0.471875	0.75	0		AT4G36720.1
a8614	jcf7180003444726:1-1047	NRR	0.471875	0.25	1
a6084	jcf7180003451544:2013-2481	NRR	0.471875	0.25	1
a6089	jcf7180003451585:1-2845	NRR	0.471875	0.25	1
a7561	jcf7180003453220:3-422	NRR	0.471875	0.25	1
a8982	jcf7180003494964:1-503	NRR	0.471875	0.25	1
a510	jcf7180003511514:1-1490	NRR	0.471875	0.25	1
a1262	jcf7180003525057:1-1411	NRR	0.471875	0.25	1
a1675	jcf7180003529109:1-1794	NRR	0.471875	0.25	1
a2040	jcf7180003539046:1-1342	NRR	0.471875	0.25	1
a2050	jcf7180003539588:1-336	NRR	0.471875	0.25	1
a2314	jcf7180003557465:1-1145	NRR	0.471875	0.25	1
a2493	jcf7180003573538:1-1691	NRR	0.471875	0.25	1
a2499	jcf7180003573792:1-1937	NRR	0.471875	0.25	1
a2612	jcf7180003578652:1-1131	NRR	0.471875	0.25	1
a4754	jcf7180003606621:1-2697	NRR	0.471875	0.25	1
a4800	jcf7180003607110:1406-1730	NRR	0.471875	0.25	1
a4879	jcf7180003608220:1-256	NRR	0.471875	0.25	1
g25143	ptg000535l_Jalo:6977-9348	NRR	0.471875	0.25	1
Phvul.005G117900	Chr05:35309250-35314337	G19833 v2.1	0.463114	0.8125	0.0833333		AT4G27220.1		AT4G27220: NB-ARC domain-containing disease resistance protein.
g8311	ctg1779_segment0_pilon_pilon_pilon_G12:17374-18698	NRR	0.463114	0.1875	0.916667
a8178	jcf7180003461965:1148-1999	NRR	0.463114	0.1875	0.916667
a4709	jcf7180003606205:1-1480	NRR	0.463114	0.1875	0.916667
a4773	jcf7180003606773:1-825	NRR	0.463114	0.1875	0.916667
g32393	ctg35_segment0_pilon_pilon_pilon_3914492_3933639_G12:1-2314	NRR	0.462589	1	0.472222
g43437	ptg000011l_18896702_18915760_Jalo:1-7694	NRR	0.462589	1	0.472222
Phvul.008G175100	Chr08:49383574-49387840	G19833 v2.1	0.462589	1	0.472222
g43352	ctg631_segment0_pilon_pilon_pilon_MIDAS:7586-8601	NRR	0.462589	0	0.527778
Phvul.001G008300	Chr01:619173-620063	G19833 v2.1	0.45843	0.9375	0.305556
Phvul.002G268400	Chr02:43924316-43924642	G19833 v2.1	0.447712	1	0.5		AT4G39340.1		EC1.4 (AT4G39340): Egg cell-secreted-like protein (DUF1278). Egg cell-secreted EC1 triggers sperm cell activation during double fertilization.	Sprunck et al., 2012
Phvul.003G059800	Chr03:8201758-8202698	G19833 v2.1	0.447712	1	0.5		AT1G21500.1
Phvul.005G009200	Chr05:813097-816521	G19833 v2.1	0.447712	1	0.5		AT5G61540.1
Phvul.004G105700	Chr04:31521002-31524077	G19833 v2.1	0.447547	0.875	0.194444		AT5G52840.1
Phvul.004G059800	Chr04:8390634-8391467	G19833 v2.1	0.447547	0.875	0.194444
Phvul.006G221700	Chr06:31186642-31187657	G19833 v2.1	0.447547	0.875	0.194444
Phvul.009G106000	Chr09:16456586-16457162	G19833 v2.1	0.447547	0.875	0.194444		AT1G06660.1, AT2G30820.1		JASON (AT1G06660): aspartyl/glutamyl-tRNA(Asn/Gln) amidotransferase subunit. Encodes JASON. jason mutant produces diploid male gametes leading to triploid progeny. Diploid gametes in the jason mutant are generated by a defect in male meiosis II.	Cabout et al., 2017
a3917	jcf7180003593026:1-751	NRR	0.447547	0.125	0.805556
a7315	jcf7180003625526:1-3023	NRR	0.437536	0.0625	0.666667
Phvul.008G012100	Chr08:1000003-1008768	G19833 v2.1	0.433686	1	0.527778		AT1G04950.1		TAFII59 (AT1G04950): TATA BOX ASSOCIATED FACTOR II 59. Encodes one of two Arabidopsis proteins with significant similarity to the histone fold TBP-associated factor TAF6. Mutants are embryo lethal and transmission of the mutant allele through the male gametophyte is significantly reduced. This is due to reduced pollen tube growth of the mutant.	Lago et al., 2005
Phvul.008G261800	Chr08:60874291-60878533	G19833 v2.1	0.433686	1	0.527778		AT5G58770.1, AT5G58780.1, AT5G58782.1, AT5G58784.1		Cpt5 (AT5G58780): Undecaprenyl pyrophosphate synthetase family protein. Encodes a novel Z,E-mixed heptaprenyl diphosphate (Z,E-HepPP) synthase, which may be responsible for short-chain betulaprenols. It catalyzes the formation of C 35 short-chain polyisoprenoids in which the optimal allylic substrate was E,E-FPP. It may have a role in response to cold stress in root.	Kera et al., 2012
g16778	ctg617_segment3_pilon_pilon_pilon_G12:32412-34727	NRR	0.429412	0.1875	0.888889
a9056	jcf7180003495506:1-1617	NRR	0.429412	0.1875	0.888889
a2321	jcf7180003557598:1-324	NRR	0.429412	0.1875	0.888889
Phvul.011G030200	Chr11:2731334-2733037	G19833 v2.1	0.429412	0.8125	0.111111		AT1G14540.1, AT1G14550.1		PER4 (AT1G14540): Peroxidase superfamily protein. Peroxidase 4 is involved in syringyl lignin formation in Arabidopsis thaliana.	Fernàndez-Pérez et al., 2015
Phvul.002G114600	Chr02:24537783-24542541	G19833 v2.1	0.427984	0.75	0.0277778		AT2G17130.1, AT4G35260.1, AT4G35650.1		IDH-III (AT4G35650): isocitrate dehydrogenase III. Encodes a regulatory subunit of the mitochondrially-localized NAD+- dependent isocitrate dehydrogenase. In contrast to the broadly expressed other regulatory (IDH-I and IDH-II) and catalytic (IDH-V and IDH-VI) subunits of this enzyme, IDH-III expression appears to be restricted largely to pollen. Expression analysis of Arabidopsis thaliana NAD-de…	Lemaitre et al., 2006
Phvul.003G113100	Chr03:28897934-28898446	G19833 v2.1	0.427984	0.75	0.0277778
a8579	jcf7180003483780:1-1610	NRR	0.427984	0.75	0.0277778
a8682	jcf7180003490310:1-1041	NRR	0.427984	0.25	0.972222
Phvul.008G209214	Chr08:55720160-55722327	G19833 v2.1	0.421888	0.875	0.222222		AT3G56250.1
Phvul.007G010700	Chr07:773070-775456	G19833 v2.1	0.420439	1	0.555556		AT2G39470.1
Phvul.009G218200	Chr09:33022675-33023924	G19833 v2.1	0.420439	1	0.555556		AT4G20390.1, AT5G44550.1
a5701	jcf7180003618012:1-1857	NRR	0.420439	0	0.444444
Phvul.010G077600	Chr10:17282986-17286344	G19833 v2.1	0.417949	0.9375	0.361111		AT1G40087.1, AT3G30200.1
Phvul.010G076600	Chr10:18915400-18916774	G19833 v2.1	0.417949	0.9375	0.361111
Phvul.010G076700	Chr10:18976778-18979469	G19833 v2.1	0.417949	0.9375	0.361111		AT4G13770.1, AT4G31500.1		CYP83A1 (AT4G13770): cytochrome P450, family 83, subfamily A, polypeptide 1. Encodes a cytochrome p450 enzyme that catalyzes the initial conversion of aldoximes to thiohydroximates in the synthesis of glucosinolates not derived from tryptophan. Also has a role in auxin homeostasis. CYP83A1 is required for metabolic compatibility of Arabidopsis with the adapted powdery mildew fungus Erysiphe cruci…	Weis et al., 2014
Phvul.010G072200	Chr10:25782997-25785283	G19833 v2.1	0.417949	0.9375	0.361111
a5594	jcf7180003617319:1-664	NRR	0.417949	0.0625	0.638889
a6922	jcf7180003623685:1-848	NRR	0.417949	0.9375	0.361111
Phvul.011G184900	Chr11:49859229-49859447	G19833 v2.1	0.407908	1	0.583333
a3620	jcf7180003589938:1-1242	NRR	0.407908	1	0.583333
g16642	ctg4605_segment0_pilon_pilon_pilon_G12:1074-1400	NRR	0.407908	0	0.416667
Phvul.006G207700	Chr06:30232086-30232843	G19833 v2.1	0.399509	0.9375	0.388889
Phvul.011G182500	Chr11:49598759-49601038	G19833 v2.1	0.399509	0.9375	0.388889		AT1G70870.1
a26	jcf7180003496298:1-1653	NRR	0.399509	0.0625	0.611111
a3289	jcf7180003586692:739-2073	NRR	0.399509	0.0625	0.611111
a6714	jcf7180003622856:1-1353	NRR	0.399238	0.1875	0.861111
a7362	jcf7180003625908:1-990	NRR	0.399238	0.8125	0.138889
Phvul.008G034033	Chr08:2783141-2783882	G19833 v2.1	0.398238	0.875	0.25
Phvul.008G010500	Chr08:916548-916940	G19833 v2.1	0.398238	0.875	0.25
a8356	jcf7180003478492:1-1974	NRR	0.398238	0.125	0.75
a8676	jcf7180003489310:1-677	NRR	0.398238	0.125	0.75
a4141	jcf7180003596211:1-1678	NRR	0.398238	0.125	0.75
a5104	jcf7180003611527:298-1717	NRR	0.398238	0.875	0.25
a5286	jcf7180003613847:1-1175	NRR	0.398238	0.125	0.75
Phvul.009G250900	Chr09:37148648-37149110	G19833 v2.1	0.396036	1	0.611111
Phvul.011G191400	Chr11:50491751-50497068	G19833 v2.1	0.396036	1	0.611111
a2116	jcf7180003543462:1-3421	NRR	0.396036	1	0.611111
a413	jcf7180003505382:351-1337	NRR	0.396036	0	0.388889
a1203	jcf7180003524834:80-2341	NRR	0.390154	0.25	0.944444
a7200	jcf7180003625075:1242-5511	NRR	0.390154	0.25	0.944444
g22668	ptg000145l_Jalo:301957-302976	NRR	0.390154	0.25	0.944444
g24500	ptg000445l_Jalo:96048-96904	NRR	0.390154	0.25	0.944444
Phvul.006G092700	Chr06:20421328-20423088	G19833 v2.1	0.390154	0.75	0.0555556
a7122	jcf7180003624785:3578-4746	NRR	0.390154	0.75	0.0555556
Phvul.007G022400	Chr07:1575864-1576217	G19833 v2.1	0.384774	1	0.638889
Phvul.008G246800	Chr08:59564606-59574197	G19833 v2.1	0.384774	1	0.638889
g43434	ctg666_segment0_pilon_pilon_pilon_MIDAS:17436-17857	NRR	0.384774	0	0.361111
a7647	jcf7180003454409:746-1228	NRR	0.384774	0	0.361111
a1506	jcf7180003526916:65-1150	NRR	0.384774	0	0.361111
a5009	jcf7180003610002:28-419	NRR	0.384774	1	0.638889
g35832	ctg1934_segment0_pilon_pilon_pilon_MIDAS:3059-9762	NRR	0.382076	0.0625	0.583333
a4510	jcf7180003450030:1-1403	NRR	0.382076	0.0625	0.583333
Phvul.003G130550	Chr03:32622144-32632129	G19833 v2.1	0.382076	0.9375	0.416667		AT3G45310.1, AT5G60360.3
Phvul.003G279800	Chr03:51701523-51708653	G19833 v2.1	0.376325	0.875	0.277778
Phvul.009G053100	Chr09:10221596-10225217	G19833 v2.1	0.376325	0.875	0.277778
Phvul.011G161500	Chr11:45910762-45911793	G19833 v2.1	0.376325	0.875	0.277778		AT3G14610.1, AT3G14620.1, AT3G14630.1, AT3G14640.1, AT3G14650.1, AT3G14660.1, AT3G14680.1, AT3G14690.1
g16708	ctg506_segment0_pilon_pilon_pilon_G12:4030-10032	NRR	0.376325	0.125	0.722222
a1637	jcf7180003528590:476-1153	NRR	0.376325	0.125	0.722222
a4675	jcf7180003605949:1-505	NRR	0.376325	0.125	0.722222
a5799	jcf7180003618524:1321-1927	NRR	0.376325	0.125	0.722222
Phvul.001G012300	Chr01:937849-941738	G19833 v2.1	0.374074	1	0.666667		AT1G19640.1, AT2G14060.1, AT3G11480.1, AT3G21950.1, AT5G04370.2, AT5G04380.1, AT5G38020.1, AT5G66430.1		JMT (AT1G19640): jasmonic acid carboxyl methyltransferase. Encodes a S-adenosyl-L-methionine:jasmonic acid carboxyl methyltransferase that catalyzes the formation of methyljasmonate from jasmonic acid. Its expression is induced in response to wounding or methyljasmonate treatment. Methyl jasmonate is a plant volatile that acts as an important cellular regulator mediating diverse developmental pro…	Ross et al., 1999 Seo et al., 2001 Song et al., 2009 Liu et al., 2010
Phvul.005G032700	Chr05:3014210-3015142	G19833 v2.1	0.374074	1	0.666667
Phvul.010G018100	Chr10:2642296-2643821	G19833 v2.1	0.374074	1	0.666667
Phvul.011G197600	Chr11:51184891-51188442	G19833 v2.1	0.374074	1	0.666667
a5226	jcf7180003613124:1-824	NRR	0.374074	1	0.666667
a5501	jcf7180003616091:1-2207	NRR	0.374074	1	0.666667
Phvul.002G181700	Chr02:34159562-34159789	G19833 v2.1	0.372015	0.8125	0.166667
Phvul.009G084750	Chr09:13888674-13897901	G19833 v2.1	0.372015	0.8125	0.166667
g7952	ctg1390_segment0_pilon_pilon_pilon_G12:4194-7780	NRR	0.372015	0.1875	0.833333
a2377	jcf7180003561831:1-2203	NRR	0.372015	0.1875	0.833333
a3428	jcf7180003588124:1-958	NRR	0.372015	0.1875	0.833333
Phvul.001G218900	Chr01:47437475-47441796	G19833 v2.1	0.365521	0.9375	0.444444		AT3G62080.2		CHMP7 (SNF7-like protein, AT3G62080): SNF7 family protein. Overexpression of CHMP7 from rapeseed and Arabidopsis causes dwarfism and premature senescence in Arabidopsis.	Yang et al., 2016
Phvul.001G056750	Chr01:6454481-6454615	G19833 v2.1	0.365521	0.9375	0.444444
Phvul.003G266400	Chr03:50469434-50476247	G19833 v2.1	0.365521	0.9375	0.444444		AT3G01160.1
Phvul.005G005500	Chr05:445357-447636	G19833 v2.1	0.365521	0.9375	0.444444
Phvul.011G182600	Chr11:49604234-49606030	G19833 v2.1	0.365521	0.9375	0.444444		AT1G70870.1
a2794	jcf7180003441620:1-1918	NRR	0.365521	0.0625	0.555556
a4445	jcf7180003605033:1598-2398	NRR	0.365521	0.0625	0.555556
Phvul.001G248400	Chr01:49951092-49952105	G19833 v2.1	0.363896	1	0.694444
Phvul.004G076400	Chr04:13285300-13287060	G19833 v2.1	0.363896	1	0.694444		AT1G66410.2, AT2G27030.3, AT2G41110.2, AT3G22930.1, AT3G43810.1, AT3G56800.1, AT5G21274.1, AT5G37780.3		CAM4 (AT1G66410): calmodulin 4. AtCaM4 interacts with a Sec14-like protein, PATL1, to regulate freezing tolerance in Arabidopsis in a CBF-independent manner. Arabidopsis CaM1 and CaM4 Promote Nitric Oxide Production and Salt Resistance by Inhibiting S-Nitrosoglutathione Reductase via Direct Binding. CAM7 (AT3G43810): calmodulin 7. The interaction of CaM7 and CNGC14 regulates root hair growth in A…	Xuan et al., 2010 Truman et al., 2013 Zhou et al., 2016 Chu et al., 2018 Zeb et al., 2020
Phvul.006G197900	Chr06:29542720-29546411	G19833 v2.1	0.363896	1	0.694444		AT1G58440.1, AT2G22830.1, AT4G37760.1		DRY2 (AT1G58440): FAD/NAD(P)-binding oxidoreductase family protein. Encodes a putative protein that has been speculated, based on sequence similarities, to have squalene monooxygenase activity. Identification of the Arabidopsis dry2/sqe1-5 mutant reveals a central role for sterols in drought tolerance and regulation of reactive oxygen species.	Posé et al., 2009
Phvul.011G019000	Chr11:1506480-1510467	G19833 v2.1	0.363896	1	0.694444		AT1G65000.1
Phvul.011G024900	Chr11:2256236-2257085	G19833 v2.1	0.363896	1	0.694444		AT1G29420.1, AT1G29430.1, AT1G29440.1, AT1G29450.1, AT1G29460.1, AT1G29490.1, AT1G29500.1, AT1G29510.1, AT5G27780.1
g12491	ctg2685_segment0_pilon_pilon_pilon_G12:5957-6309	NRR	0.363896	0	0.305556
a6424	jcf7180003621114:1-694	NRR	0.363896	1	0.694444
g20040	ptg000175l_BAT93:109054-110109	NRR	0.363896	1	0.694444
g20268	ptg000216l_BAT93:71011-72056	NRR	0.363896	1	0.694444
Phvul.002G273904	Chr02:44411172-44411504	G19833 v2.1	0.357157	0.75	0.0833333
Phvul.009G255300	Chr09:37578246-37579204	G19833 v2.1	0.357157	0.75	0.0833333
g7813	ctg1189_segment0_pilon_pilon_pilon_G12:2564-8252	NRR	0.357157	0.25	0.916667
g16398	ctg3379_segment0_pilon_pilon_pilon_G12:2706-3765	NRR	0.357157	0.25	0.916667
a8045	jcf7180003443179:371-979	NRR	0.357157	0.75	0.0833333
a136	jcf7180003498768:502-1376	NRR	0.357157	0.25	0.916667
a6232	jcf7180003620118:1-1446	NRR	0.357157	0.25	0.916667
Phvul.002G212200	Chr02:38048710-38050020	G19833 v2.1	0.355945	0.6875	0
Phvul.003G145500	Chr03:35478205-35480924	G19833 v2.1	0.355945	0.6875	0		AT2G14285.1, AT4G30220.2
Phvul.003G149700	Chr03:36225366-36227297	G19833 v2.1	0.355945	0.6875	0
Phvul.004G084600	Chr04:20304661-20308569	G19833 v2.1	0.355945	0.3125	1
Phvul.008G204000	Chr08:55128495-55129281	G19833 v2.1	0.355945	0.6875	0
Phvul.008G067100	Chr08:6136509-6138391	G19833 v2.1	0.355945	0.3125	1		AT5G45500.1, AT5G45520.1
Phvul.009G123600	Chr09:18834186-18839664	G19833 v2.1	0.355945	0.3125	1		AT1G21890.1, AT4G08290.1
g40008	ptg000043l_13609224_13613597_BAT93:932-3198	NRR	0.355945	0.3125	1
a283	jcf7180003446477:1-1850	NRR	0.355945	0.3125	1
a2884	jcf7180003448331:1-655	NRR	0.355945	0.3125	1
a7736	jcf7180003455370:1-1078	NRR	0.355945	0.3125	1
a7839	jcf7180003457760:1-2772	NRR	0.355945	0.3125	1
a8099	jcf7180003460855:1-769	NRR	0.355945	0.3125	1
a7367	jcf7180003476939:1020-2498	NRR	0.355945	0.6875	0
a8249	jcf7180003477846:1-1468	NRR	0.355945	0.3125	1
a8297	jcf7180003478124:350-2184	NRR	0.355945	0.6875	0
a8637	jcf7180003486848:1-452	NRR	0.355945	0.3125	1
a1674	jcf7180003529107:1-1311	NRR	0.355945	0.3125	1
a1799	jcf7180003530951:49-812	NRR	0.355945	0.3125	1
a2029	jcf7180003538591:1-453	NRR	0.355945	0.3125	1
a2178	jcf7180003547772:1-1109	NRR	0.355945	0.3125	1
a2944	jcf7180003583332:1-506	NRR	0.355945	0.3125	1
a3124	jcf7180003584975:1979-2191	NRR	0.355945	0.3125	1
a3914	jcf7180003592952:1-764	NRR	0.355945	0.3125	1
a4253	jcf7180003598901:878-1047	NRR	0.355945	0.3125	1
a5818	jcf7180003618658:1-1002	NRR	0.355945	0.3125	1
a6879	jcf7180003623498:1-1057	NRR	0.355945	0.3125	1
a7414	jcf7180003626637:161-2277	NRR	0.355945	0.3125	1
Phvul.006G212800	Chr06:30634213-30634678	G19833 v2.1	0.355914	0.875	0.305556		AT2G02850.1		ARPN (AT2G02850): plantacyanin. Encodes plantacyanin one of blue copper proteins. Involved in anther development and pollination. Expressed in the transmitting tract of the pistil. Plantacyanin plays a role in reproduction in Arabidopsis.	Dong et al., 2005
a626	jcf7180003522007:1-2011	NRR	0.355914	0.875	0.305556
a3358	jcf7180003587327:2894-3312	NRR	0.355914	0.875	0.305556
a5488	jcf7180003615832:509-961	NRR	0.355914	0.875	0.305556
Phvul.002G142400	Chr02:28942271-28943037	G19833 v2.1	0.354203	1	0.722222		AT1G67623.1, AT1G74875.1
Phvul.003G252800	Chr03:49210194-49210520	G19833 v2.1	0.354203	1	0.722222
Phvul.004G046000	Chr04:5486723-5490167	G19833 v2.1	0.354203	1	0.722222		AT3G08500.1		MYB83 (AT3G08500): myb domain protein 83. Encodes a putative R2R3-type MYB transcription factor (MYB83).	McCarthy et al., 2009 Zhong et al., 2013
Phvul.007G275800	Chr07:39639364-39640358	G19833 v2.1	0.354203	1	0.722222
Phvul.007G048800	Chr07:3991869-3995077	G19833 v2.1	0.354203	1	0.722222		AT3G45860.1, AT4G00960.1, AT4G00970.1, AT4G04490.1, AT4G05200.1, AT4G11460.1, AT4G11470.1, AT4G11480.1, AT4G11530.1, AT4G21230.1, AT4G21400.1, AT4G21410.1, AT4G23130.2, AT4G23140.2, AT4G23150.1, AT4G23160.1, AT4G23180.1, AT4G23190.1, AT4G23200.1, AT4G23220.1, AT4G23230.1, AT4G23240.1, AT4G23260.1, AT4G23270.1, AT4G23280.1, AT4G23290.2, AT4G23310.1, AT4G23320.1, AT4G38830.1		CRK4 (AT3G45860): cysteine-rich RLK (RECEPTOR-like protein kinase) 4. Encodes a cysteine-rich receptor-like protein kinase. Involved in programmed cell death and defense response to pathogen.	Oliveira et al., 2016
Phvul.007G063100	Chr07:5606164-5607477	G19833 v2.1	0.354203	1	0.722222		AT5G51680.1
Phvul.008G063800	Chr08:5870488-5870706	G19833 v2.1	0.354203	1	0.722222		AT1G04645.1, AT1G26796.1, AT1G26797.1, AT1G26798.1, AT3G16960.1, AT3G16970.1, AT3G17080.1, AT3G55252.1, AT3G55254.1, AT4G16195.1, AT4G24973.1, AT4G24974.1, AT4G24975.1, AT5G06020.1, AT5G06030.1, AT5G06040.1, AT5G12060.1, AT5G12070.1
a5292	jcf7180003613885:1501-2704	NRR	0.354203	1	0.722222
a7374	jcf7180003626466:1378-1677	NRR	0.354203	1	0.722222
g22012	ptg000069l_Jalo:109257-110313	NRR	0.354203	1	0.722222
g20477	ptg000271l_BAT93:82629-83686	NRR	0.354203	1	0.722222
g21014	ptg000621l_BAT93:22863-23908	NRR	0.354203	1	0.722222
g21048	ptg000691l_BAT93:24574-25133	NRR	0.354203	0	0.277778
Phvul.001G013400	Chr01:1020943-1023173	G19833 v2.1	0.349726	0.9375	0.472222		AT1G80110.1, AT2G02230.1, AT2G02240.1, AT2G02250.1, AT2G02300.1, AT2G02310.1, AT2G02320.1, AT2G02340.1, AT2G02350.1, AT2G02360.1, AT5G24560.1		PP2-B11 (AT1G80110): phloem protein 2-B11. SCF E3 ligase PP2-B11 plays a positive role in response to salt stress in Arabidopsis.	Jia et al., 2015 Cheng et al., 2017
Phvul.002G069801	Chr02:8046836-8050106	G19833 v2.1	0.349726	0.9375	0.472222
g35769	ptg000004l_11065126_11084133_BAT93:1-2313	NRR	0.349726	0.9375	0.472222
a9028	jcf7180003441304:2026-2334	NRR	0.349726	0.9375	0.472222
a426	jcf7180003506160:1-1847	NRR	0.349726	0.0625	0.527778
Phvul.001G226900	Chr01:48138076-48138723	G19833 v2.1	0.347281	0.8125	0.194444
a6801	jcf7180003475142:1-1061	NRR	0.347281	0.8125	0.194444
a6830	jcf7180003623383:773-1584	NRR	0.347281	0.8125	0.194444
Phvul.002G316000	Chr02:48270790-48274723	G19833 v2.1	0.344961	1	0.75
Phvul.011G185000	Chr11:49860906-49861121	G19833 v2.1	0.344961	1	0.75
a8283	jcf7180003478020:1-1228	NRR	0.344961	1	0.75
g19265	ptg000005l_BAT93:25063-26120	NRR	0.344961	1	0.75
Phvul.003G099400	Chr03:25644769-25646381	G19833 v2.1	0.336806	0.875	0.333333
Phvul.008G011700	Chr08:989350-990146	G19833 v2.1	0.336806	0.875	0.333333
Phvul.009G101600	Chr09:15960900-15961587	G19833 v2.1	0.336806	0.875	0.333333		AT5G10695.1
Phvul.011G173700	Chr11:48346507-48346722	G19833 v2.1	0.336806	0.875	0.333333
g39977	ctg437_segment0_pilon_pilon_pilon_MIDAS:624-1146	NRR	0.336806	0.125	0.666667
a4244	jcf7180003468392:1-1955	NRR	0.336806	0.125	0.666667
a1588	jcf7180003527731:1-1102	NRR	0.336806	0.125	0.666667
a2564	jcf7180003577837:1-664	NRR	0.336806	0.125	0.666667
a5429	jcf7180003615280:840-1301	NRR	0.336806	0.875	0.333333
Phvul.L002390	scaffold_84:98484-99503	G19833 v2.1	0.336806	0.875	0.333333
Phvul.002G075100	Chr02:11374620-11375596	G19833 v2.1	0.336139	1	0.777778
Phvul.004G064000	Chr04:9224076-9224535	G19833 v2.1	0.336139	1	0.777778
Phvul.008G268100	Chr08:61305775-61306599	G19833 v2.1	0.336139	1	0.777778
Phvul.010G152200	Chr10:43227608-43229901	G19833 v2.1	0.336139	1	0.777778		AT1G15550.1, AT1G80330.1, AT1G80340.1, AT4G21690.1		Gibberellin 3-oxidases: Involved in the gibberellic acid biosynthetic pathway.
g35883	ctg1955_segment1_pilon_pilon_pilon_MIDAS:5199-6415	NRR	0.336139	1	0.777778
a5000	jcf7180003609960:1-1556	NRR	0.336139	1	0.777778
a6249	jcf7180003620268:1-691	NRR	0.336139	1	0.777778
g19336	ptg000071l_BAT93:10620-11665	NRR	0.336139	1	0.777778
g19919	ptg000137l_BAT93:508570-509615	NRR	0.336139	1	0.777778
g19925	ptg000137l_BAT93:566201-567246	NRR	0.336139	1	0.777778
g22966	ptg000174l_Jalo:142886-143931	NRR	0.336139	1	0.777778
g23917	ptg000306l_Jalo:138110-152584	NRR	0.336139	1	0.777778
g27049	ptg001059l_Jalo:50402-50919	NRR	0.336139	1	0.777778
Phvul.L001890	scaffold_84:89487-89747	G19833 v2.1	0.336139	1	0.777778
Phvul.001G244400	Chr01:49660144-49662487	G19833 v2.1	0.334579	0.9375	0.5		AT3G56010.1
Phvul.005G009700	Chr05:840023-843309	G19833 v2.1	0.334579	0.9375	0.5
a31	jcf7180003445286:1-118	NRR	0.334579	0.0625	0.5
a5575	jcf7180003617185:1-1560	NRR	0.334579	0.9375	0.5
Phvul.005G066300	Chr05:11142242-11143045	G19833 v2.1	0.328071	0.75	0.111111
Phvul.007G009400	Chr07:678839-680686	G19833 v2.1	0.328071	0.75	0.111111		AT2G39390.1, AT3G09500.1, AT3G55170.1, AT5G02610.2
Phvul.008G179700	Chr08:50756915-50757123	G19833 v2.1	0.328071	0.25	0.888889
a8969	jcf7180003494897:1-1191	NRR	0.328071	0.25	0.888889
g26163	ptg000779l_Jalo:2201-3434	NRR	0.328071	0.25	0.888889
Phvul.002G308100	Chr02:47590547-47593746	G19833 v2.1	0.327709	1	0.805556
Phvul.002G065828	Chr02:9133250-9133819	G19833 v2.1	0.327709	1	0.805556
Phvul.004G032600	Chr04:3882754-3884656	G19833 v2.1	0.327709	1	0.805556		AT1G52530.1
Phvul.008G064000	Chr08:5878513-5878872	G19833 v2.1	0.327709	1	0.805556		AT1G04645.1, AT1G26796.1, AT1G26797.1, AT1G26798.1, AT3G16960.1, AT3G16970.1, AT3G17080.1, AT3G55252.1, AT3G55254.1, AT4G16195.1, AT4G24973.1, AT4G24974.1, AT4G24975.1, AT5G06020.1, AT5G06030.1, AT5G06040.1, AT5G12060.1, AT5G12070.1
Phvul.010G161900	Chr10:43998634-44001929	G19833 v2.1	0.327709	1	0.805556
Phvul.010G042400	Chr10:6438600-6440018	G19833 v2.1	0.327709	1	0.805556
Phvul.010G042600	Chr10:6469673-6471315	G19833 v2.1	0.327709	1	0.805556
Phvul.011G191200	Chr11:50475989-50476174	G19833 v2.1	0.327709	1	0.805556		AT1G16820.1
Phvul.011G206100	Chr11:52498725-52500499	G19833 v2.1	0.327709	1	0.805556		AT3G54400.1, AT5G07030.1
a2742	jcf7180003581737:1-1630	NRR	0.327709	0	0.194444
a5625	jcf7180003617506:1-1340	NRR	0.327709	1	0.805556
g21890	ptg000063l_Jalo:173721-174766	NRR	0.327709	1	0.805556
g19607	ptg000100l_BAT93:321151-322196	NRR	0.327709	1	0.805556
g19786	ptg000118l_BAT93:2499-3544	NRR	0.327709	1	0.805556
g19917	ptg000137l_BAT93:497183-498228	NRR	0.327709	1	0.805556
g23274	ptg000213l_Jalo:17762-18807	NRR	0.327709	1	0.805556
g20642	ptg000313l_BAT93:36087-37132	NRR	0.327709	1	0.805556
Phvul.011G029200	Chr11:2667580-2668571	G19833 v2.1	0.324658	0.8125	0.222222
Phvul.011G161600	Chr11:45915189-45915899	G19833 v2.1	0.324658	0.8125	0.222222
Phvul.011G088600	Chr11:8519321-8527530	G19833 v2.1	0.324658	0.8125	0.222222		AT1G08390.1
a7449	jcf7180003626839:1-651	NRR	0.324658	0.1875	0.777778
Phvul.003G058100	Chr03:7860924-7863411	G19833 v2.1	0.319975	0.9375	0.527778
Phvul.006G217600	Chr06:30959685-30961186	G19833 v2.1	0.319975	0.9375	0.527778		AT3G48570.1, AT4G24920.1, AT5G50460.1
Phvul.009G247500	Chr09:36840269-36844178	G19833 v2.1	0.319975	0.9375	0.527778
Phvul.011G046600	Chr11:4183526-4185875	G19833 v2.1	0.319975	0.9375	0.527778		AT3G18830.1		PMT5 (AT3G18830): polyol/monosaccharide transporter 5. This gene encodes a plasma membrane-localized polyol/cyclitol/monosaccharide-H+-symporter. The symporter is able to catalyze the energy-dependent membrane passage of a wide range of linear polyols (three to six carbon backbone), of cyclic polyols (<i>myo</i>-inositol), and of numerous monosaccharides, including pyranose ring-forming and furan…	Klepek et al., 2005
a8442	jcf7180003444480:1-1340	NRR	0.319975	0.0625	0.472222
Phvul.001G043450	Chr01:4036528-4039925	G19833 v2.1	0.319646	1	0.833333
Phvul.001G043901	Chr01:4038640-4039167	G19833 v2.1	0.319646	1	0.833333
Phvul.001G042800	Chr01:4050181-4052709	G19833 v2.1	0.319646	1	0.833333
Phvul.001G224900	Chr01:47970468-47976339	G19833 v2.1	0.319646	1	0.833333
Phvul.003G039100	Chr03:4232478-4234069	G19833 v2.1	0.319646	1	0.833333		AT5G15790.1
Phvul.003G248025	Chr03:48530639-48532632	G19833 v2.1	0.319646	1	0.833333		AT2G23550.1, AT2G23560.1, AT2G23570.1, AT2G23580.1, AT2G23590.1, AT2G23600.1, AT2G23610.1, AT2G23620.1, AT4G37140.1, AT4G37150.1, AT5G10300.1		MES7 (AT2G23560): methyl esterase 7. Encodes a protein shown to have carboxylesterase activity, methyl salicylate esterase activity, and methyl IAA esterase activity in vitro. This protein does not act on methyl JA, MeGA4, or MEGA9 in vitro. MES7 appears to be involved in MeSA hydrolysis in planta. Expression of MES7 can restore systemic acquired resistance in SAR-deficient tobacco plants. Identi…	Vlot et al., 2008
Phvul.004G130500	Chr04:42676552-42677310	G19833 v2.1	0.319646	1	0.833333
Phvul.005G160800	Chr05:38907631-38910080	G19833 v2.1	0.319646	1	0.833333		AT1G17710.1, AT1G73010.1, AT4G29530.1		PECP1 (AT1G17710): Pyridoxal phosphate phosphatase-related protein. Encodes a phosphoethanolamine/phosphocholine phosphatase. It is likely to be involved in the liberation of inorganic phosphate from intracellular sources. Expression is upregulated in the shoot of cax1/cax3 mutant. PS2 also known as AtPPsPase1 (AT1G73010): inorganic pyrophosphatase 1. Encodes PPsPase1, a pyrophosphate-specific ph…	May et al., Tannert et al., 2018 Tannert et al., 2021
Phvul.005G175700	Chr05:40124754-40125553	G19833 v2.1	0.319646	1	0.833333		AT1G15400.3, AT1G80180.1, AT5G20100.1
Phvul.007G020600	Chr07:1442852-1444937	G19833 v2.1	0.319646	1	0.833333
Phvul.008G173400	Chr08:48853543-48856157	G19833 v2.1	0.319646	1	0.833333
Phvul.010G091400	Chr10:34608368-34610916	G19833 v2.1	0.319646	1	0.833333
Phvul.010G034901	Chr10:5076869-5078141	G19833 v2.1	0.319646	1	0.833333
Phvul.010G042500	Chr10:6450672-6452093	G19833 v2.1	0.319646	1	0.833333
Phvul.011G168200	Chr11:47321252-47324931	G19833 v2.1	0.319646	1	0.833333		AT1G78630.1
g12359	ctg2325_segment0_pilon_pilon_pilon_G12:1274-2127	NRR	0.319646	0	0.166667
g16712	ctg506_segment0_pilon_pilon_pilon_G12:37713-39434	NRR	0.319646	0	0.166667
g16724	ctg523_segment2_pilon_pilon_pilon_G12:33725-34766	NRR	0.319646	0	0.166667
a8028	jcf7180003459239:1-1145	NRR	0.319646	0	0.166667
g19269	ptg000005l_BAT93:50911-51968	NRR	0.319646	1	0.833333
g19351	ptg000075l_BAT93:83806-84851	NRR	0.319646	1	0.833333
g22191	ptg000090l_Jalo:63048-64093	NRR	0.319646	1	0.833333
g22234	ptg000091l_Jalo:160739-161784	NRR	0.319646	1	0.833333
g22208	ptg000091l_Jalo:24091-25136	NRR	0.319646	1	0.833333
g19778	ptg000117l_BAT93:74437-75482	NRR	0.319646	1	0.833333
g22665	ptg000145l_Jalo:281371-282416	NRR	0.319646	1	0.833333
g22667	ptg000145l_Jalo:292088-293133	NRR	0.319646	1	0.833333
g20193	ptg000194l_BAT93:117731-118776	NRR	0.319646	1	0.833333
g20407	ptg000245l_BAT93:47292-48337	NRR	0.319646	1	0.833333
g20485	ptg000272l_BAT93:20141-21186	NRR	0.319646	1	0.833333
g20644	ptg000313l_BAT93:47893-48938	NRR	0.319646	1	0.833333
g20695	ptg000346l_BAT93:34716-35761	NRR	0.319646	1	0.833333
g21150	ptg000734l_BAT93:81449-82494	NRR	0.319646	1	0.833333
Phvul.008G128800	Chr08:20105416-20105925	G19833 v2.1	0.318823	0.125	0.638889
a5943	jcf7180003619384:1-206	NRR	0.318823	0.125	0.638889
Phvul.004G100800	Chr04:33953256-33959490	G19833 v2.1	0.318823	0.875	0.361111		AT3G59140.1
Phvul.005G018900	Chr05:1646677-1648919	G19833 v2.1	0.318823	0.875	0.361111
Phvul.005G026100	Chr05:2383312-2383954	G19833 v2.1	0.318823	0.875	0.361111		AT1G76640.1, AT1G76650.1, AT5G42380.1		CML39 (AT1G76640): calcium-binding EF-hand family protein. The calmodulin-like protein, CML39, is involved in regulating seed development, germination, and fruit development in Arabidopsis. CLM38 (AT1G76650): calmodulin-like 38. Arabidopsis CML38, a Calcium Sensor That Localizes to Ribonucleoprotein Complexes under Hypoxia Stress. Moreover, CALMODULIN-LIKE-38 and PEP1 RECEPTOR 2 integrate nitrate…	Bender et al., 2013 Scholz et al., 2014 Scholz et al., 2015 Lokdarshi et al., 2016 Midhat et al., 2018 Song et al., 2021
a6993	jcf7180003624085:1-404	NRR	0.318823	0.875	0.361111
Phvul.008G110500	Chr08:12527353-12528978	G19833 v2.1	0.318789	0.6875	0.0277778
Phvul.008G247500	Chr08:59659659-59665992	G19833 v2.1	0.318789	0.6875	0.0277778		AT2G30470.1		HSI2 (AT2G30470): B3 domain-containing transcription repressor VAL1. HSI2 is a member of a novel family of B3 domain proteins with a sequence similar to the ERF-associated amphiphilic repression (EAR) motif. It functions as an active repressor of the Spo minimal promoter (derived from a gene for sweet potato sporamin A1) through the EAR motif. It contains a plant-specific B3 DNA-binding domain. T…	Questa et al., 2016
Phvul.009G217301	Chr09:32818647-32819129	G19833 v2.1	0.318789	0.6875	0.0277778
a1564	jcf7180003527474:1-1378	NRR	0.318789	0.3125	0.972222
a2306	jcf7180003556947:1-536	NRR	0.318789	0.3125	0.972222
a4746	jcf7180003606501:597-914	NRR	0.318789	0.6875	0.0277778
a5083	jcf7180003611174:1-890	NRR	0.318789	0.6875	0.0277778
a5612	jcf7180003617423:680-1175	NRR	0.318789	0.3125	0.972222
a5905	jcf7180003619156:1-1323	NRR	0.318789	0.3125	0.972222
a6225	jcf7180003620087:529-1410	NRR	0.318789	0.6875	0.0277778
a7075	jcf7180003624530:26-1534	NRR	0.318789	0.3125	0.972222
Phvul.L001663	scaffold_35:11950-12414	G19833 v2.1	0.318789	0.6875	0.0277778
Phvul.001G012700	Chr01:967100-970852	G19833 v2.1	0.311925	1	0.861111		AT5G42800.1		DFR (AT5G42800): dihydroflavonol 4-reductase. Dihydroflavonol reductase. Catalyzes the conversion of dihydroquercetin to leucocyanidin in the biosynthesis of anthocyanins. Not expressed in roots (qRT-PCR). The miR156-SPL9-DFR pathway coordinates the relationship between development and abiotic stress tolerance in plants.	Cui et al., 2014
Phvul.002G205200	Chr02:37188537-37189462	G19833 v2.1	0.311925	1	0.861111	YES
Phvul.002G284400	Chr02:45329066-45330101	G19833 v2.1	0.311925	1	0.861111		AT4G24972.1
Phvul.003G297300	Chr03:53428184-53428827	G19833 v2.1	0.311925	1	0.861111
Phvul.004G053000	Chr04:7037305-7038943	G19833 v2.1	0.311925	1	0.861111
Phvul.005G098800	Chr05:31057293-31058796	G19833 v2.1	0.311925	1	0.861111		AT5G48930.1, AT5G57840.1		HCT (AT5G48930): hydroxycinnamoyl-CoA shikimate/quinate hydroxycinnamoyl transferase. At5g48930 has been shown to encode for the hydroxycinnamoyl-Coenzyme A shikimate/quinate hydroxycinnamoyltransferase (HCT) both synthesizing and catabolizing the hydroxycinnamoylesters (coumaroyl/caffeoyl shikimate and quinate) involved in the phenylpropanoid pathway. Influence on the accumulation of flavonoids …	Besseau et al., 2007
Phvul.005G177601	Chr05:40353037-40355990	G19833 v2.1	0.311925	1	0.861111		AT1G15350.2, AT3G15770.1, AT4G32342.1, AT5G25360.1
Phvul.006G035600	Chr06:14494255-14495457	G19833 v2.1	0.311925	1	0.861111
Phvul.006G212900	Chr06:30573680-30574600	G19833 v2.1	0.311925	1	0.861111		AT2G02850.1		ARPN (AT2G02850): plantacyanin. Encodes plantacyanin one of blue copper proteins. Involved in anther development and pollination. Expressed in the transmitting tract of the pistil. Plantacyanin plays a role in reproduction in Arabidopsis.	Dong et al., 2005
Phvul.006G222201	Chr06:31219235-31222690	G19833 v2.1	0.311925	1	0.861111
Phvul.007G248900	Chr07:37163961-37165207	G19833 v2.1	0.311925	1	0.861111
Phvul.008G252300	Chr08:60095162-60097418	G19833 v2.1	0.311925	1	0.861111		AT1G07000.1, AT5G58430.1		EXO70B2 (AT1G07000): exocyst subunit exo70 family protein B2. A member of EXO70 gene family, putative exocyst subunits, conserved in land plants. Arabidopsis thaliana contains 23 putative EXO70 genes, which can be classified into eight clusters on the phylogenetic tree. Exocyst subunit Exo70B2 is linked to immune signaling and autophagy. EXO70B1 (AT5G58430): exocyst subunit exo70 family protein B…	Stegmann et al., 2013 Brillada et al., 2021
Phvul.008G258100	Chr08:60503234-60505349	G19833 v2.1	0.311925	1	0.861111		AT2G40300.1, AT3G11050.1, AT3G56090.1, AT5G01600.1		FER4 (AT2G40300): ferritin 4. Encodes FERRITIN 4, AtFER4. Ferritins are a class of 24-mer multi-meric proteins found in all kingdoms of life. Function as the main iron store in mammals. Evidence suggests that Arabidopsis ferritins are essential to protect cells against oxidative damage, but they do not constitute the major iron pool. Localize to mitochondria. Involved in gravitropism and lateral …	Dong et al., 2019
Phvul.009G205800	Chr09:31199379-31211416	G19833 v2.1	0.311925	1	0.861111
Phvul.010G001900	Chr10:445728-450062	G19833 v2.1	0.311925	1	0.861111		AT5G60540.1
g19267	ptg000005l_BAT93:37753-38798	NRR	0.311925	1	0.861111
g19465	ptg000089l_BAT93:168943-169988	NRR	0.311925	1	0.861111
g22222	ptg000091l_Jalo:100160-101205	NRR	0.311925	1	0.861111
g22240	ptg000091l_Jalo:193064-194109	NRR	0.311925	1	0.861111
g19697	ptg000104l_BAT93:226977-228022	NRR	0.311925	1	0.861111
g19822	ptg000123l_BAT93:29396-30441	NRR	0.311925	1	0.861111
g19885	ptg000137l_BAT93:285437-286482	NRR	0.311925	1	0.861111
g19911	ptg000137l_BAT93:455172-456217	NRR	0.311925	1	0.861111
g19935	ptg000137l_BAT93:633415-634460	NRR	0.311925	1	0.861111
g22675	ptg000145l_Jalo:335314-336359	NRR	0.311925	1	0.861111
g22692	ptg000150l_Jalo:13556-14601	NRR	0.311925	1	0.861111
g22820	ptg000162l_Jalo:27024-28069	NRR	0.311925	1	0.861111
g20101	ptg000183l_BAT93:105126-106171	NRR	0.311925	1	0.861111
g20322	ptg000225l_BAT93:183470-184515	NRR	0.311925	1	0.861111
g20604	ptg000296l_BAT93:101309-102354	NRR	0.311925	1	0.861111
g20770	ptg000377l_BAT93:43575-44620	NRR	0.311925	1	0.861111
g20836	ptg000423l_BAT93:18243-19288	NRR	0.311925	1	0.861111
g20840	ptg000423l_BAT93:44966-46011	NRR	0.311925	1	0.861111
g20849	ptg000426l_BAT93:28992-30049	NRR	0.311925	1	0.861111
g20866	ptg000469l_BAT93:15641-16686	NRR	0.311925	1	0.861111
g25047	ptg000496l_Jalo:43054-44098	NRR	0.311925	1	0.861111
g21307	ptg000886l_BAT93:48691-49748	NRR	0.311925	1	0.861111
g26568	ptg000888l_Jalo:12947-13992	NRR	0.311925	1	0.861111
g21314	ptg000893l_BAT93:282-1405	NRR	0.311925	1	0.861111
g27044	ptg001057l_Jalo:126411-127456	NRR	0.311925	1	0.861111
g21500	ptg001147l_BAT93:19898-20943	NRR	0.311925	1	0.861111
Phvul.001G249600	Chr01:50049225-50049722	G19833 v2.1	0.305805	0.9375	0.555556
Phvul.002G131100	Chr02:27498551-27502193	G19833 v2.1	0.305805	0.9375	0.555556
Phvul.002G042400	Chr02:4006240-4008178	G19833 v2.1	0.305805	0.9375	0.555556		AT3G22600.1, AT4G14815.1		LTPG5 (AT3G22600): Bifunctional inhibitor/lipid-transfer protein/seed storage 2S albumin superfamily protein. The Arabidopsis GPI-Anchored LTPg5 Encoded by At3g22600 Has a Role in Resistance against a Diverse Range of Pathogens.	Ali et al., 2020
Phvul.004G034932	Chr04:4051219-4051650	G19833 v2.1	0.305805	0.9375	0.555556
a3969	jcf7180003593745:1-833	NRR	0.305805	0.9375	0.555556
a5958	jcf7180003619483:1985-3841	NRR	0.305805	0.9375	0.555556
g7721	ctg1038_segment0_pilon_pilon_pilon_G12:59018-59907	NRR	0.305805	0.0625	0.444444
a8072	jcf7180003477738:1-1723	NRR	0.305805	0.0625	0.444444
Phvul.002G080500	Chr02:12526734-12527120	G19833 v2.1	0.304527	1	0.888889
Phvul.002G134600	Chr02:27904503-27906837	G19833 v2.1	0.304527	1	0.888889
Phvul.002G192200	Chr02:35597963-35598800	G19833 v2.1	0.304527	1	0.888889		AT1G06450.1, AT1G15920.2, AT1G27820.1, AT1G27890.1, AT1G61470.1, AT3G44240.1
Phvul.003G005500	Chr03:69101-72400	G19833 v2.1	0.304527	1	0.888889		AT2G45560.1
Phvul.004G015500	Chr04:1675251-1676448	G19833 v2.1	0.304527	1	0.888889
Phvul.004G099200	Chr04:30713562-30713936	G19833 v2.1	0.304527	1	0.888889		AT1G18265.1
Phvul.005G068200	Chr05:11806841-11810978	G19833 v2.1	0.304527	1	0.888889
Phvul.005G016300	Chr05:1434007-1435335	G19833 v2.1	0.304527	1	0.888889
g32529	ctg58_segment0_pilon_pilon_pilon_1367224_1372441_G12:648-1020	NRR	0.304527	1	0.888889
Phvul.005G111700	Chr05:34082772-34085867	G19833 v2.1	0.304527	1	0.888889
Phvul.005G009500	Chr05:824541-827515	G19833 v2.1	0.304527	1	0.888889		AT5G61520.1
Phvul.006G055900	Chr06:16229839-16230114	G19833 v2.1	0.304527	1	0.888889		AT2G44650.1, AT3G60210.1
Phvul.006G156300	Chr06:26144023-26144576	G19833 v2.1	0.304527	1	0.888889
Phvul.006G188500	Chr06:28879199-28881174	G19833 v2.1	0.304527	1	0.888889
Phvul.007G013500	Chr07:942925-947241	G19833 v2.1	0.304527	1	0.888889		AT4G17585.1, AT4G17970.1, AT5G46600.1, AT5G46610.1
Phvul.008G271700	Chr08:61570709-61571513	G19833 v2.1	0.304527	1	0.888889
Phvul.008G090766	Chr08:9102897-9103397	G19833 v2.1	0.304527	1	0.888889
Phvul.008G011800	Chr08:991152-992738	G19833 v2.1	0.304527	1	0.888889
Phvul.009G116700	Chr09:18008357-18009527	G19833 v2.1	0.304527	1	0.888889		AT3G12500.1
Phvul.010G141200	Chr10:42309329-42311126	G19833 v2.1	0.304527	1	0.888889		AT1G17710.1, AT1G73010.1, AT4G29530.1
Phvul.010G158500	Chr10:43760732-43762770	G19833 v2.1	0.304527	1	0.888889
Phvul.010G043900	Chr10:6685815-6689994	G19833 v2.1	0.304527	1	0.888889
Phvul.011G137300	Chr11:30473977-30474150	G19833 v2.1	0.304527	1	0.888889
Phvul.011G209900	Chr11:52760184-52761685	G19833 v2.1	0.304527	1	0.888889		AT1G31450.1, AT1G64830.1, AT2G35615.1, AT5G33340.1
g12287	ctg2092_segment0_pilon_pilon_pilon_G12:19144-22353	NRR	0.304527	0	0.111111
g16685	ctg4795_segment0_pilon_pilon_pilon_G12:3038-4597	NRR	0.304527	1	0.888889
a556	jcf7180003443407:1-1509	NRR	0.304527	1	0.888889
a337	jcf7180003447170:1-1653	NRR	0.304527	1	0.888889
a8087	jcf7180003460478:1229-1846	NRR	0.304527	1	0.888889
a6961	jcf7180003623898:1-382	NRR	0.304527	0	0.111111
g19271	ptg000005l_BAT93:64092-65137	NRR	0.304527	1	0.888889
g19263	ptg000005l_BAT93:7759-8816	NRR	0.304527	1	0.888889
g19312	ptg000057l_BAT93:214225-215270	NRR	0.304527	1	0.888889
g19284	ptg000057l_BAT93:6376-7421	NRR	0.304527	1	0.888889
g22185	ptg000090l_Jalo:25821-26866	NRR	0.304527	1	0.888889
g22189	ptg000090l_Jalo:50639-51684	NRR	0.304527	1	0.888889
g22238	ptg000091l_Jalo:183071-184116	NRR	0.304527	1	0.888889
g19506	ptg000097l_BAT93:19615-20660	NRR	0.304527	1	0.888889
g19563	ptg000099l_BAT93:306467-307512	NRR	0.304527	1	0.888889
g19702	ptg000104l_BAT93:268902-269947	NRR	0.304527	1	0.888889
g19810	ptg000118l_BAT93:259496-260541	NRR	0.304527	1	0.888889
g19815	ptg000118l_BAT93:344141-345186	NRR	0.304527	1	0.888889
g19973	ptg000144l_BAT93:125607-126652	NRR	0.304527	1	0.888889
g19977	ptg000144l_BAT93:148098-149143	NRR	0.304527	1	0.888889
g22816	ptg000162l_Jalo:1021-2066	NRR	0.304527	1	0.888889
g22836	ptg000162l_Jalo:123473-124518	NRR	0.304527	1	0.888889
g22838	ptg000162l_Jalo:135529-136574	NRR	0.304527	1	0.888889
g22828	ptg000162l_Jalo:75247-76292	NRR	0.304527	1	0.888889
g20148	ptg000186l_BAT93:53388-54433	NRR	0.304527	1	0.888889
g20152	ptg000186l_BAT93:69700-70745	NRR	0.304527	1	0.888889
g23216	ptg000198l_Jalo:83983-85040	NRR	0.304527	1	0.888889
g20320	ptg000225l_BAT93:167266-168311	NRR	0.304527	1	0.888889
g20291	ptg000225l_BAT93:3198-4409	NRR	0.304527	1	0.888889
g20334	ptg000230l_BAT93:70464-71509	NRR	0.304527	1	0.888889
g20405	ptg000245l_BAT93:35157-36202	NRR	0.304527	1	0.888889
g20640	ptg000313l_BAT93:23939-24984	NRR	0.304527	1	0.888889
g20766	ptg000377l_BAT93:25427-26472	NRR	0.304527	1	0.888889
g21152	ptg000734l_BAT93:92654-93699	NRR	0.304527	1	0.888889
g26306	ptg000817l_Jalo:17641-18686	NRR	0.304527	1	0.888889
g21437	ptg001059l_BAT93:26984-28029	NRR	0.304527	1	0.888889
Phvul.004G058400	Chr04:8094267-8098055	G19833 v2.1	0.303835	0.8125	0.25		AT5G40670.1
Phvul.004G058500	Chr04:8096324-8096794	G19833 v2.1	0.303835	0.8125	0.25
a7845	jcf7180003457774:1-271	NRR	0.303835	0.1875	0.75
a5099	jcf7180003611389:1-1402	NRR	0.303835	0.8125	0.25
g39921	ctg311_segment0_pilon_pilon_pilon_MIDAS:100017-100734	NRR	0.302189	0.25	0.861111
a2317	jcf7180003557528:1-422	NRR	0.302189	0.25	0.861111
Phvul.006G172500	Chr06:27554825-27556627	G19833 v2.1	0.302189	0.75	0.138889
Phvul.008G180900	Chr08:51083240-51087716	G19833 v2.1	0.302189	0.75	0.138889
a8152	jcf7180003461836:896-2122	NRR	0.302189	0.75	0.138889
Phvul.001G262400	Chr01:50960829-50963919	G19833 v2.1	0.30181	0.875	0.388889		AT1G27950.1
Phvul.003G037000	Chr03:3870837-3871393	G19833 v2.1	0.30181	0.875	0.388889
Phvul.004G167500	Chr04:47119785-47120948	G19833 v2.1	0.30181	0.875	0.388889
Phvul.006G049500	Chr06:15431954-15432997	G19833 v2.1	0.30181	0.875	0.388889		AT1G34490.1, AT1G34500.1, AT1G34520.1, AT3G51970.1, AT5G51420.1, AT5G55320.1, AT5G55330.1, AT5G55340.1, AT5G55350.1, AT5G55360.1, AT5G55370.1, AT5G55380.1
Phvul.006G211400	Chr06:30508307-30508624	G19833 v2.1	0.30181	0.875	0.388889
Phvul.L010443	scaffold_15:723732-724559	G19833 v2.1	0.30181	0.875	0.388889
a3761	jcf7180003591236:1-780	NRR	0.30181	0.875	0.388889
Phvul.001G145200	Chr01:38985654-38986232	G19833 v2.1	0.29743	1	0.916667		AT1G22900.1, AT1G65870.1, AT5G42500.1, AT5G42510.1
Phvul.001G069300	Chr01:9010515-9011606	G19833 v2.1	0.29743	1	0.916667
Phvul.002G108200	Chr02:23091635-23093266	G19833 v2.1	0.29743	1	0.916667
Phvul.002G120000	Chr02:25548272-25550071	G19833 v2.1	0.29743	1	0.916667		AT1G14120.1, AT1G14130.1
Phvul.002G179800	Chr02:33909039-33909688	G19833 v2.1	0.29743	1	0.916667
Phvul.002G252800	Chr02:42501489-42502366	G19833 v2.1	0.29743	1	0.916667		AT1G67785.1
Phvul.003G007300	Chr03:824374-826645	G19833 v2.1	0.29743	1	0.916667		AT1G50280.1, AT3G19850.1
g29603	ctg150_segment0_pilon_pilon_pilon_603828_611307_G12:5782-7444	NRR	0.29743	1	0.916667
Phvul.004G016000	Chr04:1735410-1741124	G19833 v2.1	0.29743	1	0.916667
Phvul.004G081594	Chr04:19436187-19439284	G19833 v2.1	0.29743	1	0.916667
Phvul.004G022200	Chr04:2544238-2547109	G19833 v2.1	0.29743	1	0.916667
Phvul.004G039000	Chr04:4571145-4573230	G19833 v2.1	0.29743	1	0.916667		AT1G13680.1
Phvul.004G167800	Chr04:47163221-47164147	G19833 v2.1	0.29743	1	0.916667
Phvul.004G042200	Chr04:4989063-4989778	G19833 v2.1	0.29743	1	0.916667		AT1G55790.1, AT1G55800.1, AT4G26485.1, AT5G25030.1, AT5G56060.1, AT5G56075.1
Phvul.004G066600	Chr04:9871111-9872861	G19833 v2.1	0.29743	1	0.916667		AT3G04290.1, AT4G28780.1, AT5G18430.1, AT5G33370.1
g32530	ctg58_segment0_pilon_pilon_pilon_1367224_1372441_G12:1083-2668	NRR	0.29743	1	0.916667
Phvul.005G009300	Chr05:815790-818686	G19833 v2.1	0.29743	1	0.916667		AT5G61520.1
Phvul.007G109000	Chr07:13874274-13875590	G19833 v2.1	0.29743	1	0.916667
Phvul.007G028600	Chr07:2247390-2248529	G19833 v2.1	0.29743	1	0.916667
Phvul.007G048700	Chr07:3986247-3989635	G19833 v2.1	0.29743	1	0.916667		AT3G45860.1, AT4G00960.1, AT4G00970.1, AT4G04490.1, AT4G05200.1, AT4G11460.1, AT4G11470.1, AT4G11480.1, AT4G11530.1, AT4G21230.1, AT4G21400.1, AT4G21410.1, AT4G23130.2, AT4G23140.2, AT4G23150.1, AT4G23160.1, AT4G23180.1, AT4G23190.1, AT4G23200.1, AT4G23220.1, AT4G23230.1, AT4G23240.1, AT4G23260.1, AT4G23270.1, AT4G23280.1, AT4G23290.2, AT4G23310.1, AT4G23320.1, AT4G38830.1
Phvul.007G007700	Chr07:554731-555300	G19833 v2.1	0.29743	1	0.916667
g40055	ptg000045l_10441950_10463030_BAT93:2491-2972	NRR	0.29743	1	0.916667
Phvul.008G077500	Chr08:7507812-7511423	G19833 v2.1	0.29743	1	0.916667
Phvul.010G087100	Chr10:33297009-33299457	G19833 v2.1	0.29743	1	0.916667		AT1G12550.1, AT2G45630.2
Phvul.010G091751	Chr10:34729085-34729855	G19833 v2.1	0.29743	1	0.916667
Phvul.010G136000	Chr10:41885155-41888441	G19833 v2.1	0.29743	1	0.916667		AT1G17520.1, AT1G72740.1
Phvul.010G140900	Chr10:42290472-42292211	G19833 v2.1	0.29743	1	0.916667		AT1G17710.1, AT1G73010.1, AT4G29530.1
Phvul.010G003500	Chr10:595961-596167	G19833 v2.1	0.29743	1	0.916667
Phvul.011G146400	Chr11:37856568-37857182	G19833 v2.1	0.29743	1	0.916667		AT1G16820.1
Phvul.011G054100	Chr11:4740937-4741389	G19833 v2.1	0.29743	1	0.916667		AT3G07490.1, AT4G12860.1
Phvul.011G189700	Chr11:50320020-50328561	G19833 v2.1	0.29743	1	0.916667		AT5G13740.1, AT5G13750.1
Phvul.011G190000	Chr11:50359003-50359188	G19833 v2.1	0.29743	1	0.916667		AT1G16820.1
Phvul.011G193500	Chr11:50689241-50694419	G19833 v2.1	0.29743	1	0.916667
Phvul.011G194200	Chr11:50755211-50757681	G19833 v2.1	0.29743	1	0.916667
Phvul.011G198800	Chr11:51381557-51385164	G19833 v2.1	0.29743	1	0.916667
Phvul.011G199000	Chr11:51416919-51417946	G19833 v2.1	0.29743	1	0.916667
Phvul.011G213700	Chr11:53332888-53336035	G19833 v2.1	0.29743	1	0.916667		AT1G28430.1, AT1G50520.1, AT1G50560.1, AT2G05180.1, AT2G14100.1, AT2G27000.1, AT2G27010.1, AT2G42250.1, AT3G20080.1, AT3G20090.1, AT3G20100.1, AT3G20110.1, AT3G20120.1, AT3G20130.1, AT3G20140.1, AT3G20935.1, AT3G20940.1, AT3G20950.1, AT3G20960.1, AT3G32047.1, AT4G15330.1, AT4G15350.1, AT4G15360.1, AT4G15380.1, AT5G06905.1, AT5G42580.1, AT5G47990.1
Phvul.011G214300	Chr11:53393982-53400051	G19833 v2.1	0.29743	1	0.916667		AT1G47600.1, AT1G51470.1, AT2G25630.1, AT2G44450.1, AT2G44460.1, AT2G44480.1, AT3G60120.1, AT3G60130.1, AT3G60140.1, AT5G24540.1, AT5G24550.1, AT5G25980.2, AT5G42260.1, AT5G44640.1
Phvul.L001687	scaffold_770:10438-11493	G19833 v2.1	0.29743	1	0.916667
g7945	ctg1356_segment0_pilon_pilon_pilon_G12:7082-8616	NRR	0.29743	0	0.0833333
g12637	ctg2961_segment0_pilon_pilon_pilon_G12:5212-7475	NRR	0.29743	0	0.0833333
g19139	ctg784_segment1_pilon_pilon_pilon_G12:18133-21174	NRR	0.29743	0	0.0833333
a4512	jcf7180003450069:511-1182	NRR	0.29743	1	0.916667
a5465	jcf7180003615673:1-955	NRR	0.29743	1	0.916667
a7082	jcf7180003624591:1-2767	NRR	0.29743	1	0.916667
a7087	jcf7180003624624:2245-2970	NRR	0.29743	0	0.0833333
g19286	ptg000057l_BAT93:27787-28832	NRR	0.29743	1	0.916667
g19290	ptg000057l_BAT93:64421-65466	NRR	0.29743	1	0.916667
g19292	ptg000057l_BAT93:77230-78275	NRR	0.29743	1	0.916667
g19420	ptg000077l_BAT93:397871-398916	NRR	0.29743	1	0.916667
g22197	ptg000090l_Jalo:100276-101321	NRR	0.29743	1	0.916667
g22181	ptg000090l_Jalo:1010-2054	NRR	0.29743	1	0.916667
g22224	ptg000091l_Jalo:110502-111547	NRR	0.29743	1	0.916667
g22210	ptg000091l_Jalo:35876-36921	NRR	0.29743	1	0.916667
g22214	ptg000091l_Jalo:57668-58713	NRR	0.29743	1	0.916667
g19512	ptg000097l_BAT93:58144-59189	NRR	0.29743	1	0.916667
g19504	ptg000097l_BAT93:9515-10560	NRR	0.29743	1	0.916667
g19695	ptg000104l_BAT93:218300-219345	NRR	0.29743	1	0.916667
g19717	ptg000104l_BAT93:379154-380199	NRR	0.29743	1	0.916667
g19743	ptg000113l_BAT93:11180-12237	NRR	0.29743	1	0.916667
g19887	ptg000137l_BAT93:297877-298922	NRR	0.29743	1	0.916667
g19909	ptg000137l_BAT93:442732-443777	NRR	0.29743	1	0.916667
g19923	ptg000137l_BAT93:537800-538845	NRR	0.29743	1	0.916667
g19931	ptg000137l_BAT93:609764-610809	NRR	0.29743	1	0.916667
g19979	ptg000144l_BAT93:160054-161099	NRR	0.29743	1	0.916667
g22704	ptg000150l_Jalo:118052-119097	NRR	0.29743	1	0.916667
g22706	ptg000150l_Jalo:132556-133601	NRR	0.29743	1	0.916667
g22834	ptg000162l_Jalo:111416-112461	NRR	0.29743	1	0.916667
g22824	ptg000162l_Jalo:51136-52181	NRR	0.29743	1	0.916667
g22826	ptg000162l_Jalo:63191-64236	NRR	0.29743	1	0.916667
g20154	ptg000186l_BAT93:77856-78901	NRR	0.29743	1	0.916667
g20189	ptg000194l_BAT93:96365-97410	NRR	0.29743	1	0.916667
g20456	ptg000270l_BAT93:47454-48499	NRR	0.29743	1	0.916667
g20634	ptg000310l_BAT93:28626-29671	NRR	0.29743	1	0.916667
g20774	ptg000377l_BAT93:73876-74921	NRR	0.29743	1	0.916667
g20779	ptg000381l_BAT93:3694-4744	NRR	0.29743	1	0.916667
g20851	ptg000426l_BAT93:40208-41253	NRR	0.29743	1	0.916667
g20892	ptg000496l_BAT93:63364-64409	NRR	0.29743	1	0.916667
g21047	ptg000691l_BAT93:23730-24495	NRR	0.29743	0	0.0833333
g21051	ptg000694l_BAT93:15756-16812	NRR	0.29743	1	0.916667
g21049	ptg000694l_BAT93:7599-8656	NRR	0.29743	1	0.916667
g21154	ptg000734l_BAT93:103860-104905	NRR	0.29743	1	0.916667
g21147	ptg000734l_BAT93:59042-60087	NRR	0.29743	1	0.916667
g21149	ptg000734l_BAT93:70246-71644	NRR	0.29743	1	0.916667
g21265	ptg000868l_BAT93:24807-25852	NRR	0.29743	1	0.916667
g21306	ptg000886l_BAT93:20234-21917	NRR	0.29743	1	0.916667
g21318	ptg000896l_BAT93:11361-13044	NRR	0.29743	1	0.916667
