# Supplementary material for: Adaptive gene loss in the common bean pan-genome during range expansion and domestication
Source: Nat Commun. 2024 Aug 7;15:6698. doi: 10.1038/s41467-024-51032-2 (PMC11303546; doi:10.1038/s41467-024-51032-2)
Supplement: Supplementary file 17 — Supplementary Data 14 [file 41467_2024_51032_MOESM17_ESM.xlsx]

## Sheet: Sheet1
PAVs	Position	Reference (G19833 v2.1) or Non-reference regions (NRRs)	Fst	Freq (1) W	Freq (1) D	Putatively involved in symbiotic interactions	A. thaliana orthologous	Note	Gene Function Investigation	References
a7829	jcf7180003457301:236-1678	NRR	0.866683	0.9375	0
a8879	jcf7180003494501:1-1229	NRR	0.866683	0.9375	0
a5018	jcf7180003610058:1-921	NRR	0.814386	0	0.9
Phvul.002G000200	Chr02:11575-15844	G19833 v2.1	0.741699	0.125	1		AT5G60900.1
Phvul.003G014000	Chr03:1416726-1420657	G19833 v2.1	0.741699	0.125	1
g29465	ctg75_segment0_pilon_pilon_pilon_511554_514876_MIDAS:1-1983	NRR	0.720106	1	0.166667
Phvul.011G114700	Chr11:24237972-24238403	G19833 v2.1	0.720106	1	0.166667		AT1G04645.1, AT1G26796.1, AT1G26797.1, AT1G26798.1, AT3G16960.1, AT3G16970.1, AT3G17080.1, AT3G55252.1, AT3G55254.1, AT4G16195.1, AT4G24973.1, AT4G24974.1, AT4G24975.1, AT5G06020.1, AT5G06030.1, AT5G06040.1, AT5G12060.1, AT5G12070.1		Plant self-incompatibility protein S1 family protein
a6592	jcf7180003622091:61-696	NRR	0.688071	0.9375	0.1
a7563	jcf7180003453234:1-1258	NRR	0.677828	0.875	0.0333333
g35934	ptg000015l_5870586_5874702_BAT93:2801-4117	NRR	0.642222	1	0.233333
Phvul.011G117400	Chr11:17257263-17259832	G19833 v2.1	0.642222	1	0.233333		AT1G03670.1, AT4G03440.1, AT4G03450.1, AT4G03470.1, AT4G03480.1, AT4G03505.1, AT4G05040.1, AT4G14390.1, AT4G14400.1		ACD6 (AT4G14400): ankyrin repeat family protein. Encodes a novel protein with putative ankyrin and transmembrane regions. It is a member of one of the largest uncharacterized gene families in higher plants. The gene is involved in resistance to Pseudomonas syringae. ACD6, a novel ankyrin protein, is a regulator and an effector of salicylic acid signaling in the Arabidopsis defense response.	Lu et al., 2003 Todesco et al., 2014
a8709	jcf7180003492573:661-957	NRR	0.62429	0.8125	0
a5314	jcf7180003614090:851-2032	NRR	0.621771	0.875	0.0666667
a7148	jcf7180003624880:1171-1579	NRR	0.621771	0.875	0.0666667
a135	jcf7180003498707:1-601	NRR	0.608148	1	0.266667
a1054	jcf7180003524473:1-1266	NRR	0.608148	1	0.266667
Phvul.003G003800	Chr03:235361-239720	G19833 v2.1	0.598199	0.9375	0.166667		AT5G23260.2		TT16 (AT5G23260): K-box region and MADS-box transcription factor family protein. Encodes a MADS box protein. Regulates proanthocyanidin biosynthesis in the inner-most cell layer of the seed coat. Also controls cell shape of the inner-most cell layer of the seed coat. Also shown to be necessary for determining the identity of the endothelial layer within the ovule. Paralogous to GOA. Plays a mater…	Nesi et al., 2002
Phvul.004G151550	Chr04:45388554-45389600	G19833 v2.1	0.5768	1	0.3		AT1G18250.2, AT1G73620.1
g39757	ptg000025l_9046078_9064367_BAT93:13348-14133	NRR	0.5768	1	0.3
g32355	ctg2_segment0_pilon_pilon_pilon_6706200_6708926_G12:1477-2650	NRR	0.572132	0.875	0.1
Phvul.008G179700	Chr08:50756915-50757123	G19833 v2.1	0.572132	0.125	0.9
a6207	jcf7180003619999:1758-2219	NRR	0.564128	0.8125	0.0333333
Phvul.010G106700	Chr10:37821776-37829326	G19833 v2.1	0.564128	0.1875	0.966667
a7197	jcf7180003625067:1463-1714	NRR	0.527824	0.125	0.866667
a644	jcf7180003523743:1487-1744	NRR	0.52107	0	0.633333
Phvul.003G004100	Chr03:193465-195598	G19833 v2.1	0.52107	1	0.366667		AT5G08290.1
Phvul.009G030500	Chr09:6970779-6974235	G19833 v2.1	0.52107	1	0.366667		AT1G34580.1, AT3G05960.1		STP6 ( AT3G05960): sugar transporter 6. Encodes a hexose sugar transporter that is expressed in pollen. STP6 may play a role in providing sugars during late pollen maturation or pollen tube germination.	Scholz-Starke et al., 2003
Phvul.004G158000	Chr04:46239426-46240567	G19833 v2.1	0.511805	0.8125	0.0666667
Phvul.005G066300	Chr05:11142242-11143045	G19833 v2.1	0.511805	0.8125	0.0666667
g12380	ctg2364_segment0_pilon_pilon_pilon_G12:9292-9691	NRR	0.511805	0.1875	0.933333
g26146	ptg000777l_Jalo:20944-21300	NRR	0.511805	0.1875	0.933333
Phvul.004G016600	Chr04:1815378-1820596	G19833 v2.1	0.49619	1	0.4
Phvul.008G136400	Chr08:43737917-43740972	G19833 v2.1	0.49619	1	0.4		AT4G31700.1, AT5G10360.1		RPS6A (AT4G31700) and RPS6B (AT5G10360): ribosomal proteins S6. Encode a putative ribosomal protein S6 (rps6a). RPS6A and RPS6B are fully redundant and essential during gametogenesis. RPS6, a target of rapamycin, is involved in the regulation of rRNA genes by possible epigenetic changes in Arabidopsis.	Creff et al., 2010 Kim et al., 2014
g19700	ptg000104l_BAT93:245695-257765	NRR	0.49619	1	0.4
a5296	jcf7180003613945:1-405	NRR	0.49619	0	0.6
g39870	ptg000032l_5791413_5882787_BAT93:54734-56228	NRR	0.487986	0.875	0.166667
Phvul.005G026500	Chr05:2433097-2434227	G19833 v2.1	0.487986	0.125	0.833333
a5747	jcf7180003618259:1-405	NRR	0.487986	0.125	0.833333
a7477	jcf7180003627227:1-2737	NRR	0.487986	0.125	0.833333
g21440	ptg001073l_BAT93:20233-20496	NRR	0.487986	0.125	0.833333
a6955	jcf7180003623860:680-1295	NRR	0.473027	1	0.433333
g19431	ptg000077l_BAT93:457010-458246	NRR	0.473027	1	0.433333
a643	jcf7180003523743:1-706	NRR	0.473027	0	0.566667
Phvul.008G281600	Chr08:62245746-62251167	G19833 v2.1	0.461795	0.9375	0.3		AT3G13226.1
a5368	jcf7180003614658:1-802	NRR	0.461795	0.9375	0.3
a7014	jcf7180003624195:810-2671	NRR	0.458121	0.75	0.0333333
Phvul.003G046001	Chr03:5595717-5597183	G19833 v2.1	0.458121	0.25	0.966667		AT1G40087.1, AT3G30200.1
Phvul.010G106400	Chr10:37756923-37758337	G19833 v2.1	0.458121	0.25	0.966667
a6357	jcf7180003620820:516-1025	NRR	0.451925	0.875	0.2
Phvul.002G319104	Chr02:48527886-48529229	G19833 v2.1	0.451407	1	0.466667		AT1G14870.1, AT1G14880.1, AT1G49030.1, AT1G68610.1, AT3G18460.1, AT3G18470.1, AT5G35525.1		PCR2 (AT1G14870): PLANT CADMIUM RESISTANCE 2. PCR2 encodes a membrane protein involved in zinc transport and detoxification. PCR11 (AT1G68610): PLANT CADMIUM RESISTANCE 11. Target promoter of the male germline-specific transcription factor DUO1. The male germline in flowering plants arises through asymmetric division of a haploid microspore. The resulting germ cell undergoes mitotic division and …	Song et al., 2010 Borg et al., 2011
Phvul.002G325500	Chr02:49039240-49039764	G19833 v2.1	0.451407	1	0.466667		AT5G42655.1	Disease resistance-responsive (dirigent-like protein) family protein
Phvul.003G136200	Chr03:33381107-33385772	G19833 v2.1	0.451407	1	0.466667		AT1G29840.1, AT2G19550.1, AT3G47560.2, AT3G47590.1, AT5G11910.1
Phvul.005G063900	Chr05:9738627-9748559	G19833 v2.1	0.451407	1	0.466667		AT3G14610.1, AT3G14620.1, AT3G14630.1, AT3G14640.1, AT3G14650.1, AT3G14660.1, AT3G14680.1, AT3G14690.1
Phvul.011G054100	Chr11:4740937-4741389	G19833 v2.1	0.451407	1	0.466667		AT3G07490.1, AT4G12860.1		AGD11 also known as CML3 (AT3G07490): A member of ARF GAP domain (AGD), A thaliana has 15 members, grouped into four classes. The Arabidopsis calmodulin-like proteins AtCML3 is targeted to peroxisomes. Calmodulin-like protein AtCML3 mediates dimerization of peroxisomal processing protease AtDEG15 and contributes to normal peroxisome metabolism	Chigri et al., 2012 Dolze et al., 2013
Phvul.009G071600	Chr09:12360714-12361265	G19833 v2.1	0.451407	0	0.533333
a2491	jcf7180003573356:1425-2257	NRR	0.434089	0.0625	0.666667
a458	jcf7180003508259:1390-2495	NRR	0.434089	0.9375	0.333333
g21173	ptg000772l_BAT93:35644-45662	NRR	0.434089	0.9375	0.333333
a5619	jcf7180003617479:32-1268	NRR	0.431183	1	0.5
a2287	jcf7180003555146:1-198	NRR	0.431183	0	0.5
g35698	ctg87_segment0_pilon_pilon_pilon_282734_310844_G12:8151-10099	NRR	0.412222	1	0.533333
Phvul.L001690	scaffold_84:14329-14580	G19833 v2.1	0.412222	1	0.533333
a6305	jcf7180003620539:714-1114	NRR	0.410254	0.75	0.0666667
Phvul.002G096300	Chr02:18129243-18130139	G19833 v2.1	0.410254	0.25	0.933333
Phvul.010G123800	Chr10:40475957-40476547	G19833 v2.1	0.409598	0.3125	1
Phvul.009G192501	Chr09:29310485-29312465	G19833 v2.1	0.409598	0.6875	0
a1522	jcf7180003527016:1-1144	NRR	0.409598	0.6875	0
a2644	jcf7180003579288:1085-1835	NRR	0.409598	0.6875	0
a4784	jcf7180003606891:522-932	NRR	0.409598	0.6875	0
a4872	jcf7180003608191:1-1137	NRR	0.409598	0.6875	0
a5223	jcf7180003613079:866-1392	NRR	0.409598	0.6875	0
a6946	jcf7180003623822:300-700	NRR	0.409598	0.6875	0
a8575	jcf7180003441231:438-1022	NRR	0.408301	0.9375	0.366667
a5655	jcf7180003617749:1-408	NRR	0.408301	0.0625	0.633333
Phvul.004G150200	Chr04:45215407-45218238	G19833 v2.1	0.394411	1	0.566667		AT3G17940.1
Phvul.010G035400	Chr10:5217893-5219458	G19833 v2.1	0.394411	1	0.566667
a3716	jcf7180003590769:695-1345	NRR	0.388984	0.875	0.266667
a5049	jcf7180003610712:1-4218	NRR	0.388643	0.1875	0.833333
Phvul.004G153042	Chr04:45586421-45586850	G19833 v2.1	0.388643	0.8125	0.166667
Phvul.005G137500	Chr05:37968869-37973161	G19833 v2.1	0.388643	0.8125	0.166667		AT3G45600.1, AT5G60220.1
g43264	ptg000050l_2390193_2439431_BAT93:39475-40502	NRR	0.388643	0.8125	0.166667
Phvul.004G081694	Chr04:19558019-19560811	G19833 v2.1	0.384187	0.9375	0.4
Phvul.011G145300	Chr11:37537019-37537869	G19833 v2.1	0.384187	0.9375	0.4		AT2G07732.1, ATCG00490.1, ATMG00280.1
Phvul.006G092700	Chr06:20421328-20423088	G19833 v2.1	0.377647	1	0.6
Phvul.011G182900	Chr11:49642358-49644542	G19833 v2.1	0.377647	1	0.6		AT1G70870.1
a6145	jcf7180003452167:1-1094	NRR	0.377647	1	0.6
g19607	ptg000100l_BAT93:321151-322196	NRR	0.377647	1	0.6
a414	jcf7180003505512:1-768	NRR	0.377647	0	0.4
a5048	jcf7180003610699:1-1099	NRR	0.377647	0	0.4
Phvul.008G077300	Chr08:7484607-7489208	G19833 v2.1	0.368613	0.25	0.9
Phvul.008G077400	Chr08:7487011-7487298	G19833 v2.1	0.368613	0.25	0.9		AT1G15250.1, AT1G52300.1, AT3G16080.1
g12439	ctg2529_segment0_pilon_pilon_pilon_G12:417-2170	NRR	0.368613	0.25	0.9
a4512	jcf7180003450069:511-1182	NRR	0.368613	0.25	0.9
Phvul.002G325800	Chr02:49062024-49064981	G19833 v2.1	0.361841	1	0.633333		AT3G18215.1
Phvul.003G046200	Chr03:5614240-5615474	G19833 v2.1	0.361841	1	0.633333
Phvul.003G048000	Chr03:5929204-5931744	G19833 v2.1	0.361841	1	0.633333		AT1G49770.1		RGE1 also known as ZOU (AT1G49770): basic helix-loop-helix (bHLH) DNA-binding superfamily protein. Encodes a member of the basic helix loop helix family of transcription factors. Loss of RGE1 function causes shriveled seeds that contain small embryos. The cuticle in the embryos does not develop normally, possible due to the adeherence of the endosperm to the developing embryo. RGE1 is expressed i…	Yang et al., 2008 Kondou et al., 2008 MacGregor et al., 2019
Phvul.004G049600	Chr04:6053490-6060489	G19833 v2.1	0.361841	1	0.633333		AT1G14120.1, AT1G14130.1
Phvul.006G091900	Chr06:20369564-20371924	G19833 v2.1	0.361841	1	0.633333		AT3G05345.1
Phvul.007G273000	Chr07:39412885-39413760	G19833 v2.1	0.361841	1	0.633333		AT3G23240.1		ERF1 (AT3G23240): ethylene response factor 1. Encodes a member of the ERF (ethylene response factor) subfamily B-3 of ERF/AP2 transcription factor family (ERF1). The protein contains one AP2 domain. There are 18 members in this subfamily including ATERF-1, ATERF-2, AND ATERF-5. EREBP like protein that binds GCC box of ethylene regulated promoters such as basic chitinases. Constitutive expression …	Lorenzo et al., 2003 Cheng et al., 2013
Phvul.007G273100	Chr07:39420534-39425407	G19833 v2.1	0.361841	1	0.633333		AT1G64040.1, AT2G29400.1, AT2G39840.1, AT3G46820.1, AT4G11240.1, AT5G43380.1, AT5G59160.1		TOPP4 (AT2G39840): type one serine/threonine protein phosphatase 4. Encodes the catalytic subunit of a Type 1 phosphoprotein Ser/Thr phosphatase, expressed in roots, shoots and flowers. TOPP4 Regulates the Stability of PHYTOCHROME INTERACTING FACTOR5 during Photomorphogenesis in Arabidopsis. TYPE-ONE PROTEIN PHOSPHATASE4 regulates pavement cell interdigitation by modulating PIN-FORMED1 polarity a…
Phvul.007G273400	Chr07:39450003-39452250	G19833 v2.1	0.361841	1	0.633333		AT2G31180.1, AT3G23250.1		MYB14 (AT2G31180): myb domain protein 14. Member of the R2R3 factor gene family. AtMYB14 Regulates Cold Tolerance in Arabidopsis. MYB15 (AT3G23250): myb domain protein 15. Member of the R2R3 factor gene family. SG2-Type R2R3-MYB Transcription Factor MYB15 Controls Defense-Induced Lignification and Basal Immunity in Arabidopsis.	Chen et al., 2013 Chezem et al., 2017
Phvul.007G273500	Chr07:39453823-39457380	G19833 v2.1	0.361841	1	0.633333		AT1G04410.1, AT5G43330.1, AT5G56720.1
Phvul.008G058700	Chr08:5245904-5248947	G19833 v2.1	0.361841	1	0.633333		AT3G45860.1, AT4G00960.1, AT4G00970.1, AT4G04490.1, AT4G05200.1, AT4G11460.1, AT4G11470.1, AT4G11480.1, AT4G11530.1, AT4G21230.1, AT4G21400.1, AT4G21410.1, AT4G23130.2, AT4G23140.2, AT4G23150.1, AT4G23160.1, AT4G23180.1, AT4G23190.1, AT4G23200.1, AT4G23220.1, AT4G23230.1, AT4G23240.1, AT4G23260.1, AT4G23270.1, AT4G23280.1, AT4G23290.2, AT4G23310.1, AT4G23320.1, AT4G38830.1		CRK4 (AT3G45860): cysteine-rich RLK (RECEPTOR-like protein kinase) 4. Encodes a cysteine-rich receptor-like protein kinase. Involved in programmed cell death and defense response to pathogen.	Du et al., 2000
Phvul.011G020200	Chr11:1580719-1583582	G19833 v2.1	0.361841	1	0.633333
Phvul.011G020300	Chr11:1584050-1586928	G19833 v2.1	0.361841	1	0.633333		AT3G03070.1
a6801	jcf7180003475142:1-1061	NRR	0.361841	1	0.633333
g22208	ptg000091l_Jalo:24091-25136	NRR	0.361841	1	0.633333
g22667	ptg000145l_Jalo:292088-293133	NRR	0.361841	1	0.633333
g20950	ptg000539l_BAT93:28517-38886	NRR	0.361841	1	0.633333
Phvul.002G323708	Chr02:48873058-48884543	G19833 v2.1	0.361841	0	0.366667
g16398	ctg3379_segment0_pilon_pilon_pilon_G12:2706-3765	NRR	0.361841	0	0.366667
a5835	jcf7180003618753:768-1535	NRR	0.361841	0	0.366667
Phvul.007G046000	Chr07:3682311-3684451	G19833 v2.1	0.361528	0.9375	0.433333		AT1G04640.1
a7814	jcf7180003456595:68-1545	NRR	0.361528	0.9375	0.433333
a628	jcf7180003522120:1030-1362	NRR	0.361528	0.9375	0.433333
a5446	jcf7180003615384:1-1377	NRR	0.361528	0.9375	0.433333
a6936	jcf7180003623747:1863-2705	NRR	0.361528	0.9375	0.433333
Phvul.005G164300	Chr05:39196766-39201557	G19833 v2.1	0.361528	0.0625	0.566667		AT1G05700.1, AT1G07560.1, AT1G49100.1, AT1G51790.1, AT1G51800.1, AT1G51805.1, AT1G51810.1, AT1G51820.1, AT1G51830.1, AT1G51850.1, AT1G51860.1, AT1G51870.1, AT1G51880.1, AT1G51890.1, AT1G51910.1, AT2G04300.1, AT2G14440.1, AT2G14510.1, AT2G19190.1, AT2G19210.1, AT2G19230.1, AT2G28960.1, AT2G28970.1, AT2G28990.1, AT2G29000.1, AT3G21340.1, AT3G46330.1, AT3G46340.1, AT3G46350.1, AT3G46400.1, AT3G46420…
Phvul.008G275900	Chr08:61911753-61912667	G19833 v2.1	0.361528	0.0625	0.566667
Phvul.004G164400	Chr04:46864495-46865475	G19833 v2.1	0.36125	0.875	0.3
g27077	ctg148_segment0_pilon_pilon_pilon_367198_369654_MIDAS:1-1401	NRR	0.36125	0.875	0.3
g32434	ctg3_segment0_pilon_pilon_pilon_502820_508670_G12:2423-5587	NRR	0.359324	0.6875	0.0333333
Phvul.010G106600	Chr10:37820506-37821774	G19833 v2.1	0.359324	0.3125	0.966667		AT2G46240.1		BAG6 (AT2G46240): BCL-2-associated athanogene 6. A member of Arabidopsis BAG (Bcl-2-associated athanogene) proteins, plant homologs of mammalian regulators of apoptosis. Expression of BAG6 in leaves was strongly induced by heat stress. Knockout mutants exhibited enhanced susceptibility to fungal pathogen Botrytis cinerea. Plant BAG proteins are multi-functional and remarkably similar to their ani…	Li et al., 2016 Fu et al., 2019
Phvul.010G106800	Chr10:37844195-37844635	G19833 v2.1	0.359324	0.3125	0.966667
Phvul.001G057300	Chr01:6507319-6510460	G19833 v2.1	0.355829	0.8125	0.2		AT4G31130.1
a7946	jcf7180003458179:1-1475	NRR	0.355829	0.8125	0.2
Phvul.004G129800	Chr04:42606003-42606827	G19833 v2.1	0.346914	1	0.666667
Phvul.004G051300	Chr04:6662961-6664905	G19833 v2.1	0.346914	1	0.666667
Phvul.004G051400	Chr04:6721021-6723032	G19833 v2.1	0.346914	1	0.666667
Phvul.007G200100	Chr07:32313898-32314546	G19833 v2.1	0.346914	1	0.666667		AT3G05725.1
Phvul.007G275100	Chr07:39569618-39573031	G19833 v2.1	0.346914	1	0.666667		AT3G22425.2, AT4G14910.2
Phvul.011G119401	Chr11:16323737-16325514	G19833 v2.1	0.346914	1	0.666667
a6742	jcf7180003623036:1-1451	NRR	0.346914	1	0.666667
g19935	ptg000137l_BAT93:633415-634460	NRR	0.346914	1	0.666667
g21587	ptg001232l_BAT93:11693-13376	NRR	0.346914	1	0.666667
a7377	jcf7180003626479:1651-3946	NRR	0.346914	0	0.333333
g27089	ctg161_segment0_pilon_pilon_pilon_218841_250581_MIDAS:22217-22801	NRR	0.340129	0.9375	0.466667
Phvul.002G234308	Chr02:49303958-49304907	G19833 v2.1	0.340129	0.0625	0.533333
g32529	ctg58_segment0_pilon_pilon_pilon_1367224_1372441_G12:648-1020	NRR	0.33555	0.875	0.333333
Phvul.008G151900	Chr08:25510709-25512322	G19833 v2.1	0.33555	0.875	0.333333		AT1G10400.1, AT2G16890.2, AT5G14860.1
g20781	ptg000381l_BAT93:13813-25486	NRR	0.33555	0.875	0.333333
g12381	ctg2364_segment0_pilon_pilon_pilon_G12:9745-10318	NRR	0.33555	0.125	0.666667
Phvul.001G052350	Chr01:5746581-5747402	G19833 v2.1	0.332793	1	0.7
Phvul.003G030300	Chr03:3028146-3029707	G19833 v2.1	0.332793	1	0.7		AT2G47420.1		DIM1A (AT2G47420): Ribosomal RNA adenine dimethylase family protein. Encodes a putative rRNA dimethyltransferase. Nuclear ribosome biogenesis mediated by the DIM1A rRNA dimethylase is required for organized root growth and epidermal patterning in Arabidopsis.
Phvul.007G272800	Chr07:39389690-39390341	G19833 v2.1	0.332793	1	0.7		AT1G04370.1, AT3G23220.1, AT5G43410.1		ERF14 (AT1G04370): Ethylene-responsive element binding factor 14. Encodes a member of the ERF (ethylene response factor) subfamily B-3 of ERF/AP2 transcription factor family. The protein contains one AP2 domain. There are 18 members in this subfamily including ATERF-1, ATERF-2, AND ATERF-5. AtERF14, a member of the ERF family of transcription factors, plays a nonredundant role in plant defense. E…	Oñate-Sánchez et al., 2007 Zhang et al., 2011
Phvul.007G274100	Chr07:39497475-39500080	G19833 v2.1	0.332793	1	0.7		AT1G07090.1, AT1G16910.1, AT2G31160.1, AT3G04510.1, AT3G23290.2, AT5G28490.1, AT5G58500.1		LSH6 (AT1G07090), LSH8 (AT1G16910), LSH3 (AT2G31160), LSH2 (AT3G04510), LSH4 (AT3G23290), LSH1 (AT5G28490), LSH5 (AT5G58500): LIGHT-DEPENDENT SHORT HYPOCOTYLS-like protein (DUF640). LSH1 encodes a nuclear protein that mediates light regulation of seedling development in a phytochrome-dependent manner. Overexpression of LSH1, a member of an uncharacterised gene family, causes enhanced light regula…	Zhao et al., 2004
Phvul.008G028500	Chr08:2292695-2293819	G19833 v2.1	0.332793	1	0.7
Phvul.008G154900	Chr08:41667935-41670140	G19833 v2.1	0.332793	1	0.7
Phvul.011G176700	Chr11:48752664-48756881	G19833 v2.1	0.332793	1	0.7
a5903	jcf7180003619149:773-1662	NRR	0.332793	1	0.7
g22224	ptg000091l_Jalo:110502-111547	NRR	0.332793	1	0.7
g19506	ptg000097l_BAT93:19615-20660	NRR	0.332793	1	0.7
g19693	ptg000104l_BAT93:192362-206089	NRR	0.332793	1	0.7
g22673	ptg000145l_Jalo:324418-325463	NRR	0.332793	1	0.7
g20101	ptg000183l_BAT93:105126-106171	NRR	0.332793	1	0.7
g20268	ptg000216l_BAT93:71011-72056	NRR	0.332793	1	0.7
a4382	jcf7180003603756:1-124	NRR	0.332793	0	0.3
a6919	jcf7180003623679:1-199	NRR	0.332793	0	0.3
a7225	jcf7180003625158:1-347	NRR	0.332793	0	0.3
a7241	jcf7180003625243:1-115	NRR	0.332793	0	0.3
g21477	ptg001104l_BAT93:1-471	NRR	0.332793	0	0.3
Phvul.007G216800	Chr07:33909001-33909595	G19833 v2.1	0.332015	0.75	0.133333
a3802	jcf7180003591719:1-324	NRR	0.332015	0.75	0.133333
g23898	ptg000305l_Jalo:90432-96412	NRR	0.326069	0.1875	0.766667
g43278	ptg000050l_76316_85468_BAT93:2746-4464	NRR	0.326069	0.8125	0.233333
g32307	ctg25_segment0_pilon_pilon_pilon_1510859_1591533_G12:26168-30571	NRR	0.326069	0.8125	0.233333
g21317	ptg000893l_BAT93:35860-38198	NRR	0.319808	0.9375	0.5
a7198	jcf7180003625067:2541-2951	NRR	0.319808	0.0625	0.5
Phvul.008G276500	Chr08:61941781-61942569	G19833 v2.1	0.319415	0	0.266667
Phvul.008G276600	Chr08:61943471-61943797	G19833 v2.1	0.319415	0	0.266667		AT1G45616.1
a6545	jcf7180003621883:1-162	NRR	0.319415	0	0.266667
a7298	jcf7180003625465:1-1372	NRR	0.319415	0	0.266667
Phvul.002G020000	Chr02:2153114-2153616	G19833 v2.1	0.319415	1	0.733333		AT2G23440.1
Phvul.004G076100	Chr04:13101330-13114661	G19833 v2.1	0.319415	1	0.733333
Phvul.004G111800	Chr04:38846274-38846696	G19833 v2.1	0.319415	1	0.733333
Phvul.004G151500	Chr04:45354031-45356903	G19833 v2.1	0.319415	1	0.733333		AT1G18200.1, AT1G73640.1
Phvul.005G093300	Chr05:28985153-28986770	G19833 v2.1	0.319415	1	0.733333		AT1G50580.1, AT1G64910.1, AT1G64920.1, AT2G22930.1, AT3G29630.1, AT4G09500.2, AT4G27560.1, AT4G27570.1, AT5G53990.1, AT5G54010.1, AT5G54060.1
Phvul.005G165400	Chr05:39277925-39278068	G19833 v2.1	0.319415	1	0.733333
Phvul.005G007900	Chr05:670006-675996	G19833 v2.1	0.319415	1	0.733333		AT1G12260.1		NAC007 (AT1G12260): Encodes a NAC-domain transcription factor that is expressed in developing xylem. Over expression of this protein causes ectopic secondary cell wall growth. Complements some of the cell wall defects seen in SND1/NST1 double mutants.	Zhong et al., 2006
Phvul.005G008200	Chr05:711852-717390	G19833 v2.1	0.319415	1	0.733333
Phvul.005G010500	Chr05:913192-918742	G19833 v2.1	0.319415	1	0.733333		AT5G04620.2		BIOF (AT5G04620), biotin F: the cDNA encoding 7-keto-8-aminopelargonic acid (KAPA) synthase, the first committed enzyme of the biotin synthesis pathway has been cloned and its molecular function confirmed). The subcellular localization of the enzyme (cytosol) proves that the biotin biosynthesis in plants takes place in different compartments. Biotin deficiency causes spontaneous cell death and ac…	Pinon et al., 2005 Li et al., 2012
Phvul.005G011400	Chr05:987417-989475	G19833 v2.1	0.319415	1	0.733333		AT2G42740.1, AT3G58700.1, AT4G18730.1, AT5G45775.2		RPL16A (AT2G42740): ribosomal protein large subunit 16A. Encodes a cytosolic ribosomal protein L16, which is a constituent of 60S large ribosomal complex. Gene is expressed in root stele and anthers and expression is induced by auxin treatment. RPL16B (AT4G18730): ribosomal protein L16B. Encodes a cytosolic ribosomal protein L16, which is a constituent of 60S large ribosomal complex. Gene is expr…	Williams et al., 1995
Phvul.006G092611	Chr06:20417197-20419258	G19833 v2.1	0.319415	1	0.733333
Phvul.007G097700	Chr07:10617904-10618341	G19833 v2.1	0.319415	1	0.733333		AT1G18760.1, AT1G18770.1, AT1G18780.1, AT1G21960.1, AT2G29840.1, AT3G13228.1, AT4G05350.1, AT4G12140.1, AT4G12150.1, AT4G12190.1, AT4G12210.1, AT5G53910.1
Phvul.007G272300	Chr07:39360441-39361457	G19833 v2.1	0.319415	1	0.733333		AT4G14430.1, AT4G14440.1		IBR10 (AT4G14430): indole-3-butyric acid response 10. Encodes a peroxisomal delta3, delta2-enoyl CoA isomerase, involved in unsaturated fatty acid degradation. This enzyme might also be involved in the conversion of indole-3-butyric acid to indole-3-acetic acid via a beta-oxidation-like pathway. Conversion of endogenous indole-3-butyric acid to indole-3-acetic acid drives cell expansion in Arabid…	Strader et al., 2010
Phvul.007G272500	Chr07:39370055-39372838	G19833 v2.1	0.319415	1	0.733333		AT3G23200.1		AT3G23200 also known as CASP-like protein 5B3; CASPL5B3 CASPARIAN STRIP MEMBRANE DOMAIN PROTEINS (CASPs) are four-membrane-span proteins that mediate the deposition of Casparian strips in the endodermis by recruiting the lignin polymerization machinery.	Roppolo et al., 2014
Phvul.008G290200	Chr08:62813504-62814895	G19833 v2.1	0.319415	1	0.733333		AT3G21750.1, AT3G21760.1, AT3G21780.1, AT3G21790.1, AT3G21800.1, AT4G15260.1, AT4G15280.1
Phvul.008G089200	Chr08:8889944-8891834	G19833 v2.1	0.319415	1	0.733333
Phvul.010G056700	Chr10:8895054-8895939	G19833 v2.1	0.319415	1	0.733333
g19351	ptg000075l_BAT93:83806-84851	NRR	0.319415	1	0.733333
g22230	ptg000091l_Jalo:140527-141572	NRR	0.319415	1	0.733333
g19574	ptg000100l_BAT93:7136-33356	NRR	0.319415	1	0.733333
g19768	ptg000117l_BAT93:10737-11782	NRR	0.319415	1	0.733333
g19909	ptg000137l_BAT93:442732-443777	NRR	0.319415	1	0.733333
g22974	ptg000174l_Jalo:189386-190431	NRR	0.319415	1	0.733333
g21149	ptg000734l_BAT93:70246-71644	NRR	0.319415	1	0.733333
g21174	ptg000772l_BAT93:45789-46834	NRR	0.319415	1	0.733333
g21265	ptg000868l_BAT93:24807-25852	NRR	0.319415	1	0.733333
g21261	ptg000868l_BAT93:2651-3696	NRR	0.319415	1	0.733333
g21500	ptg001147l_BAT93:19898-20943	NRR	0.319415	1	0.733333
a7425	jcf7180003626685:815-2236	NRR	0.3167	0.6875	0.0666667
g35962	ctg2051_segment0_pilon_pilon_pilon_MIDAS:19957-25066	NRR	0.3167	0.3125	0.933333
a6016	jcf7180003619785:1-1307	NRR	0.3167	0.6875	0.0666667
Phvul.008G280300	Chr08:62154259-62159534	G19833 v2.1	0.3116	0.125	0.633333		AT4G37000.1		ACD2 (AT4G37000): accelerated cell death 2. Mutants have spontaneous spreading cell death lesions and constitutive activation of defenses in the absence of pathogen infection. Its product was shown to display red chlorophyll catabolite reductase (RCCR), which catalyzes one step in the breakdown of the porphyrin component of chlorophyll. The enzyme was further assessed to be a Type-1 (pFCC-1-produ…	Yao et al., 2006 Pattanayak et al., 2012
g20033	ptg000175l_BAT93:57182-68101	NRR	0.3116	0.875	0.366667
a7886	jcf7180003457858:1146-1543	NRR	0.311198	0.625	0
a2045	jcf7180003539340:1-516	NRR	0.311198	0.625	0
a5665	jcf7180003617797:1-1486	NRR	0.311198	0.625	0
g25803	ptg000694l_Jalo:39805-40710	NRR	0.311198	0.375	1
g29363	ctg44_segment0_pilon_pilon_pilon_1925226_1926899_MIDAS:1-141	NRR	0.311198	0.625	0
a5309	jcf7180003614081:1-738	NRR	0.311198	0.625	0
a6626	jcf7180003622294:1498-3125	NRR	0.311198	0.625	0
Phvul.003G046000	Chr03:5587998-5589150	G19833 v2.1	0.311198	0.375	1
Phvul.001G258900	Chr01:50732332-50734128	G19833 v2.1	0.306724	1	0.766667		AT3G48140.1
Phvul.004G139200	Chr04:43895692-43901499	G19833 v2.1	0.306724	1	0.766667		AT3G19180.1
Phvul.005G069700	Chr05:12282735-12285593	G19833 v2.1	0.306724	1	0.766667
Phvul.005G016800	Chr05:1463127-1467372	G19833 v2.1	0.306724	1	0.766667		AT5G64670.1
Phvul.005G018400	Chr05:1577669-1580073	G19833 v2.1	0.306724	1	0.766667		AT3G05570.1, AT4G39235.1
Phvul.005G079700	Chr05:15884866-15885090	G19833 v2.1	0.306724	1	0.766667
Phvul.005G018900	Chr05:1646677-1648919	G19833 v2.1	0.306724	1	0.766667
Phvul.005G010700	Chr05:943534-949226	G19833 v2.1	0.306724	1	0.766667		AT5G09740.1, AT5G64610.1		HAM2 (AT5G09740): histone acetyltransferase of the MYST family 2. Encodes an enzyme with histone acetyltransferase activity. HAM2 primarily acetylate histone H4, but also display some ability to acetylate H3. Prior acetylation of lysine 5 on histone H4 reduces radioactive acetylation by either HAM2. HAM1 (AT5G64610): histone acetyltransferase of the MYST family 1. Encodes an enzyme with histone a…	Xiao et al., 2013
Phvul.006G154100	Chr06:25933438-25933925	G19833 v2.1	0.306724	1	0.766667		AT2G07706.1, ATMG00470.1
Phvul.007G270800	Chr07:39209227-39211364	G19833 v2.1	0.306724	1	0.766667		AT1G04040.1, AT5G44020.1
Phvul.007G271000	Chr07:39220277-39222328	G19833 v2.1	0.306724	1	0.766667		AT2G05620.1		PGR5 (AT2G05620): proton gradient regulation 5. Involved in electron flow in Photosystem I. Essential for photoprotection. PGR5-Dependent Cyclic Electron Flow Protects Photosystem I under Fluctuating Light at Donor and Acceptor Sides.	Yamamoto et al., 2019
Phvul.007G275900	Chr07:39642324-39643004	G19833 v2.1	0.306724	1	0.766667
Phvul.008G025000	Chr08:2051652-2054077	G19833 v2.1	0.306724	1	0.766667		AT5G15710.1		AT5G15710: Galactose oxidase/kelch repeat superfamily protein. The F-box (SKP1-Cullin/CDC53-F-box) gene At5g15710 (Salt and Drought Responsiveness, SDR) is involved in abiotic stress responses in Arabidopsis.	Li et al., 2022
Phvul.009G213000	Chr09:32199952-32208649	G19833 v2.1	0.306724	1	0.766667		AT1G30270.1		CIPK23 (AT1G30270): CBL-interacting protein kinase 23. Arabidopsis thaliana CBL-interacting protein kinase 23. CIPK23 serves as a positive regulator of the potassium transporter AKT1 by directly phosphorylating AKT1. CIPK23 is activated by the binding of two calcineurin B-like proteins, CBL1 and CBL9. CIPK23 regulates blue light-dependent stomatal opening in Arabidopsis thaliana. A laboratory sim…	Tian et al., 2016 Footitt et al., 2017 Straub et al., 2017 Inoue et al., 2020
Phvul.009G240700	Chr09:36160989-36161396	G19833 v2.1	0.306724	1	0.766667
Phvul.010G120300	Chr10:40072687-40075207	G19833 v2.1	0.306724	1	0.766667		AT4G10490.1, AT4G10500.1, AT5G24530.1		DMR6-LIKE OXYGENASE 2 (AT4G10490): 2-oxoglutarate (2OG) and Fe(II)-dependent oxygenase superfamily protein. DMR6-LIKE OXYGENASE 1 (AT4G10500): 2-oxoglutarate (2OG) and Fe(II)-dependent oxygenase superfamily protein. DOWNY MILDEW RESISTANT 6 and DMR6-LIKE OXYGENASE 1 are partially redundant but distinct suppressors of immunity in Arabidopsis. DMR6 (AT5G24530): 2-oxoglutarate (2OG) and Fe(II)-depen…	Van Damme et al., 2008 Zeilmaker et al., 2015 Zhang et al., 2017
Phvul.010G000100	Chr10:7858-10914	G19833 v2.1	0.306724	1	0.766667		AT4G31805.1
Phvul.011G167300	Chr11:47185460-47186591	G19833 v2.1	0.306724	1	0.766667
Phvul.011G012100	Chr11:938835-943711	G19833 v2.1	0.306724	1	0.766667		AT1G32940.1, AT1G32950.1, AT1G32960.1, AT1G32970.1, AT1G66210.1, AT1G66220.1, AT4G10510.1, AT4G10520.1, AT4G10530.1, AT4G10540.1, AT4G10550.3, AT4G21323.1, AT4G21326.1, AT4G21630.1, AT4G21640.1, AT4G21650.1, AT5G11940.1
g16726	ctg525_segment2_pilon_pilon_pilon_G12:22194-25810	NRR	0.306724	1	0.766667
a5436	jcf7180003615335:1-762	NRR	0.306724	1	0.766667
a5658	jcf7180003617773:1-328	NRR	0.306724	1	0.766667
g19863	ptg000137l_BAT93:133041-134086	NRR	0.306724	1	0.766667
g19876	ptg000137l_BAT93:214409-215454	NRR	0.306724	1	0.766667
g19889	ptg000137l_BAT93:310692-311737	NRR	0.306724	1	0.766667
g22704	ptg000150l_Jalo:118052-119097	NRR	0.306724	1	0.766667
g22820	ptg000162l_Jalo:27024-28069	NRR	0.306724	1	0.766667
g20117	ptg000183l_BAT93:199354-200399	NRR	0.306724	1	0.766667
g20388	ptg000237l_BAT93:20453-21498	NRR	0.306724	1	0.766667
g20407	ptg000245l_BAT93:47292-48337	NRR	0.306724	1	0.766667
g20409	ptg000245l_BAT93:59424-60469	NRR	0.306724	1	0.766667
g20691	ptg000346l_BAT93:11481-12526	NRR	0.306724	1	0.766667
g21311	ptg000886l_BAT93:70761-71806	NRR	0.306724	1	0.766667
a8176	jcf7180003461956:1-1643	NRR	0.306724	0	0.233333
a7356	jcf7180003625635:1-3210	NRR	0.306724	0	0.233333
g22581	ptg000129l_Jalo:92423-96202	NRR	0.306724	0	0.233333
Phvul.006G082000	Chr06:19450029-19450370	G19833 v2.1	0.300394	0.9375	0.533333
g38046	ptg000022l_1157950_1186085_BAT93:18026-19974	NRR	0.300394	0.9375	0.533333
g20403	ptg000245l_BAT93:18380-23265	NRR	0.300394	0.9375	0.533333
g20413	ptg000245l_BAT93:86914-91799	NRR	0.300394	0.9375	0.533333
Phvul.003G272600	Chr03:51014646-51018822	G19833 v2.1	0.299555	0.75	0.166667		AT3G51520.1
a5847	jcf7180003618859:216-545	NRR	0.299555	0.75	0.166667
Phvul.009G203800	Chr09:30910393-30911730	G19833 v2.1	0.299555	0.25	0.833333
g32304	ctg25_segment0_pilon_pilon_pilon_1510859_1591533_G12:11143-12006	NRR	0.2989	0.8125	0.266667
Phvul.004G153056	Chr04:45591103-45591563	G19833 v2.1	0.2989	0.8125	0.266667
Phvul.008G266300	Chr08:61165308-61168269	G19833 v2.1	0.2989	0.8125	0.266667		AT3G20500.1
a3995	jcf7180003594038:1088-1390	NRR	0.2989	0.8125	0.266667
Phvul.002G129700	Chr02:27268820-27272399	G19833 v2.1	0.294667	1	0.8
Phvul.002G129900	Chr02:27295732-27299541	G19833 v2.1	0.294667	1	0.8
Phvul.002G130000	Chr02:27306626-27310531	G19833 v2.1	0.294667	1	0.8
Phvul.002G130100	Chr02:27318168-27321670	G19833 v2.1	0.294667	1	0.8
Phvul.002G130200	Chr02:27328899-27329304	G19833 v2.1	0.294667	1	0.8
Phvul.002G130300	Chr02:27338024-27340744	G19833 v2.1	0.294667	1	0.8
Phvul.002G130400	Chr02:27367582-27370366	G19833 v2.1	0.294667	1	0.8
Phvul.002G130500	Chr02:27398103-27401760	G19833 v2.1	0.294667	1	0.8
Phvul.002G130600	Chr02:27418264-27425398	G19833 v2.1	0.294667	1	0.8
Phvul.002G130666	Chr02:27445769-27447599	G19833 v2.1	0.294667	1	0.8
Phvul.002G130732	Chr02:27447674-27449203	G19833 v2.1	0.294667	1	0.8
Phvul.002G130800	Chr02:27450545-27452967	G19833 v2.1	0.294667	1	0.8
Phvul.002G130900	Chr02:27472491-27473967	G19833 v2.1	0.294667	1	0.8
Phvul.002G327600	Chr02:49180858-49185410	G19833 v2.1	0.294667	1	0.8		AT3G18060.1
Phvul.002G327700	Chr02:49193717-49195868	G19833 v2.1	0.294667	1	0.8		AT1G18100.1		E12A11 (AT1G18100): PEBP (phosphatidylethanolamine-binding protein) family protein. Encodes a member of the FT and TFL1 family of phosphatidylethanolamine-binding proteins. It is expressed in seeds and up-regulated in response to ABA. Loss of function mutants show decreased rate of germination in the presence of ABA. ABA dependent regulation is mediated by both ABI3 and ABI5. ABI5 promotes MFT ex…	Xi et al., 2010 Xi et al., 2010 Footitt et al., 2020
Phvul.003G274600	Chr03:51183880-51190481	G19833 v2.1	0.294667	1	0.8		AT4G20310.2
Phvul.003G285800	Chr03:52347471-52353971	G19833 v2.1	0.294667	1	0.8		AT3G49645.1
Phvul.005G008700	Chr05:756453-759647	G19833 v2.1	0.294667	1	0.8		AT2G45010.1, AT5G51400.1
Phvul.007G271900	Chr07:39319676-39323743	G19833 v2.1	0.294667	1	0.8		AT3G58170.1, AT4G14455.1		BS14A (AT3G58170) and BS14B (AT4G14455): BET1P/SFT1P-like protein 14A,B. BS14A encodes a Bet1/Sft1-like SNARE protein which fully suppresses the temperature-sensitive growth defect in <i>sft1-1</i> yeast cells; however, it cannot support the deletion of the yeast BET1 gene (<i>bet1Delta</i>). BS14B encodes a Bet1/Sft1-like SNARE protein, which can only partially suppresses the temperature-sensiti…	Tai et al., 2001
Phvul.008G038400	Chr08:3188683-3190957	G19833 v2.1	0.294667	1	0.8		AT1G56650.1, AT1G66380.1		PAP1 (AT1G56650): production of anthocyanin pigment 1. Encodes a putative MYB domain containing transcription factor involved in anthocyanin metabolism and radical scavenging. Essential for the sucrose-mediated expression of the dihydroflavonol reductase gene. Auxin and ethylene responsiveness of PAP1 transcription is lost in myb12 mutants.	Chhon et al., 2020 Park et al., 2021
Phvul.008G277352	Chr08:61987965-61990190	G19833 v2.1	0.294667	1	0.8		AT1G45616.1
Phvul.008G072100	Chr08:6631648-6642636	G19833 v2.1	0.294667	1	0.8
Phvul.011G023300	Chr11:1850269-1854251	G19833 v2.1	0.294667	1	0.8		AT2G43360.1		BIO2 (AT2G43360): Radical SAM superfamily protein. Catalyzes the conversion of dethiobiotin to biotin.	Arnal et al., 2006
Phvul.011G162900	Chr11:46144908-46145944	G19833 v2.1	0.294667	1	0.8		AT1G53170.1, AT3G15210.1		ERF8 (AT1G53170): ethylene response factor 8. Encodes a member of the ERF (ethylene response factor) subfamily B-1 of ERF/AP2 transcription factor family (ATERF-8). The protein contains one AP2 domain. There are 15 members in this subfamily including ATERF-3, ATERF-4, ATERF-7, and leafy petiole. ERF4 (AT3G15210): ethylene responsive element binding factor 4. Encodes a member of the ERF (ethylene …	Liu et al., 2017 Cao et al., 2018 Riester et al., 2019
g7879	ctg1239_segment0_pilon_pilon_pilon_G12:16326-16808	NRR	0.294667	1	0.8
g19329	ptg000066l_BAT93:3837-4883	NRR	0.294667	1	0.8
g22214	ptg000091l_Jalo:57668-58713	NRR	0.294667	1	0.8
g19504	ptg000097l_BAT93:9515-10560	NRR	0.294667	1	0.8
g19778	ptg000117l_BAT93:74437-75482	NRR	0.294667	1	0.8
g19887	ptg000137l_BAT93:297877-298922	NRR	0.294667	1	0.8
g19917	ptg000137l_BAT93:497183-498228	NRR	0.294667	1	0.8
g19971	ptg000144l_BAT93:114360-115405	NRR	0.294667	1	0.8
g22844	ptg000162l_Jalo:172722-173767	NRR	0.294667	1	0.8
g22846	ptg000162l_Jalo:184778-185823	NRR	0.294667	1	0.8
g23216	ptg000198l_Jalo:83983-85040	NRR	0.294667	1	0.8
g20302	ptg000225l_BAT93:66696-67741	NRR	0.294667	1	0.8
g24047	ptg000338l_Jalo:29579-30624	NRR	0.294667	1	0.8
g20774	ptg000377l_BAT93:73876-74921	NRR	0.294667	1	0.8
g20779	ptg000381l_BAT93:3694-4744	NRR	0.294667	1	0.8
g20866	ptg000469l_BAT93:15641-16686	NRR	0.294667	1	0.8
g20890	ptg000496l_BAT93:52159-53204	NRR	0.294667	1	0.8
g25047	ptg000496l_Jalo:43054-44098	NRR	0.294667	1	0.8
g20984	ptg000568l_BAT93:55819-56864	NRR	0.294667	1	0.8
g26465	ptg000841l_Jalo:29843-30888	NRR	0.294667	1	0.8
g21318	ptg000896l_BAT93:11361-13044	NRR	0.294667	1	0.8
g39977	ctg437_segment0_pilon_pilon_pilon_MIDAS:624-1146	NRR	0.294667	0	0.2
a7587	jcf7180003453364:1-2139	NRR	0.294667	0	0.2
a2156	jcf7180003546292:1-379	NRR	0.294667	0	0.2
g24501	ptg000445l_Jalo:97022-98393	NRR	0.294667	0	0.2
g26143	ptg000777l_Jalo:15081-16234	NRR	0.294667	0	0.2
g39817	ptg000030l_10797822_10807551_BAT93:6640-9730	NRR	0.289156	0.875	0.4
g20332	ptg000230l_BAT93:50451-58282	NRR	0.289156	0.875	0.4
g16418	ctg343_segment0_pilon_pilon_pilon_G12:112400-116122	NRR	0.283198	0	0.166667
a8011	jcf7180003459005:1-1418	NRR	0.283198	0	0.166667
a2432	jcf7180003567437:1-1342	NRR	0.283198	0	0.166667
a4646	jcf7180003605672:6-779	NRR	0.283198	0	0.166667
a7340	jcf7180003625596:1-942	NRR	0.283198	0	0.166667
Phvul.002G317100	Chr02:48364205-48365307	G19833 v2.1	0.283198	1	0.833333		AT5G17670.1
Phvul.002G320700	Chr02:48634354-48637419	G19833 v2.1	0.283198	1	0.833333		AT1G24610.1
Phvul.002G326700	Chr02:49120944-49123956	G19833 v2.1	0.283198	1	0.833333		AT1G73700.1, AT2G34360.1, AT5G52450.1
Phvul.002G327300	Chr02:49161117-49164161	G19833 v2.1	0.283198	1	0.833333		AT3G18165.1		MOS4 (AT3G18165): modifier of snc1,4. MOS4 encodes a nuclear protein homologous to human Breast Cancer-Amplified Sequence (BCAS2). MOS4 interacts with AtCDC5 and PRL1. All three proteins are essential for plant innate immunity.	Monaghan et al., 2009 Xu et al., 2012
Phvul.002G327500	Chr02:49176943-49178861	G19833 v2.1	0.283198	1	0.833333	YES	AT1G18080.1, AT1G48630.1, AT3G18130.1		ATARCA also known as RACK1A (AT1G18080): Transducin/WD40 repeat-like superfamily protein. Encodes the Arabidopsis thaliana homolog of the tobacco WD-40 repeat ArcA gene. Knockout mutants show insensitivity to gibberellin in GA-induced seed germination. RACK1B_AT (AT1G48630): receptor for activated C kinase 1B. Encodes a protein with similarity to mammalian RACKs. RACKs function to shuttle activat…	Guo et al., 2009 Fennell et al., 2012 Guo et al., 2017
Phvul.004G070500	Chr04:11081731-11096924	G19833 v2.1	0.283198	1	0.833333		AT3G48850.1, AT5G14040.1		PHT3;2 (AT3G48850): phosphate transporter 3;2. Encodes a mitochondrial phosphate transporter. Modulates plant responses to salt stress. PHT3;1 (AT5G14040): phosphate transporter 3;1. Encodes a mitochondrial phosphate transporter. Modulates plant responses to salt stress.	Zhu et al., 2012
Phvul.004G016532	Chr04:1795047-1799504	G19833 v2.1	0.283198	1	0.833333
Phvul.004G099200	Chr04:30713562-30713936	G19833 v2.1	0.283198	1	0.833333		AT1G18265.1
Phvul.005G151800	Chr05:38204305-38208988	G19833 v2.1	0.283198	1	0.833333
Phvul.005G008400	Chr05:739318-742827	G19833 v2.1	0.283198	1	0.833333		AT1G04570.1, AT2G33280.1
Phvul.006G031400	Chr06:12108228-12110217	G19833 v2.1	0.283198	1	0.833333
Phvul.006G083800	Chr06:19564418-19569734	G19833 v2.1	0.283198	1	0.833333		AT1G48370.1, AT1G65730.1, AT3G17650.1		YLS7 (AT1G65730) and YSL8 (AT1G48370): YELLOW STRIPE like 7,8. Arabidopsis thaliana metal-nicotianamine transporter YSL4. Arabidopsis YELLOW STRIPE-LIKE7 (YSL7) and YSL8 Transporters Mediate Uptake of Pseudomonas Virulence Factor Syringolin A into Plant Cells.	Hofstetter et al., 2013
Phvul.007G097600	Chr07:10614074-10614514	G19833 v2.1	0.283198	1	0.833333		AT1G18760.1, AT1G18770.1, AT1G18780.1, AT1G21960.1, AT2G29840.1, AT3G13228.1, AT4G05350.1, AT4G12140.1, AT4G12150.1, AT4G12190.1, AT4G12210.1, AT5G53910.1
Phvul.007G031100	Chr07:2457089-2467194	G19833 v2.1	0.283198	1	0.833333
Phvul.008G022300	Chr08:1847041-1848202	G19833 v2.1	0.283198	1	0.833333
Phvul.008G038200	Chr08:3171372-3172441	G19833 v2.1	0.283198	1	0.833333		AT1G56650.1, AT1G66380.1		PAP1 (AT1G56650): production of anthocyanin pigment 1. Encodes a putative MYB domain containing transcription factor involved in anthocyanin metabolism and radical scavenging. Essential for the sucrose-mediated expression of the dihydroflavonol reductase gene. Auxin and ethylene responsiveness of PAP1 transcription is lost in myb12 mutants.	Chhon et al., 2020 Park et al., 2021
Phvul.010G027300	Chr10:3977961-3981921	G19833 v2.1	0.283198	1	0.833333		AT5G36930.2	Disease resistance protein (TIR-NBS-LRR class) family
Phvul.010G027400	Chr10:3988848-3989670	G19833 v2.1	0.283198	1	0.833333
Phvul.010G027801	Chr10:4032824-4036930	G19833 v2.1	0.283198	1	0.833333		AT5G36930.2	Disease resistance protein (TIR-NBS-LRR class) family
Phvul.010G028101	Chr10:4061622-4065402	G19833 v2.1	0.283198	1	0.833333		AT5G36930.2	Disease resistance protein (TIR-NBS-LRR class) family
Phvul.010G031200	Chr10:4537193-4540610	G19833 v2.1	0.283198	1	0.833333		AT3G07440.1, AT5G48530.1
Phvul.010G043300	Chr10:6629051-6631900	G19833 v2.1	0.283198	1	0.833333
Phvul.010G057300	Chr10:9015725-9018613	G19833 v2.1	0.283198	1	0.833333
Phvul.011G016100	Chr11:1263419-1264452	G19833 v2.1	0.283198	1	0.833333		AT4G25200.1, AT5G51440.1
Phvul.L001890	scaffold_84:89487-89747	G19833 v2.1	0.283198	1	0.833333
a6785	jcf7180003623222:462-875	NRR	0.283198	1	0.833333
g19300	ptg000057l_BAT93:132306-133351	NRR	0.283198	1	0.833333
g19530	ptg000099l_BAT93:85616-86661	NRR	0.283198	1	0.833333
g19697	ptg000104l_BAT93:226977-228022	NRR	0.283198	1	0.833333
g19704	ptg000104l_BAT93:281710-282755	NRR	0.283198	1	0.833333
g19763	ptg000113l_BAT93:119474-120519	NRR	0.283198	1	0.833333
g19847	ptg000125l_BAT93:32156-33201	NRR	0.283198	1	0.833333
g19903	ptg000137l_BAT93:401027-402072	NRR	0.283198	1	0.833333
g19915	ptg000137l_BAT93:484742-485787	NRR	0.283198	1	0.833333
g22706	ptg000150l_Jalo:132556-133601	NRR	0.283198	1	0.833333
g22721	ptg000150l_Jalo:240844-241107	NRR	0.283198	1	0.833333
g22816	ptg000162l_Jalo:1021-2066	NRR	0.283198	1	0.833333
g22836	ptg000162l_Jalo:123473-124518	NRR	0.283198	1	0.833333
g22830	ptg000162l_Jalo:87303-88348	NRR	0.283198	1	0.833333
g23005	ptg000177l_Jalo:13787-14832	NRR	0.283198	1	0.833333
g20099	ptg000183l_BAT93:93143-94188	NRR	0.283198	1	0.833333
g20150	ptg000186l_BAT93:61544-62589	NRR	0.283198	1	0.833333
g20175	ptg000194l_BAT93:3268-4311	NRR	0.283198	1	0.833333
g20189	ptg000194l_BAT93:96365-97410	NRR	0.283198	1	0.833333
g20318	ptg000225l_BAT93:152756-153801	NRR	0.283198	1	0.833333
g20304	ptg000225l_BAT93:74849-75894	NRR	0.283198	1	0.833333
g20411	ptg000245l_BAT93:72090-73135	NRR	0.283198	1	0.833333
g20642	ptg000313l_BAT93:36087-37132	NRR	0.283198	1	0.833333
g20658	ptg000335l_BAT93:20031-21076	NRR	0.283198	1	0.833333
g24244	ptg000405l_Jalo:31528-32573	NRR	0.283198	1	0.833333
g20836	ptg000423l_BAT93:18243-19288	NRR	0.283198	1	0.833333
g21247	ptg000866l_BAT93:20939-21984	NRR	0.283198	1	0.833333
g21251	ptg000866l_BAT93:45379-46424	NRR	0.283198	1	0.833333
g21437	ptg001059l_BAT93:26984-28029	NRR	0.283198	1	0.833333
Phvul.004G003600	Chr04:234798-235274	G19833 v2.1	0.281719	0.9375	0.566667
Phvul.004G177300	Chr04:47949519-47951983	G19833 v2.1	0.281719	0.9375	0.566667		AT4G10310.1		HKT1 (AT4G10310): encodes a sodium transporter (HKT1) expressed in xylem parenchyma cells. Mutants over-accumulate sodium in shoot tissue and have increased sodium in the xylem sap and reduced sodium in phloem sap and roots. Paper: A Single Amino-Acid Substitution in the Sodium Transporter HKT1 Associated with Plant Salt Tolerance	Ali et al., 2016
Phvul.011G192500	Chr11:50591778-50595579	G19833 v2.1	0.281719	0.0625	0.433333
g12382	ctg2364_segment0_pilon_pilon_pilon_G12:10414-10908	NRR	0.281719	0.0625	0.433333
g16380	ctg3311_segment1_pilon_pilon_pilon_G12:4686-5309	NRR	0.281719	0.0625	0.433333
a6964	jcf7180003623903:2234-2617	NRR	0.27394	0.8125	0.3
Phvul.001G194080	Chr01:45339677-45340496	G19833 v2.1	0.272275	1	0.866667
Phvul.001G208800	Chr01:46568877-46569464	G19833 v2.1	0.272275	1	0.866667		AT4G02250.1
g29426	ctg5_segment0_pilon_pilon_pilon_21295054_21306047_MIDAS:6927-7769	NRR	0.272275	1	0.866667
Phvul.002G324600	Chr02:48956019-48959744	G19833 v2.1	0.272275	1	0.866667		AT1G24650.1, AT1G66150.1, AT2G01820.1
Phvul.004G014100	Chr04:1587289-1590156	G19833 v2.1	0.272275	1	0.866667
Phvul.004G015666	Chr04:1685084-1687198	G19833 v2.1	0.272275	1	0.866667
Phvul.004G015800	Chr04:1718700-1734046	G19833 v2.1	0.272275	1	0.866667
Phvul.004G015900	Chr04:1726367-1726954	G19833 v2.1	0.272275	1	0.866667
Phvul.004G093194	Chr04:22507271-22508255	G19833 v2.1	0.272275	1	0.866667		AT1G29910.1, AT1G29920.1, AT1G29930.1, AT2G34420.1, AT2G34430.1		CAB 1 also known as LHCB1.3 (AT1G29930): chlorophyll A/B binding protein 1. Subunit of light-harvesting complex II (LHCII),which absorbs light and transfers energy to the photosynthetic reaction center. CAB2 also known as LHCB1.1 (AT1G29920): chlorophyll A/B-binding protein 2. CAB3 also known as LHCB1.2 (AT1G29910): chlorophyll A/B binding protein 3. The SCO2 protein disulphide isomerase is requi…	Tanz et al., 2012 Pietrzykowska et al., 2014
Phvul.004G003900	Chr04:242380-242856	G19833 v2.1	0.272275	1	0.866667
Phvul.004G021100	Chr04:2459966-2462674	G19833 v2.1	0.272275	1	0.866667		AT4G31940.1, AT4G31950.1, AT4G31970.1		CYP82C4 (AT4G3194): cytochrome P450, family 82, subfamily C, polypeptide 4. The gene encodes a cytochrome P450 enzyme, CYP82C. It is involved in the early Fe deficiency response.	Murgia et al., 2011
Phvul.004G004200	Chr04:253599-253949	G19833 v2.1	0.272275	1	0.866667
Phvul.004G108700	Chr04:37770225-37770575	G19833 v2.1	0.272275	1	0.866667
Phvul.005G016300	Chr05:1434007-1435335	G19833 v2.1	0.272275	1	0.866667
Phvul.005G017200	Chr05:1496685-1497622	G19833 v2.1	0.272275	1	0.866667
Phvul.005G071300	Chr05:15306727-15307402	G19833 v2.1	0.272275	1	0.866667		AT2G02140.1
Phvul.005G017900	Chr05:1542469-1543448	G19833 v2.1	0.272275	1	0.866667
Phvul.005G018000	Chr05:1548436-1549303	G19833 v2.1	0.272275	1	0.866667
Phvul.005G166000	Chr05:39324566-39327066	G19833 v2.1	0.272275	1	0.866667		AT3G21360.1
Phvul.005G176300	Chr05:40152536-40154167	G19833 v2.1	0.272275	1	0.866667
Phvul.005G176566	Chr05:40276513-40281141	G19833 v2.1	0.272275	1	0.866667
Phvul.006G032000	Chr06:12282746-12283436	G19833 v2.1	0.272275	1	0.866667
Phvul.006G195700	Chr06:29420520-29423911	G19833 v2.1	0.272275	1	0.866667
Phvul.007G147300	Chr07:24365436-24366661	G19833 v2.1	0.272275	1	0.866667
Phvul.007G147400	Chr07:24371283-24378269	G19833 v2.1	0.272275	1	0.866667		AT2G36910.1
Phvul.007G048600	Chr07:3975692-3980287	G19833 v2.1	0.272275	1	0.866667		AT3G45860.1, AT4G00960.1, AT4G00970.1, AT4G04490.1, AT4G05200.1, AT4G11460.1, AT4G11470.1, AT4G11480.1, AT4G11530.1, AT4G21230.1, AT4G21400.1, AT4G21410.1, AT4G23130.2, AT4G23140.2, AT4G23150.1, AT4G23160.1, AT4G23180.1, AT4G23190.1, AT4G23200.1, AT4G23220.1, AT4G23230.1, AT4G23240.1, AT4G23260.1, AT4G23270.1, AT4G23280.1, AT4G23290.2, AT4G23310.1, AT4G23320.1, AT4G38830.1
Phvul.008G014100	Chr08:1154617-1154871	G19833 v2.1	0.272275	1	0.866667		ATCG00270.1
Phvul.008G030700	Chr08:2442265-2445024	G19833 v2.1	0.272275	1	0.866667		AT5G38990.1, AT5G39000.1
Phvul.008G038500	Chr08:3200640-3203064	G19833 v2.1	0.272275	1	0.866667		AT1G56650.1, AT1G66380.1		MYB114 (AT1G66380): Encodes a member of the MYB family of transcription factors. Involved in regulation of anthocyanin biosynthesis. Affects the expression of enzymes involved in later steps of anthocyanin biosynthesis. PAP1 (AT1G56650): Encodes a putative MYB domain containing transcription factor involved in anthocyanin metabolism and radical scavenging.	Gonzalez et al., 2008
Phvul.008G047000	Chr08:4051733-4052998	G19833 v2.1	0.272275	1	0.866667
Phvul.008G160900	Chr08:43782977-43783706	G19833 v2.1	0.272275	1	0.866667		AT1G44414.1
Phvul.008G213914	Chr08:56212989-56214530	G19833 v2.1	0.272275	1	0.866667		AT1G05010.1, AT1G12010.1, AT1G62380.1
Phvul.008G260000	Chr08:60716391-60720811	G19833 v2.1	0.272275	1	0.866667		AT2G30010.1, AT5G58600.1
Phvul.009G190300	Chr09:28852793-28859965	G19833 v2.1	0.272275	1	0.866667		AT2G47120.1, AT2G47130.1, AT2G47140.1, AT3G26770.1, AT3G29250.1, AT3G29260.1		SDR3 (AT2G47130): Encodes a short-chain dehydrogenase/reductase that is not involved in ABA biosynthesis but plays an important role in plant defense response to bacteria.	Hwang et al., 2012
Phvul.010G008800	Chr10:1254077-1260168	G19833 v2.1	0.272275	1	0.866667		AT2G18950.1		HPT1 (AT2G18950): encodes homogentisate phytyltransferase involved in tocopherol biosynthesis. Has impact on seed longevity and plays a role in the adaptation to low temperature stress, notably phloem loading.	Sattler et al., 2004
Phvul.010G026500	Chr10:3867026-3867836	G19833 v2.1	0.272275	1	0.866667
Phvul.010G134900	Chr10:41717131-41722876	G19833 v2.1	0.272275	1	0.866667		AT1G55020.1, AT3G22400.1		LOX1 (AT1G55020): lipoxygenase, a defense gene conferring resistance Xanthomonas campestris. LOX5 (AT3G22400): encodes lipoxygenase5 (LOX5). LOX5 activity in roots facilitates green peach aphid colonization of Arabidopsis foliage by promoting green peach aphid feeding from sieve element and water consumption from xylem.	Nalam et al., 2012
Phvul.010G002200	Chr10:472006-477436	G19833 v2.1	0.272275	1	0.866667
Phvul.010G005300	Chr10:818028-824698	G19833 v2.1	0.272275	1	0.866667
Phvul.010G005400	Chr10:841232-847885	G19833 v2.1	0.272275	1	0.866667		AT5G02010.1
Phvul.010G005900	Chr10:881041-884064	G19833 v2.1	0.272275	1	0.866667		AT3G09220.1, AT5G01040.1, AT5G01050.1
Phvul.011G195900	Chr11:50938132-50938734	G19833 v2.1	0.272275	1	0.866667
Phvul.011G199300	Chr11:51446587-51452385	G19833 v2.1	0.272275	1	0.866667
g39985	ctg437_segment0_pilon_pilon_pilon_MIDAS:62309-63875	NRR	0.272275	1	0.866667
a2311	jcf7180003464078:1-1055	NRR	0.272275	1	0.866667
a5787	jcf7180003618452:1-492	NRR	0.272275	1	0.866667
g19271	ptg000005l_BAT93:64092-65137	NRR	0.272275	1	0.866667
g19310	ptg000057l_BAT93:194199-195244	NRR	0.272275	1	0.866667
g19314	ptg000057l_BAT93:226699-227744	NRR	0.272275	1	0.866667
g19292	ptg000057l_BAT93:77230-78275	NRR	0.272275	1	0.866667
g19335	ptg000066l_BAT93:42377-43422	NRR	0.272275	1	0.866667
g19408	ptg000077l_BAT93:330614-331659	NRR	0.272275	1	0.866667
g19439	ptg000077l_BAT93:494748-495793	NRR	0.272275	1	0.866667
g22199	ptg000090l_Jalo:112685-113730	NRR	0.272275	1	0.866667
g22187	ptg000090l_Jalo:38230-39275	NRR	0.272275	1	0.866667
g22195	ptg000090l_Jalo:87867-88912	NRR	0.272275	1	0.866667
g19546	ptg000099l_BAT93:187607-188652	NRR	0.272275	1	0.866667
g19522	ptg000099l_BAT93:40392-41437	NRR	0.272275	1	0.866667
g19692	ptg000104l_BAT93:181318-192235	NRR	0.272275	1	0.866667
g19695	ptg000104l_BAT93:218300-219345	NRR	0.272275	1	0.866667
g19706	ptg000104l_BAT93:294677-295722	NRR	0.272275	1	0.866667
g19676	ptg000104l_BAT93:79242-80287	NRR	0.272275	1	0.866667
g19765	ptg000113l_BAT93:127630-128675	NRR	0.272275	1	0.866667
g19757	ptg000113l_BAT93:88910-89955	NRR	0.272275	1	0.866667
g19893	ptg000137l_BAT93:335773-336818	NRR	0.272275	1	0.866667
g19907	ptg000137l_BAT93:429053-430098	NRR	0.272275	1	0.866667
g19911	ptg000137l_BAT93:455172-456217	NRR	0.272275	1	0.866667
g19927	ptg000137l_BAT93:579686-580731	NRR	0.272275	1	0.866667
g19969	ptg000144l_BAT93:93434-94479	NRR	0.272275	1	0.866667
g22834	ptg000162l_Jalo:111416-112461	NRR	0.272275	1	0.866667
g20115	ptg000183l_BAT93:187555-188600	NRR	0.272275	1	0.866667
g20131	ptg000183l_BAT93:280465-286378	NRR	0.272275	1	0.866667
g20135	ptg000185l_BAT93:18524-19569	NRR	0.272275	1	0.866667
g20144	ptg000186l_BAT93:24922-25967	NRR	0.272275	1	0.866667
g20152	ptg000186l_BAT93:69700-70745	NRR	0.272275	1	0.866667
g20179	ptg000194l_BAT93:27918-28963	NRR	0.272275	1	0.866667
g20211	ptg000206l_BAT93:18698-19743	NRR	0.272275	1	0.866667
g20232	ptg000211l_BAT93:1-1534	NRR	0.272275	1	0.866667
g20239	ptg000211l_BAT93:35589-36634	NRR	0.272275	1	0.866667
g20296	ptg000225l_BAT93:39329-39905	NRR	0.272275	1	0.866667
g20401	ptg000245l_BAT93:7990-9035	NRR	0.272275	1	0.866667
g20438	ptg000267l_BAT93:17776-18821	NRR	0.272275	1	0.866667
g20485	ptg000272l_BAT93:20141-21186	NRR	0.272275	1	0.866667
g20488	ptg000274l_BAT93:24036-25081	NRR	0.272275	1	0.866667
g20632	ptg000310l_BAT93:13111-14156	NRR	0.272275	1	0.866667
g20634	ptg000310l_BAT93:28626-29671	NRR	0.272275	1	0.866667
g20654	ptg000335l_BAT93:672-1717	NRR	0.272275	1	0.866667
g20834	ptg000423l_BAT93:6862-7907	NRR	0.272275	1	0.866667
g20849	ptg000426l_BAT93:28992-30049	NRR	0.272275	1	0.866667
g20957	ptg000543l_BAT93:18810-19855	NRR	0.272275	1	0.866667
g20955	ptg000543l_BAT93:7606-8651	NRR	0.272275	1	0.866667
g20976	ptg000568l_BAT93:11011-12056	NRR	0.272275	1	0.866667
g20974	ptg000568l_BAT93:272-849	NRR	0.272275	1	0.866667
g21013	ptg000621l_BAT93:9799-11482	NRR	0.272275	1	0.866667
g21032	ptg000660l_BAT93:512-2195	NRR	0.272275	1	0.866667
g21147	ptg000734l_BAT93:59042-60087	NRR	0.272275	1	0.866667
g26306	ptg000817l_Jalo:17641-18686	NRR	0.272275	1	0.866667
g26308	ptg000817l_Jalo:30050-31095	NRR	0.272275	1	0.866667
g26463	ptg000841l_Jalo:16940-17985	NRR	0.272275	1	0.866667
g21320	ptg000914l_BAT93:3852-4897	NRR	0.272275	1	0.866667
g21380	ptg000976l_BAT93:17923-19606	NRR	0.272275	1	0.866667
g21421	ptg001056l_BAT93:1477-2522	NRR	0.272275	1	0.866667
g21431	ptg001056l_BAT93:45305-46350	NRR	0.272275	1	0.866667
g21564	ptg001222l_BAT93:18100-19145	NRR	0.272275	1	0.866667
a4502	jcf7180003449775:116-1215	NRR	0.272275	0	0.133333
a440	jcf7180003507010:350-1770	NRR	0.272275	0	0.133333
a468	jcf7180003508753:1-393	NRR	0.272275	0	0.133333
a519	jcf7180003512257:1-840	NRR	0.272275	0	0.133333
a2606	jcf7180003578491:1-416	NRR	0.272275	0	0.133333
a6818	jcf7180003623360:2785-3417	NRR	0.272275	0	0.133333
a6815	jcf7180003623360:391-1118	NRR	0.272275	0	0.133333
a6822	jcf7180003623360:7436-7810	NRR	0.272275	0	0.133333
a7334	jcf7180003625578:1-4080	NRR	0.272275	0	0.133333
a2789	jcf7180003441606:924-2432	NRR	0.270526	0.75	0.2
Phvul.011G164000	Chr11:46546652-46548848	G19833 v2.1	0.267999	0.125	0.566667
g32321	ctg26_segment0_pilon_pilon_pilon_3230260_3288493_G12:10123-11911	NRR	0.267999	0.875	0.433333
g21018	ptg000633l_BAT93:33533-46953	NRR	0.267999	0.875	0.433333
g25778	ptg000693l_Jalo:9463-10284	NRR	0.267377	0.375	0.966667
a353	jcf7180003502270:1-1680	NRR	0.267377	0.625	0.0333333
a7473	jcf7180003627214:765-1205	NRR	0.267377	0.625	0.0333333
