# Supplementary material for: Adaptive gene loss in the common bean pan-genome during range expansion and domestication
Source: Nat Commun. 2024 Aug 7;15:6698. doi: 10.1038/s41467-024-51032-2 (PMC11303546; doi:10.1038/s41467-024-51032-2)
Supplement: Supplementary file 18 — Supplementary Data 15 [file 41467_2024_51032_MOESM18_ESM.xlsx]

## Sheet: Sheet1
Gene Bank ID	SampleName_SEQ	Internal Code	If SSD, how many selfing cycles	Biological Status	Gene Pool	Note	Subgroup	Country	Seq. Data Availability
PI288016	1098	ECa_r1	4	Domesticated	Mesoamerican	PURE	M2	Nicaragua	Bellucci et al., 2023
PI304110	1099	ECa_r2	4	Domesticated	Mesoamerican	-	M2	Honduras	Bellucci et al., 2023
G13765	1001	ECa001	4	Domesticated	Andean	-	A1	Brazil	Bellucci et al., 2023
PI151014	1002	ECa002	4	Domesticated	Andean	-	A1	Chile	Bellucci et al., 2023
PI151015	1003	ECa003	4	Domesticated	Andean	-	A3	Chile	Bellucci et al., 2023
PI151020	1004	ECa004	4	Domesticated	Andean	PURE	A3	Chile	Bellucci et al., 2023
PI151023	1005	ECa005	4	Domesticated	Andean	PURE	A3	Chile	Bellucci et al., 2023
PI152206	1006	ECa006	4	Domesticated	Andean	PURE	A2	Bolivia	Bellucci et al., 2023
PI152313	1007	ECa008	4	Domesticated	Andean	PURE	A2	Ecuador	Bellucci et al., 2023
PI152324	1008	ECa009	4	Domesticated	Andean	PURE	A2	Ecuador	Bellucci et al., 2023
PI153714	1009	ECa010	4	Domesticated	Andean	-	A2	Peru	Bellucci et al., 2023
PI156669	1010	ECa011	4	Domesticated	Andean	-	A1	Bolivia	Bellucci et al., 2023
PI207138	1011	ECa012	4	Domesticated	Andean	PURE	A1	Colombia	Bellucci et al., 2023
PI207300	1012	ECa013	4	Domesticated	Andean	PURE	A1	Mexico	Bellucci et al., 2023
PI207370	1013	ECa014	4	Domesticated	Andean	PURE	A1	Mexico	Bellucci et al., 2023
PI269208	1014	ECa015	4	Domesticated	Andean	-	A2	Peru	Bellucci et al., 2023
PI281984	1015	ECa016	4	Domesticated	Andean	PURE	A3	Chile	Bellucci et al., 2023
PI281996	1016	ECa017	4	Domesticated	Andean	-	A3	Chile	Bellucci et al., 2023
PI282000	1017	ECa018	4	Domesticated	Andean	PURE	A3	Chile	Bellucci et al., 2023
PI282016	1018	ECa019	4	Domesticated	Andean	-	A3	Colombia	Bellucci et al., 2023
PI282031	1019	ECa020	4	Domesticated	Andean	PURE	A3	Chile	Bellucci et al., 2023
PI290989	1020	ECa021	4	Domesticated	Andean	-	A1	Peru	Bellucci et al., 2023
PI290992	1021	ECa022	4	Domesticated	Andean	-	A2	Peru	Bellucci et al., 2023
PI290993	1022	ECa023	4	Domesticated	Andean	PURE	A1	Peru	Bellucci et al., 2023
PI290995	1023	ECa024	4	Domesticated	Andean	-	A2	Peru	Bellucci et al., 2023
PI290998	1024	ECa025	4	Domesticated	Andean	PURE	A2	Peru	Bellucci et al., 2023
PI298109	1025	ECa026	4	Domesticated	Andean	-	A1	Brazil	Bellucci et al., 2023
PI308894	1026	ECa027	4	Domesticated	Andean	PURE	A1	Costa Rica	Bellucci et al., 2023
PI310511	1027	ECa028	4	Domesticated	Andean	-	A1	Colombia	Bellucci et al., 2023
PI313471	1209	ECa029	4	Domesticated	Andean	PURE	A1	Mexico	Bellucci et al., 2023
PI313849	1028	ECa031	4	Domesticated	Andean	PURE	A2	Peru	Bellucci et al., 2023
PI325724	1210	ECa032	4	Domesticated	Andean	PURE	A1	Mexico	Bellucci et al., 2023
PI325727	1029	ECa033	4	Domesticated	Andean	PURE	A1	Mexico	Bellucci et al., 2023
PI352748	1030	ECa034	4	Domesticated	Andean	PURE	A1	Brazil	Bellucci et al., 2023
PI352755	1031	ECa035	4	Domesticated	Andean	PURE	A1	Brazil	Bellucci et al., 2023
PI415951	1032	ECa036	4	Domesticated	Andean	-	A2	Peru	Bellucci et al., 2023
PI415954	1033	ECa037	4	Domesticated	Andean	-	A2	Peru	Bellucci et al., 2023
PI415959	1034	ECa038	4	Domesticated	Andean	-	A2	Peru	Bellucci et al., 2023
W617487	1036	ECa040	4	Domesticated	Andean	PURE	A2	Argentina	Bellucci et al., 2023
W617491	1037	ECa041	4	Domesticated	Andean	-	A2	Argentina	Bellucci et al., 2023
W618750	1211	ECa042	4	Domesticated	Andean	PURE	A1	Argentina	Bellucci et al., 2023
W618758	1038	ECa043	4	Domesticated	Andean	PURE	A2	Argentina	Bellucci et al., 2023
W618792	1039	ECa044	4	Domesticated	Andean	PURE	A2	Argentina	Bellucci et al., 2023
G9603	1040	ECa045	4	Domesticated	Andean	-	A1	Brazil	Bellucci et al., 2023
G11241	1041	ECa046	4	Domesticated	Andean	-	A1	Argentina	Bellucci et al., 2023
PI531862	1042	ECa048	4	Domesticated	Andean	PURE	A2	Peru	Bellucci et al., 2023
G24536	1212	ECa050	4	Domesticated	Andean	-	A1	Colombia	Bellucci et al., 2023
G19833	1043	ECa051	4	Domesticated	Andean	-	A2	Peru	Bellucci et al., 2023
G5191	1044	ECa052	4	Domesticated	Mesoamerican	PURE	M2	Venenzuela	Bellucci et al., 2023
G5448	1045	ECa053	4	Domesticated	Mesoamerican	PURE	M2	Honduras	Bellucci et al., 2023
PI151017	1046	ECa054	4	Domesticated	Mesoamerican	-	M1	Chile	Bellucci et al., 2023
PI152322	1047	ECa055	4	Domesticated	Mesoamerican	-	M2	Ecuador	Bellucci et al., 2023
PI152326	1048	ECa056	4	Domesticated	Mesoamerican	PURE	M2	Ecuador	Bellucci et al., 2023
PI156835	1049	ECa057	4	Domesticated	Mesoamerican	-	M1	Mexico	Bellucci et al., 2023
PI165435	1050	ECa058	4	Domesticated	Mesoamerican	-	M1	Mexico	Bellucci et al., 2023
PI165440	1051	ECa059	4	Domesticated	Mesoamerican	PURE	M1	Mexico	Bellucci et al., 2023
PI196927	1052	ECa060	4	Domesticated	Mesoamerican	PURE	M2	Mexico	Bellucci et al., 2023
PI196933	1053	ECa061	4	Domesticated	Mesoamerican	PURE	M1	Mexico	Bellucci et al., 2023
PI201349	1054	ECa062	4	Domesticated	Mesoamerican	PURE	M1	Mexico	Bellucci et al., 2023
PI203934	1055	ECa063	4	Domesticated	Mesoamerican	PURE	M1	Mexico	Bellucci et al., 2023
PI268110	1056	ECa064	4	Domesticated	Mesoamerican	PURE	M2	Mexico	Bellucci et al., 2023
PI281981	1057	ECa065	4	Domesticated	Mesoamerican	-	M2	Mexico	Bellucci et al., 2023
PI281988	1058	ECa066	4	Domesticated	Mesoamerican	PURE	M1	Chile	Bellucci et al., 2023
PI288019	1059	ECa067	4	Domesticated	Mesoamerican	PURE	M2	Costa Rica	Bellucci et al., 2023
PI290996	1060	ECa068	4	Domesticated	Mesoamerican	-	M2	Peru	Bellucci et al., 2023
PI300661	1061	ECa069	4	Domesticated	Mesoamerican	PURE	M2	Chile	Bellucci et al., 2023
PI300668	1062	ECa070	4	Domesticated	Mesoamerican	PURE	M2	Chile	Bellucci et al., 2023
PI304113	1063	ECa071	4	Domesticated	Mesoamerican	PURE	M2	El Salvador	Bellucci et al., 2023
PI306149	1064	ECa072	4	Domesticated	Mesoamerican	PURE	M2	Peru	Bellucci et al., 2023
PI306150	1065	ECa073	4	Domesticated	Mesoamerican	-	M1	Brazil	Bellucci et al., 2023
PI307786	1066	ECa074	4	Domesticated	Mix	-	N/A	El Salvador	Bellucci et al., 2023
PI308891	1067	ECa075	4	Domesticated	Mesoamerican	PURE	M2	Costa Rica	Bellucci et al., 2023
PI309755	1068	ECa076	4	Domesticated	Mesoamerican	PURE	M1	Mexico	Bellucci et al., 2023
PI309785	1069	ECa077	4	Domesticated	Mesoamerican	PURE	M1	Mexico	Bellucci et al., 2023
PI309831	1070	ECa078	4	Domesticated	Mesoamerican	-	M2	Costa Rica	Bellucci et al., 2023
PI309837	1071	ECa079	4	Domesticated	Mesoamerican	PURE	M2	Costa Rica	Bellucci et al., 2023
PI309842	1072	ECa080	4	Domesticated	Mesoamerican	PURE	M2	Costa Rica	Bellucci et al., 2023
PI310577	1074	ECa082	4	Domesticated	Mesoamerican	PURE	M2	Honduras	Bellucci et al., 2023
PI310586	1075	ECa083	4	Domesticated	Mesoamerican	PURE	M2	Honduras	Bellucci et al., 2023
PI310660	1076	ECa084	4	Domesticated	Mesoamerican	-	M2	Guatemala	Bellucci et al., 2023
PI311794	1077	ECa085	4	Domesticated	Mesoamerican	PURE	M2	El Salvador	Bellucci et al., 2023
PI312092	1078	ECa086	4	Domesticated	Mesoamerican	PURE	M1	Mexico	Bellucci et al., 2023
PI313214	1079	ECa087	4	Domesticated	Mesoamerican	PURE	M1	Mexico	Bellucci et al., 2023
PI313301	1080	ECa088	4	Domesticated	Mesoamerican	PURE	M1	Mexico	Bellucci et al., 2023
PI313313	1081	ECa089	4	Domesticated	Mesoamerican	PURE	M1	Mexico	Bellucci et al., 2023
PI313469	1082	ECa090	4	Domesticated	Mesoamerican	PURE	M1	Mexico	Bellucci et al., 2023
PI313590	1083	ECa091	4	Domesticated	Mesoamerican	-	M2	Colombia	Bellucci et al., 2023
PI313624	1084	ECa092	4	Domesticated	Mesoamerican	PURE	M2	Colombia	Bellucci et al., 2023
PI313888	1086	ECa094	4	Domesticated	Mesoamerican	-	M2	Venenzuela	Bellucci et al., 2023
PI325730	1087	ECa095	4	Domesticated	Mesoamerican	PURE	M2	Mexico	Bellucci et al., 2023
PI345574	1088	ECa096	4	Domesticated	Mesoamerican	PURE	M2	Costa Rica	Bellucci et al., 2023
PI416407	1090	ECa098	4	Domesticated	Mesoamerican	PURE	M2	Mexico	Bellucci et al., 2023
PI417760	1091	ECa099	4	Domesticated	Mesoamerican	-	M1	Mexico	Bellucci et al., 2023
PI583642	1092	ECa100	4	Domesticated	Mesoamerican	-	M2	Brazil	Bellucci et al., 2023
W617490	1093	ECa101	4	Domesticated	Mesoamerican	-	M1	Argentina	Bellucci et al., 2023
W618757	1213	ECa102	4	Domesticated	Mesoamerican	-	M1	Argentina	Bellucci et al., 2023
G51294	1094	ECa103	4	Domesticated	Mesoamerican	-	M2	Colombia	Bellucci et al., 2023
G15821	1095	ECa104	4	Domesticated	Mesoamerican	PURE	M1	Mexico	Bellucci et al., 2023
G1796	1096	ECa105	4	Domesticated	Mesoamerican	PURE	M1	Mexico	Bellucci et al., 2023
PI313755	1097	ECa106	4	Domesticated	Mesoamerican	PURE	M1	Mexico	Bellucci et al., 2023
G13956	WGS4	ECa330	1	Domesticated	Andean	PURE	A2	Argentina	Bellucci et al., 2023
G13974	WGS5	ECa331	1	Domesticated	Andean	PURE	A2	Argentina	Bellucci et al., 2023
G21074A	WGS11	ECa332	1	Domesticated	Andean	PURE	A2	Argentina	Bellucci et al., 2023
G23858	WGS18	ECa333	1	Domesticated	Andean	PURE	A2	Bolivia	Bellucci et al., 2023
G50015	WGS19	ECa334	1	Domesticated	Andean	PURE	A2	Argentina	Bellucci et al., 2023
G50464H	WGS20	ECa335	1	Domesticated	Mix	-	N/A	Bolivia	Bellucci et al., 2023
PHA1781	1100	ECe001	4	Domesticated	Mesoamerican	-	M1	Germany	Bellucci et al., 2023
N1046	1101	ECe002	4	Domesticated	Andean	-	A1	Germany	Bellucci et al., 2023
PHA3736	1102	ECe003	4	Domesticated	Andean	-	A1	Germany	Bellucci et al., 2023
PHA6023	1103	ECe004	4	Domesticated	Andean	-	A1	Germany	Bellucci et al., 2023
G10164	1104	ECe006	4	Domesticated	Mesoamerican	-	M1	Spain	Bellucci et al., 2023
PHA2324	1107	ECe009	4	Domesticated	Andean	-	A1	Czech Republic	Bellucci et al., 2023
PHA2134	1108	ECe010	4	Domesticated	Andean	-	A1	Georgia	Bellucci et al., 2023
PHA3739	1109	ECe011	4	Domesticated	Andean	-	A3	Georgia	Bellucci et al., 2023
PHA1460	1111	ECe013	4	Domesticated	Andean	-	A1	Slovakia	Bellucci et al., 2023
G10234	1112	ECe014	4	Domesticated	Andean	-	A1	Portugal	Bellucci et al., 2023
G14413	1113	ECe016	4	Domesticated	Andean	-	A1	Spain	Bellucci et al., 2023
PHA-12	1114	ECe017	4	Domesticated	Andean	-	A3	Italy	Bellucci et al., 2023
PHA2360	1115	ECe018	4	Domesticated	Andean	-	A1	Italy	Bellucci et al., 2023
PHA2997	1116	ECe019	4	Domesticated	Andean	-	A3	Italy	Bellucci et al., 2023
PHA6999	1117	ECe020	4	Domesticated	Andean	-	A3	Italy	Bellucci et al., 2023
PHA6847	1118	ECe022	4	Domesticated	Andean	-	A1	Albania	Bellucci et al., 2023
PHA2677	1119	ECe023	4	Domesticated	Andean	-	A3	Bulgaria	Bellucci et al., 2023
PHA7088	1120	ECe024	4	Domesticated	Andean	-	A3	Bulgaria	Bellucci et al., 2023
PHA3063	1121	ECe025	4	Domesticated	Andean	-	A1	Romania	Bellucci et al., 2023
PHA-358	1122	ECe026	4	Domesticated	Andean	-	A1	Slovenia	Bellucci et al., 2023
PHA-90	1123	ECe027	4	Domesticated	Andean	-	A1	Slovenia	Bellucci et al., 2023
PHA3699	1124	ECe028	4	Domesticated	Andean	-	A3	Yugoslavia	Bellucci et al., 2023
G10062	1125	ECe031	4	Domesticated	Andean	-	A1	The Netherlands	Bellucci et al., 2023
NGB11752.2	1126	ECe032	4	Domesticated	Andean	-	A1	Sweden	Bellucci et al., 2023
NGB9299.3	1127	ECe033	4	Domesticated	Mix	-	-	Sweden	Bellucci et al., 2023
PHA1474	1128	ECe034	4	Domesticated	Andean	-	A1	Slovakia	Bellucci et al., 2023
G13936	1129	ECe035	4	Domesticated	Mix	-	-	Spain	Bellucci et al., 2023
PHA5	1130	ECe036	4	Domesticated	Andean	-	A3	Italy	Bellucci et al., 2023
PHA6432	1131	ECe037	4	Domesticated	Mesoamerican	-	M1	Albania	Bellucci et al., 2023
PHA7102	1132	ECe038	4	Domesticated	Andean	-	A3	Bulgaria	Bellucci et al., 2023
PHA3057	1133	ECe039	4	Domesticated	Andean	-	A3	Romania	Bellucci et al., 2023
PHA7297	1134	ECe040	4	Domesticated	Andean	-	A1	Romania	Bellucci et al., 2023
G14061	1135	ECe046	4	Domesticated	Andean	-	A1	France	Bellucci et al., 2023
G14810	1136	ECe048	4	Domesticated	Andean	-	A1	France	Bellucci et al., 2023
PHA173	1137	ECe054	4	Domesticated	Andean	-	A1	Greece	Bellucci et al., 2023
PHA3934	1138	ECe055	4	Domesticated	Andean	-	A1	Italy	Bellucci et al., 2023
PHA3640	1139	ECe071	4	Domesticated	Mesoamerican	-	M1	Austria	Bellucci et al., 2023
PHA3654	1140	ECe072	4	Domesticated	Mesoamerican	-	M1	Austria	Bellucci et al., 2023
PHA2241	1141	ECe074	4	Domesticated	Mesoamerican	-	M1	Czech Republic	Bellucci et al., 2023
PHA2262	1142	ECe075	4	Domesticated	Mesoamerican	-	M1	Czech Republic	Bellucci et al., 2023
PHA2334	1143	ECe076	4	Domesticated	Mesoamerican	-	M1	Czech Republic	Bellucci et al., 2023
PHA2265	1144	ECe077	4	Domesticated	Mesoamerican	-	M1	Czech Republic	Bellucci et al., 2023
PHA2296	1145	ECe078	4	Domesticated	Mesoamerican	-	M1	Czech Republic	Bellucci et al., 2023
PHA2184	1147	ECe080	4	Domesticated	Mesoamerican	-	M1	Slovakia	Bellucci et al., 2023
G10241	1148	ECe081	4	Domesticated	Mesoamerican	-	M1	Portugal	Bellucci et al., 2023
PHA1916	1149	ECe082	4	Domesticated	Mesoamerican	-	M1	Italy	Bellucci et al., 2023
PHA1933	1150	ECe083	4	Domesticated	Mesoamerican	-	M1	Italy	Bellucci et al., 2023
PHA305	1151	ECe085	4	Domesticated	Mesoamerican	-	M1	Albania	Bellucci et al., 2023
PHA5913	1152	ECe086	4	Domesticated	Mesoamerican	-	M1	Albania	Bellucci et al., 2023
PHA6279	1153	ECe088	4	Domesticated	Mesoamerican	-	M1	Albania	Bellucci et al., 2023
PHA6857	1154	ECe089	4	Domesticated	Mesoamerican	-	M1	Albania	Bellucci et al., 2023
PHA179	1156	ECe091	4	Domesticated	Mesoamerican	-	M1	Greece	Bellucci et al., 2023
PHA285	1157	ECe092	4	Domesticated	Mesoamerican	-	M1	Greece	Bellucci et al., 2023
PHA3919	1158	ECe093	4	Domesticated	Mesoamerican	-	M1	Hungary	Bellucci et al., 2023
PHA3927	1159	ECe094	4	Domesticated	Mesoamerican	-	M2	Hungary	Bellucci et al., 2023
PHA3094	1160	ECe095	4	Domesticated	Mesoamerican	-	M1	Yugoslavia	Bellucci et al., 2023
N1040	1161	ECe100	4	Domesticated	Mesoamerican	-	M1	Germany	Bellucci et al., 2023
PHA7002	1162	ECe102	4	Domesticated	Mesoamerican	-	M1	Germany	Bellucci et al., 2023
-	1163	ECe103	4	Domesticated	Mesoamerican	-	M1	Germany	Bellucci et al., 2023
PHA2786	1164	ECe104	4	Domesticated	Mix	-	-	Georgia	Bellucci et al., 2023
PHA1684	1165	ECe105	4	Domesticated	Mesoamerican	-	M2	Poland	Bellucci et al., 2023
PHA2198	1166	ECe106	4	Domesticated	Mesoamerican	-	M1	Slovakia	Bellucci et al., 2023
PHA5937	1167	ECe107	4	Domesticated	Mesoamerican	-	M1	Ukraine	Bellucci et al., 2023
G14415	1168	ECe108	4	Domesticated	Mesoamerican	-	M2	Spain	Bellucci et al., 2023
G14684	1169	ECe109	4	Domesticated	Mix	-	-	Spain	Bellucci et al., 2023
PHA3065	1171	ECe111	4	Domesticated	Mesoamerican	-	M1	Romania	Bellucci et al., 2023
PHA2605	1214	ECe112	4	Domesticated	Mix	-	-	Austria	Bellucci et al., 2023
PHA6025	1172	ECe122	4	Domesticated	Mesoamerican	-	M2	Germany	Bellucci et al., 2023
PHA2944	1173	ECe132	4	Domesticated	Andean	-	A3	Austria	Bellucci et al., 2023
PHA3618	1174	ECe133	4	Domesticated	Andean	-	A1	Austria	Bellucci et al., 2023
-	1177	ECe136	4	Domesticated	Andean	-	A3	Italy	Bellucci et al., 2023
PHA3734	1179	ECe139	4	Domesticated	Andean	-	A1	Germany	Bellucci et al., 2023
-	1180	ECe140	4	Domesticated	Andean	-	A1	Germany	Bellucci et al., 2023
PHA3341	1181	ECe143	4	Domesticated	Andean	-	A1	Italy	Bellucci et al., 2023
PHA4308	1182	ECe144	4	Domesticated	Andean	-	A1	The Netherlands	Bellucci et al., 2023
PHA1979	1183	ECe145	4	Domesticated	Andean	-	A1	Poland	Bellucci et al., 2023
PHA6903	1184	ECe146	4	Domesticated	Andean	-	A1	Portugal	Bellucci et al., 2023
PHA3078	1185	ECe147	4	Domesticated	Andean	-	A3	Romania	Bellucci et al., 2023
PHA5347	1188	ECe151	4	Domesticated	Andean	-	A1	Spain	Bellucci et al., 2023
PHA3925	1189	ECe153	4	Domesticated	Andean	-	A3	Hungary	Bellucci et al., 2023
PHA3926	1190	ECe154	4	Domesticated	Andean	-	A1	Hungary	Bellucci et al., 2023
N1267	1191	ECe156	4	Domesticated	Andean	-	A1	Germany	Bellucci et al., 2023
PHA6266	1192	ECe157	4	Domesticated	Mesoamerican	-	M1	Albania	Bellucci et al., 2023
PHA6833	1193	ECe158	4	Domesticated	Andean	-	A1	Croatia	Bellucci et al., 2023
PHA6932	1194	ECe159	4	Domesticated	Andean	-	A1	Croatia	Bellucci et al., 2023
PHA6944	1195	ECe160	4	Domesticated	Andean	-	A1	Croatia	Bellucci et al., 2023
PHA6958	1196	ECe161	4	Domesticated	Andean	-	A1	Croatia	Bellucci et al., 2023
PHA7008	1197	ECe162	4	Domesticated	Andean	-	A1	Bulgaria	Bellucci et al., 2023
PHA7061	1198	ECe163	4	Domesticated	Andean	-	A3	Bulgaria	Bellucci et al., 2023
PHA7094	1199	ECe166	4	Domesticated	Mesoamerican	-	M1	Bulgaria	Bellucci et al., 2023
PHA3677	1200	ECe168	4	Domesticated	Andean	-	A1	Austria	Bellucci et al., 2023
09L0506251	1201	ECe169	4	Domesticated	Mesoamerican	-	M1	Czechoslovakia	Bellucci et al., 2023
PHA6028	1202	ECe170	4	Domesticated	Andean	-	A1	Germany	Bellucci et al., 2023
PHA3524	1203	ECe171	4	Domesticated	Andean	-	A3	Georgia	Bellucci et al., 2023
PHA303	1204	ECe172	4	Domesticated	Andean	-	A1	Greece	Bellucci et al., 2023
G10230	1205	ECe173	4	Domesticated	Andean	-	A3	Portugal	Bellucci et al., 2023
PHA1509	1206	ECe174	4	Domesticated	Mesoamerican	-	M1	Slovakia	Bellucci et al., 2023
NGB2878.1	1207	ECe175	4	Domesticated	Andean	-	A1	Sweden	Bellucci et al., 2023
PHA130	1208	ECe176	4	Domesticated	Mesoamerican	-	M1	Turkey	Bellucci et al., 2023
-	ECE179	ECe179	4	Domesticated	Andean	-	A3	Italy	Bellucci et al., 2023
G7716	WGS1	ECe890	1	Domesticated	Mix	-	-	France	Bellucci et al., 2023
G10338	WGS2	ECe891	1	Domesticated	Andean	-	A1	Portugal	Bellucci et al., 2023
G10436	WGS3	ECe892	1	Domesticated	Andean	-	A3	Portugal	Bellucci et al., 2023
G14071	WGS6	ECe893	1	Domesticated	Mesoamerican	-	Mix between M1_M2 subgroups	France	Bellucci et al., 2023
G14786	WGS7	ECe894	1	Domesticated	Andean	-	A1	France	Bellucci et al., 2023
G14806	WGS8	ECe895	1	Domesticated	Mix	-	-	France	Bellucci et al., 2023
G15230	WGS9	ECe896	1	Domesticated	Mesoamerican	-	M1	Spain	Bellucci et al., 2023
G15252	WGS10	ECe897	1	Domesticated	Andean	-	A3	Spain	Bellucci et al., 2023
G8780	WGS12	ECe898	1	Domesticated	Andean	-	A1	France	Bellucci et al., 2023
G10190A	WGS13	ECe899	1	Domesticated	Andean	-	A3	Spain	Bellucci et al., 2023
G10205	WGS14	ECe900	1	Domesticated	Andean	-	A2	Portugal	Bellucci et al., 2023
G14406A	WGS15	ECe901	1	Domesticated	Mix	-	-	Spain	Bellucci et al., 2023
G22710	WGS16	ECe902	1	Domesticated	Andean	-	A3	Portugal	Bellucci et al., 2023
G22716	WGS17	ECe903	1	Domesticated	Andean	-	A3	Portugal	Bellucci et al., 2023
PI417770	503MW_A	503_W_M_mx	2	Wild	Mesoamerican	-	-	Mexico	Present work
G12852	510MW_B	510MW_B	2	Wild	Mesoamerican	-	-	El Salvador	Present work
G12879	746MW_A	746a_W_M_mx_gue	2	Wild	Mesoamerican	-	-	Mexico	Present work
G24378	80MW_A	080_W_M_mx_ox	2	Wild	Mesoamerican	-	-	Oaxaca	Present work
NI1433	887_MW	887_W_M_mx	2	Wild	Mesoamerican	-	-	Mexico	Present work
-	911MW_A	911_W_M_mx_clm	2	Wild	Mesoamerican	-	-	Mexico	Present work
G11056	HCC_27	HCC_27	2	Wild	Mesoamerican	-	-	Mexico	Present work
G23462	HCC_34	HCC_34	2	Wild	Mesoamerican	-	-	Colombia	Present work
G24572A	HCC_36	HCC_36	2	Wild	Mesoamerican	-	-	Mexico	Present work
G12873	G12873	G12873	2	Wild	Mesoamerican	-	-	Mexico	Present work
G12872	187	187_Pv_MW_MX	2	Wild	Mesoamerican	-	-	Mexico	Frascarelli et al., preprint
G23429	65	065_Pv_MW_MX	2	Wild	Mesoamerican	-	-	Mexico	Frascarelli et al., preprint
G24571	81	081_Pv_MW_MX	2	Wild	Mesoamerican	-	-	Mexico	Frascarelli et al., preprint
G23439	787A	787A_S57	-	Wild	Mesoamerican	-	-	Guatemala	Frascarelli et al., preprint
G50724	790	790_S58	-	Wild	Mesoamerican	-	-	Honduras	Frascarelli et al., preprint
G23418	59_MWA	59_S54	2	Wild	Mesoamerican	-	-	Costa Rica	Frascarelli et al., preprint
G19901	40AW_A	040_W_A_ar_tu	2	Wild	Andean	-	-	Argentina	Present work
G19891	33AW_B	033_W_A_ar_sa	2	Wild	Andean	-	-	Argentina	Present work
G19898	39AW_B	039_W_A_ar_tu	2	Wild	Andean	-	-	Argentina	Present work
G21199	52AW_B	052_W_A_ar_jy	2	Wild	Andean	-	-	Argentina	Present work
G19902	656AW_A	656_W_A_ar_tu	2	Wild	Andean	-	-	Argentina	Present work
G23444	66AW_B	066_W_A_bl_cq	2	Wild	Andean	-	-	Bolivia	Present work
G23455	68AW_B	068_W_A_pr_cu	2	Wild	Andean	-	-	Peru	Present work
G7469	6AW_A	006_W_A_ar	2	Wild	Andean	-	-	Argentina	Present work
G23419A	718AW_A_bis	P718a_W_A_pr_ju	2	Wild	Andean	-	-	Peru	Present work
G12856	HCC_28	HCC_28	2	Wild	Andean	-	-	Peru	Present work
G19888	HCC_30	HCC_30	2	Wild	Andean	-	-	Argentina	Present work
G21245	HCC_31	HCC_31	2	Wild	Andean	-	-	Peru	Present work
G23421	HCC_32	HCC_32	2	Wild	Andean	-	-	Peru	Present work
G19897	38	038_Pv_AW_AR	2	Wild	Andean	-	-	Argentina	Frascarelli et al., preprint
G23445	67_AW_A	067_Pv_AW_BO	2	Wild	Andean	-	-	Bolivia	Frascarelli et al., preprint
G23458	716	716_S65	1	Wild	Andean	-	-	Peru	Frascarelli et al., preprint
G23726	78	078_Pv_PhI_EC	2	Wild	PhI	-	-	Ecuador	Frascarelli et al., preprint
-	MG38	MG38	-	Domesticated	-	-	-	-	Present work
-	1_1_Lecce	1_1_Lecce	1	Domesticated	-	-	-	Italy	Present work
-	1_2_Lecce	1_2_Lecce	1	Domesticated	-	-	-	Italy	Present work
-	2_1_Lecce	2_1_Lecce	1	Domesticated	-	-	-	Italy	Present work
-	2_2_Lecce	2_2_Lecce	1	Domesticated	-	-	-	Italy	Present work
-	3_1_Lecce	3_1_Lecce	1	Domesticated	-	-	-	Italy	Present work
-	3_2_Lecce	3_2_Lecce	1	Domesticated	-	-	-	Italy	Present work
-	4_1_Lecce	4_1_Lecce	1	Domesticated	-	-	-	Italy	Present work
-	4_2_Lecce	4_2_Lecce	1	Domesticated	-	-	-	Italy	Present work
-	5_1_Lecce	5_1_Lecce	1	Domesticated	-	-	-	Italy	Present work
-	5_2_Lecce	5_2_Lecce	1	Domesticated	-	-	-	Italy	Present work
-	6_1_Lecce	6_1_Lecce	1	Domesticated	-	-	-	Italy	Present work
-	6_2_Lecce	6_2_Lecce	1	Domesticated	-	-	-	Italy	Present work
-	7_1_Lecce	7_1_Lecce	1	Domesticated	-	-	-	Italy	Present work
-	7_2_Lecce	7_2_Lecce	1	Domesticated	-	-	-	Italy	Present work
-	8_1_Lecce	8_1_Lecce	1	Domesticated	-	-	-	Italy	Present work
-	8_2_Lecce	8_2_Lecce	1	Domesticated	-	-	-	Italy	Present work
-	9_1_Lecce	9_1_Lecce	1	Domesticated	-	-	-	Italy	Present work
-	9_2_Lecce	9_2_Lecce	1	Domesticated	-	-	-	Italy	Present work
-	CAB_2_2	CAB_2_2	1	Domesticated	-	-	-	Rwanda	Present work
-	HCC_01	HCC_01	2	Domesticated	-	-	-	-	Present work
-	HCC_02	HCC_02	2	Domesticated	Mesoamerican	-	-	-	Present work
-	HCC_03	HCC_03	2	Domesticated	Andean	-	-	-	Present work
-	HCC_04	HCC_04	2	Domesticated	Andean	-	-	-	Present work
-	HCC_05	HCC_05	2	Domesticated	Mesoamerican	-	-	-	Present work
-	HCC_06	HCC_06	2	Domesticated	Mesoamerican	-	-	-	Present work
-	HCC_07	HCC_07	2	Domesticated	Mesoamerican	-	-	-	Present work
-	HCC_08	HCC_08	2	Domesticated	Andean	-	-	-	Present work
-	HCC_09	HCC_09	2	Domesticated	Mesoamerican	-	-	-	Present work
-	HCC_10	HCC_10	2	Domesticated	Mesoamerican	-	-	-	Present work
-	HCC_11	HCC_11	2	Domesticated	-	-	-	-	Present work
-	HCC_13	HCC_13	2	Domesticated	-	-	-	-	Present work
-	HCC_14	HCC_14	2	Domesticated	-	-	-	-	Present work
-	HCC_15	HCC_15	2	Domesticated	-	-	-	-	Present work
-	HCC_16	HCC_16	2	Domesticated	-	-	-	-	Present work
-	HCC_17	HCC_17	2	Domesticated	-	-	-	-	Present work
-	HCC_18	HCC_18	2	Domesticated	-	-	-	-	Present work
-	HCC_19	HCC_19	2	Domesticated	-	-	-	-	Present work
-	HCC_20	HCC_20	2	Domesticated	-	-	-	-	Present work
-	HCC_21	HCC_21	2	Domesticated	Mesoamerican	-	-	-	Present work
-	HCC_22	HCC_22	2	Domesticated	Andean	-	-	-	Present work
-	HCC_23	HCC_23	2	Domesticated	Mesoamerican	-	-	-	Present work
-	HCC_24	HCC_24	2	Domesticated	-	-	-	-	Present work
-	HCC_25	HCC_25	2	Domesticated	Andean	-	-	-	Present work
-	HCC_26	HCC_26	2	Domesticated	-	-	-	-	Present work
-	HCC_56	HCC_56	2	Domesticated	-	-	-	-	Present work
-	HCC_57	HCC_57	2	Domesticated	-	-	-	-	Present work
-	HCC_58	HCC_58	1	Domesticated	-	-	-	-	Present work
-	HCC_59	HCC_59	2	Domesticated	-	-	-	-	Present work
-	HCC_60	HCC_60	2	Domesticated	-	-	-	-	Present work
-	HCC_66	HCC_66	3	Domesticated	Andean	-	-	Sweden	Present work
-	HCC_67	HCC_67	3	Domesticated	Andean	-	-	Turkey	Present work
-	HCC_68	HCC_68	3	Domesticated	Andean	-	-	Italy	Present work
-	HCC_69	HCC_69	3	Domesticated	Andean	-	-	Spain	Present work
-	HCC_70	HCC_70	3	Domesticated	Andean	-	-	Spain	Present work
-	HCC_71	HCC_71	3	Domesticated	Andean	-	-	Hungary	Present work
-	HCC_77	HCC_77	2	Domesticated	Andean	-	-	-	Present work
-	HCC_78	HCC_78	2	Domesticated	Andean	-	-	-	Present work
-	HCC_79	HCC_79	1	Domesticated	-	-	-	-	Present work
-	HCC_80	HCC_80	2	Domesticated	Andean	-	-	-	Present work
-	HCC_81	HCC_81	1	Domesticated	-	-	-	-	Present work
-	HCC_82	HCC_82	2	Domesticated	Andean	-	-	-	Present work
-	HCC_83	HCC_83	1	Domesticated	-	-	-	-	Present work
-	HCC_85	HCC_85	1	Domesticated	-	-	-	-	Present work
-	HCC_86	HCC_86	1	Domesticated	-	-	-	-	Present work
-	HCC_87	HCC_87	1	Domesticated	-	-	-	-	Present work
-	MAC_42_2	MAC_42_2	1	Domesticated	-	-	-	Rwanda	Present work
-	MAC_44_2	MAC_44_2	1	Domesticated	-	-	-	Rwanda	Present work
-	NAROBEAN1_1	NAROBEAN1_1	1	Domesticated	-	-	-	Uganda	Present work
-	NAROBEAN2_2	NAROBEAN2_2	1	Domesticated	-	-	-	Uganda	Present work
-	NAROBEAN3_2	NAROBEAN3_2	1	Domesticated	-	-	-	Uganda	Present work
-	NAROBEAN4_1	NAROBEAN4_1	1	Domesticated	-	-	-	Uganda	Present work
-	NAROBEAN6_2	NAROBEAN6_2	1	Domesticated	-	-	-	Uganda	Present work
-	NAROBEAN7_1	NAROBEAN7_1	1	Domesticated	-	-	-	Uganda	Present work
-	RWR_2154_2	RWR_2154_2	1	Domesticated	-	-	-	Rwanda	Present work
-	RWR_2245_1	RWR_2245_1	1	Domesticated	-	-	-	Rwanda	Present work
-	RWV_1129_1	RWV_1129_1	1	Domesticated	-	-	-	Rwanda	Present work
-	RWV_2887_2	RWV_2887_2	1	Domesticated	-	-	-	Rwanda	Present work
-	RWV_3006_2	RWV_3006_2	1	Domesticated	-	-	-	Rwanda	Present work
-	RWV_3316_2	RWV_3316_2	1	Domesticated	-	-	-	Rwanda	Present work
-	Uni_Mont_29_1	Uni_Mont_29_1	1	Domesticated	-	-	-	Italy	Present work
-	Uni_Mont_29_3	Uni_Mont_29_3	1	Domesticated	-	-	-	Italy	Present work
-	Uni_Mont_3_1	Uni_Mont_3_1	1	Domesticated	-	-	-	Italy	Present work
-	Uni_Mont_3_2	Uni_Mont_3_2	1	Domesticated	-	-	-	Italy	Present work
-	Uni_Mont_30_1	Uni_Mont_30_1	1	Domesticated	-	-	-	Italy	Present work
-	Uni_Mont_30_2	Uni_Mont_30_2	1	Domesticated	-	-	-	Italy	Present work
