# Supplementary material for: Adaptive gene loss in the common bean pan-genome during range expansion and domestication
Source: Nat Commun. 2024 Aug 7;15:6698. doi: 10.1038/s41467-024-51032-2 (PMC11303546; doi:10.1038/s41467-024-51032-2)
Supplement: Supplementary file 19 — Supplementary Data 16 [file 41467_2024_51032_MOESM19_ESM.xlsx]

## Sheet: Sheet1
gene name	chromosome	start	end	MIDAS (%ID)	G12873 (%ID)
Phvul.001G000500.v2.1	chr01	10460	12321	100	98.6566
Phvul.001G001600.v2.1	chr01	108826	113303	99.8883	99.7096			MIDAS AVERAGE %ID	99.5944		G12873 AVERAGE %ID	98.7078
Phvul.001G001900.v2.1	chr01	133559	137332	100	99.5494
Phvul.001G002000.v2.1	chr01	138927	140068	100	98.6854
Phvul.001G002100.v2.1	chr01	143366	145324	100	94.4842
Phvul.001G003000.v2.1	chr01	175025	176750	100	96.5797
Phvul.001G005200.v2.1	chr01	348365	353066	100	98.1919
Phvul.001G006900.v2.1	chr01	447214	449679	99.0264	99.3103
Phvul.001G009500.v2.1	chr01	713974	719080	99.9804	99.2949
Phvul.001G013600.v2.1	chr01	1035244	1037089	100	99.9458
Phvul.001G013700.v2.1	chr01	1038061	1040704	99.9622	99.319
Phvul.001G013900.v2.1	chr01	1046308	1047915	100	97.5109
Phvul.001G014400.v2.1	chr01	1086176	1091497	99.906	99.455
Phvul.001G014900.v2.1	chr01	1148575	1151843	100	95.9302
Phvul.001G015400.v2.1	chr01	1182592	1184882	99.9563	99.7817
Phvul.001G015500.v2.1	chr01	1193325	1196104	99.964	98.3087
Phvul.001G015900.v2.1	chr01	1221650	1225074	100	98.5105
Phvul.001G017000.v2.1	chr01	1321871	1323783	100	99.9477
Phvul.001G017300.v2.1	chr01	1340810	1344072	100	98.7738
Phvul.001G017900.v2.1	chr01	1426150	1428210	100	99.0291
Phvul.001G018600.v2.1	chr01	1484566	1487820	100	82.7904
Phvul.001G019800.v2.1	chr01	1590252	1600428	96.9045	95.6073
Phvul.001G020600.v2.1	chr01	1668683	1671456	100	99.6754
Phvul.001G021400.v2.1	chr01	1718108	1723755	100	98.725
Phvul.001G022000.v2.1	chr01	1798965	1800964	100	94.7974
Phvul.001G023100.v2.1	chr01	1926638	1929423	100	98.5278
Phvul.001G023900.v2.1	chr01	2015040	2016678	100	98.4737
Phvul.001G024300.v2.1	chr01	2061632	2064426	100	96.6714
Phvul.001G024600.v2.1	chr01	2092310	2098262	100	99.2272
Phvul.001G025101.v2.1	chr01	2160515	2161650	100	99.207
Phvul.001G026600.v2.1	chr01	2334961	2340885	100	96.3201
Phvul.001G027200.v2.1	chr01	2417576	2420077	100	99.0804
Phvul.001G027400.v2.1	chr01	2452815	2454956	100	99.673
Phvul.001G028300.v2.1	chr01	2519818	2522233	100	99.3789
Phvul.001G028400.v2.1	chr01	2523633	2526013	100	99.5378
Phvul.001G030800.v2.1	chr01	2733282	2734106	100	99.8786
Phvul.001G031100.v2.1	chr01	2778955	2781697	99.9635	97.5565
Phvul.001G032000.v2.1	chr01	2916174	2918042	100	99.1435
Phvul.001G034000.v2.1	chr01	3200194	3204499	100	99.6748
Phvul.001G034700.v2.1	chr01	3272318	3275315	100	99.7664
Phvul.001G035100.v2.1	chr01	3291275	3302178	100	99.8349
Phvul.001G035200.v2.1	chr01	3303055	3307495	100	98.3108
Phvul.001G036100.v2.1	chr01	3370036	3371301	100	98.9723
Phvul.001G037700.v2.1	chr01	3537838	3542958	99.9805	99.7461
Phvul.001G041500.v2.1	chr01	3558254	3564671	100	99.5792
Phvul.001G046400.v2.1	chr01	4270728	4271258	100	99.2453
Phvul.001G051300.v2.1	chr01	5474008	5477088	100	99.026
Phvul.001G051900.v2.1	chr01	5631184	5632114	100	99.0323
Phvul.001G055200.v2.1	chr01	5879692	5882409	99.9632	99.8528
Phvul.001G055300.v2.1	chr01	6001114	6002577	100	99.1114
Phvul.001G057000.v2.1	chr01	6225691	6228945	99.662	99.539
Phvul.001G057500.v2.1	chr01	6234349	6237767	98.5079	98.3031
Phvul.001G058000.v2.1	chr01	6478751	6482899	99.5178	99.7348
Phvul.001G058600.v2.1	chr01	6576684	6580026	98.1149	95.5715
Phvul.001G058800.v2.1	chr01	6669097	6669893	100	99.2462
Phvul.001G059500.v2.1	chr01	6731106	6734124	100	98.6083
Phvul.001G059800.v2.1	chr01	6810535	6812910	100	99.4947
Phvul.001G061300.v2.1	chr01	6870611	6880228	100	97.2029
Phvul.001G063200.v2.1	chr01	6941907	6947069	100	99.6319
Phvul.001G066600.v2.1	chr01	7633768	7634689	100	96.4169
Phvul.001G072900.v2.1	chr01	9335489	9345049	100	99.6444
Phvul.001G074700.v2.1	chr01	9848318	9851808	100	99.9427
Phvul.001G078100.v2.1	chr01	10685629	10688176	100	99.8822
Phvul.001G078600.v2.1	chr01	11555229	11556672	99.9307	99.6535
Phvul.001G084200.v2.1	chr01	11866514	11870427	100	99.4378
Phvul.001G085900.v2.1	chr01	12957527	12958496	100	99.2776
Phvul.001G086400.v2.1	chr01	13276959	13278716	100	99.5447
Phvul.001G086900.v2.1	chr01	13354604	13356661	100	99.8055
Phvul.001G087100.v2.1	chr01	13447899	13451049	100	99.3968
Phvul.001G087200.v2.1	chr01	13470908	13471924	100	97.3425
Phvul.001G088000.v2.1	chr01	13512743	13515016	100	99.868
Phvul.001G088800.v2.1	chr01	13526553	13529107	100	99.8825
Phvul.001G088900.v2.1	chr01	13784219	13792314	99.9876	99.3947
Phvul.001G092600.v2.1	chr01	14069614	14079319	100	99.897
Phvul.001G092800.v2.1	chr01	14088550	14095746	100	99.7082
Phvul.001G093700.v2.1	chr01	17080758	17084849	100	99.7067
Phvul.001G094100.v2.1	chr01	17164182	17166741	100	99.7655
Phvul.001G094400.v2.1	chr01	17338106	17341247	100	99.3951
Phvul.001G094800.v2.1	chr01	17566408	17568080	100	99.8804
Phvul.001G095500.v2.1	chr01	17700615	17702260	100	96.9605
Phvul.001G096100.v2.1	chr01	17890597	17892995	100	99.7915
Phvul.001G099200.v2.1	chr01	19131374	19132241	99.8847	99.1926
Phvul.001G099300.v2.1	chr01	19292480	19293770	100	99.7674
Phvul.001G101300.v2.1	chr01	19307176	19309845	100	99.6253
Phvul.001G103400.v2.1	chr01	20839746	20846068	100	99.7469
Phvul.001G104600.v2.1	chr01	22397507	22399822	100	99.9568
Phvul.001G105600.v2.1	chr01	22623833	22625584	100	100
Phvul.001G107700.v2.1	chr01	25260575	25263547	99.9664	99.7645
Phvul.001G107800.v2.1	chr01	26156692	26160858	99.928	98.1277
Phvul.001G107900.v2.1	chr01	26231064	26232936	99.9466	99.7863
Phvul.001G108700.v2.1	chr01	28128757	28134707	100	99.8992
Phvul.001G109100.v2.1	chr01	28285477	28288038	100	98.4381
Phvul.001G109900.v2.1	chr01	28679407	28686033	99.9698	99.5171
Phvul.001G110100.v2.1	chr01	28802986	28807631	100	97.0291
Phvul.001G110200.v2.1	chr01	28847738	28849618	100	99.8404
Phvul.001G110400.v2.1	chr01	28916105	28923262	99.8603	99.3154
Phvul.001G114300.v2.1	chr01	29538756	29543768	99.98	99.8803
Phvul.001G115500.v2.1	chr01	29780784	29782731	100	99.8459
Phvul.001G116400.v2.1	chr01	29926897	29936663	100	98.6484
Phvul.001G117200.v2.1	chr01	30727200	30730675	100	2.90647
Phvul.001G119300.v2.1	chr01	31161597	31164911	100	99.7284
Phvul.001G119900.v2.1	chr01	31229923	31234631	99.9788	99.2141
Phvul.001G120300.v2.1	chr01	32172275	32175606	99.97	99.3696
Phvul.001G126700.v2.1	chr01	35205475	35206884	100	97.9418
Phvul.001G127000.v2.1	chr01	35304075	35308507	100	99.9323
Phvul.001G127100.v2.1	chr01	35313842	35317379	100	99.8869
Phvul.001G128000.v2.1	chr01	35501096	35505774	100	99.9359
Phvul.001G128100.v2.1	chr01	35530176	35536750	100	99.9087
Phvul.001G128900.v2.1	chr01	36001501	36004876	99.9704	99.4667
Phvul.001G130100.v2.1	chr01	36153376	36156699	100	99.9097
Phvul.001G132100.v2.1	chr01	36639606	36643743	100	99.0089
Phvul.001G139800.v2.1	chr01	38140380	38144383	99.8501	99.8751
Phvul.001G140600.v2.1	chr01	38268300	38270199	100	99.7367
Phvul.001G140700.v2.1	chr01	38280065	38282923	100	99.1603
Phvul.001G141800.v2.1	chr01	38470870	38473097	100	99.6857
Phvul.001G143900.v2.1	chr01	38761312	38764136	100	99.3272
Phvul.001G144400.v2.1	chr01	38809478	38811314	100	99.9455
Phvul.001G147300.v2.1	chr01	39420814	39423721	100	99.6904
Phvul.001G147500.v2.1	chr01	39443835	39445891	100	95.6226
Phvul.001G147600.v2.1	chr01	39446786	39448857	100	98.8411
Phvul.001G148300.v2.1	chr01	39527767	39532132	100	98.6483
Phvul.001G150400.v2.1	chr01	39790604	39794375	99.9735	99.7083
Phvul.001G150900.v2.1	chr01	39890806	39893437	100	97.4154
Phvul.001G151000.v2.1	chr01	39898944	39901162	100	92.606
Phvul.001G152400.v2.1	chr01	40193582	40201714	100	97.8234
Phvul.001G153300.v2.1	chr01	40325505	40328464	100	97.5667
Phvul.001G153400.v2.1	chr01	40336580	40337936	100	99.6313
Phvul.001G153700.v2.1	chr01	40370249	40374037	99.9736	98.3897
Phvul.001G156700.v2.1	chr01	40819739	40825140	100	99.3149
Phvul.001G159000.v2.1	chr01	41173730	41176957	99.969	99.7521
Phvul.001G159200.v2.1	chr01	41180329	41189896	100	99.8119
Phvul.001G164800.v2.1	chr01	41914742	41917641	100	99.8965
Phvul.001G166600.v2.1	chr01	42191742	42195732	99.9749	99.9499
Phvul.001G171200.v2.1	chr01	42814761	42816198	100	99.2345
Phvul.001G171700.v2.1	chr01	42879470	42882996	100	99.8582
Phvul.001G172900.v2.1	chr01	42984880	42986940	100	99.1262
Phvul.001G174800.v2.1	chr01	43166406	43170329	100	99.7451
Phvul.001G175500.v2.1	chr01	43230131	43232947	100	99.7514
Phvul.001G176300.v2.1	chr01	43311114	43315415	99.7675	99.907
Phvul.001G177300.v2.1	chr01	43412954	43417631	99.9786	99.8931
Phvul.001G178100.v2.1	chr01	43534915	43537072	100	99.9536
Phvul.001G179600.v2.1	chr01	43748956	43750554	99.9374	99.6871
Phvul.001G180000.v2.1	chr01	43787570	43793009	99.9448	99.4852
Phvul.001G180100.v2.1	chr01	43795413	43798023	100	99.4253
Phvul.001G180700.v2.1	chr01	43849035	43852257	99.9379	99.4103
Phvul.001G183700.v2.1	chr01	44159117	44160729	100	99.8759
Phvul.001G183900.v2.1	chr01	44172131	44177439	99.8493	99.0203
Phvul.001G184400.v2.1	chr01	44240561	44243590	99.901	99.8349
Phvul.001G184600.v2.1	chr01	44257199	44258422	99.9182	99.1823
Phvul.001G185700.v2.1	chr01	44353038	44353974	100	99.2521
Phvul.001G186800.v2.1	chr01	44509055	44511029	99.8987	98.5816
Phvul.001G190600.v2.1	chr01	44953798	44955293	99.9331	99.398
Phvul.001G190700.v2.1	chr01	44962523	44963733	100	99.5868
Phvul.001G191000.v2.1	chr01	44990117	44991923	100	99.8893
Phvul.001G191200.v2.1	chr01	44993535	45000213	99.985	99.8952
Phvul.001G191900.v2.1	chr01	45054161	45055449	99.9224	99.0683
Phvul.001G192400.v2.1	chr01	45135106	45138002	99.8619	99.1367
Phvul.001G192900.v2.1	chr01	45166111	45167095	100	99.4919
Phvul.001G193300.v2.1	chr01	45205860	45209575	99.9462	99.2463
Phvul.001G193400.v2.1	chr01	45214016	45216134	99.8584	99.3862
Phvul.001G193600.v2.1	chr01	45230166	45235040	99.9795	97.7226
Phvul.001G194040.v2.1	chr01	45324100	45329402	98.2837	98.1328
Phvul.001G194300.v2.1	chr01	45356492	45357483	95.8628	99.7982
Phvul.001G194600.v2.1	chr01	45383315	45384445	99.7345	98.4071
Phvul.001G195100.v2.1	chr01	45419994	45420876	100	99.7732
Phvul.001G196700.v2.1	chr01	45613553	45617077	99.9432	99.5743
Phvul.001G197100.v2.1	chr01	45652758	45654265	100	99.4691
Phvul.001G197500.v2.1	chr01	45687966	45690703	100	99.8539
Phvul.001G198100.v2.1	chr01	45738479	45739505	100	99.2203
Phvul.001G198700.v2.1	chr01	45785584	45788224	99.9242	98.2955
Phvul.001G199200.v2.1	chr01	45829108	45831123	98.2134	99.8511
Phvul.001G199500.v2.1	chr01	45841378	45845572	99.9762	99.8808
Phvul.001G199700.v2.1	chr01	45852687	45855239	99.7257	99.2163
Phvul.001G200400.v2.1	chr01	45929546	45933533	100	99.8495
Phvul.001G201100.v2.1	chr01	45978588	45982066	99.9712	99.7412
Phvul.001G201800.v2.1	chr01	46047519	46050260	99.9635	99.9635
Phvul.001G201900.v2.1	chr01	46050357	46051858	100	99.6669
Phvul.001G202900.v2.1	chr01	46157291	46158866	100	99.1111
Phvul.001G203100.v2.1	chr01	46176706	46178086	100	98.6232
Phvul.001G204000.v2.1	chr01	46232304	46238610	100	99.556
Phvul.001G204400.v2.1	chr01	46251622	46259014	99.9729	99.8241
Phvul.001G204500.v2.1	chr01	46262226	46271388	100	99.8145
Phvul.001G205100.v2.1	chr01	46316750	46318142	100	98.7787
Phvul.001G205500.v2.1	chr01	46336832	46339334	100	98.4812
Phvul.001G208100.v2.1	chr01	46527454	46530135	100	99.5897
Phvul.001G210200.v2.1	chr01	46680382	46684924	99.8899	99.1634
Phvul.001G211200.v2.1	chr01	46768863	46769304	100	99.7732
Phvul.001G211300.v2.1	chr01	46773494	46774494	99.9	99.1
Phvul.001G212600.v2.1	chr01	46887344	46892464	100	99.5508
Phvul.001G214100.v2.1	chr01	47009508	47013906	99.9545	99.9318
Phvul.001G214800.v2.1	chr01	47096835	47098714	99.9468	99.2017
Phvul.001G215500.v2.1	chr01	47178757	47182112	100	99.851
Phvul.001G216200.v2.1	chr01	47247933	47249309	100	98.3285
Phvul.001G216400.v2.1	chr01	47258823	47263434	100	98.4819
Phvul.001G216500.v2.1	chr01	47264732	47276832	99.9835	98.157
Phvul.001G217100.v2.1	chr01	47317945	47319466	100	99.6055
Phvul.001G217500.v2.1	chr01	47337986	47342410	100	99.9322
Phvul.001G217900.v2.1	chr01	47360052	47362404	99.9575	98.852
Phvul.001G218100.v2.1	chr01	47373063	47375689	100	99.5811
Phvul.001G218300.v2.1	chr01	47384778	47389632	100	99.7322
Phvul.001G218900.v2.1	chr01	47437474	47441796	99.9769	96.3906
Phvul.001G222000.v2.1	chr01	47743973	47747959	99.9247	98.9463
Phvul.001G222600.v2.1	chr01	47774672	47781364	99.9701	97.8781
Phvul.001G223300.v2.1	chr01	47839745	47845231	98.6147	98.2319
Phvul.001G223500.v2.1	chr01	47853430	47857064	99.4221	99.4496
Phvul.001G223800.v2.1	chr01	47878349	47882172	100	97.3581
Phvul.001G224100.v2.1	chr01	47894044	47896431	100	93.716
Phvul.001G224300.v2.1	chr01	47901385	47903359	99.9493	99.3414
Phvul.001G227400.v2.1	chr01	48175583	48177361	99.1001	98.9876
Phvul.001G228100.v2.1	chr01	48249779	48251618	99.9456	98.2055
Phvul.001G228700.v2.1	chr01	48278417	48285919	98.4804	98.4271
Phvul.001G229600.v2.1	chr01	48361814	48368311	99.569	99.5536
Phvul.001G230100.v2.1	chr01	48436010	48440148	99.9517	99.2508
Phvul.001G230500.v2.1	chr01	48471596	48474758	99.8735	99.7786
Phvul.001G230700.v2.1	chr01	48495174	48501407	99.9679	98.4919
Phvul.001G233700.v2.1	chr01	48782965	48784929	100	99.3381
Phvul.001G235600.v2.1	chr01	48900380	48903566	100	97.2065
Phvul.001G238400.v2.1	chr01	49166625	49167638	100	98.7167
Phvul.001G239200.v2.1	chr01	49244672	49246082	100	98.9362
Phvul.001G240000.v2.1	chr01	49293205	49296402	100	98.0294
Phvul.001G240200.v2.1	chr01	49301860	49304743	100	99.2369
Phvul.001G240500.v2.1	chr01	49329885	49334511	100	99.3299
Phvul.001G240600.v2.1	chr01	49337120	49338478	100	99.7791
Phvul.001G241900.v2.1	chr01	49441199	49446040	99.9793	98.7812
Phvul.001G242300.v2.1	chr01	49476033	49481673	100	98.7057
Phvul.001G242500.v2.1	chr01	49501101	49507125	100	99.4522
Phvul.001G242800.v2.1	chr01	49529545	49533284	99.9733	98.2616
Phvul.001G243000.v2.1	chr01	49537486	49540675	100	99.0906
Phvul.001G243400.v2.1	chr01	49563532	49570789	100	99.3937
Phvul.001G246000.v2.1	chr01	49793822	49798937	99.9413	96.129
Phvul.001G247100.v2.1	chr01	49877728	49883033	100	99.7549
Phvul.001G247300.v2.1	chr01	49889153	49892370	100	99.3783
Phvul.001G250000.v2.1	chr01	50070922	50074810	98.534	98.9712
Phvul.001G250200.v2.1	chr01	50092536	50097390	93.7577	96.951
Phvul.001G250400.v2.1	chr01	50103680	50105073	96.1235	96.1235
Phvul.001G252300.v2.1	chr01	50265039	50269846	99.5007	99.3135
Phvul.001G253200.v2.1	chr01	50340521	50345636	98.3187	98.3969
Phvul.001G253600.v2.1	chr01	50370811	50373084	99.5601	98.3282
Phvul.001G254200.v2.1	chr01	50426211	50426793	98.7973	99.1409
Phvul.001G255400.v2.1	chr01	50489728	50490292	99.4681	98.0496
Phvul.001G255600.v2.1	chr01	50501180	50506664	96.1342	96.2436
Phvul.001G256000.v2.1	chr01	50530439	50537553	98.6084	98.763
Phvul.001G256500.v2.1	chr01	50567650	50572423	99.0362	99.3086
Phvul.001G256600.v2.1	chr01	50573389	50580574	98.9005	99.3459
Phvul.001G256700.v2.1	chr01	50584332	50588802	98.255	98.1655
Phvul.001G260100.v2.1	chr01	50821627	50826707	95.7087	97.1063
Phvul.001G260500.v2.1	chr01	50850385	50853825	97.936	98.4302
Phvul.001G260800.v2.1	chr01	50864320	50867591	98.9606	96.3008
Phvul.001G261300.v2.1	chr01	50890930	50891702	100	90.544
Phvul.001G262000.v2.1	chr01	50944563	50944857	99.6599	99.6599
Phvul.001G262100.v2.1	chr01	50947597	50950235	99.0902	98.0667
Phvul.001G263900.v2.1	chr01	51056915	51058300	99.2058	99.4224
Phvul.001G264400.v2.1	chr01	51087610	51088003	98.9822	100
Phvul.001G266000.v2.1	chr01	51184110	51187406	98.21	98.1189
Phvul.001G266800.v2.1	chr01	51214239	51224706	98.0892	98.0797
Phvul.001G266900.v2.1	chr01	51226151	51229640	92.0034	98.5383
Phvul.001G267800.v2.1	chr01	51283748	51287563	99.2136	99.2398
Phvul.001G267900.v2.1	chr01	51287072	51289552	99.1935	98.7903
Phvul.002G001000.v2.1	chr02	72652	76208	100	98.7064
Phvul.002G002400.v2.1	chr02	195952	200597	99.9785	99.3972
Phvul.002G003100.v2.1	chr02	385402	386874	100	98.0299
Phvul.002G003300.v2.1	chr02	444507	455766	99.7957	99.1651
Phvul.002G003600.v2.1	chr02	478527	482910	100	99.0646
Phvul.002G004700.v2.1	chr02	524452	528572	97.8641	98.5194
Phvul.002G005500.v2.1	chr02	584299	585756	99.5196	99.1764
Phvul.002G007100.v2.1	chr02	765462	766998	100	99.349
Phvul.002G008100.v2.1	chr02	883720	885175	99.8625	99.8625
Phvul.002G009000.v2.1	chr02	999676	1002051	99.6632	99.4105
Phvul.002G009400.v2.1	chr02	1058913	1060832	100	99.8437
Phvul.002G009800.v2.1	chr02	1095170	1096423	100	99.2019
Phvul.002G010500.v2.1	chr02	1162877	1165464	99.9613	99.3815
Phvul.002G011300.v2.1	chr02	1219302	1222963	100	97.6509
Phvul.002G011500.v2.1	chr02	1234382	1241323	100	99.0491
Phvul.002G012100.v2.1	chr02	1332945	1336048	99.9355	94.3925
Phvul.002G013300.v2.1	chr02	1458074	1461243	100	99.8422
Phvul.002G016600.v2.1	chr02	1772952	1777633	99.4018	99.4446
Phvul.002G016800.v2.1	chr02	1795827	1801074	98.3229	98.3229
Phvul.002G017100.v2.1	chr02	1849282	1851789	98.6039	98.9629
Phvul.002G018200.v2.1	chr02	1948335	1949788	99.0365	98.9677
Phvul.002G019000.v2.1	chr02	2039266	2041038	100	99.7743
Phvul.002G019200.v2.1	chr02	2050563	2052881	100	99.2666
Phvul.002G020700.v2.1	chr02	2215751	2218400	98.339	96.9422
Phvul.002G023500.v2.1	chr02	2458279	2460153	97.9723	98.6126
Phvul.002G023600.v2.1	chr02	2463173	2464031	99.5338	99.7669
Phvul.002G023700.v2.1	chr02	2464256	2467413	99.3348	99.5882
Phvul.002G024300.v2.1	chr02	2507145	2508027	98.6395	99.3197
Phvul.002G025400.v2.1	chr02	2682058	2684836	99.0641	99.532
Phvul.002G025500.v2.1	chr02	2686576	2688768	99.635	99.2701
Phvul.002G026600.v2.1	chr02	2782405	2787574	98.2589	99.5163
Phvul.002G028000.v2.1	chr02	2897514	2900900	98.8187	98.7891
Phvul.002G028700.v2.1	chr02	2952993	2955469	97.2536	96.1632
Phvul.002G028900.v2.1	chr02	2965734	2968133	99.4998	99.3747
Phvul.002G029100.v2.1	chr02	2987070	2987982	96.8202	97.6974
Phvul.002G029900.v2.1	chr02	3069902	3070900	98.6974	99.1984
Phvul.002G030600.v2.1	chr02	3108231	3110457	96.1366	96.0916
Phvul.002G031200.v2.1	chr02	3166675	3172205	99.2405	98.9693
Phvul.002G031900.v2.1	chr02	3215791	3218738	99.5589	99.4571
Phvul.002G033500.v2.1	chr02	3367095	3369477	99.2443	98.4887
Phvul.002G034300.v2.1	chr02	3422963	3428622	99.0634	99.1165
Phvul.002G034400.v2.1	chr02	3431127	3434156	99.7029	98.9766
Phvul.002G035100.v2.1	chr02	3474629	3475163	99.8127	99.8127
Phvul.002G035300.v2.1	chr02	3486476	3488945	98.9469	99.0279
Phvul.002G036300.v2.1	chr02	3554904	3563144	99.5024	99.4296
Phvul.002G036400.v2.1	chr02	3563965	3564830	97.2254	99.422
Phvul.002G036500.v2.1	chr02	3566216	3571776	99.4604	99.3345
Phvul.002G036800.v2.1	chr02	3578851	3581147	98.6063	98.6498
Phvul.002G036900.v2.1	chr02	3583354	3586955	99.7501	99.028
Phvul.002G037300.v2.1	chr02	3610484	3612018	99.3481	99.0222
Phvul.002G037400.v2.1	chr02	3612513	3616062	99.7746	99.6901
Phvul.002G038000.v2.1	chr02	3646943	3649027	98.9443	99.2802
Phvul.002G039600.v2.1	chr02	3779807	3783476	99.5912	97.4107
Phvul.002G040100.v2.1	chr02	3815852	3819314	98.8157	62.1606
Phvul.002G040500.v2.1	chr02	3852582	3856194	98.8649	99.4186
Phvul.002G041000.v2.1	chr02	3898427	3903278	99.7939	98.1859
Phvul.002G042700.v2.1	chr02	4013177	4013920	98.3849	97.712
Phvul.002G043300.v2.1	chr02	4077803	4079438	99.2049	99.5719
Phvul.002G045500.v2.1	chr02	4213164	4214196	99.7093	99.1279
Phvul.002G047200.v2.1	chr02	4370613	4372203	99.1195	99.2453
Phvul.002G048100.v2.1	chr02	4474586	4476944	99.0246	99.2366
Phvul.002G048900.v2.1	chr02	4552247	4557763	99.2204	99.5468
Phvul.002G049700.v2.1	chr02	4615368	4617081	99.066	99.2995
Phvul.002G050900.v2.1	chr02	4698964	4699706	99.1914	99.0566
Phvul.002G051500.v2.1	chr02	4733217	4742201	99.0539	99.2097
Phvul.002G051800.v2.1	chr02	4752986	4755449	98.2542	98.173
Phvul.002G052400.v2.1	chr02	4785434	4787297	98.3897	99.1948
Phvul.002G053100.v2.1	chr02	4834287	4835064	90.0901	98.5843
Phvul.002G054200.v2.1	chr02	4921410	4924438	99.3065	99.3395
Phvul.002G054300.v2.1	chr02	4926007	4933487	99.1845	99.492
Phvul.002G054500.v2.1	chr02	4946524	4948493	99.7461	99.7969
Phvul.002G054800.v2.1	chr02	4970415	4973869	99.5947	99.6526
Phvul.002G056400.v2.1	chr02	5856809	5863339	99.8009	99.8469
Phvul.002G060100.v2.1	chr02	6622292	6625622	99.97	99.8498
Phvul.002G060700.v2.1	chr02	6665938	6667900	100	99.5413
Phvul.002G060750.v2.1	chr02	6676120	6677142	100	99.7065
Phvul.002G061100.v2.1	chr02	7104149	7107080	99.9318	99.6588
Phvul.002G061500.v2.1	chr02	7161622	7165868	99.8822	99.3641
Phvul.002G068600.v2.1	chr02	8268309	8271045	99.1228	99.1594
Phvul.002G066900.v2.1	chr02	8848714	8850555	99.837	99.7827
Phvul.002G066000.v2.1	chr02	9163763	9165667	99.5798	99.5273
Phvul.002G070600.v2.1	chr02	9345392	9350104	98.4083	98.4295
Phvul.002G071800.v2.1	chr02	10476607	10479349	99.9635	99.6718
Phvul.002G072000.v2.1	chr02	10519196	10521335	99.8597	99.626
Phvul.002G074900.v2.1	chr02	11328170	11331384	99.9689	99.9689
Phvul.002G079300.v2.1	chr02	12329132	12331892	96.3768	99.8913
Phvul.002G080000.v2.1	chr02	12429246	12430537	99.4578	99.9225
Phvul.002G080300.v2.1	chr02	12514253	12520041	99.9136	99.5335
Phvul.002G080400.v2.1	chr02	12520107	12522649	99.9607	99.8033
Phvul.002G080900.v2.1	chr02	12666871	12668261	99.8561	99.1367
Phvul.002G081200.v2.1	chr02	12697664	12699639	100	99.3924
Phvul.002G082400.v2.1	chr02	13002892	13005828	91.9619	91.9619
Phvul.002G083000.v2.1	chr02	13147124	13154633	99.2542	99.2942
Phvul.002G083400.v2.1	chr02	13313606	13317945	99.7695	99.7926
Phvul.002G083700.v2.1	chr02	13398219	13399941	99.8839	99.1289
Phvul.002G084200.v2.1	chr02	13619683	13621951	99.9559	99.7795
Phvul.002G086600.v2.1	chr02	14133513	14135407	99.5776	99.736
Phvul.002G088700.v2.1	chr02	14908734	14909553	99.7558	99.8779
Phvul.002G089500.v2.1	chr02	15247118	15249005	99.735	99.894
Phvul.002G089600.v2.1	chr02	15248975	15252470	97.1388	97.5966
Phvul.002G092600.v2.1	chr02	16923877	16927223	99.8805	99.1931
Phvul.002G095100.v2.1	chr02	17571251	17577964	98.9721	98.987
Phvul.002G095800.v2.1	chr02	17787679	17790178	99.88	99.88
Phvul.002G102100.v2.1	chr02	19073692	19077041	99.1639	99.4028
Phvul.002G099200.v2.1	chr02	19566393	19567257	99.6528	99.6528
Phvul.002G098900.v2.1	chr02	19710389	19711889	99.9333	99.8667
Phvul.002G098100.v2.1	chr02	19967123	19971042	98.7242	98.9028
Phvul.002G097400.v2.1	chr02	20165165	20169335	98.6571	99.976
Phvul.002G097300.v2.1	chr02	20249520	20252377	98.9149	99.93
Phvul.002G096900.v2.1	chr02	20381369	20384603	99.9382	99.9382
Phvul.002G101500.v2.1	chr02	21161418	21167121	99.5616	99.7896
Phvul.002G102000.v2.1	chr02	21332078	21336433	99.6096	99.5867
Phvul.002G109000.v2.1	chr02	23328131	23329337	99.9171	99.5025
Phvul.002G112800.v2.1	chr02	24223757	24225641	97.5584	99.0446
Phvul.002G115200.v2.1	chr02	24674147	24681627	99.7861	99.8797
Phvul.002G116601.v2.1	chr02	24926872	24928901	99.7536	99.9014
Phvul.002G119800.v2.1	chr02	25529990	25531263	98.9788	98.586
Phvul.002G120500.v2.1	chr02	25642445	25643928	96.561	99.9326
Phvul.002G121300.v2.1	chr02	25854299	25858749	99.6854	99.0112
Phvul.002G121400.v2.1	chr02	25859636	25861623	99.7987	97.1314
Phvul.002G121600.v2.1	chr02	25878383	25881553	100	99.5899
Phvul.002G121800.v2.1	chr02	25910895	25916510	99.8575	99.8397
Phvul.002G121900.v2.1	chr02	25917972	25920765	99.6778	99.6062
Phvul.002G124100.v2.1	chr02	26297916	26298630	99.7199	99.4398
Phvul.002G126400.v2.1	chr02	26790123	26792477	97.4087	97.4936
Phvul.002G126500.v2.1	chr02	26796056	26799061	99.3677	99.3344
Phvul.002G131600.v2.1	chr02	27562988	27564345	99.4842	99.6315
Phvul.002G133500.v2.1	chr02	27742102	27745109	66.2454	96.4749
Phvul.002G135300.v2.1	chr02	27993282	27997671	98.4279	98.4507
Phvul.002G136100.v2.1	chr02	28102315	28104431	99.1966	98.535
Phvul.002G137400.v2.1	chr02	28342513	28346762	99.9294	99.9294
Phvul.002G137800.v2.1	chr02	28374263	28378840	99.9345	99.8471
Phvul.002G138000.v2.1	chr02	28382398	28383806	99.7869	98.0824
Phvul.002G138400.v2.1	chr02	28410160	28411186	100	99.4152
Phvul.002G139800.v2.1	chr02	28567469	28570736	100	99.9694
Phvul.002G140900.v2.1	chr02	28774519	28775237	99.5822	99.4429
Phvul.002G141700.v2.1	chr02	28844087	28847753	98.527	98.4997
Phvul.002G142900.v2.1	chr02	29126837	29131880	97.7394	97.5015
Phvul.002G143200.v2.1	chr02	29149555	29153247	99.8375	100
Phvul.002G143500.v2.1	chr02	29184719	29185528	100	100
Phvul.002G144600.v2.1	chr02	29349495	29351303	99.1704	99.7235
Phvul.002G146600.v2.1	chr02	29637251	29641567	98.4013	98.6098
Phvul.002G148000.v2.1	chr02	29886936	29887948	99.8024	99.9012
Phvul.002G148800.v2.1	chr02	30037899	30039054	99.6537	99.5671
Phvul.002G149700.v2.1	chr02	30270970	30274266	99.7573	99.7573
Phvul.002G149800.v2.1	chr02	30294711	30297192	99.7985	99.8791
Phvul.002G151100.v2.1	chr02	30444717	30447293	98.4472	98.913
Phvul.002G152100.v2.1	chr02	30583282	30587483	99.5477	99.8334
Phvul.002G154300.v2.1	chr02	30857674	30868349	93.6112	96.3466
Phvul.002G155200.v2.1	chr02	30951043	30952809	99.7169	99.6602
Phvul.002G157100.v2.1	chr02	31172788	31174435	99.9393	99.9393
Phvul.002G159900.v2.1	chr02	31475572	31477923	99.7448	99.9575
Phvul.002G161500.v2.1	chr02	31623538	31628358	99.5851	98.7137
Phvul.002G161800.v2.1	chr02	31667434	31668670	99.3528	98.9482
Phvul.002G162100.v2.1	chr02	31690163	31694977	99.3145	99.3353
Phvul.002G162200.v2.1	chr02	31697353	31699003	98.9091	98.9091
Phvul.002G163300.v2.1	chr02	31796591	31799492	97.2768	99.5519
Phvul.002G165200.v2.1	chr02	31955097	31956945	100	100
Phvul.002G166500.v2.1	chr02	32119594	32121231	99.0837	99.1448
Phvul.002G166800.v2.1	chr02	32206370	32212943	98.6155	99.8631
Phvul.002G166900.v2.1	chr02	32214252	32216746	99.7594	98.9976
Phvul.002G167000.v2.1	chr02	32217752	32219601	97.8367	99.7837
Phvul.002G167300.v2.1	chr02	32238406	32240114	99.1803	99.9415
Phvul.002G168300.v2.1	chr02	32385223	32388655	99.4464	99.8252
Phvul.002G168800.v2.1	chr02	32460910	32462874	99.8473	99.7963
Phvul.002G168900.v2.1	chr02	32468060	32469089	99.8056	98.8338
Phvul.002G169200.v2.1	chr02	32512671	32514808	99.7192	99.8596
Phvul.002G170100.v2.1	chr02	33093247	33095160	99.7909	99.425
Phvul.002G175100.v2.1	chr02	33300091	33301257	99.5712	99.2281
Phvul.002G176300.v2.1	chr02	33458682	33461476	99.7495	99.821
Phvul.002G176900.v2.1	chr02	33552977	33559379	99.8594	93.9706
Phvul.002G180700.v2.1	chr02	34031456	34033377	100	99.7397
Phvul.002G181400.v2.1	chr02	34133176	34135487	99.3077	99.3942
Phvul.002G183800.v2.1	chr02	34426044	34427997	99.6416	99.4368
Phvul.002G185500.v2.1	chr02	34767132	34771111	99.6984	99.6984
Phvul.002G187200.v2.1	chr02	34977914	34979627	98.1319	99.6497
Phvul.002G188300.v2.1	chr02	35098362	35099667	99.6935	100
Phvul.002G188800.v2.1	chr02	35149325	35152755	96.5015	96.5598
Phvul.002G190600.v2.1	chr02	35406220	35412347	97.4049	99.8205
Phvul.002G191500.v2.1	chr02	35550215	35553534	99.4878	98.614
Phvul.002G193800.v2.1	chr02	35781228	35783857	99.2393	99.3534
Phvul.002G194000.v2.1	chr02	35794893	35797454	99.7267	99.7657
Phvul.002G194100.v2.1	chr02	35801421	35803650	99.9551	99.8205
Phvul.002G194200.v2.1	chr02	35804032	35809716	99.8944	99.7185
Phvul.002G194400.v2.1	chr02	35832040	35833191	99.8262	99.3918
Phvul.002G194800.v2.1	chr02	35874868	35878684	99.869	99.7904
Phvul.002G196300.v2.1	chr02	36086436	36087482	99.7132	99.9044
Phvul.002G197300.v2.1	chr02	36142447	36144352	99.9475	99.8425
Phvul.002G197700.v2.1	chr02	36250432	36253786	98.7478	99.2844
Phvul.002G198200.v2.1	chr02	36301499	36310174	98.6282	98.8818
Phvul.002G198400.v2.1	chr02	36319463	36321966	96.9237	99.5605
Phvul.002G201000.v2.1	chr02	36693101	36694936	99.891	99.6185
Phvul.002G201400.v2.1	chr02	36711063	36712760	99.4697	99.5875
Phvul.002G202200.v2.1	chr02	36853229	36854997	99.4344	99.2081
Phvul.002G202500.v2.1	chr02	36884454	36887399	99.4907	99.8302
Phvul.002G202700.v2.1	chr02	36929779	36932280	99.5602	99.8401
Phvul.002G206200.v2.1	chr02	37261477	37265193	100	98.5737
Phvul.002G206400.v2.1	chr02	37282054	37289346	99.9177	99.3143
Phvul.002G206500.v2.1	chr02	37291161	37292595	100	99.1632
Phvul.002G207800.v2.1	chr02	37446174	37449248	99.9349	99.8373
Phvul.002G208000.v2.1	chr02	37467208	37470514	97.9431	97.9431
Phvul.002G208200.v2.1	chr02	37499470	37502021	99.6472	99.3336
Phvul.002G208400.v2.1	chr02	37512618	37513771	99.7398	99.8265
Phvul.002G208500.v2.1	chr02	37516071	37517284	98.4336	98.4336
Phvul.002G210750.v2.1	chr02	37805487	37808899	99.9121	97.626
Phvul.002G212900.v2.1	chr02	38134307	38136197	99.8942	99.6296
Phvul.002G213400.v2.1	chr02	38206615	38209110	99.8798	99.5591
Phvul.002G216600.v2.1	chr02	38579382	38582031	97.6217	33.9751
Phvul.002G218300.v2.1	chr02	38771645	38773926	99.4739	99.5616
Phvul.002G218900.v2.1	chr02	38820239	38825332	97.958	99.7251
Phvul.002G219000.v2.1	chr02	38838801	38844383	99.9283	99.9104
Phvul.002G219800.v2.1	chr02	38989312	38991006	99.5277	99.4097
Phvul.002G220700.v2.1	chr02	39084382	39086113	99.9422	99.6534
Phvul.002G222700.v2.1	chr02	39412903	39414637	99.8847	99.8847
Phvul.002G224700.v2.1	chr02	39638138	39639631	99.5981	99.6651
Phvul.002G226000.v2.1	chr02	39751609	39756313	100	96.4286
Phvul.002G226800.v2.1	chr02	39813355	39823170	99.8574	99.8268
Phvul.002G228200.v2.1	chr02	39971439	39976729	98.9981	96.862
Phvul.002G228300.v2.1	chr02	39978295	39980916	97.0622	99.5803
Phvul.002G228500.v2.1	chr02	39988936	40000794	99.4265	99.747
Phvul.002G234200.v2.1	chr02	40029522	40031392	98.3422	99.8396
Phvul.002G229200.v2.1	chr02	40167051	40169122	98.1169	99.5171
Phvul.002G229600.v2.1	chr02	40222563	40224005	99.9307	99.9307
Phvul.002G229700.v2.1	chr02	40224726	40226877	100	99.814
Phvul.002G232100.v2.1	chr02	40457541	40458871	99.5489	99.3985
Phvul.002G234700.v2.1	chr02	40633685	40634159	99.1561	99.1561
Phvul.002G235700.v2.1	chr02	40718384	40719653	99.0544	98.9756
Phvul.002G236200.v2.1	chr02	40743184	40745656	99.6764	99.4741
Phvul.002G236500.v2.1	chr02	40761458	40763180	99.7096	100
Phvul.002G237300.v2.1	chr02	40855449	40856190	100	99.4602
Phvul.002G238500.v2.1	chr02	40972674	40981170	96.4807	99.8588
Phvul.002G240900.v2.1	chr02	41311018	41312939	99.7918	99.8438
Phvul.002G241100.v2.1	chr02	41324284	41330972	99.8804	99.9402
Phvul.002G242000.v2.1	chr02	41413044	41415300	99.3351	99.3794
Phvul.002G243100.v2.1	chr02	41506114	41507087	99.7945	99.8972
Phvul.002G246500.v2.1	chr02	41815120	41815600	100	98.5417
Phvul.002G247000.v2.1	chr02	41874369	41878582	99.9763	99.8813
Phvul.002G247200.v2.1	chr02	41924274	41927478	100	98.2834
Phvul.002G247900.v2.1	chr02	42012485	42019434	99.9856	98.5466
Phvul.002G248400.v2.1	chr02	42071670	42074265	100	99.7303
Phvul.002G249900.v2.1	chr02	42236967	42237894	100	100
Phvul.002G250900.v2.1	chr02	42313292	42314072	100	99.359
Phvul.002G251000.v2.1	chr02	42317077	42321249	100	99.5925
Phvul.002G251200.v2.1	chr02	42336189	42338490	100	99.4785
Phvul.002G252200.v2.1	chr02	42442214	42444464	100	99.8667
Phvul.002G252600.v2.1	chr02	42481292	42482267	100	99.5897
Phvul.002G252800.v2.1	chr02	42501488	42502366	100	99.4305
Phvul.002G254400.v2.1	chr02	42619980	42623376	100	99.9706
Phvul.002G254900.v2.1	chr02	42726241	42727259	100	99.8035
Phvul.002G255400.v2.1	chr02	42769667	42774621	99.9798	99.7376
Phvul.002G256000.v2.1	chr02	42830181	42835956	100	90.8225
Phvul.002G256400.v2.1	chr02	42852011	42855902	100	98.8178
Phvul.002G256500.v2.1	chr02	42859738	42867218	100	99.4786
Phvul.002G256800.v2.1	chr02	42880746	42882261	100	99.934
Phvul.002G257400.v2.1	chr02	42963747	42966864	100	99.4546
Phvul.002G257900.v2.1	chr02	42984870	42989189	99.9537	96.9206
Phvul.002G258300.v2.1	chr02	43007631	43011192	100	99.8315
Phvul.002G258800.v2.1	chr02	43043860	43045469	100	99.0056
Phvul.002G259400.v2.1	chr02	43078150	43084735	100	99.6203
Phvul.002G259900.v2.1	chr02	43120189	43124287	100	97.9014
Phvul.002G261900.v2.1	chr02	43393378	43395327	100	98.1529
Phvul.002G262000.v2.1	chr02	43401620	43403139	100	100
Phvul.002G264300.v2.1	chr02	43572800	43573859	99.9056	99.7167
Phvul.002G265700.v2.1	chr02	43670674	43674325	100	99.9178
Phvul.002G265800.v2.1	chr02	43674998	43678704	100	99.7841
Phvul.002G266600.v2.1	chr02	43786416	43792320	100	97.2561
Phvul.002G266700.v2.1	chr02	43794890	43797801	99.9656	99.1068
Phvul.002G267000.v2.1	chr02	43814561	43817051	100	99.7992
Phvul.002G267400.v2.1	chr02	43836797	43843720	100	97.7178
Phvul.002G267600.v2.1	chr02	43855187	43859625	99.5268	99.1888
Phvul.002G268500.v2.1	chr02	43926184	43929603	100	98.9763
Phvul.002G269000.v2.1	chr02	43977107	43979175	100	99.0812
Phvul.002G269400.v2.1	chr02	43991102	43992294	100	99.4128
Phvul.002G269800.v2.1	chr02	44033312	44034850	99.935	99.6099
Phvul.002G271100.v2.1	chr02	44199221	44205529	100	99.6988
Phvul.002G271200.v2.1	chr02	44205945	44210215	100	99.6956
Phvul.002G272300.v2.1	chr02	44299553	44302517	100	96.9973
Phvul.002G275400.v2.1	chr02	44521523	44522600	100	99.5357
Phvul.002G276300.v2.1	chr02	44602902	44603888	99.8986	97.8702
Phvul.002G280400.v2.1	chr02	44969761	44970877	100	89.4265
Phvul.002G281800.v2.1	chr02	45089208	45091293	100	99.2806
Phvul.002G282000.v2.1	chr02	45096587	45104044	100	99.6513
Phvul.002G282800.v2.1	chr02	45189582	45190713	100	98.6737
Phvul.002G284500.v2.1	chr02	45338866	45340681	100	96.8595
Phvul.002G284900.v2.1	chr02	45388439	45392513	99.9755	99.8527
Phvul.002G285000.v2.1	chr02	45392828	45395648	100	99.1489
Phvul.002G285300.v2.1	chr02	45421121	45421803	100	97.3607
Phvul.002G287200.v2.1	chr02	45630067	45636846	99.9705	99.3362
Phvul.002G287500.v2.1	chr02	45643051	45647090	99.8267	99.7277
Phvul.002G288000.v2.1	chr02	45717729	45720930	100	99.219
Phvul.002G288200.v2.1	chr02	45726556	45729490	99.9318	97.6142
Phvul.002G289300.v2.1	chr02	45817669	45819601	100	99.0166
Phvul.002G289800.v2.1	chr02	45857737	45860315	99.6897	96.7804
Phvul.002G290100.v2.1	chr02	45874825	45877837	100	97.012
Phvul.002G290300.v2.1	chr02	45886394	45890690	99.9767	99.4646
Phvul.002G290500.v2.1	chr02	45898933	45901612	99.9253	98.6189
Phvul.002G291900.v2.1	chr02	46067484	46071554	99.9263	99.1892
Phvul.002G292300.v2.1	chr02	46127650	46130322	99.8503	98.9147
Phvul.002G293100.v2.1	chr02	46212215	46216142	98.9559	99.2106
Phvul.002G293800.v2.1	chr02	46298431	46299429	96.8938	99.5992
Phvul.002G294100.v2.1	chr02	46312260	46314395	99.0632	99.2037
Phvul.002G295000.v2.1	chr02	46402758	46404966	98.4149	98.5054
Phvul.002G295800.v2.1	chr02	46489258	46489871	99.3475	99.3475
Phvul.002G296200.v2.1	chr02	46509774	46512628	99.5445	99.1941
Phvul.002G296700.v2.1	chr02	46557073	46559694	98.9317	99.0462
Phvul.002G297000.v2.1	chr02	46576165	46577868	99.7651	98.7669
Phvul.002G297300.v2.1	chr02	46587681	46589114	97.9763	98.7439
Phvul.002G297400.v2.1	chr02	46589864	46592545	98.0604	98.8437
Phvul.002G297500.v2.1	chr02	46599714	46600503	99.2395	97.2117
Phvul.002G297700.v2.1	chr02	46624396	46629452	98.3584	96.0245
Phvul.002G298900.v2.1	chr02	46705642	46706544	99.0022	98.6696
Phvul.002G299300.v2.1	chr02	46727451	46730153	100	98.0755
Phvul.002G299700.v2.1	chr02	46791869	46800422	99.9766	99.9883
Phvul.002G299900.v2.1	chr02	46811046	46813316	99.2511	99.2952
Phvul.002G300000.v2.1	chr02	46815419	46817578	98.6105	98.1473
Phvul.002G300200.v2.1	chr02	46824111	46825443	98.7237	98.7237
Phvul.002G301200.v2.1	chr02	46899304	46902275	99.0239	99.1249
Phvul.002G328900.v2.1	chr02	46921808	46929638	99.2848	99.0932
Phvul.002G301600.v2.1	chr02	46958700	46962061	99.1372	98.9884
Phvul.002G301700.v2.1	chr02	46966440	46970928	98.7745	99.5321
Phvul.002G303500.v2.1	chr02	47164414	47166206	99.0513	98.9397
Phvul.002G303900.v2.1	chr02	47215125	47217168	99.4616	99.6084
Phvul.002G305500.v2.1	chr02	47356713	47365159	99.4317	99.3251
Phvul.002G308500.v2.1	chr02	47623493	47624919	98.0365	98.6676
Phvul.002G308600.v2.1	chr02	47628014	47630039	99.6049	99.358
Phvul.002G309000.v2.1	chr02	47652330	47656558	98.2971	99.1958
Phvul.002G309900.v2.1	chr02	47720238	47721721	99.4606	98.7862
Phvul.002G310400.v2.1	chr02	47764027	47767777	99.36	98.2133
Phvul.002G310900.v2.1	chr02	47792678	47797612	99.4528	97.3652
Phvul.002G313000.v2.1	chr02	47995106	47996084	99.0798	98.773
Phvul.002G315200.v2.1	chr02	48183691	48187139	98.4049	99.681
Phvul.002G317100.v2.1	chr02	48364204	48365307	99.184	99.2747
Phvul.002G318800.v2.1	chr02	48505682	48510360	97.5844	96.6439
Phvul.002G319400.v2.1	chr02	48543273	48545016	96.6724	98.6231
Phvul.002G319800.v2.1	chr02	48569941	48570334	100	99.7455
Phvul.002G321600.v2.1	chr02	48691914	48693402	99.5968	100
Phvul.002G322700.v2.1	chr02	48765606	48768717	97.107	99.7107
Phvul.002G324400.v2.1	chr02	48924527	48925847	99.8485	99.4697
Phvul.002G325000.v2.1	chr02	49003705	49005801	99.3321	99.3798
Phvul.002G327700.v2.1	chr02	49193716	49195868	99.0242	98.6059
Phvul.002G327900.v2.1	chr02	49209232	49210093	99.3031	99.4193
Phvul.002G329700.v2.1	chr02	49444319	49446891	99.9222	96.8896
Phvul.002G330100.v2.1	chr02	49464702	49466724	97.9228	97.725
Phvul.002G330600.v2.1	chr02	49488855	49493650	96.8717	98.8113
Phvul.002G330700.v2.1	chr02	49494260	49495655	99.2115	98.9247
Phvul.002G330900.v2.1	chr02	49499377	49499869	99.5935	99.5935
Phvul.002G332600.v2.1	chr02	49595821	49600670	98.3914	99.1957
Phvul.002G332800.v2.1	chr02	49617085	49621886	97.8546	95.8759
Phvul.002G333300.v2.1	chr02	49644825	49645862	98.7464	99.9036
Phvul.002G333700.v2.1	chr02	49663674	49666263	99.8455	99.7683
Phvul.003G005900.v2.1	chr03	22146	23863	99.0099	99.0099
Phvul.003G002100.v2.1	chr03	420570	431590	99.9819	99.5463
Phvul.003G001900.v2.1	chr03	470329	472380	99.9512	96.7333
Phvul.003G000800.v2.1	chr03	549943	551391	100	99.5166
Phvul.003G006800.v2.1	chr03	787916	789957	97.4522	97.6482
Phvul.003G008000.v2.1	chr03	887428	896666	98.1057	98.1057
Phvul.003G008600.v2.1	chr03	978360	981179	85.172	87.7971
Phvul.003G008800.v2.1	chr03	989196	995182	99.7828	99.7494
Phvul.003G011200.v2.1	chr03	1165411	1166471	99.434	99.434
Phvul.003G011700.v2.1	chr03	1208464	1215520	96.9246	96.9246
Phvul.003G012100.v2.1	chr03	1250404	1253920	98.7486	98.777
Phvul.003G012500.v2.1	chr03	1285536	1292458	99.6966	99.9133
Phvul.003G013000.v2.1	chr03	1333364	1335194	99.5628	99.3989
Phvul.003G015900.v2.1	chr03	1577671	1580454	99.9641	99.4251
Phvul.003G017800.v2.1	chr03	1705848	1707291	99.1684	99.1684
Phvul.003G017900.v2.1	chr03	1708283	1709112	98.9144	98.7937
Phvul.003G019300.v2.1	chr03	1860288	1864791	96.9576	96.5134
Phvul.003G019700.v2.1	chr03	1895777	1897885	98.7192	98.2448
Phvul.003G022800.v2.1	chr03	2166330	2171746	97.175	99.5753
Phvul.003G024100.v2.1	chr03	2271230	2273843	99.5408	96.4409
Phvul.003G025000.v2.1	chr03	2418542	2419522	99.898	98.9796
Phvul.003G025500.v2.1	chr03	2456486	2465634	99.9344	99.3441
Phvul.003G026200.v2.1	chr03	2526091	2530495	99.9773	99.8638
Phvul.003G027300.v2.1	chr03	2628078	2633287	99.9808	98.637
Phvul.003G027400.v2.1	chr03	2636097	2638156	100	95.7261
Phvul.003G034400.v2.1	chr03	3550937	3552446	100	99.4036
Phvul.003G034600.v2.1	chr03	3569439	3575110	100	99.6826
Phvul.003G037600.v2.1	chr03	3944996	3950682	99.9824	99.402
Phvul.003G040400.v2.1	chr03	4506164	4510437	100	99.6724
Phvul.003G040600.v2.1	chr03	4544868	4545891	100	98.1427
Phvul.003G040700.v2.1	chr03	4552252	4556148	100	98.3573
Phvul.003G042500.v2.1	chr03	4878757	4884682	100	97.3671
Phvul.003G043100.v2.1	chr03	4948609	4954555	100	98.7723
Phvul.003G044100.v2.1	chr03	5130522	5131899	100	99.419
Phvul.003G044500.v2.1	chr03	5200089	5202215	100	98.9652
Phvul.003G046500.v2.1	chr03	5718667	5720131	100	99.1803
Phvul.003G047400.v2.1	chr03	5840885	5845631	99.9157	99.705
Phvul.003G047700.v2.1	chr03	5899323	5904301	99.9598	99.7991
Phvul.003G048200.v2.1	chr03	5952590	5953832	100	100
Phvul.003G027800.v2.1	chr03	6014357	6017456	99.9677	99.9355
Phvul.003G058900.v2.1	chr03	8028730	8032450	100	99.6237
Phvul.003G059800.v2.1	chr03	8201757	8202698	100	99.8937
Phvul.003G061200.v2.1	chr03	8443025	8446279	100	98.5864
Phvul.003G061300.v2.1	chr03	8446508	8453516	100	99.1581
Phvul.003G061602.v2.1	chr03	8528597	8530568	100	99.8985
Phvul.003G063200.v2.1	chr03	8988568	8991331	99.9638	98.0456
Phvul.003G064900.v2.1	chr03	9407326	9411430	99.9756	97.6608
Phvul.003G065100.v2.1	chr03	9412912	9416730	99.9476	98.1666
Phvul.003G068000.v2.1	chr03	10186111	10189155	99.9343	99.5401
Phvul.003G068100.v2.1	chr03	10251364	10253369	100	99.5511
Phvul.003G074400.v2.1	chr03	11730350	11733979	100	99.1733
Phvul.003G074500.v2.1	chr03	11745470	11750442	100	99.5575
Phvul.003G075100.v2.1	chr03	11862760	11865718	100	99.0196
Phvul.003G076000.v2.1	chr03	12032243	12035171	100	99.7609
Phvul.003G076900.v2.1	chr03	12260195	12261745	100	99.7419
Phvul.003G077300.v2.1	chr03	12410749	12413271	99.9603	98.3743
Phvul.003G077800.v2.1	chr03	12475857	12478684	100	98.6204
Phvul.003G078300.v2.1	chr03	12555311	12556182	100	99.6556
Phvul.003G078700.v2.1	chr03	12607314	12615366	100	98.3234
Phvul.003G078900.v2.1	chr03	12628899	12632197	99.6361	99.6361
Phvul.003G080000.v2.1	chr03	12927826	12930004	100	99.9541
Phvul.003G080200.v2.1	chr03	13112503	13116175	99.9728	99.6732
Phvul.003G083700.v2.1	chr03	14099604	14104504	100	99.3878
Phvul.003G096600.v2.1	chr03	15398961	15401377	100	99.6689
Phvul.003G086700.v2.1	chr03	16278450	16280189	100	99.9425
Phvul.003G088700.v2.1	chr03	17052316	17054293	99.9494	100
Phvul.003G092400.v2.1	chr03	21192365	21194957	100	99.6914
Phvul.003G091500.v2.1	chr03	21681621	21686242	100	99.9351
Phvul.003G091300.v2.1	chr03	21711195	21712677	100	99.7976
Phvul.003G091100.v2.1	chr03	21725775	21728049	100	100
Phvul.003G090800.v2.1	chr03	21790249	21797264	99.9715	99.8289
Phvul.003G105100.v2.1	chr03	23322121	23325711	100	99.3593
Phvul.003G101400.v2.1	chr03	24696404	24701000	100	99.8259
Phvul.003G099700.v2.1	chr03	25708026	25708491	100	99.5699
Phvul.003G097700.v2.1	chr03	25940606	25945235	99.9784	99.8272
Phvul.003G106300.v2.1	chr03	26408111	26409228	100	99.8209
Phvul.003G100100.v2.1	chr03	26950875	26952735	100	99.9462
Phvul.003G107700.v2.1	chr03	27273652	27275164	100	99.9339
Phvul.003G108000.v2.1	chr03	27314860	27316010	99.913	99.6522
Phvul.003G113400.v2.1	chr03	28965370	28967140	100	99.3785
Phvul.003G114100.v2.1	chr03	29097270	29101747	99.8883	96.8729
Phvul.003G115100.v2.1	chr03	29308292	29310549	100	99.424
Phvul.003G116100.v2.1	chr03	29496385	29501705	99.9812	99.8872
Phvul.003G118700.v2.1	chr03	30194014	30196734	99.9632	99.5588
Phvul.003G119500.v2.1	chr03	30411535	30413057	100	99.4744
Phvul.003G120900.v2.1	chr03	30592366	30593101	100	99.8639
Phvul.003G121500.v2.1	chr03	30651019	30654073	100	99.6398
Phvul.003G122200.v2.1	chr03	30709356	30711362	98.654	99.3519
Phvul.003G124600.v2.1	chr03	31109344	31112376	99.9011	99.7032
Phvul.003G124800.v2.1	chr03	31135010	31137868	100	99.86
Phvul.003G125400.v2.1	chr03	31241182	31244170	99.8327	99.4311
Phvul.003G126700.v2.1	chr03	31474085	31476476	99.9582	99.7909
Phvul.003G126800.v2.1	chr03	31482579	31485154	99.9612	99.9223
Phvul.003G126900.v2.1	chr03	31495842	31508227	99.9516	99.9596
Phvul.003G127650.v2.1	chr03	31765956	31766322	100	100
Phvul.003G128500.v2.1	chr03	32095404	32096228	100	99.7573
Phvul.003G129400.v2.1	chr03	32362268	32364947	100	99.9627
Phvul.003G129600.v2.1	chr03	32407048	32408110	99.9058	100
Phvul.003G131000.v2.1	chr03	32670425	32671290	99.8844	98.7283
Phvul.003G132200.v2.1	chr03	32867667	32868834	100	99.6572
Phvul.003G132800.v2.1	chr03	32966575	32967903	100	99.1717
Phvul.003G133200.v2.1	chr03	33009316	33014098	100	98.8499
Phvul.003G133900.v2.1	chr03	33075194	33078741	100	99.7463
Phvul.003G134400.v2.1	chr03	33173401	33176297	100	97.9972
Phvul.003G137200.v2.1	chr03	33537060	33540044	100	99.866
Phvul.003G137466.v2.1	chr03	33574373	33577037	99.7372	98.6862
Phvul.003G140900.v2.1	chr03	34047211	34051894	100	99.0391
Phvul.003G140500.v2.1	chr03	34155175	34156338	100	99.914
Phvul.003G138500.v2.1	chr03	34466188	34474280	99.9876	95.5141
Phvul.003G143600.v2.1	chr03	35196984	35198992	100	99.0538
Phvul.003G145200.v2.1	chr03	35392311	35399014	99.9851	99.627
Phvul.003G145250.v2.1	chr03	35412759	35413375	100	99.6753
Phvul.003G145300.v2.1	chr03	35426868	35432605	99.9826	99.5991
Phvul.003G146000.v2.1	chr03	35535668	35537194	100	99.1481
Phvul.003G146100.v2.1	chr03	35556333	35558944	100	99.6936
Phvul.003G146500.v2.1	chr03	35629948	35634998	99.9604	98.297
Phvul.003G146700.v2.1	chr03	35656104	35657037	100	99.4641
Phvul.003G146800.v2.1	chr03	35678986	35679373	100	98.708
Phvul.003G148550.v2.1	chr03	35920870	35921760	100	99.2135
Phvul.003G148700.v2.1	chr03	35953794	35959463	99.9647	99.8589
Phvul.003G149000.v2.1	chr03	36033164	36035185	99.901	99.5547
Phvul.003G149300.v2.1	chr03	36135922	36136417	100	100
Phvul.003G151300.v2.1	chr03	36534359	36535835	100	99.9322
Phvul.003G152000.v2.1	chr03	36698419	36701513	99.9354	99.6768
Phvul.003G153300.v2.1	chr03	36847916	36848633	100	99.0237
Phvul.003G153400.v2.1	chr03	36852467	36855377	100	97.9381
Phvul.003G153700.v2.1	chr03	36859811	36862779	100	99.3598
Phvul.003G153800.v2.1	chr03	36865950	36872736	100	99.8526
Phvul.003G154700.v2.1	chr03	37033097	37039167	100	99.3575
Phvul.003G155100.v2.1	chr03	37068040	37069700	99.9398	97.4096
Phvul.003G157300.v2.1	chr03	37369275	37370643	100	99.4883
Phvul.003G158400.v2.1	chr03	37451263	37455800	100	99.8237
Phvul.003G159300.v2.1	chr03	37643408	37646589	99.9686	99.8114
Phvul.003G160100.v2.1	chr03	37813938	37815399	99.9316	99.7262
Phvul.003G160500.v2.1	chr03	37867709	37873133	99.9447	98.6726
Phvul.003G161800.v2.1	chr03	38094455	38098138	99.9728	99.9457
Phvul.003G163100.v2.1	chr03	38212269	38215115	99.9649	99.7892
Phvul.003G163300.v2.1	chr03	38225335	38227583	100	99.6886
Phvul.003G163400.v2.1	chr03	38234727	38236115	100	99.7839
Phvul.003G163500.v2.1	chr03	38241883	38245154	100	99.9083
Phvul.003G164400.v2.1	chr03	38380972	38384061	99.9353	99.7086
Phvul.003G165400.v2.1	chr03	38488508	38491846	99.9101	99.7903
Phvul.003G165900.v2.1	chr03	38566234	38568153	100	98.4367
Phvul.003G166000.v2.1	chr03	38571963	38574288	100	99.6989
Phvul.003G166400.v2.1	chr03	38663694	38667194	100	99.1714
Phvul.003G166600.v2.1	chr03	38674844	38676034	99.916	99.5798
Phvul.003G167300.v2.1	chr03	38743597	38745409	100	99.4481
Phvul.003G168200.v2.1	chr03	38895187	38895871	100	98.9766
Phvul.003G168800.v2.1	chr03	39004745	39007688	99.966	99.5243
Phvul.003G168900.v2.1	chr03	39014195	39021279	99.9577	98.8283
Phvul.003G169200.v2.1	chr03	39069550	39072369	99.9291	99.2551
Phvul.003G170800.v2.1	chr03	39289230	39290619	100	99.2081
Phvul.003G171000.v2.1	chr03	39301610	39306056	99.9325	99.91
Phvul.003G171300.v2.1	chr03	39323570	39326912	99.9701	99.0724
Phvul.003G171400.v2.1	chr03	39340729	39342540	99.9448	99.2822
Phvul.003G171600.v2.1	chr03	39373415	39375232	100	100
Phvul.003G172300.v2.1	chr03	39440275	39447656	99.9865	99.9052
Phvul.003G172800.v2.1	chr03	39494973	39498804	100	98.5904
Phvul.003G174100.v2.1	chr03	39630064	39635109	100	99.5639
Phvul.003G174400.v2.1	chr03	39647457	39649863	100	97.8803
Phvul.003G174800.v2.1	chr03	39675982	39676582	100	99.8333
Phvul.003G175800.v2.1	chr03	39815226	39820599	100	98.8461
Phvul.003G176500.v2.1	chr03	39963089	39966379	100	98.997
Phvul.003G177100.v2.1	chr03	40021431	40030494	99.989	99.4593
Phvul.003G178400.v2.1	chr03	40169820	40172341	100	99.8017
Phvul.003G178500.v2.1	chr03	40176443	40178389	99.6403	99.7431
Phvul.003G178600.v2.1	chr03	40178290	40183273	99.9799	99.9197
Phvul.003G180000.v2.1	chr03	40302722	40305764	99.9014	97.9619
Phvul.003G180100.v2.1	chr03	40308749	40311757	99.9668	99.1689
Phvul.003G181600.v2.1	chr03	40440001	40441569	99.9362	99.8724
Phvul.003G182600.v2.1	chr03	40551996	40553299	100	98.4651
Phvul.003G183800.v2.1	chr03	40713282	40718204	100	99.614
Phvul.003G184100.v2.1	chr03	40742425	40744157	100	98.6721
Phvul.003G184600.v2.1	chr03	40780059	40781424	99.6337	99.6337
Phvul.003G184900.v2.1	chr03	40805735	40812037	99.2701	98.9844
Phvul.003G186700.v2.1	chr03	40980774	40988673	99.962	99.1012
Phvul.003G187600.v2.1	chr03	41104980	41110321	97.0043	99.663
Phvul.003G188000.v2.1	chr03	41186822	41189291	100	99.0279
Phvul.003G188300.v2.1	chr03	41204135	41207755	99.9724	99.6685
Phvul.003G188600.v2.1	chr03	41220806	41223420	100	100
Phvul.003G188800.v2.1	chr03	41231492	41236529	99.6029	99.7816
Phvul.003G189200.v2.1	chr03	41282889	41284779	100	99.8942
Phvul.003G190700.v2.1	chr03	41425762	41428130	100	99.8311
Phvul.003G191000.v2.1	chr03	41474840	41477503	100	99.9249
Phvul.003G192300.v2.1	chr03	41637130	41645025	100	99.2654
Phvul.003G192500.v2.1	chr03	41650518	41654966	100	99.4604
Phvul.003G192600.v2.1	chr03	41657515	41659554	100	99.5096
Phvul.003G193000.v2.1	chr03	41693320	41695522	100	94.2325
Phvul.003G194300.v2.1	chr03	41832453	41833878	99.7193	100
Phvul.003G194400.v2.1	chr03	41847685	41858360	99.8689	99.9625
Phvul.003G195500.v2.1	chr03	41965502	41969273	99.9735	99.7879
Phvul.003G196400.v2.1	chr03	42074427	42077425	99.533	98.2989
Phvul.003G197200.v2.1	chr03	42144217	42147042	100	99.292
Phvul.003G197500.v2.1	chr03	42182169	42187231	99.9407	99.19
Phvul.003G198600.v2.1	chr03	42315873	42316350	100	99.5807
Phvul.003G198700.v2.1	chr03	42319268	42320298	99.9029	99.8058
Phvul.003G200900.v2.1	chr03	42608826	42610046	100	99.918
Phvul.003G201700.v2.1	chr03	42692785	42699078	99.9047	99.4915
Phvul.003G201800.v2.1	chr03	42699983	42704432	99.9775	99.7078
Phvul.003G201900.v2.1	chr03	42706491	42708463	100	99.7972
Phvul.003G202000.v2.1	chr03	42709861	42713761	100	99.7949
Phvul.003G202400.v2.1	chr03	42785524	42787248	100	99.536
Phvul.003G203700.v2.1	chr03	42973034	42974024	100	99.596
Phvul.003G205100.v2.1	chr03	43118571	43119070	100	100
Phvul.003G206900.v2.1	chr03	43245332	43247502	99.9539	89.4931
Phvul.003G207600.v2.1	chr03	43359260	43364033	99.979	99.7695
Phvul.003G208000.v2.1	chr03	43395421	43397237	100	99.6145
Phvul.003G208500.v2.1	chr03	43423868	43427659	100	92.6405
Phvul.003G209900.v2.1	chr03	43601950	43603606	99.9396	96.9807
Phvul.003G210200.v2.1	chr03	43622571	43628443	99.9319	99.438
Phvul.003G211100.v2.1	chr03	43725835	43727167	100	98.1982
Phvul.003G211300.v2.1	chr03	43739137	43742802	99.9181	96.5621
Phvul.003G211700.v2.1	chr03	43796339	43799706	99.9406	99.9109
Phvul.003G214000.v2.1	chr03	44071905	44073320	100	100
Phvul.003G214200.v2.1	chr03	44085244	44090145	99.9184	99.1634
Phvul.003G214500.v2.1	chr03	44140693	44146185	99.9454	99.7087
Phvul.003G216800.v2.1	chr03	44435086	44438015	99.8634	99.5903
Phvul.003G216900.v2.1	chr03	44441291	44444800	99.886	99.487
Phvul.003G217100.v2.1	chr03	44455763	44457761	100	96.5966
Phvul.003G217300.v2.1	chr03	44475253	44479558	99.9768	98.5366
Phvul.003G217800.v2.1	chr03	44565478	44570505	100	99.7414
Phvul.003G218000.v2.1	chr03	44600396	44604853	100	99.7308
Phvul.003G218300.v2.1	chr03	44650885	44651672	100	98.9835
Phvul.003G219000.v2.1	chr03	44755469	44755985	100	99.2248
Phvul.003G219400.v2.1	chr03	44785984	44787853	99.9465	97.2178
Phvul.003G221900.v2.1	chr03	45094539	45097805	100	93.7232
Phvul.003G222500.v2.1	chr03	45157565	45164616	99.9291	96.2275
Phvul.003G223400.v2.1	chr03	45322415	45326164	99.7333	99.7066
Phvul.003G226500.v2.1	chr03	45760921	45761635	99.8599	99.2997
Phvul.003G227000.v2.1	chr03	45792894	45796444	99.9437	99.3803
Phvul.003G253800.v2.1	chr03	49290455	49294165	99.973	99.407
Phvul.003G254800.v2.1	chr03	49400331	49402546	100	98.0587
Phvul.003G255600.v2.1	chr03	49468411	49474735	100	99.7154
Phvul.003G256500.v2.1	chr03	49597778	49602086	100	99.234
Phvul.003G257300.v2.1	chr03	49657159	49666002	99.9548	99.7625
Phvul.003G257700.v2.1	chr03	49687161	49689649	100	98.9952
Phvul.003G258600.v2.1	chr03	49839679	49844506	99.9793	99.6064
Phvul.003G260800.v2.1	chr03	50039110	50042409	99.9091	97.4538
Phvul.003G260900.v2.1	chr03	50046618	50051166	100	96.8777
Phvul.003G262100.v2.1	chr03	50145577	50147246	99.7004	99.7004
Phvul.003G262200.v2.1	chr03	50149243	50150159	100	99.345
Phvul.003G262600.v2.1	chr03	50169824	50172708	99.9653	97.0874
Phvul.003G263600.v2.1	chr03	50259065	50265367	99.9841	99.9524
Phvul.003G264100.v2.1	chr03	50293044	50297160	100	99.9514
Phvul.003G264900.v2.1	chr03	50355088	50357241	100	98.8853
Phvul.003G266300.v2.1	chr03	50464979	50467104	100	99.7176
Phvul.003G267000.v2.1	chr03	50512789	50515765	100	99.9328
Phvul.003G267500.v2.1	chr03	50562147	50563615	100	96.3215
Phvul.003G267800.v2.1	chr03	50580039	50586269	100	99.7111
Phvul.003G269800.v2.1	chr03	50736692	50738996	100	99.2188
Phvul.003G271600.v2.1	chr03	50915764	50923000	95.702	95.2184
Phvul.003G272100.v2.1	chr03	50967785	50974522	81.8614	82.3809
Phvul.003G273800.v2.1	chr03	51111394	51116835	98.1805	95.9566
Phvul.003G275800.v2.1	chr03	51353104	51356142	98.42	98.2883
Phvul.003G279100.v2.1	chr03	51624724	51628537	99.9738	99.7115
Phvul.003G280600.v2.1	chr03	51768347	51773960	99.9822	98.4678
Phvul.003G281600.v2.1	chr03	51896027	51896489	100	98.7013
Phvul.003G282000.v2.1	chr03	51920907	51929339	100	99.7984
Phvul.003G285100.v2.1	chr03	52282118	52289563	99.9866	90.9201
Phvul.003G286000.v2.1	chr03	52363674	52365028	100	99.7046
Phvul.003G288400.v2.1	chr03	52603532	52604288	100	98.9418
Phvul.003G291700.v2.1	chr03	52917183	52921180	100	89.5922
Phvul.003G292100.v2.1	chr03	52952183	52955717	100	98.8681
Phvul.003G292300.v2.1	chr03	52983920	52989231	99.9623	99.454
Phvul.003G293000.v2.1	chr03	53025517	53026270	100	98.5392
Phvul.003G295400.v2.1	chr03	53220599	53221785	99.747	96.543
Phvul.003G295900.v2.1	chr03	53279189	53280853	100	98.5577
Phvul.003G296100.v2.1	chr03	53293872	53296444	99.9222	98.1337
Phvul.003G296400.v2.1	chr03	53321878	53327988	99.9836	99.6563
Phvul.003G296900.v2.1	chr03	53374506	53379582	99.9409	98.0102
Phvul.004G001500.v2.1	chr04	24152	28600	98.9883	99.0558
Phvul.004G001400.v2.1	chr04	30057	31784	98.0313	97.7997
Phvul.004G001300.v2.1	chr04	31965	35533	98.7108	99.9439
Phvul.004G000900.v2.1	chr04	45056	47872	98.473	98.1889
Phvul.004G000800.v2.1	chr04	50532	54214	99.3482	99.2395
Phvul.004G000700.v2.1	chr04	54885	57927	99.2439	97.8961
Phvul.004G000300.v2.1	chr04	87986	94489	96.5093	99.3541
Phvul.004G002100.v2.1	chr04	148026	149085	99.339	98.678
Phvul.004G004100.v2.1	chr04	247719	252327	98.1771	93.099
Phvul.004G004700.v2.1	chr04	264421	266954	98.184	94.9072
Phvul.004G005000.v2.1	chr04	278793	282840	98.9622	98.8881
Phvul.004G006400.v2.1	chr04	447645	449328	98.2175	98.574
Phvul.004G007600.v2.1	chr04	547236	555204	99.7113	99.749
Phvul.004G010700.v2.1	chr04	1298497	1299920	99.227	99.3675
Phvul.004G012600.v2.1	chr04	1385798	1398207	99.1458	100
Phvul.004G014000.v2.1	chr04	1575417	1579229	100	99.2655
Phvul.004G017000.v2.1	chr04	1854913	1859100	100	99.3074
Phvul.004G011100.v2.1	chr04	1908659	1918334	97.5194	97.478
Phvul.004G011500.v2.1	chr04	1950871	1953929	98.2995	99.2479
Phvul.004G012200.v2.1	chr04	2034261	2037019	98.0783	98.2959
Phvul.004G017500.v2.1	chr04	2104261	2107197	98.4673	98.876
Phvul.004G017600.v2.1	chr04	2107716	2121994	99.6988	99.7899
Phvul.004G017900.v2.1	chr04	2135289	2137901	99.8851	99.3874
Phvul.004G019800.v2.1	chr04	2331721	2334844	99.968	98.7832
Phvul.004G022700.v2.1	chr04	2604486	2605783	100	99.7687
Phvul.004G023900.v2.1	chr04	2749649	2754662	99.9801	97.4267
Phvul.004G025400.v2.1	chr04	2847280	2854296	99.6722	98.5604
Phvul.004G026600.v2.1	chr04	2984932	2986969	100	99.6564
Phvul.004G028000.v2.1	chr04	3246940	3256636	99.9484	98.6902
Phvul.004G032500.v2.1	chr04	3878899	3880985	95.7335	96.9799
Phvul.004G033100.v2.1	chr04	3909163	3918987	100	99.6743
Phvul.004G037300.v2.1	chr04	4345673	4347080	100	100
Phvul.004G037400.v2.1	chr04	4349592	4351242	100	99.7576
Phvul.004G045600.v2.1	chr04	5417659	5419345	99.8814	99.051
Phvul.004G048200.v2.1	chr04	5857350	5859383	99.9016	99.5081
Phvul.004G048300.v2.1	chr04	5868637	5871965	99.97	99.1286
Phvul.004G051700.v2.1	chr04	6872903	6878572	100	99.7883
Phvul.004G052500.v2.1	chr04	6954549	6961323	100	98.4647
Phvul.004G053400.v2.1	chr04	7069384	7073692	100	98.9786
Phvul.004G056400.v2.1	chr04	7660313	7661216	99.4463	99.3355
Phvul.004G057900.v2.1	chr04	8043409	8046178	99.9639	99.3861
Phvul.004G063600.v2.1	chr04	9096176	9100931	100	99.8948
Phvul.004G065000.v2.1	chr04	9530088	9532504	100	98.7583
Phvul.004G069700.v2.1	chr04	10910949	10913529	99.7674	99.845
Phvul.004G070300.v2.1	chr04	11056454	11060988	89.8985	99.7133
Phvul.004G076800.v2.1	chr04	13392464	13394450	100	99.4461
Phvul.004G087600.v2.1	chr04	14403028	14403605	99.8267	99.8267
Phvul.004G095600.v2.1	chr04	15283183	15290990	99.7054	99.4236
Phvul.004G092300.v2.1	chr04	18662320	18666402	99.8775	99.902
Phvul.004G079500.v2.1	chr04	18871677	18874264	99.9613	99.6135
Phvul.004G083900.v2.1	chr04	20481003	20487429	100	99.8599
Phvul.004G099800.v2.1	chr04	31001820	31003682	99.7315	94.0387
Phvul.004G106700.v2.1	chr04	35318702	35319835	99.8235	99.7352
Phvul.004G109300.v2.1	chr04	37987628	37989400	100	99.9436
Phvul.004G109800.v2.1	chr04	38028841	38035096	100	99.3445
Phvul.004G109900.v2.1	chr04	38096616	38099201	100	99.8066
Phvul.004G111300.v2.1	chr04	38622378	38625456	100	99.7726
Phvul.004G116300.v2.1	chr04	40009282	40011668	99.9162	97.7787
Phvul.004G117100.v2.1	chr04	40175587	40180502	98.6165	90.1933
Phvul.004G118100.v2.1	chr04	40492400	40494206	100	99.9446
Phvul.004G124000.v2.1	chr04	41830726	41835277	99.4287	99.4067
Phvul.004G128500.v2.1	chr04	42464188	42468959	98.5747	89.6877
Phvul.004G131600.v2.1	chr04	42958081	42961025	99.0489	99.1168
Phvul.004G135900.v2.1	chr04	43573197	43577995	99.7916	99.8124
Phvul.004G136600.v2.1	chr04	43635066	43637855	97.5619	98.9243
Phvul.004G136700.v2.1	chr04	43639676	43644544	97.5349	96.5694
Phvul.004G137400.v2.1	chr04	43701823	43705577	99.5471	98.8546
Phvul.004G139200.v2.1	chr04	43895691	43901499	97.7789	97.4174
Phvul.004G141700.v2.1	chr04	44144290	44150950	99.985	97.0571
Phvul.004G143300.v2.1	chr04	44379480	44382234	98.7654	98.7291
Phvul.004G143600.v2.1	chr04	44460254	44464541	99.6501	99.1603
Phvul.004G144600.v2.1	chr04	44580249	44583267	97.3824	97.4486
Phvul.004G144700.v2.1	chr04	44584162	44589035	96.9834	97.0039
Phvul.004G145200.v2.1	chr04	44645229	44655493	99.1621	99.0939
Phvul.004G145300.v2.1	chr04	44658674	44661553	98.0549	98.298
Phvul.004G149600.v2.1	chr04	45151090	45153114	100	98.0237
Phvul.004G149700.v2.1	chr04	45154145	45158122	100	97.7873
Phvul.004G150000.v2.1	chr04	45171784	45173045	100	98.0967
Phvul.004G151700.v2.1	chr04	45444480	45449220	99.135	95.2321
Phvul.004G153300.v2.1	chr04	45661769	45664363	99.9614	97.8797
Phvul.004G153700.v2.1	chr04	45745853	45747552	100	98.2931
Phvul.004G156110.v2.1	chr04	46037575	46041104	99.83	95.0128
Phvul.004G156300.v2.1	chr04	46079643	46080360	100	99.5816
Phvul.004G156600.v2.1	chr04	46104262	46107528	99.9694	96.9994
Phvul.004G156900.v2.1	chr04	46151202	46153229	100	98.9147
Phvul.004G157600.v2.1	chr04	46203526	46204474	98.9451	99.6835
Phvul.004G157700.v2.1	chr04	46207830	46211083	98.217	96.803
Phvul.004G160000.v2.1	chr04	46406153	46408382	100	98.5195
Phvul.004G160200.v2.1	chr04	46429272	46431571	100	98.0861
Phvul.004G161000.v2.1	chr04	46539592	46541935	99.872	99.7012
Phvul.004G161200.v2.1	chr04	46558264	46561061	99.857	98.8202
Phvul.004G163900.v2.1	chr04	46822062	46826127	98.6716	98.1058
Phvul.004G165100.v2.1	chr04	46925128	46929270	99.9517	98.5273
Phvul.004G165600.v2.1	chr04	46969153	46971575	98.142	99.2568
Phvul.004G165800.v2.1	chr04	46978464	46984204	99.878	96.8118
Phvul.004G169100.v2.1	chr04	47247246	47250739	98.7117	99.3129
Phvul.004G169300.v2.1	chr04	47257525	47266829	99.9785	98.5705
Phvul.004G169700.v2.1	chr04	47300766	47304116	99.7313	93.403
Phvul.004G172700.v2.1	chr04	47545446	47548041	98.6898	99.0751
Phvul.004G173200.v2.1	chr04	47562362	47565183	99.9646	99.0429
Phvul.004G176600.v2.1	chr04	47923573	47924179	100	99.505
Phvul.005G000100.v2.1	chr05	29415	32138	99.9266	99.3757
Phvul.005G000500.v2.1	chr05	58376	62486	99.9027	98.6861
Phvul.005G000600.v2.1	chr05	67916	71909	100	99.5492
Phvul.005G001200.v2.1	chr05	115021	117436	100	99.4617
Phvul.005G001800.v2.1	chr05	144869	146867	99.9499	97.5976
Phvul.005G002500.v2.1	chr05	207208	211998	99.9791	99.4572
Phvul.005G002800.v2.1	chr05	230406	233201	99.7138	97.7102
Phvul.005G003000.v2.1	chr05	241378	246484	100	98.2374
Phvul.005G004000.v2.1	chr05	323468	324333	100	99.5376
Phvul.005G005000.v2.1	chr05	399160	403179	100	99.1291
Phvul.005G006100.v2.1	chr05	495710	503125	99.7033	99.056
Phvul.005G006900.v2.1	chr05	571838	575049	97.7889	95.1728
Phvul.005G008400.v2.1	chr05	739317	742827	99.9715	97.2934
Phvul.005G012700.v2.1	chr05	1084073	1085201	100	97.961
Phvul.005G012800.v2.1	chr05	1086662	1092560	99.9661	98.3893
Phvul.005G013400.v2.1	chr05	1155344	1158210	99.8953	98.6392
Phvul.005G016200.v2.1	chr05	1427171	1429815	99.9622	99.9244
Phvul.005G018300.v2.1	chr05	1572466	1575451	100	96.5494
Phvul.005G020600.v2.1	chr05	1789493	1793992	99.3999	99.9111
Phvul.005G024800.v2.1	chr05	2266622	2267018	100	99.7475
Phvul.005G024900.v2.1	chr05	2270823	2274649	99.9739	96.1317
Phvul.005G028700.v2.1	chr05	2633946	2635458	99.8677	98.545
Phvul.005G030200.v2.1	chr05	2796950	2799290	99.4872	98.0342
Phvul.005G033400.v2.1	chr05	3060757	3063868	99.9679	99.8071
Phvul.005G034200.v2.1	chr05	3182663	3186831	99.904	99.0163
Phvul.005G035600.v2.1	chr05	3326524	3329744	100	99.9068
Phvul.005G036700.v2.1	chr05	3540587	3545747	99.9806	96.2984
Phvul.005G038200.v2.1	chr05	3752857	3756637	100	97.8571
Phvul.005G039000.v2.1	chr05	3788261	3791403	99.9682	99.9045
Phvul.005G041100.v2.1	chr05	4175206	4178593	99.9114	99.1438
Phvul.005G042400.v2.1	chr05	4323859	4325416	100	99.2935
Phvul.005G042800.v2.1	chr05	4396952	4400529	100	98.3226
Phvul.005G043700.v2.1	chr05	4477734	4480465	99.9268	98.4255
Phvul.005G043900.v2.1	chr05	4486851	4491820	99.7988	98.6919
Phvul.005G044100.v2.1	chr05	4506397	4512331	99.9831	97.6576
Phvul.005G044200.v2.1	chr05	4513884	4514322	100	100
Phvul.005G045100.v2.1	chr05	4768171	4769125	100	99.1614
Phvul.005G048800.v2.1	chr05	5667570	5669729	99.9537	99.861
Phvul.005G050100.v2.1	chr05	5950476	5954408	99.9491	99.1862
Phvul.005G050600.v2.1	chr05	6077447	6080405	99.9662	99.6619
Phvul.005G051600.v2.1	chr05	6596753	6599121	99.7889	99.8733
Phvul.005G053800.v2.1	chr05	7020320	7023596	99.5726	99.9084
Phvul.005G054400.v2.1	chr05	7116941	7118363	99.5781	99.6484
Phvul.005G054500.v2.1	chr05	7148296	7153486	99.6532	99.6917
Phvul.005G054600.v2.1	chr05	7156445	7165093	98.6471	98.6586
Phvul.005G054900.v2.1	chr05	7204680	7210980	99.5397	99.5714
Phvul.005G055800.v2.1	chr05	7367553	7369220	98.9202	98.9802
Phvul.005G056100.v2.1	chr05	7391504	7391987	98.7578	98.9648
Phvul.005G056800.v2.1	chr05	7572050	7577217	99.5549	99.5936
Phvul.005G056900.v2.1	chr05	7602615	7607626	99.3015	99.4213
Phvul.005G057000.v2.1	chr05	7610322	7615210	98.9771	99.018
Phvul.005G057800.v2.1	chr05	7789914	7793478	99.9158	99.9158
Phvul.005G058900.v2.1	chr05	7934044	7936069	99.5062	99.6049
Phvul.005G059200.v2.1	chr05	8258107	8264758	99.8196	99.8196
Phvul.005G059600.v2.1	chr05	8337986	8342674	99.7867	99.7867
Phvul.005G062700.v2.1	chr05	9250439	9254235	99.9473	99.921
Phvul.005G066500.v2.1	chr05	11211887	11217301	99.4459	99.7045
Phvul.005G068100.v2.1	chr05	11790214	11795743	99.4755	99.9638
Phvul.005G069500.v2.1	chr05	12168562	12170206	99.9392	99.9392
Phvul.005G073200.v2.1	chr05	12874787	12876558	98.4754	98.7578
Phvul.005G074400.v2.1	chr05	13378416	13381080	98.7237	98.536
Phvul.005G075000.v2.1	chr05	13713697	13716462	99.8553	99.8553
Phvul.005G075700.v2.1	chr05	16714885	16719912	99.8409	99.7414
Phvul.005G081900.v2.1	chr05	19687863	19689178	99.8479	99.7719
Phvul.005G081800.v2.1	chr05	19761568	19762294	100	99.8623
Phvul.005G083900.v2.1	chr05	21924242	21926601	99.7457	99.7457
Phvul.005G090100.v2.1	chr05	25490281	25493254	99.63	99.63
Phvul.005G090800.v2.1	chr05	25585388	25587168	99.8876	99.8876
Phvul.005G091100.v2.1	chr05	25635334	25636351	100	100
Phvul.005G087800.v2.1	chr05	26804049	26805342	99.6906	99.6906
Phvul.005G092500.v2.1	chr05	28743230	28746767	99.6607	99.8869
Phvul.005G093800.v2.1	chr05	29249220	29251430	100	100
Phvul.005G093900.v2.1	chr05	29268804	29269938	100	99.9118
Phvul.005G096000.v2.1	chr05	29947103	29951131	99.7517	99.7517
Phvul.005G096600.v2.1	chr05	30006773	30010280	99.8004	99.8004
Phvul.005G100000.v2.1	chr05	31472475	31474642	99.8154	99.8154
Phvul.005G100800.v2.1	chr05	31630679	31631931	99.8403	99.8403
Phvul.005G100900.v2.1	chr05	31640248	31643889	99.9451	99.8901
Phvul.005G104000.v2.1	chr05	32283299	32287437	99.6133	99.6133
Phvul.005G104300.v2.1	chr05	32378390	32380754	99.9577	99.8308
Phvul.005G104500.v2.1	chr05	32386184	32389081	99.9655	99.9655
Phvul.005G104900.v2.1	chr05	32443220	32446601	99.9113	99.9113
Phvul.005G105300.v2.1	chr05	32510640	32514158	99.801	99.8579
Phvul.005G106400.v2.1	chr05	32635585	32639123	99.9435	99.9152
Phvul.005G111800.v2.1	chr05	34130104	34132037	100	100
Phvul.005G112100.v2.1	chr05	34189813	34190674	100	100
Phvul.005G112500.v2.1	chr05	34241373	34243480	99.9525	99.9051
Phvul.005G113500.v2.1	chr05	34334795	34336630	98.6376	98.6921
Phvul.005G113900.v2.1	chr05	34373312	34374062	99.4667	100
Phvul.005G114000.v2.1	chr05	34381012	34383805	99.7852	99.821
Phvul.005G115200.v2.1	chr05	34622604	34623411	99.6283	99.7522
Phvul.005G115900.v2.1	chr05	34830435	34831635	99.8333	99.9167
Phvul.005G117000.v2.1	chr05	35092900	35096157	99.4166	99.4473
Phvul.005G117400.v2.1	chr05	35138025	35142321	98.068	98.0912
Phvul.005G118000.v2.1	chr05	35323980	35327519	99.0393	98.9828
Phvul.005G118600.v2.1	chr05	35370406	35375350	99.9393	99.8989
Phvul.005G120200.v2.1	chr05	35652797	35656625	99.8171	99.8171
Phvul.005G120400.v2.1	chr05	35667931	35669476	99.8058	99.2233
Phvul.005G120500.v2.1	chr05	35669788	35670739	99.8948	99.7897
Phvul.005G121000.v2.1	chr05	35723908	35724595	99.4178	99.5633
Phvul.005G122400.v2.1	chr05	35953809	35955609	99.3889	99.6111
Phvul.005G123800.v2.1	chr05	36087410	36087806	94.9495	94.9495
Phvul.005G126100.v2.1	chr05	36325790	36332343	98.474	98.4435
Phvul.005G127300.v2.1	chr05	36499720	36505837	99.5586	99.4769
Phvul.005G128400.v2.1	chr05	36614169	36618193	98.9811	99.5278
Phvul.005G130400.v2.1	chr05	36878732	36885972	98.6326	99.1713
Phvul.005G131200.v2.1	chr05	36969686	36972671	99.7655	99.7655
Phvul.005G132600.v2.1	chr05	37185351	37186650	99.846	99.846
Phvul.005G136500.v2.1	chr05	37843203	37846168	99.4266	99.3592
Phvul.005G137900.v2.1	chr05	38033813	38036682	99.8954	99.6863
Phvul.005G150400.v2.1	chr05	38075635	38081470	100	98.132
Phvul.005G150500.v2.1	chr05	38082505	38089096	99.9697	95.7366
Phvul.005G152400.v2.1	chr05	38260732	38264141	96.2746	98.1226
Phvul.005G152700.v2.1	chr05	38283472	38284944	98.7772	99.0489
Phvul.005G152800.v2.1	chr05	38285985	38290352	99.2672	96.7941
Phvul.005G153400.v2.1	chr05	38320456	38324025	99.8879	99.1594
Phvul.005G153800.v2.1	chr05	38338740	38347679	99.642	99.2281
Phvul.005G154900.v2.1	chr05	38443746	38446119	100	98.8622
Phvul.005G155600.v2.1	chr05	38494709	38495601	100	99.3274
Phvul.005G158200.v2.1	chr05	38673428	38675801	97.598	94.2267
Phvul.005G158300.v2.1	chr05	38676608	38679761	97.3676	96.9553
Phvul.005G160100.v2.1	chr05	38854915	38859919	100	99.4804
Phvul.005G160600.v2.1	chr05	38884202	38888559	99.977	99.1737
Phvul.005G161800.v2.1	chr05	38972672	38978648	99.1131	99.6988
Phvul.005G167100.v2.1	chr05	39436136	39442147	99.9834	98.9852
Phvul.005G168600.v2.1	chr05	39519865	39522103	100	99.1063
Phvul.005G168800.v2.1	chr05	39529016	39530143	100	98.3141
Phvul.005G169200.v2.1	chr05	39566777	39568475	100	94.6408
Phvul.005G169900.v2.1	chr05	39614126	39616311	99.7254	99.5881
Phvul.005G170100.v2.1	chr05	39621089	39626684	100	97.9625
Phvul.005G170700.v2.1	chr05	39672232	39675695	99.9711	97.6321
Phvul.005G171700.v2.1	chr05	39735930	39738730	99.8929	99
Phvul.005G175200.v2.1	chr05	40078801	40080806	100	99.7506
Phvul.005G175500.v2.1	chr05	40093377	40101710	100	98.4999
Phvul.005G175800.v2.1	chr05	40128705	40131943	100	99.2897
Phvul.005G176800.v2.1	chr05	40296235	40297916	100	96.3712
Phvul.005G178900.v2.1	chr05	40433797	40434463	98.9489	98.6486
Phvul.005G179900.v2.1	chr05	40485897	40487340	100	99.7228
Phvul.005G180000.v2.1	chr05	40490327	40492821	99.9599	98.6768
Phvul.005G180400.v2.1	chr05	40545474	40556363	99.9724	97.0245
Phvul.005G181200.v2.1	chr05	40601030	40603096	100	99.0319
Phvul.005G183000.v2.1	chr05	40724127	40726838	100	98.9303
Phvul.005G184600.v2.1	chr05	40802613	40812087	99.9894	98.0262
Phvul.005G185000.v2.1	chr05	40836326	40840124	99.9737	99.3154
Phvul.005G185800.v2.1	chr05	40902477	40905319	100	17.1006
Phvul.006G001700.v2.1	chr06	494156	497198	99.9014	36.0289
Phvul.006G006700.v2.1	chr06	1518407	1527499	99.923	99.714
Phvul.006G008660.v2.1	chr06	2041340	2043092	99.9429	99.8288
Phvul.006G009940.v2.1	chr06	2091296	2093826	99.9209	96.166
Phvul.006G003000.v2.1	chr06	2912621	2916982	99.9771	99.7936
Phvul.006G003600.v2.1	chr06	3130230	3131448	100	99.9179
Phvul.006G019500.v2.1	chr06	4209854	4215227	100	99.7953
Phvul.006G012900.v2.1	chr06	5746736	5749034	100	99.5213
Phvul.006G022000.v2.1	chr06	9060468	9061366	100	96.3252
Phvul.006G028400.v2.1	chr06	10706920	10712098	99.9614	99.1116
Phvul.006G032900.v2.1	chr06	12519031	12520033	100	99.8004
Phvul.006G034100.v2.1	chr06	12872005	12879589	99.8813	99.7495
Phvul.006G042100.v2.1	chr06	13314723	13321788	97.2258	99.9717
Phvul.006G039100.v2.1	chr06	13922574	13930811	99.9393	99.6844
Phvul.006G038600.v2.1	chr06	13950151	13953047	100	99.5166
Phvul.006G037700.v2.1	chr06	14029923	14037955	99.9875	99.7759
Phvul.006G036200.v2.1	chr06	14417849	14423526	100	99.1193
Phvul.006G042800.v2.1	chr06	14591633	14594159	99.0103	99.6041
Phvul.006G045700.v2.1	chr06	14954754	14958557	96.6605	97.055
Phvul.006G045900.v2.1	chr06	14969453	14971319	98.2851	99.0354
Phvul.006G046000.v2.1	chr06	14972793	14973682	99.4376	99.4376
Phvul.006G046100.v2.1	chr06	14973740	14978167	99.1868	98.5091
Phvul.006G047100.v2.1	chr06	15076920	15080833	95.6555	99.77
Phvul.006G047900.v2.1	chr06	15194458	15200811	100	98.2528
Phvul.006G049000.v2.1	chr06	15401979	15407353	99.907	99.9814
Phvul.006G049900.v2.1	chr06	15468698	15472657	99.9495	98.6865
Phvul.006G051000.v2.1	chr06	15603016	15606610	99.9722	99.2209
Phvul.006G051400.v2.1	chr06	15620212	15622976	100	97.576
Phvul.006G053700.v2.1	chr06	15921657	15923755	100	99.142
Phvul.006G055800.v2.1	chr06	16199625	16201971	100	98.3376
Phvul.006G059254.v2.1	chr06	16705152	16708390	99.9691	99.0735
Phvul.006G059260.v2.1	chr06	16710343	16717112	99.9852	99.2909
Phvul.006G059272.v2.1	chr06	16727625	16731096	100	97.0902
Phvul.006G060300.v2.1	chr06	16865076	16872751	100	99.8046
Phvul.006G061200.v2.1	chr06	16962454	16969152	99.9851	96.8199
Phvul.006G062000.v2.1	chr06	17074903	17075862	100	98.9572
Phvul.006G062300.v2.1	chr06	17100825	17104326	100	98.8003
Phvul.006G062500.v2.1	chr06	17143347	17148931	99.9642	99.9105
Phvul.006G062800.v2.1	chr06	17172690	17176148	100	96.2695
Phvul.006G063700.v2.1	chr06	17351367	17353849	100	98.7107
Phvul.006G064000.v2.1	chr06	17407748	17411389	99.9451	96.7866
Phvul.006G064800.v2.1	chr06	17543350	17545513	100	99.5377
Phvul.006G067800.v2.1	chr06	17928411	17929590	100	99.4063
Phvul.006G068300.v2.1	chr06	17977067	17981211	100	99.4208
Phvul.006G072000.v2.1	chr06	18456154	18456850	99.8563	99.8563
Phvul.006G072800.v2.1	chr06	18553191	18557184	99.7496	99.5993
Phvul.006G073400.v2.1	chr06	18594929	18595693	100	96.466
Phvul.006G073500.v2.1	chr06	18595927	18599293	100	99.8217
Phvul.006G075000.v2.1	chr06	18734321	18735825	100	99.4016
Phvul.006G075200.v2.1	chr06	18742015	18744019	100	99.7505
Phvul.006G076300.v2.1	chr06	18847893	18850194	98.0443	97.9574
Phvul.006G082100.v2.1	chr06	19451297	19453073	100	99.7185
Phvul.006G082300.v2.1	chr06	19458175	19460134	99.8469	95.4058
Phvul.006G083700.v2.1	chr06	19560946	19562750	100	99.8337
Phvul.006G086600.v2.1	chr06	19854769	19859573	97.6062	99.8335
Phvul.006G087500.v2.1	chr06	19947356	19949404	100	97.6074
Phvul.006G088000.v2.1	chr06	19994298	19996305	100	99.8505
Phvul.006G089500.v2.1	chr06	20106330	20109935	99.9723	99.6671
Phvul.006G089600.v2.1	chr06	20110685	20114774	100	99.8044
Phvul.006G090500.v2.1	chr06	20194904	20199640	100	99.7677
Phvul.006G091800.v2.1	chr06	20364699	20367976	100	98.4437
Phvul.006G092900.v2.1	chr06	20427599	20431035	100	99.8545
Phvul.006G093100.v2.1	chr06	20438506	20440304	100	99.3882
Phvul.006G093300.v2.1	chr06	20450586	20453649	100	98.4656
Phvul.006G097600.v2.1	chr06	20805994	20808582	100	99.1113
Phvul.006G099800.v2.1	chr06	21036053	21037269	100	99.0132
Phvul.006G100500.v2.1	chr06	21087841	21090029	100	98.309
Phvul.006G101000.v2.1	chr06	21116347	21118011	100	99.8197
Phvul.006G102800.v2.1	chr06	21238422	21242123	100	99.5947
Phvul.006G104600.v2.1	chr06	21393910	21395702	99.9442	99.1629
Phvul.006G104900.v2.1	chr06	21414374	21416736	99.7883	98.5605
Phvul.006G108300.v2.1	chr06	21788041	21792774	99.9577	99.6619
Phvul.006G109000.v2.1	chr06	21824477	21825380	100	98.6711
Phvul.006G109100.v2.1	chr06	21831907	21833151	99.2765	98.3923
Phvul.006G110000.v2.1	chr06	21904484	21907007	99.9604	99.2073
Phvul.006G110300.v2.1	chr06	21927654	21931638	99.7741	97.8163
Phvul.006G110600.v2.1	chr06	21944185	21948697	99.9778	99.9335
Phvul.006G113300.v2.1	chr06	22188805	22193246	99.9775	99.8199
Phvul.006G113600.v2.1	chr06	22206874	22209819	100	99.3888
Phvul.006G113800.v2.1	chr06	22218790	22221832	99.9014	99.9014
Phvul.006G114500.v2.1	chr06	22317244	22319680	99.9179	97.4548
Phvul.006G115000.v2.1	chr06	22364210	22368011	99.9474	99.4212
Phvul.006G115200.v2.1	chr06	22371196	22377112	99.9493	98.7323
Phvul.006G115400.v2.1	chr06	22385613	22386467	100	98.1265
Phvul.006G115800.v2.1	chr06	22415938	22417440	100	98.9348
Phvul.006G116400.v2.1	chr06	22477664	22481443	99.9735	99.4708
Phvul.006G120200.v2.1	chr06	22852068	22855141	100	99.9349
Phvul.006G120400.v2.1	chr06	22866805	22868594	100	99.9441
Phvul.006G121000.v2.1	chr06	22987510	22998193	99.9906	98.6801
Phvul.006G121700.v2.1	chr06	23058314	23066160	100	99.7196
Phvul.006G122500.v2.1	chr06	23104325	23107748	100	99.6202
Phvul.006G124100.v2.1	chr06	23232705	23234844	100	99.7662
Phvul.006G124300.v2.1	chr06	23248984	23251985	99.9334	98.034
Phvul.006G127900.v2.1	chr06	23575134	23577681	100	99.7252
Phvul.006G128000.v2.1	chr06	23581194	23588978	99.9743	97.9317
Phvul.006G128300.v2.1	chr06	23607921	23608559	99.8433	99.6865
Phvul.006G130400.v2.1	chr06	23839907	23842139	100	99.776
Phvul.006G130600.v2.1	chr06	23868456	23869083	100	99.8405
Phvul.006G130700.v2.1	chr06	23902663	23909416	99.9408	99.9704
Phvul.006G131100.v2.1	chr06	23948574	23956726	98.209	98.2458
Phvul.006G133800.v2.1	chr06	24151962	24156597	100	93.5275
Phvul.006G134100.v2.1	chr06	24223046	24226016	100	99.7643
Phvul.006G134200.v2.1	chr06	24227198	24229715	100	99.7616
Phvul.006G134500.v2.1	chr06	24243162	24248262	99.9804	99.9412
Phvul.006G134900.v2.1	chr06	24280787	24284638	100	99.7403
Phvul.006G135600.v2.1	chr06	24336282	24337000	100	99.5822
Phvul.006G136100.v2.1	chr06	24383755	24386368	99.8469	99.8469
Phvul.006G136800.v2.1	chr06	24464896	24467886	99.8662	98.9632
Phvul.006G138500.v2.1	chr06	24571505	24573887	98.5306	98.6146
Phvul.006G139500.v2.1	chr06	24668117	24670235	100	100
Phvul.006G141000.v2.1	chr06	24754439	24757092	100	98.4546
Phvul.006G143400.v2.1	chr06	24935639	24936382	100	99.1925
Phvul.006G143500.v2.1	chr06	24937782	24943327	97.6555	99.2786
Phvul.006G143700.v2.1	chr06	24952448	24954473	99.9012	98.8148
Phvul.006G144300.v2.1	chr06	25021117	25025430	99.9768	99.7681
Phvul.006G144800.v2.1	chr06	25048243	25052338	99.9756	99.9756
Phvul.006G146100.v2.1	chr06	25201270	25207673	99.9688	99.9688
Phvul.006G146300.v2.1	chr06	25225868	25227950	100	93.9481
Phvul.006G147100.v2.1	chr06	25267643	25270552	100	99.9656
Phvul.006G148000.v2.1	chr06	25329440	25330802	100	100
Phvul.006G148300.v2.1	chr06	25342039	25345274	99.9691	99.8145
Phvul.006G148800.v2.1	chr06	25380624	25382400	100	97.1284
Phvul.006G150700.v2.1	chr06	25610206	25613158	100	99.6951
Phvul.006G150800.v2.1	chr06	25614823	25616583	100	99.8295
Phvul.006G152700.v2.1	chr06	25792515	25798234	100	98.0066
Phvul.006G154200.v2.1	chr06	25934650	25936429	100	99.7752
Phvul.006G155000.v2.1	chr06	26021908	26024381	100	98.4634
Phvul.006G158800.v2.1	chr06	26314378	26314990	100	100
Phvul.006G160100.v2.1	chr06	26422088	26426394	100	98.653
Phvul.006G160500.v2.1	chr06	26455943	26463536	99.9473	99.842
Phvul.006G162900.v2.1	chr06	26612473	26619834	99.9321	99.674
Phvul.006G164400.v2.1	chr06	26743187	26747561	99.9771	98.7197
Phvul.006G165500.v2.1	chr06	26857321	26858539	100	99.8358
Phvul.006G166100.v2.1	chr06	26898962	26903342	100	98.6986
Phvul.006G166500.v2.1	chr06	26926641	26929643	99.9667	99.467
Phvul.006G167100.v2.1	chr06	27013460	27015195	100	99.4236
Phvul.006G167500.v2.1	chr06	27034498	27037951	99.971	99.7394
Phvul.006G167700.v2.1	chr06	27041058	27045715	100	99.8926
Phvul.006G168100.v2.1	chr06	27065628	27071796	100	99.7406
Phvul.006G168200.v2.1	chr06	27185600	27190008	99.9319	99.8412
Phvul.006G168400.v2.1	chr06	27204215	27206362	99.8603	99.9534
Phvul.006G168900.v2.1	chr06	27247084	27248869	99.944	97.7031
Phvul.006G170000.v2.1	chr06	27357328	27358604	100	98.7461
Phvul.006G171100.v2.1	chr06	27434407	27436269	99.6778	99.6241
Phvul.006G171200.v2.1	chr06	27446030	27447168	100	99.5606
Phvul.006G171400.v2.1	chr06	27454879	27458728	99.948	99.8961
Phvul.006G171500.v2.1	chr06	27459283	27463213	99.9491	97.9135
Phvul.006G173500.v2.1	chr06	27660088	27661496	99.929	99.5028
Phvul.006G173700.v2.1	chr06	27671871	27676243	100	99.6112
Phvul.006G174900.v2.1	chr06	27766713	27768024	100	99.6949
Phvul.006G175400.v2.1	chr06	27824344	27828218	99.8967	99.3547
Phvul.006G175600.v2.1	chr06	27840074	27844346	100	99.9064
Phvul.006G175800.v2.1	chr06	27858525	27860495	100	98.731
Phvul.006G178100.v2.1	chr06	28063167	28066421	100	98.3098
Phvul.006G179700.v2.1	chr06	28168365	28169159	100	99.3703
Phvul.006G179800.v2.1	chr06	28174722	28175704	99.7963	97.7597
Phvul.006G181300.v2.1	chr06	28286930	28287839	99.89	99.67
Phvul.006G182400.v2.1	chr06	28394944	28398753	99.8162	98.0047
Phvul.006G182500.v2.1	chr06	28399695	28400438	100	99.5962
Phvul.006G184900.v2.1	chr06	28607299	28609884	99.9613	98.53
Phvul.006G185500.v2.1	chr06	28666227	28669432	100	99.7192
Phvul.006G186500.v2.1	chr06	28727990	28733257	100	99.4684
Phvul.006G187100.v2.1	chr06	28768211	28770253	100	99.1185
Phvul.006G188000.v2.1	chr06	28844871	28846161	100	99.3023
Phvul.006G188700.v2.1	chr06	28897164	28902481	99.9812	98.8527
Phvul.006G189000.v2.1	chr06	28934046	28935145	100	98.4531
Phvul.006G190700.v2.1	chr06	29072312	29074473	99.8612	96.9921
Phvul.006G191200.v2.1	chr06	29101359	29102704	99.9257	99.8513
Phvul.006G192800.v2.1	chr06	29224013	29228417	100	99.1599
Phvul.006G193500.v2.1	chr06	29288509	29291447	100	99.6937
Phvul.006G193700.v2.1	chr06	29299109	29302299	100	98.4639
Phvul.006G193800.v2.1	chr06	29307021	29307717	100	99.8563
Phvul.006G193900.v2.1	chr06	29309586	29313781	100	99.5948
Phvul.006G194000.v2.1	chr06	29315076	29315873	100	99.1217
Phvul.006G195100.v2.1	chr06	29398075	29399809	100	99.2503
Phvul.006G196500.v2.1	chr06	29460312	29462810	97.7982	97.9984
Phvul.006G198000.v2.1	chr06	29551300	29555081	95.4774	97.6461
Phvul.006G198100.v2.1	chr06	29555444	29559567	98.8115	98.2537
Phvul.006G198300.v2.1	chr06	29574573	29576235	98.6161	99.0373
Phvul.006G198900.v2.1	chr06	29608200	29608656	99.3421	98.9035
Phvul.006G199700.v2.1	chr06	29659941	29667187	98.9235	99.31
Phvul.006G202000.v2.1	chr06	29834647	29835930	100	97.9735
Phvul.006G203300.v2.1	chr06	29916224	29917948	100	95.1856
Phvul.006G203700.v2.1	chr06	29937988	29940694	99.963	98.1892
Phvul.006G204300.v2.1	chr06	29967994	29971617	100	98.8131
Phvul.006G205000.v2.1	chr06	30015737	30019968	100	94.8003
Phvul.006G208400.v2.1	chr06	30290009	30291748	100	98.9074
Phvul.006G211300.v2.1	chr06	30505951	30507148	99.9165	98.5798
Phvul.006G211600.v2.1	chr06	30513698	30516603	100	99.2083
Phvul.006G212200.v2.1	chr06	30589400	30591519	99.9056	98.7258
Phvul.006G212300.v2.1	chr06	30594053	30599179	100	99.4538
Phvul.006G213000.v2.1	chr06	30648023	30653597	99.9641	98.8698
Phvul.006G213600.v2.1	chr06	30688561	30693544	99.9398	97.1704
Phvul.006G214500.v2.1	chr06	30735873	30736584	100	98.4529
Phvul.006G215000.v2.1	chr06	30773841	30775215	100	99.7089
Phvul.006G215200.v2.1	chr06	30784128	30792656	100	98.9212
Phvul.006G215400.v2.1	chr06	30806333	30808990	100	99.0967
Phvul.006G216200.v2.1	chr06	30885520	30893163	99.9607	99.529
Phvul.006G217100.v2.1	chr06	30935984	30938699	100	98.453
Phvul.006G218500.v2.1	chr06	31020468	31025249	99.9791	97.6992
Phvul.006G218800.v2.1	chr06	31041234	31046467	100	99.2165
Phvul.006G220200.v2.1	chr06	31120304	31121496	100	99.0772
Phvul.006G221800.v2.1	chr06	31199250	31206561	100	99.5897
Phvul.007G000200.v2.1	chr07	7894	12109	100	99.7628
Phvul.007G000300.v2.1	chr07	12908	15060	100	98.9777
Phvul.007G000700.v2.1	chr07	36030	37402	100	98.3965
Phvul.007G000900.v2.1	chr07	43902	45705	100	99.6118
Phvul.007G001000.v2.1	chr07	46076	52145	100	98.0392
Phvul.007G001100.v2.1	chr07	52491	55392	100	99.4485
Phvul.007G001300.v2.1	chr07	65347	67408	100	98.4959
Phvul.007G002000.v2.1	chr07	120388	125304	100	98.5354
Phvul.007G002200.v2.1	chr07	129179	133613	99.9774	99.3009
Phvul.007G002900.v2.1	chr07	194752	195715	100	98.8577
Phvul.007G003100.v2.1	chr07	199527	201468	99.9485	99.2272
Phvul.007G003400.v2.1	chr07	213285	218016	100	97.9708
Phvul.007G004000.v2.1	chr07	274986	279292	100	97.9099
Phvul.007G004100.v2.1	chr07	280051	283195	100	98.9186
Phvul.007G004400.v2.1	chr07	297283	303562	99.9204	99.2833
Phvul.007G005400.v2.1	chr07	414215	417740	99.9149	92.3688
Phvul.007G006200.v2.1	chr07	462360	465223	99.9651	96.088
Phvul.007G006700.v2.1	chr07	487411	492449	99.9802	97.896
Phvul.007G007300.v2.1	chr07	525737	529830	99.9756	97.9721
Phvul.007G008000.v2.1	chr07	574036	577744	99.973	98.0583
Phvul.007G008800.v2.1	chr07	637986	639284	100	99.4607
Phvul.007G011100.v2.1	chr07	790202	791709	100	99.3364
Phvul.007G011200.v2.1	chr07	798442	798689	100	99.5951
Phvul.007G012100.v2.1	chr07	856003	862286	99.8886	99.061
Phvul.007G012200.v2.1	chr07	862769	864787	98.9594	96.6303
Phvul.007G012300.v2.1	chr07	865861	868903	99.9343	98.2249
Phvul.007G012500.v2.1	chr07	878575	885995	99.9326	99.2183
Phvul.007G012600.v2.1	chr07	893299	895563	99.9558	98.9399
Phvul.007G013400.v2.1	chr07	939888	942157	100	98.149
Phvul.007G014100.v2.1	chr07	980955	982483	100	99.8691
Phvul.007G014400.v2.1	chr07	992066	994435	99.9578	95.3145
Phvul.007G014500.v2.1	chr07	995204	999262	99.9261	98.965
Phvul.007G014900.v2.1	chr07	1028750	1031797	99.9344	96.4555
Phvul.007G015200.v2.1	chr07	1047720	1050164	99.5908	97.8314
Phvul.007G016100.v2.1	chr07	1084014	1086349	100	99.7859
Phvul.007G018800.v2.1	chr07	1308514	1315989	99.9866	99.1171
Phvul.007G018900.v2.1	chr07	1319085	1319940	100	98.9474
Phvul.007G019200.v2.1	chr07	1339730	1342328	99.846	93.2256
Phvul.007G019300.v2.1	chr07	1345190	1348552	97.9179	98.6615
Phvul.007G021800.v2.1	chr07	1519813	1522502	96.5415	98.4753
Phvul.007G022300.v2.1	chr07	1570405	1573807	99.6179	96.4727
Phvul.007G022800.v2.1	chr07	1590008	1593235	98.0477	82.0267
Phvul.007G023300.v2.1	chr07	1620457	1624373	96.859	96.8335
Phvul.007G023500.v2.1	chr07	1635348	1637298	97.8974	98
Phvul.007G023700.v2.1	chr07	1669593	1674528	97.001	96.9402
Phvul.007G025600.v2.1	chr07	1914893	1915827	100	99.0364
Phvul.007G026000.v2.1	chr07	1939775	1942062	98.8631	98.9069
Phvul.007G027200.v2.1	chr07	2094925	2096667	99.3111	99.5408
Phvul.007G027400.v2.1	chr07	2123438	2124089	99.0783	98.1567
Phvul.007G027500.v2.1	chr07	2132067	2133740	99.1632	99.5218
Phvul.007G028100.v2.1	chr07	2217072	2219121	98.2918	99.1703
Phvul.007G028400.v2.1	chr07	2241034	2243142	98.3871	97.8653
Phvul.007G029000.v2.1	chr07	2290995	2292399	100	99.359
Phvul.007G031500.v2.1	chr07	2516229	2517639	98.3688	98.7234
Phvul.007G032200.v2.1	chr07	2564910	2566399	99.6642	99.3284
Phvul.007G032400.v2.1	chr07	2577487	2583474	98.2462	92.8178
Phvul.007G032500.v2.1	chr07	2585660	2588415	99.2015	99.3103
Phvul.007G033500.v2.1	chr07	2711875	2712819	100	100
Phvul.007G034200.v2.1	chr07	2802517	2807692	99.9614	99.7295
Phvul.007G037500.v2.1	chr07	3049263	3051390	100	99.0127
Phvul.007G038000.v2.1	chr07	3087322	3089878	99.9218	99.7653
Phvul.007G038300.v2.1	chr07	3112878	3120881	99.95	97.9008
Phvul.007G038600.v2.1	chr07	3141054	3146233	99.9421	95.8679
Phvul.007G038700.v2.1	chr07	3168082	3169282	100	97.1667
Phvul.007G040000.v2.1	chr07	3289552	3292243	98.9223	96.8413
Phvul.007G040100.v2.1	chr07	3292994	3295883	99.8615	99.1346
Phvul.007G041300.v2.1	chr07	3373098	3375068	100	98.6802
Phvul.007G043300.v2.1	chr07	3521604	3525622	100	98.7805
Phvul.007G044300.v2.1	chr07	3571389	3577893	98.8469	98.4625
Phvul.007G044600.v2.1	chr07	3600666	3604657	99.9248	99.4488
Phvul.007G046900.v2.1	chr07	3830057	3833235	99.4965	99.0875
Phvul.007G047600.v2.1	chr07	3889045	3893124	99.951	99.951
Phvul.007G051900.v2.1	chr07	4239916	4241740	100	99.9452
Phvul.007G053000.v2.1	chr07	4322581	4325163	99.9613	99.9613
Phvul.007G054100.v2.1	chr07	4479669	4482833	99.9368	99.0518
Phvul.007G054700.v2.1	chr07	4517024	4518243	100	99.2617
Phvul.007G054900.v2.1	chr07	4545219	4553064	99.9745	99.1332
Phvul.007G057800.v2.1	chr07	4866359	4868154	100	99.6657
Phvul.007G057900.v2.1	chr07	4873396	4874501	100	99.819
Phvul.007G058100.v2.1	chr07	4893679	4895213	100	99.6089
Phvul.007G060800.v2.1	chr07	5328158	5329593	99.1638	98.3275
Phvul.007G061400.v2.1	chr07	5427495	5433274	100	99.0137
Phvul.007G061500.v2.1	chr07	5433932	5436851	97.7047	91.6752
Phvul.007G063500.v2.1	chr07	5660933	5663161	100	99.4614
Phvul.007G065700.v2.1	chr07	5931679	5933564	100	99.6286
Phvul.007G066000.v2.1	chr07	5944933	5947452	100	97.2211
Phvul.007G067900.v2.1	chr07	6279867	6281244	100	99.6369
Phvul.007G068100.v2.1	chr07	6298081	6298798	100	99.7211
Phvul.007G071800.v2.1	chr07	6704941	6709022	100	98.7503
Phvul.007G072900.v2.1	chr07	6796874	6799668	100	96.5641
Phvul.007G073200.v2.1	chr07	6824413	6829883	100	99.3419
Phvul.007G075300.v2.1	chr07	7042387	7043957	100	99.4268
Phvul.007G075500.v2.1	chr07	7064149	7067103	99.9661	99.6615
Phvul.007G075700.v2.1	chr07	7086109	7087989	100	99.7872
Phvul.007G075800.v2.1	chr07	7120067	7122039	98.1237	96.5517
Phvul.007G075900.v2.1	chr07	7136103	7138496	100	100
Phvul.007G076000.v2.1	chr07	7143470	7147151	99.9728	99.7555
Phvul.007G078200.v2.1	chr07	7489145	7491182	99.9509	99.6073
Phvul.007G079300.v2.1	chr07	7692874	7694352	100	99.9323
Phvul.007G080300.v2.1	chr07	7878597	7879481	100	99.2081
Phvul.007G080700.v2.1	chr07	7906511	7909552	100	98.9806
Phvul.007G082900.v2.1	chr07	8322408	8327233	100	99.6891
Phvul.007G084500.v2.1	chr07	8529213	8529672	99.7821	98.9107
Phvul.007G084700.v2.1	chr07	8542241	8544209	100	100
Phvul.007G087100.v2.1	chr07	8879521	8882748	100	99.7521
Phvul.007G088500.v2.1	chr07	9088432	9094347	99.9662	96.754
Phvul.007G089400.v2.1	chr07	9235345	9238642	99.9697	96.8456
Phvul.007G089900.v2.1	chr07	9295483	9298579	99.9677	97.093
Phvul.007G090600.v2.1	chr07	9345425	9349880	100	98.1145
Phvul.007G091200.v2.1	chr07	9451911	9456083	99.976	99.4487
Phvul.007G092100.v2.1	chr07	9574870	9577842	99.3271	99.1252
Phvul.007G092200.v2.1	chr07	9581775	9587839	96.6359	96.6689
Phvul.007G093900.v2.1	chr07	9778742	9788355	99.6255	99.5423
Phvul.007G094400.v2.1	chr07	9950283	9951668	100	100
Phvul.007G096000.v2.1	chr07	10206203	10211174	99.9396	99.5574
Phvul.007G096500.v2.1	chr07	10349413	10362063	99.9605	99.6996
Phvul.007G096600.v2.1	chr07	10363586	10365288	100	99.5887
Phvul.007G096700.v2.1	chr07	10366059	10368435	99.9579	98.1481
Phvul.007G097100.v2.1	chr07	10440064	10447554	99.7063	99.7063
Phvul.007G103400.v2.1	chr07	11979985	11983484	100	100
Phvul.007G104200.v2.1	chr07	12150283	12152090	100	99.4466
Phvul.007G104700.v2.1	chr07	12178147	12181383	100	99.6601
Phvul.007G104800.v2.1	chr07	12212975	12214496	100	100
Phvul.007G104900.v2.1	chr07	12238954	12241683	100	99.9634
Phvul.007G107400.v2.1	chr07	13244116	13246288	100	99.954
Phvul.007G107600.v2.1	chr07	13285734	13287453	99.9418	100
Phvul.007G128900.v2.1	chr07	14306536	14309299	100	99.7467
Phvul.007G117600.v2.1	chr07	16917546	16920124	99.8448	99.7285
Phvul.007G117800.v2.1	chr07	16965408	16971059	100	99.6992
Phvul.007G119656.v2.1	chr07	17521754	17523477	99.942	99.5937
Phvul.007G120134.v2.1	chr07	17542143	17543412	100	99.8424
Phvul.007G113500.v2.1	chr07	18365158	18367005	100	99.5127
Phvul.007G113800.v2.1	chr07	18439198	18442046	100	99.9649
Phvul.007G125600.v2.1	chr07	20145529	20150137	100	99.6962
Phvul.007G134000.v2.1	chr07	20991551	20997544	99.9499	98.8487
Phvul.007G135500.v2.1	chr07	21225177	21226021	100	97.9858
Phvul.007G136300.v2.1	chr07	21492361	21500231	100	99.6315
Phvul.007G137700.v2.1	chr07	21591727	21597557	99.9828	99.6226
Phvul.007G139600.v2.1	chr07	22222903	22224797	100	100
Phvul.007G141300.v2.1	chr07	22807931	22811591	100	99.8907
Phvul.007G141800.v2.1	chr07	22991918	22993328	100	99.9291
Phvul.007G143800.v2.1	chr07	23510612	23511741	100	100
Phvul.007G144100.v2.1	chr07	23625112	23631654	100	99.6179
Phvul.007G144400.v2.1	chr07	23737366	23742829	100	99.9451
Phvul.007G145000.v2.1	chr07	23857250	23865427	99.9878	99.8899
Phvul.007G146200.v2.1	chr07	24189079	24191007	100	99.1701
Phvul.007G146700.v2.1	chr07	24281031	24284578	100	83.5636
Phvul.007G147900.v2.1	chr07	24508911	24510580	100	99.1612
Phvul.007G148300.v2.1	chr07	24560907	24563112	100	99.4558
Phvul.007G153700.v2.1	chr07	25971461	25979321	100	95.2036
Phvul.007G153900.v2.1	chr07	26033928	26038049	100	99.8544
Phvul.007G154300.v2.1	chr07	26090382	26094612	100	99.7636
Phvul.007G155700.v2.1	chr07	26291760	26294573	100	97.5827
Phvul.007G158100.v2.1	chr07	26760214	26763133	100	99.7602
Phvul.007G159100.v2.1	chr07	26896042	26902502	99.969	98.6997
Phvul.007G161000.v2.1	chr07	27253405	27255358	100	99.8464
Phvul.007G161200.v2.1	chr07	27266327	27267355	100	98.93
Phvul.007G161300.v2.1	chr07	27269670	27272711	100	98.4873
Phvul.007G162700.v2.1	chr07	27475998	27478351	100	99.9575
Phvul.007G162750.v2.1	chr07	27488353	27493467	100	99.9022
Phvul.007G163500.v2.1	chr07	27625967	27628446	100	99.8386
Phvul.007G164500.v2.1	chr07	27738617	27743370	100	99.9369
Phvul.007G167300.v2.1	chr07	28278558	28280320	100	99.319
Phvul.007G167500.v2.1	chr07	28319372	28320758	100	99.7114
Phvul.007G168600.v2.1	chr07	28513200	28517653	99.7305	100
Phvul.007G169000.v2.1	chr07	28558455	28559106	99.8464	100
Phvul.007G169400.v2.1	chr07	28593172	28600002	99.3997	99.9561
Phvul.007G171700.v2.1	chr07	28781683	28784401	98.8595	99.9632
Phvul.007G172100.v2.1	chr07	28873096	28875434	99.2301	99.8717
Phvul.007G172400.v2.1	chr07	28904986	28909111	96.8485	99.9515
Phvul.007G173100.v2.1	chr07	28995830	28997039	99.1729	98.842
Phvul.007G173500.v2.1	chr07	29073097	29074278	99.746	100
Phvul.007G173800.v2.1	chr07	29128677	29131118	99.9181	99.6723
Phvul.007G175800.v2.1	chr07	29485601	29489004	99.2066	100
Phvul.007G176800.v2.1	chr07	29666035	29668671	99.8103	100
Phvul.007G177200.v2.1	chr07	29691362	29696949	100	98.8724
Phvul.007G178700.v2.1	chr07	29881892	29885875	99.8745	99.8494
Phvul.007G179100.v2.1	chr07	29935870	29938114	99.9554	99.9554
Phvul.007G179700.v2.1	chr07	30028097	30030361	100	100
Phvul.007G181100.v2.1	chr07	30119455	30122015	99.9219	99.9219
Phvul.007G182100.v2.1	chr07	30225077	30229098	100	99.8757
Phvul.007G182600.v2.1	chr07	30251653	30257767	99.9836	99.8692
Phvul.007G186300.v2.1	chr07	30617638	30618031	100	99.7455
Phvul.007G186500.v2.1	chr07	30638509	30641645	99.9362	99.9362
Phvul.007G186900.v2.1	chr07	30685100	30686598	100	99.7997
Phvul.007G187000.v2.1	chr07	30688863	30691469	99.9616	99.9616
Phvul.007G187600.v2.1	chr07	30767015	30768533	100	99.9341
Phvul.007G188100.v2.1	chr07	30800453	30801577	100	99.8221
Phvul.007G188200.v2.1	chr07	30805054	30806417	100	99.6332
Phvul.007G189800.v2.1	chr07	30974108	30975777	99.9401	99.7603
Phvul.007G191300.v2.1	chr07	31131945	31133487	100	99.8703
Phvul.007G191500.v2.1	chr07	31153456	31156833	100	99.8816
Phvul.007G191600.v2.1	chr07	31157723	31164770	99.9858	99.8865
Phvul.007G191700.v2.1	chr07	31166303	31168913	99.9617	99.8467
Phvul.007G192700.v2.1	chr07	31382201	31384317	100	99.9527
Phvul.007G194200.v2.1	chr07	31612684	31616895	99.9525	99.9525
Phvul.007G194900.v2.1	chr07	31660281	31665473	100	99.9037
Phvul.007G196200.v2.1	chr07	31953487	31955128	100	99.2078
Phvul.007G198500.v2.1	chr07	32155725	32159211	99.6558	99.7131
Phvul.007G199300.v2.1	chr07	32270469	32271381	99.5614	99.7807
Phvul.007G200200.v2.1	chr07	32315553	32321796	99.6957	99.7277
Phvul.007G200500.v2.1	chr07	32350427	32352299	99.7329	99.1987
Phvul.007G200800.v2.1	chr07	32359618	32362974	99.6722	99.6722
Phvul.007G200900.v2.1	chr07	32367258	32368652	99.4261	99.4261
Phvul.007G201300.v2.1	chr07	32406778	32408830	99.4152	99.8538
Phvul.007G201500.v2.1	chr07	32431665	32440644	99.922	99.8107
Phvul.007G201800.v2.1	chr07	32476116	32481223	99.9608	99.9021
Phvul.007G202600.v2.1	chr07	32557415	32562830	99.9077	99.5753
Phvul.007G203500.v2.1	chr07	32617576	32621392	100	99.7117
Phvul.007G204600.v2.1	chr07	32733336	32736219	100	99.8266
Phvul.007G207300.v2.1	chr07	32983393	32984492	100	98.1802
Phvul.007G207900.v2.1	chr07	33015654	33018134	99.9597	98.8306
Phvul.007G208600.v2.1	chr07	33088652	33095539	99.8112	99.637
Phvul.007G208700.v2.1	chr07	33098528	33103479	99.9596	99.798
Phvul.007G209100.v2.1	chr07	33135103	33138173	99.9674	98.6971
Phvul.007G210800.v2.1	chr07	33282211	33283462	100	99.6003
Phvul.007G211200.v2.1	chr07	33303998	33305541	99.8704	100
Phvul.007G211300.v2.1	chr07	33314768	33317781	99.9668	99.9668
Phvul.007G211500.v2.1	chr07	33348093	33348894	99.8752	99.8752
Phvul.007G213300.v2.1	chr07	33579932	33582437	98.1637	99.9601
Phvul.007G215300.v2.1	chr07	33805273	33812674	95.6898	98.8785
Phvul.007G215400.v2.1	chr07	33812359	33814634	100	98.989
Phvul.007G216000.v2.1	chr07	33860791	33864176	99.9114	96.7208
Phvul.007G216200.v2.1	chr07	33877639	33878218	100	99.8273
Phvul.007G216600.v2.1	chr07	33899113	33902457	99.5813	99.5514
Phvul.007G219250.v2.1	chr07	34251957	34253280	100	99.8488
Phvul.007G220100.v2.1	chr07	34315761	34317775	100	99.1063
Phvul.007G220700.v2.1	chr07	34367130	34370207	100	99.9675
Phvul.007G222500.v2.1	chr07	34587996	34588785	100	99.8733
Phvul.007G223000.v2.1	chr07	34640384	34643481	100	99.8063
Phvul.007G223700.v2.1	chr07	34703696	34711149	100	99.678
Phvul.007G223900.v2.1	chr07	34761172	34765536	100	99.8396
Phvul.007G224100.v2.1	chr07	34774297	34779468	99.6519	99.6906
Phvul.007G224200.v2.1	chr07	34780371	34780737	100	99.7268
Phvul.007G225600.v2.1	chr07	34909182	34912973	99.9209	98.6283
Phvul.007G226000.v2.1	chr07	34941505	34944007	99.96	99.8401
Phvul.007G228700.v2.1	chr07	35227893	35228205	100	100
Phvul.007G229500.v2.1	chr07	35334013	35334920	100	98.677
Phvul.007G230100.v2.1	chr07	35383310	35386916	99.8336	99.9723
Phvul.007G231400.v2.1	chr07	35490163	35493258	100	99.8061
Phvul.007G232100.v2.1	chr07	35572421	35573738	99.9241	99.0888
Phvul.007G233100.v2.1	chr07	35695328	35696917	100	98.175
Phvul.007G234200.v2.1	chr07	35823775	35826899	99.936	97.9834
Phvul.007G234400.v2.1	chr07	35840908	35843746	99.9648	99.0839
Phvul.007G235600.v2.1	chr07	35972944	35978530	99.9821	99.266
Phvul.007G237800.v2.1	chr07	36187140	36191195	99.9753	97.4846
Phvul.007G238400.v2.1	chr07	36216843	36222398	99.928	96.9397
Phvul.007G239000.v2.1	chr07	36293748	36295736	99.9497	99.7485
Phvul.007G239200.v2.1	chr07	36312259	36316699	99.9324	98.4234
Phvul.007G240700.v2.1	chr07	36417547	36420185	100	99.7726
Phvul.007G243300.v2.1	chr07	36648645	36653957	99.9247	99.2093
Phvul.007G245100.v2.1	chr07	36849813	36857516	99.7404	99.9091
Phvul.007G247000.v2.1	chr07	36996096	37000421	99.9306	95.6069
Phvul.007G247600.v2.1	chr07	37045209	37047803	99.9614	99.653
Phvul.007G247900.v2.1	chr07	37067915	37073172	100	99.7717
Phvul.007G249800.v2.1	chr07	37241984	37246966	99.9197	92.4729
Phvul.007G251700.v2.1	chr07	37375540	37376744	99.9169	98.9203
Phvul.007G252100.v2.1	chr07	37407778	37409863	100	96.307
Phvul.007G255400.v2.1	chr07	37697444	37710120	99.9527	99.7239
Phvul.007G256100.v2.1	chr07	37780007	37783543	100	99.095
Phvul.007G259100.v2.1	chr07	38061094	38062099	100	99.005
Phvul.007G259600.v2.1	chr07	38111700	38112638	100	99.1471
Phvul.007G259700.v2.1	chr07	38117032	38122560	99.9638	99.8191
Phvul.007G265400.v2.1	chr07	38657853	38663620	99.9827	99.8786
Phvul.007G267300.v2.1	chr07	38827926	38830756	99.9647	99.258
Phvul.007G267800.v2.1	chr07	38893530	38895587	99.9514	99.1249
Phvul.007G268000.v2.1	chr07	38922612	38924853	100	98.8844
Phvul.007G270200.v2.1	chr07	39135184	39139314	98.4019	97.6271
Phvul.007G271100.v2.1	chr07	39226692	39227562	98.8506	99.4253
Phvul.007G272600.v2.1	chr07	39375268	39379056	98.4952	98.7064
Phvul.007G274700.v2.1	chr07	39541167	39544804	99.2301	98.8177
Phvul.007G275000.v2.1	chr07	39565555	39568909	98.2409	95.1103
Phvul.007G277400.v2.1	chr07	39739319	39744321	99.8201	96.5814
Phvul.007G278800.v2.1	chr07	39847043	39851560	98.6717	98.9595
Phvul.007G279100.v2.1	chr07	39859292	39862596	99.8487	99.1223
Phvul.007G280200.v2.1	chr07	39963907	39967629	98.9253	99.0865
Phvul.008G000500.v2.1	chr08	63540	64811	99.764	99.1345
Phvul.008G000900.v2.1	chr08	88237	88951	100	98.7395
Phvul.008G001600.v2.1	chr08	139308	140625	97.4943	97.6462
Phvul.008G003900.v2.1	chr08	359370	365473	99.8198	96.9359
Phvul.008G006200.v2.1	chr08	580619	584965	99.977	97.4459
Phvul.008G006600.v2.1	chr08	625993	627667	100	99.2832
Phvul.008G007800.v2.1	chr08	714258	714693	100	99.3103
Phvul.008G009300.v2.1	chr08	825309	829797	99.8886	99.0642
Phvul.008G009900.v2.1	chr08	859327	861743	100	96.2334
Phvul.008G010100.v2.1	chr08	866829	873987	100	97.7508
Phvul.008G010300.v2.1	chr08	895741	898142	100	99.5002
Phvul.008G010600.v2.1	chr08	926119	928375	100	99.2908
Phvul.008G013800.v2.1	chr08	1147469	1148324	100	98.3626
Phvul.008G015100.v2.1	chr08	1238502	1240945	100	97.5031
Phvul.008G016800.v2.1	chr08	1357986	1360998	100	99.5352
Phvul.008G017000.v2.1	chr08	1379062	1382019	100	99.8309
Phvul.008G017600.v2.1	chr08	1434403	1442525	99.8892	99.3228
Phvul.008G018200.v2.1	chr08	1479124	1484192	99.9013	95.1066
Phvul.008G018500.v2.1	chr08	1524257	1536772	99.9521	99.8801
Phvul.008G019700.v2.1	chr08	1651101	1654150	96.9498	96.9498
Phvul.008G019900.v2.1	chr08	1659145	1660258	98.4726	98.2031
Phvul.008G022500.v2.1	chr08	1852538	1853747	100	94.2101
Phvul.008G023501.v2.1	chr08	1950827	1951977	100	99.6522
Phvul.008G024400.v2.1	chr08	2004321	2008280	99.2928	99.7222
Phvul.008G025000.v2.1	chr08	2051651	2054077	98.1039	98.8458
Phvul.008G025100.v2.1	chr08	2061334	2063127	97.7133	97.8806
Phvul.008G025400.v2.1	chr08	2086654	2092053	98.5738	99.8889
Phvul.008G025500.v2.1	chr08	2093818	2097718	99	99.8462
Phvul.008G026400.v2.1	chr08	2158124	2167198	98.3249	99.3167
Phvul.008G027700.v2.1	chr08	2226643	2231824	99.7877	98.4752
Phvul.008G031660.v2.1	chr08	2546453	2548543	99.4258	99.6651
Phvul.008G034600.v2.1	chr08	2838748	2842014	99.9694	98.714
Phvul.008G035100.v2.1	chr08	2866227	2868193	100	99.4914
Phvul.008G036200.v2.1	chr08	2958386	2965013	100	99.4417
Phvul.008G038800.v2.1	chr08	3229739	3232257	99.8411	96.2272
Phvul.008G040000.v2.1	chr08	3320126	3321484	99.9264	90.8689
Phvul.008G043300.v2.1	chr08	3688951	3693963	99.162	98.9226
Phvul.008G048200.v2.1	chr08	4238294	4240607	99.9568	95.9792
Phvul.008G048300.v2.1	chr08	4241898	4244561	100	98.16
Phvul.008G049000.v2.1	chr08	4277831	4285212	99.9865	99.8239
Phvul.008G049900.v2.1	chr08	4330921	4333660	100	96.9697
Phvul.008G050200.v2.1	chr08	4365875	4369035	100	99.6835
Phvul.008G050400.v2.1	chr08	4378531	4381759	100	98.0793
Phvul.008G050500.v2.1	chr08	4382983	4387333	99.977	99.3563
Phvul.008G050600.v2.1	chr08	4391199	4396110	100	97.8416
Phvul.008G051000.v2.1	chr08	4486305	4489358	100	99.738
Phvul.008G052200.v2.1	chr08	4626484	4631820	100	99.8688
Phvul.008G052300.v2.1	chr08	4632198	4636936	100	98.9869
Phvul.008G052400.v2.1	chr08	4638020	4639775	100	97.265
Phvul.008G052700.v2.1	chr08	4685607	4691835	100	98.6673
Phvul.008G053000.v2.1	chr08	4703459	4708293	100	97.4555
Phvul.008G053100.v2.1	chr08	4711205	4714279	100	99.0566
Phvul.008G053300.v2.1	chr08	4727244	4729958	100	97.9735
Phvul.008G053500.v2.1	chr08	4742073	4745147	100	98.1132
Phvul.008G053700.v2.1	chr08	4764975	4768623	100	99.8629
Phvul.008G054025.v2.1	chr08	4810076	4814403	100	98.9831
Phvul.008G054075.v2.1	chr08	4819343	4820843	100	99.4
Phvul.008G054400.v2.1	chr08	4859427	4860669	100	98.2287
Phvul.008G055200.v2.1	chr08	4932167	4934627	100	98.9431
Phvul.008G055500.v2.1	chr08	4962797	4967730	100	98.0539
Phvul.008G055700.v2.1	chr08	4986356	4989426	100	99.2834
Phvul.008G055800.v2.1	chr08	4991170	4993817	100	99.7733
Phvul.008G055900.v2.1	chr08	4995135	5001602	100	99.8454
Phvul.008G056000.v2.1	chr08	5006028	5013936	100	99.9494
Phvul.008G056400.v2.1	chr08	5029173	5035078	99.9831	99.1194
Phvul.008G058200.v2.1	chr08	5164505	5168804	100	99.9535
Phvul.008G059200.v2.1	chr08	5292939	5296209	99.9694	99.8471
Phvul.008G065600.v2.1	chr08	5988146	5994511	99.9843	99.1359
Phvul.008G067900.v2.1	chr08	6197299	6200121	100	99.1495
Phvul.008G068000.v2.1	chr08	6201946	6205104	100	99.7467
Phvul.008G074200.v2.1	chr08	7035369	7036638	100	9.77147
Phvul.008G075000.v2.1	chr08	7153762	7155224	99.9316	99.9316
Phvul.008G075100.v2.1	chr08	7158245	7164089	99.9144	99.9829
Phvul.008G076000.v2.1	chr08	7309585	7314570	100	99.8796
Phvul.008G076400.v2.1	chr08	7373317	7380924	99.9869	99.1061
Phvul.008G078400.v2.1	chr08	7618363	7619203	99.881	100
Phvul.008G078500.v2.1	chr08	7623126	7624262	99.912	99.4718
Phvul.008G078700.v2.1	chr08	7649758	7653154	100	98.9105
Phvul.008G080400.v2.1	chr08	7806580	7811184	100	98.8923
Phvul.008G082300.v2.1	chr08	8017872	8022036	100	99.9039
Phvul.008G082800.v2.1	chr08	8077236	8079378	99.9533	97.6657
Phvul.008G082900.v2.1	chr08	8079760	8083486	99.9195	97.1283
Phvul.008G083200.v2.1	chr08	8114612	8115887	99.9216	99.5294
Phvul.008G083900.v2.1	chr08	8207440	8212135	100	98.3387
Phvul.008G090200.v2.1	chr08	9073531	9075631	100	99.1905
Phvul.008G090400.v2.1	chr08	9082002	9084575	99.9611	99.9611
Phvul.008G092800.v2.1	chr08	9387044	9389082	100	99.9019
Phvul.008G094100.v2.1	chr08	9555897	9556912	99.803	99.9015
Phvul.008G094300.v2.1	chr08	9596611	9598002	99.8562	99.2092
Phvul.008G095600.v2.1	chr08	9789092	9792492	100	99.8529
Phvul.008G096600.v2.1	chr08	9931162	9934502	100	97.7844
Phvul.008G096700.v2.1	chr08	9945012	9948351	99.9701	97.9036
Phvul.008G108700.v2.1	chr08	12208857	12215066	99.9195	99.9356
Phvul.008G111400.v2.1	chr08	12647135	12651869	99.9578	97.8876
Phvul.008G112700.v2.1	chr08	13049062	13049849	100	99.4917
Phvul.008G112800.v2.1	chr08	13085770	13086733	100	98.7539
Phvul.008G113400.v2.1	chr08	13179851	13182512	99.9248	99.8873
Phvul.008G114500.v2.1	chr08	13489195	13490306	100	99.91
Phvul.008G115700.v2.1	chr08	13777512	13783413	99.9661	99.9831
Phvul.008G117600.v2.1	chr08	14350156	14351874	100	99.8836
Phvul.008G100000.v2.1	chr08	16080902	16086188	99.9432	99.3
Phvul.008G099300.v2.1	chr08	16271030	16271907	100	99.7719
Phvul.008G126700.v2.1	chr08	18742318	18746922	99.9348	99.848
Phvul.008G126100.v2.1	chr08	19126970	19131072	98.9761	99.0005
Phvul.008G128200.v2.1	chr08	20678483	20683171	99.0188	98.9974
Phvul.008G130300.v2.1	chr08	21139520	21141674	99.8143	99.9071
Phvul.008G130700.v2.1	chr08	21199212	21201312	99.9048	99.9048
Phvul.008G132000.v2.1	chr08	21594697	21596404	99.7657	99.7071
Phvul.008G134800.v2.1	chr08	22679249	22680966	99.9418	99.6506
Phvul.008G134900.v2.1	chr08	22739717	22745978	99.8722	95.4161
Phvul.008G135000.v2.1	chr08	22747178	22752875	99.8069	99.5787
Phvul.008G137801.v2.1	chr08	22878459	22883069	100	99.9566
Phvul.008G155600.v2.1	chr08	25809941	25815104	99.8644	99.9613
Phvul.008G137100.v2.1	chr08	27792567	27793248	99.7063	100
Phvul.008G140300.v2.1	chr08	29009459	29013208	99.8666	99.6266
Phvul.008G137900.v2.1	chr08	30009704	30011145	99.7918	99.7224
Phvul.008G144000.v2.1	chr08	31056700	31058317	100	99.8763
Phvul.008G152500.v2.1	chr08	32986989	32989252	99.9116	99.6023
Phvul.008G147000.v2.1	chr08	33647195	33648866	99.8803	100
Phvul.008G144500.v2.1	chr08	37015402	37016686	99.8442	99.9221
Phvul.008G158118.v2.1	chr08	38816216	38818725	100	99.9601
Phvul.008G147900.v2.1	chr08	42091206	42095922	99.9788	100
Phvul.008G148200.v2.1	chr08	42375791	42377921	100	99.9531
Phvul.008G159100.v2.1	chr08	43330624	43333687	100	100
Phvul.008G168800.v2.1	chr08	47147658	47149315	99.8793	99.3965
Phvul.008G170300.v2.1	chr08	47681419	47685720	99.9767	99.535
Phvul.008G173100.v2.1	chr08	48734195	48738498	99.8838	99.7444
Phvul.008G179400.v2.1	chr08	50707610	50708898	99.5342	99.4565
Phvul.008G180800.v2.1	chr08	51070102	51073527	100	98.8905
Phvul.008G181500.v2.1	chr08	51333430	51334840	100	99.8582
Phvul.008G181600.v2.1	chr08	51356857	51357865	100	99.504
Phvul.008G182600.v2.1	chr08	51551744	51552560	100	100
Phvul.008G186100.v2.1	chr08	52308554	52313004	99.9551	99.9326
Phvul.008G186400.v2.1	chr08	52334087	52339106	99.9402	99.9004
Phvul.008G187100.v2.1	chr08	52421810	52425448	100	99.5327
Phvul.008G188300.v2.1	chr08	52596606	52598222	100	99.9381
Phvul.008G189800.v2.1	chr08	52811210	52816186	100	99.7789
Phvul.008G189900.v2.1	chr08	52826485	52828986	99.7201	99.8401
Phvul.008G191000.v2.1	chr08	53055934	53057672	100	99.5972
Phvul.008G233100.v2.1	chr08	53405998	53413943	97.168	95.8842
Phvul.008G232100.v2.1	chr08	53502956	53504507	100	98.8395
Phvul.008G231600.v2.1	chr08	53534847	53536916	100	99.6617
Phvul.008G231500.v2.1	chr08	53537135	53538349	100	99.6705
Phvul.008G193314.v2.1	chr08	53629114	53635376	99.984	98.3871
Phvul.008G193700.v2.1	chr08	53650004	53652234	100	99.7758
Phvul.008G194500.v2.1	chr08	53780004	53784632	99.9784	98.9844
Phvul.008G195900.v2.1	chr08	54009083	54013616	100	98.7426
Phvul.008G199500.v2.1	chr08	54512493	54519084	100	99.909
Phvul.008G199600.v2.1	chr08	54523996	54529358	100	99.8881
Phvul.008G200000.v2.1	chr08	54576911	54579429	100	98.7689
Phvul.008G200200.v2.1	chr08	54590670	54595184	99.9557	99.5791
Phvul.008G201600.v2.1	chr08	54828189	54831776	99.9721	99.777
Phvul.008G201800.v2.1	chr08	54860797	54864048	99.9692	99.6924
Phvul.008G205900.v2.1	chr08	55350805	55357988	99.9861	99.7494
Phvul.008G208000.v2.1	chr08	55579972	55581589	100	99.5053
Phvul.008G208228.v2.1	chr08	55584779	55587032	99.9556	99.6005
Phvul.008G208200.v2.1	chr08	55591095	55592337	99.9195	98.5507
Phvul.008G209800.v2.1	chr08	55790694	55792145	100	99.5176
Phvul.008G210600.v2.1	chr08	55895422	55897938	100	93.601
Phvul.008G211800.v2.1	chr08	56005605	56007973	100	96.6639
Phvul.008G212500.v2.1	chr08	56062799	56065281	99.1539	99.718
Phvul.008G213400.v2.1	chr08	56160637	56163206	99.8832	99.8443
Phvul.008G214800.v2.1	chr08	56377965	56387301	99.9679	99.8929
Phvul.008G215100.v2.1	chr08	56399646	56403535	100	99.4857
Phvul.008G216000.v2.1	chr08	56494208	56500258	100	99.6694
Phvul.008G219500.v2.1	chr08	56882024	56884397	100	99.5786
Phvul.008G219700.v2.1	chr08	56889034	56889877	100	99.4069
Phvul.008G220400.v2.1	chr08	56938660	56940818	100	99.9537
Phvul.008G221400.v2.1	chr08	57039000	57041228	100	100
Phvul.008G222600.v2.1	chr08	57167412	57168132	100	98.8889
Phvul.008G223100.v2.1	chr08	57255060	57257911	99.9298	99.8246
Phvul.008G223400.v2.1	chr08	57290245	57293424	99.9685	99.245
Phvul.008G225800.v2.1	chr08	57565504	57566107	100	100
Phvul.008G227100.v2.1	chr08	57723869	57724976	100	99.3677
Phvul.008G229900.v2.1	chr08	58139265	58143197	100	99.7965
Phvul.008G230500.v2.1	chr08	58178866	58182708	99.974	99.5055
Phvul.008G231100.v2.1	chr08	58223755	58226246	100	99.7993
Phvul.008G236800.v2.1	chr08	58531269	58533279	99.5522	99.3035
Phvul.008G237000.v2.1	chr08	58548464	58550096	100	97.549
Phvul.008G238400.v2.1	chr08	58700112	58702955	100	99.6834
Phvul.008G239100.v2.1	chr08	58783918	58785019	100	99.455
Phvul.008G239200.v2.1	chr08	58790739	58796624	99.966	99.7281
Phvul.008G239500.v2.1	chr08	58808689	58809905	100	81.3322
Phvul.008G257300.v2.1	chr08	60450743	60452048	100	98.1609
Phvul.008G258300.v2.1	chr08	60542132	60546276	99.9759	99.3485
Phvul.008G258600.v2.1	chr08	60565709	60567192	100	97.5725
Phvul.008G260800.v2.1	chr08	60773735	60775579	100	99.1866
Phvul.008G260900.v2.1	chr08	60777774	60780991	99.9689	99.5648
Phvul.008G261300.v2.1	chr08	60830230	60833984	93.1273	96.1907
Phvul.008G261400.v2.1	chr08	60835440	60839512	96.39	97.2741
Phvul.008G263400.v2.1	chr08	60977510	60978773	99.1291	97.5455
Phvul.008G263600.v2.1	chr08	60986433	60988560	100	97.9314
Phvul.008G264300.v2.1	chr08	61037338	61038013	100	99.4074
Phvul.008G265400.v2.1	chr08	61114666	61117491	99.9646	98.9735
Phvul.008G266200.v2.1	chr08	61163473	61165230	98.1787	96.5851
Phvul.008G268300.v2.1	chr08	61317143	61320877	99.9464	97.5897
Phvul.008G268400.v2.1	chr08	61321587	61323852	95.2759	91.17
Phvul.008G270700.v2.1	chr08	61486380	61490906	100	94.0124
Phvul.008G271400.v2.1	chr08	61546317	61550755	99.6395	96.8454
Phvul.008G274600.v2.1	chr08	61820191	61822332	100	98.3652
Phvul.008G275400.v2.1	chr08	61885431	61886659	99.9186	99.5114
Phvul.008G275600.v2.1	chr08	61894390	61895938	99.8708	97.093
Phvul.008G275700.v2.1	chr08	61895933	61898702	99.8194	97.4359
Phvul.008G278300.v2.1	chr08	62036111	62039593	99.9138	99.8564
Phvul.008G278400.v2.1	chr08	62040578	62043514	99.5572	98.2629
Phvul.008G278600.v2.1	chr08	62047805	62050356	99.9216	94.904
Phvul.008G278700.v2.1	chr08	62050481	62052658	99.9541	99.7703
Phvul.008G280600.v2.1	chr08	62181808	62189234	99.9461	99.5556
Phvul.008G281600.v2.1	chr08	62245745	62251167	86.8499	97.9897
Phvul.008G282700.v2.1	chr08	62313154	62316722	99.972	96.3285
Phvul.008G284100.v2.1	chr08	62425282	62429717	100	98.9628
Phvul.008G284300.v2.1	chr08	62446987	62447863	100	96.8037
Phvul.008G284900.v2.1	chr08	62489788	62496322	100	99.2654
Phvul.008G285400.v2.1	chr08	62524716	62529880	99.9613	98.7219
Phvul.008G285700.v2.1	chr08	62538785	62539310	100	99.0476
Phvul.008G285800.v2.1	chr08	62547816	62557860	100	99.2135
Phvul.008G286000.v2.1	chr08	62572103	62574059	100	99.8466
Phvul.008G286200.v2.1	chr08	62580825	62582786	100	99.1841
Phvul.008G287000.v2.1	chr08	62631988	62636748	99.937	97.521
Phvul.008G289000.v2.1	chr08	62746888	62747972	100	98.0627
Phvul.008G289800.v2.1	chr08	62797856	62800993	99.9681	97.9598
Phvul.008G289900.v2.1	chr08	62803163	62806720	100	99.494
Phvul.008G290000.v2.1	chr08	62807030	62808719	99.9408	98.5198
Phvul.008G291000.v2.1	chr08	62850776	62853665	94.8425	97.4386
Phvul.008G291200.v2.1	chr08	62868398	62873897	99.8909	99.4908
Phvul.008G291300.v2.1	chr08	62879309	62884156	99.9794	98.3701
Phvul.008G292300.v2.1	chr08	62956091	62958543	100	95.8401
Phvul.008G292700.v2.1	chr08	62990394	62991552	99.9136	99.8273
Phvul.008G292900.v2.1	chr08	63003794	63009992	99.9032	99.7741
Phvul.009G000800.v2.1	chr09	295261	297524	99.8674	99.9116
Phvul.009G002700.v2.1	chr09	550601	551017	99.5192	99.2788
Phvul.009G005100.v2.1	chr09	873375	876869	100	98.34
Phvul.009G006300.v2.1	chr09	1093654	1097645	99.9749	99.549
Phvul.009G006600.v2.1	chr09	1129929	1133489	100	99.4663
Phvul.009G007300.v2.1	chr09	1164393	1166340	99.8973	99.8459
Phvul.009G010800.v2.1	chr09	1867573	1873084	99.9093	99.9274
Phvul.009G011700.v2.1	chr09	2004399	2006480	100	99.9039
Phvul.009G011800.v2.1	chr09	2010465	2015023	99.9781	99.5612
Phvul.009G013000.v2.1	chr09	2134827	2138432	99.9723	99.3897
Phvul.009G013100.v2.1	chr09	2144613	2147969	100	99.7318
Phvul.009G009600.v2.1	chr09	3234507	3236099	99.9372	99.6231
Phvul.009G009900.v2.1	chr09	3261237	3263903	99.9625	99.8875
Phvul.009G018400.v2.1	chr09	3496459	3498400	100	99.8454
Phvul.009G019200.v2.1	chr09	3712432	3714931	100	99.7199
Phvul.009G019800.v2.1	chr09	3938582	3940795	100	98.8251
Phvul.009G021100.v2.1	chr09	4348568	4349993	100	99.8596
Phvul.009G021700.v2.1	chr09	4920746	4921688	99.7877	99.7877
Phvul.009G021900.v2.1	chr09	5113479	5113990	100	100
Phvul.009G023800.v2.1	chr09	5776421	5780992	99.9781	99.825
Phvul.009G024700.v2.1	chr09	6024646	6026346	98.5882	99.5882
Phvul.009G032700.v2.1	chr09	7402473	7407169	100	98.8288
Phvul.009G033300.v2.1	chr09	7502480	7503465	100	99.797
Phvul.009G036000.v2.1	chr09	7881918	7886744	100	99.9171
Phvul.009G036400.v2.1	chr09	7925181	7926029	100	99.7642
Phvul.009G036700.v2.1	chr09	7939541	7944337	100	99.9583
Phvul.009G037700.v2.1	chr09	8045383	8051421	100	99.5528
Phvul.009G038600.v2.1	chr09	8185328	8190486	100	98.1776
Phvul.009G039700.v2.1	chr09	8315200	8315590	100	99.7436
Phvul.009G040200.v2.1	chr09	8340262	8344856	100	97.9321
Phvul.009G041300.v2.1	chr09	8485292	8487231	100	97.6276
Phvul.009G041700.v2.1	chr09	8502322	8507162	99.6901	99.1942
Phvul.009G042600.v2.1	chr09	8633735	8637094	100	99.7023
Phvul.009G043900.v2.1	chr09	8798388	8803292	99.9592	99.2455
Phvul.009G044800.v2.1	chr09	8946237	8947507	100	99.685
Phvul.009G044900.v2.1	chr09	8950974	8951607	100	99.842
Phvul.009G045000.v2.1	chr09	8955824	8960393	99.9781	99.2559
Phvul.009G045100.v2.1	chr09	8978068	8980209	100	99.8599
Phvul.009G045200.v2.1	chr09	8982842	8984859	100	99.9504
Phvul.009G046500.v2.1	chr09	9129231	9130849	99.9382	99.5674
Phvul.009G047100.v2.1	chr09	9224288	9227469	100	88.4313
Phvul.009G049500.v2.1	chr09	9677970	9682079	100	99.3672
Phvul.009G050300.v2.1	chr09	9756734	9759557	99.9646	99.8229
Phvul.009G050400.v2.1	chr09	9836089	9838650	100	99.5705
Phvul.009G051000.v2.1	chr09	9909341	9915028	100	99.5252
Phvul.009G051400.v2.1	chr09	9949704	9953698	100	99.2489
Phvul.009G051800.v2.1	chr09	10034280	10038339	99.9754	99.9261
Phvul.009G052900.v2.1	chr09	10184498	10188584	100	98.9476
Phvul.009G053500.v2.1	chr09	10298296	10303452	99.9806	99.9612
Phvul.009G055000.v2.1	chr09	10480024	10484511	99.9554	99.6434
Phvul.009G057100.v2.1	chr09	10735710	10736505	100	99.2453
Phvul.009G057800.v2.1	chr09	10814115	10816248	99.7656	99.3436
Phvul.009G057900.v2.1	chr09	10816336	10821611	99.8673	99.5829
Phvul.009G073500.v2.1	chr09	12588889	12590454	100	99.8083
Phvul.009G076300.v2.1	chr09	12925008	12926858	100	98.4324
Phvul.009G076500.v2.1	chr09	12934452	12936323	100	99.3052
Phvul.009G081500.v2.1	chr09	13416099	13417432	100	98.2746
Phvul.009G082000.v2.1	chr09	13547642	13550505	100	97.8344
Phvul.009G082300.v2.1	chr09	13560870	13562756	100	98.8865
Phvul.009G084500.v2.1	chr09	13848280	13854143	98.2603	98.3114
Phvul.009G085300.v2.1	chr09	13956610	13957992	99.9276	98.6975
Phvul.009G086000.v2.1	chr09	14016702	14018978	100	99.3409
Phvul.009G086200.v2.1	chr09	14023410	14024170	99.8684	99.3421
Phvul.009G087500.v2.1	chr09	14132035	14134132	99.9523	99.6662
Phvul.009G088100.v2.1	chr09	14231363	14235208	99.896	99.1678
Phvul.009G088300.v2.1	chr09	14247380	14251587	99.9287	99.0254
Phvul.009G093000.v2.1	chr09	14816560	14820569	100	99.6508
Phvul.009G095100.v2.1	chr09	15167844	15168780	100	100
Phvul.009G096400.v2.1	chr09	15264258	15265210	100	98.3193
Phvul.009G097800.v2.1	chr09	15455764	15458110	100	99.7442
Phvul.009G098000.v2.1	chr09	15464228	15468020	100	99.6044
Phvul.009G098900.v2.1	chr09	15547632	15552814	100	99.3439
Phvul.009G099200.v2.1	chr09	15589826	15590484	100	99.5441
Phvul.009G099600.v2.1	chr09	15640583	15641624	100	99.0394
Phvul.009G102300.v2.1	chr09	16044800	16048091	99.9392	99.6658
Phvul.009G102400.v2.1	chr09	16051929	16059872	99.9622	98.9928
Phvul.009G102600.v2.1	chr09	16068703	16070716	100	99.9006
Phvul.009G103700.v2.1	chr09	16144957	16145862	99.8895	99.6685
Phvul.009G104500.v2.1	chr09	16258699	16261009	99.9567	98.8312
Phvul.009G109700.v2.1	chr09	17001287	17004278	100	99.5654
Phvul.009G110100.v2.1	chr09	17046457	17050663	99.9524	99.5245
Phvul.009G110200.v2.1	chr09	17052356	17055344	99.9665	98.3936
Phvul.009G110600.v2.1	chr09	17122018	17126192	100	99.4011
Phvul.009G110900.v2.1	chr09	17173852	17177511	99.9727	99.7267
Phvul.009G111200.v2.1	chr09	17188092	17188953	100	99.5354
Phvul.009G113000.v2.1	chr09	17446819	17450891	99.7544	98.8949
Phvul.009G113300.v2.1	chr09	17461605	17465070	98.0087	97.2872
Phvul.009G113400.v2.1	chr09	17473517	17475801	98.0736	97.8546
Phvul.009G113500.v2.1	chr09	17484619	17485173	99.639	99.4585
Phvul.009G115700.v2.1	chr09	17842034	17845570	99.6324	99.7172
Phvul.009G117600.v2.1	chr09	18082339	18083826	99.7983	99.7983
Phvul.009G117800.v2.1	chr09	18093005	18102032	99.8338	99.8449
Phvul.009G118100.v2.1	chr09	18115647	18117704	99.8055	99.9514
Phvul.009G118400.v2.1	chr09	18145645	18148245	99.2308	93.6923
Phvul.009G118500.v2.1	chr09	18149071	18151326	99.8226	99.7783
Phvul.009G119000.v2.1	chr09	18204425	18209327	99.0412	98.8372
Phvul.009G121100.v2.1	chr09	18514097	18515188	100	99.3584
Phvul.009G121700.v2.1	chr09	18626982	18629059	100	99.2297
Phvul.009G122600.v2.1	chr09	18701134	18703714	100	99.6512
Phvul.009G122700.v2.1	chr09	18715587	18717093	99.9336	99.6016
Phvul.009G124400.v2.1	chr09	19016289	19018795	100	99.4812
Phvul.009G125100.v2.1	chr09	19097976	19099652	100	99.5823
Phvul.009G125300.v2.1	chr09	19109968	19112348	100	99.3697
Phvul.009G125700.v2.1	chr09	19133426	19134035	100	99.8358
Phvul.009G126000.v2.1	chr09	19192364	19198000	100	99.7693
Phvul.009G128000.v2.1	chr09	19443808	19444318	100	100
Phvul.009G132000.v2.1	chr09	20008858	20015244	99.9687	98.4654
Phvul.009G133000.v2.1	chr09	20085940	20089945	100	99.6005
Phvul.009G133600.v2.1	chr09	20190293	20191325	100	93.7984
Phvul.009G134500.v2.1	chr09	20345801	20348146	100	99.3603
Phvul.009G134800.v2.1	chr09	20377223	20380073	100	99.2632
Phvul.009G135500.v2.1	chr09	20449596	20453136	100	99.9718
Phvul.009G136500.v2.1	chr09	20564991	20566550	100	99.8717
Phvul.009G137800.v2.1	chr09	20782342	20785282	100	99.5578
Phvul.009G139000.v2.1	chr09	21005160	21008134	100	98.8904
Phvul.009G139100.v2.1	chr09	21009747	21015302	100	99.2259
Phvul.009G140000.v2.1	chr09	21082828	21084422	100	99.1217
Phvul.009G140300.v2.1	chr09	21116670	21120390	100	99.5699
Phvul.009G140900.v2.1	chr09	21230788	21233520	100	99.7072
Phvul.009G141600.v2.1	chr09	21295070	21299541	100	99.7316
Phvul.009G142501.v2.1	chr09	21384502	21385593	100	98.6251
Phvul.009G142700.v2.1	chr09	21419605	21424296	100	99.936
Phvul.009G143100.v2.1	chr09	21467056	21468903	100	99.0254
Phvul.009G144600.v2.1	chr09	21668468	21670453	100	99.5466
Phvul.009G144700.v2.1	chr09	21675975	21680652	99.9786	99.7007
Phvul.009G145500.v2.1	chr09	21747749	21752117	100	99.9313
Phvul.009G146400.v2.1	chr09	21888912	21893047	100	99.6131
Phvul.009G147800.v2.1	chr09	22110053	22114108	97.3613	97.2626
Phvul.009G149100.v2.1	chr09	22246428	22255623	99.9782	99.7281
Phvul.009G149400.v2.1	chr09	22287389	22287926	100	99.4413
Phvul.009G149600.v2.1	chr09	22293838	22304767	99.9909	99.3138
Phvul.009G150600.v2.1	chr09	22406908	22408508	100	99.9375
Phvul.009G150700.v2.1	chr09	22408153	22416932	100	82.5607
Phvul.009G150900.v2.1	chr09	22427173	22428934	100	99.8296
Phvul.009G151500.v2.1	chr09	22472513	22474483	100	99.797
Phvul.009G153400.v2.1	chr09	22736938	22743113	100	99.4008
Phvul.009G154200.v2.1	chr09	22874076	22876014	100	99.742
Phvul.009G159300.v2.1	chr09	23585865	23592268	100	98.4851
Phvul.009G160800.v2.1	chr09	23748210	23750844	100	99.9241
Phvul.009G161200.v2.1	chr09	23824817	23827347	100	99.5652
Phvul.009G163700.v2.1	chr09	24320998	24323243	100	99.5546
Phvul.009G165200.v2.1	chr09	24631201	24638655	99.9732	99.9598
Phvul.009G165500.v2.1	chr09	24668864	24672093	100	98.7303
Phvul.009G168100.v2.1	chr09	25025831	25030835	100	99.5604
Phvul.009G169000.v2.1	chr09	25141592	25143591	100	98.9995
Phvul.009G170700.v2.1	chr09	25433735	25435209	99.9322	99.8643
Phvul.009G171600.v2.1	chr09	25510678	25515022	99.954	99.9309
Phvul.009G171700.v2.1	chr09	25522755	25524420	100	100
Phvul.009G171800.v2.1	chr09	25525658	25529649	100	99.9499
Phvul.009G175500.v2.1	chr09	26069058	26074007	99.9192	98.4239
Phvul.009G175900.v2.1	chr09	26137576	26141879	99.9535	98.4894
Phvul.009G177200.v2.1	chr09	26384027	26389178	99.9806	99.8059
Phvul.009G178600.v2.1	chr09	26737986	26739384	100	99.6423
Phvul.009G179500.v2.1	chr09	26920687	26923132	99.9591	99.6319
Phvul.009G180700.v2.1	chr09	27165067	27167942	100	99.687
Phvul.009G181400.v2.1	chr09	27282555	27285956	99.9706	98.6769
Phvul.009G182900.v2.1	chr09	27541789	27544391	99.8078	99.8847
Phvul.009G184200.v2.1	chr09	27717851	27720216	99.9577	99.0275
Phvul.009G184300.v2.1	chr09	27724974	27729221	99.9765	99.8116
Phvul.009G185800.v2.1	chr09	28058253	28060765	99.9602	98.2086
Phvul.009G187500.v2.1	chr09	28373692	28373965	100	99.6337
Phvul.009G189800.v2.1	chr09	28814816	28816900	99.904	99.7121
Phvul.009G191100.v2.1	chr09	29121616	29125802	99.9522	96.99
Phvul.009G193800.v2.1	chr09	29508759	29512558	99.8684	99.4999
Phvul.009G193900.v2.1	chr09	29517345	29520252	99.9312	99.8624
Phvul.009G194800.v2.1	chr09	29636840	29639276	100	99.8768
Phvul.009G196500.v2.1	chr09	29873738	29877359	99.9448	99.641
[truncated: 332 more rows]
