# Supplementary material for: Adaptive gene loss in the common bean pan-genome during range expansion and domestication
Source: Nat Commun. 2024 Aug 7;15:6698. doi: 10.1038/s41467-024-51032-2 (PMC11303546; doi:10.1038/s41467-024-51032-2)
Supplement: Supplementary file 20 — Supplementary Data 17 [file 41467_2024_51032_MOESM20_ESM.xlsx]

## Sheet: Sheet1
FAMILY 1				FAMILY 2				FAMILY 3
GENE NAME	AVERAGE%ID ORF	AVERAGE%ID CDS		GENE NAME	AVERAGE%ID ORF	AVERAGE%ID CDS		GENE NAME	AVERAGE%ID ORF	AVERAGE%ID CDS
Phvul.001G065800.1	71.2082	64.741		Phvul.001G047800.1	84.7282	84.4026		Phvul.011G151300.1	67.4992	63.0812
Phvul.001G118500.1	57.2024	47.689		Phvul.001G047900.1	22.109	51.0488		Phvul.011G166100.1	76.537	72.5198
Phvul.001G122500.1	34.0536	28.1963		Phvul.001G048050.1	7.15527	52.6437		Phvul.011G191400.1	47.2173	62.963
Phvul.001G122700.1	58.173	68.1475		Phvul.001G048200.1	36.4701	54.4975		Phvul.011G191466.1	84.8171	81.3986
Phvul.001G152700.1	74.5347	74.5562		Phvul.001G048300.1	86.1429	86.0969		Phvul.011G191532.1	79.6729	77.647
Phvul.002G067600.1	83.9299	80.9524		Phvul.001G048400.1	81.7333	84.1164		Phvul.011G191600.1	67.6477	63.6432
Phvul.002G096200.1	54.0654	49.8632		Phvul.001G048500.1	31.6235	63.122		Phvul.011G191700.1	71.7619	64.6236
Phvul.002G198900.1	84.1555	81.2063		Phvul.001G048600.1	34.7464	53.4824		Phvul.011G191800.1	52.8692	63.4599
Phvul.002G217700.1	60.7322	50.7615		Phvul.001G048701.1	12.9085	71.0065		Phvul.011G192100.1	55.4562	53.1421
Phvul.003G023200.1	63.0454	28.7494		Phvul.001G048800.1	34.8739	53.2197		Phvul.011G192200.1	67.3103	63.7195
Phvul.003G099400.1	61.3854	50.1267		Phvul.001G048900.1	12.4387	53.06		Phvul.011G192400.1	63.3994	62.863
Phvul.003G124300.1	79.4456	28.1001		Phvul.001G049000.1	32.9743	53.4839		Phvul.011G192500.1	52.3772	65.6755
Phvul.004G125000.1	54.9992	38.5708		Phvul.001G049101.1	24.6319	71.8917		Phvul.011G192600.1	63.6557	63.4871
Phvul.005G063650.1	32.6241	19.9634		Phvul.001G049200.1	81.0148	83.5162		Phvul.011G192900.1	57.9805	62.6911
Phvul.005G103000.1	74.2867	71.3787		Phvul.001G049300.1	25.757	72.6507		Phvul.011G193001.1	65.38	67.3908
Phvul.006G002800.1	71.3406	50.9784		Phvul.001G068800.1	71.0006	70		Phvul.011G193100.1	31.6371	63.1322
Phvul.006G011500.1	70.5416	58.8821		Phvul.001G069200.1	61.2473	74.5207		Phvul.011G193500.1	47.8536	63.3782
Phvul.006G015211.1	35.8873	32.7004		Phvul.001G069216.1	70.7513	74.8415		Phvul.011G193600.1	17.1895	63.3489
Phvul.006G023800.1	68.13	61.0566		Phvul.001G069248.1	72.7799	71.625		Phvul.011G193800.1	67.4744	63.7522
Phvul.007G098300.1	82.2999	61.8169		Phvul.001G069500.1	36.1585	78.9853		Phvul.011G193966.1	82.5916	79.7375
Phvul.007G108700.1	86.6667	81.3596		Phvul.001G069800.1	77.288	77.2701		Phvul.011G194032.1	81.665	79.3678
Phvul.007G156800.1	79.4149	75.1462		Phvul.001G069900.1	76.3421	76.3348		Phvul.011G194800.1	67.4098	63.5075
Phvul.008G120900.1	54.6007	45.6135		Phvul.001G070200.1	21.9495	68.6582		Phvul.011G194900.1	42.5541	64.6571
Phvul.008G129600.1	33.9219	63.4176		Phvul.001G075600.1	26.4557	42.0045		Phvul.011G195000.1	62.1122	62.783
Phvul.008G166100.1	17.6661	/		Phvul.008G174900.2	8.71658	42.6482		Phvul.011G195100.2	68.4332	63.9844
Phvul.008G173400.1	52.4866	/		Phvul.008G175100.1	18.2624	43.3613		Phvul.011G195200.1	66.6896	63.4907
Phvul.008G195328.1	56.9898	40.9824						Phvul.011G195300.1	62.5074	65.1902
Phvul.008G195442.1	81.0798	67.8692		AVERAGE	44.2408	65.7111		Phvul.011G195400.1	67.9843	63.9565
Phvul.009G005600.1	59.6488	50.1117						Phvul.011G195500.1	68.0661	62.616
Phvul.010G029050.1	94.9591	94.966						Phvul.011G195600.1	44.9627	73.0865
Phvul.010G036700.1	31.1483	21.8074						Phvul.011G195701.1	70.1602	71.6266
Phvul.010G047300.1	47.6243	37.6535						Phvul.011G195751.1	79.1558	74.3275
Phvul.010G051400.1	85.2246	82.8383						Phvul.011G196000.1	45.6528	62.7071
Phvul.010G071200.1	44.6674	42.859						Phvul.011G196066.1	77.6968	75.7844
Phvul.010G072600.1	28.1973	53.7037						Phvul.011G196132.1	79.4973	76.5447
Phvul.010G074100.1	44.0381	47.8882						Phvul.011G198000.1	41.2544	45.451
Phvul.010G085400.1	78.5061	72.9262						Phvul.011G198400.1	56.0236	63.5979
Phvul.010G135050.1	36.3741	52.4378
Phvul.011G095350.1	82.0128	/						AVERAGE	62.2204	66.3333		Comparison between orthologous and paralogous thresholds. The red line indicates the clustering threshold of 90% which allows to retain only one orthologous and all the paralogous.
Phvul.011G125000.1	30.7741	26.9316
Phvul.011G132400.1	64.8838	61.4177
Phvul.L005801.1	65.8155	58.7819
AVERAGE	60.2081	54.5423
