# Supplementary material for: Adaptive gene loss in the common bean pan-genome during range expansion and domestication
Source: Nat Commun. 2024 Aug 7;15:6698. doi: 10.1038/s41467-024-51032-2 (PMC11303546; doi:10.1038/s41467-024-51032-2)
Supplement: Supplementary file 21 — Supplementary Data 18 [file 41467_2024_51032_MOESM21_ESM.xlsx]

## Sheet: Sheet1
Gene name	Gene position	Location	Accession	1001	1002	1003	1004	1005	1006	1007	1008	1009	1010	1011	1012	1013	1014	1015	1016	1017	1018	1019	1020	1021	1022	1023	1024	1025	1026	1027	1028	1029	1030	1031	1032	1033	1034	1036	1037	1038	1039	1040	1041	1042	1043	1044	1045	1046	1047
			Average coverage (X)	5.77454	2.96058	2.34122	4.31281	4.26875	10.0919	3.68837	3.91098	2.03616	1.34171	4.2031	4.35952	2.94631	4.58795	2.67281	6.88558	5.8568	5.25316	5.28803	8.45443	2.9626	5.5588	9.34462	1.38309	6.59952	5.96766	7.90254	2.73186	5.03596	5.84862	5.05009	2.93825	6.7866	3.148	6.94203	2.16395	4.79885	4.4711	3.36344	6.65603	4.92636	4.68137	5.9006	5.84696	3.62044	6.01584
Phvul.001G000400	Chr01:706-6715	G19833 v2.1		100	96.94	90.73	100	100	99.95	100	99.95	98.72	89.05	100	100	100	100	98.45	100	100	100	100	100	98.6	100	100	91.4	100	100	99.8	95.06	100	100	100	100	100	99.55	100	89.1	99.92	99.95	98.4	100	100	99.83	99.98	99.93	99.97	99.95
Phvul.001G000500	Chr01:10461-12321	G19833 v2.1		99.14	92.42	96.24	98.07	98.6	100	99.3	100	95.06	94.41	100	100	100	96.78	87.37	100	100	100	100	100	98.66	95.76	100	90.49	100	100	100	100	100	100	100	91.83	100	100	100	100	100	97.04	100	100	100	100	99.95	99.79	99.46	100
Phvul.001G000600	Chr01:16061-28781	G19833 v2.1		99.98	95.93	93.66	99.93	99.75	99.99	99.41	99.89	93.65	84.38	99.68	99.99	99.55	99.87	97.78	100	100	100	99.92	100	99	99.99	100	86.97	100	100	100	99.03	99.99	100	99.41	97.93	100	99.94	100	94.88	99.97	99.32	99.07	100	100	99.98	99.28	99.36	98.33	99.18
Phvul.001G000700	Chr01:31237-33701	G19833 v2.1		100	100	89.94	100	95.9	100	100	100	99.31	86.17	100	100	100	100	97.89	100	100	100	100	100	99.8	100	100	68.03	100	100	100	93.63	100	100	100	99.96	100	97.61	100	100	100	98.09	97.16	100	100	100	99.55	100	98.62	99.92
Phvul.001G000800	Chr01:35239-37775	G19833 v2.1		100	95.27	94.25	100	100	100	99.29	100	96.02	94.36	100	100	100	97.64	98.19	100	100	100	100	100	97.91	100	100	82.58	100	100	100	100	100	100	100	96.18	100	99.53	100	90.74	100	100	100	100	100	99.01	99.96	100	100	99.96
Phvul.001G000900	Chr01:46093-47534	G19833 v2.1		100	98.41	98.82	100	90.64	100	99.93	100	99.93	79.26	100	100	99.45	100	100	100	100	100	100	100	98.96	100	100	85.23	100	94.38	100	96.53	100	100	100	99.03	100	97.02	100	97.16	100	99.45	99.72	100	100	100	100	99.79	94.11	100
Phvul.001G001000	Chr01:48548-51335	G19833 v2.1		100	87.95	92.22	99.75	100	100	100	100	93.72	81.99	100	100	99.78	100	100	100	100	100	100	100	99.1	100	100	77.01	100	100	100	94.08	100	100	100	98.53	100	99.07	100	91.97	100	100	98.21	100	100	100	95.19	91.14	98.67	96.77
Phvul.001G001100	Chr01:53365-59929	G19833 v2.1		99.42	98.11	98.69	99.6	98.78	100	98.48	99.88	97.87	94	99.7	99.8	95.06	100	94.55	100	100	99.22	99.8	100	97.4	100	100	78.16	99.71	99.97	100	98.1	99.97	99.98	99.98	96.34	100	100	100	96.18	100	100	97.84	100	99.07	99.98	99.97	100	98.48	99.94
Phvul.001G001200	Chr01:62008-69638	G19833 v2.1		99.61	97.65	96.11	99.97	99.75	100	100	99.58	94.47	80.87	99.84	100	99.72	99.87	97.86	100	100	100	100	100	99.29	100	100	80.5	100	100	100	98.01	100	100	100	97.14	99.99	99.7	99.95	95.43	99.95	98.9	99.59	100	100	100	99.97	99.92	99.65	99.95
Phvul.001G001300	Chr01:72052-74934	G19833 v2.1		98.09	95.87	98.06	100	99.06	100	99.58	96.91	97.57	93.62	99.13	100	98.61	100	98.96	100	100	100	100	100	99.83	100	100	74.54	100	100	100	95.21	100	100	100	100	100	98.72	100	98.92	100	98.99	98.44	100	100	99.24	99.97	99.17	99.97	99.97
Phvul.001G001400	Chr01:76628-87923	G19833 v2.1		99.88	99.33	95.3	99.78	99.42	100	98.65	98.95	92.02	82.5	98.68	99.7	96.18	99.61	95.08	100	100	99.92	99.99	100	99.03	100	100	88.45	100	99.99	100	97.11	99.19	99.43	100	98.62	100	97.7	100	94.77	99.37	99.98	98.81	100	99.95	100	99.82	99.98	98.62	99.8
Phvul.001G001500	Chr01:103925-108226	G19833 v2.1		99.95	96.54	95.03	99.98	99.7	100	99.19	99.98	96.95	92.91	99.67	99.98	99.95	99.33	98.21	99.98	99.98	99.98	99.98	100	98.12	99.98	100	69.27	100	99.93	100	99.07	100	99.98	99.51	95.68	100	97.16	100	93.56	100	99	99.12	100	100	100	100	99.98	99.79	99.98
Phvul.001G001600	Chr01:108827-113303	G19833 v2.1		99.96	99.2	93.37	99.96	99.96	100	99.96	99.96	96.96	86.42	100	99.96	98.7	100	99.96	99.96	100	99.96	100	100	99.58	100	99.96	81.62	99.96	99.98	100	98.57	99.96	99.93	100	98.35	100	99.42	100	98.59	100	99.73	99.96	100	99.53	100	90.51	83.38	98.5	81.73
Phvul.001G001700	Chr01:113564-117603	G19833 v2.1		100	95.37	87.23	98.17	98.86	100	97.1	97.62	95.99	83.69	99.11	100	98.59	100	96.19	100	100	99.38	100	100	99.43	99.95	100	73.49	100	100	100	97.48	100	100	100	97.67	100	99.26	100	98.22	100	100	99.65	100	99.78	100	84.75	82.38	93.56	90.07
Phvul.001G001800	Chr01:130164-130763	G19833 v2.1		100	100	98.33	100	99	100	97.83	87.67	97.5	92.5	100	100	100	100	100	100	100	100	100	100	100	100	100	74.17	100	100	100	92.5	100	100	100	94.5	100	100	100	71.83	100	100	95	100	100	100	92	100	88.67	91.5
Phvul.001G001900	Chr01:133560-137332	G19833 v2.1		100	94.91	98.52	100	100	100	100	99.5	99.1	86.8	98.91	100	100	100	99.84	100	100	100	100	100	96.55	100	100	78.21	100	100	100	95.92	100	100	100	97.8	100	97.08	100	95.73	100	100	98.86	100	100	100	99.97	99.97	95.31	100
Phvul.001G002000	Chr01:138928-140068	G19833 v2.1		100	100	78.79	100	100	100	100	100	88.96	72.22	100	96.84	100	100	92.81	100	100	100	100	100	100	100	100	90.53	100	100	100	99.3	100	100	100	100	100	100	100	91.41	100	100	98.07	100	100	100	99.47	99.91	90.89	95.79
Phvul.001G002100	Chr01:143367-145324	G19833 v2.1		100	98.62	62.46	98.01	98.98	100	99.69	99.8	100	90.14	100	100	94.94	100	94.74	100	100	100	100	100	95.61	100	100	72.52	100	100	100	96.07	100	100	100	97.5	100	100	100	93.21	100	99.95	91.06	100	100	100	70.94	66.91	62.72	67.93
Phvul.001G002200	Chr01:147538-148588	G19833 v2.1		100	100	96.96	100	96.1	100	100	100	98.48	63.75	98.1	97.72	90.68	100	95.53	100	100	100	100	100	91.06	100	100	83.92	100	100	100	86.3	100	100	100	100	100	98.95	100	100	100	100	91.06	100	100	100	74.12	81.64	83.16	75.83
Phvul.001G002300	Chr01:149985-151461	G19833 v2.1		100	96.21	94.99	98.98	100	100	100	100	85.04	93.57	100	100	100	100	99.59	100	100	100	100	100	100	100	100	81.79	100	100	100	100	100	100	100	92.21	100	100	100	74.81	100	100	100	100	100	100	99.93	99.93	96.55	99.32
Phvul.001G002400	Chr01:152591-157772	G19833 v2.1		100	97.63	95.77	100	98.3	100	100	99.63	98.92	89.75	99.52	100	99.5	99.65	97.12	99.32	100	100	100	100	100	99.98	100	85.45	100	100	100	99.54	100	100	100	99.94	100	99.63	100	95.52	100	100	99.23	99.98	99.98	99.71	79.87	74.24	72.12	74.01
Phvul.001G002500	Chr01:159126-159401	G19833 v2.1		96.74	100	100	100	100	100	100	100	100	89.49	100	100	100	100	100	100	100	100	100	100	100	100	100	67.03	100	100	100	91.67	100	100	100	100	100	100	100	100	100	100	100	100	100	100	100	100	100	100
Phvul.001G002600	Chr01:161177-162323	G19833 v2.1		100	94.86	92.5	100	100	100	100	100	88.58	99.39	100	100	100	100	100	100	100	100	100	100	100	100	100	100	100	100	100	98.69	100	100	100	98.43	100	100	100	96.86	100	100	100	100	100	100	100	100	98.78	100
Phvul.001G002700	Chr01:162680-166731	G19833 v2.1		100	98.96	96.1	100	99.88	100	99.38	99.83	96.82	86.23	100	100	99.48	98.91	98.86	100	100	100	100	100	100	100	100	90.35	100	100	100	98.96	100	100	100	99.14	100	100	100	98.89	100	98.49	98.22	100	100	100	99.95	99.88	99.09	99.93
Phvul.001G002800	Chr01:165998-170716	G19833 v2.1		100	99.96	92.69	99.75	99.89	100	99.85	99.56	91.23	86.67	99.81	99.98	99.96	100	99.05	99.92	100	100	100	100	100	100	100	92.92	99.77	100	100	98.24	99.98	99.87	100	99.94	100	100	100	95.38	100	100	99.17	100	100	100	97.41	97.84	96.59	98.24
Phvul.001G002900	Chr01:171534-174640	G19833 v2.1		99.87	98.49	88.12	99.74	99.9	100	100	100	93.34	84.84	100	99.94	97.71	100	99.26	100	100	99.71	99.55	100	100	100	100	88.51	99.87	99.55	100	98.42	99.52	99.94	99.55	100	100	100	100	98.23	100	100	99.58	100	100	100	55.65	67.17	37.4	67.27
Phvul.001G003000	Chr01:175026-176750	G19833 v2.1		99.19	97.1	100	100	95.94	100	99.65	100	99.59	91.25	100	99.94	100	96.87	100	100	100	100	100	100	98.43	100	100	85.1	100	100	100	100	97.68	100	100	96.17	100	99.42	100	91.13	100	100	94.96	100	100	100	78.26	54.26	44.52	96.46
Phvul.001G003100	Chr01:178025-181466	G19833 v2.1		98.66	99.1	87.83	99.22	100	100	99.48	100	97.97	93.26	99.97	99.97	99.97	100	98.87	100	100	100	100	100	99.27	100	100	91.46	99.97	100	100	98.43	99.91	100	100	97.07	100	100	100	95.99	100	100	99.39	100	99.1	100	100	100	98.95	96.17
Phvul.001G003200	Chr01:182276-184741	G19833 v2.1		99.27	99.51	93.88	98.91	100	100	100	100	100	85.4	100	100	100	100	92.46	100	100	100	100	100	100	99.39	100	88.89	100	100	100	100	100	100	100	100	100	100	100	99.43	100	100	100	100	98.66	100	100	99.88	97.93	89.74
Phvul.001G003300	Chr01:186670-188717	G19833 v2.1		99.71	91.7	82.03	99.61	99.95	100	98.73	100	96.78	85.35	100	99.95	99.61	100	97.27	99.71	99.8	99.76	99.61	100	95.17	100	99.66	74.37	99.9	99.95	100	98.83	100	99.61	99.8	99.95	100	99.02	100	92.43	100	100	99.9	100	98.88	100	94.82	89.84	80.13	92.24
Phvul.001G003400	Chr01:195583-195969	G19833 v2.1		100	86.82	100	100	100	100	100	100	100	15.5	100	100	90.18	100	80.62	100	100	100	100	100	89.66	100	100	79.85	100	100	100	100	100	100	89.66	87.08	100	100	100	100	100	100	100	100	100	95.09	97.67	72.61	82.43	100
Phvul.001G003500	Chr01:201001-205334	G19833 v2.1		100	96.79	91.19	100	99.61	100	98.85	100	96.1	89.25	100	100	99.05	99.38	97.9	100	100	99.86	100	100	99.19	100	100	82.12	100	100	100	96.82	100	100	100	99.24	99.95	98.94	100	98.55	99.49	100	99.95	100	100	100	100	100	98.68	99.22
Phvul.001G003600	Chr01:206055-211107	G19833 v2.1		100	98.77	87.89	100	98.97	100	100	99.37	92.68	91.47	99.45	99.94	98.38	100	96.32	100	100	99.45	100	100	98.91	100	100	80.84	100	100	100	97.47	100	100	100	97.37	100	100	100	96.71	100	100	95.01	100	100	100	94.42	88.44	83.48	91.89
Phvul.001G003700	Chr01:211727-214060	G19833 v2.1		100	95.63	98.93	100	99.96	100	100	100	97.34	91.47	99.66	100	98.76	100	100	100	100	100	100	100	99.79	100	100	91.69	100	100	100	96.79	100	100	100	100	100	98.37	100	96.14	99.96	100	100	100	100	100	97.69	93.02	92.97	96.74
Phvul.001G003800	Chr01:215819-217774	G19833 v2.1		100	98.82	94.68	99.74	100	100	99.85	100	90.18	94.79	100	100	100	100	100	100	100	100	100	100	100	100	100	78.83	100	100	100	99.8	100	99.54	100	98.21	100	98.93	100	93.81	100	99.54	100	100	100	100	94.07	97.14	90.7	97.49
Phvul.001G003900	Chr01:218381-220010	G19833 v2.1		100	95.4	82.94	100	100	100	100	100	89.14	91.9	99.14	100	99.2	100	97.73	100	100	100	100	100	96.14	100	100	81.35	100	100	100	100	100	100	100	98.34	100	100	100	98.28	100	98.4	96.07	100	100	100	100	100	100	100
Phvul.001G004000	Chr01:225988-227886	G19833 v2.1		100	97	87.94	99.21	94.79	100	97.53	100	92.15	78.99	97.26	100	97.47	100	100	100	100	100	100	100	82.04	100	100	78.04	100	100	100	98.89	100	100	98.05	100	100	97.68	100	99.47	100	100	99.21	100	100	100	78.09	62.51	81.83	81.57
Phvul.001G004033	Chr01:233178-236908	G19833 v2.1		100	95.23	95.18	100	99.17	100	100	98.63	89.31	89.01	99.87	99.3	99.52	99.44	99.2	78.42	100	64.08	100	100	98.53	100	100	69.58	99.87	100	100	96.44	100	100	100	99.76	100	99.95	100	90.94	99.06	100	98.69	100	100	100	99.97	99.49	97.13	98.82
Phvul.001G004066	Chr01:240380-241803	G19833 v2.1		100	100	90.38	100	98.46	100	100	100	86.1	89.61	99.86	100	100	100	100	100	100	100	100	100	99.72	100	100	82.87	100	100	100	100	100	100	95.37	97.19	100	99.37	100	90.8	100	100	99.3	100	100	100	78.16	72.68	70.01	67.49
Phvul.001G004100	Chr01:244431-248769	G19833 v2.1		99.68	97.76	91.98	99.24	99.15	100	100	99.79	97.14	92.07	100	100	98.8	99.93	94.38	100	99.95	100	100	100	97.93	100	100	86.13	99.98	100	100	98.76	99.91	99.98	99.98	99.63	100	99.82	100	96.84	100	100	98.55	100	100	97.42	99.98	99.98	97.79	99.95
Phvul.001G004200	Chr01:255440-257985	G19833 v2.1		100	96.11	85.7	100	100	100	96.31	98.98	94.58	72.66	100	100	99.84	100	100	100	100	100	97.33	100	100	100	100	94.15	100	100	100	97.37	100	100	97.76	95.09	100	96.58	99.49	92.3	100	100	100	100	100	100	88.88	83.74	89.47	90.57
Phvul.001G004300	Chr01:260434-262919	G19833 v2.1		100	95.41	98.31	100	100	100	99.96	97.06	92.16	80.81	100	100	96.74	99.64	97.26	100	100	99.12	94.93	100	95.94	100	98.95	90.47	100	100	100	99.88	98.63	100	97.59	97.95	100	93.32	100	89.9	100	100	98.99	100	97.39	98.55	83.99	85.88	79.89	80.37
Phvul.001G004400	Chr01:266728-269949	G19833 v2.1		100	97.08	97.61	99.94	99.97	100	100	96.46	85.57	84.36	97.98	99.29	97.05	99.32	99.44	100	100	100	99.75	100	95.38	100	100	87.68	100	99.53	100	93.7	99.41	99.84	99.47	93.23	100	95.87	99.41	79.8	100	100	98.88	99.88	96.24	98.51	66.42	68.19	62.69	71.66
Phvul.001G004500	Chr01:271490-275181	G19833 v2.1		99.35	97.45	93.07	99.97	96.02	100	99.46	98.51	94.42	78.74	99.97	99.97	95.72	98.4	98.97	100	100	99.3	99.97	100	94.31	99.89	99.97	85.32	100	99.16	100	98.97	99.86	100	98.51	98.56	100	98.32	99.54	93.93	95.04	99	98.59	99.97	98.94	100	69.88	68.45	65.52	69.01
Phvul.001G004600	Chr01:282560-288952	G19833 v2.1		99.97	99.78	92.07	99.75	99.97	100	98	99.92	95.75	78.84	100	95.89	97.4	99.5	96.34	99.97	100	99.62	99.16	100	92.95	98.81	100	82.64	100	99.97	100	96.15	99.98	99.84	99.69	99.2	100	98.2	100	99.33	99.17	100	99.33	99.98	98.56	98.58	81.37	80.06	72.58	70.33
Phvul.001G004700	Chr01:302419-305742	G19833 v2.1		100	92.21	97.26	100	97.17	100	100	98.35	97.5	94.43	100	100	99.37	100	98.92	100	100	100	100	100	96.6	100	100	94.16	100	100	100	100	100	99.94	99.97	99.79	100	97.65	100	93.74	100	99.94	97.23	100	100	100	100	100	99.97	100
Phvul.001G004800	Chr01:307061-309561	G19833 v2.1		100	94.92	87.25	100	97.76	100	100	100	96.84	84.13	99.92	99.56	99.16	100	82.93	100	99.92	100	99.92	100	96.08	100	100	66.05	100	100	100	98.44	100	100	100	100	100	100	100	98.6	100	100	96.28	98.76	99.92	100	99.52	100	99.36	99.92
Phvul.001G004900	Chr01:313039-318459	G19833 v2.1		99.52	94.21	94.6	100	99.56	100	99.74	100	94.52	87.18	99.65	99.59	97.82	100	98.47	100	100	100	100	100	96.38	100	100	87.71	100	100	100	98.4	100	100	99.8	99.39	100	99.82	100	88.51	100	100	99.26	100	100	99.93	97.69	94.74	95.48	99.65
Phvul.001G005000	Chr01:322067-324434	G19833 v2.1		100	95.4	86.61	100	95.95	100	100	100	94.97	87.92	100	94.21	96.24	99.92	95.14	100	100	99.03	98.14	100	94.68	100	100	87.84	100	100	100	98.18	100	99.92	99.7	98.86	100	100	100	96.62	100	99.11	94.81	100	100	100	98.73	99.37	99.07	99.49
Phvul.001G005100	Chr01:344325-346664	G19833 v2.1		100	99.87	90.77	100	100	100	99.44	98.29	77.05	86.28	100	100	97.69	100	96.11	100	100	100	100	100	94.02	99.53	100	87.56	100	100	100	97.01	99.7	100	98.16	96.58	100	96.75	100	96.28	100	98.97	98.85	100	94.62	100	99.87	100	69.74	100
Phvul.001G005200	Chr01:348366-353066	G19833 v2.1		99.51	94.49	96.47	99.85	100	100	100	99.53	95.45	78.17	100	100	99.34	99.36	97.19	100	100	100	100	100	99.4	99.98	100	91.66	100	100	100	95.11	100	100	100	98.47	100	99	100	92.21	100	100	97.19	100	100	100	100	100	99.77	99.98
Phvul.001G005300	Chr01:357216-357873	G19833 v2.1		99.7	97.11	99.85	95.29	98.63	100	100	100	100	86.93	100	100	100	100	100	100	100	100	99.7	100	77.36	100	99.7	92.25	100	100	100	100	100	100	100	89.36	100	100	100	100	99.7	100	100	100	100	100	100	100	100	100
Phvul.001G005400	Chr01:359879-366858	G19833 v2.1		100	94.7	95.2	100	100	100	97.24	99.97	96.35	78.85	99.99	100	99.18	99.71	98.64	100	100	99.73	100	100	99.4	99.9	100	86.05	100	100	100	98.57	100	100	99.84	94.04	99.99	99.44	100	97.06	100	99.57	98.14	100	100	99.2	99.83	99.87	95.5	99.93
Phvul.001G005500	Chr01:368567-373684	G19833 v2.1		100	95.15	94.69	98.44	99.79	100	99.8	100	99.22	84.68	99.26	100	99.82	100	99.06	100	100	100	100	100	97.87	100	100	91.32	100	100	100	99.2	100	100	100	98.61	100	100	100	95.8	100	100	100	100	100	100	87.61	84.19	74.46	75.62
Phvul.001G005600	Chr01:375000-378044	G19833 v2.1		100	100	90.51	100	98.49	100	100	100	96.42	93.07	100	100	99.74	100	99.67	100	100	100	100	100	100	100	100	81.77	100	100	100	99.7	100	100	100	95.6	100	100	100	84.5	100	100	100	100	100	100	99.9	99.57	98.39	99.47
Phvul.001G005700	Chr01:378959-381470	G19833 v2.1		100	99.2	98.65	100	100	100	100	100	97.49	77.75	100	100	97.97	99.48	99.6	100	100	100	100	100	100	100	100	95.5	100	100	100	99.48	100	100	100	100	100	99.28	100	99.6	98.57	100	100	100	100	100	96.58	97.21	93.75	97.49
Phvul.001G005800	Chr01:383320-384056	G19833 v2.1		100	98.91	94.57	100	93.62	100	100	100	98.1	68.66	100	100	100	100	90.77	100	100	100	100	100	100	100	100	21.3	100	100	100	100	100	100	100	82.63	100	100	100	100	100	100	100	100	100	100	99.86	99.86	98.51	100
Phvul.001G005900	Chr01:387849-394055	G19833 v2.1		100	95.89	96.05	98.78	99.52	100	98.21	99.24	92.69	85.03	99.55	100	98.58	99.65	95.42	100	100	100	100	100	99.94	100	100	83.94	100	100	100	96.05	100	100	99.98	98.61	100	97.87	100	98.81	99.15	100	99.24	100	100	100	100	100	97.6	100
Phvul.001G006000	Chr01:396327-404392	G19833 v2.1		100	97.24	92	98.49	99.13	100	99.18	99.63	96.29	77.61	99.85	99.14	98.13	100	95.98	100	100	100	100	100	98.62	100	100	86.2	100	99.79	100	98.66	100	100	100	99.27	100	97.09	100	93.79	100	99.83	99.43	100	99.08	100	100	99.5	98.93	100
Phvul.001G006100	Chr01:407788-409061	G19833 v2.1		100	85.09	84.69	100	100	100	100	100	96.62	87.68	100	100	100	100	100	100	100	100	100	100	99.45	100	100	87.68	100	100	100	100	100	100	100	99.69	100	100	100	97.25	97.49	100	97.8	100	98.04	97.57	100	100	100	100
Phvul.001G006200	Chr01:412081-413265	G19833 v2.1		100	100	89.62	100	96.29	100	100	100	100	92.07	100	100	100	100	100	100	100	100	100	100	100	100	100	96.03	100	100	100	98.65	100	100	100	100	100	100	100	99.83	100	100	100	100	100	100	100	100	100	100
Phvul.001G006300	Chr01:418631-419541	G19833 v2.1		100	92.43	65.86	97.48	99.67	100	100	100	87.16	97.48	100	100	96.6	100	100	100	100	100	100	100	90.89	100	100	74.2	100	100	100	100	100	100	100	100	100	96.49	100	98.35	99.23	100	99.01	100	100	100	38.31	17.56	27.66	19.1
Phvul.001G006400	Chr01:421939-428836	G19833 v2.1		100	97.55	97.8	98.64	99.99	100	98.61	100	88.81	71.37	99.77	99.51	97.38	97.96	96.59	100	99.55	100	99.84	100	96.77	100	100	82.43	100	99.86	100	98.41	98.94	99.52	99.97	99.51	100	96.51	100	93.01	97.61	100	99.96	100	99.68	100	74.38	79.57	69.09	76.72
Phvul.001G006500	Chr01:432353-432885	G19833 v2.1		99.25	87.24	99.62	100	100	100	100	100	98.87	40.34	100	100	100	100	100	100	100	100	100	100	99.25	100	100	69.61	100	100	100	100	100	100	100	98.87	100	100	100	86.49	100	100	100	100	100	100	100	100	100	100
Phvul.001G006600	Chr01:435598-436139	G19833 v2.1		100	97.79	93.73	100	95.57	100	100	100	100	61.99	94.28	100	100	91.51	100	100	100	100	100	100	84.69	100	100	80.81	100	100	100	100	100	100	100	100	100	100	100	92.99	100	100	100	100	100	100	100	100	81.92	100
Phvul.001G006700	Chr01:438159-439203	G19833 v2.1		100	100	95.98	98.47	95.41	100	100	97.22	100	100	100	100	100	97.32	94.45	100	100	100	100	100	99.23	100	100	82.2	100	100	100	88.04	100	100	100	100	100	100	100	98.76	100	98.56	100	100	100	100	100	100	100	100
Phvul.001G006800	Chr01:442706-447946	G19833 v2.1		99.89	98.99	96.36	98.7	98.11	100	98.74	98.61	93.38	78.92	99.96	100	97.33	98.47	98.89	99.96	100	99.96	100	100	97.06	99.52	99.98	76.4	99.96	100	100	99.52	100	100	100	99.58	99.98	99.94	100	93.55	99.26	98.97	99.73	99.96	100	100	98.11	96.13	94.64	98.21
Phvul.001G006900	Chr01:447215-449679	G19833 v2.1		98.66	93.02	92.54	100	100	100	100	98.54	92.17	77.53	92.58	99.92	92.74	100	96.67	100	100	99.92	100	100	95.98	98.74	100	82.47	99.68	100	100	100	97.2	100	100	100	100	100	100	90.34	100	100	98.54	99.76	100	100	99.55	99.19	99.03	99.19
Phvul.001G007000	Chr01:450224-453962	G19833 v2.1		92.89	83.2	83.95	98.93	100	100	100	100	95	68.15	93.47	86.07	79.11	99.89	95.96	99.97	100	99.97	100	100	84.01	90.96	100	68.2	93.69	91.84	100	98.48	88.98	100	100	98.69	100	99.41	100	84.68	98.9	100	100	94.28	100	100	99.97	100	96.82	99.44
Phvul.001G007100	Chr01:458678-461891	G19833 v2.1		98.94	99.28	97.01	100	99.84	100	99.75	100	99.07	93	99.91	96.02	95.77	97.32	98.26	100	100	100	100	100	99.97	99.88	100	76.73	99.97	100	100	95.89	99.97	100	99.94	90.26	100	94.8	100	83.95	100	99.88	100	99.88	100	100	91.85	92.87	85.44	90.23
Phvul.001G007200	Chr01:477379-483478	G19833 v2.1		99.97	96.98	92.82	99.97	99.77	100	99.84	99.87	89.89	89.34	99.85	99.74	97.03	100	97.02	100	100	100	100	100	97.74	99.84	100	94.8	100	100	100	99.75	100	99.56	99.92	98.77	100	100	100	95.33	100	100	99.13	99.92	99.95	100	100	99.41	98.3	98.54
Phvul.001G007300	Chr01:486903-490039	G19833 v2.1		99.84	98.5	96.75	100	97.45	100	99.75	97.86	89.54	91.65	100	100	100	99.49	97.42	100	100	100	100	100	98.98	100	100	71.02	100	100	100	95.03	100	100	100	99.43	100	100	100	92.03	100	99.81	99.65	100	100	100	84.57	86.87	88.24	88.78
Phvul.001G007400	Chr01:493653-496568	G19833 v2.1		100	95.27	87.38	100	100	100	99.21	100	92.08	90.91	100	100	98.35	100	100	100	100	100	100	100	97.53	100	100	81.86	100	100	100	99.35	100	99.86	100	98.94	100	95.99	100	99.04	100	100	99.59	100	100	100	56.45	58.61	92.83	50.34
Phvul.001G007500	Chr01:497885-501252	G19833 v2.1		99.97	98.34	93.91	99.97	99.97	100	98.84	99.47	90.68	90.77	100	99.97	97.65	100	100	100	99.97	99.97	99.97	100	97.42	100	100	92.43	99.97	99.97	100	98.43	100	99.97	100	98.99	100	99.47	100	83.88	99.97	100	99.58	100	100	100	100	99.91	87.02	100
Phvul.001G007600	Chr01:503142-505431	G19833 v2.1		100	92.1	95.81	99.43	99.43	100	100	100	92.45	73.58	97.51	100	98.17	100	98.34	100	100	100	100	100	95.94	99.69	100	88.73	99.87	100	100	100	100	99.43	99.83	99.87	100	99.83	100	95.11	99.96	98.95	95.55	100	100	100	100	99.74	100	100
Phvul.001G007700	Chr01:506429-508711	G19833 v2.1		100	97.94	85.76	97.63	100	100	100	100	99.08	85.02	97.46	100	99.69	100	97.5	100	100	100	100	100	94.66	99.87	100	86.25	100	100	100	99.21	100	100	100	100	100	100	100	98.6	100	100	99.69	100	100	100	99.26	100	98.34	99.91
Phvul.001G007800	Chr01:511542-515679	G19833 v2.1		99.52	98.31	89.66	100	99.49	99.98	99.25	100	94.85	97.08	99.81	99.54	97.68	98.99	98.89	99.81	99.95	99.88	99.95	100	99.86	99.88	100	70.47	99.93	99.52	100	95.89	98.84	99.83	99.71	96.54	99.9	99.06	99.64	97.12	99.35	99.98	98.7	99.88	100	100	65.15	71.65	41.45	75.62
Phvul.001G007900	Chr01:523238-536788	G19833 v2.1		99.74	94.78	94.66	99	100	100	99.45	99.47	96.72	83.79	95.94	99.95	99.56	99.19	97.46	99.7	99.79	99.56	100	100	95.59	96.82	99.99	89.81	99.76	99.79	99.39	97.61	99.77	99.81	99.98	98.93	99.94	99.22	99.83	94.93	96.1	99.48	95.38	96.56	100	99.7	99.77	99.71	98.87	99.93
Phvul.001G008000	Chr01:537601-543715	G19833 v2.1		100	96.66	98.32	99.85	99.98	100	100	99.49	96.81	91.71	99.98	100	97.37	100	98.07	99.98	100	98.79	99.98	100	98.95	100	100	83.88	100	99.98	100	99.48	100	100	100	99.1	100	99.12	100	95.39	100	99.77	98.74	100	100	100	99.98	99.75	99	99.97
Phvul.001G008100	Chr01:566289-566738	G19833 v2.1		100	96.44	100	100	100	100	99.78	100	94.22	97.56	89.56	100	100	100	100	100	100	100	99.33	100	80.67	100	100	79.78	100	100	100	91.11	100	100	100	100	100	98	100	91.56	84.67	100	100	100	100	100	100	100	96	83.78
Phvul.001G008200	Chr01:599468-604822	G19833 v2.1		99.01	93.33	98.58	99.98	99.76	100	99.31	100	94.73	79.22	100	100	99.1	100	98.64	100	99.98	99.98	100	100	99.29	100	100	90.2	100	99.87	100	93.84	99.98	99.98	100	98.21	100	100	100	96.1	99.37	100	99.29	100	100	100	99.98	99.96	99.05	99.98
Phvul.001G008300	Chr01:619173-620063	G19833 v2.1		98.77	100	98.2	100	100	100	100	100	94.28	56.45	100	100	98.99	98.65	92.37	100	100	100	100	100	100	100	100	87.99	100	100	100	98.65	100	100	98.43	100	100	100	100	93.83	100	100	100	100	99.1	99.78	18.07	31.54	14.14	28.62
Phvul.001G008400	Chr01:624011-625273	G19833 v2.1		100	94.85	89.31	100	100	100	100	100	89.15	68.09	100	100	99.29	100	99.13	100	100	100	100	100	100	98.1	100	82.74	100	100	100	99.37	100	100	100	100	100	99.05	100	98.02	100	100	94.54	100	98.34	100	100	100	100	100
Phvul.001G008500	Chr01:628474-629510	G19833 v2.1		100	100	98.75	100	100	100	98.65	100	100	96.72	100	99.9	98.75	100	100	100	100	100	100	100	100	100	100	88.33	100	100	100	100	100	100	100	100	100	100	97.69	98.65	99.52	100	98.36	100	93.83	100	100	100	100	100
Phvul.001G008600	Chr01:633404-638115	G19833 v2.1		98.98	91.62	98.24	99.47	99.36	100	99.24	100	94.12	67.32	99.49	98.73	96.31	99.3	95.31	99.98	99.98	99.13	99.81	100	97.09	100	100	67.93	100	100	100	99.41	99.98	99.38	99.98	99.62	99.66	99.34	99.98	98.6	99.98	100	98.3	100	100	100	99.96	99.77	99.26	100
Phvul.001G008700	Chr01:644572-645006	G19833 v2.1		100	84.6	100	100	100	100	100	99.31	94.94	100	100	100	100	100	100	100	100	100	100	100	92.87	100	100	78.62	100	100	100	100	100	100	100	100	100	100	100	78.39	100	100	100	100	100	100	100	100	100	100
Phvul.001G008800	Chr01:649290-650675	G19833 v2.1		100	94.95	74.82	100	100	100	100	100	88.1	78.14	100	100	100	100	100	99.28	100	100	99.93	100	98.41	100	100	82.47	100	100	100	98.34	100	100	100	100	100	98.12	100	96.54	100	100	100	100	100	100	99.93	99.93	99.93	99.93
Phvul.001G008900	Chr01:655552-657347	G19833 v2.1		100	93.54	95.55	95.55	97.22	100	100	99.83	91.43	84.19	99.28	99.39	99.89	99.89	97.61	100	100	100	100	100	93.26	100	100	88.36	100	100	100	100	97.83	100	100	99.89	100	99	100	84.02	100	99.22	98.33	100	100	100	100	100	94.99	100
Phvul.001G009000	Chr01:659830-663281	G19833 v2.1		99.57	96.9	96.26	100	100	100	100	100	93.95	78.82	99.45	100	100	99.71	99.07	100	100	100	100	100	98.81	100	100	78.39	100	100	100	97.77	100	100	99.57	99.04	100	100	100	97.25	100	100	99.16	100	100	100	100	100	100	100
Phvul.001G009100	Chr01:676071-677486	G19833 v2.1		100	93.43	100	100	100	100	99.58	97.81	88.07	83.83	100	98.94	96.68	100	100	100	100	100	100	100	100	100	100	78.25	100	100	100	99.72	100	98.66	98.8	99.15	100	95.62	100	94.84	100	98.45	99.08	100	100	97.32	100	100	95.41	100
Phvul.001G009200	Chr01:683875-685742	G19833 v2.1		100	94	88.97	100	100	100	90.42	100	97.64	80.46	100	92.08	99.79	100	96.2	100	100	100	100	100	98.72	100	100	95.18	99.63	100	100	96.57	100	100	98.93	100	100	95.93	99.36	80.84	97.75	100	96.57	100	96.15	100	100	100	96.9	100
Phvul.001G009300	Chr01:694456-705450	G19833 v2.1		99.85	96.73	93.32	98.8	98.71	100	99.35	99.41	96.87	86.38	100	99.21	97.62	100	96.8	100	99.99	100	99.71	100	97.61	100	100	85.46	100	99.53	100	96.23	100	99.73	100	96.88	100	99.06	99.98	94.23	100	99.15	98.74	100	99.75	99.13	100	100	98.26	99.99
Phvul.001G009400	Chr01:709104-712781	G19833 v2.1		100	98.69	94.83	99.08	99.43	100	97.69	98.18	85.4	88.31	100	99.97	97.61	99.51	100	100	100	100	99.46	100	98.02	100	100	93.34	99.97	99.97	100	99.18	100	99.97	99.97	98.37	100	98.21	100	93.15	100	100	100	100	99.48	100	94.05	95	93.04	95.11
Phvul.001G009500	Chr01:713975-719080	G19833 v2.1		100	96.81	93.2	100	99.94	100	100	98.92	98.12	85.39	99.67	100	98.9	99.75	98.82	100	100	100	100	100	98.9	100	100	87.5	100	100	100	99.71	100	100	100	99.04	100	99.59	100	99.67	100	100	99.77	100	100	100	99.92	99.94	98.22	99.94
Phvul.001G009600	Chr01:721756-722514	G19833 v2.1		99.87	64.56	73.65	98.42	98.42	100	99.21	97.23	86.03	73.12	99.21	100	99.6	96.71	92.23	99.21	100	88.14	99.74	100	89.99	100	99.87	80.63	95.26	99.6	100	92.36	98.68	97.89	98.81	97.89	99.6	76.28	100	98.16	99.6	94.73	85.24	98.42	99.21	100	44.01	86.03	29.12	55.47
Phvul.001G009700	Chr01:724599-726049	G19833 v2.1		100	100	96.69	100	100	100	99.66	100	97.17	75.26	100	100	95.59	100	100	100	100	100	100	100	100	100	100	91.66	100	100	100	100	100	100	100	100	100	100	100	89.73	100	100	100	100	100	100	99.86	100	98.28	100
Phvul.001G009800	Chr01:745648-747517	G19833 v2.1		100	96.68	98.4	100	100	100	99.84	100	92.94	88.93	100	100	100	100	91.02	100	100	100	100	100	98.02	100	100	89.2	100	100	100	99.36	100	100	100	99.36	100	100	100	96.26	100	100	93.96	100	100	98.72	100	100	100	100
Phvul.001G009900	Chr01:754606-757201	G19833 v2.1		100	98.57	93.37	100	99.35	100	99.61	99.23	97	91.76	99.96	99.96	97.46	100	99.54	100	98.92	99.96	100	100	96.73	99.65	100	83.32	100	99.04	100	97.42	99.69	99.15	97.96	97.88	99.96	90.68	100	92.68	97.69	99.77	99.15	100	100	96.96	99.61	99.88	99.65	98.69
Phvul.001G010000	Chr01:771759-773794	G19833 v2.1		100	98.43	95.28	100	98.04	100	93.07	100	95.68	83.79	100	100	99.66	100	97.4	100	100	100	99.41	100	99.07	100	100	79.52	100	100	100	97.79	100	100	99.9	89.83	100	98.08	100	91.95	98.23	100	100	99.31	98.82	100	99.95	99.95	100	100
Phvul.001G010100	Chr01:787742-791802	G19833 v2.1		100	98.69	92.59	97.91	100	100	99.95	99.61	95.94	86.56	100	100	99.16	100	98.84	99.9	99.95	100	100	100	97.51	100	100	90	100	100	100	95.52	99.95	99.95	100	96.31	100	100	99.93	94.78	100	99.75	99.61	100	100	100	92.05	96.75	100	99.9
Phvul.001G010200	Chr01:795526-796665	G19833 v2.1		100	77.19	100	100	100	100	100	100	95.88	97.72	100	100	100	100	100	100	100	100	100	100	100	100	100	82.54	100	100	100	97.89	100	97.37	98.6	100	100	100	100	98.33	97.54	100	98.16	100	100	99.21	100	100	99.47	100
Phvul.001G010300	Chr01:801890-804078	G19833 v2.1		100	75.97	84.74	99.91	96.94	100	99.95	95.52	89.26	51.48	99.73	100	98.9	95.2	98.49	98.58	98.95	97.08	98.86	100	83.01	97.35	100	83.33	100	100	100	86.07	99.36	99.77	99.45	92.69	97.12	97.26	99.5	93.19	100	99.95	96.71	100	99.86	92.23	98.22	97.35	87.85	86.43
Phvul.001G010400	Chr01:811116-812517	G19833 v2.1		98.86	82.95	98.22	100	99.43	100	90.94	94.15	98.5	67.48	100	100	93.51	96.72	93.94	100	100	100	97.08	100	97.43	100	100	95.86	100	100	100	100	100	100	99.86	100	100	92.94	100	68.4	98.29	100	90.8	100	96.79	100	100	100	96.79	100
Phvul.001G010500	Chr01:813743-819462	G19833 v2.1		99.97	97.05	94.91	99.81	100	100	100	99.37	94.32	74.84	99.67	99.06	99.97	100	98.81	100	100	100	100	100	99.74	100	100	81.14	100	99.98	100	98.86	100	100	99.79	100	100	99.98	100	97.64	100	100	95.33	100	98.71	99.42	99.65	100	99.39	99.72
Phvul.001G010600	Chr01:822007-824637	G19833 v2.1		100	99.2	97.45	97.57	97.53	100	100	100	97.99	77.58	99.47	99.58	100	100	99.62	100	100	100	100	100	93.39	100	100	84.99	100	100	100	99.62	100	100	100	100	100	98.86	100	95.55	99.66	100	94.98	100	100	100	91.41	90.16	98.1	99.92
Phvul.001G010700	Chr01:825595-826789	G19833 v2.1		100	72.97	90.04	96.65	99.67	100	94.14	100	93.47	87.62	100	100	100	100	100	100	100	97.15	100	100	100	100	100	79.67	100	99.08	100	92.38	100	100	100	100	100	81.34	100	89.29	93.97	97.24	100	100	100	100	100	99.83	84.85	67.87
Phvul.001G010800	Chr01:829100-830330	G19833 v2.1		100	99.84	95.53	99.84	97.56	100	100	100	100	97.56	99.84	100	99.35	100	99.76	100	99.84	100	100	100	100	99.84	100	83.51	100	100	100	99.84	100	100	100	100	100	99.84	100	95.13	100	100	100	100	100	100	100	99.84	98.46	99.92
Phvul.001G010900	Chr01:830550-836614	G19833 v2.1		99.75	95.56	94.49	99.87	99.75	100	99.47	100	98	90.34	99.46	100	99.24	100	99.98	100	100	99.98	100	100	97.13	100	99.98	86.56	100	100	100	96.98	100	100	100	100	100	99.52	100	92.04	100	99.92	99.79	100	100	100	98.7	98.35	97.31	98.07
Phvul.001G011000	Chr01:850226-855005	G19833 v2.1		100	99.46	97.53	100	99.94	100	100	100	97.64	92.13	100	100	100	100	99.29	100	100	100	100	100	97.01	100	100	82.38	100	100	100	97.22	100	100	100	100	100	99.35	100	95.1	100	100	98.14	100	100	100	100	99.98	93.56	99.77
Phvul.001G011100	Chr01:861318-866004	G19833 v2.1		100	98.78	91.98	100	99.06	100	99.96	99.96	98.7	95.78	100	100	99.15	97.97	98.83	99.96	99.96	100	100	100	100	100	100	82.78	100	100	100	98.02	100	100	100	95.56	100	98.55	100	88.99	100	100	95.03	99.96	99.96	100	100	99.98	98.66	100
Phvul.001G011200	Chr01:868496-876568	G19833 v2.1		100	99.43	92.46	100	99.85	100	100	99.49	96.49	87.14	99.88	100	98.95	99.86	99.28	100	100	100	100	100	99.63	100	100	88.12	100	100	100	95.68	99.98	100	100	97.27	100	100	100	95.66	100	100	99.99	100	100	100	98.75	99.86	96.23	99.16
Phvul.001G011300	Chr01:879575-881195	G19833 v2.1		100	96.05	92.17	100	100	100	100	98.95	98.95	79.09	99.75	100	93.4	100	90.01	100	100	100	100	100	99.07	100	100	84.45	100	100	100	91.8	100	100	100	98.09	100	95.31	100	84.89	100	100	100	100	100	100	77.85	70.94	44.36	54.23
Phvul.001G011400	Chr01:882449-885149	G19833 v2.1		100	100	89.97	99.63	99.96	100	100	99.59	100	77.16	100	100	99.3	100	99	100	100	100	99.89	100	97.93	100	100	78.34	100	100	100	99.15	100	100	100	99.52	100	98.52	100	92.11	100	99.15	92.26	100	100	100	99.96	99.81	96.96	99.41
Phvul.001G011500	Chr01:885918-888497	G19833 v2.1		100	99.22	93.06	100	100	100	100	100	97.29	91.36	100	100	100	100	96.4	100	100	100	100	100	97.83	100	100	85.89	100	100	100	99.19	100	100	100	98.02	100	99.34	100	97.25	100	100	98.02	100	98.57	100	99.88	59.61	95.23	99.92
Phvul.001G011600	Chr01:890237-893901	G19833 v2.1		100	99.15	92.74	98.01	99.7	100	98.99	100	97.16	81.39	99.65	99.05	99.29	99.78	95.39	100	100	100	100	100	95.93	100	100	92.58	99.4	99.95	100	99.86	100	100	97.98	99.45	100	99.65	100	95.14	100	100	100	100	100	100	99.95	99.35	99.35	100
Phvul.001G011700	Chr01:895114-899151	G19833 v2.1		98.94	98.96	97.85	99.21	100	100	99.08	100	96.26	80.91	99.63	99.93	98.09	99.95	98.32	100	100	100	100	100	99.36	99.93	100	96.43	100	100	100	98.44	99.93	100	98.74	98.22	99.95	97.92	100	98.89	100	100	98.84	99.95	100	100	99.98	99.98	96.24	99.93
Phvul.001G011800	Chr01:901678-902148	G19833 v2.1		100	94.9	90.23	100	97.66	100	100	100	75.8	100	100	100	100	100	85.99	100	100	100	100	100	100	100	100	91.93	100	100	100	100	100	100	100	100	100	100	100	89.81	100	100	100	100	100	100	100	100	100	100
Phvul.001G011900	Chr01:902315-902440	G19833 v2.1		100	100	100	100	100	100	100	100	100	100	100	100	100	100	100	100	100	100	100	100	100	100	100	77.78	100	100	100	100	100	100	100	100	100	100	100	92.86	100	100	100	100	100	100	100	100	100	100
Phvul.001G012000	Chr01:914892-920114	G19833 v2.1		98.99	98.07	97.43	100	99.94	100	99.35	99.37	92	86.12	99.98	97.99	97.55	100	94.89	100	100	99.79	100	100	97.65	100	100	93.47	100	100	100	98.53	100	99.48	100	99.46	100	99.6	100	93.78	100	100	98.83	100	99.33	100	100	99.92	99.73	100
Phvul.001G012100	Chr01:922229-927084	G19833 v2.1		100	97.47	91.99	100	98.85	100	100	100	91.7	94.23	99.44	100	95.84	99.75	98.56	100	100	100	100	100	97.3	100	100	79.04	100	100	100	97.32	100	100	99.77	96.4	100	99.81	100	97.82	99.51	100	98.87	100	98.6	99.73	99.88	99.11	98.72	100
Phvul.001G012200	Chr01:928512-932896	G19833 v2.1		99.27	97.33	97.22	99.82	100	100	100	100	93.98	87.43	100	100	96.44	100	99.34	100	100	100	100	100	99.64	100	100	83.99	100	100	100	99.61	100	100	100	99.32	100	96.33	100	94.64	100	100	99.59	100	100	100	96.83	96.76	98.63	99.95
Phvul.001G012300	Chr01:937849-941738	G19833 v2.1		99.28	98.3	89.2	99.95	99.97	100	99.1	99.54	96.3	91.77	99.41	99.18	98.56	99.67	99	99.97	100	99.97	99.97	100	96.27	99.41	99.97	88.02	99.77	98.61	100	94.16	98.89	100	99.97	94.68	99.92	98.79	100	92.29	100	99.33	98.97	99.97	99.15	99.74	47.92	82.47	78.23	41.44
Phvul.001G012400	Chr01:951053-951795	G19833 v2.1		100	77.12	95.15	100	100	100	100	100	100	83.31	100	88.69	100	100	89.91	100	100	100	100	100	100	100	100	69.72	100	100	100	100	100	100	100	100	100	100	100	97.04	100	100	99.87	100	94.75	100	99.87	81.16	90.18	91.79
Phvul.001G012500	Chr01:953035-957813	G19833 v2.1		100	99.64	89.58	99.73	98.95	100	94.14	99.16	90.96	83.32	99.35	98.2	96.42	98.68	96.92	99.96	99.92	100	99.77	100	94.45	100	99.69	89.98	99.73	99.87	100	99.41	99.96	100	98.62	99.25	100	98.05	99.77	94.83	100	100	99.14	100	94.62	100	98.95	99.81	97.51	84.58
Phvul.001G012600	Chr01:958424-962045	G19833 v2.1		100	94.12	93.13	96.16	99.56	100	98.9	97.96	88.65	62.81	98.67	99.5	87.3	99.67	95.44	100	99.39	95.64	93.79	100	98.67	98.45	100	90.75	100	99.94	100	100	100	97.1	97.18	96.71	100	98.45	99.23	90.94	96.96	96.36	99.94	100	94.59	99.78	88.63	91.83	76.42	83.49
Phvul.001G012700	Chr01:967100-970852	G19833 v2.1		99.84	94.03	97.74	99.2	99.65	100	98.67	98.64	89.29	72.66	98.96	99.97	96.78	99.84	98.32	99.97	99.97	98.69	98.64	100	95.74	99.87	99.95	81.72	99.95	99.95	100	97.36	99.84	99.97	99.87	100	100	96.38	99.89	92.91	98.69	100	97.42	99.97	95.42	100	66.03	74.9	68.67	66.43
Phvul.001G012800	Chr01:973813-977395	G19833 v2.1		98.88	95.56	94.03	95.31	99.97	100	99.89	99.05	94.56	86.46	99.89	98.58	99.61	100	93.64	100	100	99.33	99.78	100	94.53	100	100	81.44	100	100	100	98.27	100	99.97	100	87.47	100	95.7	100	94.7	100	99.97	97.43	100	100	100	84.26	88.86	66.76	42.06
Phvul.001G012900	Chr01:978502-985035	G19833 v2.1		100	96.8	93.73	100	100	100	99.33	100	94.55	81.53	99.59	99.92	98.79	99.95	98.35	100	99.98	100	100	100	97.72	100	100	92.29	100	100	100	95.59	99.95	100	99.4	98.16	100	99.2	100	95.87	100	100	98.16	100	100	100	100	100	99.8	99.69
Phvul.001G013000	Chr01:990796-993459	G19833 v2.1		100	100	99.74	99.32	100	100	100	98.84	84.76	88.7	100	99.36	98.2	100	98.61	100	100	100	100	100	97.18	100	100	67.94	100	100	100	97.3	100	100	100	99.85	100	100	100	96.81	100	100	96.17	100	100	100	99.96	99.96	99.89	100
Phvul.001G013100	Chr01:1000437-1003967	G19833 v2.1		99.35	100	99.92	99.69	100	100	99.46	100	96.66	71.03	100	100	98.81	100	94.68	100	100	99.63	99.04	100	98.73	100	100	92.38	100	100	100	92.04	100	100	100	99.55	100	98.84	100	92.24	100	100	99.38	100	99.38	100	77.29	77.94	75.02	86.8
Phvul.001G013200	Chr01:1008631-1010528	G19833 v2.1		100	98.16	96.52	96.1	100	100	100	99.37	97.79	87.41	100	100	95.68	100	100	100	100	100	99.95	100	100	100	100	90.94	100	100	100	95.05	100	100	100	97.79	100	98.52	100	97.31	96.94	100	96.15	100	100	100	46.68	46	56.38	92.52
Phvul.001G013300	Chr01:1013313-1014870	G19833 v2.1		100	100	97.5	100	99.17	100	98.78	100	99.94	89.02	100	100	99.87	100	100	100	100	100	100	100	95.7	100	100	83.12	100	100	100	100	100	100	100	100	100	100	100	99.29	100	100	97.18	100	100	100	100	100	96.28	100
Phvul.001G013400	Chr01:1020943-1023173	G19833 v2.1		100	99.91	98.79	100	100	99.96	98.57	99.46	93.95	85.21	99.91	99.91	99.91	99.91	97.76	100	100	100	100	100	95.97	100	100	74.23	100	100	100	97.76	99.91	99.55	100	93.01	99.82	99.55	100	99.01	99.91	100	98.66	100	99.91	100	30.17	26.09	54.33	80.05
Phvul.001G013500	Chr01:1031137-1035051	G19833 v2.1		99.92	96.86	96.63	100	99.97	100	99.95	99.87	99.54	83.17	99.92	99.8	98.62	100	96.22	99.95	99.95	99.9	100	100	100	100	100	79.18	99.97	99.95	100	98.9	99.95	100	100	99.46	99.95	98.83	100	98.26	100	99.9	99.05	100	100	100	99.95	100	99.92	100
Phvul.001G013600	Chr01:1035245-1037089	G19833 v2.1		100	99.13	93.17	99.73	93.12	100	100	100	100	93.93	100	100	98.05	100	96.8	100	100	100	100	100	100	100	100	96.53	100	100	100	100	100	100	100	94.15	100	100	100	94.8	96.37	96.15	92.3	100	100	100	100	100	100	100
Phvul.001G013700	Chr01:1038062-1040704	G19833 v2.1		100	98.18	95.23	100	99.09	100	99.62	100	98.94	91.49	99.62	100	99.47	100	99.77	100	100	100	100	100	99.77	100	100	92.77	100	100	100	100	100	100	100	98.9	100	100	100	98.26	100	100	98.68	100	100	100	100	100	99.13	99.96
Phvul.001G013800	Chr01:1041645-1043940	G19833 v2.1		100	100	96.73	100	99.22	100	100	100	91.42	91.68	100	100	100	100	99.17	100	100	100	100	100	98.08	100	100	83.49	100	100	100	99.91	100	100	100	100	100	100	100	98.48	100	99.61	100	99.78	100	100	97.04	98.56	97.04	100
Phvul.001G013900	Chr01:1046309-1047915	G19833 v2.1		100	100	100	100	100	100	99.88	100	89.48	81.27	100	100	100	100	96.14	100	100	100	100	100	97.39	100	100	77.54	100	100	100	100	100	100	100	100	100	99.19	100	95.52	100	100	100	100	100	100	99.38	98.63	90.54	99.88
Phvul.001G014000	Chr01:1051619-1056861	G19833 v2.1		99.35	93.4	92.18	99.83	99.92	100	100	99.96	91.11	89.62	100	100	96.59	99.71	99.26	100	100	99.98	100	100	100	100	100	89.47	100	100	100	98.3	100	100	100	97.14	100	98.86	100	97.88	100	100	97.83	100	100	100	95.42	97.5	83.67	86.27
Phvul.001G014100	Chr01:1058333-1061570	G19833 v2.1		100	99.41	93.73	100	99.32	100	100	99.57	96.08	87.03	100	98.92	98.12	99.72	99.94	100	100	98.39	100	100	97.13	100	100	83.08	100	100	100	100	98.24	100	100	94.01	100	99.75	100	97.07	100	100	100	100	100	100	95.4	98.7	94.04	97.9
Phvul.001G014200	Chr01:1064026-1069515	G19833 v2.1		100	98.73	95.63	99.93	100	100	98.58	100	88.32	81.79	99.69	98.52	99.03	100	99.07	100	99.82	99.96	99.44	100	97.25	100	100	85.87	100	100	100	97.81	100	100	99.82	98.25	100	98.23	100	94.61	99.71	99.89	99.38	100	100	100	63.04	64.63	100	100
Phvul.001G014300	Chr01:1073244-1074353	G19833 v2.1		100	99.82	92.61	100	99.01	100	100	100	94.77	87.03	100	92.16	93.06	100	100	100	100	100	100	100	97.84	100	100	89.46	100	100	100	68.74	100	100	100	99.28	100	100	100	100	100	100	100	100	98.02	100	98.56	100	96.49	100
Phvul.001G014400	Chr01:1086177-1091497	G19833 v2.1		100	98.31	96.07	100	99.25	100	99.08	98.14	94.68	90.25	99.53	99.74	97.29	100	98.46	100	100	100	100	100	98.87	100	100	95.83	100	100	100	98.61	100	100	100	98.8	100	99.42	100	95.6	100	100	98.82	99.25	99.64	100	100	100	99.46	100
Phvul.001G014466	Chr01:1095839-1102074	G19833 v2.1		100	97.35	97.21	100	99.76	100	99.76	99.47	95.57	79.96	100	99.37	96.97	100	99.79	100	100	100	100	100	99.17	100	100	87.01	100	100	100	95.57	99.84	100	99.9	96.12	100	99.89	100	95.81	100	99.7	99.89	100	100	100	65.68	70.83	62.19	68.79
Phvul.001G014532	Chr01:1103522-1108340	G19833 v2.1		100	96.16	96.24	98.82	99.71	100	99.5	100	99.5	86.1	99.56	100	99.75	100	97.07	100	100	100	100	100	97.32	99.98	100	92.63	100	100	100	96.04	100	100	99.94	99.63	100	98.38	100	97.45	100	100	98.4	100	100	100	99.9	100	94.85	99.9
Phvul.001G014600	Chr01:1112002-1113385	G19833 v2.1		100	96.6	98.84	100	100	100	100	100	94.58	92.34	100	100	100	99.78	97.98	100	100	100	100	100	100	100	100	94.08	100	100	100	98.84	100	100	100	100	100	100	100	99.57	100	100	100	100	100	100	100	99.93	99.78	99.93
Phvul.001G014700	Chr01:1131779-1135801	G19833 v2.1		100	99.78	87.4	100	99.01	100	100	99.4	98.16	85.46	98.51	99.18	97.71	99.15	97.54	100	100	100	99.2	100	99.88	100	100	91.55	100	100	100	97.61	99.55	100	100	98.98	100	100	100	93.19	99.83	99.28	99.63	100	99.7	100	61.7	58.84	48.05	59.93
Phvul.001G014800	Chr01:1135137-1138237	G19833 v2.1		100	97.9	91	100	98.65	100	99.58	100	93.58	86.65	100	98.48	91.62	96.45	97.13	100	100	100	100	100	97.26	100	100	83.84	100	100	100	100	100	100	100	100	100	100	100	95.55	99.74	99.74	99.13	99.97	99.52	97.71	98.87	98.9	99.65	99.68
Phvul.001G014900	Chr01:1148576-1151843	G19833 v2.1		100	91.74	94.86	100	99.97	100	99.14	99.39	94.8	86.26	100	100	99.42	99.94	95.69	100	100	100	100	100	97.55	100	100	95.72	100	100	100	95.04	100	100	100	98.53	100	94.49	100	99.27	100	98.65	98.56	99.51	98.75	100	87.85	86.75	79.5	85.74
Phvul.001G015000	Chr01:1152269-1154846	G19833 v2.1		100	97.32	92.9	100	100	100	99.26	100	96.08	95.19	100	100	100	100	99.53	100	100	100	100	100	97.36	100	100	81.54	100	100	100	99.38	100	100	100	99.03	100	99.77	100	97.36	100	100	97.25	100	100	100	59.81	59.46	49.69	56.48
Phvul.001G015100	Chr01:1158149-1166514	G19833 v2.1		99.81	96.89	93.16	99.53	99.9	100	99	99.94	95.89	87.74	99.76	99.99	96.82	100	94.2	100	99.99	100	100	100	97.85	100	100	81.63	99.99	99.99	100	94.51	100	100	100	96.37	100	98.47	100	93.68	100	98.8	99.82	100	100	99.95	99.94	99.95	99.57	99.71
Phvul.001G015200	Chr01:1173862-1177209	G19833 v2.1		100	96.57	96.98	100	100	100	99.67	99.58	93.85	87.51	100	98.45	95.19	99.37	89.67	100	100	99.76	100	100	99.37	100	100	79.9	100	100	100	95.22	99.85	100	99.58	99.4	100	99.97	100	95.82	100	100	99.07	100	100	98.36	99.37	99.97	99.88	98.15
Phvul.001G015300	Chr01:1178069-1180462	G19833 v2.1		99.96	94.24	100	100	100	100	99.42	94.78	89.22	93.82	99.96	99.33	94.11	100	95.15	100	100	100	100	100	97.87	100	100	87.09	99.96	99.96	100	97.24	99.96	100	99.83	98.41	100	99.08	100	89.39	99.33	100	100	99.96	97.91	99.75	99.92	99.96	96.24	97.28
Phvul.001G015400	Chr01:1182593-1184882	G19833 v2.1		100	97.99	95.28	100	100	100	100	99.04	98.47	93.97	100	100	95.02	96.94	95.5	100	100	100	100	100	97.12	100	100	86.2	100	100	100	87.77	100	100	100	93.45	100	97.34	100	93.28	100	99.26	99.69	100	96.2	99.26	100	100	100	99.48
Phvul.001G015500	Chr01:1193326-1196104	G19833 v2.1		100	100	97.12	100	100	100	100	100	85.97	86.76	96.11	98.63	100	100	100	100	100	100	100	100	99.17	100	100	95.03	100	100	100	97.98	100	100	100	99.53	100	99.24	100	95.93	100	100	99.1	100	100	100	85.28	87.98	89.49	90.64
Phvul.001G015600	Chr01:1197594-1205126	G19833 v2.1		100	96.4	98.23	99.73	99.08	100	98.92	100	92.11	89.5	99.27	100	98.7	99.91	98.19	100	100	100	100	100	96.31	100	100	85.2	100	100	100	98.57	100	100	100	99.48	99.85	97.77	100	95.5	100	100	99.68	100	99.51	100	87.28	88.97	92.17	95.69
Phvul.001G015700	Chr01:1205439-1209405	G19833 v2.1		100	95.99	97.43	99.6	98.36	100	99.52	100	99.75	75.32	99.87	100	99.72	97.73	99.07	99.97	100	100	98.46	100	99.19	99.97	100	88.03	99.97	99.97	100	98.51	100	100	100	98.79	100	98.26	100	95.77	100	98.99	96.62	100	100	100	93.5	94	85.93	94.88
Phvul.001G015800	Chr01:1217060-1220917	G19833 v2.1		100	94.4	95.18	99.59	98	100	100	99.97	94.32	88.7	100	100	95.85	100	98.63	100	100	100	100	100	99.9	100	100	84.47	100	100	100	96.14	100	100	100	98.19	100	99.59	100	97.38	99.9	100	100	100	100	98.89	100	99.95	98.81	100
Phvul.001G015900	Chr01:1221651-1225074	G19833 v2.1		100	96.41	91.94	100	98.54	100	100	98.36	96.17	80.78	98.63	99.82	99.33	100	97.05	98.86	100	100	100	100	100	100	100	71.2	100	100	100	93.72	99.85	100	100	96.96	100	100	100	96.85	99.12	100	100	100	100	100	98.07	98.25	98.16	91.59
Phvul.001G016000	Chr01:1226650-1231155	G19833 v2.1		100	99.73	97.94	100	99.69	100	99.84	100	91.23	75.06	99.05	100	100	100	98.85	100	100	99.4	99.76	100	99.56	100	100	86.15	100	100	100	99.69	100	100	100	91.54	100	98.45	99.96	85.69	99.91	98.74	99.05	100	100	100	100	99.73	98.85	99.91
Phvul.001G016050	Chr01:1230484-1233402	G19833 v2.1		100	95.31	94.24	100	99.9	100	96.16	100	98.32	70.54	100	100	97.88	100	98.25	100	100	100	100	100	100	100	100	77.29	100	100	100	98.05	100	100	100	99.35	100	100	100	87.43	98.8	100	98.8	100	100	100	99.86	99.76	99.62	99.9
Phvul.001G016100	Chr01:1239943-1242129	G19833 v2.1		100	99.09	95.15	99.54	100	100	100	98.03	98.81	90.12	100	100	99.36	100	98.4	100	100	100	100	100	100	100	100	93.14	100	100	100	98.58	100	100	100	99.91	100	97.76	100	94.74	100	100	100	100	100	100	100	100	98.81	99.91
Phvul.001G016200	Chr01:1245053-1249074	G19833 v2.1		100	99.5	94.55	100	100	100	100	100	95.3	84.98	100	99.3	99.58	99.78	99.4	100	100	99.25	100	100	96.92	100	100	86.05	100	100	100	98.71	100	99.9	99.48	100	100	99.75	100	95.62	99.45	100	100	100	99.9	99.83	100	100	99.98	98.61
Phvul.001G016300	Chr01:1251452-1253155	G19833 v2.1		99.88	88.62	97.77	100	100	100	100	100	86.74	83.22	100	99.94	95.25	100	100	100	98.36	100	100	100	98.36	100	100	88.03	100	100	99.82	97.59	100	100	90.96	100	100	99.3	100	86.09	99.71	100	100	100	98.59	100	100	100	92.49	100
Phvul.001G016400	Chr01:1264967-1267367	G19833 v2.1		94.21	90.67	89.17	98.08	87.46	98.96	98.29	98	76.63	55.89	99.04	93.09	95.59	98.75	91.71	100	98.21	98.54	98.29	100	85.38	96.46	98.79	74.01	98.63	98.5	98.67	75.47	97.88	90.71	92.25	93.29	95.59	93.29	98.75	92.54	98.25	95.21	90.38	98.58	97.58	97.38	96.17	81.05	86.59	91.05
Phvul.001G016450	Chr01:1269256-1270670	G19833 v2.1		100	94.56	94.28	100	100	100	100	100	99.72	90.81	100	100	100	100	98.94	100	100	100	100	100	100	100	100	84.74	100	100	100	100	100	99.86	100	99.22	100	95.69	100	99.29	99.01	100	96.75	100	99.43	100	81.77	87.56	73.22	80.07
Phvul.001G016500	Chr01:1276280-1285583	G19833 v2.1		99.88	94.92	96.41	100	99.86	100	99.81	100	97.16	90.13	100	100	98.64	99.86	97.79	100	100	99.99	100	100	99.66	100	100	85.63	100	100	100	97.53	100	100	100	98.77	100	98.51	100	97.01	100	100	99.46	100	100	99.79	99.98	98.16	97.79	99.55
Phvul.001G016600	Chr01:1286462-1288451	G19833 v2.1		100	99.35	91.26	99.15	99.4	100	100	98.19	97.84	91.76	100	100	100	98.69	100	100	100	97.59	100	100	99.1	100	100	72.46	100	100	100	97.34	100	100	100	98.59	100	100	100	92.56	100	100	97.99	100	100	100	94.67	53.82	38.69	53.02
Phvul.001G016700	Chr01:1291023-1292591	G19833 v2.1		100	95.6	87.38	100	99.75	100	95.03	100	95.35	75.14	99.81	100	98.15	100	100	100	100	99.04	100	100	97.64	100	100	81.33	100	100	100	98.73	100	100	100	99.49	100	99.81	100	92.73	100	100	100	100	100	100	78.65	81.45	63.8	80.94
Phvul.001G016800	Chr01:1296011-1300008	G19833 v2.1		99.55	89.44	94.67	100	100	96.82	98.32	86.22	96.55	82.29	100	100	100	100	99.82	100	100	100	100	100	97.25	100	100	89.19	100	100	100	92.37	100	96.92	96.05	99.3	100	99.72	100	97.02	92.92	100	84.44	95.92	100	99.7	99.62	81.82	78.34	98.85
Phvul.001G016900	Chr01:1308881-1309982	G19833 v2.1		94.92	95.01	79.22	100	100	100	100	100	79.95	78.86	100	100	100	100	88.66	100	100	100	100	100	100	100	100	83.67	100	100	100	100	100	100	100	100	100	91.47	100	100	100	100	84.57	100	100	100	100	100	100	100
Phvul.001G017000	Chr01:1321872-1323783	G19833 v2.1		100	96.81	99.22	100	100	100	100	99.74	93.41	83.47	99.9	100	99.84	100	100	100	100	100	100	100	99.58	100	100	83.47	100	100	100	98.85	100	100	100	99.63	100	98.95	100	100	100	100	96.97	100	100	100	100	98.33	97.38	92.83
Phvul.001G017100	Chr01:1324515-1330517	G19833 v2.1		100	96.85	90.95	100	99.97	100	100	99.65	99.3	92.65	100	100	98.57	100	98.18	100	100	100	100	100	99.63	100	100	87.34	100	100	100	96.57	100	100	100	98.57	100	100	100	91.12	99.85	100	99.7	100	100	100	100	98.25	99.73	99.43
Phvul.001G017200	Chr01:1334345-1338816	G19833 v2.1		99.06	94.3	93.02	100	99.2	100	97	99.58	96.24	78.18	98.93	96.33	97.03	99.62	97	98.5	100	100	99.58	100	93.98	99.98	100	88.77	99.73	99.98	100	97.85	100	100	98.55	98.43	99.73	94.57	99.98	87.23	99.69	98.95	98.23	100	99.11	97.03	97.88	93.02	79.85	90.81
Phvul.001G017300	Chr01:1340811-1344072	G19833 v2.1		100	97.36	97	99.57	100	100	99.36	99.29	86.54	75.14	99.23	100	97.55	100	97.27	100	100	100	100	100	97.95	100	100	86.76	100	99.75	100	97.82	98.71	100	98.65	100	100	97.52	100	94.57	100	99.2	99.72	100	100	100	99.88	99.91	99.91	99.88
Phvul.001G017400	Chr01:1350657-1357584	G19833 v2.1		99.99	99.7	95.93	99.77	99.77	99.99	99.24	99.8	92.15	86.48	99.57	99.96	98.77	99.99	99.6	100	100	100	99.97	100	96.39	100	100	82.19	100	100	100	76.41	99.99	100	99.96	95.01	100	99.64	100	79.24	99.91	100	98.77	99.8	100	100	73.07	78.18	70.27	72.11
Phvul.001G017500	Chr01:1358749-1362254	G19833 v2.1		100	97.92	93.81	97.03	98.72	100	70.88	64.77	92.3	84.83	100	100	98.69	99.89	97.55	100	100	99.86	100	100	99.83	100	100	84.83	100	100	100	63.61	100	100	100	98.46	100	100	100	62.98	100	99.46	99.43	100	83.2	99.77	90.33	88.85	85.57	91.64
Phvul.001G017600	Chr01:1363665-1367657	G19833 v2.1		100	95.74	98.45	100	100	100	98.07	99.98	92.31	81.69	99.65	100	98.4	100	95.52	100	100	100	100	100	97.12	100	100	78.46	100	100	100	98.25	100	100	100	99.98	100	100	100	99.42	97.6	100	98.52	100	99.27	100	100	100	98.35	100
Phvul.001G017700	Chr01:1379571-1395938	G19833 v2.1		99.68	98.08	94.94	99.55	99.29	99.99	99.4	97.71	93.16	80.47	99.97	99.76	96.71	99.99	99.52	99.99	99.76	99.83	99.99	100	99.03	99.99	99.99	85.83	100	99.96	100	96.17	99.93	99.99	99.99	98.67	99.99	98.65	99.99	91.94	99.59	99.78	98.57	99.95	97.31	99.96	99.3	99.5	97.94	99.68
Phvul.001G017800	Chr01:1411884-1413869	G19833 v2.1		100	95.97	96.27	99.7	98.99	100	100	94.86	93.35	87.87	100	100	99.8	100	86.81	100	100	100	100	100	97.03	100	100	90.28	100	100	100	96.53	100	100	100	92.45	100	98.39	100	79.2	98.14	100	100	100	100	100	99.85	95.57	82.83	100
Phvul.001G017900	Chr01:1426151-1428210	G19833 v2.1		100	91.21	89.85	99.17	97.48	100	100	100	78.59	75.1	100	95.19	95.39	100	97.14	100	100	100	100	100	100	100	100	83.11	100	99.95	100	99.81	100	100	100	99.76	100	98.64	100	96.5	100	100	96.5	100	100	100	100	100	100	100
Phvul.001G018000	Chr01:1432356-1442721	G19833 v2.1		99.73	95.54	93.28	99.92	99.61	100	99.66	99.12	92.3	75.27	100	98.94	95.94	99.89	96.06	99.99	99.99	99.91	99.36	100	99.02	100	100	82.63	100	100	100	97.27	100	100	99.56	95.22	100	99.05	99.81	93.71	99.09	99.81	98.74	100	98.63	98.52	97.81	97.47	96.5	99.42
Phvul.001G018200	Chr01:1451892-1452562	G19833 v2.1		100	95.83	84.65	100	100	100	100	100	98.66	74.52	100	100	100	100	100	100	100	100	100	100	100	100	100	69.45	100	100	100	100	100	100	100	98.51	100	100	100	94.63	100	100	100	100	100	100	99.4	97.47	92.55	99.85
Phvul.001G018300	Chr01:1452659-1456404	G19833 v2.1		99.47	99.76	93.19	100	99.84	100	100	99.33	95.19	88.95	100	100	98.96	100	98.72	100	100	100	100	100	99.23	100	100	84.97	100	100	100	96.98	99.39	100	100	100	100	96.66	100	90.92	100	100	100	99.95	100	100	100	99.79	99.79	100
Phvul.001G018400	Chr01:1469174-1472177	G19833 v2.1		99.77	96.87	98.97	100	98.47	100	99.33	100	99.53	87.68	100	100	97	100	92.21	100	100	100	100	100	100	100	100	93.14	100	100	100	97.1	100	100	100	99.43	100	100	100	96.27	100	100	100	100	100	100	99.97	99.97	99.97	100
Phvul.001G018500	Chr01:1478693-1482594	G19833 v2.1		100	99.95	94.9	99.92	100	100	98.21	100	93.75	90.29	100	99.26	98.33	100	99.44	100	100	99.97	99.38	100	97.9	100	100	85.39	100	100	100	99.64	100	100	100	99.31	100	100	100	93.72	100	100	99.9	100	100	100	99.85	99.74	91.82	96.03
Phvul.001G018600	Chr01:1484567-1487820	G19833 v2.1		100	98.4	95.24	99.75	100	100	98.86	100	97.05	86.2	99.78	100	99.51	100	97.7	100	100	100	100	100	98.37	100	100	90.75	100	100	100	100	100	100	100	98.65	100	99.6	100	97.79	100	100	98.52	100	99.94	100	57.04	54	75.17	85.53
Phvul.001G018700	Chr01:1496477-1502930	G19833 v2.1		99.8	98.11	90.16	100	97.07	100	99.95	99.46	86.52	92.87	100	100	97.61	100	97.15	99.16	99.89	100	99.85	99.81	98.33	99.54	99.85	84.99	99.74	99.52	99.83	98.51	99.75	99.78	98.62	98.68	100	97.94	99.72	95.69	99.27	99.8	96.44	100	99.97	100	97.77	97.71	92.7	98.68
Phvul.001G018800	Chr01:1504828-1509098	G19833 v2.1		100	93.37	93.61	100	99.84	99.77	99.93	99.74	97.49	91.01	99.74	100	99.09	99.53	95.95	100	100	99.37	97.92	100	97.31	100	100	78.95	100	100	100	96.53	100	100	100	97.61	100	100	99.88	91.01	99.77	100	99.65	100	99.91	100	93.98	98.92	91.17	92.34
Phvul.001G018900	Chr01:1510965-1515073	G19833 v2.1		100	97.49	93.7	100	98.71	100	98.69	100	96.28	86.74	99.98	99.9	98.73	99.2	99.34	99.83	100	100	100	100	97.81	100	100	75.81	100	100	100	95.28	99.95	99.85	99.76	99.76	100	99.22	100	87.83	100	99.51	98.3	100	100	100	81.65	81.53	81.87	85.81
Phvul.001G019000	Chr01:1520341-1523359	G19833 v2.1		100	99.57	93.67	99.44	100	100	99.97	100	99.4	74.83	100	100	99.9	100	97.88	100	100	99.97	100	100	100	100	100	93.01	100	100	100	96.56	100	100	100	95.89	100	96.92	100	98.21	99.97	100	95.93	99.97	100	100	99.97	99.93	99.97	100
Phvul.001G019100	Chr01:1526245-1531664	G19833 v2.1		100	96.16	91.05	98.97	100	99.96	99.82	99.96	97.92	92.44	99.87	100	98.67	100	99.7	100	100	100	100	100	99.43	99.96	100	95.72	100	100	100	93.86	100	100	100	98.08	100	99.8	100	94.69	100	99.94	99.59	99.96	100	100	97.56	97.31	97.42	97.49
Phvul.001G019200	Chr01:1532443-1533052	G19833 v2.1		90.49	90	99.84	100	100	100	89.34	100	96.23	96.07	100	100	100	100	94.92	100	100	100	100	100	100	100	100	72.95	100	100	100	93.28	100	100	100	85.08	100	100	100	94.75	100	98.03	100	100	100	100	97.7	99.34	96.56	86.56
Phvul.001G019300	Chr01:1535869-1537122	G19833 v2.1		100	99.84	91.23	100	100	100	100	99.92	96.01	97.93	100	100	100	100	97.77	100	100	100	100	100	95.45	100	100	98.48	100	100	100	100	100	100	100	89.23	100	100	100	96.73	100	100	99.92	99.92	100	100	100	100	100	100
Phvul.001G019400	Chr01:1546195-1550468	G19833 v2.1		99.86	95.23	96.3	100	97.8	100	100	100	98.83	86.41	100	100	98.57	100	98.46	100	100	100	100	100	100	100	100	92.79	100	100	100	98.27	99.95	100	100	99.84	100	100	100	94.48	100	100	97.31	100	100	99.32	80.91	86.87	76.53	77.28
Phvul.001G019500	Chr01:1564688-1570025	G19833 v2.1		100	97.41	99.03	100	100	100	99.46	99.7	97.73	91.35	99.38	100	95.97	100	98.15	100	100	99.94	100	100	99.59	100	100	76.08	100	100	100	98.76	100	99.98	100	98.99	100	99.63	99.98	97.43	99.76	99.94	98.6	100	99.98	100	89.72	95.93	86.16	92.17
Phvul.001G019600	Chr01:1570070-1574546	G19833 v2.1		100	99.55	98.66	99.67	99.96	100	99.55	98.08	98.1	87.49	99.98	98.35	98.21	100	99.82	100	100	99.71	99.93	100	98.84	100	100	82.02	99.84	100	100	99.17	99.96	100	100	99.35	100	99.62	100	84.65	100	100	100	100	100	99.71	99.93	99.69	97.05	99.89
Phvul.001G019700	Chr01:1579391-1580108	G19833 v2.1		100	100	98.75	100	95.82	100	100	100	85.93	82.31	100	100	100	100	93.45	100	95.54	99.72	100	100	91.64	100	100	98.89	100	100	100	100	100	100	100	98.89	100	100	100	96.52	100	100	97.91	100	100	100	77.16	95.13	80.08	100
Phvul.001G019800	Chr01:1590253-1600428	G19833 v2.1		99.99	97.16	97.1	99.61	99.83	99.99	99.33	99.86	95.02	88.66	98.67	99.87	99.15	99.72	97.76	100	99.29	99.51	99.93	100	98.14	99.9	99.95	85.22	99.98	99.99	100	98.64	99.95	100	99.99	97.43	99.19	98.95	99.98	95.57	99.99	99.99	99.05	99.99	99.98	99.65	99.88	99.9	95.54	99.1
Phvul.001G019900	Chr01:1616621-1620414	G19833 v2.1		100	95.57	95.6	100	100	100	100	99.79	98.37	57.99	100	98.76	98.05	99.95	99.39	100	100	100	100	100	96.02	100	100	88.69	100	100	100	96.49	99.71	100	99.97	94.78	100	99.42	100	96.55	99.05	99.95	99.63	100	99.74	100	94.73	97.52	94.81	98.34
Phvul.001G020000	Chr01:1622128-1629968	G19833 v2.1		99.25	95.61	91.62	99.97	98.7	100	100	98.84	87.76	89.39	98.43	99.81	97.02	99.9	97.92	100	100	100	99.78	100	98.65	100	100	87.54	100	100	100	96.67	99.13	99.64	100	97.87	99.96	99.63	100	93.23	99.17	99.9	98.67	100	99.6	99.57	99.94	99.68	98.23	99.99
Phvul.001G020100	Chr01:1636794-1640682	G19833 v2.1		100	98.41	96.17	99.56	100	100	100	64.13	90.1	74.72	100	98.82	95.22	75.73	94.32	100	100	100	99.64	100	95.58	99.61	81.31	42.99	100	100	100	96.27	100	100	97.87	48.78	75.7	61.51	100	89.35	97.27	100	100	100	96.86	100	86.29	88.27	62.23	78.99
Phvul.001G020200	Chr01:1644711-1648235	G19833 v2.1		98.98	96.88	89.84	98.92	97.65	100	96.99	74.72	94.7	85.25	100	99.46	97.93	59.21	98.55	100	100	99.94	99.26	100	91.46	100	78.81	52.37	100	100	100	98.87	100	100	100	67.77	74.55	65.9	100	95.83	100	99.77	99.63	100	97.9	100	99.86	98.24	94.44	99.29
Phvul.001G020300	Chr01:1649601-1651798	G19833 v2.1		100	96.95	96.68	100	99.27	100	98.04	100	98	84.62	99.91	100	100	96.68	99.32	100	100	100	100	100	100	100	100	92.22	100	100	100	100	100	100	100	98.27	100	99.64	100	97.13	98.59	100	95	100	100	100	99	100	97.91	99.68
Phvul.001G020350	Chr01:1657461-1659599	G19833 v2.1		100	88.59	85.51	100	100	100	100	98.41	95.14	84.62	99.44	100	100	100	90.6	100	100	100	98.74	100	100	100	100	98.27	100	100	100	99.3	100	100	100	94.86	100	96.54	100	99.02	100	100	99.07	100	100	100	99.86	99.91	97.57	99.95
Phvul.001G020400	Chr01:1662262-1665577	G19833 v2.1		100	97.83	91.89	100	99.79	100	100	100	97.44	93.46	100	99.82	99.76	99	100	100	100	100	100	100	100	100	100	79.31	100	100	100	99.82	100	100	100	100	100	98.58	100	95.87	100	100	100	100	100	100	90.92	88.36	76.3	88.09
Phvul.001G020501	Chr01:1665682-1666963	G19833 v2.1		100	93.53	97.5	100	95.55	100	100	100	95.63	88.14	100	100	98.99	100	95.48	100	100	100	100	100	100	100	100	85.73	100	100	100	98.21	100	100	98.44	98.44	100	95.94	100	98.67	99.06	100	96.96	100	100	94.93	100	100	67.94	100
Phvul.001G020600	Chr01:1668684-1671456	G19833 v2.1		100	99.68	84.82	100	96.72	100	99.6	100	96.47	87.78	100	100	100	100	100	100	100	100	100	100	100	100	100	64.19	100	100	100	99.17	100	100	100	98.16	100	100	100	97.91	100	100	98.56	100	100	100	99.93	99.42	97.01	100
Phvul.001G020800	Chr01:1675393-1676775	G19833 v2.1		100	94.58	91.11	100	100	100	97.69	100	89.15	79.83	100	100	100	100	100	100	100	100	100	100	100	100	100	68.69	100	100	100	96.96	100	100	100	100	100	99.93	100	89.95	100	100	100	100	100	100	100	100	100	100
Phvul.001G020900	Chr01:1679607-1680844	G19833 v2.1		100	96.28	94.75	100	100	100	90.95	99.84	92.16	68.74	100	100	96.45	100	99.19	100	100	100	100	100	98.06	100	100	88.29	100	100	100	94.02	100	100	100	90.15	100	98.95	100	97.17	100	100	100	100	98.3	100	81.58	93.86	69.55	93.7
Phvul.001G021000	Chr01:1681633-1686786	G19833 v2.1		100	99.59	98.53	100	100	100	99.55	100	93.33	85.78	100	99.98	99.26	100	98.45	100	100	100	100	100	99.55	100	100	88.57	100	100	100	98.7	100	100	99.79	99.86	100	100	100	93.15	100	100	100	100	100	99.79	99.96	99.96	97.01	99.96
Phvul.001G021100	Chr01:1688700-1694416	G19833 v2.1		99.53	96.34	97.69	100	100	100	97.83	98.13	96.52	81.42	96.15	100	99.81	99.97	97.2	99.51	100	98.6	99.56	100	95.57	97.67	99.97	83.91	99.42	100	100	99.86	98.83	100	100	98.29	94.44	96.05	100	89.38	96.08	98.9	99.79	100	99.74	98.53	67.94	69.11	63.55	68.72
Phvul.001G021200	Chr01:1699916-1704928	G19833 v2.1		100	99.36	95.83	99.74	99.58	100	99.46	100	93.66	87.75	100	100	99.64	99.08	95.61	100	100	100	100	100	94.16	100	100	85.28	100	100	100	96.47	100	100	100	100	100	100	100	99.02	100	100	99.82	100	100	100	100	99.94	99.48	100
Phvul.001G021300	Chr01:1711092-1712179	G19833 v2.1		100	92.28	96.32	100	99.82	100	100	100	92.56	88.14	100	100	100	100	100	100	100	100	100	100	100	100	100	90.99	100	100	100	97.79	100	100	100	97.15	100	99.63	100	100	100	100	100	100	100	100	100	91.82	98.99	100
Phvul.001G021400	Chr01:1718109-1723755	G19833 v2.1		100	97.75	97.61	99.95	99.81	100	100	99.96	98.14	85.07	100	100	99.59	98.92	99.96	100	100	100	100	100	98.53	100	100	92.01	100	100	100	98.83	100	100	100	99.59	100	99.84	100	95.56	100	100	99.65	100	100	100	99.98	100	99.84	100
Phvul.001G021500	Chr01:1724389-1724727	G19833 v2.1		100	100	100	100	88.5	100	100	100	100	100	100	100	100	100	100	100	100	100	100	100	100	100	100	0	100	100	100	100	100	100	100	97.64	100	100	100	100	100	93.51	97.05	100	100	100	100	100	98.53	100
Phvul.001G021550	Chr01:1729200-1729875	G19833 v2.1		100	100	87.87	100	94.82	100	100	100	100	94.53	100	100	100	100	100	100	100	81.07	99.7	100	100	100	100	90.98	100	100	100	100	100	100	100	100	100	99.7	100	86.39	100	100	79.88	100	100	100	72.49	65.38	17.75	26.18
Phvul.001G021600	Chr01:1738515-1739183	G19833 v2.1		100	98.21	71.3	99.1	100	100	77.28	95.67	54.71	44.39	100	100	96.71	98.8	94.77	99.85	100	99.85	81.76	100	100	99.4	100	92.23	100	100	100	89.54	100	100	88.49	100	100	87.15	100	84.45	98.8	100	84.16	100	85.5	91.48	100	99.55	98.21	100
Phvul.001G021700	Chr01:1750342-1751095	G19833 v2.1		100	94.83	82.1	100	100	100	100	99.47	87.14	86.47	100	88.46	84.88	100	94.03	99.87	99.87	99.87	98.28	100	99.07	100	100	100	100	100	100	98.14	100	100	100	100	100	100	100	100	96.02	100	100	100	100	100	97.75	81.03	100	98.01
Phvul.001G021750	Chr01:1753173-1753780	G19833 v2.1		100	85.53	70.07	100	100	100	99.34	94.24	97.37	92.6	100	86.68	100	100	76.81	100	99.18	100	100	100	82.57	100	100	93.42	100	100	100	100	100	100	100	100	100	100	100	79.77	100	100	100	100	100	100	86.35	93.91	85.36	92.11
Phvul.001G021800	Chr01:1783111-1787535	G19833 v2.1		99.41	96.57	92.77	100	98.76	100	98.64	100	88.45	80.25	100	100	89.94	99.5	93.63	100	100	97.49	100	100	97.38	99.77	100	82.96	100	99.64	100	97.22	100	100	100	97.33	100	97.79	100	95.05	100	99.48	98.71	100	100	98.55	87.64	85.02	65.69	90.76
Phvul.001G021900	Chr01:1791410-1796384	G19833 v2.1		100	99.24	88.2	99.58	100	100	100	100	96.72	84.16	100	100	99.2	99.78	98.23	100	100	100	100	100	99.72	100	100	85.91	100	100	100	100	99.96	100	100	97.55	100	98.27	100	92.28	100	100	99.5	100	100	100	98.85	99.34	98.15	99.32
Phvul.001G022000	Chr01:1798966-1800964	G19833 v2.1		100	92.2	98.1	100	100	100	100	100	94.45	88.34	100	100	98.4	100	97.2	100	100	100	100	100	97.6	100	100	94.1	100	100	100	99.9	100	100	100	100	100	99.2	100	100	100	99.95	99.3	100	100	100	100	100	94.9	100
Phvul.001G022100	Chr01:1803645-1808291	G19833 v2.1		100	95.18	98.43	100	100	100	100	100	96.04	82.98	100	100	99.42	100	100	100	100	100	100	100	98.92	100	100	91.69	100	100	100	97.33	100	100	100	100	100	99.14	100	93.07	99.94	100	97.61	100	100	100	100	99.94	99.18	99.91
Phvul.001G022200	Chr01:1835694-1839208	G19833 v2.1		100	98.15	93.74	100	99.86	100	100	99.94	99.18	87.74	100	99.74	98.41	99.86	98.32	100	100	100	100	100	97.61	100	100	94.51	100	100	100	91.69	100	100	100	98.41	100	100	100	94.11	100	100	100	100	100	100	98.49	99.94	96.87	99.74
Phvul.001G022300	Chr01:1841480-1849477	G19833 v2.1		100	93.42	95.04	99.36	100	100	99.29	99.8	96.06	88.37	99.69	99.66	98.86	99.57	99.83	99.89	100	100	99.71	100	98.05	99.7	100	90.74	100	100	100	99.8	100	100	100	97.41	100	100	100	91.99	99.89	99.21	99.36	100	100	99.22	99.99	99.95	99.59	99.99
Phvul.001G022400	Chr01:1851796-1857416	G19833 v2.1		100	98.97	96.09	100	100	100	99.41	99.98	95.21	86.39	100	100	95.75	100	97.72	100	100	99.93	100	100	98.83	99.91	100	82.81	99.96	100	100	98.15	100	100	99.47	99.34	99.98	98.56	99.57	99.16	99.98	98.74	99.15	100	99.95	99.86	77.41	75.81	73.56	76.94
Phvul.001G022500	Chr01:1858252-1861618	G19833 v2.1		100	99.05	97.74	100	100	100	99.26	100	83.16	88.77	100	98.07	99.79	100	97.86	100	100	100	100	100	94.39	100	100	97.59	100	100	100	99.2	100	100	100	87.64	100	100	100	98.93	100	96.23	100	99.79	100	100	99.82	99.64	98.93	99.41
Phvul.001G022600	Chr01:1865749-1873339	G19833 v2.1		100	96.81	92.29	100	99.83	100	99.55	100	95.68	84.09	100	100	98.76	99.83	99.59	100	100	100	100	100	99.88	100	100	82.02	100	100	100	95.85	99.88	100	100	98.39	100	99.91	100	94.35	100	100	96.19	100	99.79	100	79.52	78.79	62.65	77.79
Phvul.001G022700	Chr01:1877107-1882530	G19833 v2.1		99	95.19	96.39	100	99.59	100	99.85	99.58	93.16	93.4	99.91	100	99.67	99.76	98.99	100	100	100	100	100	99.8	100	100	84.05	100	100	100	99.69	100	100	100	97.62	100	100	100	97.11	99.96	100	99.56	100	100	100	100	100	98.99	100
Phvul.001G022800	Chr01:1881956-1886682	G19833 v2.1		100	98.52	98.77	100	99.58	100	100	99.96	98.37	82.95	100	99.94	100	99.6	97.1	100	100	100	100	100	99.89	100	100	81.62	100	100	100	97.46	100	100	100	98.46	100	100	100	96.68	100	100	99.79	100	100	100	99.81	99.53	99.81	99.94
Phvul.001G022900	Chr01:1895758-1897514	G19833 v2.1		100	98.41	88.16	100	100	100	100	100	93.23	85.26	100	100	99.2	100	100	100	100	100	100	100	96.93	100	100	87.36	100	100	100	95.22	100	100	100	93.51	100	97.21	100	91.69	100	100	100	100	100	100	97.38	100	100	100
Phvul.001G023000	Chr01:1922740-1924816	G19833 v2.1		99.95	96.2	90.85	100	99.86	100	96.34	100	92.73	80.4	100	100	98.75	100	93.4	100	99.95	100	100	100	99.33	100	100	68.42	100	100	100	95.04	100	100	100	95.43	100	98.46	100	94.37	98.89	98.56	100	100	100	100	89.55	95.43	92.15	95.91
Phvul.001G023100	Chr01:1926639-1929423	G19833 v2.1		100	99.46	93.93	100	100	100	100	100	95.04	89.44	100	100	94.9	100	93.86	100	100	100	99.82	100	99.68	100	100	92.93	100	100	100	100	100	100	100	99.17	100	96.84	100	93.25	100	100	100	100	99.68	100	84.63	85.46	89.91	83.34
Phvul.001G023200	Chr01:1931951-1935673	G19833 v2.1		100	96.35	94.82	98.2	100	100	99.92	100	97.45	94.12	100	100	98.82	100	99.14	100	100	100	100	100	99.22	100	100	90.12	100	100	100	96.91	100	100	100	100	100	99.76	100	92.88	100	99.73	99.79	100	100	100	99.87	99.92	94.17	99.87
Phvul.001G023300	Chr01:1942169-1947552	G19833 v2.1		99.76	100	94.04	99.44	99.63	100	100	100	96.49	80.53	99.76	100	99.78	100	98.07	99.98	99.96	99.35	99.98	100	98.92	100	100	94.61	100	100	100	93.93	100	100	100	99.96	100	99.85	100	93.78	100	98.68	98.51	100	100	100	82.91	84.57	84.49	84.38
Phvul.001G023400	Chr01:1959506-1963042	G19833 v2.1		100	100	99.55	99.72	100	100	96.04	100	99.24	81.31	100	100	98.45	100	97.85	100	100	100	99.66	100	96.24	99.46	100	87.64	100	100	100	100	100	100	100	100	100	97.48	99.41	98.11	100	100	98.16	100	100	100	99.97	100	99.41	99.43
Phvul.001G023500	Chr01:1965730-1970809	G19833 v2.1		100	98.33	95.2	100	99.04	100	100	100	94.25	88.64	100	100	98.46	100	97.26	100	99.92	100	100	100	98.21	100	100	89.29	100	100	100	100	100	100	100	99.9	100	99.69	100	95.04	100	100	99.82	100	100	100	99.86	100	100	100
Phvul.001G023600	Chr01:1974828-1976841	G19833 v2.1		100	100	71.3	94.24	82.57	100	98.81	100	72.05	91.66	100	100	99.01	99.95	85.45	98.16	97.12	94.14	98.11	100	100	100	100	87.34	100	100	100	97.47	100	100	100	97.91	100	100	99.7	96.62	100	88.93	98.96	100	100	100	93.15	99.6	96.08	97.22
Phvul.001G023700	Chr01:1997594-1998704	G19833 v2.1		97.3	94.69	81.55	99.73	98.83	100	95.23	100	95.95	86.68	99.64	100	100	100	86.05	100	100	100	100	100	92.89	98.92	100	94.42	100	100	100	99.82	100	100	100	89.92	100	97.93	100	90.19	100	100	100	100	100	96.76	100	100	83.08	99.64
Phvul.001G023800	Chr01:2009098-2013649	G19833 v2.1		99.8	95.96	96.92	100	99.54	100	100	99.74	93.12	86.91	99.78	99.43	100	100	97.32	100	100	100	100	100	99.19	100	100	76.21	100	100	100	98.64	100	100	99.93	97.76	100	98.2	100	95.41	99.34	100	99.12	100	100	99.74	97.23	92.55	95.21	94.35
Phvul.001G023900	Chr01:2015041-2016678	G19833 v2.1		100	97.5	100	100	100	100	100	100	95.54	91.09	100	100	100	100	95.73	100	98.78	100	100	100	98.47	100	100	98.96	100	100	100	94.08	100	100	100	100	100	100	100	84.55	100	100	96.58	100	100	100	100	99.94	97.13	99.94
Phvul.001G024000	Chr01:2021245-2023290	G19833 v2.1		100	100	98.97	100	100	100	100	100	92.23	75.71	100	100	99.56	98.68	99.02	100	100	100	100	100	100	100	100	98.05	100	100	100	100	100	100	100	99.17	100	100	100	96.14	99.56	100	100	100	100	100	99.71	99.9	99.51	99.8
Phvul.001G024100	Chr01:2026893-2033562	G19833 v2.1		99.66	98.89	92.11	99.99	99.76	100	99.49	99.1	93.97	94.42	99.72	100	98.79	99.97	99.49	99.99	99.82	99.99	100	100	99.28	100	100	92.14	100	100	100	97.32	100	100	99.99	99.06	99.99	100	100	91.03	100	100	99.72	100	99.52	100	99.97	99.96	99.79	99.93
Phvul.001G024200	Chr01:2050106-2060837	G19833 v2.1		99.86	98.71	96.14	98.91	99.35	100	99.98	100	97.08	90.95	99.21	100	99.52	99.37	97.95	99.93	100	99.89	99.91	100	99.89	100	99.84	83.9	100	100	100	97.4	100	100	100	98.55	100	99.76	99.99	97.69	100	99.81	99.42	100	99.56	100	99.57	99.65	99.35	99.39
Phvul.001G024300	Chr01:2061633-2064426	G19833 v2.1		100	95.92	93.27	98.21	100	100	99.18	99.11	96.99	91.62	100	100	97.35	98.89	97.85	100	100	100	100	100	98.96	100	100	87.94	100	100	100	99.28	100	100	100	100	100	100	100	98.64	100	100	97.1	100	100	100	92.63	87.29	54.37	52.33
Phvul.001G024400	Chr01:2067282-2068773	G19833 v2.1		100	94.77	93.9	100	96.11	100	100	100	96.11	91.09	95.51	100	95.17	99.6	96.92	100	100	100	100	100	100	100	100	89.28	100	100	100	98.93	100	100	100	96.85	100	100	100	94.84	100	100	100	100	100	100	100	100	94.44	93.63
Phvul.001G024500	Chr01:2086777-2091039	G19833 v2.1		100	96.81	98.59	97.42	97.87	100	99.18	99.91	90.97	88.41	100	98.29	95.92	99.98	99.01	100	99.95	100	99.95	100	98.97	99.98	100	74.1	100	100	100	99.39	100	100	99.7	99.2	99.98	98.38	99.3	92.14	98.62	99.93	98.76	100	97.51	99.46	79.62	94.89	78.58	83.06
Phvul.001G024600	Chr01:2092311-2098262	G19833 v2.1		98.74	96.86	96	99.04	98.67	100	99.76	99.95	93.26	83.94	100	99.13	97.48	100	97.23	100	99.65	100	99.31	100	99.97	100	100	83.47	100	99.61	100	97.97	100	99.18	99.04	95.9	100	96.46	100	96.32	100	99.23	99.48	100	99.58	99.73	99.98	99.85	99.6	99.98
Phvul.001G024700	Chr01:2101338-2103740	G19833 v2.1		99.92	96.67	97.75	100	97.42	100	98.71	99.04	85.81	75.91	98.92	98.67	98.71	96.84	89.72	100	100	100	98.17	100	98.63	96.84	100	91.64	100	99.42	100	100	100	99.67	93.63	96.55	99.67	96.13	100	81.19	96.75	100	96.67	100	89.68	100	98.88	99.17	98.13	99.96
Phvul.001G024800	Chr01:2108975-2113729	G19833 v2.1		100	99.14	95.69	100	98.89	100	99.87	100	94.83	80.82	100	100	98.63	100	99.22	100	100	100	100	100	99.16	100	100	87.63	100	100	100	96.09	100	100	99.16	97.75	100	98.19	100	88.48	100	100	97.92	100	99.6	99.1	98.72	99.94	96.09	98.65
Phvul.001G024900	Chr01:2123160-2124921	G19833 v2.1		100	99.72	89.78	100	100	100	100	100	91.15	90.58	100	100	100	100	95.63	100	100	100	100	100	100	100	100	99.09	100	100	100	99.55	100	100	100	99.55	100	100	100	94.04	100	100	100	100	100	100	100	99.09	93.53	93.25
Phvul.001G025000	Chr01:2149085-2151142	G19833 v2.1		100	97.67	79.74	98.3	99.9	100	100	100	97.13	85.81	100	100	96.4	99.22	99.22	100	99.85	100	100	100	99.47	98.98	100	85.81	100	100	100	97.42	100	99.66	98.59	93.83	99.37	98.25	100	99.76	99.95	98.49	100	100	100	100	98.98	99.61	94.85	99.61
Phvul.001G025101	Chr01:2160516-2161650	G19833 v2.1		94.36	87.4	92.78	100	96.48	100	100	95.42	100	76.92	98.94	98.24	99.65	100	93.22	100	100	100	100	100	100	100	100	95.42	100	100	100	93.92	100	100	100	99.47	100	98.68	99.56	89.6	100	100	98.85	100	100	100	100	99.3	100	99.91
Phvul.001G025200	Chr01:2173414-2175140	G19833 v2.1		100	100	91.84	100	100	100	95.83	99.19	96.58	89.75	100	98.55	93.75	100	88.36	100	100	99.77	100	100	100	99.65	100	95.72	100	100	100	97.8	99.19	97.86	100	100	100	97.34	100	97.92	99.07	98.96	100	100	95.14	100	100	100	100	100
Phvul.001G025300	Chr01:2187062-2187697	G19833 v2.1		97.64	100	91.2	100	100	100	100	100	100	63.52	100	100	93.08	100	87.42	100	100	100	100	100	100	100	100	76.57	100	100	100	100	97.17	100	100	100	100	100	100	95.28	100	100	98.58	100	94.81	100	25	19.81	0	41.98
Phvul.001G025400	Chr01:2205610-2206014	G19833 v2.1		100	80	100	100	100	100	91.6	100	97.04	63.21	100	100	90.37	100	87.41	100	100	100	100	100	90.37	100	100	87.9	100	100	100	70.86	100	100	100	96.05	100	72.35	100	97.04	100	100	100	100	100	84.2	100	100	100	100
Phvul.001G025500	Chr01:2209586-2209819	G19833 v2.1		100	85.47	100	100	100	100	100	100	100	41.45	100	100	100	100	91.88	100	100	100	100	100	90.6	100	100	77.78	100	100	100	100	100	100	100	100	100	100	100	100	100	100	100	100	100	100	100	100	100	100
Phvul.001G025600	Chr01:2217928-2222014	G19833 v2.1		100	96.28	93	99.31	99.66	100	98.58	100	93.34	89.53	99.93	100	100	99.68	99.14	100	100	100	100	100	98.48	100	100	87.79	100	100	100	97.85	100	100	100	97.7	100	99.41	100	98.46	100	100	98.53	100	100	100	99.24	98.26	92.71	96.79
Phvul.001G025700	Chr01:2247202-2251123	G19833 v2.1		100	91.61	97.04	100	98.5	100	99.52	98.52	96.23	88.78	100	100	99.34	100	99.34	100	100	100	100	100	98.55	100	100	90.85	100	100	100	98.7	100	100	100	98.95	100	100	100	98.19	100	100	98.93	100	100	100	100	99.97	97.3	99.9
Phvul.001G025800	Chr01:2254343-2255928	G19833 v2.1		100	92.06	96.34	100	99.75	100	100	100	98.42	94.83	100	100	98.68	99.75	96.34	100	99.43	100	100	100	99.94	100	100	88.15	100	100	100	88.9	98.87	100	100	99.5	100	98.11	100	94.26	100	100	98.42	100	100	100	72.51	75.91	49.18	74.34
Phvul.001G025900	Chr01:2269765-2272639	G19833 v2.1		100	93.32	96.8	100	100	100	99.37	100	97.5	95.2	100	100	99.13	100	95.48	100	100	100	100	100	100	100	100	84.14	100	100	100	91.1	100	100	100	96.63	100	99.79	100	99.37	100	99.23	100	100	100	100	100	99.97	99.93	99.93
Phvul.001G026000	Chr01:2278972-2281630	G19833 v2.1		99.32	97.29	95.45	100	99.32	100	100	100	98.42	87.82	100	100	100	100	99.55	100	100	100	100	100	100	100	100	87.25	100	100	100	98.31	100	100	100	100	100	100	100	98.57	97.29	100	99.51	100	100	100	97.52	92.22	75.97	95.86
Phvul.001G026100	Chr01:2282281-2284614	G19833 v2.1		99.79	93.83	81.28	98.5	100	100	98.2	99.53	95.03	88.86	99.19	100	99.83	100	97.9	100	100	100	100	100	100	100	100	68.81	100	100	100	87.36	100	100	100	95.03	100	100	100	93.92	100	94.39	99.61	100	100	100	100	98.24	99.83	100
Phvul.001G026200	Chr01:2298077-2301984	G19833 v2.1		99.36	97.59	100	99.13	98.77	100	98.62	100	90.02	90.48	100	99.9	99.74	99.77	98.82	99.31	99.97	99.8	99.23	100	96.8	100	100	97.65	100	100	100	97.67	100	100	100	100	100	100	99.85	97.7	100	98.26	99.36	100	95.93	100	99.97	99.77	99.77	100
Phvul.001G026300	Chr01:2302684-2311853	G19833 v2.1		100	96.76	92.76	99.55	99.64	100	100	99.83	95.49	86.31	100	100	99.87	99.79	99.86	99.87	99.93	99.95	99.93	100	99.05	100	100	89.89	100	100	100	97.96	99.96	100	100	99.39	100	99.77	99.95	99.04	100	100	98.82	100	100	99.45	99.95	99.77	99.68	99.96
Phvul.001G026400	Chr01:2315731-2318054	G19833 v2.1		100	100	99.87	99.31	99.61	100	99.87	99.74	98.92	91.78	100	100	99.35	99.83	95.27	99.96	99.27	98.92	99.31	100	99.61	99.18	100	90.92	100	100	100	96.39	100	100	100	98.88	100	100	98.45	98.92	100	100	100	100	100	100	99.23	100	98.15	100
Phvul.001G026500	Chr01:2323863-2326221	G19833 v2.1		100	97.97	98.13	27	39.38	100	96.91	100	20.01	82.54	100	100	98.86	23.48	22.81	43.45	32.94	19.84	37.09	100	96.65	100	100	15.64	100	100	100	93.26	100	100	100	96.78	100	99.79	17	100	100	100	97.16	100	99.96	98.39	98.9	96.99	96.23	99.87
Phvul.001G026600	Chr01:2334962-2340885	G19833 v2.1		100	99	96.64	99.11	99.04	100	98.97	100	90.43	89.7	100	98.36	99.61	98.55	96.78	100	100	100	99.98	100	98.26	100	100	81.97	100	99.73	100	91.8	100	100	100	98.58	100	98.38	100	92.45	100	97.18	96.69	100	99.19	100	99.88	99.98	99.46	99.98
Phvul.001G026700	Chr01:2348630-2349584	G19833 v2.1		100	97.17	99.69	96.44	92.88	100	100	96.86	91.52	100	100	100	88.27	100	99.16	99.9	99.69	99.69	99.69	100	100	100	100	64.61	100	100	100	91.31	100	100	99.58	97.17	100	99.06	100	93.09	100	100	94.45	100	100	94.45	100	99.69	88.59	100
Phvul.001G026800	Chr01:2355945-2357656	G19833 v2.1		97.96	96.38	100	100	100	100	100	100	98.6	95.85	100	100	100	100	88.96	100	100	100	100	100	100	100	100	74.94	100	100	100	100	100	100	100	100	100	99.94	100	98.54	100	100	100	100	100	100	90.19	90.77	86.8	91.53
Phvul.001G026900	Chr01:2385033-2396818	G19833 v2.1		100	96.76	94.51	99.99	99.82	100	98.26	97.36	91.85	86.42	99.97	98.24	97.17	99.7	99	99.8	100	99.96	99.04	100	99.34	99.93	100	89.29	100	100	100	98.62	99.56	99.97	97	98.08	100	96.24	99.18	89.87	98.89	99.73	99.09	100	97.64	99.38	99.92	99.86	99.26	99.96
Phvul.001G027000	Chr01:2404631-2404834	G19833 v2.1		100	100	72.55	100	100	100	91.67	100	100	100	100	100	100	100	100	100	100	100	100	100	100	100	100	100	100	100	100	100	100	100	100	100	100	100	100	100	100	100	91.67	100	100	100	100	100	100	100
Phvul.001G027100	Chr01:2408847-2410069	G19833 v2.1		100	100	89.29	100	100	100	100	100	91.17	99.59	100	100	97.96	100	96.65	100	100	100	100	100	96.24	100	100	81.36	100	100	100	99.02	100	99.67	100	100	100	100	100	96.97	100	98.86	100	100	100	100	95.42	99.02	95.91	100
Phvul.001G027200	Chr01:2417577-2420077	G19833 v2.1		100	98.68	97.16	100	99.36	100	99.32	100	92.8	85.45	100	100	100	100	95.76	100	100	100	100	100	100	100	100	90.6	100	100	100	100	100	100	100	97.52	100	99.6	100	96.72	100	100	98.8	100	100	100	100	99.88	99.96	100
Phvul.001G027300	Chr01:2428189-2430282	G19833 v2.1		100	91.74	88.35	100	94.27	100	100	100	94.84	73.54	99.38	99.95	99.71	100	98.38	100	100	96.61	100	100	98.47	100	100	64.04	100	100	100	99.14	99.62	100	100	97.95	98.9	98.71	100	89.83	100	98.09	100	100	100	99.28	99.47	99.95	92.31	99.52
Phvul.001G027400	Chr01:2452816-2454956	G19833 v2.1		100	99.16	97.71	99.91	100	100	100	99.81	91.87	93.55	100	99.21	97.85	99.39	99.86	100	100	100	100	100	100	99.72	100	80.9	100	100	100	98.69	100	100	100	100	100	100	100	87.44	100	99.67	97.15	100	100	100	98.69	100	98.04	100
Phvul.001G027600	Chr01:2473661-2479912	G19833 v2.1		100	97.31	96.59	100	98.9	100	98.56	99.92	97.38	88.69	99.22	100	99.92	100	99.28	100	100	100	100	100	99.14	100	100	80.82	100	100	100	97.42	100	100	100	99.14	100	99.65	100	95.47	99.74	99.38	99.62	100	100	100	99.87	99.09	95.67	98.91
Phvul.001G027700	Chr01:2482826-2487311	G19833 v2.1		100	96.7	95.12	100	99.82	100	100	98.82	96.17	92.78	99.06	100	97.37	99.96	97.01	99.91	99.98	99.93	99.91	100	100	100	100	84.84	100	100	100	98.4	100	100	99.87	97.15	99.98	98.57	99.89	96.52	100	99.2	97.44	100	99.96	100	97.46	92.87	95.05	98.22
Phvul.001G027800	Chr01:2487737-2490386	G19833 v2.1		100	95.17	94.45	99.92	98.42	100	94.91	99.13	96.19	87.58	100	100	99.47	99.92	99.17	99.96	99.92	98.94	99.96	100	100	100	100	85.13	100	100	98.49	94.6	100	100	100	98.75	99.92	99.43	100	99.74	100	99.09	100	100	100	100	85.4	81.81	75.92	90.83
Phvul.001G027900	Chr01:2491494-2493666	G19833 v2.1		100	88.96	97.61	76.94	77.27	100	96.09	100	94.75	81.82	97.84	100	99.13	99.82	59.23	88.5	61.48	78.97	80.9	100	100	98.39	100	77.27	100	100	100	99.63	100	100	99.54	92.82	99.95	98.3	100	94.8	98.99	100	100	99.22	100	100	46.66	67.51	32.12	72.48
Phvul.001G028000	Chr01:2496855-2504376	G19833 v2.1		100	97.27	94.84	100	99.72	100	98.31	99.93	95.52	87.34	99.8	98.66	95.99	100	95.85	100	100	100	99.88	100	99.38	100	100	89.21	99.73	100	99.72	99.14	100	99.85	100	97.94	100	99.39	100	93.91	100	99.92	97.26	100	99.55	100	60.64	69.68	57.13	78.04
Phvul.001G028100	Chr01:2508969-2509748	G19833 v2.1		100	98.59	93.97	100	100	100	100	100	100	94.1	100	100	95.64	100	97.69	100	100	100	100	100	100	100	100	96.03	100	100	100	97.95	100	100	100	100	100	100	100	100	100	100	100	100	100	100	100	100	99.36	100
Phvul.001G028200	Chr01:2516888-2519122	G19833 v2.1		100	97.81	99.06	100	100	100	100	100	90.29	97.58	100	100	100	100	93.38	100	100	100	100	100	98.7	100	100	93.65	100	100	100	99.87	100	100	100	100	100	100	100	99.46	100	100	100	100	100	100	100	100	99.87	100
Phvul.001G028300	Chr01:2519819-2522233	G19833 v2.1		100	99.13	93.29	100	100	99.83	98.3	99.96	93.21	83.11	100	100	99.83	100	100	100	100	100	100	100	100	100	100	80.75	100	100	100	97.85	100	100	99.67	100	100	96.07	100	96.36	100	100	100	100	99.46	100	100	99.38	100	99.96
Phvul.001G028400	Chr01:2523634-2526013	G19833 v2.1		100	99.03	93.66	100	100	100	99.45	99.83	93.82	88.95	100	100	99.08	100	97.52	100	100	100	100	100	100	100	100	67.56	100	100	100	98.24	100	100	100	95.71	100	100	100	91.18	100	100	92.27	100	100	99.45	100	97.18	98.61	98.82
Phvul.001G028500	Chr01:2532598-2533824	G19833 v2.1		100	84.11	97.15	100	100	100	100	100	100	96.58	100	100	100	100	100	100	100	100	100	100	100	100	100	99.67	100	100	100	100	100	100	100	100	100	98.53	100	93.15	100	100	100	100	100	100	100	100	97.31	100
Phvul.001G028600	Chr01:2539837-2540529	G19833 v2.1		100	100	87.01	100	100	100	100	97.26	91.77	93.65	100	100	97.4	100	100	100	100	100	100	100	98.27	100	100	87.88	100	100	100	93.94	100	100	100	100	100	100	100	90.33	100	100	100	100	100	100	99.57	100	99.57	97.11
Phvul.001G028700	Chr01:2544972-2549514	G19833 v2.1		99.56	96.3	96.54	99.52	100	99.98	100	98.04	95.75	84.31	100	99.21	94.48	100	96.28	100	100	100	100	100	99.08	100	100	88.49	100	98.24	100	99.27	100	99.38	100	100	100	99.05	100	97.2	99.74	100	99.21	100	100	99.78	97.84	100	90.42	97.86
Phvul.001G028800	Chr01:2561426-2564146	G19833 v2.1		100	90.26	89.56	100	100	100	100	100	97.32	74.9	100	100	100	100	98.46	100	100	100	100	100	94.71	100	100	91.33	100	100	100	100	100	100	100	100	100	100	100	99.71	100	100	99.89	100	100	100	99.15	100	96.44	100
Phvul.001G028900	Chr01:2565349-2573783	G19833 v2.1		99.72	96.32	97.49	99.56	98.2	100	99.56	98.76	94.62	93.33	99.7	100	98.77	100	99.85	100	100	99.99	99.75	100	97.46	99.98	100	81.89	100	100	100	96.09	99.98	99.99	99.92	97.32	100	99.77	100	97.75	100	100	99.82	100	99.68	99.53	99.87	99.79	97.96	99.79
Phvul.001G029000	Chr01:2576322-2582955	G19833 v2.1		99.89	96.05	89.16	100	100	100	99.17	97.83	96.11	83.51	100	100	98.99	100	99.95	100	100	100	100	100	97.9	100	100	95.31	100	100	100	99.49	99.79	100	99.74	98.55	99.89	99.89	100	95.16	100	99.98	99.7	100	99.97	99.68	87.4	99.7	75.17	86.99
Phvul.001G029100	Chr01:2586811-2587734	G19833 v2.1		100	82.14	94.91	100	100	100	100	100	94.05	89.83	100	100	94.81	100	95.89	100	100	100	97.29	100	93.29	100	100	90.8	100	100	100	99.13	100	100	100	100	100	100	100	99.24	100	95.35	100	100	100	99.13	100	100	99.68	92.32
Phvul.001G029200	Chr01:2599026-2599738	G19833 v2.1		100	100	100	100	100	100	100	100	100	81.63	100	96.49	95.23	100	100	100	100	100	100	100	100	100	100	97.76	100	100	100	100	100	100	100	100	100	100	100	100	100	100	100	100	100	100	100	100	100	100
Phvul.001G029300	Chr01:2606382-2606873	G19833 v2.1		100	100	96.34	100	100	100	100	100	100	100	100	100	100	100	100	100	100	100	100	100	100	100	100	100	100	100	100	85.37	100	100	100	83.54	100	100	97.56	100	100	100	98.17	100	100	100	100	100	100	100
Phvul.001G029400	Chr01:2609505-2613876	G19833 v2.1		99.75	98.6	93.73	99.2	100	100	99.89	99.93	90.78	86.25	100	100	99.18	100	99.27	100	100	100	100	100	100	100	100	87.19	100	100	100	99.7	100	100	100	98.88	100	99.22	100	98.24	100	100	98.9	100	100	100	99.59	98.42	95.79	99.31
Phvul.001G029500	Chr01:2621709-2622329	G19833 v2.1		100	85.67	74.88	97.58	100	100	100	98.39	99.19	90.18	100	100	100	100	95.17	100	100	100	100	100	97.42	96.46	100	87.28	100	100	100	95.01	100	100	100	94.2	100	100	100	95.65	100	100	86.15	100	100	100	95.17	100	75.2	100
Phvul.001G029600	Chr01:2632816-2639979	G19833 v2.1		99.82	99.5	94.93	100	98.44	100	99.85	100	97.89	85.54	99.6	99.89	98.62	100	96.75	100	100	100	100	100	98.06	100	100	89.6	99.97	100	100	96.58	99.97	99.97	99.97	96.23	100	98.76	100	97.31	99.62	99.73	99.86	100	99.8	100	99.93	100	99.25	100
Phvul.001G029700	Chr01:2645465-2646962	G19833 v2.1		100	95.79	99.13	100	100	100	97.53	100	100	94.93	100	100	98.53	100	100	100	100	100	100	100	100	100	100	53.4	100	100	100	99.93	100	100	100	100	100	100	100	99	100	100	100	100	100	100	100	99.93	100	100
Phvul.001G029800	Chr01:2647370-2661871	G19833 v2.1		100	98.97	88.77	100	99.43	100	99.98	99.77	97.45	92.97	99.89	99.95	99.33	99.97	98.64	100	100	100	100	100	99.69	100	100	86.41	100	100	100	98.61	100	100	100	98.37	100	99.54	100	92.3	99.98	99.74	98.63	100	100	99.86	99.67	99.58	98.72	99.97
Phvul.001G029900	Chr01:2659008-2659692	G19833 v2.1		100	100	78.83	100	100	100	100	100	99.71	89.49	100	100	100	100	99.85	100	100	100	100	100	97.96	100	100	76.35	100	100	100	100	100	100	100	100	100	100	100	100	100	100	100	100	100	100	100	100	100	100
Phvul.001G030000	Chr01:2664779-2670586	G19833 v2.1		99.64	99.38	95.44	100	99.76	100	99.33	99.5	95.04	92.87	99.79	99	94.7	99.78	99.66	100	100	100	99.59	100	99.04	100	100	86.14	100	99.93	100	96.04	100	100	100	99.59	100	99.24	100	96.94	99.72	100	97.09	100	100	99.83	96.63	97.33	94.97	100
Phvul.001G030100	Chr01:2669599-2669897	G19833 v2.1		100	100	100	100	100	100	100	100	100	55.85	100	100	94.65	100	100	100	100	100	100	100	100	100	100	100	100	100	100	100	100	100	100	91.97	100	100	100	100	100	100	100	100	100	100	100	100	100	100
Phvul.001G030200	Chr01:2671497-2678186	G19833 v2.1		99.1	94.96	95.56	100	99.3	100	98.79	99.34	93.57	89.72	100	100	99.25	99.99	98.74	100	100	100	100	100	100	100	100	92.38	100	100	100	97.17	99.96	100	100	98.88	99.99	98.95	100	95.41	100	100	100	100	99.04	100	100	99.82	99.75	100
Phvul.001G030300	Chr01:2680446-2684252	G19833 v2.1		100	100	99.47	99.87	99.87	100	99.58	100	98.19	84.06	100	99.92	100	99.68	97.58	100	100	100	100	100	93.8	100	100	88.78	100	100	100	99.29	100	100	100	96.9	100	99.05	100	97.16	100	100	97.35	100	100	100	99.05	99.68	96.3	100
Phvul.001G030400	Chr01:2702622-2704317	G19833 v2.1		97.52	99.94	92.22	90.8	91.98	46.82	96.4	98.58	83.43	69.04	99.94	99.88	87.21	96.82	93.46	99.47	100	100	96.4	100	98	97.05	100	89.86	100	99.88	100	89.86	99.88	99	99.59	99.23	100	92.75	99.53	92.75	47.58	100	99.88	99.88	92.1	100	30.6	44.58	22.76	94.52
Phvul.001G030500	Chr01:2713494-2715448	G19833 v2.1		99.59	99.39	96.98	100	99.9	100	100	100	80.72	76.62	98.82	100	95.19	91.41	97.34	100	91.36	100	100	100	98.98	100	100	90.95	99.03	99.39	100	98.67	100	100	100	97.49	100	98.72	100	90.28	100	100	95.65	100	100	99.74	75.35	87.93	76.27	97.7
Phvul.001G030600	Chr01:2716353-2720732	G19833 v2.1		100	99.98	96.21	98.77	100	100	100	100	99.82	83.86	100	100	99.04	99.54	96.39	100	100	100	100	100	98.17	100	100	88.22	100	99.57	100	98.52	99.45	100	100	99.41	100	100	100	97.37	100	99.61	100	100	100	100	100	100	98.77	100
Phvul.001G030700	Chr01:2722748-2726432	G19833 v2.1		100	98.7	96.99	100	99	100	98.7	99.95	96.64	90.96	99.86	100	95.85	100	100	100	100	100	100	100	100	100	100	78.56	100	100	100	99.38	100	99.86	100	98.97	100	100	100	98.72	95.93	100	100	100	100	100	100	100	100	97.45
Phvul.001G030800	Chr01:2733283-2734106	G19833 v2.1		100	100	88.47	100	100	100	100	100	95.15	98.91	100	99.88	100	100	99.88	100	100	100	100	100	100	100	100	100	100	100	100	100	100	100	100	97.82	100	100	100	100	100	100	100	100	100	100	99.76	99.88	97.21	99.76
Phvul.001G030900	Chr01:2735187-2735603	G19833 v2.1		100	100	95.92	100	100	100	100	100	100	87.77	100	100	100	100	94.24	100	94.48	100	100	100	100	100	100	100	100	100	100	97.12	100	100	100	94.24	100	100	100	97.36	100	100	100	100	100	100	100	100	100	100
Phvul.001G031000	Chr01:2747440-2751979	G19833 v2.1		100	97.07	93.04	100	100	99.98	100	99.27	92.75	93.66	99.45	100	99.21	100	98.81	100	98.61	99.69	100	100	96.43	100	100	92.16	100	100	100	98.85	100	99.27	100	99.78	100	98.11	100	92.82	99.98	100	100	100	99.43	100	100	99.89	96.92	99.93
Phvul.001G031100	Chr01:2778956-2781697	G19833 v2.1		100	96.94	98.5	97.81	100	100	98.1	100	96.35	88.55	99.23	100	95.19	100	94.6	100	100	100	100	100	99.67	100	100	88.22	100	100	100	94.42	100	100	100	94.09	100	97.85	100	91.94	100	100	100	100	99.45	100	100	100	72.21	89.02
Phvul.001G031200	Chr01:2806615-2811127	G19833 v2.1		100	99.47	98.74	99.91	98.25	100	99.98	100	96.88	86.24	99.98	99.34	98.54	100	98.8	99.98	100	100	100	100	99.67	99.98	100	87.7	100	99.98	100	98.56	99.98	99.98	100	98.21	100	99.84	99.98	95.04	100	100	100	100	100	100	99.96	99.96	99.93	99.84
Phvul.001G031300	Chr01:2840508-2844729	G19833 v2.1		99.98	95.38	95.74	99.98	99.95	99.91	99.98	99.69	96.78	89.46	99.95	99.95	99.98	99.88	90.93	99.95	100	100	100	100	99.69	100	99.98	81.1	99.98	99.98	100	97.04	99.98	99.86	100	98.13	99.98	99.88	99.93	98.65	99.98	99.95	99.91	99.91	100	100	100	100	99.98	99.98
Phvul.001G031400	Chr01:2846838-2848042	G19833 v2.1		98.84	94.02	98.92	100	97.01	100	100	99.59	90.62	86.06	100	99.09	98.42	90.71	91.7	100	98.59	100	98.67	100	96.93	100	100	55.02	100	98.59	100	95.52	100	100	100	96.35	100	96.27	100	88.22	100	100	95.35	100	100	100	100	100	98.01	99.59
Phvul.001G031500	Chr01:2850690-2854559	G19833 v2.1		100	91.27	97.88	100	100	99.79	98.79	98.99	94.11	90.88	98.17	100	99.17	99.9	99.79	100	100	100	100	100	100	100	99.77	77.34	100	100	100	97.73	100	99.51	100	97.52	99.77	97.11	99.66	94.11	99.66	100	99.38	99.85	100	100	91.21	92.17	88.68	90.23
Phvul.001G031600	Chr01:2880528-2885246	G19833 v2.1		99.81	99.77	95.17	100	99.15	100	96.25	98.9	85.44	73.64	100	100	98.41	99.98	95.8	100	99.32	100	99.98	100	95.78	99.34	100	72.18	100	99.83	100	96.42	99.6	100	100	96.31	99.47	98.05	99.94	80.06	99.05	97.48	98.16	100	100	99.53	99.92	99.83	99.43	99.92
Phvul.001G031700	Chr01:2891262-2895643	G19833 v2.1		100	98.31	92.7	99.98	99.98	100	99.98	100	97.12	92.04	99.98	100	98.13	100	95.69	99.98	100	99.98	99.98	100	97.42	100	100	86.26	100	99.98	100	98.36	99.98	100	100	96.39	100	100	100	92.58	100	99.98	100	100	100	100	99.98	99.95	96.14	99.98
Phvul.001G031800	Chr01:2897710-2901912	G19833 v2.1		100	97.91	98.05	99.45	99.98	100	99.98	100	97.17	92.62	99.98	100	99.21	100	99.98	100	100	100	99.98	100	99.31	100	100	89.56	100	100	100	94.31	100	100	100	98.41	100	99.74	100	95.46	100	100	99.88	100	100	100	100	100	98.07	100
Phvul.001G031900	Chr01:2905946-2915984	G19833 v2.1		99.99	99.05	96.1	99.97	99.22	100	99.65	98.91	96.83	87.46	99.59	99.9	98.51	99.71	97.5	99.94	100	99.97	99.97	100	99.23	99.97	100	79.96	99.99	99.97	100	97.24	99.97	100	99.91	97.48	100	99.75	100	94.31	99.8	99.97	99.3	100	100	99.54	99.95	99.92	99.25	99.89
Phvul.001G032000	Chr01:2916175-2918042	G19833 v2.1		99.95	93.47	100	98.5	97	100	100	100	98.02	98.61	100	100	100	100	100	100	99.52	100	99.84	100	96.2	100	100	73.77	100	100	100	98.18	100	100	100	100	100	99.2	100	95.77	100	100	99.95	100	100	100	87.9	96.25	83.57	91.97
Phvul.001G032100	Chr01:2926823-2928940	G19833 v2.1		99.67	100	85.98	98.87	100	100	96.36	99.67	99.1	82.63	100	100	100	100	97.59	100	99.67	100	100	100	99.53	100	100	90.18	100	100	100	92.73	100	100	100	100	100	100	100	92.92	100	99.29	98.82	100	100	100	99.86	99.81	90.56	98.68
Phvul.001G032150	Chr01:2960450-2962894	G19833 v2.1		72.88	100	96.61	100	100	100	67.12	99.8	98.94	87.28	88.83	81.06	65.89	100	97.83	98.98	100	100	99.39	100	70.8	85.97	100	83.23	86.5	77.51	100	78.53	89.16	98.77	100	95.71	100	100	100	95.17	100	78.24	100	100	100	99.18	63.93	61.51	62.99	76.52
Phvul.001G032200	Chr01:2986015-2991724	G19833 v2.1		99.86	97.58	91.02	100	97.51	100	100	96.46	97.44	85.04	100	99.97	99.56	100	93.35	100	100	100	100	100	99.44	100	100	72.14	99.98	100	100	97.11	99.46	100	100	99.88	100	99.6	100	93.13	100	99.79	99	100	93.94	99.84	93.87	94.03	95.13	92.36
Phvul.001G032300	Chr01:3029171-3035228	G19833 v2.1		100	99.62	92.52	99.41	99.92	100	84.8	100	94.44	81.07	100	100	98.12	100	99.24	100	100	100	100	100	95.31	100	100	89.7	100	100	100	98.45	100	100	100	98.73	100	96.76	100	94.93	100	99.93	100	100	99.42	98.56	99.57	100	98.4	98.86
Phvul.001G032350	Chr01:3035524-3036039	G19833 v2.1		100	88.95	100	100	92.83	100	0	95.74	100	85.66	100	100	100	100	99.81	100	100	100	100	100	100	100	100	83.14	100	100	100	93.8	100	100	100	94.38	100	100	100	87.21	100	100	100	100	87.79	100	100	100	100	100
Phvul.001G032400	Chr01:3039576-3041303	G19833 v2.1		100	100	93.34	100	100	100	29.51	100	94.16	96.93	100	100	100	100	100	100	100	100	100	100	100	100	100	84.09	100	100	100	100	100	100	100	98.9	100	98.73	100	91.09	100	100	100	100	100	97.28	100	100	100	100
Phvul.001G032500	Chr01:3043044-3050942	G19833 v2.1		100	99.09	96.52	99.95	99.43	100	99.71	100	94.47	93.15	99.81	99.34	98.39	99.97	99.46	100	100	100	100	100	99.47	100	100	84.06	100	100	100	99.71	100	100	100	99.82	100	100	100	99.3	100	100	99.03	100	100	100	100	100	99.94	100
Phvul.001G032600	Chr01:3055105-3057897	G19833 v2.1		100	100	93.73	100	100	100	99.71	100	93.77	85.61	100	100	99.25	100	100	100	100	100	100	100	98.25	100	100	95.56	100	100	100	97.31	100	100	99.5	100	100	98.64	100	99.57	99.93	100	100	100	100	99.79	99.89	99.89	99.93	99.89
Phvul.001G032700	Chr01:3064558-3071901	G19833 v2.1		100	98.24	91.93	98.67	97.71	100	99.46	99.69	93.64	84.44	99.82	100	97.54	100	95.82	99.99	100	100	100	100	98.31	100	100	83.13	100	100	100	98.3	100	100	100	98.88	100	99.46	100	93.97	100	100	97.98	100	100	100	99.32	99.88	98.75	99.93
Phvul.001G032800	Chr01:3072219-3077087	G19833 v2.1		99.9	93.82	96.73	100	100	100	98.85	98.83	91.23	96.2	97.72	99.98	99.47	100	98.97	100	100	100	99.53	100	98.64	99.98	100	96.24	99.98	99.98	100	99.18	99.98	100	100	99.22	100	100	100	96.84	100	99.73	99.34	100	99.42	100	100	100	99.14	100
Phvul.001G032900	Chr01:3086280-3091036	G19833 v2.1		100	98.82	93.9	99.92	99.89	100	100	99.03	99.68	99.05	98.19	100	99.16	100	97.71	100	100	100	100	100	97.86	100	100	95.54	100	100	100	99.47	100	100	100	99.83	100	96.91	100	92.79	100	99.85	99.18	100	100	100	99.98	100	99.98	99.98
Phvul.001G033000	Chr01:3091809-3097516	G19833 v2.1		99.19	99.77	96.69	99.67	100	100	99.04	99.98	95.55	83.88	100	99.74	96.83	100	98.6	100	100	100	100	100	99.84	100	100	88.56	100	100	100	98.42	100	100	98.2	98.81	100	98.95	100	97.07	100	99.98	99.14	100	100	99.81	44.17	46.64	40.1	47.27
Phvul.001G033101	Chr01:3101680-3104539	G19833 v2.1		100	97.62	90.14	98.95	100	99.93	98.67	100	97.62	97.45	100	100	100	100	99.65	100	100	100	100	100	99.37	100	100	87.52	100	99.93	100	100	100	100	98.99	98.46	100	98.64	100	93.01	100	100	97.83	100	100	99.27	99.58	100	99.27	99.79
Phvul.001G033200	Chr01:3107708-3111729	G19833 v2.1		100	95.7	97.64	100	99.75	100	100	100	90.38	83.39	100	100	99.18	100	99.45	100	100	100	100	100	95.52	99.78	100	85.68	100	100	100	94.88	100	100	100	100	100	99.93	100	89.18	100	100	100	100	99.43	100	84.73	79.29	58.75	79.09
Phvul.001G033300	Chr01:3119545-3126445	G19833 v2.1		99.97	98.8	94.38	99.93	98.72	99.7	100	98.1	96.78	87.63	100	100	99.7	99.12	97.96	100	100	100	100	100	96.77	100	99.99	71.6	100	100	100	98.74	99.83	100	99.99	98.39	99.99	99.67	100	95.9	99.75	99.32	96.88	99.93	99.8	100	94.97	92.57	91.26	93.8
Phvul.001G033400	Chr01:3131645-3132255	G19833 v2.1		100	100	100	100	100	100	100	100	100	75.94	100	100	95.42	100	100	100	100	100	100	100	100	100	100	99.51	100	100	100	97.22	100	100	100	100	100	100	100	96.73	98.53	100	99.67	100	100	100	99.84	100	97.71	100
Phvul.001G033500	Chr01:3138526-3144426	G19833 v2.1		100	97.48	93.95	100	99.37	100	100	99.97	92.39	88.05	99.78	100	97.1	99.27	99.46	100	100	100	100	100	98.86	100	100	87.31	99.97	100	99.92	98.68	99.46	99.86	100	98.64	100	100	100	97.9	100	98.75	100	100	99.97	100	99.61	98.81	98.53	99.64
Phvul.001G033700	Chr01:3162688-3164279	G19833 v2.1		100	100	97.17	99.94	100	99.56	100	100	97.68	80.53	100	99.75	100	100	95.98	100	99.5	99.5	99.62	100	100	100	100	76.95	100	100	100	99.06	100	100	100	95.35	100	98.3	100	95.92	97.99	100	100	100	99.37	100	99.75	98.62	99.37	98.62
Phvul.001G033800	Chr01:3164633-3167849	G19833 v2.1		100	93.6	92.63	99.97	100	100	95.8	100	98.07	90.05	98.97	98.73	95.71	100	98.01	100	100	99.97	100	100	100	99.94	100	84.95	99.97	98.69	100	97.7	96.52	99.97	99.94	99.44	99.81	97.58	100	98.97	99.97	100	98.1	100	100	100	99.5	99.78	97.3	99.29
Phvul.001G033900	Chr01:3197001-3198924	G19833 v2.1		99.17	96.57	92.31	99.95	100	99.9	94.8	99.79	89.76	63.51	99.69	100	100	100	97.82	100	100	100	100	100	91.53	99.95	100	62.84	99.95	98.18	100	92.67	99.9	99.58	94.91	99.64	99.69	93.97	100	87.27	100	99.17	82.74	100	99.95	100	91.53	97.92	89.45	98.13
Phvul.001G034000	Chr01:3200195-3204499	G19833 v2.1		100	94.36	95.7	99.56	100	100	100	100	97.44	83.81	99.65	100	99.74	99.86	98.98	100	100	99.88	100	100	99.77	100	100	75.35	100	100	100	97.1	99.95	99.77	100	99.02	100	99.51	100	94.08	100	99.72	99.93	100	100	100	98.72	97.4	98.05	98.86
Phvul.001G034100	Chr01:3214315-3219048	G19833 v2.1		100	98.96	92.54	98.84	97.53	100	98.31	100	94.78	84.03	100	99.35	100	99.56	92.78	99.24	100	100	99.89	100	94.4	100	100	82.66	100	100	100	94.55	100	100	100	99.22	100	99.56	100	97.51	98.35	100	98.88	100	99.85	99.54	99.98	99.98	98.73	99.89
Phvul.001G034200	Chr01:3219787-3223533	G19833 v2.1		100	92.42	99.79	100	100	100	98.35	100	94.21	85	100	100	98.19	100	99.97	100	100	100	100	100	99.39	100	100	88.55	100	100	100	98.83	100	100	100	96.4	100	99.41	100	97.2	100	100	99.52	100	100	100	100	100	99.65	100
Phvul.001G034300	Chr01:3231690-3232253	G19833 v2.1		100	87.06	100	100	100	100	100	98.76	100	92.2	100	100	75.89	100	100	100	100	100	100	100	100	100	100	88.3	100	100	100	100	100	100	100	100	100	95.39	100	86.7	100	100	97.34	100	100	100	100	100	100	100
Phvul.001G034400	Chr01:3237082-3248736	G19833 v2.1		99.47	97.55	93.79	100	99.95	99.99	99.56	99.66	95.55	89.2	99.6	99.9	97.85	100	98.08	100	99.99	99.98	99.99	100	99.51	99.99	100	80.32	99.99	99.99	100	98.51	99.99	99.98	99.99	98.53	100	99.76	100	96.18	99.99	99.98	99.74	100	100	100	99.78	99.76	97.49	99.97
Phvul.001G034500	Chr01:3255277-3261464	G19833 v2.1		100	92.4	94.99	99.81	100	99.98	100	99.61	94.78	79.85	99.52	99.92	96.51	99.79	99.53	100	99.98	99.98	99.98	100	95.22	99.98	100	77.28	99.9	99.92	100	93.79	99.95	99.95	99.56	99.47	100	100	100	93.5	100	99.97	98.38	100	100	99.6	99.87	100	100	100
Phvul.001G034600	Chr01:3265193-3270335	G19833 v2.1		99.55	97.8	92.13	99.96	99.94	100	94.54	97.16	92.79	77.83	97.88	99.05	94.09	99.81	95.08	99.98	99.75	99.9	99.44	99.71	98.41	99.98	100	81.92	99.98	99.92	100	99.61	100	100	99.84	96.09	99.94	95.28	99.69	95.31	99.96	99.79	97.43	100	97.38	100	99.51	99.61	99.84	99.98
Phvul.001G034700	Chr01:3272319-3275315	G19833 v2.1		100	97.6	93.36	99.97	99.97	100	99.63	98.97	97.6	72.21	97.6	99.93	99.77	100	99.3	100	99.97	99.97	99.97	100	100	99.97	100	98.5	100	99.97	100	98	99.97	99.97	99.97	99.9	100	100	100	92.16	100	100	100	100	99.97	100	100	100	98.93	100
Phvul.001G034800	Chr01:3276993-3280975	G19833 v2.1		100	94	97.56	100	99.32	100	100	100	88.05	73.54	100	100	99.02	100	99.17	100	100	100	100	100	98.54	100	100	80.67	100	100	100	99.65	100	100	100	99.5	100	99.77	100	97.99	100	99.77	99.82	100	100	100	68.49	62.54	56.47	69.24
Phvul.001G034900	Chr01:3284937-3290524	G19833 v2.1		100	98.53	92.56	99.7	99.11	100	99.73	99.96	97.39	81.5	99.87	100	99.77	99.53	97.87	99.84	99.96	99.95	99.93	100	97.91	99.95	100	96.33	100	99.87	100	97.46	100	100	100	99.79	100	99.7	100	98.21	100	100	98.93	100	100	100	98.44	98.43	95.53	98.59
Phvul.001G035000	Chr01:3286191-3290570	G19833 v2.1		100	98.15	90.82	99.61	98.86	100	99.66	99.95	97.44	78.88	99.84	100	99.7	99.41	97.28	99.79	99.95	99.93	99.91	100	97.33	99.93	100	96.58	100	99.84	100	99.5	100	100	100	99.73	100	99.61	100	98.65	100	100	98.63	100	100	100	98.04	98.01	94.32	98.22
Phvul.001G035100	Chr01:3291276-3302178	G19833 v2.1		100	97.82	89.42	99.57	99.65	100	99.45	99.99	99.1	92.22	99.86	99.97	98.95	100	96.49	100	100	100	100	100	99.17	99.58	100	87.71	100	100	100	98.31	100	100	99.55	99.3	99.99	100	100	96.88	99.8	99.71	99.92	100	100	100	99.95	99.95	98.98	100
Phvul.001G035200	Chr01:3303056-3307495	G19833 v2.1		100	94.59	96.96	98.51	100	100	100	100	95.86	91.58	99.46	100	98.92	98.69	95.92	100	100	100	100	100	97.48	100	100	87.43	100	100	100	99.26	100	100	100	96.69	100	98.81	100	99.84	100	100	99.93	100	100	100	88.92	94.19	94.89	88.56
Phvul.001G035300	Chr01:3311908-3314655	G19833 v2.1		100	98.33	96.14	100	100	100	99.49	100	99.13	93.41	99.96	100	100	100	97.23	100	100	100	100	100	100	100	100	85.95	100	100	100	98.4	100	100	100	99.56	100	99.35	100	100	100	100	96.36	100	100	100	81.84	77.4	91.05	89.92
Phvul.001G035400	Chr01:3316122-3317293	G19833 v2.1		100	100	100	99.23	99.15	99.91	99.23	95.31	99.06	90.36	100	100	97.61	100	99.49	100	100	100	100	100	100	100	100	88.99	100	100	100	100	100	100	100	100	100	100	100	82.94	99.91	100	100	100	100	100	100	100	100	100
Phvul.001G035500	Chr01:3319212-3326311	G19833 v2.1		99.38	99.11	96.21	100	99.03	100	100	99.79	95.01	90.25	98.49	99.97	97.96	99.9	97.35	100	100	99.79	99.97	100	97.17	99.94	100	84.46	100	99.97	100	98.97	100	99.97	100	97.73	100	100	100	96.77	100	98.48	99.41	100	100	98.63	100	99.93	99.55	99.99
Phvul.001G035600	Chr01:3333687-3335909	G19833 v2.1		100	96.45	98.97	98.88	99.37	100	98.7	100	94.74	96.36	100	100	98.47	100	100	100	100	100	100	100	100	100	100	79.89	100	100	100	100	100	100	100	98.47	100	100	100	99.24	100	97.71	92.62	100	100	100	100	99.46	99.33	99.55
Phvul.001G035700	Chr01:3345114-3345575	G19833 v2.1		100	100	82.03	100	91.34	100	100	100	100	93.29	100	100	100	100	93.94	100	100	100	100	100	100	100	100	100	100	100	100	100	100	100	100	100	100	94.81	100	93.51	100	100	100	100	100	100	100	100	100	100
Phvul.001G035800	Chr01:3346890-3351178	G19833 v2.1		98.23	100	96.41	100	98.34	100	99.04	98.18	94.87	86.87	100	100	99.98	100	93.73	100	100	99.79	99.88	100	99.7	99.14	100	90.44	100	100	100	98.55	100	100	100	98.39	100	96.92	100	95.36	100	99.93	99.28	100	99.51	100	100	100	99.53	100
Phvul.001G035900	Chr01:3354337-3358496	G19833 v2.1		100	99.06	99.74	99.18	100	100	98.97	99.9	90.19	88.49	99.74	100	98.03	100	96.88	100	100	100	100	100	98.87	100	100	87.16	100	100	100	95.72	100	100	100	98.94	100	100	100	94.88	100	99.83	98.51	100	99.11	100	100	99.81	99.21	100
Phvul.001G036000	Chr01:3362272-3366335	G19833 v2.1		100	96.28	92.96	100	99.58	100	100	99.66	92.86	91.98	100	100	99.51	100	99.7	100	100	100	100	100	99.34	100	100	90.99	100	100	100	99.7	100	100	100	100	100	99.07	100	95.72	100	99.75	96.6	100	99.36	100	80.17	85.8	99.9	100
Phvul.001G036100	Chr01:3370037-3371301	G19833 v2.1		100	93.6	100	100	100	100	100	100	82.21	62.06	100	99.21	100	100	100	100	100	100	100	100	100	100	100	95.1	100	100	100	89.49	100	100	98.74	99.53	100	100	100	95.34	100	96.13	100	100	99.29	100	96.28	100	98.42	100
Phvul.001G036200	Chr01:3377343-3380753	G19833 v2.1		100	95.84	90.71	100	100	100	98.89	100	89.86	89.86	96.31	100	94.84	100	95.28	100	100	100	99.65	100	99.65	100	100	93.14	100	100	100	98.09	99.62	100	100	99.88	100	100	100	94.64	99.59	100	97.51	100	99.27	100	100	100	97.13	100
Phvul.001G036300	Chr01:3391215-3396328	G19833 v2.1		99.67	99.86	93.43	99.26	99.18	100	100	99.57	97.3	70.28	99.02	99.3	92.86	99.61	93.53	98.46	99.96	99.35	97.11	100	98.08	99.1	100	89.07	99.73	99.41	100	99.69	98.61	99.59	99.41	98.26	100	99.47	99.67	95.13	99.43	98.75	97.93	98.98	97.22	99.24	99.22	98.73	100	99.98
Phvul.001G036400	Chr01:3397546-3409703	G19833 v2.1		99.87	96.36	98.62	98.66	99.1	100	99.33	99.97	97.61	88.24	99.68	99.51	98.84	99.08	94.27	100	99.93	99.51	99.56	100	97.34	99.95	100	89.64	99.94	100	100	99.64	100	99.88	99.88	99.09	100	99.1	99.95	97.29	99.82	99.96	99.44	99.99	99.37	100	99.99	99.87	98.72	99.93
Phvul.001G036500	Chr01:3417904-3422329	G19833 v2.1		100	97.85	94.08	100	99.75	100	99.8	99.23	94.71	82.96	100	98.94	95.75	99.95	91.62	100	100	100	100	100	99.75	100	100	89.18	100	100	100	97.13	100	100	99.95	99.07	100	100	100	99.73	100	100	96.84	100	100	97.97	71.67	78.33	76.68	82.13
Phvul.001G036600	Chr01:3429996-3433130	G19833 v2.1		100	97.22	100	100	100	100	99.68	100	98.47	87.69	99.08	100	99.78	99.87	98.95	100	100	100	100	100	99.3	100	100	91.36	99.74	100	100	99.46	100	100	100	98.12	100	100	100	93.56	100	100	99.59	100	100	100	99.84	99.87	99.94	99.97
Phvul.001G036700	Chr01:3435433-3438180	G19833 v2.1		100	99.56	98.51	100	100	100	99.16	98	97.96	83.37	99.93	99.96	99.96	100	99.16	99.93	100	99.96	99.93	100	96	100	100	88.94	100	100	100	97.63	99.38	100	100	99.56	100	97.09	99.96	97.53	100	100	100	99.93	99.24	100	100	100	97.56	100
Phvul.001G036800	Chr01:3441505-3444739	G19833 v2.1		100	96.72	96.17	100	100	100	94.37	100	98.36	78.15	99.13	99.85	90.73	100	100	100	100	99.6	100	100	100	100	100	96.41	100	100	100	95.43	100	100	99.88	98.83	100	98.49	100	93.51	99.41	100	99.32	100	99.81	100	99.91	99.81	99.91	100
Phvul.001G036900	Chr01:3452862-3454495	G19833 v2.1		100	100	94.37	100	94.86	100	93.7	100	92.11	93.57	100	100	100	99.76	99.69	100	100	100	100	100	100	93.39	100	81.4	100	100	100	97.25	100	100	100	98.1	100	97.86	100	95.78	100	100	98.84	100	100	100	100	100	99.33	100
Phvul.001G037000	Chr01:3469416-3472011	G19833 v2.1		100	97.69	87.87	98.81	99	100	99.88	100	95.45	94.95	99.73	100	99.77	100	99.15	100	100	100	100	100	100	100	100	92.95	100	100	100	97.27	100	100	100	97.88	100	98.69	100	98.84	100	100	97	100	100	100	100	100	91.14	95.96
Phvul.001G037100	Chr01:3485712-3489119	G19833 v2.1		99.88	93.02	96.54	100	100	100	98.44	96.89	95.31	87	99.91	99	100	99.24	99.62	100	100	100	100	100	96.74	100	100	93.1	100	99.77	100	98.27	100	100	99	95.98	100	97.68	100	81.95	100	100	99.94	100	98.06	100	98.18	93.87	99.71	99.94
Phvul.001G037201	Chr01:3491268-3495084	G19833 v2.1		98.11	90.94	80.53	98.27	96.67	98.85	92.48	97.12	87.56	86.27	97.83	98.06	97.54	97.12	86.82	99.16	98.95	97.54	99.4	42.6	94.42	96.18	99.92	73.72	95.44	96.75	42.6	91.38	98.4	98.98	98.48	93.16	99.35	80.93	95.6	80.14	95.42	99.9	92.22	97.41	93.37	100	99.58	99.87	84.96	90.8
Phvul.001G037300	Chr01:3501986-3502804	G19833 v2.1		100	100	98.53	100	100	100	100	100	100	54.09	100	100	100	100	100	100	100	100	100	100	100	100	100	97.68	100	100	100	99.51	100	100	100	95.97	100	100	100	94.02	100	100	100	100	100	100	100	100	100	100
Phvul.001G037400	Chr01:3507647-3510864	G19833 v2.1		100	96.99	96.02	100	98.97	100	100	100	98.54	83.06	100	99.29	98.48	100	98.82	100	100	100	100	100	98.79	100	100	88.41	100	100	100	100	100	100	100	96.89	100	99.78	100	99.66	100	99.69	98.51	100	100	100	96.15	99.25	98.07	99.91
Phvul.001G037500	Chr01:3511929-3516933	G19833 v2.1		99.92	94.61	98.04	98.88	99.9	100	100	99.82	97.4	90.89	100	100	100	100	95.3	99.98	99.92	100	100	100	99.76	100	100	86.01	100	100	100	99.4	100	100	100	95.38	100	100	100	98.5	100	99.76	99.54	100	100	100	99.98	100	98.5	99.92
Phvul.001G037600	Chr01:3519169-3519528	G19833 v2.1		100	68.89	100	100	100	100	100	100	100	100	100	100	100	100	100	100	100	100	100	100	100	100	100	99.72	100	100	100	100	100	100	100	100	100	100	100	100	100	100	100	100	100	100	100	100	100	100
Phvul.001G037700	Chr01:3558255-3564671	G19833 v2.1		100	98.44	94.16	100	99.55	100	99.98	99.98	96.68	76.05	100	100	98.91	100	95.85	99.86	100	100	100	100	96.24	100	100	85.54	100	99.41	100	95.93	100	100	100	97.3	100	99.61	100	91.97	100	98.55	99.97	100	100	100	100	99.58	99.88	99.97
Phvul.001G037800	Chr01:3565304-3565584	G19833 v2.1		100	81.85	100	100	100	100	100	100	100	41.28	100	100	100	100	100	100	100	100	100	100	100	100	100	85.05	100	100	100	93.24	100	100	100	92.53	100	100	100	100	100	100	100	100	100	100	0	0	0	0
Phvul.001G037900	Chr01:3576499-3578390	G19833 v2.1		93.5	99.89	86.89	96.62	99.68	100	100	98.89	94.93	88.21	99.95	100	97.57	100	99.47	99.95	99.68	99.89	100	100	97.52	100	100	85.52	100	100	99.95	95.51	99.95	100	100	100	100	93.18	100	95.88	99.95	97.94	100	100	99.37	100	100	100	99.79	99.79
Phvul.001G038000	Chr01:3579521-3592273	G19833 v2.1		98.87	96.68	92.1	97.47	96.16	99.67	98.4	99.24	90.97	86.65	99.5	98.49	91.97	99.62	95.08	99.33	99.46	99.18	99.04	100	99.07	98.88	99.91	78.02	99.17	99.4	99.5	97.5	99.6	100	99.43	97.55	99.85	99.54	98.58	92.08	99.64	99.91	99.12	99.69	97.08	99.78	99.42	98.93	97.86	98.67
Phvul.001G038100	Chr01:16151457-16151984	G19833 v2.1		100	100	97.54	100	100	100	100	100	83.14	44.51	100	100	100	98.11	100	100	100	100	100	100	100	100	100	71.78	100	100	100	79.73	100	100	100	87.5	100	100	100	100	100	100	100	100	100	100	100	100	100	100
Phvul.001G038400	Chr01:4638226-4647093	G19833 v2.1		98.08	95.17	95.39	97.71	96.04	99.84	93.87	97.47	90.34	73.44	93.81	96.98	86.73	95.71	89.08	99.75	98.65	99.33	99.75	100	92.9	98.83	99.72	81.83	99.83	99.67	99.28	90.11	98.86	99.02	98.04	92.05	97.53	94.45	99.35	88.19	98.82	99.02	94.78	99.94	99.29	100	97.06	96.85	89.13	96.61
Phvul.001G038500	Chr01:4624156-4624745	G19833 v2.1		100	95.08	74.41	100	100	100	100	100	100	100	100	100	100	100	100	100	100	99.83	100	100	100	100	100	90.85	100	100	100	100	100	100	100	100	100	90.68	100	97.46	100	100	100	100	100	100	97.63	97.63	85.76	86.27
Phvul.001G038600	Chr01:4622622-4624035	G19833 v2.1		99.15	93.21	96.75	100	100	100	100	98.94	99.43	88.26	100	100	100	100	100	100	100	100	98.16	100	94.91	100	100	91.8	100	100	100	98.02	100	100	100	100	100	97.81	100	99.01	100	100	100	100	100	100	66.34	86.42	70.58	93.92
Phvul.001G038700	Chr01:4610309-4621135	G19833 v2.1		98.9	97.81	87.83	99.84	99.68	99.99	98.23	99.59	90.68	86.97	98.79	99.98	98.8	97.54	97.18	99.99	99.98	99.95	99.57	100	98.24	99.64	99.99	85.99	99.92	100	100	95.69	99.78	99.96	99.98	98.49	99.76	99.93	99.99	92.81	99.1	99.57	96.86	100	99.31	99.87	92.93	93.89	81.19	91.19
Phvul.001G038800	Chr01:4588596-4593058	G19833 v2.1		99.87	98.07	90.81	99.42	98.68	99.98	97.38	99.91	92.74	87.39	96.73	99.96	97.94	99.15	99.55	99.93	99.96	99.91	99.93	100	98.32	99.93	99.96	93.61	100	99.96	100	97.96	98.54	99.96	99.91	98.12	99.69	99.93	99.91	89.02	99.91	99.96	90.48	99.93	99.91	100	100	100	96.89	99.75
Phvul.001G038850	Chr01:4651885-4658991	G19833 v2.1		80.24	57.37	60.04	81.61	60.93	94.67	74.88	81.61	57.83	41.28	80.29	74.41	60.49	83.64	64.7	92.29	90.71	81.08	86.48	92.91	77.18	79.6	93.95	48.63	86.76	89.56	89.04	71.04	87.9	80.37	78.4	76.01	91.57	75.66	90.25	54.31	76.56	85.61	76.5	94.19	78.22	98.02	82.5	80.53	71.06	79.79
Phvul.001G038900	Chr01:4559337-4560801	G19833 v2.1		98.5	96.86	85.05	99.18	100	100	100	100	94.61	95.15	100	98.36	92.7	100	98.5	100	100	100	100	100	100	100	100	66.62	100	100	100	100	99.39	100	100	98.84	100	95.15	100	86.14	100	100	99.66	100	100	99.18	86.21	89.08	94.13	94.33
Phvul.001G039000	Chr01:4552734-4557258	G19833 v2.1		99.96	96.35	88.31	98.98	99.96	100	99.73	99.96	97.66	92.77	99.69	99.47	99.18	100	98.34	99.96	99.96	100	99.6	100	98.94	99.98	99.96	85.15	100	99.96	100	97.83	99.96	100	99.96	99.34	99.96	100	100	85.88	99.96	99.98	96.77	99.96	99.27	100	95.71	93.46	93.46	95.91
Phvul.001G039100	Chr01:4510889-4515611	G19833 v2.1		100	99.64	90.01	99.96	99.77	99.96	98.41	99.85	97.04	84.59	99.96	99.98	99.62	99.92	97.27	99.96	99.94	99.94	100	100	99.03	100	99.98	81.01	100	100	100	99.28	99.53	99.98	99.98	98.05	99.98	94.98	100	97.44	99.98	99.92	97.16	99.96	99.98	99.98	99.92	99.94	98.07	99.75
Phvul.001G039200	Chr01:4509901-4510542	G19833 v2.1		100	100	100	100	95.79	100	100	100	99.84	100	100	98.91	100	100	100	100	100	100	100	100	90.5	100	100	94.24	100	100	100	85.51	100	100	100	100	100	100	100	100	99.38	100	100	100	100	100	100	100	100	100
Phvul.001G039300	Chr01:4499497-4508975	G19833 v2.1		99.86	95.99	95.11	99.64	99.25	100	99.35	99.11	96.89	83.27	99.26	98.99	99.39	99.37	97.82	100	99.98	99.6	99.99	99.34	95.69	99.94	100	76.37	99.89	99.49	100	96.16	99.87	99.24	99.34	99.57	100	99.45	99.98	96.68	99.99	99.61	98.71	100	100	100	61.92	58.28	98.84	99.94
Phvul.001G039301	Chr01:4659457-4666077	G19833 v2.1		72.12	64.25	51.22	68.81	66.43	77	70.05	60.76	56.64	29.65	69.51	73.58	61.58	66.44	68.9	73.36	68.78	70.96	76.6	85.06	61.61	73.9	77.27	55.73	79.37	72.59	73.95	59.42	69.99	80.89	69.6	54.39	78.1	71.17	76.21	65.22	76.91	68.03	68.33	80.8	66.35	79.97	76.74	79.55	65.02	79.53
Phvul.001G039400	Chr01:4490927-4492051	G19833 v2.1		100	97.42	97.33	100	95.02	100	100	99.73	100	77.87	97.78	100	100	100	95.47	100	100	100	100	100	99.11	100	100	90.4	100	100	100	97.16	100	100	100	100	100	100	100	99.38	100	100	100	100	100	100	100	100	99.02	100
Phvul.001G039500	Chr01:4440541-4444766	G19833 v2.1		99.76	98.13	98.41	100	99.5	100	99.98	99.91	92.97	87.86	99.62	99.17	97.44	100	99.27	99.98	99.29	99.98	99.98	100	100	100	100	89.56	100	100	100	99.98	100	99.55	100	99.46	100	99.24	100	99.22	100	98.06	100	100	99.08	99.55	98.08	94.82	99.86	99.98
Phvul.001G039600	Chr01:4425303-4429029	G19833 v2.1		100	93.53	95.17	100	99.7	100	99.84	100	90.37	80.82	100	99.79	98.95	100	94.74	99.97	100	100	98.63	100	99.03	100	100	90.53	100	99.57	100	97.37	100	100	97.34	100	97.32	97.83	100	92.89	100	100	99.95	100	100	100	99.7	98.79	62.92	71.93
Phvul.001G039700	Chr01:4422500-4423347	G19833 v2.1		100	99.76	97.17	99.41	100	100	100	94.58	99.53	71.23	100	99.29	100	100	89.27	100	100	100	100	100	90.92	100	100	90.57	100	100	100	95.28	100	100	100	100	100	100	100	92.1	100	100	88.68	100	97.64	93.28	31.25	53.89	52.71	58.49
Phvul.001G039800	Chr01:4420208-4421138	G19833 v2.1		100	77.23	87	99.68	100	100	95.81	96.35	83.14	74.11	99.25	100	100	100	94.84	100	98.82	100	100	100	95.27	100	100	67.13	100	100	100	91.08	100	100	100	98.07	100	92.7	100	100	94.41	97.31	95.92	100	92.59	100	77.66	81.74	58.54	83.24
Phvul.001G039900	Chr01:4409993-4411458	G19833 v2.1		100	99.39	96.38	100	100	100	96.93	100	89.97	83.42	97.27	100	95.63	100	100	98.7	100	100	100	96.86	100	100	100	92.91	100	100	100	99.32	100	100	99.52	89.63	100	100	100	94.54	100	100	100	100	99.11	100	99.45	99.39	91.95	97.61
Phvul.001G040000	Chr01:4399520-4401949	G19833 v2.1		99.96	100	94.24	99.55	100	100	96.87	98.81	92.3	89.01	100	100	99.09	100	92.14	100	100	100	100	100	95.68	100	100	71.85	100	100	100	96.87	100	100	100	98.97	100	100	97.65	94.12	100	100	100	100	100	100	99.96	99.96	76.54	85.93
Phvul.001G040100	Chr01:4394207-4396266	G19833 v2.1		100	92.96	94.81	100	100	100	99.37	98.25	92.33	96.21	100	100	95.53	100	95.58	100	100	100	100	100	100	100	100	93.98	100	100	100	97.23	100	100	100	99.17	100	100	100	94.37	100	100	100	100	100	100	100	100	93.64	95.53
Phvul.001G040300	Chr01:4379952-4382583	G19833 v2.1		100	94	93.54	99.7	100	100	99.32	97.83	89.78	84.16	100	100	98.29	100	91.3	99.96	98.25	100	100	100	99.43	100	100	84.84	100	100	100	100	100	100	100	99.73	100	100	100	95.06	100	100	99.66	100	100	98.94	87.88	96.01	90.27	87.8
Phvul.001G040400	Chr01:4370066-4372118	G19833 v2.1		100	98.59	91.62	99.22	100	100	100	98.64	94.5	87.82	100	98.3	91.91	99.37	89.53	100	100	100	98.54	100	99.56	100	100	92.45	100	100	100	95.28	100	100	100	98.2	100	100	100	88.02	100	100	98.68	100	100	99.51	93.18	88.89	91.52	92.79
Phvul.001G040500	Chr01:4359201-4361618	G19833 v2.1		100	98.55	99.79	100	100	100	97.6	98.14	97.48	94.29	98.47	97.02	99.83	100	98.68	100	100	99.88	98.84	100	98.39	100	100	86.6	100	100	100	98.64	100	100	100	98.18	100	97.93	100	88.54	97.93	99.13	98.68	100	100	100	98.1	100	100	100
Phvul.001G040501	Chr01:3620111-3631134	G19833 v2.1		92.84	70.88	56.61	82.74	82.1	95.93	79.39	83.38	70.47	36.47	88.62	85.45	66.51	88.28	70.02	95.3	92.9	92.08	87.8	97.08	73	86.29	98.54	42.53	91.48	91.67	95.03	71.86	92.61	92.24	88.65	82.91	94.63	82.74	93.07	62.85	87.79	86.66	84.72	96	79.21	98.87	94.94	92.93	83.97	94.04
Phvul.001G040600	Chr01:4339156-4340979	G19833 v2.1		100	94.35	96.11	100	100	100	99.18	100	99.23	87.83	100	100	98.9	100	97.53	100	97.42	100	100	100	98.85	100	100	83.22	100	100	100	100	100	100	100	100	100	100	98.03	97.59	100	99.45	100	100	100	100	100	96.22	94.08	100
Phvul.001G040700	Chr01:4336106-4338606	G19833 v2.1		100	93.44	65.77	69.29	59.54	100	100	100	62.97	86.45	100	99.52	98.76	72.05	68.21	86.97	72.61	88.4	92.72	100	99.4	100	91.08	57.06	100	100	100	100	99.88	99.84	99.8	71.77	85.81	55.06	100	99.52	99.8	98.2	100	100	99.64	99.2	100	98.76	99.48	100
Phvul.001G040750	Chr01:4388488-4392444	G19833 v2.1		100	98.51	97.45	99.19	100	100	99.9	100	98.76	92.06	100	100	100	100	98.51	100	100	100	100	100	95.58	100	100	86.43	100	100	100	98.79	100	100	100	98.58	100	99.87	100	96.08	99.95	100	99.42	100	100	100	99.92	100	99.9	100
Phvul.001G040800	Chr01:4327634-4329496	G19833 v2.1		100	96.83	75.26	100	98.34	100	98.82	100	98.34	92.91	100	100	99.89	100	97.91	100	100	100	100	100	99.09	99.79	100	74.56	100	100	100	100	100	100	100	100	100	100	100	95.06	99.68	100	98.98	100	100	100	100	100	97.53	100
Phvul.001G040900	Chr01:4318144-4324991	G19833 v2.1		100	98.29	94.7	99.88	99.58	100	99.65	99.14	95.4	91.9	100	99.31	99.17	99.93	96.67	100	99.96	99.99	100	100	99.56	100	99.99	85.09	100	100	100	96.93	99.4	100	100	99.93	99.99	99.99	100	92.48	100	100	99.82	100	100	100	99.94	99.94	98.19	98.99
Phvul.001G041000	Chr01:4311086-4313782	G19833 v2.1		100	95.85	94.55	100	100	100	97.81	100	95.62	71	100	100	98.59	100	99.78	100	100	100	99.59	100	95.18	100	100	89.51	100	100	100	99.18	100	100	100	98.15	100	100	100	86.87	98.55	100	100	100	100	100	90.32	91.32	89.66	91.32
Phvul.001G041100	Chr01:4301662-4307479	G19833 v2.1		100	95.67	92.52	99.85	99.88	100	99.4	99.6	99.86	83.41	99.91	100	97.73	99.83	98.57	100	100	100	100	100	99.04	100	100	91.87	100	100	100	98.25	100	100	100	95.32	100	99.31	100	93.97	99.98	99.74	100	100	100	100	69.65	69.51	80.17	85.82
Phvul.001G041200	Chr01:4288230-4295546	G19833 v2.1		100	85.91	93.45	99.75	99.6	100	100	99.21	98.93	89.5	100	99.89	98.95	99.52	99.02	99.96	99.96	99.96	99.97	100	99.52	100	100	92.06	100	100	100	98.73	100	100	100	98.5	100	99.36	100	96.99	100	100	98.32	100	100	100	89.61	90.11	92.03	97.69
Phvul.001G041300	Chr01:4274941-4279243	G19833 v2.1		100	97.33	90.31	98.7	100	100	99.49	99.88	95.96	64.82	100	99.67	98.65	100	94.68	99.91	100	100	100	100	96.65	99.91	99.88	94.75	100	99.98	100	99.47	99.88	100	100	99.98	99.98	99.93	100	97.56	100	100	96.3	100	100	100	100	100	99.98	99.98
Phvul.001G041400	Chr01:4273585-4274937	G19833 v2.1		100	98.3	97.04	100	100	100	100	100	100	74.65	100	100	100	100	99.41	100	100	100	100	100	100	100	100	96.08	100	100	100	92.76	100	100	100	96.6	100	100	100	95.71	100	100	100	100	100	100	74.65	66.52	100	100
Phvul.001G041500	Chr01:4270729-4271258	G19833 v2.1		100	100	100	100	100	100	100	100	100	100	100	100	96.98	100	100	100	100	100	100	100	100	100	100	90.94	100	100	100	90.94	100	100	100	100	100	100	100	100	100	100	100	100	100	100	100	100	100	100
Phvul.001G041600	Chr01:4264578-4269382	G19833 v2.1		100	98.79	92.26	100	100	100	100	99.96	99.08	89.26	100	100	100	100	93.74	100	100	100	100	100	97.25	100	100	91.09	100	100	100	98.81	100	100	100	98.92	100	100	100	95.36	100	99.52	98.34	100	100	100	99.96	99.96	100	99.85
Phvul.001G041700	Chr01:4239451-4244391	G19833 v2.1		100	98.3	86.1	100	99.51	100	99.98	99.51	95.3	82.39	99.78	100	98.95	100	99.51	100	100	100	100	100	100	100	100	84.4	100	100	100	99.37	100	100	100	98.02	100	96.32	100	94.09	100	100	98.99	100	100	100	99.9	99.33	98.87	99.98
Phvul.001G041800	Chr01:4227182-4238471	G19833 v2.1		100	95.53	91.84	99.53	99.46	100	99.86	99.86	94.67	87.79	100	100	96.35	99.96	98.09	99.99	99.99	99.93	100	100	98.64	100	100	84.97	100	100	100	97.57	100	100	100	99.25	99.99	98.37	100	96.26	99.87	99.95	99.47	100	99.67	99.96	99.17	98.14	95.32	97.64
Phvul.001G041900	Chr01:4222305-4225713	G19833 v2.1		100	99.65	92.02	100	96.89	100	99.5	100	97.54	91.79	99.97	99.68	99.77	100	97.39	100	100	100	100	100	99.33	100	100	90.55	100	100	100	97.83	100	100	100	99.41	100	98.62	100	98.03	100	100	99.85	100	99.77	99.91	95.78	96.33	91.26	92.26
Phvul.001G042000	Chr01:4175137-4198384	G19833 v2.1		99.95	97.48	94.47	99.37	99.28	100	99.65	99.39	93.51	81.12	100	99.69	97.81	99.74	96.29	99.69	99.57	99.82	99.72	100	98.64	100	99.91	86.82	100	100	100	97.35	99.65	99.97	99.84	98.14	99.88	99.33	100	96.49	99.97	99.45	99.31	100	99.9	99.81	94.67	96.27	99.74	100
Phvul.001G042100	Chr01:4172646-4174531	G19833 v2.1		99.95	94.96	87.96	100	100	100	99.36	100	99.15	78.74	99.95	99.95	93.8	100	98.25	100	100	100	98.89	100	100	99.95	100	84.25	100	99.95	100	100	100	100	100	98.25	100	100	100	93.43	100	100	98.94	100	100	100	100	100	100	100
Phvul.001G042200	Chr01:4158732-4160336	G19833 v2.1		99.13	97.69	90.72	100	100	100	100	99.88	95.33	62.68	100	96.07	100	100	99.81	100	100	100	96.39	100	98.63	98.75	100	97.82	98.5	100	100	96.57	98.5	100	100	90.47	100	99.63	100	85.67	100	97.94	100	100	100	100	100	100	97.94	100
Phvul.001G042300	Chr01:4125105-4139019	G19833 v2.1		99.99	96.49	89.81	99.17	99.66	99.99	99.4	99.6	94.39	86.82	99.74	99.69	99.2	99.74	99.45	100	100	99.93	99.9	100	99.09	99.94	100	88.13	99.99	100	100	97.67	99.94	100	99.78	98.51	100	99.48	99.99	95.47	99.76	100	99.93	99.99	99.52	100	100	99.98	99.73	99.99
Phvul.001G042400	Chr01:4081421-4085877	G19833 v2.1		100	94.79	96.66	100	100	100	100	99.8	94.08	90.71	100	100	100	100	99.66	100	99.96	99.46	100	100	99.91	100	100	85.82	100	100	100	98.83	100	100	100	97.69	100	99.78	99.66	99.37	100	100	100	100	100	100	90.94	91.54	97.71	99.93
Phvul.001G042500	Chr01:4074708-4079298	G19833 v2.1		100	99.52	94.99	99.93	100	100	100	100	94.14	91.44	99.59	100	99.74	100	98	99.98	99.93	99.93	99.96	100	99.46	100	99.93	90.72	100	100	100	99.5	100	100	100	99.13	100	100	100	97.39	99.98	100	100	100	100	100	86.04	78.83	98.24	95.53
Phvul.001G042600	Chr01:4065731-4071763	G19833 v2.1		98.96	93.62	95.54	99.32	100	100	99.6	98.64	90.32	78.55	99.67	99.49	92.18	99.4	90.37	100	100	99.88	98.66	99.95	96.83	100	100	81.52	100	100	100	99.09	100	100	99.4	98.87	99.98	96.09	100	98.66	100	100	94.43	100	98.46	99.9	99.92	99.77	94.05	99.85
Phvul.001G042700	Chr01:4059247-4063057	G19833 v2.1		100	95.54	95.43	98.48	99.32	100	97.4	100	82.89	80.95	100	96.98	98.08	95.75	92.44	100	99.84	96.51	100	100	95.83	100	100	94.07	99.66	99.87	99.71	98.01	100	98.79	99.29	98.77	100	98.71	100	90.68	100	100	99.37	100	95.01	99.03	100	99.95	93.34	99.97
Phvul.001G042800	Chr01:4050181-4052709	G19833 v2.1		100	99.13	100	100	100	100	100	100	98.26	85.05	100	95.81	93.52	100	100	100	100	100	100	99.92	93.55	100	100	91.78	100	98.34	100	99.76	100	100	97.31	100	100	100	100	95.85	100	100	98.3	100	93.95	99.92	87.9	87.66	94.39	70.11
Phvul.001G043000	Chr01:4030665-4033321	G19833 v2.1		100	98.61	97.03	100	100	100	69.82	92.7	100	64.81	100	100	100	100	100	100	100	100	100	100	96.09	99.66	100	89.69	100	100	100	88.93	100	100	100	99.62	100	100	100	76.55	70.76	100	98.76	100	100	99.62	78.62	71.21	93.6	98.91
Phvul.001G043001	Chr01:3636086-3654975	G19833 v2.1		93.71	73.61	66.86	87.61	82.64	98.21	74.27	83.38	66.99	47.65	83.06	82.21	73.79	94.14	77.86	96.94	92.99	93.4	84.35	98.59	80.71	91.66	99	58.79	91.76	89.96	98.05	75.23	85.8	90.33	87.91	84.09	97.8	90.86	85.53	68.19	87.31	90.03	81.31	92.52	84.35	99.74	82.18	81.64	70.6	85.98
Phvul.001G043100	Chr01:4016061-4018434	G19833 v2.1		100	98.48	92.97	100	99.83	100	99.49	99.37	100	90.44	99.87	100	97.26	100	100	100	100	100	100	100	99.28	100	100	83.49	100	100	100	97.39	100	100	100	100	100	99.62	100	97.77	100	100	100	100	100	99.54	80.5	69.59	71.19	81.42
Phvul.001G043200	Chr01:4010968-4013393	G19833 v2.1		99.59	97.82	92.91	99.26	100	100	99.79	97.61	78.52	89.9	100	100	90.81	99.71	99.75	100	100	100	100	100	97.36	100	100	78.36	99.42	97.86	100	100	100	100	97.9	97.4	100	99.96	100	87.51	100	98.97	95.47	98.19	99.71	100	100	100	86.93	92.09
Phvul.001G043300	Chr01:4005758-4006531	G19833 v2.1		95.35	81.27	99.74	99.74	100	100	100	100	100	70.8	100	100	100	100	99.74	99.87	99.87	99.74	99.87	100	95.61	100	100	91.73	100	100	100	100	100	100	100	100	100	100	100	98.19	99.87	100	100	100	100	100	100	100	94.7	99.61
Phvul.001G043400	Chr01:3986503-3991888	G19833 v2.1		100	94.21	93.41	100	98.96	100	100	100	98.7	86	100	100	99.29	100	99.42	100	100	100	100	100	98.85	100	100	92.52	100	100	100	96.84	100	100	100	98.77	100	99.31	100	93.8	100	100	99.46	100	100	100	99.98	99.98	99.93	100
Phvul.001G043450	Chr01:4036528-4039925	G19833 v2.1		100	98.73	96.17	100	100	100	59.98	100	98.2	82.14	100	100	97.5	100	99.85	100	100	100	99.15	100	97	100	100	82.34	100	100	100	89.41	100	100	100	97.17	100	100	100	91.7	86.61	100	98.26	100	100	100	94.32	94.17	94.2	98.26
Phvul.001G043500	Chr01:3977339-3978103	G19833 v2.1		100	99.35	100	100	100	100	100	100	99.61	91.11	100	100	100	100	100	100	100	100	100	100	100	100	100	99.61	100	100	100	100	100	100	100	99.09	100	100	100	100	100	100	100	100	100	100	100	100	100	100
Phvul.001G043600	Chr01:3949356-3957315	G19833 v2.1		100	97.55	95.48	99.47	98.67	100	100	99.94	93.64	79.41	99.07	100	99.87	100	97.37	100	100	100	100	100	99.84	100	100	93.12	100	99.95	100	96.41	100	100	100	99.57	100	99.99	100	99.06	99.01	100	99.86	100	100	100	99.96	99.96	94.9	100
Phvul.001G043700	Chr01:3924909-3931637	G19833 v2.1		100	95.05	96.36	99.47	100	100	98.86	99.75	95.93	86.19	100	100	100	100	94.72	100	100	100	100	100	100	99.66	100	88.45	100	100	100	97.35	100	100	100	98.93	100	98.81	100	97.7	99.97	100	97.28	100	99.84	99.88	100	99.94	98.87	99.78
Phvul.001G043800	Chr01:3921305-3924197	G19833 v2.1		100	89.01	95.61	100	99.14	100	100	97.61	98.13	88.11	100	100	93.88	100	98.2	100	100	100	100	100	98.89	100	100	81.23	100	100	100	96.68	100	100	100	96.85	100	100	100	100	100	100	97.89	100	100	100	100	100	99.97	100
Phvul.001G043900	Chr01:3910690-3914039	G19833 v2.1		100	96.63	97.94	100	100	100	100	100	96.15	87.85	100	100	99.61	100	99.61	100	100	100	100	100	91.34	100	100	88.03	100	100	100	98.27	100	100	100	99.22	100	100	100	93.34	100	100	100	100	100	100	100	100	98.06	100
Phvul.001G043901	Chr01:4038640-4039167	G19833 v2.1		100	100	100	100	100	100	97.16	100	100	53.6	100	100	100	100	100	100	100	100	100	100	100	100	100	73.3	100	100	100	100	100	100	100	100	100	100	100	100	100	100	93.94	100	100	100	100	100	100	100
Phvul.001G044000	Chr01:3905756-3909533	G19833 v2.1		98.28	98.41	99.26	100	99.29	100	99.81	100	97.64	93.09	100	100	95.92	100	96.88	100	100	100	100	100	98.81	100	100	80.73	100	100	100	98.62	99.97	100	100	99.95	100	99.81	100	97.19	100	100	100	100	100	98.99	99.97	99.97	99.95	100
Phvul.001G044100	Chr01:3893967-3900161	G19833 v2.1		100	94.61	99.19	99.77	99.05	100	100	99.89	97.22	91.82	100	100	94.74	100	95.69	100	100	100	100	100	96.34	100	100	84.33	100	100	100	98.26	100	100	100	98.64	99.89	97.89	100	98.93	99.98	100	99.89	100	100	99.14	100	100	99.95	100
Phvul.001G044200	Chr01:3863348-3864531	G19833 v2.1		100	100	95.44	100	100	100	100	100	98.9	84.71	100	100	99.49	98.56	100	100	100	100	100	100	100	100	100	59.71	100	100	100	94.93	100	100	100	99.07	100	99.83	100	90.29	100	100	87.16	100	100	100	100	100	100	100
Phvul.001G044300	Chr01:3847968-3848579	G19833 v2.1		94.77	100	92.16	100	100	100	100	100	100	77.45	100	100	100	100	100	100	100	97.71	100	100	100	100	100	100	100	100	100	73.37	100	100	100	100	100	100	100	94.61	100	98.69	98.69	100	100	100	100	100	100	100
Phvul.001G044400	Chr01:3835436-3836623	G19833 v2.1		98.74	100	84.01	74.33	97.05	100	100	100	97.56	49.07	93.43	100	100	100	69.11	100	100	100	100	100	99.33	100	100	94.44	100	100	100	92.76	100	100	100	94.7	100	100	100	100	100	100	100	100	100	100	100	100	100	100
Phvul.001G044500	Chr01:3805613-3806302	G19833 v2.1		100	88.26	76.81	100	100	100	99.86	100	100	95.8	100	98.7	92.17	100	100	100	100	100	100	100	87.68	100	100	81.59	100	100	100	100	100	100	100	100	100	100	100	97.39	100	100	100	100	96.81	100	100	100	100	100
Phvul.001G044600	Chr01:3793240-3798234	G19833 v2.1		99.96	96.18	94.71	100	100	99.86	100	99.96	93.57	93.67	100	100	99.42	100	98.9	100	100	100	100	100	99.98	100	100	93.09	100	100	100	97.46	100	100	99.82	99.84	100	99.88	100	88.09	100	100	98.24	100	100	100	100	100	99.62	100
Phvul.001G044700	Chr01:3764312-3765606	G19833 v2.1		100	92.51	100	100	96.37	100	100	100	100	82.55	99.23	99.77	100	100	100	100	100	100	100	100	96.76	100	100	85.71	99.15	100	100	100	100	100	100	98.3	100	100	100	99.23	100	100	100	100	98.46	100	100	100	100	100
Phvul.001G044800	Chr01:3740734-3749689	G19833 v2.1		100	96.65	95.37	99.9	100	100	99.61	99.65	95.22	89.3	99.98	99.94	96.48	99.99	97.82	100	99.26	99.54	99.91	100	98.43	99.41	100	87.05	100	99.99	100	98.83	100	99.82	99.21	99.53	100	98.98	99.83	97.73	99.22	100	98.72	100	98.44	100	100	100	99.98	99.06
Phvul.001G044900	Chr01:3734007-3738171	G19833 v2.1		100	99.4	90.73	100	100	100	99.71	99.09	97.84	91.67	100	100	98.39	100	100	100	100	99.62	100	100	98.92	100	100	89.94	100	100	100	92.03	100	100	100	91.6	100	99.23	100	96.11	100	100	100	100	99.26	100	99.95	99.95	99.83	100
Phvul.001G045000	Chr01:3725590-3726360	G19833 v2.1		100	100	96.11	100	99.61	100	100	100	100	81.06	100	98.7	95.46	100	92.09	100	100	100	100	100	100	100	100	73.8	100	100	100	100	100	100	100	99.87	100	100	100	97.28	100	100	100	100	100	100	96.89	93.64	86.38	96.63
Phvul.001G045100	Chr01:3720002-3724520	G19833 v2.1		100	97.08	98.89	100	100	100	100	98.61	88.63	81.06	100	100	99.42	100	99.4	100	100	100	100	100	99.58	99.93	100	79.24	99.98	100	100	98.03	100	100	100	98.94	100	98.23	100	99.73	99.98	100	99.29	100	100	100	99.65	100	97.5	100
Phvul.001G045200	Chr01:3705173-3714386	G19833 v2.1		100	93.14	96.78	99.89	99.99	100	99.29	99.84	89.75	91.38	99.96	100	99.61	100	99.61	100	100	100	100	100	99.74	100	100	82.93	100	99.92	100	98.23	100	100	99.53	99.6	100	99.35	100	98.01	100	99.62	99.67	100	99.42	100	98.71	98.5	98.13	99.97
Phvul.001G045300	Chr01:3683856-3688739	G19833 v2.1		99	93.02	98.79	98.73	98.87	100	98.69	100	95.19	82.17	99.9	100	98.42	99.98	98.63	100	100	100	99.96	100	99.96	99.98	100	84.07	99.9	100	100	97.05	100	100	99.96	99.98	99.98	99.98	100	95.68	100	100	99.39	99.98	100	98.94	100	100	100	100
Phvul.001G045400	Chr01:3677580-3680026	G19833 v2.1		100	97.96	90.93	100	99.75	100	98.86	99.88	98.28	94.56	98.08	100	100	98.28	99.84	100	100	100	100	100	98.94	100	100	84.59	100	100	100	99.88	97.67	100	100	96.94	98.9	100	100	98.9	100	100	99.06	100	100	100	100	99.59	96.81	99.96
Phvul.001G045500	Chr01:3671182-3675981	G19833 v2.1		100	94.58	92.27	99.58	98.42	100	100	99.79	99.21	91.33	99.75	100	93.65	99.73	94.98	99.94	99.79	99.85	99.92	100	98.98	100	100	86.35	100	100	100	99.63	99.13	100	99.83	96.58	100	99.88	100	96.9	99.29	99.79	98.79	100	99.69	100	100	100	97.52	100
Phvul.001G045700	Chr01:4677486-4682150	G19833 v2.1		100	99.46	92.69	100	99.64	100	98.99	99.04	93.16	65.85	99.61	100	97.92	99.12	97.94	100	100	100	100	100	100	100	100	86.92	98.71	100	100	98.78	100	100	98.05	96.1	100	99.7	100	85.7	100	100	100	100	100	100	100	100	73.91	76.14
Phvul.001G045800	Chr01:4684845-4685288	G19833 v2.1		100	84.46	92.57	100	100	100	100	100	100	55.18	100	100	100	100	100	100	100	100	100	100	100	100	100	57.43	100	100	100	100	100	100	100	98.87	100	100	100	82.43	100	100	100	100	100	100	100	100	100	100
Phvul.001G045900	Chr01:4700948-4704329	G19833 v2.1		100	97.01	93.32	99.41	99.91	100	100	100	93.76	85.42	100	99.97	98.64	96.98	100	99.67	100	100	99.35	100	98.88	100	100	81.99	100	100	100	98.26	99.17	97.69	100	99.65	99.65	98.23	100	92.16	100	100	98.67	100	99.41	99.76	99.73	98.14	94.03	98.67
Phvul.001G046100	Chr01:4750369-4762562	G19833 v2.1		99.76	98.08	96.22	99.86	99.7	100	99.66	99.99	93.04	90.87	99.83	99.98	98.35	99.43	98.02	100	99.71	99.48	100	99.99	99.22	99.87	100	84.01	100	99.81	100	98.7	99.49	100	100	99.47	100	99.73	100	94.99	100	99.83	98.19	100	100	99.96	99.98	99.99	92.23	94
Phvul.001G046200	Chr01:4781922-4788523	G19833 v2.1		100	96.82	95.56	99.85	98.12	100	96.7	100	97.58	90.46	99.08	99.33	98.42	98.67	98.73	100	100	100	100	100	97.83	99.97	99.98	87.4	100	100	100	95.29	100	100	99.98	97.46	99.98	97.68	99.98	92.62	99.62	99.23	99.32	99.97	99.77	99.85	98.56	98.62	98.05	99.3
Phvul.001G046300	Chr01:4793935-4798437	G19833 v2.1		100	98.47	92.43	99.91	99.71	100	99.07	99.84	96.54	82.39	100	100	99.2	99.73	94.27	100	100	100	100	100	100	100	100	95.03	100	100	100	92.72	100	100	100	99.82	100	100	99.71	95.25	100	100	98.47	100	100	100	100	100	89.67	98.6
Phvul.001G046400	Chr01:4817633-4819959	G19833 v2.1		100	100	98.84	100	99.18	100	99.7	99.96	93.77	90.98	100	98.37	98.5	99.18	96.18	100	99.14	100	96.82	100	94.54	100	100	93.98	100	100	100	97.81	100	100	97.59	98.8	100	100	100	94.07	96.09	100	99.48	100	98.28	100	95.49	91.79	98.5	98.75
Phvul.001G046500	Chr01:4838124-4838990	G19833 v2.1		100	100	100	100	100	100	100	100	96.42	74.39	100	100	99.65	100	99.08	100	100	100	100	100	88.47	100	100	100	100	100	100	100	100	100	100	100	100	100	100	100	100	100	100	100	100	97.12	100	100	100	100
Phvul.001G046600	Chr01:4851741-4853736	G19833 v2.1		100	98.85	91.48	99.65	100	100	100	99.7	94.69	89.38	100	98.85	99.75	100	100	100	100	100	100	100	100	100	100	73.6	100	100	100	100	100	100	100	100	100	100	100	91.23	100	100	100	100	100	100	100	100	100	100
Phvul.001G046700	Chr01:4862126-4864641	G19833 v2.1		100	100	81.12	99.64	100	100	99.84	100	99.84	83.39	100	100	99.92	100	99.96	100	100	100	100	100	98.89	100	100	90.86	100	100	100	100	100	100	100	96.86	100	100	100	94.16	100	100	98.93	100	100	100	100	100	100	99.96
Phvul.001G046800	Chr01:4872187-4874180	G19833 v2.1		100	98.75	97.09	100	100	100	100	100	86.46	87.81	100	100	99.5	99.95	99.25	100	100	100	100	100	97.19	100	100	77.88	100	100	100	97.69	100	100	100	99.65	100	100	100	94.13	100	98.29	99.5	100	100	100	100	99.1	100	99.75
Phvul.001G046900	Chr01:4924736-4926129	G19833 v2.1		100	97.92	98.35	100	100	100	100	100	89.96	63.92	96.7	100	93.62	100	98.21	100	100	100	100	100	99.78	100	100	86.23	100	100	100	100	97.99	100	100	99.28	100	98.49	100	95.41	100	100	98.42	100	100	100	94.62	99.28	84.58	88.24
Phvul.001G047001	Chr01:4950443-4955184	G19833 v2.1		100	94.29	96.46	100	99.64	100	98.78	100	94.96	81.25	100	100	99.3	100	99.24	100	100	100	100	100	99.81	100	100	92.18	100	100	100	97.55	100	100	100	99.18	100	99.45	100	95.82	99.83	100	97.89	100	100	100	100	100	100	99.09
Phvul.001G047100	Chr01:4955650-4961025	G19833 v2.1		100	98.62	94.08	99.98	100	100	99.81	99.42	89.1	86.81	99.98	100	99.91	99.98	98.46	100	100	99.55	100	100	99.4	100	100	85.86	100	100	100	98.6	100	100	100	99.7	99.98	99.55	100	95.67	100	99.91	99.27	100	99.98	100	99.96	99.94	98.55	99.98
Phvul.001G047200	Chr01:4966056-4972213	G19833 v2.1		99.71	98.83	93.11	99.98	98.7	100	100	99.97	96.01	89.04	100	100	99.53	100	98.12	100	100	100	100	100	100	100	100	85.11	100	100	100	98.85	100	100	100	98.7	100	99.48	100	98.18	100	100	93.68	100	100	99.32	100	100	98.78	99.79
Phvul.001G047300	Chr01:4972376-4981168	G19833 v2.1		100	98.86	97.6	99.73	99.14	99.99	99.99	99.57	95.05	76.72	100	100	98.99	99.86	99.75	100	100	100	99.99	100	99.76	100	100	90.22	100	100	100	98.31	100	100	100	96.53	99.99	99.74	100	91.35	99.7	99.87	99.02	100	99.99	99.73	99.03	99.39	97.66	100
Phvul.001G047400	Chr01:4985485-4986274	G19833 v2.1		100	97.09	100	100	100	100	100	100	94.3	100	100	100	92.03	100	100	100	100	100	100	100	100	100	100	87.34	100	100	100	100	98.61	100	100	100	100	100	100	80.25	100	97.59	100	100	99.62	100	100	100	100	100
Phvul.001G047500	Chr01:4995091-4995636	G19833 v2.1		100	100	97.62	100	100	100	100	100	100	97.8	100	100	100	100	100	100	100	100	100	100	100	100	100	100	100	100	100	100	100	100	100	100	100	100	100	100	100	100	100	100	100	100	76.92	85.35	92.67	100
Phvul.001G047600	Chr01:4998189-5001247	G19833 v2.1		100	96.21	98.73	100	100	100	100	99.93	97.16	82.05	100	100	99.48	100	100	100	100	100	100	100	100	100	100	89.24	100	100	100	97.12	100	100	100	99.71	100	100	100	93.53	100	100	97.97	100	100	100	99.9	100	99.93	99.97
Phvul.001G047700	Chr01:5001310-5019579	G19833 v2.1		99.76	99.37	94.77	99.46	99.6	100	99.29	99.66	92.91	90.17	99.96	99.94	98.45	99.26	99.43	99.99	99.99	99.99	99.98	100	98.8	100	100	88.23	100	100	100	97.56	99.76	100	99.59	97.21	100	99.21	100	96.28	99.02	99.79	99.73	100	99.86	99.99	98.39	98.59	97.84	99.3
Phvul.001G047800	Chr01:5025082-5026077	G19833 v2.1		100	96.59	96.29	100	100	100	98.39	100	89.36	84.44	99.7	97.99	98.49	96.29	100	100	100	100	98.69	100	96.18	100	100	83.43	100	99.5	100	99.6	100	100	100	100	100	100	100	97.99	100	100	99.7	100	100	100	100	97.19	91.16	99.2
Phvul.001G047900	Chr01:5042113-5046099	G19833 v2.1		98.17	97.69	94.16	99.75	96.74	100	26.61	99.97	3.21	82.49	99.92	99.85	97.29	3.16	93.4	100	100	100	99.97	100	93.68	98.52	18.08	7	100	100	100	98.12	100	100	100	7.15	23.93	23.73	100	96.31	14.1	100	26.66	100	100	100	49.71	54.45	37.4	99.92
Phvul.001G048050	Chr01:5065951-5077978	G19833 v2.1		99.66	97.01	90.31	98.81	96.49	100	59.31	99.4	17.45	84.21	99.82	98.52	96.11	59.25	94.82	99.02	98.06	97.52	97.32	100	97.62	99.6	66.31	41.55	100	100	100	98.62	100	100	98.37	50.73	64.11	62.62	99.84	98.47	60.55	86.18	24.41	100	99.62	99.69	57.91	59.07	35.79	39.19
Phvul.001G048200	Chr01:5092278-5094941	G19833 v2.1		100	98.35	86.9	100	100	100	100	100	99.59	93.77	99.32	100	97.67	100	100	100	100	100	100	100	100	100	100	90.35	100	100	100	97.18	100	100	100	100	100	100	100	92.64	98.24	100	100	100	100	100	90.2	89.23	69.33	94.56
Phvul.001G048300	Chr01:5098055-5098405	G19833 v2.1		100	100	100	100	100	100	100	100	100	99.43	100	100	98.01	100	100	100	100	100	100	100	98.01	100	100	64.1	100	100	100	100	100	100	100	92.02	100	100	100	94.59	100	100	100	100	100	100	100	97.15	98.01	95.44
Phvul.001G048400	Chr01:5105752-5106651	G19833 v2.1		100	97.56	100	100	100	100	100	100	100	97.67	100	100	91.67	100	100	100	100	94.67	100	100	100	100	100	91	100	100	100	0	100	100	100	94	100	99.44	100	100	100	100	99	100	100	100	98.11	99.56	95.78	100
Phvul.001G048500	Chr01:5124234-5126845	G19833 v2.1		99.85	94.79	95.44	97.74	99.77	100	95.87	99.43	80.59	80.47	100	98.93	96.17	96.06	99	97.82	97.01	97.97	97.59	100	96.98	100	99.04	87.79	97.86	100	100	15.85	100	100	100	94.87	99.96	95.21	100	97.7	91.85	99.73	94.95	100	82.93	100	98.85	90.31	87.56	97.4
Phvul.001G048600	Chr01:5137894-5140798	G19833 v2.1		98.69	100	88.64	98.55	96.18	100	96.52	77.49	61.34	85.23	99	98.55	84.34	89.33	97.93	98.69	97.8	99.28	98.35	100	100	100	97.66	60.52	99.55	94.53	100	69.67	99.76	99.59	100	80.59	94.8	89.81	100	95.35	90.15	98.14	84.1	100	89.19	100	99.93	99.62	67.16	98.66
Phvul.001G048701	Chr01:5156426-5162916	G19833 v2.1		100	100	84.84	97	96.6	100	96.76	10.43	87.55	95.95	99.18	99.38	91.17	98.66	98.92	99.35	99.71	96.97	98.75	100	98.88	100	100	90.03	99.91	99.8	100	11.69	99.01	100	100	94.24	99.09	97.43	100	95.16	97.17	100	97.97	100	100	99.83	50.07	46.9	33.48	80.94
Phvul.001G048800	Chr01:5168435-5171461	G19833 v2.1		95.34	93.95	71.36	95.18	90.25	100	79.52	9.71	87.38	76.18	4.16	97.39	91.71	99.24	97.62	96.7	91.44	95.94	97.09	100	99.34	17.74	99.21	71.36	99.34	100	100	0	98.81	99.57	100	89.07	96.04	89.16	100	87.35	90.09	90.52	69.74	99.5	97.69	100	45.79	51.17	25.31	61.55
Phvul.001G048900	Chr01:5216094-5222823	G19833 v2.1		70.53	88.97	74.96	90.68	89.7	100	88.51	4.07	85.51	66.17	8.72	70.79	62.41	97.47	98.56	96.92	94.53	94.22	95.48	100	93.05	6.43	99.48	66.3	76.69	75.3	99.49	84.44	74.38	99.54	98.08	92.57	100	94.95	100	75.14	90.16	97.15	82.35	99.9	98.84	97.19	50.52	48.19	18.9	59.27
Phvul.001G049000	Chr01:5251883-5254873	G19833 v2.1		85.02	97.66	74.49	94.45	93.28	100	92.64	72.82	79.04	84.59	90	85.22	43.06	94.78	99.47	97.53	96.42	98.83	91.54	99.7	98.06	90.1	99.8	55.47	86.39	82.51	98.63	81.01	85.92	100	99.77	81.88	96.82	96.39	100	93.71	88.6	88.6	90.34	98.29	94.35	99.03	98.36	99.93	50.45	100
Phvul.001G049101	Chr01:5266820-5270057	G19833 v2.1		0	99.78	98.36	97.78	100	100	99.97	97.68	95.21	93.02	100	7.78	0	100	100	100	100	100	100	100	98.64	100	100	83.82	7.78	13.31	100	98.89	17.33	100	100	99.69	100	99.81	100	96.6	100	100	100	100	96.08	100	99.75	99.78	99.69	99.91
Phvul.001G049200	Chr01:5278212-5279204	G19833 v2.1		25.38	100	98.69	96.48	100	100	100	100	89.93	66.77	100	0	0	98.29	100	100	100	100	100	100	100	100	100	94.56	12.69	31.02	100	98.39	13.39	100	98.39	100	100	100	100	100	100	100	100	100	100	100	100	97.38	98.79	100
Phvul.001G049300	Chr01:5286093-5287952	G19833 v2.1		10	99.89	98.01	94.3	97.53	100	59.46	99.68	95.91	94.84	100	8.6	6.77	100	100	99.3	100	99.78	98.76	100	98.87	100	100	89.95	17.9	0	100	100	7.2	100	100	96.45	100	98.23	100	98.55	57.04	100	96.24	100	72.8	100	32.74	33.76	94.19	79.41
Phvul.001G049400	Chr01:5324028-5324621	G19833 v2.1		100	100	88.89	100	100	100	91.58	95.79	98.65	85.69	100	100	100	100	80.64	100	100	100	100	100	100	100	100	83.5	100	100	100	94.28	100	100	100	100	100	96.8	100	100	100	100	90.4	100	100	100	100	100	100	100
Phvul.001G049500	Chr01:5329097-5333855	G19833 v2.1		100	98.19	88.27	99.64	100	100	99.14	99.68	98.93	86.28	100	100	100	99.64	99.66	100	100	100	100	100	99.18	100	100	85.14	100	100	100	97.6	100	100	100	94.96	100	100	100	95.59	100	99.77	96.11	100	100	99.79	99.98	99.98	99.12	99.56
Phvul.001G049601	Chr01:5335324-5338899	G19833 v2.1		100	97.01	98.8	97.79	96.7	100	100	99.19	94.24	82.55	100	100	99.22	99.41	98.66	100	100	99.86	100	100	99.97	100	100	82.63	100	100	99.97	96.62	100	100	100	98.63	100	96.25	100	92.76	100	99.8	99.52	100	100	100	100	100	98.71	100
Phvul.001G049700	Chr01:5341415-5346103	G19833 v2.1		99.74	99.06	97.87	99.72	100	100	98.96	100	85.78	94.16	99.79	100	98.42	100	98.98	100	100	100	100	100	100	100	100	89.49	100	100	100	98.66	100	100	100	99.7	100	99.66	100	93.82	100	100	98.27	100	100	100	73.26	71.21	68.74	71.85
Phvul.001G049800	Chr01:5348407-5353209	G19833 v2.1		100	98.73	97.56	99.71	98.92	100	97.56	100	96.77	81.18	100	100	98.67	99.25	96.61	100	100	100	100	100	99.33	100	100	92.3	100	100	100	100	99.9	100	100	96.92	100	100	100	95.23	97.48	99.27	98.79	99.67	100	100	100	99.9	99.15	99.81
Phvul.001G049900	Chr01:5363229-5371592	G19833 v2.1		99.99	98.28	97.23	100	99.37	100	99.44	98.77	98.77	87.06	100	98.33	97.5	100	98.23	100	100	100	98.71	100	97.13	100	100	90.35	99.99	99.62	100	98.06	99.95	100	100	99.93	100	99.37	99.71	89.6	99.86	99.75	99.13	100	100	100	99.43	99.76	97.37	99.9
Phvul.001G050000	Chr01:5376687-5383378	G19833 v2.1		100	98.31	97.07	98.74	99.99	100	99.99	99.33	97.56	89.09	100	99.37	96.76	100	96.4	100	100	99.97	99.97	100	97.59	99.9	100	85.45	100	100	100	97.58	100	100	100	98.45	100	99.87	100	97.28	100	99.7	98.91	100	100	99.31	62.57	62.13	60.34	54.77
Phvul.001G050100	Chr01:5390430-5398719	G19833 v2.1		98.13	96.98	93.14	100	99.54	100	99.41	99.78	96.44	89.23	99.88	98.59	97.01	99.46	95.67	100	100	100	100	100	99.29	100	100	84.89	98.76	98.19	100	95.31	98.44	100	100	97.44	100	98.59	100	86.01	99.99	99.65	99.2	100	100	100	56.42	49.6	79.66	54.64
Phvul.001G050200	Chr01:5403083-5405291	G19833 v2.1		99.95	100	87.42	98.6	98.96	100	99.95	100	97.33	95.38	100	100	97.87	94.93	99.09	100	100	99.14	100	100	98.69	100	100	64.24	100	100	100	100	99.95	100	100	92.44	100	99.95	100	88.73	100	99.95	99.46	100	100	100	99.91	99.91	60.98	99.59
Phvul.001G050300	Chr01:5427672-5428551	G19833 v2.1		96.93	92.95	81.25	94.43	100	100	100	100	81.48	100	100	100	100	100	89.55	100	100	100	100	100	100	100	100	94.89	100	100	100	99.32	100	100	100	100	100	100	100	90.57	100	100	99.89	100	100	100	100	100	100	100
Phvul.001G050400	Chr01:5447182-5448312	G19833 v2.1		100	97.44	93.1	99.91	98.32	99.91	100	99.82	86.65	77.28	96.64	100	100	83.47	98.76	99.91	99.91	100	100	100	98.14	99.82	99.73	65.87	100	100	100	95.76	100	99.91	99.91	95.76	99.82	98.32	100	73.65	99.73	100	98.76	99.91	99.91	100	98.76	92.66	96.46	94.16
Phvul.001G050500	Chr01:5456382-5459597	G19833 v2.1		100	96.08	97.57	100	99.32	100	100	100	98.51	81.59	99.53	99.81	98.54	100	98.41	100	100	98.97	99.47	100	100	100	100	94.47	100	100	100	99.04	100	100	100	100	100	96.21	100	91.76	99.35	99.69	95.18	100	100	100	77.74	87.34	82.34	88.28
Phvul.001G050600	Chr01:5474009-5477088	G19833 v2.1		100	99.77	97.76	100	100	100	98.08	100	94.51	89.38	98.9	100	97.89	99.77	97.14	100	100	100	100	100	100	99.84	100	88.34	100	100	100	95.29	100	100	100	99.32	100	99.94	100	92.79	99.61	98.02	98.67	100	100	100	100	100	99.74	100
Phvul.001G050700	Chr01:5481456-5489717	G19833 v2.1		100	98.81	93.29	99.27	99.78	100	99.92	100	93.32	87.28	100	100	97.34	100	97.34	100	100	100	100	100	98.31	100	100	90.14	100	100	100	98.55	100	100	100	98.84	99.95	99.5	100	94.3	100	100	99.44	100	99.94	100	100	100	100	100
Phvul.001G050800	Chr01:5496452-5499624	G19833 v2.1		100	95.37	98.58	100	100	100	96.82	100	96.03	84.02	100	100	96.72	100	97.13	100	100	100	100	100	96.44	100	100	79.48	100	100	100	100	100	100	100	100	100	99.43	100	95.46	100	100	95.84	100	100	100	100	100	99.59	100
Phvul.001G050900	Chr01:5503145-5512165	G19833 v2.1		99.99	96.91	96.87	99.72	99.99	100	98.27	100	94	80.04	99.84	99.61	97.62	99.39	96.93	100	99.99	99.99	99.88	100	98.16	100	99.99	90.1	100	99.99	100	96.41	100	100	99.99	99.59	100	99.18	99.99	96.79	99.99	99.96	99.86	99.99	99.76	99.99	99.94	99.91	97.45	99.96
Phvul.001G051000	Chr01:5515699-5518632	G19833 v2.1		100	97.89	96.15	100	100	100	100	100	96.93	83.09	100	99.69	95.6	100	99.93	100	100	100	100	100	95.43	100	100	90.29	100	100	100	100	100	100	100	100	100	100	100	93.08	100	99.9	100	100	100	100	100	97.92	100	99.9
Phvul.001G051100	Chr01:5529145-5532303	G19833 v2.1		100	92.5	94.65	99.72	98.73	100	97.15	98.86	95.13	82.78	99.37	100	100	100	98.13	100	100	100	100	100	100	100	100	88.89	100	100	100	97.94	100	100	99.87	99.78	100	98.86	100	97.94	100	98.8	99.62	100	100	100	100	100	100	100
Phvul.001G051200	Chr01:5557127-5562641	G19833 v2.1		100	97.41	95.96	99.95	100	100	100	98.17	97.3	89.47	100	100	97.99	100	98.19	100	100	100	100	100	99.42	100	100	81.21	100	100	100	96.19	100	100	100	99.38	100	99.24	100	96.26	100	100	99.55	100	100	100	100	99.67	99.38	99.95
Phvul.001G051300	Chr01:5570533-5574219	G19833 v2.1		100	94.06	94.39	99.89	99.35	100	100	100	97.75	97.4	99.97	100	100	100	97.99	100	100	100	100	100	99.13	100	100	93.25	100	100	100	98.1	100	100	100	99.62	100	100	100	95.77	99.97	99.24	98.37	100	100	100	100	100	99.62	100
Phvul.001G051400	Chr01:5594764-5598249	G19833 v2.1		100	98.59	98.39	100	99.17	100	99.86	100	97.96	87.23	100	100	98.59	100	95.96	100	100	100	99.57	100	99.77	100	100	91.51	100	100	100	88.01	100	100	99.57	99	100	100	100	95.44	99.23	99.83	99.63	100	99.48	100	100	100	100	100
Phvul.001G051500	Chr01:5610156-5610635	G19833 v2.1		100	100	99.58	100	95.83	100	100	100	97.08	96.88	100	100	99.79	100	96.46	100	100	100	100	100	100	100	100	90.63	100	100	100	100	100	100	100	100	100	100	100	100	100	100	100	100	100	100	100	100	100	90
Phvul.001G051550	Chr01:5619269-5620242	G19833 v2.1		100	98.46	91.99	100	100	100	100	100	97.23	100	100	100	86.55	100	100	100	100	100	100	100	100	100	100	68.17	100	100	100	100	100	100	100	100	100	98.56	100	100	100	100	100	100	100	100	100	100	99.08	100
Phvul.001G051600	Chr01:5631185-5632114	G19833 v2.1		100	100	100	100	100	100	96.77	100	100	98.17	100	100	100	100	93.76	100	100	100	100	100	100	100	100	92.04	100	100	100	93.23	100	100	100	100	100	100	100	95.91	100	100	100	100	100	80.97	100	100	100	95.91
Phvul.001G051700	Chr01:5635349-5643370	G19833 v2.1		100	96.38	98.24	99.83	100	100	98.52	99.48	92.86	86.1	99.04	99.59	96.81	97.96	97.47	100	100	100	100	100	97.13	100	99.99	95.99	99.89	100	100	97.03	99.99	100	100	99.43	99.99	99.58	100	95.15	98.68	99.61	99.36	100	99.71	100	63.58	66.19	54.15	61.31
Phvul.001G051800	Chr01:5644464-5651660	G19833 v2.1		98.75	90.11	88.45	98.93	96.33	100	94.47	99.65	89.13	92.87	98.56	98.43	89.58	98	94.91	99.72	99.42	98.42	95.3	100	92.14	99.07	99.64	86.02	99.61	99.43	100	95.04	99.24	98.72	99.44	98.65	99.93	94.66	97.44	81.87	98.57	97.6	96.57	99.83	95.54	99.94	95.83	96.18	90.54	96.14
Phvul.001G051900	Chr01:5652167-5672379	G19833 v2.1		98.19	94.47	90.05	97.56	98.02	99.59	99.27	97.97	89.76	82.46	98.82	97.7	96.92	99.2	96.23	99.03	99.06	97.73	98.84	100	97.88	99.27	99.89	84.12	99.52	98.01	99.77	95.03	99.61	99.28	99.11	96.81	99.81	98.01	99.85	90.2	98.32	97.85	95.71	99.54	97.95	99.23	95.91	97.97	96.59	98.43
Phvul.001G052000	Chr01:5680685-5683947	G19833 v2.1		100	96.75	91.94	100	99.05	100	99.05	99.54	95.65	91.42	99.91	99.69	99.17	98.93	98.87	100	100	100	100	100	99.57	100	100	74.96	100	100	100	98.22	100	100	93.59	97.92	100	95.25	100	94.42	100	100	98.31	100	99.69	100	97.92	95.4	95.07	99.45
Phvul.001G052100	Chr01:5695145-5699567	G19833 v2.1		100	95.93	90.98	99.32	99.84	100	100	100	98.26	90.59	100	100	99.98	100	98.26	100	100	99.86	100	100	98.42	100	100	91.02	100	100	100	99.41	100	100	100	95.79	100	99.01	100	98.17	100	100	99.46	100	99.73	99.5	93.15	94.23	91.88	94.73
Phvul.001G052200	Chr01:5710684-5712150	G19833 v2.1		100	98.23	93.05	97.55	100	100	100	100	87.66	85.69	100	100	97.34	100	92.77	100	100	99.86	100	100	99.93	100	100	94.89	100	99.73	100	92.77	100	100	100	99.93	100	100	99.39	87.73	100	100	100	100	100	100	99.86	98.98	90.12	99.52
Phvul.001G052300	Chr01:5722039-5722931	G19833 v2.1		100	77.49	89.25	100	100	100	73.91	100	100	49.16	84.43	100	86.23	99.1	92.83	100	100	100	100	100	100	84.1	100	79.17	100	100	100	77.04	100	78.95	78.61	100	100	87.01	78.05	98.88	84.32	100	100	100	100	100	93.06	66.41	48.94	60.36
Phvul.001G052350	Chr01:5746581-5747402	G19833 v2.1		100	32	99.88	100	100	100	37.1	100	100	30.66	55.47	100	90.63	100	97.69	100	100	100	100	100	94.4	74.94	100	88.69	100	100	100	50.97	100	60.95	60.1	98.54	100	100	65.57	100	59.49	100	100	98.3	88.81	100	100	100	99.03	100
Phvul.001G052400	Chr01:5757232-5758618	G19833 v2.1		99.57	88.18	92.65	99.5	100	100	100	100	97.33	93.8	100	100	99.78	100	99.21	100	100	99.42	100	100	100	100	100	58.33	100	100	98.77	90.56	100	100	100	95.6	100	93.94	100	99.06	99.57	100	100	100	99.78	100	100	97.77	100	100
Phvul.001G052500	Chr01:5760728-5765519	G19833 v2.1		99.27	99.19	98.06	100	99.39	100	97.81	99.94	96.87	80.13	100	100	99.17	99.96	97.12	100	100	100	100	100	99.92	100	99.96	95.39	100	100	100	98.12	99.79	100	100	97.68	99.96	98.69	100	95.95	100	100	98.83	100	100	99.54	99.81	99.96	93.97	99.9
Phvul.001G052600	Chr01:5770916-5800368	G19833 v2.1		99.41	95.95	93.99	99.06	99.41	100	99.45	99.22	93.75	84.51	98.96	99.68	97	99.61	95.9	99.99	99.77	99.69	99.81	100	98.19	99.89	99.99	86.53	99.99	99.77	100	97.51	99.84	99.98	99.52	97.25	99.88	98.06	99.97	94.51	99.64	99.48	98.64	100	99.77	99.95	99.09	99.29	97.39	98.68
Phvul.001G052700	Chr01:5787450-5788086	G19833 v2.1		100	98.74	97.49	100	100	100	100	100	100	98.9	100	94.03	100	100	100	100	100	100	100	100	100	100	100	96.55	100	100	100	100	100	100	100	81.32	100	100	100	83.2	100	100	100	100	100	100	100	100	100	100
Phvul.001G052800	Chr01:5803311-5810235	G19833 v2.1		99.45	98.09	95.54	100	97.96	100	98.38	99.52	95.52	89	100	100	99.1	100	98.89	100	100	100	100	100	98.77	100	100	87.16	100	100	100	97.65	99.74	100	100	98.5	100	99.21	100	96.91	99	100	97.81	100	100	99.88	96.87	98.15	96.78	98.61
Phvul.001G052900	Chr01:5813989-5822118	G19833 v2.1		99.99	99.2	94.9	100	98.28	100	99.86	94.08	89.37	81.55	99.91	100	98.75	100	99.32	100	100	100	99.95	100	98.77	99.99	100	88	99.99	99.99	100	98.22	99.99	99.99	99.62	98.86	100	99.77	100	97.13	100	99.83	98.44	100	99.89	99.75	90.71	89.48	87.55	91.64
Phvul.001G053000	Chr01:5830434-5837607	G19833 v2.1		99.64	97.37	95.72	100	100	100	99.97	99.23	93.7	79.73	99.74	100	94.66	99.93	99.22	100	100	100	100	100	98.66	100	100	83.76	98.58	100	100	98.09	99.16	100	100	99.28	100	98.36	100	96.65	100	99.85	98.9	100	100	99.92	99.92	99.97	99.32	99.93
Phvul.001G053100	Chr01:5844021-5849862	G19833 v2.1		99.97	94.81	96.59	99.88	99.69	100	99.18	85.95	96.53	73.66	100	99.76	97.55	99.98	98.61	100	100	99.98	100	100	98.15	100	99.98	92.35	99.91	99.09	100	96.94	100	99.98	99.98	97.31	99.98	98.85	99.93	92.47	99.28	99.79	99.93	100	99.78	99.02	89.52	89.87	80.14	91.87
Phvul.001G053200	Chr01:5893584-5901772	G19833 v2.1		99.99	91.15	98.14	100	100	100	96.4	96.14	98.08	81.54	99.77	100	98.33	99.94	99.95	100	100	100	100	100	97.23	99.99	100	80.84	99.99	99.99	100	98.64	100	99.99	99.99	98.77	100	98.33	100	97.23	99.41	99.98	99.08	100	100	100	99.99	99.98	99.98	99.99
Phvul.001G053300	Chr01:5911060-5916913	G19833 v2.1		100	98.36	94	99.15	100	99.98	98.5	98.5	97.16	94.43	100	100	99.47	100	99.81	100	99.98	100	100	100	96.38	100	100	91.58	100	99.93	100	97.06	99.98	100	99.73	99.9	100	99.61	100	94.11	99.98	100	96.77	100	99.11	100	99.95	99.86	99.91	99.86
Phvul.001G053400	Chr01:5924545-5933082	G19833 v2.1		99.67	97.35	92.39	99.23	98.06	99.75	96.1	97.83	89.95	78.22	99.48	99.68	97.13	99.72	98.62	99.59	99.89	99.4	99.43	100	97.08	99.13	100	79.84	100	99.4	100	97.66	99.47	99.65	100	97	100	97.59	99.72	90.95	99.29	99.26	99.8	100	100	99.81	97.9	98.09	93.04	99.06
Phvul.001G053501	Chr01:5935792-5954358	G19833 v2.1		100	98.44	95.73	99.36	99.47	99.99	88.66	88.71	92.08	86.17	99.02	99.68	98.13	99.81	98.57	100	100	100	99.21	100	99.74	99.94	99.99	82.39	99.99	99.99	100	97.62	99.99	99.91	99.7	99.06	99.98	99.1	99.99	95	99.99	99.91	99.67	99.99	99.87	100	99.63	100	99.77	99.97
Phvul.001G053600	Chr01:5958695-5961441	G19833 v2.1		100	98.43	94.54	100	99.31	99.93	87.66	87.22	97.52	86.97	100	99.93	97.12	98.51	98.91	100	100	100	98.91	100	98.98	100	100	82.16	100	100	100	99.93	100	100	100	100	100	99.96	99.93	97.85	100	100	100	100	99.2	100	87.4	82.34	76.48	82.64
Phvul.001G053700	Chr01:5962750-5965035	G19833 v2.1		100	99.65	83.33	100	99.74	100	90.55	93.22	89.59	90.38	98.29	98.08	99.69	100	99.61	100	99.91	100	100	100	98.73	100	100	83.42	100	100	100	97.55	100	99.52	100	98.64	98.73	99.78	100	95.76	98.82	100	98.99	100	99.34	100	99.3	99.65	95.8	96.63
Phvul.001G053800	Chr01:5967974-5969972	G19833 v2.1		100	93.1	92.45	97.95	100	100	71.64	76.89	95.7	89.19	99.65	97.85	90.05	99.95	98.8	100	100	100	100	100	97.25	100	99.95	57.28	100	100	100	98.15	100	100	99.4	99.4	99.95	99.95	99.95	89.14	99.95	100	98.55	100	99.4	100	84.84	87.59	81.04	86.74
Phvul.001G053900	Chr01:5985354-5987581	G19833 v2.1		100	99.55	96.77	98.29	99.64	100	83.89	83.62	96.14	72.49	100	99.78	100	100	99.91	100	100	100	100	100	98.29	100	100	87.34	100	100	100	98.56	100	100	99.55	97.76	100	100	100	97.71	100	100	99.19	100	100	100	76.17	95.47	67.95	90.17
Phvul.001G054000	Chr01:5988222-5991096	G19833 v2.1		100	99.76	97.57	100	98.47	100	98.64	98.92	99.69	61.74	100	97.15	96.14	100	98.92	100	100	100	100	100	99.86	100	100	97.32	100	100	100	97.18	99.69	100	100	100	100	100	100	98.75	100	100	99.17	100	100	100	100	100	99.55	100
Phvul.001G054100	Chr01:5994904-5997840	G19833 v2.1		100	93.19	98.4	100	98.84	100	100	100	93.94	80.25	100	99.76	97.65	99.93	99.49	100	100	100	100	100	99.93	100	99.93	88.56	100	100	100	96.29	100	100	100	99.93	100	100	100	90.84	100	100	99.15	100	92.68	100	100	100	99.93	100
Phvul.001G054200	Chr01:5998748-5999982	G19833 v2.1		100	96.36	90.2	99.92	99.92	100	100	99.92	95.87	87.21	97.65	100	100	99.92	100	100	100	100	99.19	100	100	100	99.92	80.97	100	100	100	94.66	99.92	100	99.92	99.11	99.92	100	100	75.71	100	100	100	99.92	100	100	60.08	52.63	54.01	49.15
Phvul.001G054300	Chr01:6001115-6002577	G19833 v2.1		100	92	88.59	100	100	100	98.56	97.81	98.02	41.56	100	99.79	98.22	100	100	100	100	100	100	100	94.81	100	100	83.87	100	100	100	99.25	100	100	100	95.15	100	100	100	99.52	100	100	99.04	100	91.93	100	100	100	100	100
Phvul.001G054400	Chr01:6016443-6025345	G19833 v2.1		99.96	96.77	92.44	99.85	98.82	99.2	98.54	99.1	96.01	88.51	99.06	98.11	95.16	99.87	98.41	100	99.89	99.96	100	100	98.65	100	99.96	84.36	99.98	100	100	96.05	98.25	100	99.78	98.15	99.9	99.07	99.39	93.49	99	99.81	99.36	99.19	100	100	93.35	94.29	90.76	92.67
Phvul.001G054500	Chr01:6029969-6040370	G19833 v2.1		99.76	95.84	97.15	99.71	99.33	99.97	98.31	99.04	96.15	88.43	99.62	99.89	97.53	99.98	99.1	100	100	100	99.88	100	99.55	100	100	88.26	100	100	100	97.87	99.93	100	100	98.62	99.98	99.81	100	96.21	99.93	100	99.92	99.9	99.66	100	83.82	87.86	84.28	86.85
Phvul.001G054600	Chr01:6056132-6058686	G19833 v2.1		100	86.14	87.63	99.96	97.1	99.92	98.83	96.36	92.92	78.24	96.75	98.36	92.45	100	97.34	100	99.96	99.49	100	98.36	98.08	99.61	100	80.59	98.83	100	100	82.43	100	98.2	98.28	91.12	99.96	99.73	100	80.9	95.58	99.41	94.32	100	99.96	100	92.56	98.9	82.04	97.73
Phvul.001G054700	Chr01:6089263-6103635	G19833 v2.1		99.88	96.83	94.51	100	99.2	99.99	99.58	99.4	91.67	86.77	99.94	99.4	97.97	99.93	98.96	99.86	100	99.97	99.99	100	99.25	100	100	88.26	100	100	100	96.17	100	100	100	98.49	100	98.02	99.78	94.84	100	99.97	98.5	100	100	99.74	99.92	99.88	99.37	100
Phvul.001G054800	Chr01:6125335-6128136	G19833 v2.1		100	92.72	99.11	100	99.43	100	98.75	99.61	87.26	66.81	94.68	99.5	98.82	98.89	97.75	100	100	100	100	93.5	97.36	93.18	100	92.26	100	100	100	98.86	100	97.07	93.11	99.39	100	98.11	100	97.97	100	100	99.71	100	99.79	100	100	99.93	100	100
Phvul.001G054900	Chr01:6147362-6148911	G19833 v2.1		100	100	97.16	99.48	98.84	100	100	100	99.48	80.45	100	100	100	100	96.97	100	100	100	100	100	100	100	100	94.32	100	100	100	88.84	100	100	100	97.1	100	100	100	97.74	98.77	100	100	100	98.06	100	100	100	100	100
Phvul.001G055000	Chr01:6168026-6170084	G19833 v2.1		100	100	100	100	100	100	99.95	99.9	92.96	94.07	100	100	98.88	100	100	100	100	100	100	100	97.91	100	100	70.96	100	100	100	98.25	100	100	100	98.35	100	96.5	100	98.69	100	99.76	98.54	100	100	100	100	100	100	100
Phvul.001G055100	Chr01:6204461-6218849	G19833 v2.1		67.65	68.87	63.17	72.74	73.27	99.93	63.57	62.21	56.28	57.39	72.25	78.01	67.08	71.87	68.08	82.99	76	73.62	75.11	68.93	64.01	74.02	76.47	56.02	65.97	72.47	100	56.79	70.85	69.21	63.9	61.33	71.13	58.82	74.54	94.89	70.76	65.9	62.55	80.2	68.48	98.44	80.67	82.26	78.44	78.55
Phvul.001G055200	Chr01:6225692-6228945	G19833 v2.1		100	92.13	95.08	98.89	97.39	100	99.08	99.97	93.42	88.41	99.97	98.89	98.8	97.51	98.68	100	100	100	100	100	98.13	99.97	99.97	72.19	99.97	100	100	98.28	99.66	99.97	100	99.11	99.97	99.75	99.97	98.28	99.97	99.97	97.7	100	99.97	99.69	99.78	100	96.87	99.66
Phvul.001G055300	Chr01:6234350-6237767	G19833 v2.1		99.97	92.48	93.07	99.97	99.94	100	99.91	89.76	95.35	92.57	97.75	94.38	85.75	99.53	90.4	99.97	96.43	95.23	99.88	99.91	96.31	99.94	99.97	67.58	99.88	99.18	100	95.17	99.88	99.97	99.85	95.99	100	91.69	99.97	96.87	99.82	99.82	95.38	98.16	99.59	100	88	88.71	84.44	84.55
Phvul.001G055400	Chr01:6251413-6257828	G19833 v2.1		99.98	97.96	95.95	98.68	98.52	100	99.1	99.89	96.99	92.67	99.88	99.52	99.36	98.96	98.66	99.95	99.74	99.95	100	99.95	96.32	100	100	85.83	99.95	99.95	100	93.72	99.98	99.95	99.95	98.66	99.95	99.22	100	97.63	96.52	100	98.8	100	98.99	99.91	99.88	99.98	99.84	99.91
Phvul.001G055500	Chr01:6258121-6261126	G19833 v2.1		100	98.44	94.51	100	99	100	100	99.37	96.14	84.8	100	100	96.11	99.67	100	100	100	100	100	100	95.51	100	100	91.92	100	100	100	98.9	100	100	100	97.57	100	100	100	95.21	100	100	99.87	100	100	100	99	97.97	98.37	98.47
Phvul.001G055600	Chr01:6282676-6290144	G19833 v2.1		95.45	92.92	76.42	91.83	91.91	100	96.71	97.95	91.15	83.16	99.69	99.53	99.99	99.96	87.83	94.36	96.59	94.58	96.72	99.6	91.18	100	100	82.94	100	100	100	96.51	99.37	99.75	99.91	98.05	100	95.78	100	96.02	98.37	92.1	97.13	99.59	100	99.14	91.87	91.93	85.71	89.85
Phvul.001G055700	Chr01:6291928-6294381	G19833 v2.1		100	99.1	98.13	99.88	99.88	100	99.88	99.88	93.48	89.73	99.88	100	99.19	100	99.71	99.96	99.88	99.88	99.88	100	99.88	100	100	80.52	99.96	99.88	100	99.51	99.88	99.88	99.88	97.03	100	99.88	100	99.63	100	99.88	98.08	99.88	98.78	100	99.88	99.88	95.72	99.88
Phvul.001G055800	Chr01:6309382-6362027	G19833 v2.1		99.61	95.73	92.28	98.99	98	100	97	98.32	91.86	85.76	98.83	98.87	94.4	99.2	95.36	99.95	99.67	99.66	99.04	99.84	96.68	99.07	99.95	83.55	99.63	99.84	99.95	95.49	99.74	99.7	99.21	96.84	99.91	97.63	99.72	92.68	99.19	99.04	98.16	99.87	97.62	99.8	97.49	97.24	95.41	96.66
Phvul.001G055900	Chr01:6365767-6372354	G19833 v2.1		100	98.16	95.93	99.89	98.48	100	98.6	99.88	96.46	86.29	99.95	99.8	97.83	99.53	95.83	100	100	100	100	100	99.13	99.61	100	90.74	100	100	100	96.25	100	100	100	99.29	100	99.24	100	98.13	99.61	99.09	100	100	99.64	99.83	100	100	99.71	99.74
Phvul.001G056000	Chr01:6386919-6393305	G19833 v2.1		100	98.37	94.47	100	100	100	98.98	98.4	93.44	75.54	99.87	97.62	98.23	99.98	98.5	100	100	100	100	100	98.62	99.64	100	88.3	100	100	100	96.37	100	100	99.69	98.11	100	99.33	100	90.75	100	99.97	97.98	100	100	100	69.25	63	92.33	92.66
Phvul.001G056100	Chr01:6400846-6402437	G19833 v2.1		100	100	94.85	100	100	100	100	100	95.54	96.29	100	100	100	100	97.05	100	100	100	100	100	100	100	100	98.3	100	100	100	92.71	100	100	100	98.3	100	100	100	100	99.43	100	100	100	100	100	100	100	96.67	94.66
Phvul.001G056300	Chr01:6410550-6412013	G19833 v2.1		100	100	95.56	95.42	98.77	100	100	100	97.75	89	100	100	99.59	96.79	100	100	100	100	100	100	99.11	100	100	85.45	100	97.47	100	96.79	100	100	100	89.82	100	98.36	100	88.87	100	100	98.77	100	100	100	100	100	100	100
Phvul.001G056400	Chr01:6425063-6428619	G19833 v2.1		99.44	100	83.38	97.55	97.39	100	95.56	99.49	89.94	72.45	100	97.41	99.27	99.78	90.69	99.72	96.2	94.6	96.85	100	98.82	100	100	84.57	100	100	100	98.06	100	100	100	96.8	100	97.36	100	92.35	100	100	98.03	100	95.22	100	99.16	99.97	94.91	98.4
Phvul.001G056500	Chr01:6428836-6431566	G19833 v2.1		95.46	98.79	71.84	97.29	90.48	100	100	99.23	92.27	67.92	99.23	99.27	86.74	100	92.24	99.6	99.85	97.91	96.48	100	93.7	100	100	71.4	100	100	100	95.86	100	100	99.27	99.49	100	98.72	98.35	95.28	100	100	94.4	100	99.78	99.08	100	99.93	94.32	99.3
Phvul.001G056600	Chr01:6452041-6453177	G19833 v2.1		78.72	95.51	57.87	86.9	73.79	100	100	100	84.17	96.13	100	100	100	100	82.5	90.85	72.82	82.67	95.51	100	100	100	100	89.97	100	100	100	99.38	100	100	100	100	100	100	100	85.93	100	99.91	96.83	100	100	100	79.07	68.43	60.6	41.51
Phvul.001G056700	Chr01:6452644-6454315	G19833 v2.1		33.55	99.04	20.04	54.19	56.7	100	100	100	98.21	90.07	100	100	100	100	34.27	57.83	52.39	40.13	74.58	100	98.27	100	100	63.52	100	100	100	97.37	100	100	100	100	100	99.76	100	89.06	100	100	96.35	100	100	100	39.47	17.11	27.39	40.79
Phvul.001G056750	Chr01:6454481-6454615	G19833 v2.1		41.48	100	0	100	33.33	100	100	100	100	100	100	100	100	100	37.04	100	69.63	95.56	100	100	100	100	100	91.11	100	100	100	100	100	100	100	100	100	100	100	100	100	100	100	100	100	100	80	45.19	79.26	77.78
Phvul.001G056800	Chr01:6458590-6464455	G19833 v2.1		88.8	97.48	74.17	86.58	82.34	100	99.51	98.82	99.61	94.7	99.66	99.97	97	100	83.14	92.58	88.27	85.92	86.62	99.98	95.35	99.97	100	89.75	99.95	99.95	100	97.43	99.98	99.95	99.95	99.47	100	99.66	99.97	96.49	99.95	99.93	99.97	99.97	99.95	99.54	90.95	92.58	81.18	84.69
Phvul.001G056900	Chr01:6466603-6469390	G19833 v2.1		100	98.67	89.06	99.28	99.43	100	100	100	92.36	76.72	100	100	99.93	100	99.25	100	100	100	100	100	95.34	100	100	91.93	100	100	100	100	100	100	100	99.68	100	99.53	100	97.31	100	100	100	100	100	100	99.96	99.96	99.03	100
Phvul.001G057000	Chr01:6478752-6482899	G19833 v2.1		99.93	95.11	96.24	100	100	100	98.75	99.9	95.15	84.45	99.98	99.9	97.71	99.9	97.06	99.93	99.93	100	100	99.98	93.3	100	99.69	83	99.95	99.47	100	99.28	97.23	99.66	99.66	94.43	100	99.04	99.98	98.36	99.42	99.78	98.94	99.98	99.81	100	99.93	99.98	99.9	99.98
Phvul.001G057100	Chr01:6486575-6489964	G19833 v2.1		99.97	97.23	97.96	99.35	100	100	93.36	99.47	97.58	89.79	99.76	99.53	95.46	99.85	97.67	100	100	100	99.82	100	98.5	99.76	100	93.72	99.76	100	100	98.29	99.65	99.82	100	99.44	100	95.4	99.35	97.73	100	100	99.5	100	100	100	100	100	99.88	100
Phvul.001G057200	Chr01:6500028-6503312	G19833 v2.1		100	94.55	90.41	99.73	99.03	100	98.11	99.79	96.07	85.11	99.97	100	99.97	99.97	98.97	99.97	99.63	99.97	98.9	99.97	99.24	99.97	100	81.13	100	100	100	99.09	99.97	100	100	99.97	100	99.85	99.97	97.84	99.97	100	98.2	100	96.04	100	100	99.97	97.96	100
Phvul.001G057300	Chr01:6507319-6510460	G19833 v2.1		65.75	61.68	58.59	56.52	62.86	100	60.25	60.69	48.63	38.73	59.74	58.28	61.68	70.88	72.72	65.63	76.73	60.28	62.51	66.14	59.58	63.69	66.3	35.2	75.68	54.52	100	49.49	71.45	68.52	66.17	58.12	77.78	64.42	64.74	96.91	69.86	64.07	67.15	79.98	61.46	98.15	79.79	88.77	99.97	99.87
Phvul.001G057400	Chr01:6515250-6520141	G19833 v2.1		100	96.44	69.93	78.43	78.13	100	71.18	75.92	67.38	79.07	99.2	100	99.28	80.01	77.29	88.27	78.58	79.37	88.23	100	76.92	100	86.67	53.88	100	100	100	67.93	100	100	99.88	73.51	83.65	83.77	89.96	97.96	70.52	73.98	98.06	100	76.88	100	99.98	99.98	61.18	81.19
Phvul.001G057500	Chr01:6521628-6527018	G19833 v2.1		99.85	94.58	23.93	32.16	30.68	100	33.69	40.09	31.2	89.06	99.98	99.96	96.74	31.46	39.25	35.11	39.4	38.23	35.5	99.96	32.37	100	38.19	27.06	99.96	100	100	31.94	100	99.96	100	26.51	41.35	38.17	37.19	87.72	42.66	37.82	99.67	99.91	41.14	97.44	83.32	79.54	33.5	44.09
Phvul.001G057600	Chr01:6533450-6534639	G19833 v2.1		100	92.18	84.29	89.58	100	100	86.55	96.55	85.8	94.54	100	100	100	86.55	95.21	97.31	81.93	97.48	80.42	100	74.79	100	97.9	74.2	100	100	100	85.8	100	100	100	89.41	100	92.1	99.24	100	98.66	100	98.24	100	93.36	100	100	100	99.08	100
Phvul.001G057700	Chr01:6541406-6551779	G19833 v2.1		99.44	93.55	87.87	97.4	98.7	100	94.98	96.7	94.28	81.09	99.64	99.38	98.47	93.05	90.34	97.8	97.97	98.53	97.46	100	96.41	98.53	98.53	81.16	99.57	99.94	100	96.13	99.87	100	99.4	95.03	97.55	96.13	98.74	94.7	96.28	95.23	96.89	100	95.86	98.6	97.59	98.99	93.07	98.46
Phvul.001G057800	Chr01:6558023-6562892	G19833 v2.1		99.9	95.61	93.63	100	100	100	97.8	99.69	92.36	86.02	99.69	99.94	98.73	99.77	99.08	100	99.92	99.77	100	99.94	96.14	99.94	100	90.94	100	100	100	97.82	98.6	99.55	99.94	99.94	99.98	100	100	91.66	100	98.64	99.38	100	99.98	100	100	99.26	95.13	97.89
Phvul.001G057900	Chr01:6567809-6571380	G19833 v2.1		60.25	40.51	30.46	61.34	47.2	100	47.51	67.44	46.33	10.58	63.52	55.8	42.41	59.15	39.67	65.15	64.75	65.01	51.96	78.44	42.53	58.65	70.83	24.83	60.92	65.09	100	61.9	60.02	63.58	62.82	37.82	72.03	55.04	67.92	97.42	55.8	60.67	44.48	56.83	56.8	100	86.11	99.02	93.76	95.13
Phvul.001G058000	Chr01:6576685-6580026	G19833 v2.1		97.16	73.49	80.97	85.16	92.31	100	87.22	84.26	76.96	78.43	85.7	83.93	85.67	85.13	86.83	95.99	87.61	88	90.01	98.86	83.84	92.28	89.2	67.03	96.98	96.41	100	78.85	87.79	85.52	91.71	80.1	92.01	89.11	97.37	96.26	88.3	90.57	94.31	94.55	83.36	100	91.98	98.23	100	100
Phvul.001G058100	Chr01:6599470-6609273	G19833 v2.1		99.85	98.55	95.57	99.42	99.51	100	99.25	99.69	92.48	85.69	99.79	99.94	99.71	99.95	99.15	100	100	99.88	100	99.81	98.57	100	100	81.75	100	100	99.92	94.71	99.02	99.54	100	95.43	99.35	99.18	100	93.09	100	100	99.92	100	100	100	99.47	99.89	98.91	99.63
Phvul.001G058200	Chr01:6615323-6617407	G19833 v2.1		99.81	92.04	94.29	99.81	100	100	98.42	99.95	91.22	90.6	100	100	99.81	100	100	100	100	98.94	100	99.81	92.47	99.86	100	95.11	100	100	100	96.21	100	99.71	100	94.92	100	100	100	99.42	100	100	98.56	100	100	100	99.9	99.9	99.9	99.95
Phvul.001G058300	Chr01:6631071-6632039	G19833 v2.1		97.63	94.84	92.26	96.28	99.38	98.76	90.2	98.76	84.62	89.89	89.78	99.79	96.49	100	97.52	99.79	100	97.83	95.36	100	90.82	98.35	98.66	79.67	99.69	98.66	100	86.89	98.56	100	90.61	98.86	99.79	97.63	100	91.85	85.66	96.49	82.04	96.7	98.25	98.04	90.51	98.66	98.56	100
Phvul.001G058350	Chr01:6649067-6650310	G19833 v2.1		100	100	100	100	100	100	100	100	98.39	100	100	100	100	100	100	100	100	100	100	100	100	100	100	100	100	100	100	100	100	100	100	100	100	100	100	100	100	100	100	100	100	100	93.25	98.63	94.53	99.92
Phvul.001G058400	Chr01:6669098-6669893	G19833 v2.1		100	94.85	95.48	100	100	100	100	100	100	99.37	100	100	100	94.97	100	100	100	100	100	100	100	100	100	97.49	100	100	100	100	100	100	100	100	100	100	100	79.77	100	100	100	100	100	100	100	100	100	100
Phvul.001G058500	Chr01:6675869-6680192	G19833 v2.1		100	97.34	96.32	99.88	99.61	100	98.47	100	97.94	93.39	100	100	97.39	100	95.65	100	100	99.51	100	100	98.91	100	100	92.25	100	100	100	100	100	100	100	99.79	100	100	100	92.21	99.45	100	99.19	100	100	100	98.36	98.47	99.54	100
Phvul.001G058600	Chr01:6695699-6705842	G19833 v2.1		100	97.86	66.66	74.23	76.32	100	99.31	98.63	95.39	78.36	99.89	99.8	99.09	99.63	72.09	77.08	83.66	76.76	78.86	100	96.69	100	100	88.18	100	99.97	100	97.29	100	100	99.75	98.41	100	98.5	99.99	95.52	98.83	99.99	99.26	100	98.07	100	82.52	78.82	72.25	76.37
Phvul.001G058700	Chr01:6719072-6727689	G19833 v2.1		100	97.89	87.82	94.42	89.7	100	99.5	99.49	90.42	91.67	99.66	98.78	97.33	99.64	91.19	91.32	91.52	88.25	92.98	100	96.79	100	100	85.86	100	100	100	95.8	99.97	100	100	99.26	100	99.32	100	94.88	98.48	99.69	98.55	100	100	100	99.64	98.79	89.23	90.95
Phvul.001G058800	Chr01:6731107-6734124	G19833 v2.1		100	98.77	83.04	81.97	84.23	100	99.2	100	88.8	89.43	100	99.57	96.32	100	86.25	97.95	89.23	96.42	93.17	100	99.8	100	100	80.48	100	100	100	98.38	100	100	100	100	100	100	100	97.22	100	100	99.8	100	98.81	100	91.65	96.75	77.47	86.98
Phvul.001G058900	Chr01:6793050-6801920	G19833 v2.1		99.95	97.86	94.14	99.77	99.74	100	99.38	99.94	93.59	82.81	100	99.77	99.59	99.83	98.67	100	99.99	99.99	100	100	98.12	100	100	89.66	100	100	100	97.7	100	100	100	97.6	100	99.45	100	97.87	99.97	100	99.67	100	100	100	99.99	99.99	96	99.98
Phvul.001G059000	Chr01:6806857-6809975	G19833 v2.1		99.29	97.34	95.86	99.84	99.36	100	100	97.15	97.79	91.25	99.26	99.65	100	100	99.26	100	100	100	100	100	95.74	100	100	90.64	100	100	100	94.97	100	100	99.52	100	100	100	100	88.04	100	100	100	100	100	100	100	100	100	100
Phvul.001G059100	Chr01:6810536-6812910	G19833 v2.1		100	97.43	93.26	100	99.83	100	100	97.52	94.15	92.29	100	100	98.95	100	100	100	100	100	100	100	100	100	100	78.91	100	100	100	98.27	100	100	100	97.26	100	100	100	98.19	100	100	100	100	100	100	100	100	99.45	100
Phvul.001G059200	Chr01:6826674-6829391	G19833 v2.1		100	99.6	89.18	100	95.62	100	99.48	99.12	97.98	81.16	100	100	95.22	100	97.83	100	100	100	100	100	100	100	100	90.62	100	100	100	95.92	100	100	100	100	100	96.32	100	99.78	100	99.45	100	100	100	100	100	100	98.82	100
Phvul.001G059300	Chr01:6832050-6837388	G19833 v2.1		99.96	96.03	97.49	98.71	96.16	100	97.9	98.88	95.75	88.74	100	99.44	97.36	99.33	96.82	100	100	99.98	100	100	96.63	100	100	84.75	99.68	100	100	96.67	100	99.68	100	99.61	100	96.33	100	92.49	99.94	100	99.98	99.96	98.6	99.27	100	100	97.34	100
Phvul.001G059400	Chr01:6861224-6864292	G19833 v2.1		100	99.51	96.02	100	99.87	100	100	98.79	95.76	89.9	100	100	99.35	99.8	97.69	100	100	100	100	100	82.76	99.45	100	79.99	100	100	100	95.83	99.93	100	100	99.64	100	100	100	99.71	99.45	98.96	99.71	100	100	98.53	99.8	99.93	98.99	99.93
Phvul.001G059500	Chr01:6870612-6880228	G19833 v2.1		99.9	96.71	93.09	99.95	99.64	100	98.98	99.5	95.98	88.61	99.24	100	98.45	99.85	99.47	99.82	99.95	99.94	100	100	99.23	100	99.99	83.2	100	100	100	97.46	99.3	100	100	97.94	99.99	98.98	100	91.93	99.45	99.65	97.53	99.69	100	100	99.32	99.97	97.89	99.94
Phvul.001G059600	Chr01:6882279-6882479	G19833 v2.1		100	100	100	100	100	100	100	100	77.61	100	100	100	71.64	100	100	100	100	100	100	100	100	100	100	64.68	100	100	100	64.18	100	100	100	100	100	73.63	100	84.58	100	100	100	100	100	100	0	0	0	52.24
Phvul.001G059700	Chr01:6904123-6905349	G19833 v2.1		100	83.54	94.87	100	100	99.92	100	94.46	65.69	92.67	99.84	100	99.92	99.84	93.15	100	100	100	100	100	99.59	100	100	90.22	99.92	100	99.92	96.66	100	100	100	96.33	99.92	98.86	100	100	100	100	100	100	100	100	96.66	95.52	82.4	97.88
Phvul.001G059800	Chr01:6941908-6947069	G19833 v2.1		100	93.63	96.9	100	97.79	100	99.44	100	95.74	86.85	99.86	100	99.9	100	97.91	100	100	100	100	100	98.31	100	100	91.84	100	100	100	95.7	100	100	100	100	100	98.45	100	97.73	99.28	99.24	93.47	100	100	99.4	100	99.42	96.8	100
Phvul.001G059900	Chr01:6961515-6964635	G19833 v2.1		100	89.07	94.14	99.68	99.46	100	100	99.62	99.23	84.27	98.49	99.01	100	99.94	99.97	100	99.97	100	99.81	100	93.05	99.78	100	92.79	100	100	100	96.09	99.26	99.39	100	97.5	100	99.97	98.85	93.14	98.75	98.43	99.04	99.97	98.08	100	100	99.97	97.15	99.97
Phvul.001G060001	Chr01:6969776-6976598	G19833 v2.1		99.99	92.79	90.99	99.4	99.11	100	99.99	99.9	93.84	88	99.91	99.99	97.66	100	96.25	100	99.99	100	99.94	100	99.05	99.99	100	86.78	99.99	100	99.99	96.42	99.99	99.97	99.99	97.27	100	99.84	99.91	97.73	100	100	98.83	100	99.94	100	99.41	99.81	98.59	99.94
Phvul.001G060100	Chr01:6982282-6985989	G19833 v2.1		100	91.96	91.26	98.52	99.7	100	100	100	87.65	61.7	100	100	97.76	100	98.44	99.27	100	100	100	100	98.71	100	99.89	66.5	100	100	100	97.11	100	100	100	98.35	100	98.6	99.97	97.33	99.95	99.46	98.73	100	100	100	100	100	100	99.14
Phvul.001G060200	Chr01:7010369-7013139	G19833 v2.1		99.78	97.26	91.52	100	98.38	100	96.82	99.1	77.34	84.66	100	98.92	95.02	98.92	97.08	100	100	99.75	99.93	100	92.71	100	100	83.94	100	98.95	100	97.4	99.6	100	99.42	100	99.71	88.13	98.16	73.11	99.31	100	97.83	100	98.09	100	99.46	100	100	100
Phvul.001G060300	Chr01:7073050-7085642	G19833 v2.1		100	96.7	90.65	99.91	99.99	99.99	99.83	99.37	90.11	88.19	99.83	99.98	98.52	99.84	98.41	100	100	99.97	100	100	97.41	100	100	88.84	100	100	100	98.35	99.94	99.96	99.79	99.08	99.97	99.42	100	98.25	100	100	97.11	100	99.8	99.99	100	100	99.94	99.99
Phvul.001G060400	Chr01:7091080-7093236	G19833 v2.1		100	95.32	98.38	100	99.95	100	100	100	94.2	82.1	100	100	100	100	100	100	100	100	100	100	98.84	100	100	94.81	100	100	100	99.35	100	100	100	97.22	100	100	100	77.05	98.93	100	99.81	100	100	100	100	100	100	100
Phvul.001G060500	Chr01:7115104-7118302	G19833 v2.1		100	98.59	95.84	100	99.53	100	99.78	100	99.34	91.28	100	100	100	99.81	98.41	100	100	100	100	100	96.87	100	100	76.21	100	100	100	99.84	100	100	100	100	100	100	100	97.72	100	100	97.59	100	100	100	100	100	99.91	99.97
Phvul.001G060600	Chr01:7139043-7144275	G19833 v2.1		99.68	98.43	96.83	100	99.9	100	100	100	97.84	80.95	100	100	99.54	99.73	99.16	99.58	100	100	100	100	100	100	100	92.26	100	100	100	98.85	100	100	100	97.48	100	99.14	100	98.64	100	100	98.95	100	100	100	95.68	95.51	92.47	95.76
Phvul.001G060700	Chr01:7159185-7167599	G19833 v2.1		100	95.4	96.53	99.69	99.58	100	99.1	100	94.47	90.07	99.9	99.98	96.54	99.69	98.91	99.98	99.98	99.95	99.98	99.99	99.56	99.98	100	90.86	100	100	100	98.63	100	99.88	100	98.13	100	99.7	100	93.43	99.22	99.64	99.79	100	99.96	100	98.67	99.89	96.83	99.26
Phvul.001G060750	Chr01:7169227-7172217	G19833 v2.1		100	99.93	96.89	100	99.73	100	100	100	92.95	91.64	99.77	100	100	100	96.32	100	100	100	100	100	97.56	100	100	93.28	100	100	100	99.5	100	100	100	98.93	100	99.47	100	99.57	100	99.77	99.8	100	99.77	100	86.59	84.99	87.19	87.83
Phvul.001G060800	Chr01:7182689-7189331	G19833 v2.1		100	98.78	94.29	99.52	99.82	100	98.15	99.85	95.83	89.82	99.83	98.99	98.8	99.98	99.13	100	100	100	99.5	99.86	91.59	98.63	99.98	82.52	100	100	100	98.39	100	100	100	98.12	99.91	99.98	99.35	91.37	99.44	98.27	99.41	99.26	97.26	99.92	78.02	77.42	74.71	78.67
Phvul.001G060900	Chr01:7207299-7224064	G19833 v2.1		99.83	95.34	88.33	97.35	97.05	100	98.53	97.59	89.71	76.71	99.46	98.39	94.37	99.17	92.07	98.77	98.53	99.74	98.43	99.92	97.01	98.77	100	83.41	97.49	98.44	99.52	96.86	99.76	99.45	99.05	96.08	99.97	98.74	97.76	90.22	97.97	98.51	93.4	99.96	95.77	99.92	97.27	96.59	95.98	96.08
Phvul.001G061000	Chr01:7238881-7242710	G19833 v2.1		100	99.97	95.35	100	99.63	100	98.96	99.97	96.45	92.48	99.97	99.97	98.93	100	99.48	99.97	99.97	100	100	100	99.43	100	100	75.51	100	99.97	100	98.04	99.97	100	99.97	100	100	99.9	99.97	95.9	99.97	99.56	99.01	100	99.97	100	91.04	94.54	92.53	95.07
Phvul.001G061100	Chr01:7253018-7257817	G19833 v2.1		99.13	96.77	93.88	100	97.33	100	99.81	98	95.38	89.79	99.58	100	99.85	100	96.98	100	100	99.75	99.96	100	99.65	99.73	100	96.77	100	100	100	98.33	99.73	100	100	98.98	100	97.46	100	90.98	99.06	100	99.88	100	99.71	100	87.29	84.79	78.38	84.44
Phvul.001G061200	Chr01:7264063-7272807	G19833 v2.1		99.65	95.43	95.89	99.83	99.73	100	99.57	99.68	91.74	74.31	99.18	99.41	96.46	99.27	98.17	100	99.97	100	99.97	100	98.25	100	100	87.41	100	100	100	94.67	99.37	100	100	96.67	100	97.45	99.95	95.49	99.52	100	99.55	100	99.65	100	99.42	99.69	99.41	99.47
Phvul.001G061300	Chr01:7288775-7298382	G19833 v2.1		99.49	96.32	93.69	100	99.47	100	99.73	99.84	95.56	91.08	100	100	97.54	100	98.18	100	100	100	100	100	99.01	100	100	90.93	100	100	100	97.28	100	100	100	96.47	100	98.67	100	93.65	100	100	99.2	100	100	99.96	100	100	99.95	100
Phvul.001G061400	Chr01:7309573-7314370	G19833 v2.1		100	97.75	99.69	100	98.62	100	99.5	99.21	98.62	89.33	99.9	99.92	98.56	100	96.83	100	100	100	100	100	98.85	100	100	88.41	100	100	100	99.67	100	100	100	96.89	100	100	100	98.04	100	100	100	100	100	99.46	100	100	100	100
Phvul.001G061500	Chr01:7317474-7323787	G19833 v2.1		100	99.54	98.23	99.56	99.87	100	99.56	99.38	93.6	74.01	98.75	100	99.07	99.7	94.43	100	100	100	100	100	99.89	100	100	80.36	100	100	100	97.93	100	100	100	99	100	99.97	100	97.72	100	100	98.84	100	99.97	100	100	100	98.51	100
Phvul.001G061600	Chr01:7334552-7339608	G19833 v2.1		99.23	98.68	97.43	100	98.68	100	97.13	99.88	98.52	91.64	100	99.96	99.74	99.09	100	100	100	100	99.96	100	99.25	100	100	93.73	100	100	100	97.67	100	99.96	100	96.9	100	99.7	100	97.73	99.66	99.96	98.28	100	100	99.84	100	99.94	99.82	100
Phvul.001G061700	Chr01:7352969-7354254	G19833 v2.1		100	98.83	96.11	100	99.84	100	100	99.92	96.11	79.55	100	98.76	98.44	98.99	97.28	96.03	100	100	99.84	99.92	96.42	100	100	94.17	100	100	100	92.77	100	100	100	98.6	100	98.83	100	85.07	100	98.91	100	100	99.92	100	100	99.61	95.02	100
Phvul.001G061900	Chr01:7381228-7383613	G19833 v2.1		100	92.79	97.74	100	100	99.96	99.96	100	98.16	96.65	100	100	93.67	100	98.41	100	99.33	100	100	100	96.56	100	100	88.56	100	100	100	96.4	100	100	100	100	100	98.99	100	97.86	100	100	99.33	100	100	100	99.96	99.96	99.92	99.96
Phvul.001G062000	Chr01:7395287-7412135	G19833 v2.1		99.99	98.47	94.66	99.74	99.41	100	98.79	99.99	92.86	77.43	99.4	99.61	97.54	99.58	99.13	99.99	99.99	99.83	99.48	100	97.15	99.86	100	89.7	100	99.85	100	98.21	99.9	100	99.8	98.46	100	98.73	99.99	95.43	99.89	99.8	98.74	99.99	98.87	99	99.91	99.96	99.69	99.98
Phvul.001G062100	Chr01:7430956-7432438	G19833 v2.1		100	100	99.19	100	100	100	100	100	97.64	96.09	100	100	100	100	93.66	100	100	100	100	100	100	100	100	77.82	100	100	100	100	100	100	100	100	100	100	100	87.12	100	100	100	100	100	100	100	100	96.16	100
Phvul.001G062200	Chr01:7446247-7446788	G19833 v2.1		100	100	96.13	100	94.83	100	100	100	85.79	74.91	100	100	94.65	99.63	100	99.63	100	98.52	100	100	92.44	96.86	100	38.75	100	100	100	70.85	100	100	100	89.67	100	95.02	100	96.68	100	100	100	100	100	92.44	86.9	100	100	89.48
Phvul.001G062300	Chr01:7454215-7454792	G19833 v2.1		100	100	99.65	100	100	100	100	98.27	100	100	100	100	100	100	100	100	100	100	100	100	100	100	100	96.19	100	100	100	100	100	100	100	100	100	99.65	100	100	100	100	100	100	100	100	83.22	100	77.85	66.09
Phvul.001G062350	Chr01:7462195-7462665	G19833 v2.1		100	100	100	100	100	100	100	100	38.64	74.1	100	100	100	100	100	100	100	100	100	100	100	100	100	100	100	100	100	100	100	100	100	100	100	100	100	96.82	100	100	100	100	100	100	100	100	100	100
Phvul.001G062400	Chr01:7469181-7469533	G19833 v2.1		100	64.87	78.19	100	100	100	100	80.45	54.39	65.44	100	100	100	100	100	100	100	100	100	100	86.4	100	100	84.7	100	100	100	100	100	100	100	100	100	100	100	81.59	100	96.88	100	100	100	100	36.83	87.54	78.75	80.17
Phvul.001G062500	Chr01:7497470-7497805	G19833 v2.1		100	100	79.46	100	100	100	100	100	94.35	100	93.15	100	100	100	100	100	100	100	100	100	100	100	100	61.31	100	100	100	100	100	100	100	97.02	100	100	100	100	100	100	100	100	100	100	100	100	88.1	100
Phvul.001G062600	Chr01:7506465-7510678	G19833 v2.1		99.91	98.46	90.84	99.57	100	100	100	99.83	95.89	74.47	99.72	100	94.8	99.29	97.82	100	100	100	100	100	99.53	99.91	100	85.5	100	100	100	99.1	100	100	100	92.9	100	100	100	94.09	100	100	100	100	100	99.67	78.76	81.16	76.79	80.59
Phvul.001G062700	Chr01:7524302-7528559	G19833 v2.1		99.67	96.08	97.56	100	99.04	99.95	100	99.88	96.69	84.64	100	100	97.37	100	99.69	100	100	100	100	100	98.76	99.91	100	92.74	100	100	100	98.71	100	99.27	100	94.5	100	95.98	100	94.88	100	99.77	98.47	100	100	100	99.98	99.95	97.46	99.84
Phvul.001G062800	Chr01:7547518-7550286	G19833 v2.1		99.68	92.89	89.6	99.57	100	100	100	99.64	99.21	92.81	100	100	100	100	99.42	100	100	100	100	100	97.26	100	100	91.55	100	100	100	96.93	100	100	100	100	100	100	100	96.21	100	100	100	100	100	98.81	100	99.78	99.13	100
Phvul.001G062900	Chr01:7585269-7594227	G19833 v2.1		100	96.48	95.21	99.37	99.03	100	99.87	99.91	92.5	79.48	100	100	93.63	100	98.27	99.98	100	100	100	99.98	99.51	100	100	93.16	100	99.98	100	97.48	100	100	99.88	96.6	100	98.69	99.99	96.29	99.97	98.86	96.35	99.98	99.9	100	99.9	99.48	98.01	99.87
Phvul.001G063050	Chr01:7600802-7629446	G19833 v2.1		99.99	96.98	94.1	99.89	99.53	100	98.05	99.19	90.96	78.5	99.96	98.96	95.71	99.57	98.37	100	100	99.97	99.5	99.99	96.64	99.9	100	86.15	99.92	99.82	99.91	96.41	100	99.86	99.6	98.37	100	98.48	100	93.49	99.65	99.47	99.3	99.95	98.51	99.82	94.09	94.7	92.35	94.34
Phvul.001G063200	Chr01:7633769-7634689	G19833 v2.1		100	92.73	90.12	100	100	100	100	100	97.94	51.14	96.85	100	88.82	100	85.45	100	100	100	100	100	96.63	100	100	94.46	100	100	100	100	100	100	97.07	100	100	99.89	100	72.96	88.6	99.02	92.83	100	84.15	99.46	64.06	39.31	31.27	49.62
Phvul.001G063300	Chr01:7645580-7651963	G19833 v2.1		100	97.45	87.09	99.22	100	99.98	99	99.28	96.38	87.59	99.72	99.03	97.73	100	97.67	100	100	100	99.37	100	99.14	100	100	87.56	99.98	99.98	100	99.87	100	100	99.87	99.86	100	97.65	100	97.89	99.87	99.37	100	100	99.61	99.92	95.88	92.54	90.57	91.9
Phvul.001G063400	Chr01:7654395-7667824	G19833 v2.1		99.99	97.08	93.43	99.71	99.62	99.99	99.58	98.96	91.09	82.05	99.81	99.46	96.23	100	97.64	99.99	99.99	99.64	99.98	100	98.79	99.99	100	86.88	100	100	99.89	97.74	99.71	100	100	98.54	100	99.88	99.99	93.71	99.7	99.52	99.66	100	99.32	99.74	99.96	99.86	99.55	99.63
Phvul.001G063500	Chr01:7691796-7694352	G19833 v2.1		97.38	97.65	94.88	99.49	97.93	100	99.49	98.98	91.28	67.38	98.79	99.45	96.28	99.22	92.37	98.04	98.98	98.04	100	100	89.99	98.91	100	66.13	98.2	98.67	100	97.85	98.01	100	100	99.77	99.88	99.37	99.73	99.73	100	99.61	96.25	100	100	93.63	95.54	95.89	94.52	97.69
Phvul.001G063600	Chr01:7713830-7717641	G19833 v2.1		100	92.44	99.63	100	100	100	99.24	100	98.27	85.31	100	100	97.11	99.53	98.37	100	100	100	99.71	100	100	100	100	77.52	100	100	100	98.45	100	100	100	95.28	100	98.53	100	98.29	99.55	100	100	100	98.27	99.63	100	99.97	99.79	100
Phvul.001G063700	Chr01:7724636-7732040	G19833 v2.1		99.84	97.39	95.68	99.7	97.77	99.76	95.84	98.23	91.92	84.08	98.18	99.77	98.24	99.22	98.15	99.95	99.99	99	99.65	99.95	98.88	99.77	100	86.37	99.96	99.38	99.84	98.34	99.7	99.78	99.92	98.6	100	99.27	99.85	96.76	99.23	99.03	99.2	99.82	100	100	99.62	99.51	99	100
Phvul.001G063800	Chr01:7741113-7750090	G19833 v2.1		99.99	98.17	91.67	99	99.91	100	98.9	99.74	92.35	77.37	99.71	99.62	95.99	100	97.26	99.98	99.6	99.87	99.89	99.96	94.9	99.57	99.99	86.81	99.76	99.7	99.99	98.51	99.96	99.63	99.63	98.04	100	98.32	99.69	93.51	99.76	99.55	98.81	99.96	99.4	99.98	99.67	99.78	99.71	99.87
Phvul.001G063900	Chr01:7760534-7768103	G19833 v2.1		99.95	96.12	94.36	99.87	99.93	100	98.77	99.91	95.07	87.44	99.87	100	98.1	100	96.57	100	100	99.48	100	100	99.08	99.96	100	89.99	100	100	100	98.98	100	100	99.92	97.81	100	99.33	100	94.73	99.97	99.99	99.72	100	100	100	86.17	90.49	91.7	89.66
Phvul.001G064000	Chr01:7777595-7780580	G19833 v2.1		99.93	98.29	95.51	98.16	99.87	99.53	100	100	87.84	81.95	99.9	100	97.12	100	100	99.87	100	100	100	100	97.66	100	100	79.3	100	100	100	94.57	100	100	99.7	97.05	100	100	100	98.26	100	100	99.53	100	100	100	97.92	97.09	96.28	98.63
Phvul.001G064100	Chr01:7787719-7789469	G19833 v2.1		99.03	97.66	98.23	97.43	94.97	100	96.74	98.63	89.89	68.08	99.6	100	96.23	100	90.29	99.14	97.09	100	97.54	100	96.97	100	100	83.72	100	100	100	80.64	100	100	97.77	98.4	100	97.77	94.92	99.26	100	100	98.4	100	94.57	98.74	75.67	50.26	45.75	75.79
Phvul.001G064200	Chr01:7797855-7809456	G19833 v2.1		99.73	95.29	95.03	99.95	98.97	100	99.21	99.48	94.49	79.9	98.37	99.15	96.15	99.91	99.29	100	100	99.98	99.99	100	97.71	99.72	100	92.35	100	100	100	99.02	100	100	99.95	98.39	100	98.68	100	91.42	100	99.59	98.6	100	99.43	99.93	99.91	99.92	99.38	99.9
Phvul.001G064300	Chr01:7827856-7831134	G19833 v2.1		100	91.67	94.85	100	100	100	99.45	100	100	92.25	100	100	98.14	100	96.31	100	100	100	100	100	98.26	100	100	94.18	100	100	100	98.84	100	100	100	100	100	100	100	100	100	100	97.99	100	100	100	100	99.91	100	100
Phvul.001G064400	Chr01:7854333-7864584	G19833 v2.1		99.75	95.24	92.98	99.41	99.81	99.99	98.85	98.77	92.77	85.75	99.82	99.05	99.11	99.39	99.26	100	100	100	99.99	100	97.12	100	100	83.49	99.99	99.99	100	99.05	100	99.98	99.99	98.15	100	98.47	99.99	93.85	99.98	99.3	98.56	100	99.86	100	72.25	73.22	90.51	92.47
Phvul.001G064500	Chr01:7870304-7874365	G19833 v2.1		99.9	100	94.53	99.16	100	100	99.66	98.3	97.34	77.13	99.93	99.26	100	100	97.46	100	100	100	100	100	99.68	100	100	83.28	100	100	100	97.07	100	100	100	99.48	100	97.54	100	99.68	99.19	99.43	99.34	100	99.19	100	98.55	99.83	98.45	100
Phvul.001G064600	Chr01:7904199-7906045	G19833 v2.1		100	95.99	98.59	99.95	100	100	99.03	99.78	98.97	83.76	100	100	99.73	100	99.51	100	100	100	98.81	100	91.34	100	100	81.16	100	100	100	98.16	100	100	100	100	100	100	100	96.53	100	99.3	100	100	98.7	100	99.57	99.57	99.46	99.73
Phvul.001G064700	Chr01:7936714-7938129	G19833 v2.1		100	100	97.81	98.52	100	100	100	100	80.08	98.73	100	100	100	100	100	100	100	100	100	100	100	100	100	76.06	100	100	100	92.09	100	100	97.46	100	100	100	100	100	100	100	100	100	99.15	100	100	100	99.22	100
Phvul.001G064800	Chr01:7950093-7954717	G19833 v2.1		100	98.23	99.39	98.96	99.83	100	98.23	100	96.19	80.13	100	99.96	100	100	97.17	100	100	100	100	100	99.94	100	100	89.69	100	100	100	98.53	100	100	100	98.03	100	96.39	100	97.43	99.91	100	99.59	99.26	99.98	100	100	100	100	100
Phvul.001G064900	Chr01:7955982-7961265	G19833 v2.1		100	94.78	91.52	99.55	100	100	98.71	99.94	91.98	90.84	100	99.98	99.22	100	99.43	100	99.72	100	100	100	99.13	100	100	87.13	100	100	100	99.62	100	100	100	99.87	100	99.02	100	92.98	100	100	100	100	100	100	99.92	100	99.94	99.96
Phvul.001G065000	Chr01:7984623-7985127	G19833 v2.1		100	91.88	100	100	91.88	100	100	100	99.41	100	100	100	100	100	100	100	100	100	100	100	83.96	100	100	60.79	100	100	100	95.25	100	100	100	100	100	92.67	100	100	100	100	100	100	100	100	100	100	100	100
Phvul.001G065100	Chr01:7985945-7988454	G19833 v2.1		99.68	95.86	98.13	99.68	99.52	100	97.97	100	95.02	82.07	100	98.41	99.6	100	98.8	100	100	100	100	100	98.88	100	100	70.24	100	100	100	99.24	100	100	100	96.53	100	97.45	100	96.61	99.4	100	98.17	100	100	100	99.8	98.65	99.52	100
Phvul.001G065300	Chr01:8022734-8024181	G19833 v2.1		100	100	97.38	99.45	100	100	94.06	100	96.75	77.42	100	89.43	98.34	100	100	100	100	100	100	100	97.31	100	100	97.65	100	100	100	97.38	100	100	100	97.24	100	100	99.52	94.68	100	100	100	100	100	97.58	100	100	100	100
Phvul.001G065400	Chr01:8048599-8052449	G19833 v2.1		99.71	96.57	86.06	100	100	100	98.16	100	81.36	83.59	100	100	96.86	99.84	96.62	100	100	100	100	100	99.79	100	100	87.64	99.82	100	100	95.01	99.25	100	100	98.36	100	98.16	100	94.88	99.64	100	100	100	99.74	100	100	100	99.79	100
Phvul.001G065550	Chr01:8082093-8098754	G19833 v2.1		99.99	96	91.75	99.61	99.43	99.99	99.7	99.27	93.94	82.13	99.49	99.66	98.03	99.35	97.1	99.85	99.42	99.93	99.99	99.98	98.1	99.8	99.99	83.17	99.84	99.99	100	97.81	99.97	99.95	99.99	97.1	100	98.29	99.77	92.62	99.2	98.88	97.81	99.98	99.97	98.79	99.75	99.98	98.75	99.84
Phvul.001G065700	Chr01:8110438-8123542	G19833 v2.1		100	98.34	94.7	99.89	99.43	100	99.55	98.94	95.22	86.78	97.67	99.53	98.47	99.9	97.6	100	100	100	99.88	98.37	98.68	98.08	100	88.1	100	100	100	97.69	100	99.95	99.9	97.82	100	98.99	100	93.19	99.93	98.69	99.73	100	99.68	99.86	100	100	98.68	99.99
Phvul.001G065800	Chr01:8126487-8128043	G19833 v2.1		100	98.52	78.1	100	97.24	100	99.23	99.81	90.24	82.53	99.17	100	98.97	100	98.65	100	100	99.36	100	100	94.22	100	100	73.35	100	100	100	90.24	100	100	100	100	100	97.3	100	96.08	100	100	98.97	100	94.73	100	100	100	95.38	97.75
Phvul.001G065900	Chr01:8165086-8165466	G19833 v2.1		100	100	100	100	96.06	100	100	100	100	98.95	100	100	100	100	99.48	100	100	100	100	100	93.7	100	100	98.95	100	100	100	81.1	100	100	100	100	100	100	100	78.74	100	100	100	100	100	100	100	100	100	99.74
Phvul.001G066000	Chr01:8171435-8175619	G19833 v2.1		99.47	98.09	95.13	100	100	100	98.54	98.04	96.75	92.54	100	99.07	97.16	99.69	98.64	100	100	100	100	100	99.52	100	100	75.39	100	100	100	91.92	100	100	99.83	97.78	100	98.78	100	91.97	100	100	98.54	100	99.52	99.47	99.9	99.9	98.18	99.98
Phvul.001G066100	Chr01:8184248-8184654	G19833 v2.1		100	100	100	100	100	100	100	100	100	100	100	100	100	100	100	100	100	100	100	100	100	100	100	89.19	100	100	100	100	100	100	100	100	100	100	100	100	100	100	100	100	100	100	90.91	97.3	83.05	97.79
Phvul.001G066200	Chr01:8289634-8293679	G19833 v2.1		99.95	96.64	83.14	99.98	100	98.1	85.91	94.17	50.62	76.12	93.48	95.9	97.38	96.29	97.18	100	96.47	90.78	99.13	99.63	93.25	91.97	99.88	57.51	100	99.53	100	88.9	100	100	98.86	95.95	100	98.37	100	79.73	100	100	99.6	100	91.05	97.6	99.43	100	99.48	99.18
Phvul.001G066300	Chr01:8300285-8303898	G19833 v2.1		100	100	100	99.89	100	100	93.83	98.48	36.55	97.29	100	100	100	100	100	100	100	99.11	98.81	100	40.54	100	100	99.42	100	98.98	100	98.28	100	100	100	100	100	100	98.81	96.24	100	99.94	100	100	27.86	100	99.09	100	98.4	96.29
Phvul.001G066400	Chr01:8316036-8319149	G19833 v2.1		100	100	98.62	100	100	100	99.94	99.94	29.74	96.72	100	100	100	100	99.61	100	100	48.75	100	100	50	100	100	98.59	100	98.81	100	99.07	100	100	100	100	100	100	100	92.26	98.46	98.17	100	100	58.35	99.81	100	99.42	96.18	100
Phvul.001G066500	Chr01:8366025-8367542	G19833 v2.1		100	84.65	25.36	100	99.21	100	100	100	89.26	64.69	100	79.12	76.55	100	99.74	49.54	39.72	97.56	100	100	100	100	98.95	89.46	76.55	87.22	84.52	92.29	78.46	80.7	88.93	92.29	100	97.43	100	82.74	100	100	78.26	78.72	100	100	100	100	100	99.41
Phvul.001G066550	Chr01:8368919-8370101	G19833 v2.1		100	99.41	4.99	100	98.73	100	100	100	90.96	53.17	97.55	100	100	100	89.69	30.26	15.81	100	100	100	100	100	100	80.05	100	100	100	97.8	100	100	100	99.07	100	100	100	94.42	100	100	88.67	100	100	100	99.58	100	100	100
Phvul.001G066600	Chr01:8371145-8376093	G19833 v2.1		99.6	98.59	86.83	100	100	100	99.76	99.19	94.3	87.86	100	99.37	99.66	100	99.62	100	100	100	99.68	100	98.77	100	100	84.26	100	100	100	98.69	100	100	100	98.65	100	99.25	100	93.98	99.74	100	100	100	99.86	100	97.9	96.52	97.33	99.96
Phvul.001G066700	Chr01:8380749-8381686	G19833 v2.1		100	100	100	99.79	100	100	99.79	99.79	100	82.41	100	99.68	100	100	100	100	100	100	100	100	100	100	100	100	100	100	100	100	100	100	100	100	100	100	100	100	100	100	100	100	87.42	100	77.19	70.26	57.14	94.99
Phvul.001G066800	Chr01:8397275-8398516	G19833 v2.1		100	93.48	87.36	100	100	99.92	96.05	98.23	90.1	58.29	100	97.91	96.38	97.67	99.11	100	100	98.15	100	100	98.23	100	100	98.07	100	100	100	88.08	98.15	100	99.36	94.69	100	100	100	96.94	100	100	98.63	98.63	100	100	92.03	79.71	73.67	99.92
Phvul.001G066900	Chr01:8397441-8397554	G19833 v2.1		100	100	100	100	100	100	100	100	80.7	100	100	100	100	100	100	100	100	79.82	100	100	100	100	100	100	100	100	100	100	100	100	100	67.54	100	100	100	100	100	100	100	100	100	100	100	100	100	100
Phvul.001G067001	Chr01:8413910-8429280	G19833 v2.1		100	96.99	92.02	99.57	99.32	99.99	99.47	99.95	92.93	81.71	99.9	99.83	97.33	100	98.17	99.9	99.69	100	99.91	100	98.86	100	100	85.91	100	99.99	100	96.25	99.99	100	99.8	96.19	100	99.58	99.98	95.49	99.9	99.15	99.64	100	99.25	99.74	96.93	96.9	92.54	99.99
Phvul.001G067200	Chr01:8435880-8441691	G19833 v2.1		100	99.29	96.25	100	100	100	99.95	100	94.2	85.72	100	100	99.98	100	99.21	100	99.95	100	100	100	99.67	100	100	84.48	100	100	100	98.88	99.57	100	100	99.35	100	97.47	100	91.69	100	98.92	99.52	100	100	100	99.98	99.98	99.16	100
Phvul.001G067300	Chr01:8461119-8465727	G19833 v2.1		99.67	93.77	92.02	100	100	100	99.18	100	95.42	89.72	100	100	100	99.93	96.31	100	98.83	100	100	100	93.82	100	100	93.27	100	99.72	100	98.09	100	99.76	100	95.9	100	98.85	99.91	98.11	99.22	99.98	99	100	99.96	100	99.83	99.91	98.26	100
Phvul.001G067400	Chr01:8479702-8480477	G19833 v2.1		100	100	87.11	100	100	100	100	100	94.07	69.07	100	100	100	100	97.29	100	100	100	100	99.1	92.4	100	100	93.17	100	100	100	100	100	100	100	100	100	95.1	97.29	95.75	100	100	91.88	100	100	100	100	100	100	100
Phvul.001G067500	Chr01:8535452-8540987	G19833 v2.1		100	97.33	94.04	100	99.57	100	99.21	98.65	95.14	84.56	100	100	96.59	100	97.36	100	100	99.51	97.54	100	98.74	100	100	80.67	100	100	100	99.1	100	100	99.51	99.04	100	98.28	97.71	86.49	100	100	100	100	99.51	100	99.96	99.58	98.34	98.28
Phvul.001G067600	Chr01:8547471-8557028	G19833 v2.1		100	93.91	89.79	100	97.76	100	98.25	99.23	93.2	84.03	99.54	99	98.22	99.88	92.26	100	99.94	100	100	100	97.1	99.69	100	72.46	100	100	100	98.85	99.97	99.87	99.64	96.29	100	96.43	99.7	89.64	99.65	98.94	98.01	99.84	99.33	100	98.71	99.3	97.71	99.62
Phvul.001G067700	Chr01:8564738-8569283	G19833 v2.1		100	97.18	92.5	99.19	99.85	99.98	99.98	98.09	97.54	89.4	99.25	99.47	97.56	99.89	98.94	100	100	100	99.98	100	99.98	99.85	99.98	95.78	100	100	100	99.12	100	100	98.66	99.6	100	99.08	99.98	96.22	99.49	99.1	100	100	99.98	100	100	100	99.8	98.57
Phvul.001G067800	Chr01:8612565-8613862	G19833 v2.1		100	88.14	59.55	100	100	100	99.77	100	88.37	81.59	100	94.99	100	99.15	99.08	100	96.15	100	100	100	98.15	100	100	73.5	100	100	100	94.3	100	100	100	99.31	100	99.69	100	95.15	100	100	100	100	100	82.36	100	100	99.92	100
Phvul.001G067950	Chr01:8657704-8659078	G19833 v2.1		100	98.47	97.45	100	100	99.85	99.42	100	95.13	86.84	100	100	97.38	100	100	100	100	100	100	100	99.49	100	100	77.75	100	100	100	94.11	100	100	100	99.93	100	100	100	99.64	99.71	97.38	99.42	100	100	95.49	94.98	100	99.85	100
Phvul.001G068100	Chr01:8703326-8705987	G19833 v2.1		100	97.03	99.1	98.27	100	100	98.87	99.32	97.9	70.92	96.96	98.84	97.33	100	95.72	100	100	100	99.32	99.14	100	100	100	90.87	100	100	100	96.06	100	100	100	98.01	100	97.03	100	97.56	100	100	100	100	95.98	100	99.92	99.92	99.92	99.96
Phvul.001G068200	Chr01:8719037-8721492	G19833 v2.1		100	90.15	99.1	100	100	99.96	100	100	96.7	90.23	99.72	100	100	100	99.55	100	100	100	100	100	93.97	100	100	83.14	100	100	100	99.96	100	100	100	100	100	99.06	100	98.25	100	100	100	100	100	100	96.86	100	95.72	96.74
Phvul.001G068300	Chr01:8735028-8739482	G19833 v2.1		97.62	96.81	94.55	96.34	99.24	100	100	97.37	93.11	83.41	99.24	98.7	98.29	96.03	96.25	96.09	99.44	98.63	99.12	100	95.06	98.83	99.62	75.24	100	98.09	100	97.31	99.64	100	96.77	97.49	98.41	97.49	97.91	92.44	98	99.82	97.69	97.44	99.98	97.64	84.62	87.03	95.94	87.59
Phvul.001G068400	Chr01:8740253-8742103	G19833 v2.1		100	94.98	91.57	100	100	100	99.35	99.24	96.92	87.79	100	99.46	100	100	92.81	100	100	100	100	100	98.76	100	100	94.81	100	100	100	98.22	100	100	93.14	98.49	100	99.35	100	97.14	98.65	100	90.38	100	99.89	100	100	99.03	100	100
Phvul.001G068500	Chr01:8769453-8771679	G19833 v2.1		100	95.02	82.44	100	98.29	79.25	66.05	100	96.9	86.89	99.73	99.64	100	97.58	97.98	100	100	98.74	100	100	99.73	100	100	93.26	100	100	100	66.55	99.06	98.11	98.83	97.44	100	99.15	100	94.16	100	100	93.35	100	100	99.91	99.42	93.49	32.87	51.41
Phvul.001G068600	Chr01:8775180-8799804	G19833 v2.1		99.93	98.56	94.08	99.67	99.63	99.99	99.4	98.83	98.31	77.3	98.78	99.92	96.9	99.89	96.79	100	99.98	99.94	99.72	100	97.74	100	99.98	96.02	99.85	100	100	99.72	99.98	99.94	99.82	99.96	99.99	99.7	99.79	99.68	99.99	99.96	98.96	99.98	99.82	99.7	58.94	61.35	9.26	17.61
Phvul.001G068700	Chr01:8779120-8779821	G19833 v2.1		100	100	96.58	100	100	100	100	100	100	72.79	100	100	96.44	100	100	100	100	100	100	100	99.43	100	100	97.44	100	100	100	100	100	100	100	100	100	100	100	100	100	100	87.75	100	100	100	0	0	0	0
Phvul.001G068800	Chr01:8797991-8799226	G19833 v2.1		100	100	90.94	95.63	100	100	100	100	100	88.35	98.62	100	100	100	100	100	100	100	98.79	100	99.51	100	100	100	100	100	100	100	100	100	98.46	100	100	100	100	100	100	100	100	100	100	100	68.45	79.69	31.31	57.28
Phvul.001G068900	Chr01:8808967-8809791	G19833 v2.1		100	100	100	100	100	100	99.76	99.88	99.88	95.27	100	96.24	99.15	100	100	100	100	100	100	100	99.88	100	100	98.06	100	100	100	100	100	100	100	100	100	100	99.88	99.88	99.88	100	100	100	100	100	15.27	33.82	30.55	54.79
Phvul.001G069001	Chr01:8828185-8829009	G19833 v2.1		100	97.94	99.64	100	100	100	100	100	97.94	88.12	100	100	87.52	100	100	100	100	100	100	100	100	100	100	91.52	96.48	100	100	100	100	100	100	89.45	100	100	100	95.03	94.3	100	100	100	100	100	99.88	99.76	15.27	22.18
Phvul.001G069100	Chr01:8871359-8871697	G19833 v2.1		100	99.41	100	100	100	100	100	100	88.5	45.43	100	100	69.91	100	100	100	100	100	100	100	100	100	100	77.88	100	100	100	100	100	100	100	100	100	100	100	100	100	100	100	100	100	100	100	100	0	0
Phvul.001G069200	Chr01:8874989-8876454	G19833 v2.1		100	97.61	83.29	100	99.45	99.93	99.93	99.86	97	94.13	100	100	98.29	100	99.86	100	100	100	100	100	99.66	100	100	87.38	100	100	100	92.63	100	100	100	100	100	100	100	97.41	100	98.5	100	100	95.57	100	100	100	13.78	8.59
Phvul.001G069216	Chr01:8923169-8924402	G19833 v2.1		100	100	96.52	100	100	100	100	100	98.14	82.09	100	100	90.92	99.76	98.62	100	100	100	100	100	100	100	100	95.14	100	100	100	100	100	100	96.92	95.14	100	100	100	96.76	100	100	100	100	100	100	100	96.84	0	96.52
Phvul.001G069232	Chr01:8935896-8940385	G19833 v2.1		100	97.91	97.39	100	99.93	100	100	99.22	82.23	81.69	99.58	95.75	93.83	100	92.09	100	99.67	99.6	100	100	98.71	99.73	100	72.25	99.04	99.4	100	100	100	99.91	100	98.71	100	97.75	99.04	96.86	98.75	98.53	98.75	100	98.46	100	58.73	38.22	25.5	100
Phvul.001G069248	Chr01:8944953-8946152	G19833 v2.1		91.08	92.42	94.33	89.67	94.17	100	100	85.75	74.25	65.17	100	63.92	67	97.5	87.83	100	99.58	93.33	93.33	97.25	81.67	89.08	100	76.92	97.5	84.08	99.92	100	94.5	100	77.83	94.33	100	94.5	92.42	77	100	78.67	93.75	100	95.83	99.42	100	100	91.75	100
Phvul.001G069264	Chr01:8969224-8971213	G19833 v2.1		100	91.26	92.41	100	100	100	100	99.1	97.09	95.78	100	97.24	91.71	98.04	99.85	100	100	100	97.39	100	98.64	100	100	92.56	100	100	100	99.95	100	100	99.2	99.9	99.85	99.05	99.55	93.57	100	99.9	98.79	100	99.65	100	90.05	61.41	99.95	99.9
Phvul.001G069280	Chr01:8976542-8983916	G19833 v2.1		100	95.77	95.95	99.97	97.42	100	100	99.54	88.08	78.12	99.34	99.04	93.25	99.36	97.08	100	99.92	98.85	95.97	100	94.93	99.63	100	83.2	99.78	99.93	100	99.99	99.91	100	99.44	99.32	99.92	99.19	99.73	92.88	96.33	99.8	98.86	100	92.71	99.95	95.21	95.32	65.86	99.92
Phvul.001G069300	Chr01:9010515-9011606	G19833 v2.1		100	98.9	91.48	100	95.97	99.91	99.91	97.34	88.74	40.11	100	100	95.7	99.45	99.45	100	100	100	100	100	81.04	100	100	87.36	100	100	100	99.91	100	100	100	100	100	100	95.24	98.44	100	98.63	100	100	91.39	100	100	100	40.02	92.31
Phvul.001G069400	Chr01:9020035-9022484	G19833 v2.1		100	99.59	79.55	100	97.8	100	100	100	81.31	84.12	100	100	94.37	100	95.22	100	100	100	98.94	100	99.96	97.84	99.8	75.18	100	100	100	100	96.24	100	100	98.41	100	97.76	99.96	89.43	97.88	99.35	97.22	100	98.73	100	81.92	84.9	44.57	98.16
Phvul.001G069500	Chr01:9032131-9034661	G19833 v2.1		100	99.72	91.35	100	99.84	98.66	94.19	93.76	92.06	84.04	97.19	99.37	94.63	99.37	98.02	100	100	98.97	100	100	96.56	100	100	74.75	100	99.84	99.96	90.99	100	100	100	100	100	100	100	90.68	100	100	97.67	99.76	100	97.71	4.98	0	45	55.12
Phvul.001G069600	Chr01:9054285-9056275	G19833 v2.1		98.34	96.69	100	100	100	100	100	99.85	99.35	70.57	100	95.83	95.63	99.9	93.97	100	100	100	100	100	99.1	100	100	95.33	100	100	100	100	100	100	99.6	100	100	100	100	100	100	100	99	100	100	100	81.77	91.81	70.12	87.19
Phvul.001G069700	Chr01:9059522-9059902	G19833 v2.1		100	100	100	100	100	100	100	100	100	89.24	100	100	100	100	93.44	100	100	100	100	100	100	100	100	43.04	100	100	100	100	100	100	100	100	100	100	100	96.06	100	100	100	100	100	99.21	36.48	55.38	72.18	45.41
Phvul.001G069800	Chr01:9081172-9082062	G19833 v2.1		99.33	100	99.1	100	100	100	100	100	96.63	95.96	99.1	100	95.29	94.16	92.37	100	100	100	100	100	99.55	100	100	92.7	100	100	100	100	100	100	100	97.76	100	95.4	97.98	84.18	100	100	100	100	92.37	100	61.62	49.38	14.14	39.73
Phvul.001G069900	Chr01:9167775-9168830	G19833 v2.1		100	99.24	86.08	100	100	100	100	100	12.22	89.49	100	100	98.39	27.37	100	100	100	100	100	100	90.91	100	67.42	0	100	100	100	100	100	100	100	11.93	16.29	23.86	24.05	11.93	21.5	40.53	96.88	100	17.05	100	87.22	82.1	21.31	57.95
Phvul.001G070000	Chr01:9183864-9186095	G19833 v2.1		100	93.55	92.07	100	100	100	99.78	100	84.05	82.21	100	100	97.98	92.03	95.25	100	100	100	100	100	100	100	96.95	71.86	100	100	100	99.46	100	100	100	82.66	94.49	92.83	94.8	91.08	94.58	94.76	99.64	100	88.89	100	97.58	95.65	19.13	29.66
Phvul.001G070100	Chr01:9206504-9209292	G19833 v2.1		99.93	97.06	94.98	99.96	93.51	100	99.96	97.2	91.04	95.66	99.78	100	95.84	99.28	97.96	100	100	99.57	100	100	98.67	99.89	99.82	73.79	99.96	99.96	100	97.06	100	99.86	99.61	99.43	100	99.82	100	91.47	99.89	100	97.02	100	96.31	100	93.4	92.76	7.17	34.46
Phvul.001G070200	Chr01:9215448-9219667	G19833 v2.1		100	96.73	95.97	98.72	100	100	99.31	98.86	95.81	69.15	98.53	97.84	98.72	99.76	98.74	100	100	99.81	99.17	100	99.64	98.44	100	82.35	99.91	100	100	95.78	100	100	99.15	98.58	100	96.92	99.5	99.88	99.91	98.58	99.43	99.29	99.81	99.64	98.27	99.93	0	20.55
Phvul.001G070300	Chr01:9229735-9232009	G19833 v2.1		99.47	99.91	83.16	99.21	98.86	100	100	97.58	90.15	70.11	100	99.87	96.13	100	95.96	100	100	100	98.9	100	92.97	100	100	80.79	100	100	99.56	97.67	98.77	100	98.07	100	100	99.91	100	94.2	100	100	100	100	90.68	100	99.38	99.82	0	11.08
Phvul.001G070500	Chr01:9264740-9282062	G19833 v2.1		99.94	96.88	96.51	100	98.98	99.96	99.91	99.22	97.52	86.82	99.38	99.96	99.18	99.82	98.76	100	99.87	100	100	100	98.95	100	99.99	86.67	100	100	100	97.52	100	100	100	98.45	99.99	99.29	100	95.46	99.96	99.96	98.98	100	99.99	99.79	99.97	99.32	98.22	92.47
Phvul.001G070600	Chr01:9291663-9306688	G19833 v2.1		100	98.62	95.45	99.95	99.01	100	100	98.3	95.73	81.35	99.56	100	98.22	99.37	97.85	100	100	99.92	99.93	100	99.25	100	100	84.92	100	100	100	97.46	100	100	99.73	97.63	100	98.98	100	93.74	99.55	99.93	99.46	100	100	100	99.87	99.93	98.23	99.96
Phvul.001G070700	Chr01:9313407-9327707	G19833 v2.1		99.62	97.59	98.24	98.08	99.83	100	99.71	99.55	94.11	90.37	99.55	99.85	98.18	99.88	97.65	100	100	100	100	100	98.21	100	100	88.69	100	100	100	98	99.65	100	100	99.06	100	99.08	100	96.19	99.9	99.61	98.66	100	100	100	99.93	99.97	99.33	99.82
Phvul.001G070900	Chr01:9335490-9345049	G19833 v2.1		100	94.58	96.8	99.03	98.69	100	100	100	97.1	87.66	100	100	97.07	100	98.08	100	100	100	99.96	100	99.31	100	100	85.52	100	100	100	98.3	99.74	100	100	98.46	100	98.25	100	95.84	100	99.93	99.99	100	100	100	99.93	99.97	99.21	99.74
Phvul.001G071000	Chr01:9359437-9361049	G19833 v2.1		100	100	99.81	100	100	100	100	100	96.78	98.08	100	100	100	100	97.64	100	100	100	100	100	100	100	100	90.51	100	98.39	100	93.18	100	100	100	100	100	98.82	100	87.72	100	100	96.34	100	100	100	99.94	100	99.94	99.94
Phvul.001G071100	Chr01:9386033-9387972	G19833 v2.1		100	96.86	84.59	100	100	100	91.86	99.43	100	80.46	99.69	100	100	100	97.27	100	100	100	100	100	97.63	100	100	87.16	100	100	100	94.74	100	100	100	99.18	100	100	100	87.68	100	100	100	100	100	100	100	100	100	100
Phvul.001G071200	Chr01:9411997-9413823	G19833 v2.1		100	100	98.36	98.52	100	100	100	100	90.7	75.64	100	100	93.98	100	100	100	100	99.84	100	100	99.78	100	100	71.54	100	100	100	97.7	100	100	100	97.87	100	96.83	99.95	93.65	99.95	100	99.84	100	100	100	100	100	98.08	100
Phvul.001G071300	Chr01:9428013-9429797	G19833 v2.1		100	92.16	82.41	98.32	100	100	99.94	100	98.66	96.19	100	100	100	100	98.15	100	100	100	100	100	93.22	100	100	92.61	100	100	100	100	100	100	100	99.05	100	98.32	100	90.36	100	100	99.83	100	100	100	100	100	100	100
Phvul.001G071401	Chr01:9438060-9439221	G19833 v2.1		100	100	83.05	100	98.62	100	99.83	99.23	86.66	68.33	100	100	100	100	80.12	100	100	100	100	100	54.13	100	100	96.21	100	100	100	96.3	100	100	100	100	100	100	100	100	94.58	100	100	100	100	100	100	100	100	100
Phvul.001G071500	Chr01:9451273-9460051	G19833 v2.1		98.85	87.21	89.41	98.39	99.54	99.99	98.37	99.07	93.51	82.41	98.05	99.76	98.45	98.59	98.45	100	100	100	99.97	100	96.09	99.7	100	82.32	99.13	97.54	100	94.76	100	99.73	99.7	95.94	99.59	97.82	99.99	88.69	98.82	98.49	95.68	100	99.5	99.34	97.77	98.58	92.54	95.91
Phvul.001G071600	Chr01:9491223-9495214	G19833 v2.1		100	99.3	87.17	99.37	99.95	100	100	99.77	93.31	85	97.95	99.82	98.87	100	98.4	100	100	100	100	100	96.37	100	100	89.8	100	100	100	99.32	100	100	100	99.25	100	97.8	100	94.56	99.2	99.3	100	100	100	100	100	100	99.55	99.47
Phvul.001G071700	Chr01:9506678-9507157	G19833 v2.1		100	98.13	89.58	100	97.92	100	96.25	100	100	82.08	100	100	100	100	85	100	100	92.29	100	100	100	100	100	89.38	100	100	100	80.83	100	100	100	100	100	100	97.5	89.79	100	100	100	100	100	100	100	100	98.96	100
Phvul.001G071800	Chr01:9520334-9520711	G19833 v2.1		100	99.47	94.18	100	100	100	100	100	100	81.75	100	100	85.71	100	88.36	100	100	100	100	100	100	100	100	100	100	100	100	99.74	100	100	100	99.47	100	100	100	100	93.65	100	100	100	100	100	100	100	100	100
Phvul.001G071900	Chr01:9524524-9530384	G19833 v2.1		100	97.73	96.76	100	99.52	100	99.18	99.98	88.12	72.8	99.13	99.57	97.82	99.9	97.41	100	100	100	100	100	99.83	100	100	80.69	100	99.2	100	99.56	99.57	100	99.73	99.98	100	99.13	100	89.8	99.95	99.39	98.07	99.86	99.85	99.97	99.86	100	99.68	100
Phvul.001G072000	Chr01:9542157-9547505	G19833 v2.1		100	100	95.29	100	98.92	100	100	99.79	95.23	86.67	99.83	100	98.99	100	99.63	100	100	100	100	100	99.29	100	100	82.69	100	100	100	99.93	100	100	100	96.69	100	98.84	100	98.77	100	100	100	100	100	100	99.98	100	100	100
Phvul.001G072100	Chr01:9560542-9561312	G19833 v2.1		100	100	100	100	99.09	100	99.87	93.77	100	97.28	100	99.09	96.37	100	100	100	98.44	100	100	100	89.88	100	100	84.82	100	100	100	94.81	100	92.61	100	100	100	97.54	100	95.2	93.51	100	100	100	100	100	99.61	100	100	100
Phvul.001G072200	Chr01:9606545-9608261	G19833 v2.1		100	93.24	83.69	99.36	98.89	100	100	100	92.95	84.33	100	98.72	98.84	100	99.36	100	94.87	100	100	100	98.37	100	100	60.28	100	100	100	94.7	98.49	100	100	98.66	100	100	100	93.88	100	99.94	100	100	100	100	99.94	99.83	99.88	99.94
Phvul.001G072300	Chr01:9629785-9640413	G19833 v2.1		99.42	98.53	88.24	98.58	99.36	99.99	99.21	97.49	91.84	86.62	99.63	99.58	91.32	99.98	98.92	99.99	100	99.99	99.81	99.92	99.22	99.99	100	84.68	99.14	99.99	100	97.34	99.77	99.24	99.53	98.88	100	97.93	99.99	95.35	99.98	99.36	97.45	99.99	99.33	99.89	99.61	100	99.19	98.99
Phvul.001G072400	Chr01:9649485-9669212	G19833 v2.1		100	98.21	94.06	99.9	99.53	100	99.53	99.11	95.15	83.37	99.44	99.32	97.83	100	99.34	99.97	100	99.95	99.82	100	98.77	99.95	100	86.02	99.97	99.98	100	98.31	99.91	99.92	99.87	99.19	99.99	99.69	99.87	96.58	99.91	99.01	98.74	99.99	99.8	99.74	99.56	99.51	97.97	99.73
Phvul.001G072500	Chr01:9669014-9672262	G19833 v2.1		99.94	96.03	90.03	99.2	98.86	100	99.88	100	98.12	93.91	100	98.06	95.51	99.85	97.26	100	99.75	100	99.38	100	98.86	99.88	100	79.53	100	100	100	99.66	100	99.78	99.82	99.88	99.94	99.91	99.54	91.44	99.66	99.17	99.05	100	100	100	100	99.91	99.94	99.94
Phvul.001G072600	Chr01:9698266-9716878	G19833 v2.1		99.82	96.85	94.72	99.31	99.46	99.99	99.75	99.51	96.06	86.87	98.94	99.56	97.97	99.66	96.6	100	100	99.71	99.77	100	97.83	100	99.99	82.62	100	100	100	97.2	99.99	99.95	99.95	97.24	100	98.32	100	93.9	99.99	100	99.18	100	99.24	99.94	97.29	96.21	75.98	80.37
Phvul.001G072800	Chr01:9776478-9778034	G19833 v2.1		100	100	100	100	100	100	99.1	100	100	96.08	94.54	100	100	100	86.38	100	100	100	100	100	99.68	100	100	80.28	100	100	100	100	100	100	100	100	100	100	100	95.31	100	100	100	100	99.49	100	100	100	100	100
Phvul.001G072900	Chr01:9793250-9799521	G19833 v2.1		99.59	95.77	95.41	100	98.2	99.97	100	100	93.16	84.53	99.94	99.94	98.84	98.39	97.74	100	99.98	100	99.9	100	98.04	99.78	100	82.89	100	100	100	99.17	100	100	99.89	98.57	100	99.46	99.86	95.76	100	100	99.86	99.97	100	100	100	100	98.49	100
Phvul.001G073000	Chr01:9823984-9830469	G19833 v2.1		99.8	97.39	95.39	100	100	100	99.49	99.03	89.9	85.46	100	99.83	99.14	100	98.75	100	100	99.91	100	100	97.38	100	100	90.07	100	99.98	100	98.06	100	100	100	98.26	100	99.34	100	97.36	100	100	99.98	100	100	99.97	100	100	99.74	99.97
Phvul.001G073100	Chr01:9848319-9851808	G19833 v2.1		100	97.34	88.34	99.77	98.57	100	100	98.88	92.89	68.42	100	98.42	98.48	100	94.58	100	99.83	100	100	100	98.48	100	100	86.48	98.83	100	100	95.62	100	100	98.74	99.63	100	98.71	98.48	95.7	100	99.54	98.48	100	96.56	100	100	100	97.71	96.53
Phvul.001G073200	Chr01:9871350-9877175	G19833 v2.1		99.9	97.65	93.27	99.09	100	100	99.59	99.57	96.96	86.77	99.38	100	96.64	100	97.96	100	100	100	100	100	99.5	100	100	86.87	100	99.9	100	99.28	99.79	100	99.97	95.86	100	99.06	100	94.66	99.83	100	97.79	100	99.9	100	99.98	99.98	98.99	100
Phvul.001G073300	Chr01:9880651-9881645	G19833 v2.1		100	88.84	94.07	100	100	100	100	97.19	93.47	93.57	100	100	100	100	97.89	100	100	100	100	100	94.47	100	100	49.85	100	100	100	99.4	100	99.2	100	97.49	100	100	100	89.15	100	100	100	100	98.79	99.4	100	100	100	99.8
Phvul.001G073400	Chr01:9896732-9897200	G19833 v2.1		100	100	95.1	100	100	100	100	100	95.1	90.19	100	100	100	100	73.99	100	100	100	100	100	100	100	100	91.04	100	100	100	100	100	100	100	100	100	100	100	92.32	100	100	100	100	94.88	100	100	100	100	100
Phvul.001G073501	Chr01:9909673-9936253	G19833 v2.1		99.73	97.59	95.81	99.78	99.59	99.94	98.81	98.62	92.18	82.83	99.65	99.36	96.38	99.53	97.53	99.94	99.81	99.99	99.4	99.97	97.56	99.93	99.89	82.14	99.83	99.77	100	96.86	99.68	99.97	99.87	97.52	99.98	98.98	99.74	93.55	99.91	99.77	99.39	100	98.97	99.92	99.8	99.78	99.4	99.68
Phvul.001G073600	Chr01:9952601-9954012	G19833 v2.1		100	84.92	86.05	99.93	92.85	100	100	97.73	99.93	39.52	100	100	91.78	97.8	93.34	100	100	100	100	100	93.91	100	100	85.2	100	100	100	99.36	100	100	100	100	100	95.11	100	93.56	100	100	99.36	100	100	100	100	100	99.79	100
Phvul.001G073700	Chr01:9968697-9972551	G19833 v2.1		98.86	96.39	97.64	99.71	100	100	98.55	99.9	93.28	90.61	99.79	98.37	99.84	100	99.43	100	100	100	100	100	98.99	100	100	94.06	100	100	100	100	100	100	100	98.37	100	99.22	100	98.57	100	100	99.64	100	100	100	99.97	99.95	95.85	99.25
Phvul.001G073800	Chr01:10013524-10014819	G19833 v2.1		100	99.46	83.95	96.53	100	100	100	100	97.92	74.92	100	100	100	100	97.15	100	100	100	100	100	96.22	100	100	89.51	100	100	100	100	100	100	100	99.54	100	91.98	100	96.99	100	94.29	95.6	100	100	100	99.85	99.85	99.15	100
Phvul.001G073900	Chr01:10034968-10036436	G19833 v2.1		99.93	99.46	91.22	99.93	99.93	99.93	97.41	100	97.48	87.41	99.93	99.93	99.93	99.93	82.37	100	100	100	100	100	93.6	100	100	90.27	100	100	100	97.96	100	99.93	100	100	100	99.93	100	100	100	100	99.32	100	100	100	100	99.86	100	100
Phvul.001G074000	Chr01:10073892-10096927	G19833 v2.1		99.73	97.06	94.83	99.44	99.97	100	99.52	99.28	97.61	80.93	99.73	99.21	96.79	99.19	97.07	100	99.97	99.99	99.78	100	97.69	99.97	100	86.37	100	99.42	100	98.87	99.99	99.94	99.84	99.23	100	99.02	99.93	94.14	99.97	99.87	97.91	99.97	98.08	99.8	99.96	99.69	98.72	99.89
Phvul.001G074200	Chr01:10097384-10102861	G19833 v2.1		100	99.23	94.36	99.29	99.32	99.98	99.22	99.98	91.44	85.51	99.96	99.96	98.54	99.93	99.96	100	99.96	99.93	99.96	99.95	96.24	99.87	99.98	75.85	100	99.98	100	94.27	99.96	100	100	99.2	99.96	99.51	100	95.8	99.38	98.8	98.96	100	100	100	99.29	99.42	91.2	94.01
Phvul.001G074300	Chr01:10141557-10145525	G19833 v2.1		100	98.09	99.07	99.77	98.39	100	98.41	99.07	85.56	78.31	100	97.1	94.05	100	96.37	100	96.2	99.22	98.44	100	92.67	100	100	85.76	100	99.8	99.17	98.66	100	98.94	97.38	93.63	100	96.4	100	86.95	99.8	100	99.29	99.17	99.22	100	100	98.97	81.03	94.21
Phvul.001G074400	Chr01:10161789-10164195	G19833 v2.1		100	84.3	98.55	100	95.76	100	99.96	96.3	93.19	84.92	99.79	100	100	96.72	100	100	100	100	100	100	99.96	100	100	90.44	100	99.5	100	99.42	99.79	100	100	96.88	100	96.68	100	84.84	100	99.17	99.17	100	100	100	99.96	99.96	99.54	99.67
Phvul.001G074500	Chr01:10189106-10200741	G19833 v2.1		100	95.26	95.35	99.97	99.85	100	99.5	99.58	93.52	89.99	99.99	100	99.16	99.8	97.36	100	100	99.95	99.98	100	99.69	99.99	100	79.68	100	100	100	97.93	99.99	100	99.99	97.52	100	99.81	100	95.14	99.97	99.79	98.66	99.99	100	99.83	100	100	98.32	99.91
Phvul.001G074600	Chr01:10241430-10244013	G19833 v2.1		100	97.72	95.36	100	99.5	100	99.34	100	93.92	85.37	98.14	100	92.22	100	99.69	100	100	100	99.3	100	98.65	100	100	86.53	100	99.15	100	98.68	100	100	99.73	98.68	99.42	99.65	98.99	91.06	98.72	100	100	100	93.92	100	100	99.85	97.56	100
Phvul.001G074700	Chr01:10250391-10273322	G19833 v2.1		96.39	93.31	87.6	93.26	94.33	98.78	97.93	98.4	87.33	81.5	98.28	98.79	94.93	98.96	90.78	98.28	95.57	95.34	94.34	99.98	97.82	99.17	99.82	82.84	99.22	98.64	100	94.62	97.89	99.3	98.75	96.08	99.85	96.96	96.19	89.53	97.56	97.87	96.72	97.95	99.28	100	97.1	95.69	95.7	98.97
Phvul.001G074800	Chr01:10285603-10291389	G19833 v2.1		100	97.74	99.55	99.72	100	100	100	98.12	89.01	78.33	100	99.79	99.79	100	85.33	99.98	99.74	100	99.53	100	99.53	99.83	100	71.11	100	100	100	96.65	100	100	100	98.46	100	94.47	100	90.05	99.91	99.71	99.1	100	96.92	99.36	100	100	99.59	99.84
Phvul.001G074900	Chr01:10572944-10576682	G19833 v2.1		100	96.07	96.84	100	100	100	99.76	98.34	93.66	83.98	100	100	99.84	100	97.41	100	100	100	100	100	98.48	100	100	87.62	100	100	100	100	100	100	99.73	99.22	100	96.55	100	93.71	100	99.33	98.15	100	100	100	100	100	99.57	100
Phvul.001G075000	Chr01:10598794-10611014	G19833 v2.1		99.84	94.48	95.4	99.98	99.99	100	99.65	99.98	96.42	90.02	99.14	99.99	98.83	99.69	98.68	100	99.95	100	99.99	99.99	97.85	100	99.99	78.45	99.99	99.99	100	96.91	99.72	100	100	98.51	100	98.27	100	93.85	99.95	99.99	99.12	99.99	100	100	99.88	99.98	98.63	99.35
Phvul.001G075100	Chr01:10620620-10622703	G19833 v2.1		100	98.61	94.63	99.95	99.95	100	99.52	99.95	88	73.03	99.95	100	98.46	100	100	100	99.66	99.95	99.95	100	98.27	100	100	79.61	99.95	99.95	100	98.75	100	100	99.95	99.95	100	99.95	100	95.59	96.07	99.95	99.95	100	100	100	99.95	99.95	97.79	100
Phvul.001G075200	Chr01:10633702-10642210	G19833 v2.1		100	97.6	92.81	99.93	99.18	100	99.87	99.98	94.75	79.92	99.49	98.46	98.27	99.81	93.79	100	100	100	100	100	98.53	100	100	86.76	100	100	100	97.52	99.98	100	99.67	97.64	100	99.74	100	93.95	98.91	99.85	100	100	99.85	100	99.01	98.84	98.44	99.07
Phvul.001G075300	Chr01:10674752-10680068	G19833 v2.1		99.98	97.03	95.75	99.83	99.74	99.98	99.92	100	93.04	80.52	100	99.94	98.72	99.98	96.8	100	99.98	100	99.42	100	99.83	99.64	100	76.64	100	99.96	100	97.84	100	100	99.79	92.95	100	99.47	99.49	99.23	99.53	100	97.69	100	99.98	99.89	99.98	99.44	99.94	99.77
Phvul.001G075400	Chr01:10685630-10688176	G19833 v2.1		100	95.68	91.83	100	100	100	98.63	99.53	97.09	93.21	99.8	100	100	100	99.29	100	100	100	99.49	100	90.81	100	100	82.45	100	100	100	92.5	99.06	100	100	100	100	99.96	100	89.83	100	100	97.64	100	100	100	100	100	99.49	100
Phvul.001G075500	Chr01:10740498-10742728	G19833 v2.1		99.73	100	95.07	100	100	100	99.78	100	96.28	60.33	100	100	97.49	100	99.33	100	100	100	100	100	95.52	100	100	94.67	100	100	100	97.94	100	100	100	98.43	100	100	99.33	83.1	100	99.78	92.16	100	98.7	100	100	100	97.31	100
Phvul.001G075600	Chr01:10743055-10746139	G19833 v2.1		94.52	85.58	89.43	94.2	96.08	98.7	96.53	98.7	85.35	68.23	98.61	96.37	92.41	95.24	88.2	99.19	98.51	99.87	93.78	100	97.57	94.68	99.74	74.85	99.29	95.69	100	95.59	95.98	99.68	96.82	96.08	97.63	93.68	97.28	74.78	97.8	99.81	89.27	99.25	99.94	99.55	95.53	99.09	98.02	100
Phvul.001G075666	Chr01:10789817-10803414	G19833 v2.1		85.76	92.45	74.94	95.01	98.5	93.43	75.13	93.54	68.52	43.52	89.61	94.6	79.17	92.9	92.49	88.77	90.98	94.25	90.01	97.85	96.35	98.85	99.6	61.95	98.93	93.09	99.2	92.02	98.82	99.21	84.51	90.36	99.93	92.77	96.87	79.05	97.93	97.6	97.29	97.53	86.79	99.64	82	80.64	94.23	91.7
Phvul.001G075700	Chr01:10535753-10537049	G19833 v2.1		100	90.21	100	100	96.84	100	100	99.15	92.21	78.64	100	100	91.6	98.69	100	100	100	98.38	100	100	100	100	100	95.14	100	99.69	100	99.54	100	100	100	96.68	100	100	100	98.23	97.84	99.92	98.46	100	99.31	99.77	99.85	96.61	100	100
Phvul.001G075800	Chr01:10518956-10526760	G19833 v2.1		99.97	98.49	94.99	99.9	98.16	99.97	99.56	99.97	93.47	60.35	99.87	99.46	97.66	99.99	97.12	100	100	99.51	100	100	92.94	99.97	100	77.36	99.97	99.96	100	98.01	100	99.96	99.97	98.07	99.69	99.22	100	94.79	99.22	99.97	99.99	99.92	99.92	99.85	99.8	99.95	98.94	99.97
Phvul.001G075866	Chr01:10534457-10535183	G19833 v2.1		100	99.59	98.76	100	99.59	100	100	100	92.57	83.77	99.59	99.59	86.93	99.59	82.26	100	100	99.59	98.49	99.59	79.92	93.67	100	58.6	99.59	88.72	100	99.59	100	97.8	99.59	99.59	97.8	98.07	100	77.3	99.04	88.31	99.59	100	100	100	90.1	93.67	99.86	99.17
Phvul.001G075900	Chr01:10469775-10470233	G19833 v2.1		100	90.85	72.98	97.6	100	100	81.26	100	73.64	99.56	100	100	93.25	100	88.67	100	100	93.25	99.13	100	100	100	100	100	100	100	100	94.77	100	100	100	88.45	100	98.69	98.91	60.13	100	100	100	100	98.47	100	100	98.69	100	98.47
Phvul.001G076000	Chr01:10825518-10826997	G19833 v2.1		100	96.35	96.49	99.53	94.19	100	92.91	95.61	99.05	67.57	100	100	98.65	100	100	100	100	100	100	100	94.19	100	100	53.92	100	100	100	100	100	100	100	99.8	100	100	100	100	99.73	100	100	100	100	98.85	100	100	100	100
Phvul.001G076100	Chr01:10851445-10855700	G19833 v2.1		100	92.62	95.56	99.91	100	100	98.8	100	93.77	75.12	100	100	98.47	100	92.13	99.6	100	100	100	100	98.12	100	100	93.49	100	100	100	95.84	99.72	100	99.65	95.77	100	97.51	100	83.01	99.74	100	100	100	100	100	99.62	99.91	97.53	100
Phvul.001G076200	Chr01:10888383-10890490	G19833 v2.1		100	95.21	93.74	97.68	100	100	100	96.3	87.9	69.64	100	100	95.02	100	93.36	100	98.29	97.53	99.81	100	98.34	100	100	74.86	100	100	100	99.19	100	100	96.92	96.96	100	98.86	99.48	86.62	99.1	100	100	100	93.5	93.45	100	99.19	98.81	100
Phvul.001G076300	Chr01:10917932-10923562	G19833 v2.1		99.31	98.58	95.24	100	100	99.91	99.08	96.87	94.81	87.44	100	99.24	98.35	99.66	94.25	99.93	97.94	99.22	99.72	100	98.37	99.27	100	86.68	100	100	100	96.95	98.77	100	98.97	99.93	100	94.76	100	92.59	99.04	100	97.94	99.52	98.15	100	99.96	98.05	99.68	99.8
Phvul.001G076400	Chr01:10956972-10969727	G19833 v2.1		99.92	97.3	95.11	99.73	99.22	100	99.21	99.53	94.02	78.54	98.78	100	98.17	99.35	96.04	100	99.95	99.51	99.21	100	97.16	100	100	87.08	99.92	100	100	97.05	99.95	99.53	99.13	95.96	99.8	97.02	99.77	97.21	98.86	99.05	99.18	100	99.31	99.44	99.96	99.99	99.42	99.96
Phvul.001G076600	Chr01:11075434-11094987	G19833 v2.1		99.45	96.15	92.42	97.93	99.08	99.91	98.97	98.1	91.62	85.35	98.23	99.56	97.16	99.48	94.55	99.29	99.52	99.91	99.67	99.98	97.22	99.91	99.54	82.64	100	99.62	100	95.45	99.79	100	99.91	96.87	99.83	98.53	99.75	91.2	98.79	99.08	99.04	100	98.41	99.92	97.5	97.49	96.23	97.43
Phvul.001G076700	Chr01:11108549-11111680	G19833 v2.1		99.97	99.43	98.69	100	100	100	100	100	96.36	97.86	100	100	100	100	100	100	100	99.74	100	100	100	100	100	88.44	100	100	100	100	100	100	100	99.81	100	99.87	100	96.93	100	100	100	100	100	100	100	100	99.3	100
Phvul.001G076750	Chr01:11113937-11116824	G19833 v2.1		98.58	96.88	86.46	99.41	98.86	99.97	98.79	100	98.89	95.36	99.86	99.97	98.96	99.62	98.58	99.07	99.9	99.17	98.2	99.86	97.75	99.27	99.97	91.31	99.38	99.97	100	97.96	99.76	99.72	98.89	95.78	99.93	98.62	99.83	93.25	98.48	99.1	96.36	98.75	99.31	100	99.79	99.97	99.65	99.93
Phvul.001G076800	Chr01:11140157-11144365	G19833 v2.1		99.98	94.51	93.21	99.67	99.45	100	99.5	99.1	95.22	76.1	99.98	100	98.36	100	98.36	100	100	100	100	100	99.98	100	100	76.38	100	100	100	98.17	100	100	100	98.95	100	98.03	100	98.24	100	100	98.41	100	99.98	100	99.98	100	98.67	100
Phvul.001G076900	Chr01:11190156-11196711	G19833 v2.1		100	97.67	90.38	100	99.33	100	99.02	99.07	92.1	81.53	99.27	99.42	97.74	100	97.91	100	100	100	99.92	100	96.58	100	100	78.74	100	100	100	97.33	100	100	100	98.75	99.73	96.22	100	95.64	99.74	100	98.28	100	99.16	100	100	100	98	100
Phvul.001G077000	Chr01:11268809-11274193	G19833 v2.1		100	95.1	90.96	100	99.83	100	98.68	99.59	87.34	73.85	100	100	96.49	99.98	97.36	100	100	100	99.05	100	98.31	100	100	91.05	100	99.18	100	99.29	99.89	100	99.85	96.3	100	97.53	100	96.21	99.37	99.55	99.65	100	100	99.67	97.12	97.2	89.77	91.4
Phvul.001G077100	Chr01:11293483-11312808	G19833 v2.1		99.97	97.58	93.74	99.92	99.51	100	98.24	98.25	93.21	84.86	99.59	98.65	96.39	99.9	96.91	100	100	99.43	99.28	100	99.1	99.77	100	81.96	99.96	100	100	95.65	100	100	99.35	98.61	100	99.38	99.65	92.29	99.83	99.14	99.33	100	97.71	99.56	99.75	97.98	99.91	100
Phvul.001G077200	Chr01:11352419-11365834	G19833 v2.1		99.99	97.91	92.54	99.15	97.94	99.99	99.52	99.73	92	88.48	99.98	100	97.88	99.72	95.68	99.99	99.33	99.81	100	100	97.51	99.99	100	80.72	99.99	99.89	100	97.26	99.75	99.99	99.33	94.71	99.93	98.84	100	93.21	97.23	99.81	99.02	100	99.87	100	98.28	98.87	99.46	99.96
Phvul.001G077300	Chr01:11440763-11447230	G19833 v2.1		98.96	98.95	93.34	99.6	98.11	100	98.48	98.96	95.44	81.71	100	99.85	98.96	99.26	99.12	100	99.55	100	99.97	100	97.2	100	99.64	75	100	100	100	97.8	99.57	100	99.83	97.36	100	98.38	100	94.99	99.85	98.22	99.23	100	100	99.94	100	99.97	99.06	99.66
Phvul.001G077400	Chr01:11458141-11462425	G19833 v2.1		100	94.52	95.43	99.6	99.14	99.93	97.81	99.86	95.94	91.83	100	100	98.79	99.93	97.43	100	99.11	100	100	100	98.81	99.95	100	85.79	100	99.98	100	97.11	100	100	100	99.07	100	99.42	100	97.22	100	100	100	100	100	100	99.95	99.53	99.51	100
Phvul.001G077500	Chr01:11521611-11522382	G19833 v2.1		100	100	68.39	100	100	100	100	100	98.19	98.58	100	100	86.4	100	100	97.67	95.85	100	100	100	99.22	100	100	76.3	100	100	100	98.06	100	100	100	91.97	100	100	100	85.62	90.67	100	98.06	100	100	100	100	100	100	100
Phvul.001G077600	Chr01:11555230-11556672	G19833 v2.1		100	100	91.82	99.03	99.38	100	100	100	88.57	61.12	100	100	100	99.17	93.35	100	100	99.86	100	100	98.54	100	99.86	87.39	100	100	100	100	100	100	100	99.86	100	92.03	100	88.36	100	100	100	100	100	100	100	100	98.41	100
Phvul.001G077700	Chr01:11570120-11582724	G19833 v2.1		99.98	99.14	95.51	99.83	99.9	99.95	99.87	99.15	92.56	82.19	99.58	99.73	98.35	99.81	97.68	100	100	99.99	99.94	100	99.71	100	100	80.91	100	100	100	97.1	100	100	99.87	99.28	99.99	99.36	100	89.48	99.37	99.84	99.06	100	99.86	99.8	99.98	99.97	98.73	99.93
Phvul.001G077800	Chr01:11632558-11641338	G19833 v2.1		97.95	98.08	86.2	99.84	98.27	99.53	97.29	95.81	83.78	88.98	99.9	99.9	95.72	96.57	97.04	99.54	97.37	99.11	99.12	98.87	93.58	98.9	99.66	81.89	100	99.75	99.61	98.3	99.94	100	95.87	95.57	99.11	95.99	98.01	93.96	98.08	99.52	99.53	100	97.75	100	93.68	90.66	97.82	98.26
Phvul.001G077900	Chr01:11653017-11657853	G19833 v2.1		100	99.34	88.88	100	99.94	100	99.65	99.98	94.36	94.13	100	100	99.32	99.98	98.95	99.98	99.52	100	100	100	97.44	100	99.98	92.58	100	100	100	97.5	99.92	100	100	99.26	99.98	99.4	100	92.54	99.59	99.98	96.57	100	100	100	99.3	99.96	99.5	99.98
Phvul.001G078000	Chr01:11662417-11666013	G19833 v2.1		100	100	95.64	100	100	100	100	100	98.05	88.82	100	100	98.67	100	99.05	100	99.53	100	100	100	88.1	100	100	87.18	100	100	100	99.83	100	100	100	96.27	100	98.47	100	98.5	100	100	97.91	100	100	100	100	100	100	100
Phvul.001G078100	Chr01:11696977-11703844	G19833 v2.1		99.99	97.7	97.07	100	100	100	100	100	98.41	88.48	99.56	100	99.24	100	100	99.99	100	100	100	100	99.37	99.78	100	88.95	100	99.88	100	96.58	99.72	100	100	96.9	100	99.78	100	90.26	99.56	100	99.4	100	100	100	100	100	99.37	100
Phvul.001G078200	Chr01:11722371-11729164	G19833 v2.1		99.99	99.97	90.74	99.75	100	99.99	99.97	99.88	93.94	91.4	99.82	100	99.35	99.97	97.35	100	99.99	100	100	100	98.35	100	99.99	87.24	100	100	100	98.47	99.87	100	100	98.78	99.99	98.97	100	96.97	99.69	99.99	99.32	100	99.96	99.87	97.98	97.75	98.32	99.53
Phvul.001G078300	Chr01:11736242-11749614	G19833 v2.1		98.17	98.92	88.62	99.77	99.93	99.02	97.75	99.01	92.18	89.45	100	98.87	96.04	98.81	97.38	99.21	99.05	99.77	98.98	100	97.51	99.97	99.74	80.36	100	100	100	98.15	99.99	99.8	99.96	97.92	99.7	99.55	99.9	88.66	99.96	98.58	99.63	99.31	99.9	99.93	96.88	97.17	97.55	99.95
Phvul.001G078401	Chr01:11758100-11774247	G19833 v2.1		99.26	97.57	92.8	99.71	99.95	99.99	99.42	99.49	88.27	78.09	99.98	99.28	98.98	99.59	98.92	99.98	99.99	99.91	99.02	99.88	95.59	100	99.99	85.34	100	99.74	100	97.8	99.99	99.96	98.8	98.38	100	98.29	99.98	90.13	98.87	99.73	99.3	100	99.49	99.89	98.61	98.74	98.93	99.84
Phvul.001G078501	Chr01:11847931-11855611	G19833 v2.1		100	97.9	97.72	100	98.72	100	99.86	99.99	93.69	80.04	99.75	100	99.05	97.37	99.02	99.95	99.93	99.27	99.57	100	99.66	100	100	94.18	100	99.71	100	98.93	100	100	100	99.41	97.83	97.83	100	97.06	100	100	98.27	100	99.97	100	100	100	99.67	100
Phvul.001G078600	Chr01:11866515-11870427	G19833 v2.1		100	94.86	99.28	100	100	100	100	100	99.92	86.51	98.75	100	100	99.54	99.97	100	100	100	100	100	98.44	100	100	80.5	100	100	100	95.81	99.67	100	100	99.87	100	100	100	94.53	100	99.85	98.82	100	100	100	100	99.64	99.97	100
Phvul.001G078701	Chr01:11876613-11883503	G19833 v2.1		99.81	99.67	93.7	100	99.07	99.99	99.39	99.74	97	92.32	99.87	99.97	99.13	98.45	99.14	100	100	100	99.67	100	98.81	100	100	83.46	100	100	100	97.61	99.75	100	100	98.94	100	99.54	99.93	96.79	99.93	99.84	99.85	100	100	100	99.84	99.93	100	100
Phvul.001G078800	Chr01:11890052-11892555	G19833 v2.1		100	94.13	94.25	100	100	100	100	96.41	84.58	91.05	100	96.49	98	100	98.64	100	100	100	99.52	100	94.97	100	100	73.72	100	100	100	96.09	100	100	99	99.4	100	100	99.84	95.13	100	100	98.52	100	97.56	99.68	63.62	63.62	100	100
Phvul.001G078900	Chr01:11948980-11954543	G19833 v2.1		99.1	96.26	97.23	100	97.63	99.98	99.03	99.26	97.95	91.71	99.71	100	97.95	99.39	98.47	99.98	99.96	100	100	100	97.32	99.73	99.98	88.05	100	100	100	98.62	100	100	100	99.01	99.98	98.76	100	98.13	99.98	100	99.46	100	100	100	99.86	99.91	99.12	99.98
Phvul.001G079000	Chr01:11964432-11965405	G19833 v2.1		100	86.76	99.08	100	90.97	100	99.9	99.69	97.95	83.06	100	100	100	100	100	100	100	100	100	100	99.59	100	99.79	93.33	100	100	100	99.9	100	100	100	99.79	99.9	97.54	99.9	100	99.79	99.69	100	100	99.69	100	99.38	99.18	100	100
Phvul.001G079100	Chr01:11974629-11975961	G19833 v2.1		100	96.47	78.47	100	100	100	94.3	100	99.85	90.02	100	100	100	100	100	100	100	100	100	100	100	100	100	82.22	100	100	100	99.62	100	100	100	100	100	100	100	92.05	99.47	99.93	100	100	100	100	99.93	99.93	100	100
Phvul.001G079200	Chr01:12009949-12013454	G19833 v2.1		100	100	96.92	100	99.94	100	100	100	98.4	81.23	100	97.09	99.66	100	96.75	100	100	100	99.23	100	96.01	100	100	77.61	100	99.91	100	94.3	99.91	100	100	99.29	100	100	100	91.04	99.71	99.94	99.52	100	98.97	100	99.63	99.97	100	99.97
Phvul.001G079300	Chr01:12042117-12044858	G19833 v2.1		100	99.34	83.52	100	100	100	99.09	100	93.8	77.17	100	100	97.05	100	97.08	100	100	100	100	100	98.72	100	100	95.4	100	100	100	99.02	100	100	100	98.21	100	99.67	100	95.22	99.82	100	96.72	100	100	100	100	100	99.02	100
Phvul.001G079400	Chr01:12077966-12080806	G19833 v2.1		100	96.41	98.03	98.87	100	100	100	97.11	85.22	78.74	100	100	99.72	99.89	98.03	100	100	100	100	100	99.82	100	100	89.16	100	100	100	99.44	100	100	98.66	97.71	100	99.01	99.75	99.82	100	100	98.7	100	99.75	98.52	100	100	99.44	100
Phvul.001G079500	Chr01:12106992-12108024	G19833 v2.1		96.03	92.84	71.06	100	100	100	100	100	31.56	86.16	100	100	100	95.55	98.55	100	99.23	100	100	100	94.48	100	100	62.44	100	100	100	87.61	98.26	98.74	100	93.42	100	90.61	97.48	97.1	100	100	100	100	99.52	100	67.18	63.02	80.06	96.03
Phvul.001G080566	Chr01:12138099-12138646	G19833 v2.1		100	89.05	67.34	100	100	100	100	100	94.53	91.61	100	100	99.45	100	99.09	100	100	99.27	100	100	100	100	100	60.95	100	100	100	100	100	100	100	100	100	100	100	100	100	100	86.86	100	100	100	100	100	100	100
Phvul.001G081632	Chr01:12159319-12160837	G19833 v2.1		100	96.84	98.42	99.47	100	100	100	100	96.58	64.78	100	100	98.88	100	97.1	100	100	92.43	100	100	98.42	100	100	91.51	100	100	100	93.09	97.96	99.01	100	79.13	100	98.29	100	92.17	100	100	95.39	100	100	100	100	94.87	100	100
Phvul.001G082700	Chr01:12486755-12490014	G19833 v2.1		100	93.47	99.11	100	100	100	100	99.39	88.34	81.41	99.45	99.48	99.02	100	97.67	100	100	100	100	100	98.56	100	100	87.61	100	100	100	95.43	100	100	100	99.42	100	99.54	100	95.67	100	100	100	100	99.26	100	100	100	100	100
Phvul.001G083000	Chr01:12575232-12577364	G19833 v2.1		99.95	99.44	94.51	98.08	100	100	99.95	99.95	75.62	66.53	100	100	99.81	96.06	98.92	99.39	99.86	100	100	100	99.72	100	99.95	84.62	100	100	100	96.77	97.66	100	100	100	99.95	100	100	99.48	100	100	99.91	100	99.95	100	100	99.95	99.95	100
Phvul.001G083050	Chr01:12631665-12632887	G19833 v2.1		99.92	97.06	98.86	100	100	100	99.84	99.35	95.99	87.41	100	100	100	100	99.26	100	99.26	100	100	100	87	100	100	94.6	100	100	100	95.34	100	100	100	99.84	100	99.84	100	99.18	100	99.84	100	100	100	100	100	99.84	97.22	99.84
Phvul.001G083100	Chr01:12632051-12636321	G19833 v2.1		99.77	95.79	96.77	100	97.59	100	99.95	99.65	93.14	67.36	98.41	100	98.95	99.91	98.36	100	99.7	100	100	100	96.28	100	100	90.52	100	99.98	100	96.37	100	100	100	98.57	100	99.95	100	99.77	100	99.95	100	100	100	100	99.48	99.88	100	99.95
Phvul.001G083200	Chr01:12657741-12659732	G19833 v2.1		99.8	99.85	95.23	99.75	99.75	100	100	100	95.33	81.48	100	100	97.34	99	96.13	100	100	100	100	100	92.07	100	100	91.21	100	100	100	99.3	91.97	100	100	98.04	100	97.84	100	95.88	100	100	98.39	100	99.85	99.4	100	100	95.83	100
Phvul.001G083300	Chr01:12728187-12731568	G19833 v2.1		100	98.43	94.68	100	99.76	100	98.73	98.79	96.3	86.37	100	100	99.73	100	97.13	100	100	100	100	100	94.77	100	100	88.32	100	100	100	99.62	100	100	100	99.02	100	98.26	100	85.19	100	100	100	100	98.88	100	100	100	100	100
Phvul.001G083400	Chr01:12738562-12747355	G19833 v2.1		99.85	99.9	97.18	99.89	100	100	99.36	99.91	93.94	87.57	100	99.87	99.51	99.77	98.33	100	99.99	100	100	100	99.64	100	99.99	89.04	100	100	100	98.78	99.75	100	100	98.01	99.98	98.45	99.99	93.88	99.82	99.98	99.12	100	99.04	100	99.97	99.37	99.24	99.97
Phvul.001G083533	Chr01:12753041-12774710	G19833 v2.1		99.47	97.43	91.56	98.97	99.11	99.98	98.82	99.51	95.1	88.3	99.68	99.84	97.05	99.1	96.73	100	99.28	99.68	99.98	100	97.06	100	99.99	85.13	100	100	100	96.84	99.65	99.98	99.59	96.47	99.99	97.42	99.9	93.7	99.4	99.38	99.64	100	99.28	99.21	90.47	89.57	85.61	92.29
Phvul.001G083666	Chr01:12775020-12777525	G19833 v2.1		100	96.09	99.6	100	100	100	100	100	98.36	95.93	100	100	100	99.96	93.62	100	100	100	100	100	100	100	100	95.21	100	100	100	96.61	99.16	100	100	100	100	100	100	88.23	100	97.96	99.96	100	94.49	99.36	99.64	96.37	97.93	99.84
Phvul.001G083800	Chr01:12802270-12815745	G19833 v2.1		99.91	99.08	93.62	99.75	99.9	99.99	99.66	98.86	97.71	86.48	99.41	100	98.14	99.99	98.84	99.97	99.67	100	100	100	97.84	100	99.94	81.3	100	99.78	100	93.84	100	100	99.78	97.71	99.99	98.66	99.99	95.52	99.92	99.89	99.3	100	97.03	99.84	95.02	93.62	93.84	95.79
Phvul.001G083900	Chr01:12832423-12835141	G19833 v2.1		99.96	99.45	95.11	100	98.2	100	100	100	98.46	85.18	100	100	100	99.56	97.28	100	100	100	100	100	99.82	100	100	72.64	100	100	100	100	100	100	100	100	100	100	100	97.17	100	100	100	100	100	100	99.96	100	99.3	99.96
Phvul.001G084000	Chr01:12888838-12890955	G19833 v2.1		100	99.58	96.32	100	99.53	100	100	99.1	94.52	95.8	100	100	99.67	100	95.33	100	100	100	100	100	98.25	100	100	87.16	100	100	100	100	100	100	100	96.65	100	99.1	100	92.73	97.36	98.58	99.01	100	100	100	100	100	100	100
Phvul.001G084100	Chr01:12947978-12948244	G19833 v2.1		100	100	60.3	100	100	100	100	100	100	68.91	100	100	13.48	100	94.76	100	100	100	100	100	100	100	100	94.38	100	100	100	79.4	100	100	95.51	100	100	100	100	87.27	100	100	100	100	100	100	100	100	99.63	100
Phvul.001G084200	Chr01:12957528-12958496	G19833 v2.1		100	96.08	100	100	100	100	97.83	100	91.54	74.51	100	100	97.73	100	98.86	100	100	100	100	100	95.98	100	100	55.42	100	100	100	91.43	100	100	100	100	100	93.29	100	90.2	100	100	100	100	100	100	100	100	100	100
Phvul.001G084300	Chr01:12975729-12978031	G19833 v2.1		100	95.74	99.04	99.35	100	100	98.13	100	95.96	64.96	100	97.53	97.66	100	97.87	100	100	100	100	100	95.92	100	100	93.23	100	99.74	100	98.39	100	100	96.22	96.57	100	98.22	100	95.4	99.87	100	100	100	99.87	100	99.87	99.96	100	99.91
Phvul.001G084501	Chr01:12983313-13028788	G19833 v2.1		99.32	97.38	91.55	99.36	98.94	99.97	97.61	98.29	92.24	82.12	99.18	99.43	96.22	99.47	97.39	99.92	99.42	99.61	99.33	100	97.81	99.89	99.86	80.78	99.78	90.07	99.95	96.53	99.86	99.97	99.51	96.22	99.95	97.32	99.23	92.16	99.3	99.31	98.09	100	98.2	99.84	92.36	89.98	91.93	92.01
Phvul.001G084700	Chr01:13057356-13073608	G19833 v2.1		99.58	98.22	97.39	99.92	99.8	99.99	99.84	100	94.36	85.93	100	99.62	97.26	99.8	97.79	99.99	100	99.98	100	100	99.85	99.97	100	92.48	100	100	100	97.35	100	100	100	98.46	100	98.05	99.97	94.33	99.98	99.65	99.8	100	99.91	100	98.33	99.59	97.39	98.53
Phvul.001G084800	Chr01:13084803-13094760	G19833 v2.1		99.78	97.76	91.94	99.06	99.87	100	99.58	98.56	93.63	80.28	99.68	100	96.27	99.82	98.53	99.83	100	100	99.83	100	96	100	100	84.97	100	100	99.9	98.07	99.91	100	100	99.91	99.78	98.73	100	94.32	99.69	99.73	98.65	100	98.85	99.97	97.83	98.76	98.36	99.89
Phvul.001G084900	Chr01:13113771-13123104	G19833 v2.1		100	97.32	92.15	99.73	98.43	100	97.69	99.88	90.94	84.1	99.59	99.33	97.3	99.33	96.48	100	100	100	100	100	97.9	100	100	91.88	99.98	99.99	100	97.94	100	99.89	99.79	98.33	100	98.91	99.81	93.97	99.99	99.99	97.95	100	98.19	99.89	99.79	99.88	99.89	99.52
Phvul.001G085000	Chr01:13117371-13118457	G19833 v2.1		100	94.66	88.32	99.08	97.42	100	98.44	100	98.25	75.81	100	100	97.61	100	100	100	100	100	100	100	100	100	100	80.31	100	100	100	97.42	100	100	100	98.62	100	100	100	91.72	100	100	100	100	95.95	100	100	100	99.36	100
Phvul.001G085200	Chr01:13124127-13125094	G19833 v2.1		100	100	96.69	100	100	100	100	100	81.3	46.38	100	100	100	100	100	100	100	100	100	100	100	100	100	44.42	100	100	100	98.14	100	100	100	94.32	100	100	100	97.62	100	100	100	100	95.56	100	100	100	98.24	100
Phvul.001G085300	Chr01:13150330-13153124	G19833 v2.1		100	98.35	97.28	100	99.11	100	99.43	97.6	92.84	80.64	99.46	100	90.3	100	99.18	100	98.57	100	100	100	99.61	100	100	80.21	100	100	100	93.99	99.14	100	100	99.43	100	100	100	86.05	100	100	99.5	100	97.03	100	100	100	99.14	100
Phvul.001G085400	Chr01:13154099-13154953	G19833 v2.1		100	86.9	100	100	96.14	100	100	98.6	100	84.33	100	100	89.47	100	97.08	100	100	100	93.92	100	100	100	100	93.45	100	100	100	100	98.71	100	93.45	100	100	100	100	92.28	100	100	96.26	100	100	100	100	100	100	100
Phvul.001G085500	Chr01:13171213-13174931	G19833 v2.1		99.87	97.85	96.53	99.6	99.44	100	99.92	99.87	93.06	94.46	98.04	100	98.49	98.66	98.76	100	100	100	100	100	95.51	100	100	89.16	100	100	100	98.57	99.09	100	100	100	100	100	100	93.82	100	100	99.27	100	100	100	94.97	94.49	99.97	96.32
Phvul.001G085600	Chr01:13185368-13188114	G19833 v2.1		100	98.14	90.13	100	100	100	98.43	100	96.51	80.89	100	100	98.36	98.65	96.58	100	100	100	100	100	93.78	100	100	81.25	100	100	100	98.73	100	100	100	99.31	100	100	100	96.36	100	99.6	100	100	100	100	100	100	99.45	99.71
Phvul.001G085700	Chr01:13231232-13231447	G19833 v2.1		100	81.48	100	100	100	100	100	100	100	77.31	100	100	100	100	93.98	100	100	100	100	100	100	100	100	100	100	100	100	100	100	100	100	98.61	100	100	100	100	100	100	100	100	100	100	100	100	100	58.33
Phvul.001G085800	Chr01:13272623-13274971	G19833 v2.1		100	97.23	91.23	100	100	100	100	100	87.61	77.86	100	100	99.49	100	94.55	100	100	100	100	100	100	100	100	87.57	100	100	100	100	100	100	100	99.36	100	100	100	91.91	100	97.53	100	100	99.87	99.96	96.04	98	95.87	100
Phvul.001G085900	Chr01:13276960-13278716	G19833 v2.1		100	95.9	98.46	100	100	100	98.86	100	89.64	83.55	100	100	97.78	99.49	99.83	100	100	100	100	100	100	100	100	87.02	100	100	100	98.58	100	100	100	100	100	98.98	100	94.31	97.38	100	100	100	100	100	100	100	100	100
Phvul.001G086000	Chr01:13279105-13281310	G19833 v2.1		100	98.64	93.84	100	100	100	99.05	100	82.28	87.85	100	100	98.23	100	98.59	100	100	100	100	100	99.73	100	100	82.28	100	100	100	100	100	100	100	98.05	100	100	100	94.79	100	99.95	98.55	100	100	100	99.95	100	100	100
Phvul.001G086100	Chr01:13306625-13328799	G19833 v2.1		100	98.34	95.74	99.76	99.22	100	99.39	99.46	91.65	82.92	99.47	99.23	95.86	99.91	97.14	100	100	100	99.95	100	98.98	99.98	99.54	86.94	100	100	100	96.6	100	99.96	99.64	97.48	99.84	98.5	99.84	93.57	99.73	99.87	99.82	100	98.78	99.69	99.88	99.84	98.62	99.54
Phvul.001G086133	Chr01:13322342-13322686	G19833 v2.1		100	100	100	89.57	100	100	91.3	66.96	57.1	100	100	100	97.39	98.26	100	100	100	100	100	100	83.77	100	70.43	0	100	100	100	23.19	100	100	100	35.07	92.17	83.48	89.57	52.46	88.41	100	100	100	94.49	100	99.13	95.07	93.04	93.91
Phvul.001G086166	Chr01:13322713-13323107	G19833 v2.1		100	100	100	100	100	100	93.42	100	64.05	91.14	100	100	96.46	100	100	100	100	100	100	100	100	100	100	59.49	100	100	100	73.42	100	100	100	97.47	97.97	98.48	100	83.04	98.23	100	100	100	100	100	100	100	100	100
Phvul.001G086200	Chr01:13331646-13332167	G19833 v2.1		100	100	92.72	100	100	100	100	100	89.85	72.61	100	100	96.36	100	100	100	100	100	100	100	100	100	100	85.06	100	100	100	71.65	100	100	99.81	100	100	86.4	100	100	100	100	97.51	100	100	100	100	100	99.43	96.17
Phvul.001G086300	Chr01:13351398-13354558	G19833 v2.1		100	98.96	96.99	98.86	99.65	100	99.02	99.97	95.79	63.56	100	99.94	93.64	100	99.91	100	100	100	100	100	95.03	100	100	78.84	100	99.91	100	94.27	100	99.97	98.83	97.85	100	100	100	93.67	100	100	97.79	100	100	98.89	100	100	99.15	100
Phvul.001G086400	Chr01:13354605-13356661	G19833 v2.1		100	92.08	93.05	99.22	100	100	99.51	99.95	98.3	85.56	99.66	100	93.24	99.37	94.26	100	100	100	100	100	99.9	100	99.9	87.41	100	100	100	99.03	100	100	100	99.9	99.95	100	99.9	85.27	99.9	99.95	100	100	100	97.96	100	100	100	100
Phvul.001G086466	Chr01:13386847-13390845	G19833 v2.1		100	99.98	98.9	99.67	100	100	99.1	100	93.5	85.7	99.6	100	91.97	100	99.65	100	100	99.95	99.42	100	95.65	99.95	100	84.72	100	100	99.52	97.02	100	99.45	100	97.02	100	98.8	100	94.02	100	100	99.1	100	100	100	97.77	99.98	99.83	100
Phvul.001G086532	Chr01:13391208-13391898	G19833 v2.1		100	81.19	94.21	98.84	100	100	100	100	85.53	84.66	100	100	100	100	89.44	100	100	92.04	100	100	100	100	100	97.83	100	100	100	100	100	100	100	100	100	83.94	100	83.94	100	92.47	100	100	100	100	98.55	99.28	100	100
Phvul.001G086600	Chr01:13407118-13410900	G19833 v2.1		100	96.8	95.11	100	100	100	100	100	93.97	81.13	97.99	99.55	97.46	99	97.12	100	100	100	100	100	96.64	100	100	87.95	100	100	100	98.97	99.97	100	100	99.92	100	97.89	100	98.44	100	99.55	100	100	100	100	99.97	99.97	98.94	99.31
Phvul.001G086700	Chr01:13420742-13429462	G19833 v2.1		100	96.04	93.5	98.76	99.45	100	98.75	99.99	87.25	80.03	99.59	99.71	98.41	100	97.49	100	100	100	99.98	100	98.34	100	100	90.24	100	99.97	100	96.5	100	100	99.78	97.25	100	98.91	100	93.89	99.77	100	99.82	100	100	99.89	99.99	100	100	99.84
Phvul.001G086800	Chr01:13447900-13451049	G19833 v2.1		100	96.79	98.19	100	97.17	100	98.19	99.94	89.43	91.94	100	100	99.43	99.94	99.14	100	100	100	100	100	99.46	100	99.97	83.75	100	100	100	97.17	100	100	99.84	97.87	100	99.97	99.94	97.33	99.94	99.49	99.97	100	100	100	100	99.94	99.33	99.27
Phvul.001G086900	Chr01:13470909-13471924	G19833 v2.1		100	100	94.49	99.21	100	100	100	100	100	89.47	99.02	100	100	100	100	100	100	100	100	100	100	100	100	79.13	100	100	100	89.27	100	100	100	100	100	100	100	100	100	97.24	98.03	100	100	100	79.04	79.04	98.03	83.07
Phvul.001G087000	Chr01:13499958-13503158	G19833 v2.1		100	96	93.13	98.34	99.69	100	99.75	100	98.59	95.94	100	100	100	100	97.88	100	100	100	100	100	99.66	100	100	90.44	100	100	100	95.53	100	100	100	98.44	100	100	100	93.72	99.72	100	97.09	100	100	100	100	99.97	99.72	100
Phvul.001G087100	Chr01:13512744-13515016	G19833 v2.1		100	100	98.55	100	100	100	100	100	85.92	93.97	98.37	100	100	100	99.74	100	100	100	100	100	99.03	100	100	87.59	100	100	100	94.94	100	100	100	99.74	100	100	100	97.8	100	100	100	100	100	99.65	100	100	100	100
Phvul.001G087200	Chr01:13526554-13529107	G19833 v2.1		100	100	94.28	100	100	100	99.73	100	89.7	87.71	100	99.8	100	100	97.26	100	100	100	100	100	100	100	100	86.53	100	100	100	99.3	100	100	100	100	100	100	100	99.06	98.9	100	100	100	100	100	99.53	100	99.65	100
Phvul.001G087300	Chr01:13547691-13551468	G19833 v2.1		100	94.87	97.38	100	100	100	99.97	99.13	79.7	93.38	99.97	99.58	100	99.97	93.99	100	99.76	99.81	100	100	95.84	100	99.97	95.71	100	100	100	97.7	99.26	99.97	100	99.84	100	98.62	100	96.29	98.17	99.97	100	100	99.66	100	99.79	99.97	99.55	99.97
Phvul.001G087500	Chr01:13586669-13590178	G19833 v2.1		100	98.6	90.91	98.89	95.38	100	100	99.54	97.01	86.41	100	100	98.55	100	99.6	100	100	100	100	100	99.4	100	100	78.75	100	100	100	97.52	100	100	100	98.89	100	98.06	99.69	99.37	100	100	99.72	100	99.29	100	99.91	99.94	99.83	99.91
Phvul.001G087600	Chr01:13639243-13640935	G19833 v2.1		100	98.29	99.23	100	100	100	100	100	100	85.41	99.88	100	100	100	100	100	100	100	100	100	100	100	100	83.34	100	100	100	99.94	100	100	100	94.92	100	98.88	100	99.82	100	100	100	100	100	100	98.94	100	98.58	98.17
Phvul.001G087700	Chr01:13660927-13673987	G19833 v2.1		99.93	98.84	98	100	99.97	100	98.71	99.98	96.94	88.66	99.9	99.35	99.98	98.62	99.12	100	100	100	100	100	97.44	100	99.98	86.4	100	100	100	99.04	100	100	99.97	98.27	99.97	97.28	100	97.3	99.55	99.98	99.09	100	99.95	100	99.98	99.98	99.23	99.93
Phvul.001G087800	Chr01:13723499-13741172	G19833 v2.1		99.89	96.9	97.12	99.86	99.92	99.98	97.95	97.56	92.58	83.67	99.15	99.86	96.24	98.25	97.27	100	99.81	100	99.94	100	94.19	99.96	99.2	82.54	100	100	100	95.87	99.99	99.75	99.76	98.36	99.22	97.65	99.15	94.3	98.6	98.91	98.44	100	99.11	99.51	99.72	99.88	98.65	98.34
Phvul.001G087900	Chr01:13759455-13759985	G19833 v2.1		100	96.05	100	100	100	100	100	100	89.08	90.58	100	100	83.05	100	100	100	100	100	100	100	100	100	100	65.54	100	100	100	95.86	100	98.87	91.71	100	100	100	100	88.7	100	100	90.4	100	100	100	100	100	100	100
Phvul.001G088000	Chr01:13784220-13792314	G19833 v2.1		99.91	98.42	92.27	99.86	98.84	100	99.17	99.75	96.24	91.95	100	99.9	99.32	99.98	97.2	100	100	100	100	100	99.77	100	100	81.19	100	100	100	97.96	99.6	100	99.93	97.12	100	99.79	100	95.65	99.96	100	98.95	100	100	100	100	100	99.02	99.95
Phvul.001G088100	Chr01:13837408-13845018	G19833 v2.1		99.4	96.45	94.97	99.25	99.88	100	99.33	99.99	88.41	87.74	99.55	100	100	99.7	96.79	100	100	100	100	100	98.62	100	100	86.14	100	100	100	98.2	100	100	100	97.92	100	98.95	100	98.24	100	99.88	99.89	100	99.97	100	100	100	99.07	99.72
Phvul.001G088200	Chr01:13863296-13865033	G19833 v2.1		100	95.68	91.6	100	100	100	100	100	95.63	88.49	100	100	100	93.96	100	100	100	100	100	100	97.87	100	100	95.11	100	100	100	99.88	100	100	100	100	100	100	100	94.48	100	100	94.71	100	100	100	100	100	99.37	100
Phvul.001G088300	Chr01:13891259-13892212	G19833 v2.1		100	78.3	96.12	100	100	100	98.74	100	81.97	87.11	100	100	100	100	90.25	100	100	100	100	100	82.29	100	100	97.59	100	100	100	100	100	100	100	89.41	100	100	100	76.62	100	100	98.95	100	100	100	100	100	100	100
Phvul.001G088400	Chr01:13936115-13954941	G19833 v2.1		99.9	98.79	95.04	99.75	99.67	100	99.87	99.44	96.23	87.54	99.97	99.9	99.24	99.95	97.19	100	100	100	100	100	98.69	100	99.99	84.67	100	99.92	100	97.59	100	100	100	97.91	100	99.8	99.89	93.82	100	99.13	99.27	100	99.99	99.99	99.99	99.87	99.85	100
Phvul.001G088500	Chr01:13948725-13949172	G19833 v2.1		100	100	100	99.55	100	100	100	100	90.63	100	100	100	100	100	92.41	100	100	100	100	100	100	100	100	91.96	100	100	100	100	100	100	100	100	100	100	100	100	100	100	100	100	100	100	100	100	100	100
Phvul.001G088600	Chr01:13953680-13956760	G19833 v2.1		100	93.12	91.89	100	100	100	99.74	100	95.36	86.76	100	100	98.99	100	86.24	100	100	100	100	100	96.53	100	100	98.86	100	99.51	100	95.65	100	100	100	97.18	100	99.9	100	97.99	100	100	99.45	100	99.48	100	99.97	99.97	98.34	100
Phvul.001G088700	Chr01:14063629-14068488	G19833 v2.1		99.81	99.77	96.65	100	99.77	100	99.96	100	96.63	84.34	100	100	99.49	100	99.14	100	100	100	100	100	99.4	100	100	92.72	100	100	100	97.76	100	100	100	99.12	100	99.03	100	91.77	100	100	99.9	100	100	100	99.96	99.98	99.98	100
Phvul.001G088800	Chr01:14069615-14079319	G19833 v2.1		99.81	98.92	96.08	100	99.03	100	98.69	99.97	94	90.22	99.53	100	99.6	98.96	98.3	100	100	100	100	100	99.58	100	100	86.8	100	100	100	99.19	100	100	100	98.39	99.99	99.36	100	96.32	100	100	98.07	99.65	100	100	100	100	99.34	99.82
Phvul.001G088900	Chr01:14088551-14095746	G19833 v2.1		99.69	98.17	95.19	100	100	100	100	99.93	95.71	90.23	100	100	94.87	99.99	98.89	100	100	100	100	100	99.81	100	100	84.8	100	100	100	97.99	99.49	100	100	99.71	100	98.71	100	92.86	99.9	99.99	99.54	100	100	100	100	100	98.28	99.86
Phvul.001G089000	Chr01:14201075-14205779	G19833 v2.1		100	91.48	95.15	100	96.15	100	97.32	94.67	92.24	81.02	100	99.83	97.75	98.43	94.9	100	99.09	100	99.51	100	96.03	99.53	99.94	87.33	100	100	100	97.15	99.72	100	99.75	90.56	99.55	96.66	99.83	92.2	100	100	99.21	100	93.75	100	99.75	99.66	96.64	97.75
Phvul.001G089100	Chr01:14226384-14228339	G19833 v2.1		100	95.65	90.03	100	100	100	100	99.08	96.78	68.87	100	100	100	99.9	99.85	100	100	100	100	100	100	100	100	82.06	100	100	100	93.1	100	100	100	100	100	100	100	88.96	100	100	99.49	98.93	100	100	100	100	99.9	99.74
Phvul.001G089200	Chr01:14268595-14272264	G19833 v2.1		100	96.81	92.34	100	99.95	100	98.77	100	97.11	84.41	100	100	100	100	99.4	100	100	100	100	100	99.89	100	100	81.12	100	100	100	97.22	100	100	100	99.62	100	98.09	100	95.5	99.73	100	99.73	100	100	100	99.97	99.97	99.78	100
Phvul.001G089400	Chr01:14351761-14356172	G19833 v2.1		100	98.57	88.92	100	100	100	100	99.23	100	79.96	100	100	98.16	100	100	100	99.84	100	100	100	98.55	100	100	92.59	100	100	100	96.74	100	100	100	97.89	99.05	100	100	93.13	99.27	100	99.55	100	97.53	99.61	99.61	100	97.73	99.84
Phvul.001G089500	Chr01:14465378-14473673	G19833 v2.1		99.18	95.93	87.68	100	99.77	100	98.84	99.77	95.15	82.98	100	99.78	97.67	99.36	97.77	100	99.98	99.3	99.76	100	98.71	99.63	99.99	84.75	99.52	100	100	98.64	99.64	100	100	99.05	99.99	96.41	100	85.55	99.69	99.54	97.88	100	99.47	100	100	99.83	99.53	99.58
Phvul.001G089600	Chr01:14523662-14529382	G19833 v2.1		100	96.29	93.72	99.81	99.27	100	99.46	98.79	86.72	75.6	97.2	100	98.43	99.79	95.26	100	99.7	99.51	98.85	100	99.27	100	100	78.1	100	99.49	100	95.89	100	99.63	97.99	99.34	99.91	97.2	100	90.07	99.62	99.11	98.27	100	96.42	100	99.95	100	98.5	99.83
Phvul.001G089700	Chr01:14563432-14565708	G19833 v2.1		100	99.3	90.95	99.78	95.87	100	100	100	88.19	95.13	100	100	94.42	100	99.87	100	100	100	100	100	96.09	100	100	83.62	100	100	100	94.91	96.62	100	100	85.2	100	96.31	100	96.35	100	100	100	100	100	100	100	100	99.3	100
Phvul.001G089800	Chr01:14615782-14617287	G19833 v2.1		100	98.61	98.07	100	99.07	100	98.54	98.87	87.85	77.69	100	100	94.95	100	96.02	100	98.41	100	100	100	99.07	100	100	87.72	100	100	100	96.61	100	100	100	95.35	100	99.87	100	93.89	100	100	100	100	99.87	100	100	100	100	100
Phvul.001G089900	Chr01:14661481-14663300	G19833 v2.1		100	93.63	86.65	100	100	100	100	100	87.69	95.99	97.58	100	95.82	100	91.7	100	100	100	100	100	100	100	100	49.45	100	100	97.64	84.78	100	100	100	88.41	100	95.11	100	92.14	97.75	100	100	100	99.29	100	100	100	99.73	99.01
Phvul.001G090000	Chr01:14686318-14693367	G19833 v2.1		100	94.77	95.87	100	98.01	100	99.79	99.89	97.97	85.04	100	99.89	97.56	100	92.77	100	100	100	100	100	99.08	100	100	87.49	100	100	100	98.95	100	100	100	99.69	99.99	99.25	100	93.56	99.91	100	99.6	100	100	100	99.99	99.99	99.26	100
Phvul.001G090100	Chr01:14693474-14696128	G19833 v2.1		100	92.09	93.97	100	97.44	100	98.31	95.86	78.95	79.51	99.28	100	99.81	99.51	99.13	100	99.51	100	100	100	99.66	100	100	93.3	100	100	100	95.07	100	99.89	99.47	97.02	100	99.74	100	95.07	99.13	100	99.28	100	100	100	100	100	99.47	100
Phvul.001G090200	Chr01:14782557-14796913	G19833 v2.1		99.92	96	90.19	98.89	97.84	100	98.89	97.8	87.43	74.48	99.61	99.32	96.66	99.77	96.14	100	100	99.75	99.5	100	97.77	100	100	82.69	99.97	99.99	100	92.59	99.61	100	99.75	96.22	99.99	98.8	99.78	91.4	99.71	99.75	97.83	99.85	98.74	99.37	99.9	99.97	97.35	100
Phvul.001G090300	Chr01:14829563-14830394	G19833 v2.1		100	95.67	96.51	100	100	99.88	99.88	100	96.39	81.25	100	100	100	100	100	100	100	100	100	100	99.88	100	99.88	93.87	100	100	100	91.11	100	100	100	90.99	100	95.55	100	87.98	100	100	92.91	100	99.88	100	99.88	100	100	100
Phvul.001G090400	Chr01:14834877-14838916	G19833 v2.1		99.73	94.8	96.58	99.93	99.85	100	99.36	99.9	95.64	85	98.99	100	99.38	100	99.01	100	100	100	100	100	100	100	100	96.78	100	100	100	98.02	100	98.99	100	98.27	100	99.73	100	97.1	99.85	100	99.18	100	100	100	99.98	99.95	96.76	99.93
Phvul.001G090500	Chr01:14853497-14854111	G19833 v2.1		100	100	98.21	100	100	100	100	100	89.92	93.98	100	100	96.1	100	94.47	100	100	100	100	100	97.4	96.59	100	100	100	100	100	100	100	100	100	100	100	90.89	100	100	100	100	99.51	100	100	100	100	99.35	100	100
Phvul.001G090600	Chr01:14867016-14869940	G19833 v2.1		100	94.19	99.69	98.43	99.93	100	100	100	97.57	83.66	100	96.75	96.85	100	97.37	100	100	99.62	99.08	100	94.74	99.56	100	89.68	100	100	100	98.12	100	100	99.38	95.01	100	94.05	98.97	93.74	100	99.69	98.94	100	100	97.68	100	100	99.86	100
Phvul.001G090700	Chr01:14879912-14886414	G19833 v2.1		100	98.75	95.39	98.68	99.34	99.91	98.49	98.42	88.36	77.76	100	97.23	94.19	99.54	98.42	100	100	98.37	99.63	100	98.99	100	100	84.12	100	99.82	100	97.39	99.6	99.92	99.66	97.88	99.98	99.86	99.98	97.89	99.75	99.86	98.86	100	99.51	99.8	100	100	99.43	99.58
Phvul.001G090800	Chr01:14976075-14981852	G19833 v2.1		100	99.27	96.78	98.98	95.95	100	98.82	100	96.75	87.18	99.93	99.69	97.91	100	98.88	100	100	100	100	100	99.03	100	100	83.37	100	100	100	98.72	100	100	100	99	100	99.91	100	94.96	100	99.01	96.45	100	99.97	99.52	100	100	100	100
Phvul.001G090900	Chr01:14989858-14998441	G19833 v2.1		99.31	97.18	96.96	99.91	100	99.95	99	99.34	93.8	77.27	99.62	99.9	96.55	99.17	96.84	99.6	100	99.51	97.87	100	97.17	99.06	100	80.92	100	100	100	96.28	100	100	98.52	95.88	100	97.93	99.97	90.66	99.94	98.29	98.73	100	99.7	99.07	98.05	98.38	97.04	99.11
Phvul.001G091000	Chr01:15011769-15014309	G19833 v2.1		100	95.08	81.62	98.5	99.25	100	99.96	99.41	85.36	80.91	100	100	95	96.73	97.01	99.41	100	100	100	100	89.37	100	100	72.45	100	100	100	99.8	99.29	99.06	99.25	94.53	99.96	99.96	100	95.63	98.47	100	98.86	100	100	95.99	100	98.98	100	100
Phvul.001G091100	Chr01:15322507-15324203	G19833 v2.1		100	98.88	99.23	100	100	100	97.29	90.87	87.33	54.86	100	100	98	100	99.53	100	100	100	100	100	100	99.53	100	93.4	100	100	100	99.65	99.47	100	97.05	100	100	99.41	100	95.99	100	100	98.35	100	98.94	100	100	100	99.82	100
Phvul.001G091150	Chr01:15332004-15332719	G19833 v2.1		100	100	91.76	100	100	100	100	100	94.69	87.15	100	100	97.91	100	98.46	100	100	100	100	100	98.74	100	100	80.45	100	100	100	100	100	100	100	100	100	100	100	91.76	100	100	100	100	75.14	100	100	100	100	100
Phvul.001G091200	Chr01:15398605-15399986	G19833 v2.1		100	96.96	90.3	100	100	100	100	100	98.26	89.94	100	100	100	100	86.9	100	100	100	100	100	99.35	100	100	91.46	100	100	100	99.86	100	100	100	95.59	100	100	100	91.1	100	100	100	100	100	100	100	100	99.86	100
Phvul.001G091300	Chr01:15531918-15535423	G19833 v2.1		100	97.43	99.17	100	97.92	100	98.83	97.95	95.75	87.51	99.77	100	99.83	100	93.95	100	100	100	99.97	100	99.17	100	100	91.39	100	100	100	99.34	99.91	100	100	99.94	100	97.4	99.97	98.12	99.97	99.97	98.49	100	99.66	100	100	100	100	100
Phvul.001G091400	Chr01:15552500-15556152	G19833 v2.1		100	96.19	91.24	99.07	99.51	100	99.15	99.97	94.77	84.67	100	99.92	96.36	100	97.15	100	100	100	99.4	100	99.89	100	100	91.21	100	100	100	97.59	100	100	100	95.87	100	98.58	100	94.5	100	99.75	100	100	99.64	100	100	99.95	98.47	100
Phvul.001G091500	Chr01:15635491-15636424	G19833 v2.1		100	85.97	100	100	82.23	100	92.72	100	94	94	100	100	99.89	100	97.22	100	100	100	100	100	100	100	100	59.85	100	100	100	88.87	100	100	100	96.68	100	100	100	97.86	100	100	94	100	100	100	100	97.86	93.25	100
Phvul.001G091600	Chr01:24026690-24034147	G19833 v2.1		100	97	90.23	100	99.34	100	98.61	99.97	88.71	70.06	97.33	96.84	87.78	97.51	100	100	100	100	100	99.09	95.9	98.87	100	89.02	98.91	99.53	100	95.58	98.06	99.32	98.99	97.73	100	98.86	99.83	94.8	99.45	99.56	99.57	99.44	99.75	99.61	100	100	99.69	99.97
Phvul.001G091700	Chr01:24052183-24052756	G19833 v2.1		100	97.74	95.82	100	100	100	96.86	100	89.55	86.76	100	100	89.9	100	100	100	100	100	100	100	100	100	100	100	100	100	100	98.43	100	100	100	98.08	100	100	100	99.13	84.67	100	100	100	100	100	100	100	100	100
Phvul.001G091800	Chr01:24140607-24141185	G19833 v2.1		100	88.26	80.14	100	94.3	100	86.18	100	93.78	42.31	89.81	93.44	66.49	100	83.94	100	100	10.71	90.85	100	97.06	100	100	89.46	100	100	100	99.83	100	100	100	75.65	100	100	94.82	67.18	100	100	0	100	0	100	100	100	99.65	100
Phvul.001G091900	Chr01:15759697-15760898	G19833 v2.1		100	100	82.53	100	100	100	100	97.5	68.39	88.52	99.92	100	100	100	37.1	100	100	100	50.17	100	100	100	100	84.78	100	100	100	77.12	100	100	100	97.59	100	96.42	100	98.5	100	100	97.92	100	100	98.09	99.67	98.67	96.76	89.77
Phvul.001G092000	Chr01:15822750-15823501	G19833 v2.1		100	91.36	100	100	100	100	100	96.68	77.53	57.85	100	100	98.94	100	100	100	100	100	100	100	99.87	100	100	77.79	100	100	100	100	100	100	100	91.89	100	100	100	81.65	100	100	100	100	100	100	100	100	100	100
Phvul.001G092100	Chr01:15934310-15934644	G19833 v2.1		100	100	100	100	100	100	100	100	90.45	65.37	100	91.64	100	100	100	100	100	100	100	100	100	100	100	78.81	100	100	100	100	100	100	100	95.82	100	100	100	90.45	100	100	100	100	100	100	100	100	100	100
Phvul.001G092200	Chr01:15966735-15967471	G19833 v2.1		100	97.29	99.05	99.73	100	100	100	99.46	100	90.64	100	99.32	99.19	100	100	100	100	100	100	100	100	100	100	67.3	100	100	100	91.04	100	100	100	100	100	100	100	94.3	100	100	100	100	100	100	100	100	100	100
Phvul.001G092300	Chr01:15977233-15977878	G19833 v2.1		100	95.67	88.54	100	100	100	100	100	95.2	100	99.69	100	100	100	100	100	100	100	100	100	94.74	100	100	75.39	100	100	100	91.95	100	100	100	100	100	100	100	100	100	100	100	100	100	100	100	100	99.69	100
Phvul.001G092400	Chr01:15982504-15983192	G19833 v2.1		100	98.69	100	97.82	100	100	100	100	100	75.18	100	100	79.54	100	100	100	100	100	100	100	100	100	100	64.3	100	100	100	97.97	100	100	100	100	100	100	100	100	100	100	95.5	100	100	100	100	100	100	100
Phvul.001G092500	Chr01:16002309-16002518	G19833 v2.1		100	100	100	99.52	100	100	100	100	100	64.76	100	100	100	100	56.67	100	100	100	100	100	100	100	100	100	100	100	100	100	100	100	100	100	100	100	100	99.52	100	100	100	100	99.52	100	100	100	100	100
Phvul.001G092600	Chr01:3537839-3542958	G19833 v2.1		100	97.09	88.87	100	99.92	100	99.8	100	95.39	93.32	100	99.12	99.73	99.96	99	100	99.92	99.98	100	100	100	100	100	79.47	100	100	100	99.18	100	100	100	98.28	100	100	100	95.59	100	100	100	100	99.92	100	99.96	99.84	97.99	99.98
Phvul.001G092700	Chr01:3547846-3555863	G19833 v2.1		100	98.67	95.44	99.99	98.99	100	99.84	100	95.05	87.75	100	100	99.74	100	99.34	99.99	100	99.99	99.99	100	99.19	100	100	90.9	100	100	100	98.43	100	100	100	98.7	100	99.4	100	97.64	100	100	98.48	100	99.99	99.64	100	100	99.36	100
Phvul.001G092800	Chr01:17080759-17084849	G19833 v2.1		99.58	99.39	96.38	100	100	100	99.12	96.36	84.28	82.84	100	100	98.34	98.63	99.85	100	100	100	100	100	96.26	100	100	87.68	100	100	100	97.68	100	100	100	98.31	100	98.68	100	90.64	100	99.49	99.93	100	99.83	99.88	100	100	99.95	99.61
Phvul.001G092900	Chr01:17124459-17127397	G19833 v2.1		100	100	96.12	100	99.42	100	99.73	99.9	92.79	82.48	97.99	97.52	95.78	100	95.99	100	100	100	100	100	100	100	100	85.71	100	99.66	100	100	100	100	100	98.2	100	100	100	95.64	100	99.05	100	100	99.42	100	100	100	97.45	100
Phvul.001G093000	Chr01:17164183-17166741	G19833 v2.1		100	89.37	93.75	100	100	100	100	100	97.58	76.2	99.8	100	98.67	99.22	99.53	100	100	100	100	100	100	100	100	88.12	100	100	100	97.42	100	100	100	95.74	100	100	100	95.08	100	100	98.94	100	100	100	100	100	100	100
Phvul.001G093100	Chr01:17168013-17168924	G19833 v2.1		100	99.45	87.61	100	100	100	100	100	98.25	82.13	100	100	100	100	96.16	100	100	99.01	100	100	100	100	100	54.82	100	100	100	76.1	100	100	98.9	98.68	100	100	100	100	100	99.12	100	100	100	100	100	100	100	100
Phvul.001G093200	Chr01:17175803-17186279	G19833 v2.1		100	99.49	94.59	99.94	99.36	99.97	99.9	99.84	95.26	82.14	99.96	99.65	98.17	99.97	96.21	100	100	99.91	99.98	100	98.53	100	99.98	88.12	100	100	100	96.46	99.83	100	99.96	96.22	100	99.8	100	87.57	99.9	99.78	98.41	100	99.97	100	99.99	99.88	99.52	99.99
Phvul.001G093300	Chr01:17186445-17187699	G19833 v2.1		100	86.22	92.59	100	100	100	100	100	89	91.24	100	100	98.41	100	98.09	100	100	100	100	100	97.29	100	100	98.65	100	100	100	100	98.65	100	100	91.79	100	98.25	100	94.74	100	100	96.81	100	97.21	100	100	100	94.26	100
Phvul.001G093400	Chr01:17236969-17243043	G19833 v2.1		100	99.8	97.5	99.52	100	99.98	99.98	98.83	91.26	82.01	100	99.64	99.23	99.82	99	100	99.9	100	99.44	100	99.64	100	100	88.49	100	100	100	96.81	100	100	100	97.05	99.88	99.98	99.98	98.75	99.98	99.98	99.62	100	99.98	100	99.98	99.98	99.18	99.98
Phvul.001G093500	Chr01:17245658-17268843	G19833 v2.1		99.79	96.36	91.05	99.29	98.91	99.97	98.57	97.12	91.57	83.56	99.28	98.59	93.69	99.61	96.12	99.87	99.95	99.76	99.35	99.83	98.09	99.94	100	88.83	99.97	99.57	99.97	97.17	99.49	99.85	99.38	97.52	99.6	98.19	99.56	93.42	99.16	99.44	99.47	99.84	99.49	99.53	98.92	99.87	88.58	99.62
Phvul.001G093700	Chr01:17338107-17341247	G19833 v2.1		100	98.92	89.11	99.97	97.58	100	96.34	99.46	93.47	73.19	100	100	98.28	100	98.47	100	98.28	100	99.97	100	97.17	100	100	86.88	100	100	100	99.14	100	100	100	90.39	100	98.15	100	88.89	100	100	98.15	100	100	100	100	100	100	99.97
Phvul.001G093800	Chr01:17422195-17425683	G19833 v2.1		99.66	94.47	91	96.9	99.48	100	89.91	99.17	89.34	83.66	97.76	100	91.46	100	96.1	100	100	99.74	100	100	97.25	100	100	86.47	100	100	100	98.6	100	99.37	100	93.52	100	100	100	86.73	99.54	99.4	94.53	100	100	99.05	100	99.08	82.29	99.46
Phvul.001G093900	Chr01:16463979-16469620	G19833 v2.1		100	98.21	94.84	99.63	100	100	97.25	99.95	92.11	81.34	99.63	98.44	97.77	100	98.58	100	100	99.66	100	100	98.87	100	100	88.89	99.68	100	100	92.91	100	100	99.79	97.06	100	98.46	99.63	94.65	99.86	99.95	100	100	98.26	99.24	99.17	100	99.27	100
Phvul.001G094000	Chr01:16531226-16532623	G19833 v2.1		100	99	89.99	97.71	99.14	100	100	100	56.15	95.14	100	98.78	100	99.43	96.28	100	100	97	100	100	81.97	100	100	91.2	100	100	100	98.64	100	100	100	95.06	100	100	100	94.78	97.14	95.78	100	100	96.21	100	100	100	100	100
Phvul.001G094100	Chr01:16651928-16658636	G19833 v2.1		100	96.39	96.36	99.69	99.85	100	94.65	98.69	88.06	84.25	100	98.75	93.32	100	96.77	99.99	99.99	98.7	99.31	100	96.8	99.28	99.87	89.1	99.49	99.91	99.75	97.03	100	99.88	97.97	99.81	99.99	97.5	98.17	92.74	100	99.96	99.33	100	95.11	99.81	99.61	99.72	98.76	99.96
Phvul.001G094200	Chr01:16825981-16827747	G19833 v2.1		100	81.55	97.74	100	100	100	99.43	100	94.23	82.34	100	100	99.83	100	100	100	100	100	100	100	97.45	100	100	92.25	100	100	100	100	99.43	100	100	100	100	100	100	95.53	100	100	98.19	100	100	100	100	100	100	100
Phvul.001G094300	Chr01:16831121-16833532	G19833 v2.1		100	94.2	90.3	100	99.05	100	97.89	100	95.19	86.53	100	99.34	99.75	100	100	100	100	100	100	100	95.73	100	100	93.66	100	100	99.83	95.07	100	100	100	98.55	100	88.47	100	94.94	99.63	98.84	100	100	100	100	100	100	99.88	100
Phvul.001G094400	Chr01:17566409-17568080	G19833 v2.1		100	91.33	91.57	100	100	100	95.69	99.82	94.44	85.11	98.39	100	100	100	94.86	100	100	100	100	100	100	100	100	74.64	100	100	100	95.75	100	100	100	97.61	100	100	100	96.29	100	98.45	96.47	100	100	100	100	100	100	100
Phvul.001G094500	Chr01:17653098-17655368	G19833 v2.1		100	100	97.84	100	100	100	99.69	95.95	98.06	90.62	99.65	98.68	98.11	100	100	100	100	100	100	100	99.34	100	100	83.8	100	100	100	98.72	100	99.74	99.96	98.37	100	100	100	96.52	100	100	95.99	100	100	100	100	100	97.31	100
Phvul.001G094600	Chr01:17656314-17659151	G19833 v2.1		100	99.72	95.28	100	100	100	98.56	99.01	92.39	89.85	100	100	95	100	99.37	100	100	100	100	100	99.4	100	100	81.99	100	100	100	97.11	100	100	100	99.47	100	100	100	93.34	100	100	99.33	100	100	100	100	100	100	100
Phvul.001G094700	Chr01:17680816-17685945	G19833 v2.1		100	98.46	97.19	99.77	99.06	100	99.98	99.49	96.1	89.36	100	99.84	99.86	100	95.38	100	100	99.98	100	100	96.06	100	100	96.08	100	100	100	99.57	100	100	100	98.13	100	99.98	100	96.9	99.71	99.98	97.29	100	99.71	99.88	99.98	100	99.86	100
Phvul.001G094701	Chr01:25168044-25180792	G19833 v2.1		100	96.98	94.28	99.94	99.82	100	99.96	99.66	99.17	79.91	100	100	98.61	99.15	98.9	100	99.46	99.99	100	100	97.87	99.99	100	88.65	99.99	100	100	98.53	99.89	100	100	99.29	100	99.47	99.99	99.25	99.97	99.99	98.99	99.77	99.96	100	100	99.91	99.33	100
Phvul.001G094800	Chr01:17685812-17700507	G19833 v2.1		100	97.14	96.05	99.65	98.18	100	98.01	98.71	92.73	80.97	99.74	98.42	95.6	99.97	97.84	99.92	99.79	99.45	98.82	100	97.42	99.37	100	86.79	99.46	99.59	100	97.09	99.97	99.84	96.94	97.63	100	96.44	99.73	95.37	99.84	99.74	99.68	100	98.99	100	99.55	99.1	98.82	100
Phvul.001G094900	Chr01:17700616-17702260	G19833 v2.1		100	93.74	96.47	100	100	100	96.05	93.37	92.89	81.82	100	100	95.32	99.39	95.14	100	100	100	92.34	98.42	94.77	100	100	68.57	100	100	100	95.56	100	100	90.7	98.3	100	95.14	100	90.7	100	100	98.97	100	100	100	100	100	100	100
Phvul.001G095000	Chr01:17729788-17735025	G19833 v2.1		100	91.66	99.39	99.69	99.41	100	100	99.77	91.56	86.01	100	100	95.65	100	98.64	100	100	100	99.75	100	98.89	100	100	86.37	100	100	100	94.96	100	100	100	99.71	100	99.1	100	98.09	100	100	100	100	100	99.77	99.79	99.9	98.66	100
Phvul.001G095100	Chr01:17741267-17742130	G19833 v2.1		100	95.49	100	99.88	99.88	100	100	100	90.86	90.74	99.42	100	91.55	100	98.73	100	100	100	99.88	100	100	100	100	55.09	100	100	100	100	100	100	100	100	100	100	100	100	100	100	100	100	100	100	99.88	99.88	99.88	100
Phvul.001G095200	Chr01:17749654-17752496	G19833 v2.1		100	93.67	84.03	99.68	100	100	100	99.02	96.06	92.82	100	100	97.12	100	99.23	100	100	100	100	100	100	100	100	71.97	100	100	100	99.02	100	100	100	98.66	100	95.64	100	94.76	100	99.54	94.69	100	100	98.66	88.96	92.75	86.42	100
Phvul.001G095300	Chr01:17761595-17765323	G19833 v2.1		96.73	88.36	97.77	100	100	98.9	99.36	98.34	97.69	78.25	99.28	100	99.46	100	97.43	100	100	98.71	100	100	98.58	99.6	100	84.1	100	98.42	100	99.68	100	99.95	100	98.04	100	99.38	100	92.17	100	99.95	99.81	100	99.79	99.46	99.97	99.95	95.55	99.97
Phvul.001G095350	Chr01:17820840-17822321	G19833 v2.1		15.11	13.97	4.93	13.56	16.26	22.54	0	11.47	0	13.7	25.78	11.34	19.64	23.41	0	15.72	14.04	13.9	13.7	24.83	5.87	24.63	10.12	0	25.51	25.98	16.4	16.46	18.35	33.81	16.46	20.04	23.14	22.27	16.67	13.36	22.47	27.13	19.16	29.82	19.23	20.11	24.7	16.46	0	19.3
Phvul.001G095400	Chr01:17874334-17883685	G19833 v2.1		100	97.67	92.42	99.87	99.49	100	98.79	98.81	96.97	79.53	99.39	100	98.2	100	97.22	100	99.76	99.66	99.95	100	97.73	100	100	87.28	99.69	100	100	97.62	99.41	99.38	99.89	98.19	100	99.31	100	92.93	99.97	100	98.96	100	100	99.6	99.7	99.9	99.81	99.82
Phvul.001G095500	Chr01:17890598-17892995	G19833 v2.1		100	99.54	92.16	100	100	100	96.25	99.08	96.21	94.33	100	98.58	99.58	100	99.96	100	100	100	100	100	100	100	100	88.41	100	100	100	89.07	100	100	100	100	100	100	100	100	100	100	100	100	100	100	100	100	100	100
Phvul.001G095600	Chr01:17908398-17908820	G19833 v2.1		100	100	87.47	100	100	100	100	100	95.98	98.82	100	100	100	100	74.23	100	100	100	100	100	100	100	100	32.39	100	100	100	83.69	100	100	100	95.04	100	100	100	100	100	100	96.69	100	100	100	100	100	100	100
Phvul.001G095650	Chr01:17981323-17983826	G19833 v2.1		100	97.36	88.3	100	100	100	97.12	99.2	89.42	76.88	99.4	100	81.71	100	89.42	100	100	100	100	100	96.49	94.45	100	78.04	100	100	100	99.08	100	100	100	100	100	100	100	93.69	100	100	97.44	100	100	100	100	100	97.72	100
Phvul.001G095700	Chr01:18028931-18036264	G19833 v2.1		100	97.46	96.06	100	98.61	100	99.69	100	94.59	89.45	99.02	99.78	96.29	99.93	97.29	100	100	100	100	100	99.24	100	100	91.7	100	99.84	100	98.65	100	100	99.9	98.75	100	99.45	100	95.24	99.78	99.44	99.07	100	99.89	99.45	99.67	100	98.73	100
Phvul.001G095800	Chr01:18072152-18094811	G19833 v2.1		99.97	98.31	92.41	98.83	99.57	100	99.16	99.78	93.21	85.39	100	99.91	98.6	99.92	96.73	100	100	100	100	100	98.92	100	100	87.97	100	99.99	100	98.68	99.93	100	100	99.03	100	99.51	100	95.83	99.95	99.78	99.25	100	100	99.99	98.7	98.31	97.56	99.94
Phvul.001G096000	Chr01:18113935-18144587	G19833 v2.1		99.64	96.03	94.53	98.13	98.74	100	99.2	99.4	90.88	85	99.65	99.42	98.98	99.06	94.42	99.97	100	99.13	99.13	100	97.5	99.72	99.99	84.95	100	99.92	99.99	97.43	99.35	99.93	99.59	95.57	99.73	97.78	99.96	93.51	99	99.76	97.68	99.97	98.57	99.16	98.3	97.66	96.76	99.73
Phvul.001G096100	Chr01:18209118-18225106	G19833 v2.1		99.71	97.56	92.42	99.26	98.9	100	97.67	99.47	93.46	85.33	99.78	99.54	98.85	98.82	97.43	100	100	99.95	99.95	100	98.82	100	100	85.74	100	99.89	100	98.26	100	99.8	99.23	98.3	99.91	97.58	99.76	97.27	99.16	99.94	99.41	100	99.19	99.54	99.9	99.87	98.81	99.98
Phvul.001G096200	Chr01:18267400-18276392	G19833 v2.1		100	98.14	91.49	99.71	98.77	100	100	99.63	96.9	92	99.76	100	96.69	99.86	98.6	100	100	99.5	100	100	99.02	100	100	81.03	100	100	100	97.3	99.78	100	99.98	97.79	100	98.29	100	94.75	98.31	99.97	98.48	100	99.97	100	100	99.86	99.92	99.89
Phvul.001G096300	Chr01:18304649-18306859	G19833 v2.1		100	98.6	91.14	100	98.37	100	99.19	99.91	82.59	79.29	97.69	100	94.03	99.64	97.78	100	100	100	99.95	100	100	100	100	84.89	100	100	100	100	100	99.01	100	96.83	100	98.82	99.01	90.19	100	98.96	100	100	100	100	98.96	99.46	90.68	43.51
Phvul.001G096400	Chr01:18369933-18376092	G19833 v2.1		99.94	88.18	80.5	98.08	93.77	100	96.02	95.99	83.75	60.47	95.11	99.61	95.76	99.43	90	100	99.9	98.75	99.42	100	95.49	100	100	67.69	99.77	99.09	100	90.36	99.61	99.01	99.12	93.83	100	97.01	100	85.62	95.73	98.31	98.34	99.85	99.74	98.7	82.18	82.08	73.02	99.69
Phvul.001G096500	Chr01:18381467-18382006	G19833 v2.1		100	99.44	100	100	100	100	100	100	100	85.56	100	100	98.15	100	100	100	100	100	100	100	100	100	100	100	100	100	100	100	100	100	100	100	100	98.15	100	97.41	100	100	100	100	100	100	0	0	0	100
Phvul.001G096600	Chr01:18383638-18402482	G19833 v2.1		99.95	97.94	95.49	99.13	98.72	100	99.78	99.34	92.68	81.35	99.52	99.38	98.81	99.36	96.56	100	100	100	100	100	99.14	100	100	84.91	100	100	100	96.42	100	100	100	97.9	100	99.06	100	90.43	100	99.02	99.28	100	100	99.26	65.14	59.29	65.83	99.87
Phvul.001G096700	Chr01:18441268-18444377	G19833 v2.1		98.68	98.94	85.82	100	100	100	100	99.36	90.77	85.47	99.1	99.39	96.66	100	100	100	100	100	99.68	100	96.33	100	100	86.88	100	99.55	100	96.3	99.26	100	100	98.46	100	98.01	100	97.91	100	100	98.1	100	100	100	43.34	61.61	53.73	100
Phvul.001G096800	Chr01:18472837-18488683	G19833 v2.1		99.95	93.76	91.36	99.57	99.01	100	96.33	99.15	89.29	82.78	96.44	99.43	96.52	96.13	91.71	99.98	99.73	99.27	99.82	100	98.53	99.83	100	74.69	99.99	99.91	99.92	94.52	99.85	99.84	97.2	98.85	98.42	91.32	100	89.15	99.4	99.38	98.57	99.74	99.29	99.24	86.18	82.28	78.21	99.85
Phvul.001G096900	Chr01:18489944-18496965	G19833 v2.1		99.73	97.04	95.29	99.33	99.39	100	99.29	99.67	93.66	80.95	99.74	100	98.22	99.81	95.94	100	100	99.67	99.9	100	96.54	100	100	86.73	100	100	100	95.1	100	100	100	98.53	99.99	99.86	100	95.76	99.91	100	99.29	100	100	99.7	100	100	98.97	100
Phvul.001G097000	Chr01:18518193-18522142	G19833 v2.1		100	98.89	91.34	97.49	93.59	100	99.62	100	92.25	89.95	100	100	99.97	100	92.23	100	100	99.44	99.8	100	95.82	100	100	82.43	100	100	100	95.75	100	100	100	100	100	100	99.47	85.97	99.37	97.47	96.66	100	100	100	96.53	99.92	97.39	99.24
Phvul.001G097100	Chr01:18566026-18568957	G19833 v2.1		100	99.08	93.93	100	99.56	100	98.36	100	93.59	92.74	100	100	94.88	100	95.7	100	100	100	100	100	99.97	100	100	87.82	99.66	100	100	96.9	100	100	100	100	100	99.93	98.06	89.12	100	100	100	100	98.98	99.73	99.9	99.97	99.28	100
Phvul.001G097200	Chr01:18585107-18586231	G19833 v2.1		100	100	100	100	100	100	96.36	100	89.24	81.69	100	98.49	92.62	100	100	100	100	100	93.24	100	100	100	100	92.89	100	100	100	92.89	94.58	100	100	98.49	100	98.04	100	99.2	99.38	100	94.13	100	97.33	100	100	100	100	100
Phvul.001G097300	Chr01:18602292-18604694	G19833 v2.1		100	92.68	94.38	100	100	100	100	95.76	99.63	80.9	99.83	100	97.09	100	96.46	100	97.92	100	100	100	99.92	100	100	86.48	100	100	100	98	100	100	98.09	100	100	99.29	100	90.8	99.5	100	100	100	95.88	99.63	100	100	100	100
Phvul.001G097400	Chr01:18670254-18671138	G19833 v2.1		100	84.07	97.63	100	97.85	100	100	95.71	97.63	99.32	98.42	98.98	94.69	100	98.53	100	100	100	100	100	100	100	100	49.83	100	100	100	91.41	100	100	100	100	100	96.5	100	87.23	100	100	94.69	100	100	100	100	100	98.08	100
Phvul.001G097500	Chr01:18678312-18678896	G19833 v2.1		100	96.41	94.02	98.12	100	100	100	100	100	88.21	100	100	97.44	100	100	100	100	100	100	100	100	100	100	81.2	100	100	100	100	100	100	100	100	100	96.07	100	63.42	100	100	99.83	100	100	100	100	100	100	99.83
Phvul.001G097600	Chr01:18690177-18718445	G19833 v2.1		99.95	97.37	93.54	99.76	97.96	100	99.62	99.43	92.49	82.59	99.76	99.89	98.12	99.53	97.89	100	99.98	100	99.92	100	98.91	100	100	88.09	99.99	99.84	100	97.64	99.93	99.9	100	96.54	100	98.12	100	92.2	99.76	99.72	98.14	100	99.97	99.9	97.19	96.78	94.28	99.98
Phvul.001G097601	Chr01:25196441-25197003	G19833 v2.1		100	100	77.98	100	100	100	100	89.88	100	98.22	100	100	100	100	100	100	100	100	100	100	88.63	100	100	100	100	100	100	100	100	100	100	90.05	100	100	100	96.27	100	100	95.91	100	100	100	98.22	100	99.47	100
Phvul.001G097700	Chr01:18746120-18748926	G19833 v2.1		100	99.43	94.3	99.96	99.96	100	100	100	94.76	73.25	99.96	100	95.55	100	99.89	100	100	99.96	100	100	98.5	100	100	92.23	100	100	100	94.44	100	100	99.11	94.59	100	100	100	99.32	100	100	99.86	100	100	100	100	100	94.69	100
Phvul.001G097800	Chr01:18757571-18767519	G19833 v2.1		100	97.11	91.11	99.85	99.66	100	99.64	99.74	92.7	91.25	99.78	99.34	99.65	100	96.98	100	100	100	99.96	100	98.66	100	100	83.71	100	100	100	96.92	100	100	100	99.68	100	99.04	100	95.13	100	99.63	99.41	100	100	99.81	91.54	91.02	87.99	100
Phvul.001G097900	Chr01:18842807-18844773	G19833 v2.1		97.15	97.92	95.53	100	100	100	100	98.22	88.46	79.16	100	100	97.81	98.78	94.66	100	100	100	98.98	100	90.24	100	100	76.72	100	100	100	87.7	100	100	100	92.17	100	94.2	100	93.7	100	100	96.49	100	99.34	100	98.78	100	100	99.54
Phvul.001G098000	Chr01:18875569-18877505	G19833 v2.1		100	96.85	96.23	97.78	99.23	100	99.17	99.17	94.58	88.02	99.95	99.07	95.3	100	87.3	100	100	100	100	100	100	100	100	86.01	100	99.17	100	94.17	100	100	99.33	100	100	98.55	100	83.38	96.49	100	99.95	100	100	100	100	100	97.99	96.95
Phvul.001G098100	Chr01:18907322-18910421	G19833 v2.1		100	97.03	98.26	100	99.35	100	98.81	100	89.65	77.81	99.77	98.77	94.48	100	91.84	100	100	100	100	100	95.84	100	100	74.06	100	100	100	93.55	100	100	100	99.55	100	95.26	100	93.97	99.81	100	96.16	100	99.42	100	100	99.97	100	100
Phvul.001G098200	Chr01:18918811-18920538	G19833 v2.1		100	96.3	94.79	99.94	99.94	100	99.71	100	94.16	90.05	98.67	97.4	100	100	99.94	100	99.83	100	100	100	98.67	100	100	79.86	100	100	100	95.66	100	100	100	98.61	100	100	100	94.44	100	100	100	100	100	100	100	100	100	100
Phvul.001G098300	Chr01:18931313-18932870	G19833 v2.1		100	98.01	94.22	100	100	100	97.18	100	85.62	62.9	97.63	97.24	95.19	100	99.61	100	100	100	100	100	97.05	100	100	87.93	100	98.91	100	99.87	100	99.81	99.29	100	100	99.68	100	97.37	100	100	100	100	100	100	100	100	98.2	100
Phvul.001G098400	Chr01:19015813-19018119	G19833 v2.1		100	100	92.67	100	99.39	100	99.57	100	89.81	80.97	100	100	100	100	95.62	100	100	99.87	99.96	100	100	100	100	69.92	100	100	100	96.58	100	100	100	96.32	100	100	100	92.85	100	100	100	100	100	100	84.27	73.91	74.3	89.55
Phvul.001G098500	Chr01:19029894-19030496	G19833 v2.1		100	100	84.91	100	100	100	100	100	81.59	78.61	100	99.17	100	100	94.2	100	100	100	100	100	99.01	100	100	26.2	100	100	100	100	100	100	100	97.35	100	100	100	100	100	100	100	100	100	100	100	100	99.5	100
Phvul.001G098600	Chr01:19078610-19079656	G19833 v2.1		100	91.31	99.81	100	100	100	95.03	100	95.03	81.85	100	100	94.65	100	97.33	100	100	100	98.57	100	100	100	100	97.61	100	100	100	100	100	98.47	100	100	100	100	100	78.61	100	100	100	100	100	100	100	100	100	100
Phvul.001G098700	Chr01:19131375-19132241	G19833 v2.1		100	88.35	90.43	100	100	100	99.65	100	94.81	90.77	98.85	100	100	100	91.12	100	100	99.31	100	100	100	100	100	90.66	100	96.66	100	93.89	100	100	100	100	100	100	100	93.31	100	100	99.08	100	100	100	99.88	94.46	99.88	100
Phvul.001G098801	Chr01:19156892-19160566	G19833 v2.1		100	98.45	95.32	98.72	100	100	99.07	98.75	88.16	91.18	100	98.91	95.76	100	96.35	100	100	100	98.67	100	97.03	99.67	100	77.36	100	100	100	99.76	100	100	98.12	99.84	99.84	100	99.29	97.12	100	100	97.47	100	99.73	100	99.97	99.97	99.95	100
Phvul.001G098900	Chr01:19185314-19185652	G19833 v2.1		100	100	97.94	100	100	100	100	100	100	90.27	100	100	100	100	100	100	100	100	100	100	100	100	100	67.55	100	100	100	100	100	100	93.81	100	100	100	100	71.39	100	91.74	98.53	100	100	100	100	100	100	100
Phvul.001G099000	Chr01:19219165-19231655	G19833 v2.1		100	93.07	95.71	99.18	97.79	100	93.45	98.12	81.25	53.3	98.82	94.47	84.3	98.5	88.94	100	99.11	90.32	94.98	99.15	94.36	98.94	100	72.37	98.94	96.89	97.4	93.44	98.58	98.26	92.67	96.26	99.87	90.72	95.6	77.2	95.88	99.66	97.34	99.62	87.92	98.75	99.43	99.56	99.7	99.97
Phvul.001G099200	Chr01:19292481-19293770	G19833 v2.1		100	100	99.15	100	86.36	100	99.3	93.88	89.38	88.91	100	100	97.91	98.91	96.59	100	95.43	100	100	100	100	100	100	75.35	100	100	100	96.43	97.83	100	100	96.28	100	93.33	100	89.53	100	100	100	100	100	100	100	100	99.85	100
Phvul.001G099300	Chr01:19307177-19309845	G19833 v2.1		99.48	98.43	96.67	100	99.51	100	100	100	96.4	94.04	100	100	100	100	100	100	100	100	100	100	100	100	100	76.21	100	100	100	91.94	100	100	100	99.06	100	100	100	94.04	100	100	100	100	100	100	100	100	93.48	100
Phvul.001G099500	Chr01:19328812-19358325	G19833 v2.1		99.79	95.56	94.71	99.83	99.24	100	98.9	99.38	94.06	81.29	99.34	99.7	97.48	99.52	97.97	100	99.98	99.99	99.97	100	98.85	99.97	100	82.33	100	99.72	100	97.86	99.96	99.77	99.96	97.33	100	99.48	99.94	92.52	99.53	99.61	98.74	100	98.8	99.64	99.2	99.28	97.77	99.81
Phvul.001G099600	Chr01:19372179-19377507	G19833 v2.1		100	97.8	96.77	99.92	100	99.98	100	95.72	93.64	80.52	99.31	98.56	93.79	99.76	96.62	100	100	100	96	100	94.5	98.31	100	72.92	100	100	100	96.21	100	100	96.19	97.82	100	95.48	99.89	98.01	100	99.77	98.82	100	95.4	99.62	99.31	99.77	98.99	100
Phvul.001G099700	Chr01:19568490-19569185	G19833 v2.1		100	99.86	96.84	98.42	100	100	100	100	100	91.52	100	100	100	98.28	100	100	100	100	100	100	84.2	100	100	78.16	100	100	100	100	100	100	100	96.7	100	100	100	100	100	100	100	100	100	100	100	100	100	100
Phvul.001G099800	Chr01:19833436-19837997	G19833 v2.1		100	97	93.67	100	97.68	100	99.63	99.41	95.24	87.35	99.04	100	94.3	100	97.08	100	100	100	100	100	100	100	100	83.52	100	100	100	99.56	100	100	100	100	100	99.28	100	91.89	100	99.69	99.93	100	100	100	100	100	100	100
Phvul.001G099900	Chr01:19872432-19877867	G19833 v2.1		100	92.83	95.59	99.93	98.01	100	98.58	99.94	89.46	84.79	99.71	100	96.08	99.89	91.65	100	99.32	99.96	100	100	97.39	100	100	87.03	99.83	100	100	96.89	98.6	99.8	100	97.59	100	99.34	100	92.05	99.52	99.37	95.55	100	99.74	99.94	99.91	99.98	99.47	88.83
Phvul.001G100000	Chr01:19883334-19883739	G19833 v2.1		100	99.26	75.62	72.91	91.13	100	97.04	98.28	72.91	31.03	100	100	95.07	100	91.38	100	100	97.29	95.07	100	92.61	90.15	100	100	100	100	100	61.58	100	100	96.06	99.26	99.26	93.84	100	94.83	95.32	100	93.84	100	100	65.27	87.44	100	100	66.5
Phvul.001G100100	Chr01:20014677-20018800	G19833 v2.1		99.49	94.76	93.26	81.74	81.72	100	97.48	98.18	82.57	78.13	100	96.34	93.87	99.42	76.94	100	100	77.81	83.87	100	99.22	100	100	87.05	100	98.84	100	99.93	99.83	100	96.39	94.88	100	98.88	100	84.41	99.98	99.2	94.23	100	98.67	100	99.13	94.96	97.82	93.96
Phvul.001G100200	Chr01:20330786-20332938	G19833 v2.1		100	93.36	95.82	100	100	100	99.02	100	100	86.11	100	100	98.65	100	99.91	100	100	100	100	100	99.35	100	100	95.36	100	100	100	99.91	100	100	100	98.93	100	91.83	100	96.38	100	99.3	97.35	100	100	100	100	100	100	100
Phvul.001G100400	Chr01:20392627-20395512	G19833 v2.1		100	94.07	93.59	98.48	99.58	100	97.12	99.86	94.87	72.38	100	99.86	98.61	99.55	99.83	100	100	100	100	100	99.41	99.17	100	82.26	100	100	100	97.51	100	99.31	100	96.57	100	99.06	100	94.94	99.17	100	99.48	100	100	99.65	99.79	99.41	99.41	100
Phvul.001G100500	Chr01:20437456-20440118	G19833 v2.1		100	98.46	96.06	98.27	99.02	100	100	100	98.16	95.42	100	100	100	100	98.16	100	100	100	100	100	99.17	100	100	84.83	100	100	100	99.51	100	100	99.29	98.42	100	99.14	100	93.84	100	100	98.42	100	100	100	100	100	100	100
Phvul.001G100501	Chr01:25259272-25260783	G19833 v2.1		100	98.21	100	100	99.34	100	100	100	96.96	72.69	99.93	100	100	100	95.7	100	100	100	100	100	100	100	100	91.53	100	100	100	93.39	100	100	100	100	100	98.94	100	98.41	98.61	100	94.64	100	100	100	100	99.67	98.68	100
Phvul.001G100600	Chr01:20459496-20461995	G19833 v2.1		100	100	99.32	99.92	99.76	100	94.2	100	86	83.36	100	100	98.4	98.68	83.44	100	98.96	98.36	100	100	97.04	99.76	100	73.6	100	100	100	98	98.52	100	100	94.12	100	99.28	93.44	87.88	100	100	96.64	100	95.84	100	100	100	95.88	99.96
Phvul.001G100700	Chr01:20533892-20540720	G19833 v2.1		99.27	94.1	85.84	99.96	100	99.99	99.77	100	87.71	94.03	99.31	100	99.12	99.22	99.99	100	100	100	99.47	100	99.8	100	100	76.56	100	100	100	98.4	100	100	99.97	97.79	100	99.72	100	91.27	99.82	100	99.08	100	99.99	100	99.97	100	98.95	100
Phvul.001G100800	Chr01:20556093-20556311	G19833 v2.1		100	100	100	100	100	100	100	100	100	100	100	100	100	100	100	100	100	100	100	100	100	100	100	89.5	100	100	100	100	100	100	84.93	100	100	100	100	96.8	100	100	100	100	100	100	100	100	100	100
Phvul.001G100900	Chr01:20620761-20627550	G19833 v2.1		99.91	95.89	97.95	98.53	97.03	100	100	98.06	95.2	84.32	99.99	100	97.97	99.85	96.52	100	100	100	98.54	100	98.57	100	100	82.46	100	100	100	98.88	99.75	100	99.94	99.93	100	97.79	100	99.03	100	99.94	98.85	100	100	100	97.53	98.72	99.16	99.99
Phvul.001G101000	Chr01:20663584-20667741	G19833 v2.1		100	97.31	91.73	100	99.18	100	99.74	99.86	96.92	90.09	98.34	100	96.25	99.35	98.87	100	100	100	100	100	99.81	100	100	84.82	100	100	100	99.57	100	100	100	99.45	100	99.54	100	98.39	100	99.83	98.22	100	100	99.9	99.98	99.83	99.78	100
Phvul.001G101100	Chr01:20669625-20673653	G19833 v2.1		100	94.02	94.66	100	100	100	100	97.94	92.83	90.25	99.9	100	97.02	100	97.99	100	100	100	100	100	100	100	100	95.63	100	100	100	100	99.55	100	99.93	100	100	97.57	100	99.68	100	100	96.1	100	100	100	100	100	99.58	100
Phvul.001G101200	Chr01:20674328-20681345	G19833 v2.1		99.81	97.69	87.42	99.77	99.94	100	99.29	99.86	93.66	86.46	99.83	100	98.53	99.24	94.98	100	100	99.63	100	100	99.73	100	100	86.16	100	100	100	97.52	99.89	100	99.72	99.07	99.96	99.13	100	90.99	100	100	97.85	100	100	99.59	98.97	99.9	99.12	99.96
Phvul.001G101300	Chr01:20681470-20683354	G19833 v2.1		100	99.42	100	100	98.83	100	100	100	89.66	73.58	100	100	98.83	100	100	100	100	98.94	100	100	100	100	100	96.6	100	100	100	100	100	100	100	95.28	100	99.15	100	89.12	100	100	100	100	100	100	100	99.73	100	100
Phvul.001G101400	Chr01:20707341-20708805	G19833 v2.1		100	97.68	96.11	98.23	100	100	100	99.59	62.32	89.01	100	100	98.5	100	95.09	100	100	100	92.15	100	100	100	100	99.45	100	100	100	94.47	100	100	100	99.86	100	100	100	88.87	100	99.73	99.45	100	100	100	99.52	100	99.52	100
Phvul.001G101500	Chr01:20777800-20781110	G19833 v2.1		100	100	94.53	98.1	99.67	100	98.52	100	96.19	62.67	100	99.37	100	99.88	99.7	100	100	100	100	100	97.83	100	100	86.02	100	100	100	99.85	100	100	100	99.31	100	98.79	100	94.93	99.58	100	99.15	100	100	100	99.91	99.88	99.94	99.91
Phvul.001G101600	Chr01:20823504-20824226	G19833 v2.1		100	99.72	95.02	100	86.86	100	99.45	100	85.75	39	100	100	87.55	100	86.31	100	100	100	100	100	98.2	100	100	65.28	100	100	98.89	95.02	93.78	100	100	100	100	100	100	90.46	96.4	99.31	99.59	100	100	100	82.3	89.35	89.49	88.8
Phvul.001G101700	Chr01:20836540-20838902	G19833 v2.1		100	99.11	85.57	100	100	100	98.22	100	95.85	89.55	96.28	100	99.83	100	100	100	100	100	100	100	100	100	100	90.86	100	100	100	100	99.79	100	100	97.46	100	100	100	93.95	100	100	100	100	100	100	99.96	99.92	99.92	100
Phvul.001G101800	Chr01:20839747-20846068	G19833 v2.1		99.91	98.56	98.02	100	99.73	100	100	98.88	98.69	88.48	98.94	100	99.13	100	99.16	100	100	100	100	100	99.72	100	100	85.67	100	100	100	98.81	100	100	100	98.23	100	99.64	100	94.31	99.91	100	98.91	100	100	100	99.94	99.97	99.64	100
Phvul.001G101900	Chr01:20854044-20857155	G19833 v2.1		100	95.34	98.36	100	100	100	100	100	89.3	83.48	100	100	98.81	99.68	96.79	100	100	100	100	100	98.33	100	100	85.96	100	100	100	98.71	100	100	100	96.66	100	98.3	100	99.13	100	99.58	99.45	100	100	100	99.97	100	99.78	100
Phvul.001G102000	Chr01:20875195-20876194	G19833 v2.1		99	100	95.6	100	100	100	100	100	100	94.1	100	99.3	100	100	100	100	100	100	100	100	95.1	100	100	87	100	100	100	100	100	100	100	99.2	100	100	100	100	100	100	100	100	100	100	100	100	97.3	100
Phvul.001G102100	Chr01:20885950-20891176	G19833 v2.1		100	99.75	97.67	100	99.9	100	99.83	99.75	97.21	93.28	98.99	100	99.37	99.89	98.64	100	100	100	100	100	94.74	100	100	80.39	100	100	100	98.09	100	100	100	97.4	100	100	100	96.15	100	100	100	100	99.94	99.25	99.98	100	99.98	100
Phvul.001G102200	Chr01:20905581-20911012	G19833 v2.1		99.8	96.12	94.15	100	99.19	100	98.12	99.21	94.66	86.3	97.83	100	98.4	99.23	98.88	100	100	99.15	100	100	98.84	99.21	100	78.9	100	99.36	100	93.85	99.96	99.91	99.87	97.66	100	98.4	99.82	96.5	100	99.28	98.12	99.6	99.89	100	99.41	100	99.41	99.48
Phvul.001G102300	Chr01:20911113-20912989	G19833 v2.1		100	99.57	95.42	100	99.79	100	100	100	87.21	84.18	100	100	100	100	99.04	100	100	100	100	100	100	100	100	93.93	100	100	100	94.09	100	100	100	98.46	100	99.25	100	100	100	100	100	100	100	100	100	100	99.15	100
Phvul.001G102600	Chr01:20982930-20986378	G19833 v2.1		100	99.25	95.42	100	100	100	100	99.42	98.29	79.41	99.51	99.86	98.55	99.97	99.57	100	100	100	100	100	96.69	98.61	100	90.49	100	100	100	98.58	100	100	100	100	100	97.3	100	91.62	99.13	100	100	100	99.19	100	100	100	99.94	100
Phvul.001G102700	Chr01:21020494-21022086	G19833 v2.1		100	96.86	92.97	100	100	100	99.87	100	100	95.98	100	99.94	100	98.56	97.93	100	100	100	100	100	100	100	100	95.1	100	100	100	93.22	100	100	100	97.93	100	100	100	100	100	100	100	100	100	100	100	100	100	100
Phvul.001G102901	Chr01:21067789-21098119	G19833 v2.1		99.79	97.39	97.21	99.44	99.48	100	99.73	99.29	92.76	84.03	99.25	99.53	97.52	99.99	97.23	100	100	99.91	99.7	99.99	99.55	99.96	100	88.89	99.85	99.99	100	96.06	100	99.99	99.95	98.79	100	99.34	99.96	94.28	100	99.63	99.55	99.99	99.55	99.81	99.54	99.81	99.65	99.86
Phvul.001G103100	Chr01:21238058-21245077	G19833 v2.1		99.86	97.89	95	100	99.62	100	99.19	100	90.06	82.74	99.34	98.56	99.84	99.66	97.62	100	100	100	100	100	97.36	100	100	87.55	100	99.99	100	97.07	100	99.87	99.94	98.63	100	97.88	100	98.28	99.81	99.27	98.16	99.2	100	98.13	100	100	98.48	99.29
Phvul.001G103200	Chr01:21360112-21363279	G19833 v2.1		100	100	90.56	97.89	98.77	100	100	98.96	93.24	91.13	100	99.49	98.61	100	98.93	100	100	99.97	99.21	100	92.58	100	100	70.17	100	100	100	100	100	100	99.84	92.61	100	99.43	100	91.19	100	100	96.81	100	100	100	100	100	99.21	100
Phvul.001G103300	Chr01:21696985-21702932	G19833 v2.1		99.98	93.76	95.26	99.87	99.39	100	98.76	100	90.35	74.02	100	99.85	95.93	99.45	98.62	100	100	99.88	99.29	99.97	99.6	99.19	99.5	83.86	100	99.98	100	94.86	99.6	99.83	100	98.96	99.82	98.94	100	92.82	97.8	99.71	99.7	99.88	100	99.7	99.66	97.76	98.03	99.33
Phvul.001G103400	Chr01:25260576-25263547	G19833 v2.1		99.5	92.13	98.22	97.85	98.69	100	98.82	99.26	87.52	79.64	100	100	99.66	100	100	100	100	100	100	100	99.7	100	100	79.71	100	100	100	92.97	99.6	100	100	99.6	99.6	98.86	100	90.41	98.89	100	98.05	100	100	100	100	99.33	100	100
Phvul.001G103500	Chr01:27490346-27497953	G19833 v2.1		99.95	92.67	93.55	99.25	99.38	100	98.07	99.41	90.44	83.25	99.76	99.79	96.66	99.99	95.65	100	99.66	99.16	99.84	100	98.09	100	100	78.47	100	98.4	100	98.17	99.45	100	99.96	99.91	100	96.99	100	92.55	99.07	99.33	97.91	100	98.84	99.51	98.07	96.96	97.59	99.97
Phvul.001G103600	Chr01:26649007-26652517	G19833 v2.1		99.66	98.6	90.94	100	96.78	99.94	97.66	97.84	91.28	52.44	97.47	100	96.87	100	93.88	100	100	97.78	99.4	100	98.49	100	100	78.58	100	100	100	93.56	99.6	100	99.83	93.19	100	96.95	99.94	84.82	97.44	99.66	100	100	99.66	96.95	95.13	94.9	93.36	98.95
Phvul.001G103700	Chr01:26726642-26727256	G19833 v2.1		100	99.35	81.14	100	97.07	100	100	100	96.75	77.72	100	99.02	96.42	100	100	100	100	100	100	100	98.54	100	100	100	100	98.7	100	96.59	100	100	100	66.99	100	96.59	100	80.98	100	100	95.45	100	100	100	92.03	100	98.7	100
Phvul.001G103833	Chr01:27532029-27534955	G19833 v2.1		100	98.43	90.91	100	100	100	97.88	99.11	96.17	82.34	100	98.53	100	97.51	99.25	100	100	100	100	100	98.5	100	100	73.42	100	99.97	100	99.66	100	100	100	97.78	100	94.12	100	91.63	100	97.03	95.87	100	100	97.81	94.91	95.32	93.1	97.98
Phvul.001G103900	Chr01:26750287-26750783	G19833 v2.1		100	100	94.37	100	100	100	93.36	100	93.16	98.59	98.59	100	100	100	93.96	100	100	100	100	100	100	100	100	94.37	100	100	100	100	100	100	100	100	100	100	100	100	100	100	100	100	100	100	100	100	100	100
Phvul.001G104000	Chr01:26755753-26756520	G19833 v2.1		100	92.06	94.53	100	100	100	97.01	98.57	56.38	74.22	100	100	100	100	100	100	100	100	100	100	98.31	100	100	70.7	100	100	100	100	100	100	100	98.83	100	91.41	100	85.55	100	100	100	100	100	100	96.09	92.71	70.05	91.41
Phvul.001G104033	Chr01:26741217-26756445	G19833 v2.1		99.94	97.91	94.34	99.99	99.93	100	98.98	99.78	88.23	76.71	99.49	99.13	98.61	99.51	98.05	100	99.82	99.69	99.72	100	98.84	100	100	82.42	100	99.98	100	98.45	99.43	100	99.65	97.07	100	97.33	99.91	89.8	99.67	99.72	99.58	100	99.8	100	99.27	99.2	97.53	99.55
Phvul.001G104100	Chr01:27046848-27047394	G19833 v2.1		100	90.31	93.42	100	100	100	100	100	97.26	85.01	100	100	83.18	100	100	100	100	97.99	100	100	100	100	100	100	100	94.52	100	95.25	100	100	100	98.35	100	100	100	64.53	93.05	100	100	100	100	100	0	71.3	58.68	100
Phvul.001G104200	Chr01:27317893-27319390	G19833 v2.1		100	100	17.56	100	100	100	99.87	99.93	96.26	63.15	98.06	100	100	100	100	11.62	18.83	100	100	100	98.13	100	100	96.86	100	99.93	100	100	100	100	100	94.86	100	90.19	100	96.4	100	100	98.33	100	100	100	100	99.6	97.86	100
Phvul.001G104300	Chr01:27359629-27360999	G19833 v2.1		100	97.3	95.48	100	100	100	100	100	81.4	83.52	100	99.49	100	100	100	100	99.64	100	100	100	97.88	100	100	81.91	100	100	100	100	100	100	98.83	98.69	100	98.25	100	96.94	100	100	100	100	100	100	100	100	100	100
Phvul.001G104400	Chr01:26579262-26581966	G19833 v2.1		99.96	99.67	89.24	100	91.39	100	99.19	100	98.71	92.35	100	100	99.41	98.63	97.56	100	100	100	99.96	100	93.79	99.96	100	75.56	99.96	99.89	100	99.22	100	100	99.96	98.11	100	95.19	100	94.68	100	99.93	98.23	99.96	100	100	99.96	100	96.49	100
Phvul.001G104500	Chr01:26567141-26572091	G19833 v2.1		100	98.69	97.33	99.17	98.83	100	99.7	99.98	90.71	77.14	99.98	99.88	99.13	99.98	98.59	100	100	99.98	99.13	99.98	98.53	100	100	89.5	99.98	100	100	97.9	99.98	100	99.98	97.78	99.98	93.31	100	90.85	99.76	100	99.29	100	99.98	100	100	100	99.07	100
Phvul.001G104600	Chr01:26496240-26512274	G19833 v2.1		95.07	86.77	73.3	93.82	91.89	98.27	90.71	94.73	88.35	66.2	91.26	91.22	82.1	99.76	93.46	97.15	96.79	96.02	93.68	98.67	92.72	90.76	99.17	78.73	92.14	93.69	100	90.15	89.92	92.73	91.06	94.64	99.57	97.52	92.7	84.66	90.83	93.64	93.46	95.11	89.45	99.59	87.64	85.99	84.88	93.38
Phvul.001G104700	Chr01:26480809-26488283	G19833 v2.1		98.81	93.83	87.36	99.24	96.59	100	97.81	97.89	83.67	73.14	99.84	97	89.66	96.11	94.61	99.85	99.3	100	94.52	100	99.09	99.48	100	75.56	100	98.26	100	94.09	99.64	99.97	96.13	93.59	99.83	95.13	99.21	85.63	98.6	98.64	95.99	100	98.18	97.7	94.64	96.43	93.1	92.56
Phvul.001G104800	Chr01:26474155-26476597	G19833 v2.1		100	98.32	92.22	100	97.67	100	100	100	86.53	82.89	100	100	100	100	96.97	100	100	100	100	100	99.35	100	100	70.12	100	99.75	100	97.22	99.47	99.8	100	95.58	100	98.69	99.75	95.09	99.63	99.96	94.92	100	100	100	100	100	100	100
Phvul.001G104900	Chr01:26459136-26459853	G19833 v2.1		100	100	100	100	100	100	98.33	94.57	82.45	89.42	99.58	100	82.03	96.52	63.23	100	100	97.91	68.11	100	97.77	95.13	100	96.8	100	100	94.15	100	96.52	100	100	100	100	100	100	65.74	100	100	91.92	97.08	87.88	100	100	100	100	100
Phvul.001G105000	Chr01:26452589-26457677	G19833 v2.1		100	98.13	92.2	98.98	99.65	100	98.72	98.43	95.6	77.87	99.88	99.02	96.33	99.27	94.71	100	100	98.35	98.02	100	89.31	99.65	99.98	74.69	99.76	98.53	100	97.74	100	100	99.47	97.19	99.65	95.7	98.9	76.81	99.51	98.96	98.64	100	96.31	100	94.99	96.78	93.26	99.94
Phvul.001G105101	Chr01:21931280-21937295	G19833 v2.1		100	98.29	94.1	72.37	77.04	100	95.71	99.62	93.75	90.03	98.92	100	97.32	99.85	61.35	100	100	78.52	79.94	100	96.29	100	100	84.84	100	100	100	94.63	100	100	100	98.8	100	96.58	100	89.39	100	99.82	99.07	100	100	99.63	96.91	99.3	96.78	99.65
Phvul.001G105102	Chr01:25471772-25472131	G19833 v2.1		100	100	76.67	78.33	97.78	100	42.78	92.78	86.67	35	94.72	100	94.72	100	85.56	100	100	93.33	100	100	96.39	100	100	35	100	100	100	95.56	100	100	99.17	100	100	100	99.72	100	100	100	100	100	100	100	100	100	100	100
Phvul.001G105300	Chr01:26326717-26332355	G19833 v2.1		100	96.67	99.11	99.54	100	100	100	99.63	98.79	85.83	100	100	97.48	99.75	97.84	100	100	99.66	100	100	97.18	99.96	100	73.36	100	99.89	100	98.58	100	100	100	98.42	100	100	100	95.03	98.88	99.96	99.18	100	100	99.89	100	99.57	100	99.77
Phvul.001G105400	Chr01:26290093-26292316	G19833 v2.1		100	99.96	99.69	100	99.24	100	100	100	91.5	88.44	100	100	92.04	100	92.63	100	100	100	100	100	99.6	100	100	80.44	100	100	100	98.56	100	100	100	100	100	98.7	98.43	94.42	100	100	99.69	100	100	100	100	100	100	100
Phvul.001G105500	Chr01:26231065-26232936	G19833 v2.1		100	99.63	99.52	100	100	100	100	100	83.39	71.42	100	100	96.42	100	100	100	100	100	100	100	95.83	100	100	88.3	100	100	100	100	100	100	99.47	100	100	99.57	100	97.92	99.57	100	100	100	99.89	100	100	100	96.96	100
Phvul.001G105600	Chr01:26156693-26160858	G19833 v2.1		99.98	98.82	89.99	99.57	99.74	100	96.83	99.14	90.49	77.53	99.78	99.93	94.77	99.23	98.37	99.95	99.74	99.95	99.95	99.98	99.95	98.56	100	82.14	99.98	100	100	94.48	99.98	98.85	98.99	99.95	99.98	99.98	99.83	89.13	100	99.98	98.44	99.95	99.95	100	99.9	99.76	97.19	99.98
Phvul.001G105633	Chr01:26348243-26409890	G19833 v2.1		99.9	97.69	94.05	99.46	99.18	99.97	99.24	98.14	93.33	82.89	99.58	99.37	97.06	99.84	97.06	99.99	99.54	99.84	99.46	100	97.89	99.95	99.98	85.54	99.75	99.93	100	97.76	99.55	99.98	99.48	97.92	100	98.69	99.9	95.1	99.75	99.96	98.86	100	99.29	99.91	99.37	98.84	97.28	99.03
Phvul.001G105700	Chr01:26153691-26156160	G19833 v2.1		100	94.82	97.61	100	100	98.42	100	99.07	92.63	77.85	100	100	99.6	100	97.53	100	100	100	98.38	100	96.11	100	100	81.74	100	98.34	100	97.77	100	100	100	99.07	100	96.19	100	95.75	100	100	97.57	100	99.43	98.99	100	100	97.09	100
Phvul.001G105800	Chr01:26074622-26077806	G19833 v2.1		99.53	99.22	98.4	100	99.31	100	99.91	98.71	97.74	88.85	100	100	90.49	100	100	100	99.97	100	100	100	98.34	100	100	84.62	100	100	100	96.58	99.72	99.91	99.87	97.65	100	100	98.49	93.34	96.95	100	100	100	97.11	100	100	100	100	100
Phvul.001G106000	Chr01:26033783-26042013	G19833 v2.1		100	96.38	90.45	100	99.38	100	98.74	99.08	96.97	82.3	100	99	98.85	100	98.53	100	100	100	100	100	99.31	100	100	87.69	99.98	100	100	96.09	100	100	100	97.87	100	100	100	96.27	100	100	98.87	99.51	99.81	100	99.98	99.92	97.63	99.68
Phvul.001G106100	Chr01:26035273-26037752	G19833 v2.1		100	93.15	86.45	100	97.94	100	99.76	97.66	99.31	87.38	100	100	98.23	100	98.75	100	100	100	100	100	99.96	100	100	73.23	99.92	100	100	92.62	100	100	100	99.96	100	100	100	95.6	100	100	96.25	100	99.35	100	99.96	99.76	92.18	99.11
Phvul.001G106200	Chr01:25965278-25966376	G19833 v2.1		100	90.45	99.09	100	100	100	100	100	100	88.63	98.82	99.18	99.18	100	100	100	100	100	100	98.54	99.91	100	100	92.08	100	100	100	100	100	100	100	97.45	100	100	100	100	100	100	99.55	100	100	100	99	97.82	99.91	99.55
Phvul.001G106300	Chr01:25891007-25892483	G19833 v2.1		100	97.29	93.36	100	100	100	97.09	100	100	68.31	100	100	100	100	97.63	100	100	100	100	100	97.16	100	100	87.2	100	100	100	98.71	100	100	100	100	100	100	100	100	100	100	98.04	100	100	100	100	100	97.43	100
Phvul.001G106400	Chr01:25706906-25709629	G19833 v2.1		100	99.38	98.16	99.85	97.21	100	96.95	99.89	89.24	82.38	100	100	100	100	94.42	100	100	98.94	100	100	100	100	100	95.48	100	100	100	100	100	100	100	99.23	100	93.36	100	97.28	100	100	99.63	100	100	100	100	100	100	100
Phvul.001G106433	Chr01:26046440-26069325	G19833 v2.1		99.97	97.01	95.75	98.92	98.47	99.99	97.82	97.95	95.89	80.04	99.17	99.4	97.09	99.73	95.55	99.97	99.7	99.65	99.4	100	97.63	99.76	100	86.94	99.85	99.8	100	97.65	99.51	99.67	99.69	97.3	100	98.04	99.79	94.37	99.7	99.96	99.15	100	97.86	99.5	97.53	97.74	95.21	97.85
Phvul.001G106500	Chr01:25680314-25682458	G19833 v2.1		100	96.18	94.5	99.77	100	100	99.95	98.46	98.23	87.74	98.79	99.95	95.52	99.95	100	100	99.95	99.95	99.95	99.95	99.49	100	100	60.75	100	100	100	94.41	99.95	99.95	99.95	93.47	100	96.32	100	98.04	100	99.72	96.08	99.95	99.95	98.83	99.95	99.95	96.36	100
Phvul.001G106600	Chr01:25623944-25625989	G19833 v2.1		100	99.36	93.6	100	100	100	99.95	95.85	98.48	68.52	100	96.19	95.99	100	88.95	100	100	100	100	100	94.48	100	100	78.93	100	100	100	95.5	100	100	98.19	100	100	100	99.9	81.62	96.43	100	98.29	100	95.31	100	100	100	100	100
Phvul.001G106700	Chr01:25567127-25569535	G19833 v2.1		100	97.8	97.97	100	100	100	100	98.92	96.35	75.84	100	100	100	95.68	99.83	100	100	100	100	100	98.34	100	100	88.63	100	100	100	97.51	100	100	100	99.42	100	98.42	100	98.67	100	100	100	100	100	100	100	99.96	100	99.92
Phvul.001G106800	Chr01:25497271-25499880	G19833 v2.1		100	98.89	87.39	100	97.55	100	100	100	96.32	91	100	100	100	100	99.08	100	100	100	100	100	100	100	100	91.99	100	100	100	100	99.81	100	100	97.7	100	98.28	100	95.29	100	100	100	100	100	100	100	100	100	100
Phvul.001G106900	Chr01:22197687-22198839	G19833 v2.1		100	97.83	80.75	100	98.61	100	100	100	100	82.74	100	100	100	100	92.28	100	100	100	100	100	100	100	100	74.15	100	100	100	98.44	100	100	100	100	100	100	100	98.44	100	100	100	100	100	100	100	100	96.96	100
Phvul.001G106933	Chr01:25640138-25643019	G19833 v2.1		99.62	93.68	91.29	99.79	100	100	100	98.3	94.27	81.51	100	100	94.45	100	95.39	100	100	100	98.37	100	100	100	100	86.22	100	99.86	100	97.99	100	100	99.62	98.33	100	99.83	100	98.96	99.44	100	100	100	100	100	99.97	99.9	99.83	99.9
Phvul.001G107000	Chr01:22271526-22290593	G19833 v2.1		100	97.33	92.61	99.61	99.54	100	99.42	98.92	89.6	80.11	99.5	98.86	96.54	99.01	93.85	100	99.82	99.53	99.67	100	97.5	100	100	85.18	99.86	99.96	99.84	97.35	99.45	99.72	99.81	97.88	100	98.27	99.87	97.62	99.13	99.51	97.92	100	98.97	99.04	99.95	99.33	98.79	99.73
Phvul.001G107100	Chr01:22347136-22350855	G19833 v2.1		100	98.68	90.46	99.68	100	100	100	99.65	100	76.51	100	100	98.9	100	91.21	100	100	99.89	100	100	100	100	100	81.42	100	100	100	96.45	100	100	100	93.15	100	97.8	100	91.05	100	100	98.33	100	100	99.78	99.87	100	98.52	100
Phvul.001G107200	Chr01:22397508-22399822	G19833 v2.1		95.38	72.31	69.11	99.87	96.24	100	84.49	92.18	68.64	54.08	100	98.4	91.97	97.19	96.16	100	100	97.24	99.78	100	93	99.7	100	65.92	100	95.59	100	88.6	94.25	95.16	98.7	91.19	98.36	92.31	99.78	94.3	97.71	96.72	95.38	100	97.62	95.68	89.2	93.61	66.18	83.28
Phvul.001G107300	Chr01:22456453-22464242	G19833 v2.1		100	96.83	97.65	99.51	97.6	100	99.36	99.95	94.36	93.61	99.9	98.64	96.92	100	98.64	100	100	100	100	100	99.27	99.77	100	87.82	100	100	100	98.59	100	100	99.35	96.33	100	99.54	99.04	95.61	100	100	98.82	100	99.86	98.91	100	100	100	100
Phvul.001G107400	Chr01:22501754-22504846	G19833 v2.1		100	99.74	90.66	100	96.15	100	99.97	100	93.44	93.02	100	100	99.87	100	98.58	100	100	100	100	100	100	100	100	89.91	100	100	100	99	100	100	100	98.8	100	98.8	100	94.67	100	100	100	100	100	100	100	100	98.93	100
Phvul.001G107500	Chr01:22505318-22510009	G19833 v2.1		99.89	99.87	91.97	98.79	100	100	98.55	98.96	94.35	90.17	98.79	100	99.87	100	98.06	100	100	100	100	100	91.9	100	100	80.67	100	100	100	98.59	100	100	100	99.98	100	100	100	95.78	100	99.3	99.49	100	100	100	99.98	99.98	99.96	99.64
Phvul.001G107600	Chr01:22536974-22538834	G19833 v2.1		100	97.58	97.21	99.84	99.09	100	99.57	100	90.6	89.68	99.68	100	90.22	99.79	99.84	100	100	100	100	100	100	100	100	91.78	99.95	99.68	100	97.58	100	100	100	95.86	100	97.96	100	64.43	100	100	100	100	100	100	100	100	99.46	100
Phvul.001G107700	Chr01:22596808-22599716	G19833 v2.1		99.48	88.69	96.42	99.83	99.62	100	100	99.24	85.08	72.53	100	100	92.88	100	98.56	100	100	100	98.21	100	95.19	100	100	76.25	100	99.14	100	99.55	100	98.38	99.83	98.35	100	95.57	100	91.41	100	100	97.32	100	100	100	100	100	100	100
Phvul.001G107800	Chr01:22623834-22625584	G19833 v2.1		97.14	98.29	97.26	96.29	100	100	100	100	98.63	90.98	100	98.4	94.63	100	98.12	100	100	100	100	100	91.26	100	100	80.07	100	100	100	78.81	99.2	100	100	98.8	100	98.12	100	93.38	100	98.8	99.49	100	100	100	100	100	100	100
Phvul.001G107900	Chr01:22625926-22631426	G19833 v2.1		100	97.29	97.82	99.62	100	100	99.05	99.87	95.76	90.15	98.56	99.89	99.62	100	99.95	100	100	99.64	100	100	98.53	100	100	85.71	99.85	100	100	97.98	100	99.96	98.87	95.36	100	99.98	100	95.91	99.93	99.91	99.76	100	100	100	99.95	99.98	99.45	100
Phvul.001G108000	Chr01:22644830-22650644	G19833 v2.1		100	98.19	95.48	99.02	98.74	100	99.52	99.64	92.93	84.8	99.07	99.66	97.88	100	97.71	100	100	99.64	99.88	100	99.74	100	100	82.75	100	100	100	97.94	100	100	100	97.37	100	99.69	100	93.12	100	100	98.38	100	100	100	100	100	99.45	99.76
Phvul.001G108100	Chr01:23513382-23513877	G19833 v2.1		100	100	100	100	100	100	98.59	100	100	81.85	0	99.6	95.36	100	52.22	100	100	100	100	0	100	0.6	100	59.27	100	100	100	97.58	100	0	0	100	100	100	100	93.75	99.4	100	100	100	100	100	100	100	90.32	90.32
Phvul.001G108101	Chr01:23191560-23195119	G19833 v2.1		99.69	90.65	97.19	99.1	96.54	100	99.07	100	92.08	76.43	99.92	100	96.21	98.62	99.24	100	100	99.75	99.83	100	98.06	100	100	81.69	100	100	100	96.66	99.83	100	100	100	100	96.54	100	87.84	98.62	98.88	99.61	100	100	100	98.68	100	100	99.41
Phvul.001G108200	Chr01:23373309-23377304	G19833 v2.1		99.98	95.6	96.67	97.1	99.85	100	99.17	99.98	87.91	82.53	100	100	96.72	99.9	98.1	100	100	100	99.7	100	94.02	100	100	78.65	100	100	100	99.15	100	98.82	99.55	98.15	100	93.84	99.95	95.55	97.72	99.85	99.57	99.45	100	99.27	100	100	99.07	100
Phvul.001G108400	Chr01:32994317-32994904	G19833 v2.1		100	100	100	100	100	100	100	100	87.42	90.48	100	100	100	100	100	100	100	100	100	100	100	100	100	89.97	100	100	100	100	100	100	100	97.62	100	100	100	99.83	100	100	100	100	100	100	100	100	100	100
Phvul.001G108600	Chr01:28128758-28134707	G19833 v2.1		99.93	94.77	93.53	100	99.55	100	99.75	99.97	98.84	97.92	99.85	99.28	99.48	99.9	99.4	100	100	100	100	100	99.24	100	100	83.29	100	100	100	95.43	100	100	100	96.67	100	99.88	100	95.4	100	99.65	98.02	100	100	100	100	100	99.23	100
Phvul.001G108700	Chr01:28135967-28139094	G19833 v2.1		99.78	100	97.15	99.58	99.9	99.87	100	100	98.08	83.98	100	100	99.94	100	98.91	100	100	100	100	100	100	100	100	96.55	100	100	100	96.39	100	100	100	99.74	99.52	99.33	100	95.56	100	100	99.23	100	100	100	100	99.94	99.62	100
Phvul.001G108800	Chr01:28183706-28186277	G19833 v2.1		100	95.76	92.77	99.77	97.98	100	100	100	92.19	84.56	100	100	100	99.34	91.91	100	100	100	100	100	95.8	100	100	94.63	100	100	100	100	99.92	100	100	92.46	100	99.46	100	97.67	99.96	98.72	100	100	100	100	100	100	99.49	100
Phvul.001G108900	Chr01:28274314-28281420	G19833 v2.1		100	94.71	96.51	100	99.56	100	98.83	100	88.29	86.77	99.9	98.93	92.95	100	98.92	100	100	100	100	100	96.64	100	100	84.16	100	100	100	99.44	100	100	99.96	98.03	100	99.34	100	95.6	98.99	99.77	99.51	100	100	100	99.99	100	99.32	99.87
Phvul.001G109000	Chr01:28285478-28288038	G19833 v2.1		100	98.48	100	99.02	100	100	97.58	100	91.37	74.19	100	99.77	91.64	99.73	93.71	100	100	100	99.18	100	97.23	100	100	93.48	100	100	100	99.34	100	100	100	98.63	100	100	100	100	99.73	99.22	100	100	100	100	100	100	100	100
Phvul.001G109100	Chr01:28392183-28393631	G19833 v2.1		100	87.51	92.2	100	100	100	100	100	89.99	87.44	100	100	93.1	100	98.55	100	100	100	100	100	100	100	100	82.54	100	100	100	93.79	99.38	100	100	100	100	95.03	100	85.44	100	100	100	100	100	100	100	100	99.38	100
Phvul.001G109200	Chr01:28495365-28498066	G19833 v2.1		100	96.19	91.08	100	97.45	100	97.74	100	98.82	85.34	100	100	98.89	100	99.78	100	99.52	100	100	100	99.07	100	100	85.31	100	98.04	100	98.33	99.89	100	100	97.19	100	100	100	99.74	98.59	99.67	99.19	100	100	100	99.93	99.93	100	99.93
Phvul.001G109300	Chr01:28580748-28593465	G19833 v2.1		99.97	98.4	91.61	99.93	98.51	100	97.95	99.21	90.45	82.21	99.76	99.33	98.74	99.76	96.23	100	99.91	99.49	99.79	100	96.23	99.2	100	82.03	99.49	99.91	100	97.59	100	99.02	99.72	97.81	100	98.96	99.92	90.92	99.32	99.87	97.94	99.81	99.5	99.95	99.99	99.99	99.23	99.54
Phvul.001G109400	Chr01:28646659-28650361	G19833 v2.1		100	99.19	98.49	100	100	100	99.87	100	93.71	91.36	97.68	100	98.6	99.87	100	100	100	100	100	100	100	100	100	89.85	100	99.97	100	91.66	100	100	100	96.54	100	99.78	99.97	98.49	99.97	99.62	99.43	100	100	100	99.95	99.92	99.97	99.97
Phvul.001G109500	Chr01:28671293-28672700	G19833 v2.1		100	90.2	100	100	100	100	100	91.12	100	89.99	100	100	100	100	97.73	100	100	100	100	100	100	100	100	79.97	100	100	100	100	100	100	100	97.87	100	100	100	94.25	100	100	100	100	100	99.79	100	100	97.16	94.82
Phvul.001G109600	Chr01:28679408-28686033	G19833 v2.1		100	99.37	98.01	99.71	98.75	100	99.85	100	91.14	83.04	99.58	100	97.72	100	95.7	100	100	100	100	100	98.64	100	100	90.45	100	100	100	98.37	99.86	100	99.19	99.44	100	99.89	99.64	96.83	99.52	100	99.91	100	100	99.58	99.88	99.95	99.06	100
Phvul.001G109700	Chr01:28729956-28731060	G19833 v2.1		99.28	95.48	96.56	93.94	90.5	100	92.49	97.19	90.68	86.43	98.55	96.02	77.29	99.73	74.75	100	100	97.74	94.3	100	98.55	95.48	100	84.16	94.84	91.04	96.65	99.28	96.83	100	94.03	97.56	99.82	88.05	98.73	89.41	99.91	91.58	99.55	99.73	78.19	100	80	87.78	89.32	83.8
Phvul.001G109780	Chr01:33037297-33039533	G19833 v2.1		100	92.98	90.97	98.57	99.55	100	99.96	97.68	98.21	86.95	100	100	96.47	100	100	100	100	100	100	100	98.88	100	100	91.06	100	97.99	100	94.9	100	100	100	99.87	100	98.17	100	96.83	100	100	99.11	100	100	100	100	98.84	97.14	98.26
Phvul.001G109800	Chr01:28792205-28794677	G19833 v2.1		99.72	97.94	99.8	98.67	100	100	100	100	93.69	81.72	98.95	100	96.56	99.92	99.35	100	100	100	99.15	100	98.5	100	100	85.4	100	98.02	100	95.27	100	100	98.02	98.14	100	95.39	99.11	89.45	99.39	97.09	100	100	97.21	100	96	97.33	95.11	97.65
Phvul.001G109900	Chr01:28802987-28807631	G19833 v2.1		100	98.08	97.42	100	99.91	100	99.61	98.47	96.96	92.77	98.73	100	99.5	100	100	100	100	100	100	100	98.36	100	100	87.54	100	100	100	98.88	100	100	100	95.07	100	99.96	100	95.44	100	100	99.44	100	100	100	98.28	98.28	97.83	97.95
Phvul.001G110000	Chr01:28839833-28843068	G19833 v2.1		100	94.38	95.92	99.78	97.74	99.81	100	97.84	89.59	86.28	99.38	98.49	99.72	100	100	100	100	100	99.97	100	92.89	99.85	100	85.14	99.57	99.57	100	98.64	100	98.55	99.63	97.87	99.57	98.58	99.07	95.06	99.69	98.05	99.91	97.93	98.3	99.38	100	100	99.94	99.88
Phvul.001G110100	Chr01:28847739-28849618	G19833 v2.1		100	82.55	99.04	100	99.26	100	100	97.77	93.83	84.84	100	100	100	98.99	99.84	100	100	100	100	100	100	100	100	98.3	100	100	100	97.5	100	100	100	100	100	100	100	97.82	100	100	96.6	100	100	100	100	100	100	99.95
Phvul.001G110200	Chr01:28850743-28855032	G19833 v2.1		100	94.92	97.72	99.98	100	100	100	100	90.07	86.71	99.51	100	99.46	100	95.76	100	100	100	100	100	96.85	100	100	83.57	100	100	100	99.16	100	100	99.86	100	100	100	99.91	97.32	99.95	100	99.91	100	99.72	100	100	100	99.86	99.91
Phvul.001G110300	Chr01:28916106-28923262	G19833 v2.1		100	96.9	97.09	99.22	99.86	100	99.44	99.86	96.81	84.04	100	99.93	97.61	99.94	98.1	99.96	100	100	100	100	98.83	99.93	100	84.74	99.86	99.97	100	96.9	99.85	100	100	98.3	99.86	99.02	100	97.08	100	100	98.8	100	99.87	99.93	99.85	99.83	99.19	99.99
Phvul.001G110400	Chr01:28946281-28948325	G19833 v2.1		100	83.57	87.29	100	94.72	100	99.66	95.99	80.15	96.87	97.07	100	96.53	100	91.74	100	99.12	100	100	100	100	95.06	100	86.5	100	100	100	97.6	100	100	100	99.12	100	99.22	99.46	90.81	100	99.41	97.95	100	100	99.95	99.27	99.8	99.32	97.75
Phvul.001G110500	Chr01:28955524-28961647	G19833 v2.1		100	96.6	90.14	99.97	99.87	99.97	98.37	99.31	95.57	87.44	99.97	100	99.89	100	98.14	100	99.97	99.97	100	100	99.58	100	100	84.31	100	100	100	94.19	99.97	99.97	100	98.92	100	99.53	100	94.71	100	99.97	99.82	100	100	100	99.92	99.92	99.95	99.89
Phvul.001G110601	Chr01:28982312-28984767	G19833 v2.1		100	98.9	80.58	100	98.09	100	100	100	93.61	76.91	100	100	92.75	100	96.91	100	100	100	100	100	100	100	100	93.69	100	100	100	100	100	100	100	100	100	97.35	100	87.17	100	100	99.43	100	100	100	15.35	15.72	10.26	98
Phvul.001G110700	Chr01:28992478-28993422	G19833 v2.1		99.26	88.25	65.5	100	97.25	100	94.5	100	92.06	90.37	100	99.58	99.26	100	100	100	100	100	100	100	100	100	100	89.84	99.37	100	100	90.37	99.26	100	100	94.6	100	98.94	100	100	100	98.52	76.51	99.26	100	100	96.3	100	100	100
Phvul.001G110800	Chr01:28993429-29000132	G19833 v2.1		98.76	93.76	86.28	99.05	99.54	98.97	99.97	92.77	88.8	74.36	99.88	97.29	89.71	99.54	92.88	99.3	100	99.97	100	99.97	97.33	98.84	100	77.48	99.96	100	100	90.48	99.54	99.28	98.75	91.77	99.99	94.2	100	86.02	100	99.88	95.85	98.93	99.18	100	99.16	99.63	96.87	99.63
Phvul.001G110900	Chr01:28997710-28998030	G19833 v2.1		100	100	97.2	100	100	100	100	100	63.86	78.5	100	100	100	100	100	100	100	100	100	100	100	100	100	100	100	100	100	86.6	100	100	100	100	100	99.07	100	91.28	100	100	100	100	100	100	100	100	100	100
Phvul.001G111000	Chr01:32762233-32767250	G19833 v2.1		97.23	91.65	82.54	99.98	98.61	99.96	95.5	98.84	83.9	52.97	98.01	93.58	88.1	98.33	93.7	100	99.52	99.08	97.93	100	96.97	98.33	99.92	79	99.8	99.72	99.98	94.62	98.86	99.76	98.41	95.52	99.92	91.63	99.18	78.52	99.9	99.96	99.1	98.84	97.91	98.61	87.21	83.44	76.33	80.73
Phvul.001G111100	Chr01:32663105-32664624	G19833 v2.1		100	98.62	100	100	100	100	100	98.16	100	76.91	98.49	100	95.2	100	98.95	100	100	100	100	100	100	100	100	87.89	100	100	100	97.5	100	100	100	94.47	100	96.84	100	95.33	100	100	99.34	100	100	100	100	99.61	99.93	100
Phvul.001G111200	Chr01:32650091-32654821	G19833 v2.1		98.2	97.29	97.44	99.11	99.41	100	99.01	100	97.48	83.56	99.7	100	99.62	100	98.92	100	100	100	100	100	100	100	100	85.5	100	100	100	96.64	100	100	100	97.21	100	100	100	94.36	100	99.75	98.86	100	100	99.45	100	99.2	99.79	100
Phvul.001G111300	Chr01:32645765-32648120	G19833 v2.1		100	99.92	89.69	93.42	99.7	100	100	98.98	96.65	85.7	100	100	100	100	99.92	100	100	100	100	100	100	99.49	100	78.61	100	100	100	99.75	100	100	100	96.77	100	98.85	100	94.57	100	100	99.92	100	100	100	100	99.87	99.32	99.92
Phvul.001G111400	Chr01:32576838-32577011	G19833 v2.1		100	98.28	100	100	100	100	100	100	100	97.7	100	100	100	100	100	100	100	100	100	100	100	100	100	100	100	100	100	100	100	100	100	100	100	100	100	79.31	100	100	100	100	100	100	100	100	100	100
Phvul.001G111500	Chr01:32516233-32518086	G19833 v2.1		96.49	96.71	97.03	100	100	100	98.92	100	94.12	83.28	99.95	100	96.87	100	97.95	100	100	100	100	100	100	100	100	91.05	100	100	100	95.74	100	100	99.68	99.51	100	100	100	94.12	100	100	99.51	100	100	98.87	100	100	98.17	100
Phvul.001G111600	Chr01:32494307-32504043	G19833 v2.1		99.63	96.94	96.54	100	98.95	100	98.51	99.73	96.96	82.54	99.98	99.83	99.35	99.49	99	100	100	99.89	100	100	99.25	99.98	100	79.73	100	99.94	100	97.96	99.98	100	99.63	99.53	99.99	99.53	99.93	95.22	99.75	99.69	99.45	100	99.77	100	99.94	100	97.98	99.95
Phvul.001G111700	Chr01:32469460-32472511	G19833 v2.1		100	98.03	98.07	100	99.97	100	98.33	100	97.61	90.27	99.84	99.97	97.58	97.05	99.08	100	100	100	100	100	98.39	100	100	90.27	100	100	100	97.54	100	100	100	99.31	100	99.97	100	98.92	100	100	99.02	100	99.71	100	100	100	100	100
Phvul.001G111800	Chr01:32466194-32467030	G19833 v2.1		97.13	96.06	93.19	100	100	100	100	99.88	88.77	88.65	97.13	100	100	100	100	100	100	100	100	100	100	100	100	58.9	100	100	100	92.47	100	100	100	96.06	100	100	100	88.53	100	100	96.89	100	100	100	100	100	100	100
Phvul.001G111900	Chr01:32432676-32443705	G19833 v2.1		99.99	96.97	88.65	99.85	99.37	100	99.59	98.92	92.86	75.92	99.72	99.93	98.01	99.42	95.84	100	99.87	100	100	99.96	96.97	99.68	99.95	87.85	99.99	99.81	100	97.57	99.74	99.76	99.7	97.08	99.84	98.28	99.86	93.42	99.87	99.25	99.71	99.78	99.84	100	99.66	99.98	99.26	99.31
Phvul.001G112100	Chr01:32402482-32405011	G19833 v2.1		100	94.86	100	100	100	100	100	100	98.14	89.41	100	100	98.46	100	99.88	100	100	100	100	100	92.92	100	100	91.15	100	100	100	100	100	100	100	97.59	100	99.88	100	97.75	100	100	100	100	100	100	99.88	99.96	99.64	100
Phvul.001G112200	Chr01:32271969-32274380	G19833 v2.1		99.38	96.72	92.66	100	99.75	100	99.96	96.56	88.14	89.84	100	94.53	98.55	99.92	91.58	100	100	100	100	100	97.6	100	100	83.29	100	100	100	98.09	100	97.22	100	98.22	100	99.92	99.13	94.78	98.09	99.34	100	100	98.09	98.47	100	99.96	95.11	100
Phvul.001G112300	Chr01:32172276-32175606	G19833 v2.1		100	93.01	96.88	100	99.49	100	96.52	98.8	91.86	82.38	100	98.29	96.49	100	95.62	100	100	100	100	98.68	93.97	100	100	79.41	100	100	100	97.3	100	100	99.88	99.1	100	100	100	88.98	97.09	99.55	95.86	100	99.79	99.91	100	99.58	97.66	100
Phvul.001G112400	Chr01:32062902-32064627	G19833 v2.1		100	100	96.06	100	100	100	100	99.02	92.99	71.49	100	100	100	99.25	99.13	100	100	100	100	100	100	100	100	78.22	100	100	100	95.48	100	100	100	91.14	100	100	100	81.98	100	100	95.65	100	100	100	99.36	100	97.57	100
Phvul.001G112500	Chr01:31880625-31882470	G19833 v2.1		100	97.78	88.62	97.35	98.48	100	100	99.78	74.54	63.11	99.35	91.82	93.55	99.57	97.51	100	100	100	100	100	99.46	100	100	93.39	100	100	100	89.06	99.89	100	100	94.96	100	99.78	100	73.29	99.95	100	98.54	100	99.89	100	100	99.08	94.42	100
Phvul.001G112600	Chr01:31814812-31818319	G19833 v2.1		99.94	99.09	91.39	100	100	100	99.06	97.69	96.32	92.45	98.29	98.2	99.89	99.89	100	100	100	100	100	100	97.46	100	100	87.2	100	99.37	100	98	100	100	100	97.49	100	95.84	99.89	97.29	100	100	100	99.71	99.37	99.66	100	100	99.97	100
Phvul.001G112700	Chr01:31777663-31781379	G19833 v2.1		100	99.33	93.44	100	97.9	100	100	100	92.68	82.35	100	99.6	95.99	98.98	95.37	100	100	99.3	100	100	99.14	100	100	78.83	100	100	100	100	100	100	99.97	96.13	100	99.97	100	93.84	100	100	100	100	100	99.52	100	100	99.97	100
Phvul.001G113200	Chr01:31551087-31561172	G19833 v2.1		100	97.25	92.72	99.3	99.88	100	100	99.81	91.08	84.99	99.94	99.69	98.66	100	98.12	100	100	100	100	100	98.68	99.31	100	81.99	100	100	100	96.62	100	100	100	99.07	100	99.27	100	95.66	100	99.8	99.03	100	99.97	99.67	99.9	99.91	98.05	99.94
Phvul.001G113300	Chr01:31492537-31496173	G19833 v2.1		100	94.91	97.39	100	100	100	98.32	99.45	94.03	81.39	99.78	99.75	98.24	100	100	99.95	100	100	100	100	100	100	100	90.35	100	100	100	98.52	100	100	99.18	95.82	100	100	100	96.34	100	100	100	100	99.89	100	100	100	99.07	100
Phvul.001G113400	Chr01:31473655-31477047	G19833 v2.1		100	92.57	91.81	99.94	100	100	100	97.82	94.64	77.01	99.65	99.82	100	100	95.99	100	100	100	99.71	100	91.95	100	100	86.35	100	99.85	100	98.47	99.59	99.91	100	91.13	100	99.41	100	100	100	99.94	98	100	98.61	100	86.86	89.24	75.07	88.21
Phvul.001G113480	Chr01:32409244-32413485	G19833 v2.1		100	95.87	88.5	100	99.95	100	99.65	100	98.54	83.1	100	100	100	100	98.96	100	100	100	100	100	97.9	100	100	85.08	100	100	100	97.97	99.65	99.65	100	98.37	100	99.76	100	93.31	100	100	93.73	100	100	100	90.99	91.35	89.23	100
Phvul.001G113500	Chr01:31451191-31452831	G19833 v2.1		100	100	98.23	100	99.33	100	100	100	97.44	75.26	100	100	99.45	100	97.32	100	100	100	100	100	98.78	100	100	90.19	100	100	100	100	100	100	100	98.78	100	96.04	100	78.73	100	100	100	100	99.15	100	100	100	100	100
Phvul.001G113600	Chr01:31446422-31447145	G19833 v2.1		100	98.2	92.82	100	100	100	100	100	98.07	72.24	100	100	100	100	90.75	100	100	100	100	100	100	100	100	62.98	100	100	100	92.4	100	100	100	100	100	100	100	100	100	100	100	100	100	100	100	100	100	100
Phvul.001G113700	Chr01:31415991-31422260	G19833 v2.1		99.97	96.71	95.37	99.63	100	100	99.35	100	95.74	93.17	99.97	100	100	99.2	96.57	100	100	100	99.74	100	98.87	99.97	100	80.41	99.97	100	100	97.66	99.97	99.97	99.97	99.49	100	99.82	100	94.99	100	100	99.52	99.97	99.97	100	100	100	99.98	100
Phvul.001G113800	Chr01:31409134-31414219	G19833 v2.1		100	96.28	95.1	99.82	99.43	100	100	100	91.11	86.53	100	99.92	96.64	99.72	95.08	100	99.86	100	100	100	98.39	100	100	85.59	100	100	100	98.58	100	100	100	95.79	100	100	100	91.47	99.53	99.78	98.23	99.61	100	100	99.98	100	97.86	99.88
Phvul.001G113900	Chr01:31281444-31283012	G19833 v2.1		99.75	100	94.01	100	85.02	100	96.94	99.68	98.73	83.17	100	100	82.03	100	87.06	100	100	100	100	100	96.56	100	100	66.16	100	100	100	93.75	99.43	100	100	96.56	100	100	100	74.31	100	99.55	96.11	100	100	99.17	100	100	100	100
Phvul.001G114000	Chr01:31275211-31275444	G19833 v2.1		100	100	100	100	100	100	100	100	94.02	77.35	100	100	100	97.01	92.74	100	100	100	100	100	100	100	100	93.59	100	100	100	100	100	100	100	100	100	100	100	71.79	100	100	100	100	100	100	93.16	100	100	100
Phvul.001G114100	Chr01:31246026-31247153	G19833 v2.1		100	76.33	77.04	100	100	100	100	93.44	95.39	92.73	100	91.31	95.57	100	93.26	100	100	100	100	100	100	100	100	64.1	100	100	100	97.16	99.73	100	100	93.17	100	100	100	88.83	100	99.11	100	100	99.38	100	100	100	96.54	100
Phvul.001G114200	Chr01:31229924-31234631	G19833 v2.1		100	97.32	96.22	99.38	99.75	100	99.43	100	96.41	82.84	99.87	98.9	96.52	100	97.45	100	100	100	100	100	96.88	100	100	87	100	99.98	100	95.09	100	100	100	98.75	100	100	100	91.16	99.45	100	98.66	100	99.81	100	100	100	100	99.98
Phvul.001G114300	Chr01:31161598-31164911	G19833 v2.1		100	91.37	93.21	100	96.26	100	97.04	100	87.99	82.68	100	100	99.76	99.61	99	100	100	100	100	100	100	100	100	80.93	100	99.85	100	100	100	100	100	100	100	99.43	100	95.78	100	100	97.31	100	100	99.73	100	100	98.97	100
Phvul.001G114400	Chr01:31076328-31100590	G19833 v2.1		100	97.54	94.37	99.64	99.6	100	99.4	99.13	90.29	79.5	99.75	99.57	98.02	100	95.93	99.97	100	100	99.97	100	98.62	100	100	87	100	99.93	100	97.19	99.93	99.79	99.88	98.53	100	99.81	100	93.97	99.65	99.96	99.16	100	99.56	100	100	99.99	99.28	99.49
Phvul.001G114500	Chr01:29309229-29316328	G19833 v2.1		100	92.92	94.52	99.99	99.35	100	99.45	99.72	94.34	86.11	99.7	100	96.86	100	94.62	99.99	99.87	99.7	99.99	100	99.48	100	100	88.77	100	100	100	95.73	100	99.89	99.96	98.61	100	99.32	99.72	94.58	99.83	99.99	99.56	100	99.9	99.94	99.99	99.99	99.99	99.92
Phvul.001G114580	Chr01:31589447-31590167	G19833 v2.1		100	100	99.86	100	100	100	100	100	100	91.4	100	100	100	100	98.34	100	100	100	100	100	100	100	100	95.7	100	100	100	96.95	100	100	100	100	100	96.67	100	100	100	100	95.84	100	100	100	100	100	100	100
Phvul.001G114600	Chr01:29317669-29318686	G19833 v2.1		99.71	100	78.49	79.17	77.31	100	98.72	100	84.68	95.97	100	100	79.47	100	74.85	80.84	78.19	79.17	78.09	100	99.21	100	100	83.79	100	100	100	94.4	100	100	100	100	100	100	100	97.05	100	100	76.92	100	100	100	100	100	100	83.5
Phvul.001G114700	Chr01:29331796-29338217	G19833 v2.1		99.66	99.17	98.32	99.41	98.96	100	99.42	99.56	91.51	88.52	99.86	99.67	99.42	99.66	98.3	100	100	99.5	100	100	96.19	100	100	75.76	100	100	100	92.12	99.16	99.88	99.77	97.88	99.6	98.47	100	95.33	100	99.97	99.83	100	100	100	99.83	100	98.43	98.96
Phvul.001G114800	Chr01:29340922-29343290	G19833 v2.1		100	92.4	97.64	100	99.79	100	100	100	95.69	94.09	99.87	100	98.14	100	99.32	100	100	99.79	100	100	99.79	100	100	89.49	100	100	100	97	100	100	100	98.4	100	100	100	93.46	100	100	100	100	100	99.41	100	100	98.35	100
Phvul.001G114880	Chr01:31453968-31457135	G19833 v2.1		100	95.36	91.19	100	100	99.97	97.63	98.83	89.96	94.29	99.65	100	98.96	100	98.2	100	100	100	100	100	98.45	100	100	87.72	100	100	100	98.99	100	100	100	97.32	100	96.97	99.97	92.39	99.43	100	98.99	100	99.08	99.4	77.34	84.56	77.56	85.8
Phvul.001G114900	Chr01:29355568-29363560	G19833 v2.1		100	98.47	91.97	99.75	99.84	99.01	99.75	97.56	96.92	79.44	99.98	99.62	98.99	100	97.44	100	100	100	100	100	99.47	100	100	87.48	100	100	100	94.43	100	100	100	98.59	100	99.59	99.02	96.06	98.77	99.02	100	100	98.92	99.94	100	100	100	99.4
Phvul.001G115000	Chr01:29357523-29358012	G19833 v2.1		100	100	97.35	100	97.96	100	100	100	96.53	100	100	96.12	93.27	100	99.8	100	100	100	100	100	93.67	100	100	85.51	100	100	100	76.94	100	100	100	100	100	100	100	93.88	100	100	100	100	92.04	100	100	100	100	92.65
Phvul.001G115100	Chr01:29389329-29395712	G19833 v2.1		100	98.56	96.84	100	99.4	100	100	100	89.87	76.91	99.92	100	99.33	99.48	99.61	100	100	99.92	100	100	99.83	100	100	84.4	100	100	100	97.31	100	100	100	99.5	100	98.45	99.95	97.04	100	100	99.64	100	100	100	100	100	100	100
Phvul.001G115200	Chr01:29436431-29439643	G19833 v2.1		100	99.44	97.85	97.6	99.97	100	99.81	100	97.17	85.19	100	100	99.13	100	94.02	100	100	99.63	100	100	98.26	100	100	75.91	100	99.56	100	96.76	100	100	100	97.76	100	96.83	100	95.83	99.53	100	99.97	100	99.97	100	90.54	90.85	90.29	99.94
Phvul.001G115300	Chr01:29471370-29477163	G19833 v2.1		99.97	97.77	93.18	99.91	99.84	100	100	100	96.82	94.08	99.07	100	98.86	100	98.27	100	100	100	100	100	99.07	100	100	82.41	100	100	100	99.78	100	100	99.6	98.26	100	98.67	100	93.79	99.79	99.74	100	100	100	100	100	100	99.72	99.97
Phvul.001G115400	Chr01:29478819-29486536	G19833 v2.1		100	97.29	87.82	98.34	98.8	98.63	100	98.65	86.28	81.81	99.87	99.64	95.21	99.68	93.16	99.99	99.04	100	99.29	100	96.62	99.18	100	85.36	99.95	100	100	98.52	99.35	99.97	99.96	99.25	100	97.58	99.84	91.45	98.7	98.89	97.07	100	99.84	99.7	98.08	99.17	99.48	97.82
Phvul.001G115500	Chr01:29538757-29543768	G19833 v2.1		100	97.29	91.18	100	100	100	99.18	99.9	94.23	72.37	99.48	100	95.49	99.74	96.97	100	100	100	99.76	100	99.2	100	100	67.42	100	100	100	98.86	99.84	100	99.82	99.96	100	100	98.64	96.73	100	100	99.24	100	98.1	100	100	100	97.73	99.9
Phvul.001G115600	Chr01:29545176-29548031	G19833 v2.1		99.65	100	96.04	99.16	99.86	100	99.47	98.7	91.21	84.66	97.58	99.51	98.49	99.47	97.37	100	100	98.56	100	100	100	100	100	80.99	100	100	100	97.69	100	100	100	96.6	100	99.51	100	95.73	99.97	99.97	100	100	100	99.02	99.37	100	99.19	99.58
Phvul.001G115700	Chr01:29625624-29634331	G19833 v2.1		99.64	96.72	93.02	100	100	99.99	99.49	98.32	89.58	82.25	99.7	97.75	95.46	100	94.71	100	99.87	98.81	99.59	100	96.15	100	100	89.5	99.93	99.6	100	98.55	99.93	100	100	99.63	100	99.21	99.99	83.36	99.61	99.86	99.71	100	98	100	99.91	99.98	99.86	99.56
Phvul.001G116100	Chr01:29673931-29677554	G19833 v2.1		98.15	98.26	88.66	99.61	96.41	99.75	99.67	95.94	83.06	82.23	99.61	98.98	89.71	100	98.54	99.83	97.65	96.88	96	100	99.86	99.53	100	83.86	99.97	100	100	97.54	99.14	99.39	96.88	99.09	100	99.92	99.17	89.79	99.86	99.5	94.65	98.79	98.48	99.37	99.56	98.79	98.81	99.45
Phvul.001G116150	Chr01:29703371-29704262	G19833 v2.1		98.77	89.35	81.5	97.53	88.68	100	95.85	89.8	89.24	63.68	99.78	99.1	83.07	90.02	85.65	96.52	98.88	88	99.66	97.98	93.16	98.43	100	75.67	98.88	100	100	87.89	96.97	98.09	91.82	97.09	98.77	96.97	99.66	100	100	90.81	97.42	93.83	97.09	92.04	98.54	95.96	98.77	98.99
Phvul.001G116200	Chr01:29751256-29756163	G19833 v2.1		99.94	98.17	99.16	100	99.63	100	98.63	99.74	92.97	78.85	98.27	99.82	87.94	100	98.61	100	100	100	99.61	100	97.45	100	100	73.45	100	99.82	100	93.91	99.47	100	99.8	98.63	100	97.8	100	92.97	100	99.96	99.39	100	98.78	99.9	99.94	99.14	99.67	99.86
Phvul.001G116300	Chr01:29757629-29762912	G19833 v2.1		100	99.39	92.24	100	99.11	100	98.58	99.62	95.19	92.01	100	98.71	99.98	99.56	98.45	99.98	99.98	99.51	100	100	99.62	100	100	77.57	100	100	100	97.05	100	100	99.92	97.71	100	99.72	100	91.9	99.72	100	99.43	100	100	100	100	99.98	98.39	99.94
Phvul.001G116400	Chr01:29767068-29771557	G19833 v2.1		100	94.94	98.62	99.58	99.87	100	98.73	99.91	93.34	79.55	99.35	100	97.13	99.55	99.89	100	100	100	100	100	100	100	100	78.75	100	100	100	98.4	100	100	100	99.91	100	100	100	94.59	100	99.82	97.28	100	100	100	100	100	99.67	99.64
Phvul.001G116500	Chr01:29772026-29772924	G19833 v2.1		100	92.1	97.33	100	100	100	90.21	100	100	100	99	100	100	100	100	100	100	100	100	100	100	100	99.78	76.31	100	100	100	100	100	100	100	99.89	100	100	100	94.1	100	100	98.89	100	100	100	100	100	100	100
Phvul.001G116600	Chr01:29774180-29780681	G19833 v2.1		99.98	99.94	96.55	99.94	99.35	100	99.69	100	98.39	94.2	99.98	99.6	99.75	100	96.75	100	100	100	99.92	99.98	100	99.98	100	83.99	100	100	100	100	100	99.98	100	99.15	100	99.6	100	95.2	99.95	100	99.86	100	100	99.86	100	100	99.95	99.95
Phvul.001G116700	Chr01:29780785-29782731	G19833 v2.1		100	97.74	86.03	100	99.74	100	99.69	100	96.1	87.88	100	100	93.37	100	100	100	100	100	100	100	99.59	100	100	83.56	100	100	100	96.61	100	100	100	98.87	100	97.89	100	97.64	100	100	100	100	100	100	100	100	100	100
Phvul.001G116800	Chr01:29790701-29795331	G19833 v2.1		100	94.26	90.48	99.98	99.98	99.87	100	98.88	99.81	88.04	100	100	99.18	100	99.81	99.98	99.98	99.78	99.74	100	99.89	100	100	78.15	100	100	100	98.9	99.87	100	100	98.19	100	98.49	100	93.61	100	100	96.46	100	99.94	100	100	100	99.33	100
Phvul.001G116900	Chr01:29827949-29830030	G19833 v2.1		97.93	98.99	76.46	91.02	99.86	99.38	98.51	89.19	74.26	81.41	100	100	97.89	97.41	91.31	100	99.52	99.95	100	99.66	96.49	100	100	56.92	99.86	95.82	100	89.96	99.95	98.22	99.28	84.77	100	95.73	98.7	82.9	99.9	93.08	84.1	100	100	100	99.9	98.85	95.1	100
Phvul.001G117000	Chr01:29878832-29881502	G19833 v2.1		100	100	96.63	100	100	100	100	100	89.93	69.79	97.57	99.33	98.99	100	88.81	100	100	99.14	100	100	99.44	100	100	64.43	100	100	100	99.03	100	100	100	97.94	100	98.28	99.96	96.03	99.96	99.36	100	100	100	99.93	100	100	100	100
Phvul.001G117100	Chr01:29922688-29925897	G19833 v2.1		100	97.66	93.99	100	98.82	100	99.69	98.19	91.03	81.43	100	100	96.14	100	97.82	100	100	100	99.47	100	96.76	100	100	81.34	100	100	100	99.72	100	100	100	98.69	100	99.16	97.73	95.79	100	99.97	98.97	100	100	99.22	100	99.94	95.64	99.94
Phvul.001G117200	Chr01:29926898-29936663	G19833 v2.1		99.75	96.34	97.14	99.97	99.97	100	99.65	100	93.5	85.41	99.66	100	97.29	100	99.06	100	99.88	99.55	99.6	100	97.16	99.99	100	91.06	98.99	100	100	99.24	100	99.61	99.48	98.65	100	95.47	100	93.93	99.5	100	99.44	100	100	99.45	99.63	100	99.82	99.47
Phvul.001G117300	Chr01:29963099-29963584	G19833 v2.1		100	100	100	100	100	100	100	100	99.79	30.45	100	100	98.15	100	100	100	100	100	100	100	100	100	100	88.89	100	100	100	80.66	100	100	99.59	94.24	100	100	100	96.5	100	100	100	100	100	100	100	100	100	100
Phvul.001G117400	Chr01:29974240-29979337	G19833 v2.1		99.04	97.18	98.69	98.78	99.39	100	97.98	98.39	93.57	90.55	100	100	98.74	100	100	100	100	100	100	100	98.57	100	100	85.6	100	99.96	100	98.84	99.86	100	100	100	100	99.51	100	88.62	100	100	100	100	100	100	100	100	99.94	99.98
Phvul.001G117500	Chr01:29987005-29989829	G19833 v2.1		100	98.34	98.16	99.4	99.93	99.93	99.93	100	92.96	88.81	100	100	99.68	100	99.29	100	100	100	100	100	98.8	100	100	84.81	100	100	100	94.09	100	100	100	96.78	100	100	100	97.88	100	100	98.44	100	100	100	99.96	100	99.96	100
Phvul.001G117600	Chr01:29999413-30000391	G19833 v2.1		100	100	94.38	100	100	100	95.81	100	97.45	100	100	99.59	94.99	99.29	84.17	100	100	100	100	100	98.88	100	100	76.51	100	100	100	100	100	100	100	100	100	100	99.9	94.18	99.9	99.9	90.91	100	100	100	100	100	100	100
Phvul.001G117700	Chr01:30000437-30007429	G19833 v2.1		99.96	98.1	93.01	99.86	99.9	100	99.61	99.87	94.84	83.83	99.97	98.46	99.18	99.57	98.44	99.43	99.97	100	99.97	99.93	98.08	99.97	100	84.67	99.91	99.97	100	99.14	99.97	99.94	99.97	99.97	100	99.27	100	96.95	100	99.97	99.77	100	99.97	100	99.97	100	99.97	99.97
Phvul.001G117800	Chr01:30045423-30048391	G19833 v2.1		99.09	97.44	99.93	99.63	94.44	100	100	100	93.84	66.66	99.7	97.98	96.9	99.8	96.63	100	100	97.84	100	100	99.33	100	100	89.09	100	100	100	97.47	98.08	100	98.96	97.47	100	95.62	98.08	93.06	100	100	99.87	100	97.2	98.62	99.93	100	98.62	99.93
Phvul.001G117900	Chr01:30132861-30137157	G19833 v2.1		100	99.23	93.67	100	98.79	100	99.42	99.35	95.76	72.12	99.88	98.14	98.88	99.95	95.83	100	100	100	100	100	95.35	99.51	100	91.81	100	99.98	100	97.7	100	100	100	99.91	100	100	100	99.51	100	100	99.84	100	99.26	100	100	100	99.77	100
Phvul.001G118100	Chr01:30185025-30186164	G19833 v2.1		100	97.46	97.81	100	100	100	98.6	100	94.12	77.54	100	100	98.42	100	99.91	100	97.37	100	100	100	97.63	100	100	63.42	100	100	100	98.51	100	100	100	100	100	97.28	100	96.93	100	98.77	97.02	100	95.18	100	100	100	100	100
Phvul.001G118200	Chr01:30198223-30203679	G19833 v2.1		100	96.23	95.07	100	99.27	100	99.54	99.85	96.54	88.77	100	100	99.62	100	97.01	100	100	100	100	100	99.73	100	100	88.38	100	100	100	98.11	100	100	100	97.29	100	100	100	91.41	100	99.52	99.76	100	99.43	100	100	100	99.87	100
Phvul.001G118300	Chr01:30222425-30224907	G19833 v2.1		100	99.11	83.85	100	99.96	100	99.28	100	91.7	84.37	100	100	98.99	100	98.27	100	99.76	100	100	100	99.23	100	100	92.71	100	100	100	95.97	100	100	100	100	100	98.51	100	94.4	99.72	100	100	100	100	100	99.96	100	99.92	99.96
Phvul.001G118400	Chr01:30322955-30323500	G19833 v2.1		100	100	99.08	100	100	100	100	100	90.66	97.07	100	100	94.69	100	100	100	100	100	100	100	89.74	100	100	66.12	100	100	100	98.53	100	100	100	91.76	100	99.45	100	68.5	100	100	100	100	100	100	100	100	81.5	100
Phvul.001G118500	Chr01:30444512-30446247	G19833 v2.1		99.83	98.16	98.91	97.87	100	100	100	100	96.95	54.72	95.91	100	100	100	98.16	100	100	100	99.65	100	97.81	100	100	95.91	100	100	100	97.41	99.83	100	99.6	100	100	96.08	98.68	85.37	100	99.94	96.43	100	100	100	99.14	99.94	99.94	99.94
Phvul.001G118600	Chr01:30493308-30495089	G19833 v2.1		100	93.38	95.96	100	97.87	100	99.66	99.05	82.6	70.15	100	100	97.81	99.1	98.32	100	100	99.27	100	100	98.26	93.55	100	82.1	100	100	100	100	98.2	100	99.94	100	100	94.33	99.61	93.6	100	100	99.94	100	100	100	100	100	100	100
Phvul.001G118800	Chr01:30518285-30538377	G19833 v2.1		99.93	98.75	93.49	98.34	99.33	99.94	99.37	98.86	94.94	71.15	99.57	99.77	97.04	99.65	97.84	99.92	99.75	99.79	99.43	99.98	97.34	99.81	99.93	85.95	99.86	99.8	100	97.21	99.85	99.89	99.09	98.03	99.83	98.21	99.19	95.11	99.31	99.61	97.56	99.88	97.69	99.93	99.49	99.83	98.94	99.56
Phvul.001G118900	Chr01:30550670-30555350	G19833 v2.1		99.64	97.97	96.92	100	98.76	100	99.25	99.74	96.62	87.48	99.94	100	98.72	99.85	97.14	100	100	100	100	100	97.35	99.21	99.96	89.81	99.49	100	100	99.23	99.59	99.91	99.66	97.74	100	99.38	100	96.22	99.62	100	98.72	100	99.98	99.15	100	99.83	100	99.98
Phvul.001G119000	Chr01:30602388-30611838	G19833 v2.1		100	97.94	95.82	98.75	99.42	100	98.69	98.76	90.6	88.75	99.25	99.75	97.3	100	97.12	100	100	100	100	100	97.14	100	100	90.68	100	100	100	94.9	99.88	100	100	97.87	100	99.5	98.72	90.4	100	99.81	99.79	100	99.67	100	99.87	99.99	99.99	100
Phvul.001G119100	Chr01:30684822-30688114	G19833 v2.1		100	97.66	96.14	99.97	98.94	99.97	98.97	99.97	97.87	92.35	100	100	99.85	100	98.54	99.97	99.97	99.97	100	100	98.88	100	100	89.83	99.97	100	100	94.96	100	99.79	100	98.51	100	100	100	95.99	99.97	100	100	100	100	100	100	100	98.97	99.97
Phvul.001G119200	Chr01:30716629-30720224	G19833 v2.1		99.86	84.48	93.19	100	99.11	100	98.72	98.83	93.33	82.09	100	100	97.22	100	95.47	100	100	100	100	100	95.94	99.3	100	77.78	100	100	100	95.55	100	100	100	97.86	100	95.83	100	94.55	100	98.41	97.97	100	98.67	100	100	100	100	99.94
Phvul.001G119300	Chr01:30727201-30730675	G19833 v2.1		100	91.77	88.92	100	98.62	100	99.88	100	97.18	90.27	100	100	99.28	100	96.43	100	100	100	100	100	100	100	100	84.29	100	100	100	95.11	100	100	100	100	100	99.48	100	90.53	99.71	100	100	100	100	100	100	100	99.94	99.48
Phvul.001G119400	Chr01:30747631-30750894	G19833 v2.1		100	98.68	99.02	100	100	100	100	100	98.22	95.5	100	100	100	100	98.93	100	100	100	100	100	99.33	100	100	88.08	100	100	100	98.04	100	100	100	100	100	97.27	100	96.97	100	100	100	100	100	100	100	100	100	100
Phvul.001G119500	Chr01:30757442-30758377	G19833 v2.1		100	100	93.16	100	100	100	100	94.66	95.41	73.5	98.93	100	99.57	100	89.85	100	100	100	100	100	96.15	97.12	100	83.33	100	96.9	100	86.22	100	100	100	100	100	95.51	100	99.47	100	98.93	92.09	100	100	100	100	100	100	97.76
Phvul.001G119600	Chr01:30760652-30770406	G19833 v2.1		99.94	98.55	93.21	100	99.82	100	100	98.23	95.96	86.76	99.95	99.76	98	99.62	95.47	100	99.93	100	100	100	98.66	100	100	85.81	100	100	100	97.52	100	100	100	99.2	99.98	98.15	100	96.63	100	100	99.99	100	99.18	100	99.98	99.6	99.6	98.97
Phvul.001G119700	Chr01:30771970-30774768	G19833 v2.1		99.25	100	92	100	99.86	100	99.68	100	95.36	68.49	100	100	97.32	100	100	100	100	100	100	100	95.21	100	100	75.1	100	100	100	99.29	100	100	100	99.11	100	100	100	97.32	100	100	98.04	100	100	100	100	99.93	99.54	100
Phvul.001G119800	Chr01:30792359-30795220	G19833 v2.1		100	93.19	93.64	99.93	100	100	99.69	99.83	91.09	86.93	100	99.9	100	99.41	97.17	100	100	100	99.69	100	100	100	100	88.78	100	100	100	95.46	100	100	100	98.53	100	98.43	99.93	92.8	99.97	99.27	100	100	100	100	100	100	100	100
Phvul.001G119900	Chr01:30842475-30853319	G19833 v2.1		100	99.11	96.48	99.87	99.89	100	98.81	99.91	94.39	82.78	99.83	99.55	98.76	100	97.46	100	100	100	99.84	100	97.07	100	100	89.01	100	100	100	98.35	100	100	100	98.33	100	99.66	100	93.06	99.98	99.04	98.22	100	99.8	99.85	99.99	99.99	98.52	99.99
Phvul.001G120000	Chr01:30897941-30900243	G19833 v2.1		100	97.39	95.92	100	100	100	100	99.7	92.88	72.99	99.44	98.18	98.13	100	87.97	99.78	99.7	99	100	100	94.96	100	100	72.99	100	100	100	93.27	100	100	99.18	93.7	100	92.31	99.48	92.62	98.74	98.74	98.48	100	99.26	100	100	100	98.22	100
Phvul.001G120100	Chr01:30902462-30902678	G19833 v2.1		100	100	91.24	100	100	100	100	100	100	97.7	87.56	100	100	100	100	100	100	100	100	100	100	100	100	64.06	100	100	100	99.08	100	100	100	100	100	100	100	100	100	100	100	100	100	100	100	100	100	100
Phvul.001G120200	Chr01:30953944-30957950	G19833 v2.1		100	98	97.58	99.75	100	100	100	100	95.73	88.57	99.65	100	99.63	100	99.33	100	100	100	100	100	100	100	100	92.79	100	100	100	97.9	100	100	100	100	100	99.98	100	94.43	100	100	98.75	100	100	100	100	100	100	99.98
Phvul.001G120300	Chr01:31041876-31046003	G19833 v2.1		100	98.72	93.05	100	96.12	100	99.37	99.44	94.45	88.52	98.6	100	100	99.56	99.35	100	100	100	100	100	99.54	100	100	83.62	100	100	100	99.98	100	100	99.22	99.9	100	99.88	100	92.76	100	100	100	99.35	99.9	100	100	100	98.35	99.59
Phvul.001G120400	Chr01:33325227-33326119	G19833 v2.1		100	100	95.63	100	100	100	100	100	87.35	81.41	100	100	100	100	100	100	100	100	100	100	100	100	100	59.91	100	100	100	100	100	100	100	96.86	100	96.42	100	100	100	100	97.87	100	100	100	100	100	100	100
Phvul.001G120500	Chr01:33410908-33413319	G19833 v2.1		100	100	97.8	100	100	100	100	100	92.66	80.22	97.89	98.26	100	100	98.96	100	100	100	97.68	99.5	95.98	100	100	74.01	100	100	100	100	99.34	100	100	97.68	100	99.83	100	91.96	100	100	100	100	94.53	100	99.17	99.92	98.55	100
Phvul.001G120600	Chr01:33413391-33415968	G19833 v2.1		99.26	85.1	85.18	100	100	100	97.32	95.85	88.87	72.54	98.6	99.42	88.94	100	100	100	100	100	99.5	99.81	98.64	99.88	100	92.55	99.77	100	100	99.22	99.77	99.81	99.65	92.79	100	98.29	100	98.88	100	100	99.73	99.96	100	99.07	100	100	100	99.61
Phvul.001G120700	Chr01:33418375-33421662	G19833 v2.1		100	96.96	91.55	100	100	100	100	99.6	87.41	82.24	100	100	99.7	100	98.02	100	100	100	100	100	99.45	100	100	82.3	100	100	100	93.92	100	100	100	99.12	100	98.21	100	98.91	100	99.76	99.97	100	100	99.15	100	100	99.76	99.45
Phvul.001G120800	Chr01:33422704-33423811	G19833 v2.1		98.92	100	79.06	98.38	100	100	85.47	100	98.47	75.63	100	98.56	100	100	95.94	100	100	100	100	100	98.01	100	100	80.32	96.3	100	100	93.05	100	100	100	92.96	100	81.23	100	99.46	97.65	100	96.3	100	100	100	100	100	100	87.91
Phvul.001G120900	Chr01:33448422-33449678	G19833 v2.1		100	100	95.78	99.76	99.76	100	100	100	86.87	82.26	100	100	100	100	97.61	100	100	100	99.92	100	100	100	100	86.16	100	100	100	99.92	100	100	100	99.76	100	100	100	84.01	100	100	97.14	100	100	100	100	100	98.17	100
Phvul.001G121000	Chr01:33453845-33462529	G19833 v2.1		100	99.18	96.29	99.99	100	100	99.64	100	93.62	85.27	99.85	100	98.47	100	98.48	100	100	99.69	99.99	100	99.57	100	100	85.07	100	99.94	100	98.96	100	100	99.87	98.92	100	99.75	100	97.28	100	99.99	98.96	100	99.94	99.48	99.99	99.77	98.62	99.99
Phvul.001G121100	Chr01:33537124-33540474	G19833 v2.1		98.75	92.84	95.2	100	100	100	99.97	97.19	89.94	94.54	100	100	99.46	100	99.97	100	100	100	100	100	99.22	100	100	78.51	100	100	100	97.17	98.9	100	100	99.4	100	97.64	100	90.15	100	100	97.97	100	100	99.05	100	100	96.24	100
Phvul.001G121200	Chr01:33553691-33555719	G19833 v2.1		100	97.34	92.46	100	100	100	97.04	100	97.14	87.28	100	99.9	96.85	95.12	100	100	99.8	100	100	100	100	100	100	75.7	100	100	100	86.2	99.9	100	100	98.13	100	99.8	100	100	99.01	100	93.74	100	100	100	100	99.7	100	100
Phvul.001G121300	Chr01:33567134-33569035	G19833 v2.1		100	97	83.07	99.95	98.95	100	99.68	99.58	94.48	91.9	98.48	100	100	100	91.96	100	100	99.95	99.95	100	98.74	100	100	62.67	100	100	100	94.32	100	100	100	100	100	99.11	100	99.11	99.63	100	94.9	100	98.05	100	100	99.16	100	100
Phvul.001G121400	Chr01:33627151-33631117	G19833 v2.1		100	96.4	98.46	100	99.95	100	100	99.85	96.67	86.31	97.78	98.29	99.02	99.92	99.92	100	100	100	100	100	99.7	100	100	89.29	100	100	100	96.7	100	100	99.7	96.09	100	97.35	100	95.66	99.24	99.29	98.46	100	96.92	100	99.65	100	98.79	100
Phvul.001G121500	Chr01:5879693-5882409	G19833 v2.1		98.64	99.85	93.23	99.45	97.72	100	99.93	96.58	99.01	92.16	99.96	99.93	99.63	100	100	100	100	100	100	100	100	100	100	88.55	100	100	100	95.99	100	100	100	100	100	99.37	100	94.3	100	98.31	98.97	100	100	100	99.85	99.6	92.05	99.82
Phvul.001G121501	Chr01:33646955-33652669	G19833 v2.1		99.88	94.96	93.7	99.6	99.84	100	97.78	99.09	95.84	88.82	99.56	98.95	96.22	100	97.57	100	100	99.91	99.95	100	97.52	100	100	86.54	100	100	100	97.57	100	99.28	98.62	97.04	100	99.14	100	91.76	100	100	98.78	100	99.14	100	100	100	99.27	99.67
Phvul.001G121600	Chr01:33704632-33708158	G19833 v2.1		100	99.66	96.71	99.91	99.94	100	100	96.71	84.63	83.24	99.43	99.12	97.48	98.41	97.36	100	100	99.72	100	100	99.49	100	100	85.97	100	100	100	95.75	98.1	100	99.21	100	100	98.61	100	97.79	100	99.52	99.89	100	100	99.86	100	100	99.21	97.33
Phvul.001G121700	Chr01:33710161-33715129	G19833 v2.1		100	99.03	94.49	99.92	99.64	100	100	100	95.59	88.91	100	100	99.72	100	99.96	99.98	100	99.98	100	100	95.69	100	100	78.16	100	100	100	96.96	100	100	100	98.39	100	97.1	100	94.39	99.36	100	98.57	100	100	100	99.98	100	99.68	99.98
Phvul.001G121800	Chr01:33716848-33724535	G19833 v2.1		100	98.5	93.77	97.57	98.91	99.99	99.73	99.06	88.24	86.88	100	99.28	98.14	100	95.25	99.99	99.99	99.99	99.99	100	96.9	100	100	82.41	100	100	100	99.22	99.95	100	100	99.97	100	98.96	100	94.58	100	99.62	99.26	100	99.58	100	99.88	99.92	98.88	99.97
Phvul.001G121900	Chr01:33759749-33762499	G19833 v2.1		99.71	90.29	99.13	100	98.87	100	99.45	99.71	96.18	87.86	99.56	100	98.18	99.56	97.46	100	100	100	100	100	100	100	100	83.72	100	100	100	100	100	100	100	98.51	100	100	100	100	100	97.09	100	100	100	100	100	100	95.27	99.93
Phvul.001G122000	Chr01:33776725-33789337	G19833 v2.1		100	94.78	95.93	99.9	98.32	100	99.54	99.45	94.62	89.49	99.67	99.87	95.27	100	98.83	99.98	99.94	100	99.99	100	98.79	99.99	99.99	88.23	100	99.87	99.9	97.61	98.79	100	99.99	97.53	100	99.25	99.99	94.88	99.91	99.99	98.71	100	99.94	99.97	92.24	90.01	91.08	91.06
Phvul.001G122100	Chr01:33803162-33804167	G19833 v2.1		100	100	92.74	100	100	100	93.94	100	77.73	94.04	100	100	100	100	96.42	100	100	100	100	100	100	100	100	96.42	100	100	100	100	100	100	100	100	100	98.41	100	100	100	100	100	100	98.11	100	94.23	80.22	71.37	66.9
Phvul.001G122200	Chr01:33816622-33818766	G19833 v2.1		100	92.35	96.88	100	100	100	99.07	100	93.05	76.78	100	100	100	100	94.69	100	100	100	100	100	96.64	100	100	94.22	100	100	100	99.07	100	100	100	96.88	100	100	100	96.78	100	100	100	100	100	100	99.81	99.91	97.72	99.67
Phvul.001G122300	Chr01:33828334-33830461	G19833 v2.1		100	97.74	96.29	99.11	100	100	100	100	85.34	71.38	100	100	97.6	100	99.48	100	100	100	100	100	98.54	100	100	80.73	100	98.26	100	100	100	100	100	100	100	92.58	100	100	100	99.53	100	100	100	99.77	99.44	100	99.39	99.91
Phvul.001G122400	Chr01:33839406-33840497	G19833 v2.1		97.62	96.98	98.26	100	100	100	100	97.8	80.95	75.09	99.08	100	95.79	100	88.55	100	100	98.35	100	98.72	100	100	100	66.85	100	100	100	98.81	97.89	100	92.58	100	100	87.91	100	90.02	100	100	89.38	100	99.27	100	100	100	100	100
Phvul.001G122500	Chr01:33856661-33858005	G19833 v2.1		100	100	93.9	100	96.95	100	100	100	88.85	96.28	100	100	99.48	100	99.78	100	100	100	100	100	100	100	100	93.31	100	100	100	95.46	99.33	100	100	99.93	100	96.8	100	99.63	100	100	95.54	100	100	100	100	100	97.77	100
Phvul.001G122550	Chr01:33856692-33859735	G19833 v2.1		100	99.9	92.18	100	98.65	100	100	100	90.64	90.9	100	100	99.77	100	99.9	100	100	100	100	100	99.7	100	100	92.94	100	100	100	96.48	99.7	100	100	97.37	100	98.03	100	99.84	100	100	97.08	100	100	99.97	100	100	98.75	100
Phvul.001G122600	Chr01:33871372-33873495	G19833 v2.1		100	100	93.55	97.65	100	100	99.34	97.46	99.53	69.02	99.67	98.78	94.49	100	98.87	100	100	99.39	97.98	100	100	100	100	90.11	100	100	100	100	100	100	98.12	98.92	100	99.01	99.48	91.67	100	100	100	100	99.34	100	99.95	100	95.2	100
Phvul.001G122700	Chr01:33887214-33888677	G19833 v2.1		100	94.33	82.1	97.47	100	100	100	97.81	98.09	76.57	100	100	99.86	100	97.13	100	100	100	100	100	98.29	100	100	88.8	100	99.25	100	100	100	100	100	98.63	100	99.52	100	94.95	100	100	92.55	100	96.52	100	17.01	0	0	8.61
Phvul.001G122800	Chr01:33902446-33903409	G19833 v2.1		100	98.65	94.19	98.13	100	100	100	91.18	96.99	73.65	100	100	93.05	100	100	100	100	100	100	100	100	100	100	80.91	100	100	100	100	100	100	100	97.1	100	100	100	97.93	100	100	97.93	100	100	100	100	97.2	100	99.9
Phvul.001G122900	Chr01:33910001-33916897	G19833 v2.1		100	98.78	91.75	100	99.09	100	100	99.9	90.55	88.27	99.87	99.61	94.97	99.61	96.81	100	96.38	99.94	100	100	98.8	100	100	90.39	100	100	100	97.72	100	99.94	99.9	99.16	100	99.81	100	99.1	100	100	99.23	100	99.84	100	99.49	99.97	99.25	99.04
Phvul.001G123000	Chr01:33920771-33925425	G19833 v2.1		100	100	91.73	100	99.74	100	99.85	100	97.57	81.89	99.63	99.05	98.3	100	96.2	100	100	99.59	100	100	99.12	100	100	90.18	100	100	100	99.61	100	100	100	98.65	100	98.71	100	94.29	100	100	97.1	100	99.36	99.79	100	100	100	100
Phvul.001G123100	Chr01:33928070-33945017	G19833 v2.1		99.99	97.34	93.19	99.57	99.31	100	99.41	99.07	91.82	86.79	99.97	99.91	98.99	100	98.19	100	99.99	99.96	99.86	100	99.01	99.96	100	88.21	100	100	100	98.53	99.9	99.88	100	98.58	100	99.78	100	94.03	100	100	98.24	100	99.91	100	99.91	99.92	99.71	99.93
Phvul.001G123200	Chr01:33959567-33964382	G19833 v2.1		99.21	98.34	96.76	100	98.32	100	100	100	96.45	87.25	100	99.88	98.9	99.83	99.9	100	100	100	100	100	99.19	100	100	94.89	100	100	100	99.15	100	100	100	97.82	100	98.96	100	98.73	99.98	99.83	98.07	100	100	99.92	99.98	99.98	99.96	99.98
Phvul.001G123300	Chr01:34014909-34021329	G19833 v2.1		99.69	97.8	96.18	97.6	99.78	99.98	99.38	99.98	94.75	91.2	100	99.98	98.21	99.16	94.35	100	99.98	100	100	100	98.99	100	100	88.88	99.53	99.98	100	98.89	100	99.98	98.82	97.31	99.98	99.78	99.98	95.13	99	99.98	97.66	99.98	99.98	100	99.98	100	99.75	99.98
Phvul.001G123400	Chr01:34113388-34114306	G19833 v2.1		100	100	82.7	100	97.17	100	100	100	100	74.43	100	100	100	100	98.69	100	100	100	100	100	100	100	99.78	94.23	100	100	100	100	100	100	100	99.02	100	100	100	100	100	100	97.39	100	100	100	100	100	100	100
Phvul.001G123500	Chr01:34123955-34124242	G19833 v2.1		100	100	98.26	100	99.65	100	100	100	94.79	86.11	100	100	100	100	100	100	100	100	100	100	100	100	100	58.68	100	100	100	100	100	100	100	100	100	100	100	100	100	100	100	100	100	100	0	0	0	0
Phvul.001G123600	Chr01:34153284-34155952	G19833 v2.1		100	98.09	95.09	99.36	100	100	97	100	91.94	87.11	100	99.59	99.25	100	98.28	100	100	100	100	100	97.98	100	100	86.62	100	100	100	95.88	100	100	100	100	100	100	100	98.91	100	100	100	100	100	100	98.5	100	99.33	95.69
Phvul.001G123700	Chr01:34164534-34166580	G19833 v2.1		100	100	97.75	100	100	100	96.29	99.07	91.65	86.96	100	99.9	98.93	100	98.78	100	100	99.76	99.22	100	99.8	100	100	90.43	100	100	100	100	100	100	100	98.53	100	93.06	100	97.26	100	100	100	100	100	100	100	100	99.95	100
Phvul.001G123800	Chr01:34174662-34179830	G19833 v2.1		98.74	96.96	95.3	100	99.09	100	99.32	100	94.78	79.96	99.34	99.94	99.75	100	99.71	100	100	100	99.38	100	97.19	100	99.98	92.98	100	100	100	94.97	99.52	99.69	99.79	94.33	100	99.9	100	97.5	100	99.28	100	100	100	100	100	99.96	99.26	99.75
Phvul.001G123900	Chr01:34203165-34232631	G19833 v2.1		99.98	97.5	90.67	99.87	99.55	100	99.59	99.26	93.96	85.9	99.72	99.75	97.03	99.99	96.85	100	100	99.88	99.89	100	97.82	100	100	84.96	100	99.87	100	97.75	100	100	99.73	98.5	99.97	98.71	100	94.27	99.96	99.91	98.76	100	99.2	99.49	82.39	78.37	78.08	77.76
Phvul.001G124000	Chr01:34235111-34235380	G19833 v2.1		100	100	100	100	100	100	100	100	71.85	100	100	100	100	100	100	100	100	100	100	100	100	100	100	57.04	100	100	100	100	100	100	100	100	100	94.07	100	92.22	100	100	100	100	100	100	100	100	100	100
Phvul.001G124100	Chr01:34332873-34336361	G19833 v2.1		100	99.25	90.43	100	95.27	100	100	100	96.79	72.31	100	100	99.08	100	97.08	100	100	100	100	100	100	100	100	75.58	100	100	100	97.33	99.77	100	100	98.57	100	95.07	100	93.44	100	100	99.77	100	99.94	98.42	100	100	98.14	100
Phvul.001G124150	Chr01:34432157-34433155	G19833 v2.1		100	100	94.89	95.3	96.4	100	99.3	95.9	76.68	92.49	100	100	100	100	95.3	100	100	100	100	100	96	100	100	89.89	100	100	100	96.3	100	100	100	99.6	100	98.6	100	81.38	100	100	100	100	100	100	100	100	100	99.8
Phvul.001G124200	Chr01:34434601-34435222	G19833 v2.1		100	100	88.26	94.69	100	100	100	100	81.19	97.43	100	100	89.87	100	86.82	100	96.14	93.57	97.75	100	91.64	100	100	73.96	100	92.77	100	100	100	100	100	100	100	100	89.55	80.71	100	99.2	100	100	100	100	100	100	100	100
Phvul.001G124300	Chr01:34453641-34457290	G19833 v2.1		100	97.34	93.56	100	98.96	100	99.56	98.96	97.15	94.71	98.55	97.97	98.49	100	96.66	100	98.99	100	100	100	99.73	100	100	96.03	100	100	100	95.29	99.12	100	100	100	100	95.23	100	94.14	99.15	100	99.21	100	98.41	98.27	100	100	100	100
Phvul.001G124400	Chr01:34458499-34460022	G19833 v2.1		100	90.55	95.6	100	100	100	99.93	100	95.8	89.3	100	94.29	100	100	91.08	100	100	100	100	100	98.1	100	100	92.45	100	100	100	97.97	98.43	99.48	100	100	100	99.34	100	92.78	100	99.34	100	100	100	100	100	100	98.56	100
Phvul.001G124500	Chr01:34461637-34463678	G19833 v2.1		99.41	88.59	92.95	100	99.02	100	95.79	100	90.7	92.21	100	99.9	100	95.89	100	100	100	100	100	100	93.88	100	100	86.34	100	100	100	97.85	100	100	99.76	98.68	100	99.8	100	100	100	100	100	100	98.53	100	100	100	99.95	100
Phvul.001G124600	Chr01:34464712-34465713	G19833 v2.1		100	95.21	95.31	100	100	100	100	100	87.72	93.11	99.7	100	100	100	99.6	100	100	100	100	100	100	100	100	86.23	100	100	100	100	100	100	100	100	100	100	100	95.01	100	100	100	100	100	100	100	100	100	100
Phvul.001G124700	Chr01:34524714-34525771	G19833 v2.1		100	90.55	95.09	100	100	100	96.31	100	93.29	60.02	100	100	87.33	100	91.49	100	100	97.73	98.02	100	98.68	100	100	87.52	100	100	100	98.96	100	100	100	96.88	100	100	100	91.4	100	98.39	100	100	100	97.26	99.24	77.69	84.4	80.15
Phvul.001G124800	Chr01:34538510-34539822	G19833 v2.1		100	100	76.16	99.47	100	100	100	100	89.72	89.79	100	100	100	100	96.88	100	100	98.93	100	100	100	100	100	97.49	100	100	100	100	100	100	100	100	100	99.7	100	99.7	100	100	100	100	96.5	100	100	100	99.85	99.85
Phvul.001G124900	Chr01:34548683-34552918	G19833 v2.1		99.95	99.62	94.5	99.93	99.27	100	96.58	100	85.76	90.84	97.88	99.46	92.78	99.62	92.47	99.98	98.91	98.61	99.93	100	96.41	100	100	88.83	100	99.79	100	98.35	99.79	99.95	97.4	99.98	100	99.43	100	91.53	97.05	100	99.67	100	98.42	100	97.38	99.17	91.08	98.47
Phvul.001G125000	Chr01:34561417-34562665	G19833 v2.1		100	100	98.64	100	100	100	98.96	95.44	96.4	82.23	100	100	100	100	95.12	100	100	100	99.52	100	100	100	100	84.15	100	100	100	99.2	100	100	100	100	100	94.56	100	75.9	99.84	100	98.32	100	95.92	99.36	100	99.76	100	100
Phvul.001G125100	Chr01:34588842-34592220	G19833 v2.1		100	98.67	95.98	100	99.26	100	97.78	99.82	99.76	82.45	99.29	100	100	99.76	98.99	100	100	99.56	100	100	99.85	100	100	85.53	100	100	100	96.21	98.96	100	99.32	99.53	100	99.41	100	85.17	99.23	100	99.56	100	100	100	99.94	99.88	97.16	99.97
Phvul.001G125200	Chr01:34593473-34597782	G19833 v2.1		100	99.16	95.1	98.07	100	100	99.95	100	92.76	80.07	100	100	98.38	100	99.65	100	100	100	100	100	95.96	100	100	88.77	100	100	100	99.35	100	100	100	100	100	100	100	97.89	100	100	100	100	100	100	99.95	99.77	97.68	100
Phvul.001G125300	Chr01:34609128-34610363	G19833 v2.1		100	99.68	96.2	100	100	100	100	100	98.22	78.07	98.38	100	100	100	93.53	100	100	100	100	100	100	100	100	94.01	100	100	100	100	100	100	100	92.8	100	100	100	91.59	100	100	100	100	100	100	100	100	100	100
Phvul.001G125400	Chr01:34615717-34622957	G19833 v2.1		100	99.36	95.76	100	98.18	100	99.57	99.14	90.68	81.12	99.05	100	97.68	99.23	96.16	100	100	100	100	100	99.35	100	100	88.55	100	100	100	98.74	100	100	100	98.66	100	99.63	100	95.64	100	99.85	99.5	100	99.97	99.78	96.55	95.76	93.47	95.21
Phvul.001G125500	Chr01:34618000-34618575	G19833 v2.1		100	93.06	100	100	100	100	100	94.97	100	88.72	100	100	100	100	93.23	100	100	100	100	100	100	100	100	75.87	100	100	100	99.65	100	100	100	97.74	100	100	100	86.11	100	100	100	100	100	100	100	100	100	100
Phvul.001G125600	Chr01:34665456-34666232	G19833 v2.1		100	95.62	100	100	100	100	94.98	100	90.86	98.33	100	100	100	100	100	100	100	100	100	100	97.81	100	100	78.12	100	100	100	95.62	100	100	100	96.14	100	100	100	100	100	100	100	100	100	100	100	100	88.93	100
Phvul.001G125700	Chr01:34670656-34678827	G19833 v2.1		99.72	96.81	95.33	100	98.62	100	99.74	99.99	91.05	88.42	100	98.94	99.95	99.96	96.79	100	100	100	100	100	99.94	100	100	86.36	99.84	100	100	99.31	99.8	100	100	97.91	100	98.34	100	91.98	99.74	99.45	99.77	100	100	100	99.98	99.99	99.68	99.96
Phvul.001G125800	Chr01:34724683-34726762	G19833 v2.1		100	95.38	99.47	99.95	100	100	100	98.85	96.68	88.37	100	100	99.33	100	99.71	100	100	100	100	100	100	100	100	83.61	100	100	100	100	100	100	100	88.61	100	100	100	93.37	100	100	100	100	100	100	100	100	99.95	100
Phvul.001G125900	Chr01:34805896-34809040	G19833 v2.1		98.7	93.55	95.42	99.97	99.05	100	98.41	99.65	91.32	70.43	100	98.51	83.88	100	96.12	99.97	100	99.97	92.66	100	98.86	100	100	96.76	98	98.95	100	99.43	99.68	100	99.24	97.11	100	98.06	100	98.51	99.78	99.01	100	100	96.95	100	57.74	58.28	58.51	69.67
Phvul.001G126000	Chr01:34837850-34844185	G19833 v2.1		99.91	97.08	96.07	97.38	99.73	100	100	100	92.65	83.24	100	100	95.28	99.75	95.61	100	99.23	98.99	99.92	100	99.26	99.97	100	82.34	100	100	100	98.64	100	100	100	99.26	100	99.51	100	98.01	100	99.64	98.56	100	99.91	100	56.57	54.92	55.6	57.48
Phvul.001G126100	Chr01:34855611-34856108	G19833 v2.1		100	100	100	100	100	100	93.98	100	87.15	80.92	100	100	100	100	100	100	100	100	100	100	99.4	97.79	100	91.57	100	100	100	100	100	100	100	100	100	100	100	83.13	93.17	100	100	100	90.56	97.99	51.81	46.39	6.43	100
Phvul.001G126200	Chr01:34876510-34881737	G19833 v2.1		99.94	97.9	92.33	99.54	100	100	99.48	99.67	96.86	93.69	100	99.94	98.53	99.83	99.2	100	100	99.33	100	100	98.64	100	100	84.43	100	100	100	99.08	100	100	100	99.02	100	99.94	100	98.78	99.87	99.5	98.6	100	100	100	99.98	99.9	98.66	99.62
Phvul.001G126300	Chr01:34886912-34891093	G19833 v2.1		99.62	94.93	92.13	99.74	100	100	99.98	100	96.48	84.03	99.78	98.68	99.12	100	98.09	100	99.78	100	99.09	100	96.22	100	100	62.84	100	100	100	95.96	100	100	99.98	98.61	100	99.26	100	96.56	100	100	99.12	100	100	99.14	94.52	94.98	94.86	94.14
Phvul.001G126400	Chr01:34902350-34904631	G19833 v2.1		100	98.12	97.59	100	100	100	100	100	95.14	93.91	99.34	100	99.61	100	100	100	100	100	100	100	95.53	100	100	71.69	100	100	100	100	100	100	100	100	100	100	100	97.59	100	100	100	100	100	100	100	99.74	98.47	99.91
Phvul.001G126500	Chr01:35031243-35033441	G19833 v2.1		100	97	99.5	100	99	100	99.55	100	95.32	95.95	100	99.45	98.09	100	93.27	100	100	100	99.77	100	99	98.73	100	88.18	100	100	99.55	99.95	100	99.27	100	90.91	100	93.45	100	99.86	99.55	100	95.91	100	99.05	99.77	92.63	86.08	80.49	98.86
Phvul.001G126600	Chr01:35036632-35037848	G19833 v2.1		100	99.67	100	100	100	100	100	100	97.21	96.63	100	100	100	100	96.22	100	100	100	100	100	90.14	100	100	88.25	100	100	100	99.59	100	100	100	100	100	100	100	92.85	100	100	100	100	100	100	99.75	100	100	100
Phvul.001G126700	Chr01:35205476-35206884	G19833 v2.1		100	91.34	94.61	99.43	100	100	100	99.01	93.97	97.59	100	100	100	100	99.01	100	100	100	100	100	99.43	91.34	100	89.43	100	100	100	92.97	100	100	100	96.59	100	92.19	100	99.29	100	100	99.15	100	98.01	100	100	100	94.89	100
Phvul.001G126800	Chr01:35269847-35274304	G19833 v2.1		100	91.81	93.43	100	98.38	100	99.71	100	93.56	90.85	99.04	100	97.56	99.37	96.16	100	100	100	100	100	99.24	100	100	78.47	100	100	100	96.03	100	100	99.53	100	100	98.45	100	98.32	99.73	99.8	100	100	100	99.13	100	99.96	99.93	100
Phvul.001G126900	Chr01:35295568-35296421	G19833 v2.1		100	100	86.65	100	100	100	99.06	100	93.79	86.89	100	100	100	100	99.06	100	100	100	100	100	100	100	100	84.43	100	100	100	98.01	100	100	100	100	100	100	100	88.76	100	100	100	100	100	100	100	100	100	100
Phvul.001G127000	Chr01:35304076-35308507	G19833 v2.1		100	98.92	95.44	100	100	100	100	100	91.47	91.43	99.77	100	98.92	100	97.79	100	100	100	100	100	98.67	100	99.98	93.52	100	100	100	98.6	99.95	100	100	98.4	100	100	100	96.98	100	100	100	100	100	100	100	100	98.44	100
Phvul.001G127100	Chr01:35313843-35317379	G19833 v2.1		100	98.98	97.6	99.01	98.76	100	99.26	98.5	93.7	85.27	100	99.35	97.12	99.18	100	100	100	100	100	100	99.94	100	100	90.47	100	100	100	100	100	100	100	99.63	100	100	98.42	96.3	98.56	100	99.58	100	97.96	100	70.2	74.7	60.64	71.53
Phvul.001G127200	Chr01:35347737-35349719	G19833 v2.1		99.7	97.23	95.01	100	100	100	100	100	93.34	75.44	100	99.34	91.07	100	99.04	100	100	100	100	100	99.7	100	100	95.31	100	100	100	100	100	100	100	93.75	100	100	99.65	100	100	99.65	100	100	98.64	100	100	100	100	100
Phvul.001G127300	Chr01:35360325-35361943	G19833 v2.1		100	95.24	97.41	100	99.38	100	99.94	100	100	86.47	100	100	100	100	98.7	100	100	99.01	98.52	100	100	100	100	81.72	100	98.58	100	97.84	100	100	100	100	100	99.32	100	90.36	100	100	99.2	100	100	100	100	99.94	97.9	98.39
Phvul.001G127400	Chr01:35362770-35364138	G19833 v2.1		100	98.25	98.39	96.79	99.85	100	99.93	100	85.54	72.9	100	100	99.49	97.59	98.32	100	98.9	95.69	95.18	100	92.84	100	100	90.14	100	98.76	100	94.38	100	100	97.95	100	98.83	93.72	98.25	92.26	96.06	100	99.71	100	95.62	100	94.08	94.01	98.76	95.54
Phvul.001G127500	Chr01:35384186-35385880	G19833 v2.1		100	99.06	95.28	100	100	100	95.81	100	87.85	86.02	99.59	100	99	100	96.22	100	100	100	100	100	100	100	100	96.05	100	100	100	100	100	100	100	95.28	100	99.59	100	88.67	100	100	100	100	100	100	100	100	100	100
Phvul.001G127601	Chr01:35431638-35432285	G19833 v2.1		100	100	91.98	100	98.15	100	100	100	100	87.96	100	100	100	100	100	100	100	100	100	100	100	100	100	81.02	100	100	100	100	100	100	100	100	100	100	100	100	100	100	100	100	100	98.3	100	100	100	100
Phvul.001G127700	Chr01:35455533-35457780	G19833 v2.1		100	98.4	90.3	99.6	100	100	98.93	97.38	98.89	90.7	99.82	100	99.47	100	96.62	100	100	100	100	100	98.44	100	100	81.63	100	100	100	98.75	100	100	100	97.02	100	97.73	100	95.95	100	100	96.17	100	99.24	100	99.96	100	99.96	100
Phvul.001G127800	Chr01:35470990-35479391	G19833 v2.1		100	99.17	94.62	99.68	98.08	100	98.81	98.61	92.66	85.46	99.5	99.01	96	98.8	97.94	99.58	99.82	99.42	98.91	99.77	97.75	98.07	99.8	90.47	100	99.58	100	98.67	99.67	99.73	97.38	99.19	100	99.71	99.81	95.97	100	99.67	97.94	99.67	96.93	100	98.77	99.57	95.8	98.99
Phvul.001G127900	Chr01:35499267-35500937	G19833 v2.1		100	100	98.2	100	99.58	100	100	100	90.42	86.89	100	100	100	100	96.23	100	99.58	99.58	99.88	100	100	100	100	59.84	100	100	100	87.97	100	100	100	98.86	100	99.46	100	88.99	100	100	93.42	100	100	100	100	100	99.76	100
Phvul.001G128000	Chr01:35501097-35505774	G19833 v2.1		100	99.06	93.44	98.5	99.79	100	96.84	99.47	90.23	87.26	100	98.65	99.49	100	96.9	100	99.74	100	100	100	100	100	100	72.79	100	100	100	94.74	100	100	100	97.35	100	99.12	100	95.83	100	99.44	99.79	100	99.4	100	100	100	97.65	100
Phvul.001G128100	Chr01:35530177-35536750	G19833 v2.1		100	98.16	94.78	99.83	99.95	100	99.42	98.92	97.16	90.63	100	99.67	99.98	99.32	94.05	100	100	99.92	100	100	97.82	100	100	88.94	100	99.73	100	98.63	99.82	100	100	99.04	100	98.22	100	94.28	99.88	100	99.94	100	99.59	100	100	100	99.51	99.98
Phvul.001G128200	Chr01:35568119-35575452	G19833 v2.1		100	93.24	97.16	99.69	99.28	100	98.12	99.69	96.4	82.19	100	100	97.98	99.66	92.47	100	100	99.97	99.5	100	98.02	100	100	81.97	100	99.99	100	95.75	100	99.89	98.3	97.89	100	98.9	99.95	93.78	99.39	99.85	99.74	99.8	97.74	99.89	83.38	83.73	83.35	100
Phvul.001G128300	Chr01:35590679-35597020	G19833 v2.1		100	94.56	92.01	99.56	99.95	100	99.21	99.8	91.88	89.51	99.76	99.5	95.16	99.57	96.09	99.91	99.98	99.98	99.89	100	98.22	100	100	79.94	100	100	100	99.45	100	100	99.83	98.75	100	95.81	99.8	94.02	100	100	99.89	100	100	98.75	99.97	99.98	99.84	98.33
Phvul.001G128400	Chr01:35646037-35649270	G19833 v2.1		100	96.35	97.37	99.94	97.46	100	100	100	92.36	95.89	99.94	100	98.24	100	97.8	100	100	100	100	100	97.96	100	100	94.65	100	100	100	97.37	100	100	100	97.8	100	99.85	100	95.18	100	99.23	99.26	100	100	100	100	100	98.3	100
Phvul.001G128500	Chr01:35694657-35696430	G19833 v2.1		100	91.66	87.66	99.21	100	100	98.03	99.38	99.66	90.08	98.42	96.05	96.05	98.99	100	100	100	100	100	100	95.83	98.08	100	94.08	100	99.61	100	98.42	100	100	100	100	100	96.56	100	97.91	98.25	97.97	100	100	94.19	100	87.03	93.01	73.45	71.25
Phvul.001G128550	Chr01:35783884-35785469	G19833 v2.1		100	90.16	90.29	100	100	100	100	98.05	78.63	82.22	98.93	100	100	100	98.61	100	100	100	99.31	100	92.37	100	100	69.67	100	100	100	95.59	100	100	100	99.81	100	99.75	100	100	100	99.24	95.27	100	100	100	81.97	64.25	55.86	78.69
Phvul.001G128600	Chr01:35796741-35802432	G19833 v2.1		99.67	98.91	91.02	99.67	100	100	100	100	96.79	78.95	99.53	100	99.86	99.12	98.81	100	100	99.75	100	100	99.37	100	100	82.2	100	100	100	96.66	100	99.88	100	99.12	100	99.88	100	95.47	100	98.98	99.7	100	100	100	100	100	97.01	99.98
Phvul.001G128700	Chr01:35803251-35808294	G19833 v2.1		100	97.72	93.85	99.76	100	100	99.39	99.48	93.58	83.74	99.92	99.35	99.76	99.21	100	100	100	100	100	100	99.9	100	100	84.56	100	100	100	98.31	100	100	100	97.9	100	99.88	100	97.44	100	100	99.03	100	100	100	90.66	90.54	89.91	90.82
Phvul.001G128800	Chr01:35997847-36000547	G19833 v2.1		100	98.15	95.74	100	100	100	96.63	100	91	83.89	100	100	99.11	99.56	99.48	100	100	100	100	100	100	100	100	91.74	100	100	100	95	100	100	100	99.67	100	94	100	95.78	100	97.74	99.67	100	100	98.82	100	100	97.26	100
Phvul.001G128900	Chr01:36001502-36004876	G19833 v2.1		99.91	99.38	95.97	98.9	100	100	97.87	100	89.9	88.39	100	100	95.67	100	92.06	100	100	98.25	100	100	99.88	100	100	95.67	100	100	100	100	100	99.7	100	98.28	100	97.19	99.7	90.25	100	100	99.91	100	100	99.14	100	100	100	100
Phvul.001G129000	Chr01:36013297-36022002	G19833 v2.1		99.85	97.65	94.52	99.17	99.61	100	98.82	99.52	90.55	80.09	99.62	98.71	98.37	100	96.54	100	100	100	99.62	100	96.67	100	99.99	83.62	99.93	100	100	98.09	100	100	99.75	99.23	100	97.96	100	93.85	99.63	100	100	100	100	99.77	99.33	99.56	99.58	98.5
Phvul.001G129100	Chr01:36046292-36049499	G19833 v2.1		100	100	97.35	98.38	100	100	100	100	96.91	87.81	100	100	98.78	97.76	99.03	100	100	100	100	100	98.32	100	100	96.51	100	100	100	99.5	100	100	100	99.03	100	100	100	97.48	100	100	100	100	100	100	99.81	99.91	99.41	100
Phvul.001G129200	Chr01:36050911-36061940	G19833 v2.1		100	98.96	97.04	99.51	99.68	100	98.92	99.73	92.09	85.54	100	100	98.83	99.74	97.37	99.99	100	99.99	99.99	100	98.2	100	100	84.16	100	100	100	98.49	100	100	100	99.74	100	98.53	100	94.61	100	100	98.34	100	99.82	99.51	100	100	99.33	100
Phvul.001G129300	Chr01:36072135-36076667	G19833 v2.1		99.78	96.23	92.92	99.58	100	100	100	98.24	95.54	91	99.74	100	100	100	100	100	100	100	100	100	100	100	100	92.35	100	100	100	97.79	100	100	100	98.48	99.47	98.61	100	98.83	98.35	99.21	100	100	100	100	100	100	99.65	100
Phvul.001G129400	Chr01:36085376-36091595	G19833 v2.1		99.18	98.3	93.17	100	99.87	100	98.79	99.92	98.86	82.2	99.2	97.46	97.62	99.44	98.31	99.95	99.81	100	99.58	100	96.93	100	99.97	85.69	100	99.69	99.66	98.86	100	99.69	100	100	100	97.38	99.74	94.23	99.37	99.49	99.32	100	100	99.77	99.94	100	98.99	100
Phvul.001G129500	Chr01:36102202-36107736	G19833 v2.1		99.96	99.73	95.66	100	99.11	100	99.93	99.73	92.5	84.41	99.87	99.96	98.93	100	98.84	100	100	100	100	100	95.07	100	100	84.86	100	100	100	98.83	100	100	99.96	97.33	100	99.96	100	94.87	99.82	100	99.96	100	99.96	100	99.57	99.95	94.58	98.54
Phvul.001G129600	Chr01:36109266-36113810	G19833 v2.1		100	99.98	91.09	100	99.76	100	100	99.76	98.15	82.11	99.6	100	99.27	100	98.88	100	100	100	100	100	94.9	100	100	87.83	100	100	100	98.72	100	100	100	99.25	100	100	100	91.07	100	99.43	99.82	100	99.87	99.74	78.75	78.57	80.2	82.44
Phvul.001G130000	Chr01:36135232-36138844	G19833 v2.1		100	100	93.72	99.97	98.2	100	99.81	97.26	93.58	70.88	98.87	98.17	98.2	100	97.56	100	100	99.7	100	100	97.4	99.61	100	84.78	100	100	100	93.5	100	100	99.72	98.23	100	99.09	99.81	97.92	95.9	99.39	98.28	100	99.28	100	99.86	100	99.7	99.83
Phvul.001G130100	Chr01:36153377-36156699	G19833 v2.1		99.97	97.11	83.3	99.76	99.16	100	99.7	98.41	96.6	89.08	100	100	98.59	100	100	100	100	100	100	100	99.28	99.94	100	91.18	100	100	100	98.16	100	100	99.94	97.2	100	99.82	100	90.01	99.52	97.95	100	100	100	100	99.97	99.97	98.68	100
Phvul.001G130200	Chr01:36170150-36172622	G19833 v2.1		100	100	85.12	100	100	100	100	100	93.17	91.67	100	100	99.72	100	99.6	100	100	100	100	100	99.76	100	100	82.73	100	100	100	100	100	100	100	96.85	100	100	100	98.1	100	100	98.75	100	100	96.08	99.35	100	98.83	99.19
Phvul.001G130300	Chr01:36174422-36182206	G19833 v2.1		100	98.99	92.83	100	100	100	99.58	99.65	97.14	89.8	99.45	100	95.05	99.91	94.72	100	100	99.88	100	100	98.24	100	100	87.77	100	99.81	100	98.69	100	100	99.41	98.25	100	98.9	100	90.7	100	99.76	99.72	100	99.6	99.83	99.94	99.95	99.73	99.55
Phvul.001G130400	Chr01:36202474-36204672	G19833 v2.1		100	91.81	96.36	100	100	100	100	100	90.77	79.99	100	96	100	96.13	97.09	100	100	100	100	100	96.45	100	100	99.91	100	100	100	94.5	100	100	100	100	100	99.55	100	92.72	100	100	100	100	97.59	100	11.46	5.73	0	0
Phvul.001G130500	Chr01:36209025-36215229	G19833 v2.1		100	96.92	96.45	99.69	99.42	100	98.03	100	95.89	82.95	100	99.79	96.1	100	97.87	100	100	100	98.69	100	99.29	99.76	100	86.3	100	99.66	100	98.71	100	100	100	98.55	100	98.53	100	97.86	100	100	97.66	100	99.24	99.87	98.39	98.57	94.41	96.42
Phvul.001G130700	Chr01:36235622-36241937	G19833 v2.1		100	97.23	96.03	99.56	99.98	100	99.48	100	95.52	86.99	99.79	99.98	96.31	99.6	98.81	100	99.87	100	100	99.97	95.04	100	100	86.51	100	100	100	95.23	100	100	99.91	99.53	99.94	98.24	99.91	94.79	99.76	99.48	98.7	100	99.81	100	90.09	89.08	87.1	90.53
Phvul.001G130800	Chr01:36268095-36270851	G19833 v2.1		100	99.89	94.81	100	99.71	100	99.93	99.78	93.62	88.32	100	100	97.17	100	100	100	100	100	100	100	95.61	100	100	85.2	100	100	100	95.94	100	100	100	98.15	100	100	100	93.43	99.67	100	96.23	100	94.6	100	99.6	99.85	97.21	99.89
Phvul.001G130900	Chr01:36300537-36313533	G19833 v2.1		100	95.57	96.08	99.99	99.97	100	99.45	98.95	92.02	81.7	99.29	99.25	99.84	99.58	98.1	100	100	99.98	99.62	100	98.05	100	100	79.15	100	100	100	97.59	99.74	99.92	100	98.68	100	98.86	99.98	90.56	99.6	99.98	99.23	100	99.42	99.46	99.98	99.97	99.75	99.88
Phvul.001G131000	Chr01:36356216-36358683	G19833 v2.1		100	100	96.56	100	96.03	100	100	100	93.11	89.79	100	100	96.8	100	98.99	100	100	100	100	100	100	100	100	88.17	100	100	100	99.51	98.34	100	100	97.12	100	99.15	100	94.69	100	100	95.46	100	100	100	100	99.96	95.83	99.92
Phvul.001G131150	Chr01:36373855-36438524	G19833 v2.1		99.9	98.06	93.16	99.04	99.16	99.98	99.14	99.27	95.32	85.07	99.72	99.54	97.56	99.89	97.61	99.67	99.29	99.27	99.5	100	98.16	99.99	100	82.66	99.86	99.99	100	97.07	99.88	99.94	99.77	98.04	99.88	98.99	99.95	94.06	99.45	99.6	98.48	100	99.5	99.72	98.48	98.63	97.42	98.61
Phvul.001G131300	Chr01:36479120-36482848	G19833 v2.1		99.65	96.97	97.45	100	98.69	100	99.95	99.44	95.36	89.22	100	100	99.6	100	98.31	100	100	100	100	100	99.95	100	100	91.1	99.65	100	100	98.63	100	100	100	99.89	100	99.76	100	97.18	100	99.28	100	100	100	100	99.97	99.97	99.89	99.97
Phvul.001G131400	Chr01:36501694-36504190	G19833 v2.1		100	95.59	96.64	100	100	100	96.24	100	97.64	67	100	99.8	96.68	100	98.68	100	100	100	99.96	100	92.87	100	100	84.98	100	98.76	100	100	100	98.88	100	100	100	86.78	100	87.18	100	100	100	100	99.64	100	100	99.84	96.12	100
Phvul.001G131450	Chr01:36509895-36518753	G19833 v2.1		99.51	93.62	87.49	99.09	98.31	99.98	98.3	99.14	90.85	76.33	99.6	98.74	97.6	99.15	89.38	99.24	97.36	99.88	98.36	100	96.37	100	99.94	83.53	99.47	99.98	100	96.46	99.2	99.46	99.77	99.27	99.94	96.7	99.45	94.03	100	98.04	98.21	100	98.92	99.36	96.52	94.48	92.97	81.63
Phvul.001G131500	Chr01:36520072-36527684	G19833 v2.1		98.59	94.38	93.93	99.4	99.57	99.62	99.2	97.68	91.04	87.81	99.66	97.92	98.61	99.29	97.98	99.86	99.83	99.26	99.92	99.63	93.93	98.9	99.17	80.87	98.75	99.95	99.42	95.46	99.15	99.74	99.63	94.65	99.59	95.8	99.24	96.64	99.97	97.62	97.83	98.71	97.15	98.78	99.97	100	99.25	99.38
Phvul.001G131600	Chr01:36571897-36573930	G19833 v2.1		100	80.53	86.58	100	100	100	100	100	97.3	76.79	100	100	97.39	95.97	97.35	99.12	100	100	100	100	92.92	100	100	71.29	100	100	100	100	100	100	100	93.26	100	100	100	96.95	100	100	98.28	100	100	100	99.71	98.87	99.07	99.95
Phvul.001G131700	Chr01:36584910-36596394	G19833 v2.1		100	98	96.02	99.95	99.89	100	99.95	98.64	97.07	85.99	99.7	100	99.01	100	98.77	99.99	100	99.99	99.99	100	99.61	100	100	87.74	100	100	100	97.94	100	100	100	98.92	100	99.81	100	93.03	100	99.84	99.92	100	100	100	99.96	99.83	98.79	99.93
Phvul.001G131800	Chr01:36621078-36621993	G19833 v2.1		100	99.45	100	100	100	100	100	99.56	100	97.05	100	100	100	100	94.32	100	100	100	100	100	95.96	99.13	100	97.82	100	100	100	100	100	100	100	100	100	100	100	100	100	100	100	100	100	97.38	100	100	100	100
Phvul.001G131900	Chr01:36625810-36628952	G19833 v2.1		100	84	88.45	98.09	98.41	100	99.71	100	90.17	86.51	100	100	99.14	100	96.95	100	100	100	100	100	97.45	100	100	76.14	100	100	100	93.29	100	100	100	95.1	100	100	100	97.61	100	100	95.26	99.33	100	100	100	100	100	100
Phvul.001G132000	Chr01:36632828-36635480	G19833 v2.1		100	97.21	95.51	100	99.89	100	99.51	99.66	96.91	81.46	100	97.17	98.3	99.96	94.8	100	100	100	100	100	95.44	100	100	91.14	100	100	100	99.51	100	100	100	97.25	100	100	100	98.38	100	100	99.32	100	99.1	100	100	100	99.77	100
Phvul.001G132100	Chr01:36639607-36643743	G19833 v2.1		100	94.25	89.97	99.93	98.02	100	100	98.79	94.95	45.59	98.09	99.49	88.32	99.83	92.6	100	100	97.37	97.8	100	100	97.73	100	82.28	100	100	99.81	96.25	99.11	99.93	99.03	99.3	100	98.98	99.06	93.76	99.71	100	98.86	100	97.68	100	99.98	99.42	99.27	100
Phvul.001G132200	Chr01:36661337-36668093	G19833 v2.1		99.94	92.62	95.09	99.87	99.93	100	99.67	99.63	94.23	91.09	99.23	99.32	98.02	99.88	98.92	100	100	100	100	100	98.64	100	100	77.64	100	100	100	97.54	100	100	99.87	99.13	100	99.84	100	91.09	100	100	96.03	100	100	100	99.93	99.97	98.95	99.99
Phvul.001G132301	Chr01:36668704-36670649	G19833 v2.1		100	96.2	100	100	99.59	100	99.18	100	95.12	92.14	100	100	100	100	100	100	99.64	100	100	100	100	100	100	80.22	100	100	100	87.62	100	100	100	100	100	98	100	94.55	100	100	100	100	100	100	100	100	100	100
Phvul.001G132400	Chr01:36687478-36688902	G19833 v2.1		100	100	94.67	100	100	100	100	100	95.93	96.63	100	100	100	100	99.16	100	100	100	100	100	98.25	100	100	60.91	100	100	100	100	97.47	100	94.81	100	100	99.86	100	88.56	100	100	100	100	100	100	100	100	100	100
Phvul.001G132516	Chr01:36711067-36713855	G19833 v2.1		100	99.82	94.91	64.86	61.81	100	100	96.24	92.33	79.49	100	100	96.52	100	57.48	62.03	63.25	72.39	72.71	100	95.77	100	100	89.89	100	100	100	88.71	100	100	100	99.75	100	99.18	100	100	100	100	100	100	100	100	97.74	100	100	99.07
Phvul.001G132600	Chr01:36843403-36846206	G19833 v2.1		100	100	34.7	49.89	50.32	41.19	99.36	19.44	24.89	96.97	100	100	100	100	51.39	58.63	60.59	60.77	69.76	100	22.5	100	100	85.16	100	27.43	100	33.95	100	100	100	100	100	100	38.8	13.52	33.27	100	100	100	22.08	100	54.56	69.29	41.12	58.1
Phvul.001G132632	Chr01:36746099-36748726	G19833 v2.1		59.55	96.61	85.31	28.54	14.57	100	99.32	98.06	97.03	88.2	48.71	100	100	99.73	20.59	36.07	21.23	30.48	39.73	82.04	99.12	55.29	100	87.48	100	100	100	97.15	100	66.44	73.71	96.31	100	100	100	92.24	100	100	50.19	100	100	100	96.23	98.9	91.67	97.07
Phvul.001G132701	Chr01:36886262-36888199	G19833 v2.1		97.57	86.95	53.97	85.09	81.48	88.24	96.39	78.64	35.5	79.36	91.07	94.84	96.23	96.65	68.21	89.06	84.37	77.04	71.57	97.78	32.15	96.54	100	43.34	99.59	61.35	98.81	31.06	99.23	97.57	90.71	87.1	95.98	95.41	95.82	62.8	66.41	92.16	94.32	98.76	71.88	98.35	86.84	91.38	84.78	81.99
Phvul.001G132748	Chr01:36754526-36762677	G19833 v2.1		13.73	99.78	94.81	9.08	8.62	100	98.26	100	96.43	81.81	27.77	100	98.23	99.77	7.78	15.66	11.85	3.07	12.86	29.71	98.74	14.34	100	84.97	100	100	100	97.02	99.67	17.28	18.62	99.15	100	97.67	99.47	92.69	99.67	99.82	12.5	100	100	99.15	99.75	99.96	97.89	99.98
Phvul.001G132800	Chr01:36921109-36923833	G19833 v2.1		99.23	98.2	55.05	84.55	69.91	98.9	86.5	78.94	46.53	94.06	97.28	99.38	96.66	97.14	58.24	97.61	93.43	77.95	79.01	99.3	59.71	96.99	99.23	71.49	100	86.72	100	47.41	100	100	96.22	86.79	100	93.87	88.7	67.89	70.57	100	95.67	100	77.32	94.61	84.77	84.44	88.77	92.15
Phvul.001G132864	Chr01:36778384-36786193	G19833 v2.1		94.6	94.74	45.97	87.57	74.57	95.9	91.93	66.45	56.63	83.01	93.7	96.66	95.76	87.95	50.1	85.35	79.13	77.27	73	98.58	65.53	97.39	99.77	58.21	99.59	77.45	100	68.94	99.83	98.22	84.6	85.71	99.87	89.78	84.19	65.8	70	99.54	91.05	99.99	79.78	98.89	78.8	79.19	58.09	72.59
Phvul.001G132900	Chr01:36923269-36923604	G19833 v2.1		99.11	100	77.38	84.23	56.55	95.24	94.05	66.67	37.5	97.92	100	100	100	100	58.33	100	100	73.51	95.54	100	97.62	99.7	100	93.75	100	98.81	100	0	100	100	79.17	70.54	100	100	98.51	68.75	37.5	100	98.21	100	48.51	100	61.61	77.98	84.82	95.24
Phvul.001G132980	Chr01:36797956-36800852	G19833 v2.1		100	99.28	63.07	95.2	95.79	100	100	96.34	76.73	97.86	99.93	100	100	100	86.64	100	97.51	95.72	95.2	100	88.16	100	100	93.03	100	100	100	96	100	100	100	96.82	100	97.96	90.2	82.22	93.68	100	98.31	100	90.68	100	94.24	100	91.16	94.89
Phvul.001G133000	Chr01:36940700-36943333	G19833 v2.1		100	100	67.73	99.81	97.53	99.81	100	88.91	68.15	92.33	100	100	100	100	87.43	100	97.49	98.18	98.44	100	87.09	100	100	81.81	100	94.65	100	87.81	100	100	100	98.22	100	98.41	96.05	83.3	89.18	100	100	100	95.48	100	96.39	97.65	96.96	91.34
Phvul.001G133100	Chr01:36814122-36817985	G19833 v2.1		100	100	21.3	19.25	20.96	41.33	99.69	26.32	3.34	99.61	99.09	100	99.53	100	18.32	37.11	29.71	19.2	24.84	100	20.42	100	100	82.53	100	34.96	100	15.3	99.95	99.48	100	97.72	100	99.64	21.97	13.12	30.15	100	100	100	37.76	100	32.45	33.77	17.16	36.49
Phvul.001G133101	Chr01:36952670-36955214	G19833 v2.1		100	99.84	92.18	100	99.41	99.96	97.96	99.96	96.31	77.17	100	98.94	98.62	96.5	100	100	100	100	99.41	100	100	100	100	81.3	100	100	100	96.54	100	100	99.37	100	100	98.9	99.14	93.36	100	100	100	100	99.53	100	88.64	84.87	81.53	100
Phvul.001G133200	Chr01:36972701-37000815	G19833 v2.1		99.72	97.25	91.1	99.14	99.35	99.99	99.38	99.11	92.66	81.24	99.04	99.76	97.1	99	98.05	99.87	99.98	99.49	99.43	99.89	98.57	99.93	100	86.4	100	99.99	100	97.22	99.85	99.9	99.82	97.75	99.95	98.6	100	96.96	99.78	99.83	98.66	100	99.36	99.83	97.54	98.18	97.9	98.63
Phvul.001G133400	Chr01:37039856-37042483	G19833 v2.1		100	96.77	100	99.89	97.11	100	94.18	97.79	89.8	78.31	100	99.92	97.3	100	95.09	100	100	100	100	100	100	100	100	83.45	100	99.85	100	100	100	100	100	90.6	100	96.8	100	96.12	100	99.89	100	100	100	100	100	100	100	100
Phvul.001G133500	Chr01:37056809-37058856	G19833 v2.1		100	99.17	85.94	96.78	99.22	100	100	100	83.84	92.09	100	99.9	97.9	100	99.8	100	100	100	100	100	100	100	100	91.6	100	100	100	100	100	100	100	99.76	100	100	98.58	99.9	100	100	100	99.9	100	98.78	99.95	99.95	100	100
Phvul.001G133601	Chr01:37073007-37075671	G19833 v2.1		100	90.39	96.44	100	100	100	99.17	99.36	94.3	80.49	100	99.93	99.1	98.42	99.74	100	100	100	100	100	94.56	100	100	84.8	100	100	100	99.14	100	100	100	100	100	100	100	95.38	100	100	100	100	100	100	100	100	100	86.72
Phvul.001G133700	Chr01:37112732-37113277	G19833 v2.1		100	96.34	97.8	100	100	100	100	100	96.34	100	100	97.99	100	98.35	100	100	100	100	100	100	100	100	100	72.53	100	100	100	100	100	100	100	85.9	100	100	100	91.94	100	100	100	100	92.86	100	100	100	100	100
Phvul.001G133800	Chr01:37113755-37114877	G19833 v2.1		100	95.37	97.15	100	100	100	100	100	99.55	82.1	100	100	100	100	98.4	100	100	100	100	100	99.64	100	100	76.49	100	100	100	100	100	100	100	97.6	100	95.55	100	91.99	100	100	92.88	100	100	100	100	99.82	100	100
Phvul.001G133900	Chr01:37130192-37130521	G19833 v2.1		100	100	100	100	100	100	100	94.24	55.45	100	100	99.39	100	100	94.24	100	100	100	100	100	97.27	100	100	90	100	100	100	100	100	100	100	100	100	100	100	100	99.39	100	100	100	100	100	100	100	100	100
Phvul.001G134000	Chr01:37162358-37165125	G19833 v2.1		100	98.23	88.33	100	99.78	100	97.69	96.13	99.28	86.42	99.78	100	95.48	100	93.53	100	100	100	100	99.96	100	99.96	100	84.65	99.93	100	100	93.57	99.46	99.96	100	97.98	100	100	100	93.14	99.57	99.17	97.04	100	99.67	98.88	100	100	99.06	100
Phvul.001G134100	Chr01:37171535-37176462	G19833 v2.1		100	99.39	94.4	98.17	99.88	99.96	97.5	98.03	94.6	78.31	99.8	99.21	98.38	99.9	96.37	100	99.92	99.92	100	100	98.97	100	100	83.32	100	100	100	94.83	100	99.53	99.7	92.67	100	99.09	100	90.22	99.78	100	99.47	100	100	99.94	93.75	93.91	92.88	100
Phvul.001G134200	Chr01:37192719-37193231	G19833 v2.1		100	100	100	100	98.05	100	100	100	78.95	66.86	92.01	100	37.82	100	100	100	100	100	100	100	100	100	100	92.4	100	100	98.83	99.22	100	100	100	93.96	100	100	100	80.7	100	100	100	100	100	100	100	100	100	98.44
Phvul.001G134300	Chr01:37195150-37197732	G19833 v2.1		100	97.29	96.63	98.49	100	100	97.48	99.34	95.63	83.35	100	100	99.92	100	96.17	100	100	100	100	100	95.82	100	100	91.6	100	99.73	100	93.84	100	100	100	100	100	97.79	100	90.01	99.34	99.81	98.03	100	100	97.44	100	100	100	100
Phvul.001G134400	Chr01:37236728-37239572	G19833 v2.1		100	94.73	95.89	98.77	100	100	97.72	100	96.03	94.24	100	99.44	99.79	100	95.71	100	100	100	98.95	100	98.8	100	100	78.14	100	100	100	97.19	100	100	100	98.98	100	98	100	89.6	100	100	100	100	98.7	100	99.82	100	99.65	99.33
Phvul.001G134500	Chr01:37266065-37268968	G19833 v2.1		100	98.69	84.09	100	100	100	100	100	88.22	81.89	100	100	100	100	99.97	100	100	100	100	100	99.35	100	100	93.18	100	100	100	99.48	99.79	100	100	99.97	100	99.52	100	92.49	100	100	95.49	100	99.66	99.83	99.97	99.97	98.45	99.97
Phvul.001G134600	Chr01:37296819-37301040	G19833 v2.1		100	99.55	90.27	100	99.48	100	100	100	91.5	81.31	100	99.48	96.38	99.67	97.58	100	100	100	100	100	99.57	100	100	82.76	100	100	100	100	100	99.81	100	98.13	100	100	100	99.22	100	100	100	100	100	100	100	99.98	100	100
Phvul.001G134700	Chr01:37303160-37305158	G19833 v2.1		100	98.5	87.59	100	99.75	100	99.45	100	96.1	93.9	100	100	100	100	97.15	100	100	100	100	100	94.9	100	100	94.4	100	100	100	99.2	100	100	100	100	100	100	100	97.55	100	100	94.5	100	100	100	100	100	99.8	99.85
Phvul.001G134766	Chr01:37307676-37309336	G19833 v2.1		100	99.28	98.62	100	100	100	100	99.88	91.15	94.82	100	100	100	100	100	100	100	100	100	100	99.76	100	100	94.82	100	100	100	97.83	100	100	100	98.68	100	97.95	100	98.43	100	100	100	100	100	100	100	100	100	100
Phvul.001G134832	Chr01:37309825-37315936	G19833 v2.1		100	98.25	96.5	99.43	100	100	100	100	96.43	88.66	100	100	99.35	100	98.56	100	100	99.97	100	100	99.36	100	100	88.32	100	100	100	98.84	100	100	100	98.45	100	100	100	98.04	100	100	98.76	100	100	100	92.72	93.77	89.58	92.92
Phvul.001G134900	Chr01:37318399-37320246	G19833 v2.1		100	98.59	97.84	100	100	100	100	100	97.78	93.94	100	100	99.78	100	94.26	79.76	100	100	100	100	99.84	100	100	98.38	100	100	100	99.68	100	100	100	100	100	100	100	97.24	100	99.03	100	100	100	100	98.43	99.89	98.11	99.89
Phvul.001G135000	Chr01:37333355-37334047	G19833 v2.1		100	65.22	96.54	98.12	95.67	100	100	100	98.56	74.31	100	100	100	100	97.55	100	100	100	100	100	100	100	100	99.28	100	100	100	100	100	100	100	100	100	100	100	93.36	100	100	100	100	100	100	100	100	100	100
Phvul.001G135100	Chr01:37340540-37343201	G19833 v2.1		100	93.24	95.27	100	100	100	100	100	97.22	81.14	100	100	98.42	99.1	93.76	100	100	100	100	100	99.96	100	100	90.01	100	100	100	98.42	100	100	100	97.15	100	100	100	98.35	100	100	99.77	100	100	99.55	99.89	100	99.36	99.89
Phvul.001G135200	Chr01:37355782-37361163	G19833 v2.1		100	98.46	98.38	100	99.76	100	97.19	99.48	96.92	87.18	99.81	100	99.18	100	96.47	100	100	100	100	100	98.05	100	100	74.69	100	100	100	97.4	100	100	100	98.61	100	98.68	100	96.34	100	100	99.52	100	100	100	100	99.98	99.13	100
Phvul.001G135300	Chr01:37388615-37393061	G19833 v2.1		100	97.71	96.06	100	100	100	91.21	99.87	94.87	86.42	99.71	100	100	100	99.12	100	100	100	99.96	100	98.74	100	100	88.98	100	100	100	96.72	100	99.82	100	99.89	100	99.6	100	97.82	100	100	99.98	100	100	99.55	100	99.93	99.91	99.98
Phvul.001G135400	Chr01:37429627-37431640	G19833 v2.1		100	95.48	91.86	99.95	99.85	100	100	100	96.92	75.37	100	100	99.35	100	95.68	100	100	100	100	100	100	100	100	85.9	100	100	100	100	100	100	100	100	100	100	100	89.03	100	100	100	100	100	100	100	100	100	100
Phvul.001G135500	Chr01:37443675-37446358	G19833 v2.1		100	100	90.35	100	98.88	100	98.06	100	100	90.98	100	100	96.76	98.55	98.44	100	100	99.85	99.85	100	97.8	100	100	85.73	100	100	100	90.65	99.81	100	100	100	100	98.03	100	92.03	99.96	97.76	95.75	100	100	97.76	100	99.96	99.93	99.96
Phvul.001G135600	Chr01:37469095-37473200	G19833 v2.1		100	100	92.47	99.61	99.85	100	100	99.98	98.86	87.24	99.78	99.68	100	100	99.59	100	100	100	100	100	98.32	100	100	89.45	100	100	100	95.4	100	100	100	98.61	100	99.25	100	98.44	100	100	98.93	100	100	100	100	100	99.88	100
Phvul.001G135700	Chr01:37480735-37481514	G19833 v2.1		100	84.49	100	100	92.05	100	100	100	100	67.18	100	100	100	100	83.72	100	100	100	100	100	100	100	100	68.72	100	100	100	95.26	100	100	100	100	100	84.87	100	100	100	100	100	100	100	96.41	100	100	100	100
Phvul.001G135800	Chr01:37509661-37511661	G19833 v2.1		100	97.85	95.4	100	97.75	100	100	100	86.31	90.95	97.5	100	100	100	88.51	100	99.1	100	100	100	98	100	100	73.91	100	100	100	99.15	100	100	100	100	100	100	100	84.91	100	99.2	98.85	100	97.1	99.25	100	100	97.5	100
Phvul.001G135900	Chr01:37512406-37524650	G19833 v2.1		99.33	98.9	96.94	100	99.55	100	99.86	99.89	95.62	86.51	99.16	99.76	95.61	99.72	99.39	100	100	99.95	100	100	98.48	99.89	100	89.61	99.98	99.96	99.58	98.11	100	100	100	99.44	100	99.9	99.79	94.01	99.18	99.63	99.12	100	99.87	99.18	99.51	99.4	98.74	99.58
Phvul.001G136000	Chr01:37526208-37526674	G19833 v2.1		79.87	85.22	60.39	88.87	83.08	100	95.72	100	72.81	38.76	96.79	100	89.51	100	74.3	100	95.5	100	100	100	90.79	100	100	63.81	94.22	100	100	100	89.08	100	100	92.08	100	100	97.86	85.87	79.44	97	100	94.22	100	100	98.07	100	97	98.5
Phvul.001G136100	Chr01:37543614-37544456	G19833 v2.1		100	96.44	99.41	100	100	99.64	100	100	98.58	96.68	100	96.92	100	100	83.63	100	100	100	100	100	94.31	100	100	83.51	100	100	100	98.46	100	100	100	97.86	100	97.39	100	98.93	100	100	93.95	100	100	100	100	100	100	100
Phvul.001G136200	Chr01:37545982-37553286	G19833 v2.1		99.74	97.17	93.55	99.17	99.48	100	99.86	99.17	95.69	85.04	99.25	99.96	99.14	100	98.64	99.99	99.99	100	99.89	100	98.7	100	100	79.3	100	100	100	98	100	100	100	99.38	100	99.97	100	95.62	99.03	100	99.06	100	99.86	99.97	99.67	99.73	97.33	99.78
Phvul.001G136300	Chr01:37566435-37569469	G19833 v2.1		97.53	99.08	97.83	100	100	100	99.97	100	95.12	79.37	98.88	99.34	97.3	100	97.89	100	100	100	99.54	100	99.34	99.77	100	88.7	100	100	100	96.34	98.98	100	100	94.56	100	99.8	99.8	91	98.68	100	100	100	96.67	98.85	100	100	98.29	100
Phvul.001G136400	Chr01:37574965-37578081	G19833 v2.1		100	93.17	93.87	100	99.58	100	99.52	96.28	82.26	77.54	100	100	99.97	100	98.81	99.97	100	99.97	98.88	100	95.25	98.85	100	90.5	100	100	100	97.53	100	100	100	92.59	100	96.54	100	90.98	100	100	97.82	100	100	100	100	100	99.26	98.27
Phvul.001G136500	Chr01:37602055-37603720	G19833 v2.1		100	97.9	99.52	99.82	99.82	100	100	100	99.7	93.58	100	100	97.3	100	97.66	100	99.88	99.82	100	100	96.7	100	100	87.58	100	100	100	100	100	100	100	99.7	100	98.98	100	99.4	100	100	99.16	100	100	100	97.78	97	95.14	100
Phvul.001G136600	Chr01:37622183-37631945	G19833 v2.1		99.98	99.44	97.74	99.73	99.7	100	99.91	100	95.68	86.77	99.5	98.97	99.72	99.92	97.75	99.98	99.76	99.64	99.88	100	99.48	100	100	83.14	100	100	100	95.35	100	100	100	98.92	100	99.5	100	96.15	100	100	99.04	100	99.96	99.77	100	100	99.94	100
Phvul.001G136700	Chr01:37662912-37665537	G19833 v2.1		100	99.77	97.79	100	98.4	100	100	99.39	91.47	74.18	99.73	100	98.63	100	99.73	100	100	100	100	100	99.51	100	100	84.96	100	100	100	96.23	100	100	100	100	100	100	100	95.96	100	99.31	100	100	100	100	100	100	97.94	100
Phvul.001G136800	Chr01:37709619-37710014	G19833 v2.1		100	99.24	100	100	100	100	100	100	100	100	100	100	100	100	95.96	100	100	100	100	100	100	100	100	100	100	100	100	100	100	100	100	100	100	100	100	91.16	100	100	100	100	100	97.98	100	100	97.98	100
Phvul.001G136900	Chr01:37723540-37723746	G19833 v2.1		100	72.95	100	100	100	100	97.1	100	82.61	100	100	100	100	100	100	100	100	100	100	100	100	100	100	100	100	100	100	88.89	100	100	100	100	100	100	100	100	100	100	100	100	100	100	100	100	100	100
Phvul.001G137000	Chr01:37727447-37734683	G19833 v2.1		99.89	99.24	95.01	99.49	99.78	100	99.59	99.85	98.41	89.47	99.72	99.6	99.52	100	99.3	100	100	100	99.45	100	96.38	100	100	83.74	100	100	100	97.75	100	99.72	100	98.69	100	98.27	100	92.51	100	100	99.9	100	100	100	100	100	99.57	99.94
Phvul.001G137100	Chr01:37727831-37728007	G19833 v2.1		100	100	100	100	100	100	96.61	100	100	63.28	100	100	100	100	100	100	100	100	100	100	100	100	100	66.67	100	100	100	100	100	100	100	100	100	78.53	100	92.66	100	100	100	100	100	100	100	100	100	100
Phvul.001G137200	Chr01:37737211-37740167	G19833 v2.1		100	96.08	97.6	100	100	100	97.46	99.53	96.48	77	100	100	96.04	100	99.02	100	100	100	100	100	96.92	99.86	100	79.51	100	100	100	94.15	100	100	100	99.49	100	98.71	100	98.75	99.19	100	99.09	100	100	100	100	100	98.28	100
Phvul.001G137300	Chr01:37764307-37768044	G19833 v2.1		99.84	96.01	95.77	99.87	98.45	100	98.15	99.2	93.47	80.2	100	100	98.9	99.95	100	100	100	100	100	100	97.89	100	100	85.1	100	100	100	97.41	100	100	100	98.9	99.73	100	100	97.83	100	99.84	99.92	100	100	100	100	99.6	97.41	100
Phvul.001G137400	Chr01:37773830-37774438	G19833 v2.1		100	100	100	100	100	100	99.18	100	97.37	100	100	100	100	100	97.7	100	100	100	100	100	98.19	100	100	100	100	100	100	71.1	97.7	100	100	100	100	100	100	91.63	100	100	100	100	99.18	100	100	100	100	100
Phvul.001G137500	Chr01:37797424-37801007	G19833 v2.1		100	93.25	98.38	100	100	100	99.8	100	91.88	83.23	98.72	100	99.72	100	99.58	100	100	100	100	100	100	100	100	83.15	100	100	100	94.11	98.49	100	99.55	99.69	100	98.91	100	96.88	100	100	98.58	98.97	100	100	99.75	100	99.64	99.69
Phvul.001G137600	Chr01:37812250-37813251	G19833 v2.1		100	100	96.91	97.51	100	100	95.71	97.7	94.31	92.32	100	100	100	100	100	100	100	100	98.9	100	100	100	100	96.11	100	100	100	99	100	100	100	100	100	92.71	100	94.01	100	98.1	99.6	100	100	100	100	99.9	100	100
Phvul.001G137700	Chr01:37816444-37822621	G19833 v2.1		99.43	95.87	95.26	99.94	98.3	100	100	99.97	97.64	84.75	100	99.97	98.72	99.01	96.62	100	100	100	100	99.97	97.9	99.95	100	87.18	99.98	100	100	96.24	99.97	99.77	100	97.85	100	99.26	100	93.44	100	99.69	94.67	99.97	100	99.79	99.94	99.77	99.79	99.98
Phvul.001G137800	Chr01:37887155-37894517	G19833 v2.1		100	99.16	87.95	99.58	97.99	99.09	99.8	97.64	94.61	90.83	96.21	99.21	99.78	100	94.95	100	99.62	82.32	99.97	99.9	98.11	97.65	100	86.21	100	100	100	100	100	99.7	98.87	97.61	100	100	100	93.44	100	99.74	93.75	100	100	99.82	97.64	98.22	94.92	88.88
Phvul.001G137825	Chr01:37900776-37901504	G19833 v2.1		100	100	95.06	100	100	100	100	98.08	98.9	93.83	100	100	89.57	100	100	100	100	100	100	98.77	100	100	100	86.97	100	100	100	95.61	99.59	100	98.49	100	100	100	100	100	100	98.63	98.08	100	100	100	98.49	96.71	78.74	100
Phvul.001G137900	Chr01:37873063-37877098	G19833 v2.1		100	83.94	79.88	99.8	96.36	97.5	98.44	91.95	92.52	79.48	95.12	94.7	94.23	99.38	98.56	100	100	80.08	100	96.58	97.23	95.84	100	63.28	100	100	100	97.05	96.58	94	95.96	93.26	100	100	100	88.08	100	95.81	89.94	94.75	100	99.16	99.98	98.04	96.7	99.13
Phvul.001G137925	Chr01:37880870-37881773	G19833 v2.1		100	100	100	99.56	100	100	100	97.01	91.15	71.68	98.56	100	100	100	95.91	100	100	64.27	100	100	100	100	100	71.13	100	100	100	100	100	100	100	100	100	100	100	91.04	97.23	100	100	100	100	100	99.89	100	97.57	99.34
Phvul.001G138000	Chr01:37855215-37858632	G19833 v2.1		100	100	97.16	100	100	100	99.47	98.89	98.16	98.51	100	100	100	100	100	100	100	100	100	100	97.05	100	100	98.19	100	100	100	98.95	100	100	100	97.37	100	100	100	90.81	100	100	98.13	100	99.5	99.15	99.85	100	100	100
Phvul.001G138100	Chr01:37860279-37861007	G19833 v2.1		100	100	88.75	100	100	100	100	100	100	100	100	100	100	100	100	100	100	100	100	100	100	100	100	94.24	99.45	100	100	93.42	100	100	99.45	100	100	100	100	100	98.77	100	100	100	100	100	97.12	96.85	99.59	99.04
Phvul.001G138125	Chr01:37861892-37867173	G19833 v2.1		100	99.62	86.33	98.64	98.16	99.3	99.17	98.28	92.2	90.93	98.52	99.22	98.85	100	96.59	100	100	94.98	99.34	99.43	98.16	97.16	100	88.45	99.3	100	99.92	99.34	99.47	99.62	97.86	99.55	100	99.24	100	93.28	100	98.96	94.4	99.09	100	99.96	95.42	99.15	93.47	85.23
Phvul.001G138200	Chr01:37904867-37915749	G19833 v2.1		100	96.08	95.74	100	99.91	100	99.44	98.94	95.06	87.35	100	99.88	99.33	100	99.28	99.99	100	100	100	100	98.54	100	100	91.24	100	100	100	99.27	100	100	99.85	98.19	100	99.26	100	93.59	100	99.77	96.4	100	99.88	99.88	99.99	100	99.26	100
Phvul.001G138300	Chr01:37909385-37910554	G19833 v2.1		100	95.47	89.91	100	99.4	100	94.87	100	97.95	88.97	100	100	99.66	100	100	100	100	100	100	100	98.12	100	100	79.32	100	100	100	100	100	100	100	100	100	96.5	100	96.84	100	100	100	100	100	100	100	100	99.83	100
Phvul.001G138400	Chr01:37949626-37955865	G19833 v2.1		100	95.69	97.37	99.74	99.66	100	100	100	95.45	67.66	99.98	99.98	98.37	98.75	99.81	100	100	100	100	100	98.86	100	100	89.05	100	100	100	99.89	99.98	100	100	99.33	100	99.33	100	96.97	100	99.63	98.3	100	100	99.98	99.98	100	99.97	99.98
Phvul.001G138500	Chr01:37960764-37964501	G19833 v2.1		99.87	95.77	94.36	100	99.73	100	99.87	100	93.66	86.94	99.38	100	99.65	100	99.55	100	100	100	100	100	99.87	100	100	85.1	100	100	100	98.34	100	100	100	100	100	99.44	100	95.93	100	98.64	91.95	100	100	100	100	100	99.92	99.97
Phvul.001G138600	Chr01:37974644-37977569	G19833 v2.1		99.56	97.64	90.4	100	99.56	100	97.37	100	100	90.19	100	100	100	100	98.09	100	100	100	100	100	99.32	100	100	82.74	100	100	100	99.59	100	100	100	97.88	100	99.52	100	95.11	100	100	98.7	100	100	100	100	100	98.91	100
Phvul.001G138700	Chr01:37984374-37985736	G19833 v2.1		100	98.02	69.41	100	99.56	100	100	98.9	99.05	74.32	100	100	98.24	100	98.97	100	100	100	100	100	87.89	100	100	90.39	100	100	100	100	100	100	100	91.42	100	100	100	82.02	100	100	100	100	100	100	100	100	100	100
Phvul.001G138800	Chr01:38008182-38008751	G19833 v2.1		100	96.84	100	100	100	100	100	98.77	100	52.46	100	100	100	100	100	100	100	100	98.95	100	89.12	100	100	36.67	100	100	100	94.04	100	100	88.77	100	100	100	100	99.3	90.88	100	100	100	91.4	100	100	100	100	100
Phvul.001G138900	Chr01:38029586-38032753	G19833 v2.1		100	89.11	98.96	97.92	98.96	83.84	97.73	100	91.86	87.91	98.55	99.37	98.71	100	94.7	100	100	100	100	100	98.01	100	100	91.6	100	100	100	97.25	100	100	100	100	100	98.11	100	98.67	99.68	99.72	93.84	99.97	99.91	98.77	89.77	85.32	83.14	85.29
Phvul.001G139000	Chr01:38068963-38070844	G19833 v2.1		100	85.71	99.57	100	99.89	100	96.44	100	94.63	95.01	99.89	99.95	96.81	100	98.78	100	100	99.68	100	99.95	99.42	99.95	100	89.59	100	100	100	99.68	99.95	99.95	99.57	100	100	94.31	100	100	100	99.95	100	99.95	98.03	100	81.77	81.99	75.4	77.1
Phvul.001G139100	Chr01:38091043-38092819	G19833 v2.1		100	92.35	99.61	99.21	100	100	99.44	100	88.86	92.46	100	100	92.8	100	98.14	100	100	100	99.89	100	88.86	100	100	70.23	100	100	100	97.24	100	96.29	98.99	96.79	100	100	98.37	96.96	100	100	100	100	97.3	97.52	100	94.49	92.97	98.65
Phvul.001G139200	Chr01:38110389-38111383	G19833 v2.1		100	98.39	12.66	96.68	100	100	100	99.6	98.79	46.73	98.19	100	86.63	99.5	98.89	100	100	100	50.75	100	100	99.9	100	73.67	70.05	99.9	100	93.37	99.9	99.9	100	100	99.5	98.79	100	100	99.6	97.49	99.9	100	100	100	27.24	16.28	13.57	41.21
Phvul.001G139250	Chr01:38112176-38114223	G19833 v2.1		98.29	70.26	30.27	97.61	99.85	100	94.82	96.83	85.45	47.31	74.46	73.19	72.22	96.19	92.38	100	98.58	100	14.26	76.76	99.71	75.2	100	84.03	38.28	99.71	100	97.07	76.95	74.85	78.81	98.24	100	96.09	98.54	96.14	97.61	73.24	75.39	79.1	98.97	100	22.85	42.09	18.65	31.35
Phvul.001G139300	Chr01:38114938-38115464	G19833 v2.1		100	100	100	100	100	100	100	100	93.55	88.61	100	100	100	100	100	100	100	100	100	100	100	100	100	90.7	99.81	100	100	100	100	100	100	100	100	95.26	96.77	71.16	100	100	100	100	71.16	100	29.79	84.63	54.08	62.81
Phvul.001G139400	Chr01:38120127-38122062	G19833 v2.1		100	88.64	96.44	97.16	99.33	100	100	100	82.08	83.06	100	100	97.47	97.68	93.75	100	100	100	100	100	98.81	100	100	72.26	100	100	100	99.74	100	99.48	100	89.36	100	97.06	100	98.5	99.9	95.45	99.74	100	100	100	99.74	100	77.12	94.27
Phvul.001G139500	Chr01:38129083-38131078	G19833 v2.1		100	96.64	96.14	100	98	100	100	100	96.39	86.57	100	100	99.25	100	95.34	100	100	100	100	100	99.3	100	100	91.08	100	100	100	98.35	100	100	100	100	100	100	100	99.25	100	100	100	100	100	100	100	100	91.93	98.1
Phvul.001G139600	Chr01:38131769-38134511	G19833 v2.1		100	97.63	94.39	100	100	100	99.13	98.21	91.14	79.8	98.14	99.78	99.49	100	100	100	99.74	100	100	100	100	100	100	99.27	100	100	100	99.09	100	100	100	92.45	100	99.02	100	93.55	100	100	100	100	97.19	100	98.51	100	98.14	99.02
Phvul.001G139700	Chr01:38135061-38136427	G19833 v2.1		99.78	98.39	84.71	93.64	99.49	100	100	100	93.86	85.59	100	99.78	100	100	99.78	100	100	99.93	100	100	97.88	100	100	73.74	100	100	100	80.76	100	100	100	100	100	99.93	100	95.83	97.22	99.78	87.13	100	100	100	99.93	100	97.07	100
Phvul.001G139800	Chr01:38140381-38144383	G19833 v2.1		100	99.95	83.91	100	99.78	100	97.95	100	92.23	76.02	100	99.98	95.45	99.7	95.45	100	100	100	100	99.95	97.25	99.98	100	78.27	100	100	100	99.05	99.95	99.98	99.98	98.55	100	99.93	100	94.1	100	99.68	98.88	100	100	100	99.98	99.93	99.73	99.93
Phvul.001G139900	Chr01:38148011-38149792	G19833 v2.1		100	98.48	85.69	98.93	97.31	100	99.83	100	100	78.34	98.77	100	100	100	94.22	100	100	99.78	100	100	97.36	100	100	63.69	100	100	100	99.55	100	100	100	99.21	100	100	100	74.69	100	97.81	97.98	100	100	100	99.83	100	99.83	100
Phvul.001G140000	Chr01:38150770-38151768	G19833 v2.1		100	99	88.59	100	97.2	100	100	96.8	93.19	80.58	100	100	98.3	100	100	100	100	100	100	100	100	100	100	56.56	100	100	100	100	100	100	100	95.1	100	100	96.1	100	94.19	100	99.6	100	100	100	100	100	100	100
Phvul.001G140100	Chr01:38174055-38181171	G19833 v2.1		99.61	98.36	92.68	99.78	99.66	100	99.75	99.9	94.96	86.46	99.49	99.99	99.47	99.79	96.25	100	100	100	99.76	100	99.31	100	100	79.54	100	100	100	96.52	99.93	99.99	100	100	100	98.54	100	93.68	100	99.99	96.08	100	100	100	99.89	99.99	98.78	99.97
Phvul.001G140200	Chr01:38213998-38217881	G19833 v2.1		99.59	96.96	91.25	100	99.85	100	99.74	99.59	94.95	90.11	99.9	98.92	96.68	99.97	96.63	100	99.79	100	100	100	94.39	100	100	85.22	100	100	100	96.86	100	100	100	99.82	99.97	98.84	100	94.1	99.77	100	99.97	100	100	99.56	100	99.97	98.22	100
Phvul.001G140300	Chr01:38240939-38252785	G19833 v2.1		99.93	97.24	96.53	99.86	99.58	100	99.38	99.2	93.04	88.2	99.97	99.82	97.3	99.96	99.68	100	100	99.97	99.97	99.94	98.63	99.97	99.98	89.75	99.94	99.97	100	99.02	99.85	99.99	99.98	99.25	99.96	99.22	100	95.19	100	99.76	98.06	100	99.88	99.99	99.65	99.84	99.22	99.66
Phvul.001G140500	Chr01:38258196-38266200	G19833 v2.1		99.66	92.79	97.96	100	99.96	100	99.61	98.59	98.68	88.88	100	100	98.25	99.58	98.41	100	100	100	100	100	98.99	100	99.99	86.18	100	100	100	96.76	100	100	100	98.36	100	99.93	100	96.2	99.75	100	98.7	100	100	99.93	99.96	99.83	99.7	99.96
Phvul.001G140600	Chr01:38268301-38270199	G19833 v2.1		99.63	100	97.84	100	100	100	99.79	100	94.79	88.1	100	100	92.84	100	99.32	100	100	98.47	100	100	100	100	100	95.31	100	100	100	96.89	100	100	100	100	100	94.42	100	91.31	100	100	97.89	100	100	100	100	100	100	100
Phvul.001G140700	Chr01:38280066-38282923	G19833 v2.1		100	95.56	99.2	100	99.58	100	98.92	98.36	86	93.77	99.9	100	92.27	99.79	95.17	100	100	99.62	100	100	93.49	100	99.69	90.62	100	100	100	100	100	100	100	97.2	99.93	97.41	100	99.2	100	99.34	100	100	95.52	100	100	99.97	99.83	100
Phvul.001G140800	Chr01:38284111-38288669	G19833 v2.1		98.95	99.8	91.88	99.96	98.57	100	98.18	100	94.96	71.55	100	100	97.13	100	99.1	100	100	100	100	100	99.52	100	100	87.63	100	100	100	99.21	100	100	100	100	100	100	99.93	96.03	100	99.1	100	100	99.69	100	99.96	100	98.82	100
Phvul.001G140900	Chr01:38292769-38296100	G19833 v2.1		100	100	96.4	100	100	100	100	99.85	94.09	89.77	100	100	98.74	100	99.37	100	100	100	100	100	98.08	100	100	89.41	100	100	100	95.35	100	100	100	100	100	99.37	100	86.34	100	100	96.49	100	99.43	100	99.94	99.97	99.1	99.94
Phvul.001G141000	Chr01:38299114-38303396	G19833 v2.1		98.74	99.02	91.99	99.67	99.46	100	99.88	99.39	94.3	77.12	99.93	99.98	98.6	100	97.48	100	100	100	100	99.98	99.98	100	100	80.08	100	100	100	98.34	100	100	99.98	99.04	100	100	100	98.79	100	99.25	99.88	100	100	99.56	98.69	99.53	97.6	99.93
Phvul.001G141100	Chr01:38330338-38332329	G19833 v2.1		100	90.61	93.57	100	100	100	99.45	100	98.49	92.17	100	100	100	98.64	100	100	100	100	100	100	100	100	100	93.88	100	100	100	94.33	100	100	100	97.14	100	100	100	98.24	100	100	100	100	100	100	100	100	99.3	100
Phvul.001G141200	Chr01:38335736-38338509	G19833 v2.1		100	97.22	95.13	100	100	100	97.84	100	87.53	93.55	99.03	100	100	100	98.85	100	100	100	100	100	92.93	100	100	86.66	100	99.5	100	95.75	100	100	100	100	100	98.45	100	100	100	100	96.58	100	100	100	100	100	99.28	100
Phvul.001G141300	Chr01:38360525-38364362	G19833 v2.1		100	99.95	94.37	97.99	99.61	100	100	100	95.34	89.11	99.79	100	99.48	99.69	99.24	100	100	99.45	100	100	99.66	100	100	82.46	100	100	100	99.06	100	100	100	96.35	100	97.79	100	91.06	100	100	100	100	100	98.51	100	100	99.35	100
Phvul.001G141400	Chr01:38370354-38371216	G19833 v2.1		100	100	92.7	100	100	100	100	100	95.94	82.39	100	100	100	100	98.73	100	99.88	100	100	100	91.77	100	100	71.96	100	100	100	96.52	100	100	100	100	100	100	100	99.07	100	100	100	100	100	100	100	100	99.54	100
Phvul.001G141500	Chr01:38381131-38381718	G19833 v2.1		100	99.83	100	100	100	100	100	100	100	95.24	100	100	100	100	100	100	100	100	100	100	100	96.43	100	98.81	100	100	100	97.96	100	100	100	87.07	100	91.16	100	100	100	100	99.49	100	100	100	100	100	100	100
Phvul.001G141550	Chr01:38407435-38407794	G19833 v2.1		100	100	76.94	100	98.89	100	95.56	100	100	74.17	98.06	95.56	100	100	100	100	100	100	100	100	100	100	100	83.06	100	100	100	98.89	100	86.94	99.17	93.89	100	100	100	100	100	100	100	100	98.61	100	100	100	100	100
Phvul.001G141600	Chr01:38447267-38450242	G19833 v2.1		100	97.14	96.27	99.13	99.87	100	100	100	99.33	88.64	100	100	99.23	99.09	96.57	100	100	100	100	100	99.29	100	100	78.93	100	100	100	99.73	99.76	100	99.93	98.29	100	98.76	100	92.84	100	100	98.89	100	98.59	100	100	100	99.53	100
Phvul.001G141700	Chr01:38456943-38459528	G19833 v2.1		99.54	96.87	97.95	100	99.34	100	100	100	99.27	86.23	100	100	92.92	100	94.08	100	100	100	100	100	93.77	100	100	95.55	100	100	100	91.3	100	100	100	100	100	98.84	100	89.25	99.81	100	100	100	100	100	100	100	100	100
Phvul.001G141800	Chr01:38470871-38473097	G19833 v2.1		100	100	93.08	100	100	100	100	97.62	96.09	78.81	99.96	100	87.07	100	98.83	100	100	100	100	99.96	96.23	99.96	100	89.45	100	100	100	100	100	99.82	100	100	100	100	100	98.34	100	100	99.96	100	98.38	99.33	100	100	100	100
Phvul.001G141900	Chr01:38483155-38486328	G19833 v2.1		100	95.46	96.03	100	100	100	100	100	97.89	80.72	100	100	98.87	100	100	100	100	100	100	100	100	100	100	87.9	100	100	100	96.38	99.18	100	100	99.5	100	95.05	100	95.49	99.91	100	100	100	99.56	100	100	100	99.46	100
Phvul.001G142000	Chr01:38493773-38494649	G19833 v2.1		100	98.86	97.04	100	100	100	100	100	84.72	91.56	100	100	99.54	100	93.04	100	100	100	100	100	100	100	100	95.55	100	100	100	98.97	100	100	100	100	100	100	100	96.35	100	100	93.5	100	100	100	100	100	100	100
Phvul.001G142100	Chr01:38509836-38515882	G19833 v2.1		100	96.99	96.82	99.65	100	100	99.29	99.59	97.16	88.36	100	100	100	99.93	95.98	100	99.4	100	100	100	97.07	100	100	85.91	100	100	100	96.96	100	100	100	97.88	100	99.04	100	95.77	100	99.5	97.17	100	99.65	99.52	99.92	99.9	98.93	99.87
Phvul.001G142200	Chr01:38528656-38534799	G19833 v2.1		100	95.95	98.94	100	99.64	100	99.58	100	97.74	85.63	100	100	99.46	100	96.6	100	100	100	100	100	98.06	100	100	84.64	100	100	100	97.27	100	100	100	97.56	100	99.77	100	93.07	100	99.97	99.53	100	99.85	100	100	99.93	99.98	100
Phvul.001G142300	Chr01:38535663-38536968	G19833 v2.1		100	100	86.22	100	100	100	100	100	99.54	93.49	100	100	99.92	100	100	100	100	100	100	100	98.09	100	100	90.12	100	100	100	100	100	100	100	96.17	100	100	100	98.24	100	100	91.65	100	99.46	100	97.4	100	97.55	100
Phvul.001G142400	Chr01:38545272-38547673	G19833 v2.1		100	96.17	95.92	100	98.5	100	100	100	85.93	94.38	100	99.92	96.84	100	96.75	100	100	100	100	100	98.92	100	100	78.81	100	100	100	97.42	100	100	100	93.96	100	94.96	100	99.71	100	100	99.04	100	100	100	100	100	100	100
Phvul.001G142500	Chr01:38549480-38552275	G19833 v2.1		100	97.82	88.98	100	100	100	99.46	100	89.99	94.35	100	100	100	99.93	95.89	100	100	99.11	100	100	96.75	100	100	71.07	100	99.89	100	97.5	100	100	100	100	100	95.49	100	96.1	99.89	99.71	98.32	100	100	100	99.28	100	100	100
Phvul.001G142600	Chr01:38565259-38568432	G19833 v2.1		100	100	98.08	100	99.97	100	99.4	100	91.87	89.26	99.53	99.5	99.78	100	97.29	100	100	100	99.81	100	98.83	100	100	94.01	100	100	100	96.98	99.43	100	100	98.14	100	100	100	90.61	100	100	98.02	100	100	100	96.44	97.67	95.4	96.35
Phvul.001G142700	Chr01:38568807-38573300	G19833 v2.1		100	96.77	92.12	100	98	100	98.71	97.13	97.82	86.94	99.42	100	100	100	97.98	100	99.18	99.64	100	100	98.26	100	100	84.49	100	100	100	94.95	100	100	100	99.98	99.98	98.04	100	96.22	100	99.96	99.8	100	99.89	100	81.09	81	86.8	79.68
Phvul.001G142750	Chr01:38584393-38590197	G19833 v2.1		100	96.66	96.73	99.5	99.35	100	100	100	93.75	88.44	99.19	99.64	99.02	100	96.45	100	99.64	100	100	100	99.07	100	100	81.64	100	100	100	98.35	100	100	100	98.83	100	97.23	100	89.75	100	100	100	100	100	100	100	100	99.14	99.4
Phvul.001G142800	Chr01:38591681-38593375	G19833 v2.1		100	98.17	100	99.06	100	100	99.47	99.47	88.5	94.57	97.4	100	93.39	100	96.99	100	100	100	100	100	99.47	100	100	93.57	100	100	100	100	100	100	100	96.7	100	100	100	99.59	98.76	100	99.41	100	100	100	99.82	100	99.35	100
Phvul.001G142900	Chr01:38603287-38605640	G19833 v2.1		98.05	97.49	97.32	98.68	100	100	97.66	96.81	91.08	84.66	100	100	98.98	100	96.81	100	100	100	100	100	99.96	100	100	85.09	100	100	100	93.2	100	100	100	100	100	97.49	100	96.01	100	100	100	100	100	100	99.66	99.96	99.79	99.96
Phvul.001G143000	Chr01:38614118-38616891	G19833 v2.1		99.82	93.94	95.93	98.41	99.28	100	95.85	100	98.05	89.65	100	100	100	100	99.75	100	100	100	100	100	100	100	100	86.09	100	100	100	100	100	100	100	96.4	100	97.44	100	93.8	100	100	99.78	100	99.86	100	100	100	100	100
Phvul.001G143100	Chr01:38642006-38642831	G19833 v2.1		100	100	92.25	100	100	98.06	100	98.91	92.25	100	99.88	100	98.91	99.64	100	100	100	100	100	100	100	100	100	83.54	100	100	100	89.23	100	100	100	95.76	96.97	93.1	100	82.32	99.88	98.91	99.76	100	100	100	76.51	83.78	68.77	74.58
Phvul.001G143200	Chr01:38656211-38662049	G19833 v2.1		100	97.07	97.14	100	100	98.61	98.42	97.76	96.73	82.91	98.39	100	99.57	98.18	98.66	100	99.93	100	100	100	98.78	100	99.57	79.76	100	100	100	93.71	100	100	99.69	91.97	96.93	96.01	100	89.52	96.83	100	99.98	100	99.93	100	99.49	96.51	92.64	98.39
Phvul.001G143300	Chr01:38675423-38677429	G19833 v2.1		100	99.9	95.32	100	100	100	99.95	100	91.48	84.01	98.7	99.5	95.37	100	99	100	100	100	100	100	99.8	100	100	73.64	100	100	100	96.76	100	98.56	99.9	99.6	100	98.11	100	95.67	97.96	100	100	100	100	100	100	99.95	95.81	99.95
Phvul.001G143400	Chr01:38685592-38688028	G19833 v2.1		100	98.89	94.87	100	98.48	100	99.3	99.67	92.74	88.47	100	100	97.5	100	100	99.59	100	100	100	100	96.14	100	100	73.49	100	100	100	98.81	100	100	99.38	97.21	100	99.43	100	96.1	100	100	99.43	100	100	100	100	100	100	100
Phvul.001G143500	Chr01:38707130-38708728	G19833 v2.1		99.87	95.37	90.62	98.37	100	100	99.44	100	93	94.31	100	100	97.87	100	96.69	100	100	100	100	100	100	100	100	87.87	100	100	100	100	100	100	100	99.81	100	100	100	98.94	100	100	100	100	100	99.12	100	100	100	100
Phvul.001G143600	Chr01:38715838-38718999	G19833 v2.1		100	98.42	95.1	100	99.37	100	99.49	99.11	94.81	88.84	100	100	98.61	100	98.67	100	99.75	100	100	100	100	100	100	94.59	100	99.97	100	97.75	100	100	100	97.09	99.97	99.97	100	96.14	99.97	100	99.21	100	100	99.24	100	99.84	99.97	99.84
Phvul.001G143700	Chr01:38741564-38743324	G19833 v2.1		100	100	97.62	99.09	98.64	100	100	99.94	93.98	95.4	100	100	100	100	99.55	100	100	100	100	100	100	100	100	83.87	100	100	100	99.32	100	100	100	100	100	100	100	96.88	99.72	100	99.77	100	100	100	100	97.62	100	94.32
Phvul.001G143800	Chr01:38746987-38748729	G19833 v2.1		100	97.36	92.37	100	100	100	99.6	100	97.07	99.89	100	100	100	100	98.11	100	100	99.89	100	100	91.39	100	100	69.59	100	100	100	95.01	100	100	100	99.43	100	100	100	91.51	100	100	99.43	100	100	100	99.43	100	95.75	100
Phvul.001G143900	Chr01:38761313-38764136	G19833 v2.1		100	93.63	95.79	98.8	100	100	99.5	99.96	94.58	81.34	100	100	98.16	100	93.66	100	100	100	100	100	99.68	100	100	91.18	100	100	100	94.51	100	100	100	99.61	100	99.75	100	94.23	100	98.94	100	100	100	100	100	99.96	100	100
Phvul.001G144000	Chr01:38766094-38770845	G19833 v2.1		100	93.77	79.84	100	99.66	100	98.93	98.82	96.7	85.59	100	100	99.39	100	99.24	100	100	100	100	100	98.95	99.71	100	79.57	100	100	100	86.85	100	100	100	97.16	100	100	100	97.47	100	99.66	100	100	100	98.55	100	100	100	100
Phvul.001G144300	Chr01:38795762-38803747	G19833 v2.1		100	98.21	93.31	99.98	99.87	100	99.52	99.67	95.98	82.04	100	100	98.59	99.87	96.78	100	100	99.99	100	100	97.83	100	100	88.76	100	100	100	96.83	99.49	100	99.49	95.39	100	99.32	100	91.86	100	100	98.96	100	100	99.57	100	100	99.32	100
Phvul.001G144400	Chr01:38809479-38811314	G19833 v2.1		100	77.83	98.04	100	97.88	100	100	99.95	99.46	82.63	99.73	98.15	99.84	100	100	100	100	100	100	100	100	100	100	97.22	100	100	100	99.4	100	100	97.77	98.47	100	100	100	93.74	100	100	100	100	100	100	100	100	100	100
Phvul.001G144500	Chr01:38838157-38838609	G19833 v2.1		100	69.76	100	96.69	100	100	100	100	82.12	96.47	100	100	95.81	100	95.59	100	100	100	100	100	98.23	100	100	97.13	100	100	100	100	100	100	100	84.55	100	100	100	92.49	100	100	100	100	100	100	100	100	100	100
Phvul.001G144600	Chr01:38862251-38881895	G19833 v2.1		99.85	97.64	96.53	99.99	99.69	99.99	99.66	99.9	96.44	86.72	99.77	99.78	97.38	99.72	99.22	99.98	99.86	99.99	99.98	99.99	99.04	99.99	100	87.1	99.99	99.66	100	98.44	99.99	100	99.91	99.33	99.99	99.46	99.86	94.87	99.8	99.75	99.76	99.99	99.99	100	99.79	99.65	99.31	99.23
Phvul.001G144700	Chr01:38890801-38903164	G19833 v2.1		99.86	97.1	96.07	100	99.89	100	99.61	99.85	97.04	89.03	98.96	99.84	96.87	99.75	98.03	99.78	100	100	99.69	100	97.75	100	100	75.17	99.92	100	100	98.08	100	100	100	98.54	100	99.36	99.96	95.67	99.26	99.89	99.81	100	99.93	99.89	99.98	99.95	99.3	99.97
[truncated: 32,917 more rows]
[truncated: 293 more columns]
