# Supplementary material for: Adaptive gene loss in the common bean pan-genome during range expansion and domestication
Source: Nat Commun. 2024 Aug 7;15:6698. doi: 10.1038/s41467-024-51032-2 (PMC11303546; doi:10.1038/s41467-024-51032-2)
Supplement: Supplementary file 22 — Supplementary Data 19 [file 41467_2024_51032_MOESM22_ESM.xlsx]

## Sheet: Sheet1
	0	1	2	3	4	5	6	7	8	9	10	11	12	13	14	15	16	17	18	19	20	21	22	23	24	25	26	27	28	29	30	31	32	33	34	35	36	37	38	39	40	41	42	43	44	45	46	47	48
0	29946	32696	33039	33141	33419	33460	33473	33482	33496	33520	33524	33546	33637	33638	33656	33664	33675	33684	33684	33690	33690	33702	33702	33709	33710	33711	33824	33828	33839	33846	33847	33847	33852	33852	33861	33862	33862	33862	33862	33863	33863	33863	33865	33865	33865	33866	33866	33869	33870
1	29226	30114	31932	32670	32969	33045	33082	33088	33154	33157	33158	33192	33213	33243	33244	33245	33247	33290	33314	33350	33366	33374	33466	33467	33467	33473	33473	33486	33506	33506	33506	33530	33721	33721	33721	33721	33728	33728	33731	33735	33735	33893	33895	33895	33896	33899	33899	33899	33899
2	29566	31734	32725	32788	32952	33070	33171	33198	33205	33237	33245	33365	33394	33422	33426	33429	33435	33435	33441	33451	33688	33780	33783	33783	33783	33788	33788	33789	33791	33793	33794	33797	33843	33843	33862	33870	33870	33895	33895	33895	33901	34035	34036	34036	34037	34037	34039	34039	34039
3	31807	32542	32671	32701	32726	32973	33050	33169	33181	33190	33213	33229	33248	33264	33271	33292	33294	33297	33302	33311	33371	33377	33404	33404	33404	33406	33409	33411	33411	33411	33413	33415	33416	33416	33421	33461	33462	33464	33465	33525	33526	33526	33527	33527	33536	33538	33547	33548	33549
4	29585	30264	32550	32822	32867	33044	33051	33062	33163	33166	33229	33264	33276	33298	33399	33403	33421	33421	33421	33469	33761	33761	33764	33766	33768	33770	33775	33775	33776	33778	33781	33781	33803	33803	33803	33804	33805	33835	33840	33840	33843	33843	33843	33843	33849	33849	33851	33851	33851
5	31663	32513	32590	32616	32834	32847	32852	32883	32892	32905	33085	33089	33124	33134	33135	33141	33220	33244	33247	33251	33341	33403	33403	33406	33406	33448	33467	33468	33512	33534	33543	33545	33545	33545	33545	33548	33552	33552	33553	33558	33558	33558	33558	33558	33561	33561	33561	33562	33589
6	29585	30218	30646	32555	32820	33397	33413	33444	33595	33600	33602	33602	33636	33674	33675	33681	33701	33701	33702	33703	33715	33715	33719	33719	33719	33719	33719	33727	33727	33730	33756	33756	33756	33757	33757	33758	33758	33760	33760	33763	33907	33911	33911	33913	33916	33917	33917	33917	33920
7	31887	32612	32830	32955	33003	33127	33171	33181	33210	33592	33610	33617	33684	33686	33687	33696	33707	33739	33743	33746	33756	33759	33760	33777	33782	33782	33782	33783	33783	33788	33788	33788	33788	33788	33790	33806	33813	33815	33815	33823	33823	33825	33825	33825	33829	33829	33829	33829	33829
8	30479	32265	32588	32875	32986	33036	33134	33166	33175	33181	33232	33259	33261	33263	33285	33288	33303	33304	33382	33382	33382	33385	33400	33405	33416	33417	33426	33520	33563	33563	33563	33578	33579	33582	33582	33585	33585	33585	33595	33595	33598	33598	33598	33598	33599	33606	33606	33609	33610
9	31571	32301	32672	32872	33001	33027	33109	33280	33353	33364	33369	33379	33393	33418	33626	33626	33626	33637	33638	33643	33645	33681	33681	33688	33695	33695	33717	33717	33721	33721	33721	33721	33722	33722	33724	33736	33739	33739	33739	33739	33739	33739	33744	33744	33744	33745	33746	33747	33748
10	30033	32314	32544	32593	32633	33040	33192	33236	33300	33301	33313	33330	33340	33348	33348	33351	33353	33364	33369	33371	33371	33373	33377	33571	33571	33581	33581	33581	33583	33587	33587	33587	33588	33603	33604	33604	33604	33604	33604	33604	33608	33608	33608	33620	33690	33695	33695	33695	33704
11	29226	32370	32864	32886	32974	32987	32999	33026	33028	33033	33085	33089	33089	33186	33191	33263	33266	33280	33284	33284	33294	33300	33301	33303	33303	33344	33355	33355	33364	33368	33414	33416	33421	33425	33427	33430	33433	33433	33433	33433	33433	33440	33440	33440	33441	33446	33447	33449	33449
12	29484	32575	32689	32884	33068	33084	33104	33142	33154	33212	33214	33252	33314	33315	33324	33325	33330	33336	33345	33346	33346	33347	33348	33348	33350	33350	33353	33360	33396	33402	33404	33777	33777	33784	33784	33787	33787	33787	33789	33789	33791	33791	33791	33863	33863	33864	33864	33868	33868
13	31273	33013	33249	33314	33349	33486	33495	33576	33577	33634	33677	33682	33700	33700	33701	33701	33702	33725	33745	33750	33765	33768	33769	33769	33770	33783	33787	33793	33794	33794	33794	33796	33798	33799	33814	33814	33816	33820	33824	33827	33831	33831	33837	33837	33838	34013	34013	34018	34019
14	29470	30288	32338	32845	32866	32889	32903	32927	32933	33057	33123	33150	33151	33215	33250	33258	33259	33263	33263	33272	33276	33279	33296	33297	33299	33299	33299	33335	33373	33378	33388	33391	33391	33391	33392	33409	33411	33440	33440	33440	33440	33440	33447	33454	33454	33454	33455	33457	33458
15	31329	32162	32676	32943	32956	32969	33079	33176	33178	33594	33677	33677	33677	33680	33699	33700	33715	33715	33718	33718	33738	33738	33790	33790	33796	33805	33806	33811	33811	33814	33815	33820	33838	33839	33839	33839	33841	33841	33844	33844	33844	33844	33847	33849	33850	33852	33852	33852	33852
16	29639	32302	32598	32656	32696	32749	32763	32781	33041	33045	33086	33089	33092	33092	33170	33170	33175	33176	33177	33178	33182	33254	33256	33280	33295	33300	33305	33340	33351	33351	33390	33407	33409	33410	33410	33410	33410	33415	33418	33420	33422	33422	33429	33429	33429	33430	33432	33432	33434
17	29573	30006	30962	31027	32357	32899	32938	32947	33149	33184	33186	33186	33216	33219	33243	33243	33363	33372	33380	33388	33389	33415	33415	33443	33470	33487	33492	33492	33494	33494	33499	33534	33534	33546	33546	33552	33552	33552	33552	33552	33553	33573	33573	33573	33579	33579	33584	33588	33588
18	31771	32576	32950	33063	33116	33160	33173	33190	33194	33197	33339	33352	33363	33419	33425	33469	33480	33481	33482	33489	33490	33495	33531	33532	33533	33533	33546	33546	33546	33546	33546	33546	33577	33577	33577	33579	33579	33580	33581	33583	33585	33585	33586	33588	33588	33588	33589	33590	33590
19	31659	32418	32561	32585	32839	32852	32911	32911	32928	33059	33118	33125	33148	33153	33153	33195	33197	33202	33225	33226	33231	33240	33250	33252	33300	33301	33584	33595	33614	33619	33633	33633	33633	33633	33633	33634	33634	33634	33684	33704	33722	33724	33725	33726	33729	33733	33735	33735	33737
20	29298	30173	30660	32616	32970	33077	33125	33135	33140	33185	33192	33197	33197	33199	33215	33221	33228	33292	33300	33302	33302	33302	33302	33308	33308	33323	33324	33327	33329	33333	33335	33342	33349	33349	33349	33355	33378	33378	33378	33492	33505	33505	33521	33521	33521	33524	33530	33532	33533
21	31407	32423	32814	32917	32956	33018	33079	33189	33225	33246	33263	33276	33280	33292	33301	33316	33317	33322	33323	33390	33394	33416	33422	33422	33428	33428	33433	33433	33438	33445	33447	33449	33454	33459	33459	33473	33473	33473	33473	33473	33473	33473	33479	33479	33726	33726	33916	33916	33918
22	31453	32209	32564	32636	32674	32971	32999	33019	33100	33156	33191	33202	33270	33276	33277	33314	33314	33316	33316	33362	33366	33375	33375	33376	33376	33380	33383	33387	33388	33390	33403	33405	33409	33409	33409	33409	33411	33411	33412	33414	33414	33416	33417	33420	33425	33428	33435	33444	33445
23	28286	32466	32650	32993	33018	33027	33040	33051	33086	33130	33135	33149	33151	33198	33294	33296	33308	33309	33323	33339	33340	33341	33379	33379	33385	33388	33388	33391	33394	33394	33395	33395	33396	33396	33401	33401	33411	33411	33772	33773	33773	33773	33774	33778	33778	33779	33782	33785	33786
24	31497	32012	32642	32685	32890	32924	32947	32956	32968	32972	32978	32998	33080	33210	33211	33211	33293	33311	33327	33536	33546	33547	33547	33550	33558	33559	33577	33582	33582	33694	33696	33700	33702	33732	33741	33744	33744	33744	33744	33745	33745	33749	33749	33749	33749	33749	33749	33749	33755
25	29032	29963	32339	32614	32642	33058	33147	33160	33204	33255	33272	33274	33276	33281	33307	33309	33341	33391	33406	33406	33408	33415	33526	33529	33531	33531	33537	33541	33542	33542	33547	33551	33551	33551	33555	33555	33556	33557	33603	33603	33604	33606	33833	33834	33836	33841	33858	33859	33861
26	31802	32373	32697	32853	33119	33226	33248	33266	33277	33310	33327	33343	33347	33352	33434	33436	33438	33451	33453	33462	33466	33467	33479	33479	33480	33481	33491	33495	33562	33593	33594	33596	33598	33598	33598	33603	33604	33605	33606	33606	33606	33606	33607	33607	33607	33610	33611	33611	33612
27	29614	30202	31467	32690	32720	32744	32757	32973	33033	33038	33043	33058	33059	33059	33071	33079	33080	33084	33121	33121	33137	33137	33137	33139	33139	33194	33285	33285	33295	33311	33317	33323	33323	33323	33323	33323	33331	33341	33341	33341	33342	33346	33347	33356	33356	33359	33359	33373	33373
28	31265	32255	32596	32707	33062	33095	33114	33122	33198	33217	33220	33222	33222	33261	33261	33277	33282	33282	33283	33290	33302	33307	33325	33325	33340	33340	33345	33345	33346	33358	33358	33360	33363	33369	33369	33379	33388	33390	33390	33404	33405	33405	33423	33426	33444	33444	33444	33444	33444
29	31667	32457	32536	32971	32988	32999	33016	33038	33076	33084	33093	33114	33162	33183	33192	33192	33193	33204	33235	33235	33244	33255	33275	33276	33283	33289	33289	33297	33303	33311	33313	33313	33328	33332	33373	33688	33690	33690	33690	33692	33693	33694	33695	33695	33695	33695	33698	33698	33703
30	28628	32073	32940	32988	32998	33159	33209	33232	33243	33246	33266	33314	33340	33340	33342	33663	33673	33673	33684	33687	33687	33690	33690	33717	33717	33722	33729	33734	33734	33734	33734	33734	33735	33735	33738	33751	33751	33751	33752	33755	33755	33755	33760	33762	33763	33766	33766	33766	33767
31	28286	30088	30422	31109	31276	31322	31425	31707	32810	32820	32935	32950	33080	33129	33130	33144	33152	33161	33165	33182	33192	33192	33232	33257	33321	33341	33342	33348	33408	33409	33416	33416	33419	33431	33437	33437	33452	33555	33563	33563	33571	33573	33573	33573	33575	33575	33575	33575	33575
32	31627	32390	32521	32969	32984	33370	33436	33478	33487	33490	33491	33508	33525	33528	33529	33584	33585	33603	33611	33611	33625	33628	33629	33634	33634	33635	33635	33636	33636	33636	33647	33648	33667	33670	33689	33690	33693	33693	33695	33701	33707	33707	33707	33708	33719	33733	33737	33741	33742
33	31805	32428	32823	32929	33060	33077	33097	33108	33180	33189	33190	33196	33203	33209	33241	33262	33271	33287	33288	33307	33316	33316	33386	33386	33391	33398	33398	33400	33409	33409	33414	33414	33415	33415	33417	33421	33421	33432	33433	33443	33443	33640	33643	33645	33645	33646	33649	33649	33652
34	31807	32569	32626	32680	32701	32720	32928	32994	33011	33084	33143	33211	33228	33231	33252	33315	33331	33337	33337	33394	33394	33394	33400	33400	33403	33403	33409	33410	33420	33423	33423	33441	33441	33441	33441	33441	33441	33443	33444	33444	33447	33448	33454	33454	33462	33466	33466	33472	33472
35	31246	32458	32778	33044	33214	33275	33303	33382	33406	33417	33424	33443	33485	33549	33555	33555	33555	33557	33559	33559	33573	33576	33577	33623	33623	33623	33627	33630	33633	33634	33634	33638	33638	33639	33639	33640	33640	33641	33642	33642	33645	33647	33651	33651	33657	33657	33665	33666	33666
36	31617	32374	32929	33046	33444	33481	33492	33514	33521	33524	33524	33539	33543	33596	33596	33596	33610	33637	33648	33656	33656	33664	33670	33677	33677	33677	33677	33681	33683	33686	33686	33689	33692	33702	33704	33713	33713	33756	33756	33765	33767	33767	33767	33768	33768	33769	33769	33769	33949
37	29399	30278	32677	32938	33087	33122	33134	33197	33199	33219	33220	33225	33304	33311	33331	33344	33628	33634	33634	33638	33651	33652	33671	33677	33683	33688	33696	33701	33705	33717	33729	33732	33732	33732	33736	33739	33750	33750	33750	33756	33757	33757	33758	33761	33763	33763	33764	33765	33767
38	31801	32570	32956	33123	33146	33153	33157	33198	33247	33258	33288	33300	33301	33327	33334	33344	33344	33344	33348	33349	33349	33349	33351	33353	33372	33380	33380	33381	33383	33383	33410	33416	33416	33525	33528	33529	33537	33537	33537	33537	33542	33543	33543	33546	33553	33556	33557	33559	33559
39	29216	30292	32701	33009	33111	33167	33180	33236	33284	33295	33533	33536	33540	33542	33548	33552	33558	33571	33575	33577	33577	33582	33586	33587	33593	33597	33598	33598	33598	33598	33600	33600	33637	33644	33645	33651	33651	33651	33651	33654	33661	33675	33675	33675	33676	33676	33676	33676	33676
40	29380	32488	32582	32656	32730	32774	32791	32794	32891	32944	32946	32952	33409	33452	33455	33523	33577	33581	33599	33666	33666	33667	33695	33695	33699	33729	33771	33773	33774	33777	33805	33811	33812	33813	33815	33818	33823	33829	33831	33837	33838	33841	33845	33846	33846	33853	33853	33856	33857
41	30771	31297	32644	33041	33073	33086	33094	33212	33224	33270	33271	33301	33312	33314	33330	33342	33343	33345	33384	33384	33386	33404	33406	33407	33408	33408	33408	33409	33409	33412	33419	33424	33440	33440	33440	33440	33440	33441	33445	33449	33450	33450	33450	33453	33454	33454	33454	33454	33455
42	31453	32370	32605	32843	32937	33096	33200	33274	33321	33337	33338	33353	33362	33362	33365	33487	33489	33499	33503	33506	33507	33507	33513	33513	33521	33524	33526	33526	33526	33526	33530	33533	33540	33540	33541	33541	33542	33543	33544	33546	33550	33559	33561	33562	33592	33598	33603	33604	33606
43	31860	32593	32657	32669	32692	32850	32857	32927	32963	33111	33127	33176	33187	33189	33231	33320	33330	33332	33337	33346	33347	33349	33354	33372	33381	33381	33385	33386	33414	33414	33417	33431	33439	33439	33447	33452	33486	33490	33498	33499	33499	33503	33506	33506	33507	33508	33535	33539	33549
44	29547	29948	32626	32656	32947	32957	33052	33104	33107	33111	33116	33124	33129	33136	33182	33191	33214	33240	33242	33242	33255	33288	33289	33300	33306	33311	33311	33312	33316	33379	33379	33381	33389	33389	33389	33390	33390	33400	33406	33406	33406	33407	33407	33407	33415	33421	33424	33424	33424
45	31737	32297	32807	32828	33005	33087	33167	33207	33221	33236	33243	33247	33248	33248	33282	33282	33659	33666	33679	33679	33686	33699	33699	33711	33716	33722	33905	33934	33935	33935	33935	33939	33939	33982	33983	33985	33985	34005	34008	34008	34008	34008	34008	34025	34025	34028	34028	34058	34058
46	30217	30694	32054	32135	32721	32738	32894	32896	32979	33024	33066	33069	33173	33287	33339	33371	33389	33465	33465	33471	33487	33495	33529	33541	33545	33545	33547	33548	33548	33557	33557	33557	33557	33557	33557	33557	33558	33559	33560	33564	33565	33565	33565	33565	33571	33571	33571	33571	33582
47	29929	30651	31187	31500	32722	32878	32898	33054	33063	33133	33282	33283	33291	33311	33311	33323	33323	33323	33336	33336	33336	33339	33340	33355	33355	33366	33367	33410	33410	33421	33428	33428	33428	33433	33462	33463	33465	33466	33479	33479	33480	33480	33480	33494	33494	33495	33495	33499	33504
48	30991	32244	32712	32926	32967	32992	33011	33153	33164	33176	33290	33290	33300	33300	33301	33302	33325	33328	33333	33385	33434	33725	33738	33741	33743	33743	33761	33761	33767	33767	33779	33786	33786	33791	33804	33804	33812	33812	33812	33824	33824	33824	33824	33827	33827	33851	33851	33853	33854
49	31329	32145	32330	32392	32427	32954	32957	32961	32963	32968	33120	33166	33169	33170	33193	33328	33335	33368	33379	33388	33391	33410	33411	33419	33422	33427	33427	33432	33439	33440	33445	33446	33446	33446	33446	33452	33456	33461	33468	33470	33470	33470	33472	33507	33526	33526	33526	33526	33527
50	31336	32442	32769	32936	33012	33229	33360	33373	33380	33387	33404	33413	33415	33415	33416	33429	33430	33431	33437	33437	33438	33438	33450	33453	33462	33472	33475	33476	33483	33485	33502	33502	33504	33513	33513	33513	33514	33514	33518	33519	33519	33523	33523	33529	33530	33530	33530	33530	33531
51	29261	29764	30113	30608	30703	32088	32581	32961	32967	33114	33183	33219	33222	33236	33242	33249	33259	33264	33276	33276	33277	33278	33280	33283	33286	33289	33379	33397	33397	33404	33474	33477	33496	33517	33519	33520	33520	33541	33546	33546	33546	33546	33547	33547	33547	33549	33569	33571	33571
52	31771	32527	32906	33060	33084	33156	33164	33168	33172	33173	33209	33225	33230	33242	33243	33244	33245	33248	33248	33289	33311	33329	33336	33336	33383	33384	33384	33384	33390	33394	33398	33398	33401	33413	33416	33419	33428	33429	33431	33433	33434	33434	33436	33437	33438	33443	33627	33628	33628
53	30991	32175	32665	32808	32933	32961	33079	33211	33239	33239	33256	33279	33292	33305	33315	33335	33335	33371	33378	33384	33388	33391	33408	33409	33410	33417	33417	33422	33423	33424	33424	33443	33443	33456	33496	33496	33498	33504	33504	33504	33504	33513	33513	33513	33513	33514	33524	33527	33528
54	31659	32508	32794	33002	33058	33083	33090	33097	33109	33113	33118	33121	33121	33230	33282	33288	33306	33316	33316	33334	33339	33341	33345	33352	33352	33359	33359	33607	33613	33656	33665	33666	33667	33684	33684	33684	33696	33698	33698	33698	33971	33971	33971	33971	33971	33972	33973	33974	33974
55	30711	32445	32717	32904	33015	33143	33411	33447	33477	33486	33510	33593	33605	33622	33641	33641	33641	33642	33667	33667	33670	33674	33675	33677	33677	33689	33696	33708	33710	33710	33710	33730	33734	33734	33740	33742	33742	33746	33748	33751	33752	33753	33754	33779	33781	33784	33786	33786	33786
56	29720	30503	30772	32236	32302	32347	32768	33092	33098	33100	33104	33299	33440	33440	33441	33443	33451	33474	33540	33545	33545	33556	33558	33572	33591	33592	33609	33610	33610	33615	33625	33639	33650	33650	33654	33654	33664	33665	33665	33668	33669	33669	33877	33877	33878	33878	33886	33892	33906
57	31482	32358	32548	32945	32969	32990	33093	33109	33221	33262	33281	33282	33412	33412	33419	33443	33448	33452	33457	33457	33469	33477	33477	33511	33511	33518	33519	33522	33523	33524	33573	33573	33580	33580	33580	33580	33584	33592	33594	33785	33785	33786	33793	33796	33800	33800	33801	33801	33802
58	29575	30372	32583	32930	33137	33159	33165	33177	33232	33236	33241	33262	33280	33292	33295	33330	33334	33348	33352	33352	33352	33352	33354	33362	33386	33386	33402	33416	33422	33439	33439	33443	33476	33479	33483	33501	33555	33556	33556	33561	33571	33571	33607	33614	33614	33616	33619	33794	33794
59	31753	32328	32715	32806	32843	33113	33139	33173	33182	33185	33244	33301	33301	33309	33350	33360	33360	33361	33361	33365	33367	33395	33397	33401	33405	33406	33447	33447	33447	33447	33448	33448	33454	33455	33460	33460	33462	33467	33467	33467	33467	33473	33474	33474	33475	33475	33476	33483	33511
60	29216	29887	30309	30477	30819	32653	32688	32695	32876	32894	32986	33073	33078	33101	33155	33231	33241	33247	33248	33248	33250	33258	33258	33281	33284	33292	33302	33372	33383	33387	33387	33388	33388	33391	33391	33431	33434	33434	33451	33453	33455	33455	33460	33462	33463	33468	33472	33474	33474
61	29181	32314	32769	32912	32947	32973	33043	33050	33063	33102	33194	33200	33219	33252	33301	33311	33318	33336	33382	33382	33382	33383	33383	33384	33392	33426	33437	33439	33439	33441	33442	33442	33442	33442	33442	33450	33451	33451	33451	33451	33452	33637	33637	33643	33963	33967	33967	33967	33968
62	31679	32466	32907	33098	33138	33163	33196	33196	33288	33310	33324	33324	33326	33381	33393	33397	33397	33406	33413	33413	33413	33450	33464	33464	33464	33471	33473	33478	33495	33498	33504	33507	33507	33507	33510	33515	33515	33516	33516	33516	33520	33523	33523	33528	33631	33632	33632	33632	33632
63	29181	32290	32516	32812	32857	32877	32915	33047	33185	33193	33216	33242	33265	33342	33359	33403	33421	33430	33431	33441	33441	33454	33459	33474	33475	33508	33513	33514	33533	33534	33544	33545	33545	33545	33545	33547	33550	33550	33551	33551	33555	33563	33564	33564	33565	33565	33577	33577	33577
64	31798	32585	32638	32673	32707	32964	32968	32976	32985	33085	33147	33147	33189	33213	33230	33253	33253	33282	33288	33288	33301	33301	33302	33316	33318	33319	33321	33325	33385	33389	33389	33390	33393	33393	33395	33395	33395	33395	33400	33400	33400	33400	33443	33522	33525	33527	33530	33532	33535
65	29728	31967	32818	33027	33067	33189	33254	33263	33292	33334	33334	33341	33355	33361	33362	33368	33368	33371	33382	33390	33442	33444	33447	33447	33452	33454	33454	33455	33455	33455	33455	33464	33465	33466	33470	33470	33473	33473	33476	33478	33538	33539	33540	33540	33540	33540	33540	33540	33541
66	29707	30352	32674	32728	32732	32768	32773	32790	32952	33037	33161	33161	33199	33218	33233	33255	33256	33279	33279	33292	33292	33401	33413	33418	33432	33434	33436	33436	33482	33485	33486	33712	33715	33721	33721	33725	33726	33727	33727	33727	33727	33728	33728	33732	33732	33733	33736	33739	33739
67	30555	32421	32869	32978	33004	33061	33082	33125	33130	33245	33265	33266	33272	33290	33296	33302	33324	33324	33341	33348	33353	33359	33368	33374	33377	33377	33421	33421	33422	33422	33422	33424	33631	33633	33633	33633	33634	33634	33634	33634	33635	33636	33636	33923	33923	33923	33924	33924	33924
68	31228	31918	32079	32815	33039	33098	33231	33264	33274	33281	33286	33298	33309	33312	33316	33316	33319	33328	33335	33344	33347	33349	33353	33358	33365	33374	33375	33377	33387	33387	33388	33392	33392	33392	33393	33393	33399	33712	33716	33716	33716	33722	33723	33723	33726	33726	33730	33730	33734
69	31075	32004	32885	32992	33073	33083	33134	33220	33234	33286	33288	33293	33306	33308	33308	33347	33360	33380	33390	33397	33402	33445	33445	33454	33460	33464	33466	33466	33467	33471	33484	33484	33484	33485	33485	33487	33491	33491	33499	33499	33500	33500	33500	33503	33503	33506	33506	33507	33507
70	31571	32492	32564	32615	32786	33092	33108	33267	33272	33332	33360	33362	33370	33400	33400	33400	33405	33416	33417	33482	33482	33482	33490	33495	33501	33501	33507	33510	33524	33528	33528	33528	33528	33528	33528	33528	33528	33530	33530	33531	33533	33534	33534	33536	33538	33542	33542	33543	33543
71	29575	32512	32608	32908	33118	33150	33240	33278	33294	33296	33299	33307	33320	33337	33355	33371	33371	33407	33409	33419	33419	33420	33422	33422	33428	33432	33437	33451	33451	33451	33451	33455	33457	33458	33458	33460	33461	33462	33462	33472	33474	33485	33485	33486	33486	33492	33493	33493	33493
72	29860	31814	31971	32036	32795	32842	33025	33037	33073	33075	33081	33160	33161	33233	33239	33299	33314	33314	33332	33335	33335	33335	33360	33360	33364	33368	33371	33371	33376	33378	33405	33419	33421	33434	33434	33434	33434	33435	33435	33455	33461	33461	33461	33461	33466	33468	33468	33474	33474
73	31734	32461	32862	33106	33174	33224	33248	33271	33292	33294	33298	33299	33300	33300	33335	33348	33356	33364	33364	33364	33365	33366	33370	33370	33373	33377	33387	33393	33397	33399	33400	33401	33407	33409	33761	33765	33765	33767	33767	33943	33963	33968	33968	33968	33984	33985	33992	33993	33993
74	31826	32537	32804	33014	33049	33075	33139	33162	33172	33195	33226	33239	33241	33259	33259	33259	33259	33263	33267	33268	33292	33299	33300	33300	33302	33303	33308	33313	33313	33323	33333	33335	33341	33341	33342	33343	33343	33344	33450	33453	33484	33484	33484	33484	33484	33484	33484	33484	33488
75	31827	32598	32712	32986	33018	33089	33097	33150	33202	33225	33242	33243	33265	33271	33277	33297	33317	33325	33326	33343	33346	33346	33347	33350	33350	33355	33359	33362	33363	33378	33378	33383	33384	33388	33393	33395	33395	33396	33396	33406	33408	33450	33462	33467	33467	33467	33469	33471	33471
76	29086	30150	32528	32923	33024	33041	33102	33117	33163	33177	33203	33210	33212	33246	33246	33272	33324	33337	33370	33374	33374	33376	33575	33576	33583	33584	33584	33604	33607	33607	33611	33612	33619	33723	33723	33732	33732	33732	33733	33746	33746	33746	33746	33747	33748	33748	33748	33748	33750
77	29598	30186	30666	30837	32769	32781	32997	33046	33248	33254	33311	33312	33312	33315	33354	33354	33372	33373	33390	33392	33396	33397	33404	33405	33420	33448	33503	33503	33517	33525	33529	33529	33533	33544	33548	33550	33550	33550	33552	33552	33552	33552	33557	33557	33560	33560	33564	33568	33570
78	29792	32538	32655	32681	32912	33020	33107	33135	33143	33143	33153	33155	33161	33171	33175	33189	33206	33207	33209	33220	33229	33247	33247	33255	33280	33284	33291	33291	33371	33374	33374	33374	33404	33404	33404	33646	33652	33652	33653	33658	33659	33664	33670	33672	33672	33674	33674	33674	33678
79	29955	30911	32673	32949	33062	33090	33097	33125	33138	33141	33145	33189	33212	33215	33216	33230	33231	33231	33250	33255	33259	33260	33270	33289	33289	33289	33298	33364	33367	33381	33381	33381	33384	33384	33400	33400	33456	33460	33460	33464	33464	33467	33468	33468	33486	33486	33489	33838	33838
80	31453	32302	32448	32632	32892	33006	33169	33184	33186	33195	33196	33236	33248	33252	33252	33270	33291	33291	33297	33301	33303	33303	33320	33322	33322	33322	33382	33382	33382	33387	33387	33401	33406	33406	33406	33408	33419	33419	33419	33426	33426	33426	33429	33461	33461	33466	33467	33467	33470
81	29163	29754	32229	32825	32985	33082	33093	33183	33191	33192	33203	33203	33247	33253	33254	33341	33347	33347	33358	33383	33390	33393	33395	33404	33408	33466	33467	33471	33471	33480	33480	33481	33484	33485	33485	33490	33491	33492	33492	33498	33501	33501	33503	33503	33503	33503	33503	33505	33505
82	28765	29620	30620	32604	32930	32952	33003	33089	33090	33135	33142	33145	33148	33227	33243	33255	33284	33284	33287	33295	33315	33315	33326	33378	33379	33382	33383	33391	33394	33395	33421	33424	33439	33451	33467	33527	33530	33531	33531	33532	33533	33533	33534	33536	33537	33537	33537	33541	33541
83	31187	32228	32537	32650	32979	33004	33052	33130	33139	33148	33154	33248	33248	33250	33275	33299	33302	33303	33337	33341	33341	33342	33350	33363	33369	33370	33372	33372	33620	33620	33620	33627	33662	33664	33666	33666	33675	33676	33676	33676	33676	33676	33679	33679	33680	33682	33683	33692	33692
84	29691	30206	32474	32744	32842	32890	32896	32955	32968	33123	33186	33197	33203	33207	33300	33328	33328	33328	33328	33332	33335	33369	33383	33438	33444	33447	33448	33477	33479	33489	33493	33514	33516	33517	33519	33526	33529	33533	33533	33533	33534	33544	33559	33568	33572	33572	33574	33574	33574
85	29137	32121	32894	33043	33097	33117	33204	33234	33258	33279	33286	33299	33313	33313	33324	33329	33329	33346	33353	33359	33360	33360	33361	33363	33363	33366	33373	33408	33410	33419	33419	33421	33421	33423	33423	33423	33426	33426	33427	33427	33427	33427	33453	33462	33462	33463	33466	33466	33468
86	31386	32039	32623	33143	33258	33504	33520	33524	33538	33543	33590	33623	33676	33677	33678	33783	33786	33819	33820	33822	33824	33883	33883	33902	33904	33909	33909	33913	33918	33922	33927	33927	33928	33932	33941	33942	33943	33943	33944	33944	33945	33946	33950	33951	33951	33952	33954	33954	33955
87	29946	30476	32236	32297	32421	32646	33075	33096	33101	33104	33106	33117	33130	33222	33230	33231	33245	33263	33296	33299	33314	33317	33335	33335	33338	33338	33338	33339	33345	33381	33381	33381	33390	33421	33538	33538	33538	33540	33831	33837	33837	33837	33837	33839	33840	33842	33842	33843	33843
88	31842	32494	32825	32922	33035	33049	33081	33156	33193	33213	33215	33281	33284	33284	33289	33301	33315	33316	33317	33329	33333	33340	33340	33340	33345	33346	33348	33348	33349	33352	33353	33355	33359	33359	33395	33396	33439	33440	33444	33444	33452	33452	33454	33454	33454	33455	33455	33455	33455
89	31565	32424	32562	32884	33021	33045	33066	33093	33424	33445	33472	33473	33487	33506	33571	33571	33585	33587	33587	33588	33705	33707	33711	33714	33719	33728	33728	33730	33742	33761	33765	33782	33786	33816	33816	33819	33820	33821	33822	33822	33823	33823	33823	33823	33827	33828	33828	33828	33828
90	30487	31237	32634	33000	33145	33218	33268	33276	33280	33285	33304	33321	33324	33333	33334	33334	33339	33341	33349	33357	33357	33357	33357	33365	33372	33372	33372	33378	33405	33405	33405	33405	33410	33410	33410	33410	33410	33419	33422	33426	33428	33433	33433	33433	33433	33433	33433	33433	33433
91	30479	31260	31554	31870	31904	31996	32045	32877	32939	32946	33009	33151	33223	33263	33265	33266	33267	33275	33276	33276	33310	33345	33373	33373	33380	33380	33381	33381	33388	33747	33748	33750	33750	33776	33778	33792	33817	33817	33818	33820	33822	33824	33826	33829	33830	33830	33830	33830	33836
92	29430	32747	33138	33301	33414	33491	33516	33542	33559	33565	33566	33617	33619	33625	33627	33629	33632	33675	33682	33682	33682	33707	33730	33731	33732	33737	33742	33758	33762	33765	33766	33767	33771	33773	33776	33776	33776	33780	33783	33793	33799	33801	33822	33823	33826	33838	33839	34020	34020
93	31510	32371	32507	32999	33069	33081	33130	33175	33175	33259	33261	33264	33298	33315	33316	33331	33334	33385	33388	33392	33401	33401	33402	33402	33434	33435	33441	33441	33441	33443	33443	33443	33445	33446	33449	33451	33457	33457	33475	33475	33477	33483	33486	33486	33487	33521	33521	33528	33530
94	31948	32482	32929	33000	33014	33047	33060	33074	33085	33201	33208	33262	33289	33349	33595	33602	33608	33661	33661	33668	33668	33668	33668	33671	33672	33675	33676	33676	33688	33688	33695	33700	33703	33703	33704	33705	33705	33706	33710	33721	33721	33721	33722	33723	33741	33741	33747	33747	33747
95	29640	30298	30682	32351	32877	33043	33056	33169	33204	33220	33248	33287	33297	33303	33304	33304	33317	33370	33371	33381	33401	33476	33487	33511	33513	33514	33514	33515	33516	33516	33741	33742	33742	33743	33744	33745	33745	33745	33749	33752	33752	33752	33754	33754	33755	33756	33758	33775	33775
96	29181	32373	32471	32928	33075	33097	33150	33171	33200	33253	33255	33265	33274	33291	33300	33317	33323	33325	33329	33329	33329	33336	33430	33430	33430	33430	33433	33433	33453	33511	33517	33518	33518	33524	33527	33529	33529	33532	33532	33539	33539	33539	33541	33567	33567	33567	33567	33567	33572
97	31524	32458	32745	32806	33009	33098	33112	33119	33120	33156	33173	33176	33208	33215	33227	33276	33281	33299	33301	33373	33374	33380	33381	33383	33388	33388	33388	33388	33393	33393	33400	33400	33400	33400	33404	33404	33405	33405	33406	33406	33406	33406	33406	33406	33406	33406	33412	33425	33426
98	29147	30108	30556	32613	32952	33047	33074	33106	33136	33160	33207	33208	33210	33227	33234	33294	33305	33305	33318	33329	33330	33537	33863	33864	33873	33876	33876	33876	33891	33909	33948	33949	33949	33951	33951	33955	33955	33955	33955	33959	34002	34006	34007	34007	34007	34021	34023	34026	34026
99	31384	32306	32764	32797	32817	32967	33002	33004	33026	33035	33084	33206	33208	33221	33248	33282	33316	33326	33326	33326	33327	33332	33343	33350	33351	33356	33396	33431	33433	33436	33436	33436	33442	33442	33443	33443	33473	33488	33491	33495	33500	33504	33556	33557	33557	33557	33557	33557	33557
100	29226	30220	30495	30593	31073	32694	32950	32981	32991	33025	33028	33105	33146	33156	33195	33586	33586	33586	33586	33598	33632	33633	33633	33634	33634	33685	33685	33690	33691	33691	33697	33710	33742	33752	33758	33763	33767	33769	33772	33777	33786	33786	33786	33800	33801	33801	33802	33802	33802
101	29929	30545	30698	32542	33008	33024	33037	33049	33145	33147	33191	33222	33227	33231	33231	33237	33250	33250	33266	33275	33331	33335	33337	33338	33340	33344	33347	33363	33363	33369	33370	33371	33378	33378	33379	33380	33384	33384	33386	33386	33438	33438	33499	33504	33504	33504	33504	33504	33507
102	29585	30764	31160	32831	33036	33101	33231	33261	33277	33299	33306	33312	33349	33544	33549	33551	33556	33558	33562	33564	33571	33576	33579	33599	33706	33733	33736	33736	33761	33763	33770	33770	33770	33770	33770	33777	33777	33777	33777	33777	33777	33781	33781	33781	33781	33781	33781	33781	33781
103	30688	32149	32475	32531	32569	32972	33039	33063	33070	33151	33151	33156	33183	33184	33198	33230	33230	33240	33245	33245	33336	33336	33341	33343	33347	33349	33349	33350	33386	33388	33396	33411	33417	33417	33417	33417	33424	33424	33424	33426	33426	33429	33430	33430	33430	33430	33431	33433	33433
104	30005	32557	32879	33068	33150	33224	33305	33318	33327	33333	33347	33347	33350	33359	33360	33361	33361	33363	33376	33376	33381	33386	33389	33389	33390	33390	33395	33397	33397	33398	33398	33423	33425	33796	33797	33797	33797	33797	33802	33803	33805	33805	33805	33805	33808	33808	33978	33981	33991
105	29916	32732	32857	32904	32930	32937	32994	33147	33150	33156	33157	33199	33201	33208	33224	33224	33628	33635	33645	33669	33670	33676	33676	33681	33719	33722	33728	33728	33729	33757	33760	33760	33762	33764	33764	33805	33805	33810	33812	33813	33813	33813	33830	33830	33832	33832	33834	33834	33835
106	29585	32474	32832	32944	33021	33040	33053	33094	33102	33263	33270	33270	33282	33288	33307	33319	33319	33320	33326	33329	33368	33378	33381	33459	33466	33469	33472	33473	33478	33482	33482	33487	33487	33494	33495	33495	33495	33495	33497	33497	33501	33501	33502	33516	33523	33523	33524	33526	33528
107	31687	32507	32626	32656	32697	32950	33089	33101	33131	33185	33198	33218	33247	33247	33247	33265	33280	33295	33295	33297	33300	33300	33308	33308	33309	33367	33378	33379	33384	33386	33386	33386	33386	33389	33389	33389	33390	33393	33397	33400	33400	33414	33416	33419	33421	33421	33422	33422	33422
108	31696	32467	32567	32627	32974	33058	33123	33161	33181	33242	33257	33257	33577	33577	33583	33592	33603	33606	33606	33609	33614	33614	33616	33626	33630	33630	33631	33632	33634	33634	33636	33636	33641	33644	33645	33652	33652	33652	33654	33654	33659	33659	33661	33663	33664	33664	33677	33677	33688
109	29281	30232	31122	32696	32756	32774	32949	32969	33060	33107	33226	33229	33333	33334	33343	33361	33368	33368	33378	33385	33390	33391	33392	33392	33399	33403	33411	33411	33414	33414	33415	33417	33423	33423	33423	33425	33427	33438	33438	33439	33442	33445	33491	33491	33494	33514	33515	33515	33516
110	31207	32112	32697	33037	33162	33177	33187	33204	33216	33260	33262	33313	33320	33333	33340	33351	33363	33386	33455	33462	33467	33468	33504	33504	33504	33505	33505	33509	33510	33511	33511	33531	33534	33534	33536	33540	33546	33613	33616	33617	33623	33624	33624	33625	33626	33630	33631	33631	33631
111	29137	30319	32592	32639	32838	32856	32999	33091	33118	33132	33137	33170	33175	33204	33210	33256	33259	33259	33301	33303	33304	33304	33306	33312	33526	33527	33557	33557	33557	33561	33563	33563	33563	33576	33582	33583	33585	33588	33588	33588	33593	33606	33609	33611	33620	33622	33622	33624	33624
112	29916	32515	32694	32846	32868	32894	33052	33156	33173	33188	33189	33189	33193	33235	33308	33309	33356	33362	33366	33366	33373	33375	33376	33376	33751	33764	33771	33771	33771	33771	33771	33771	33771	33777	33792	33795	33796	33796	33796	33797	33797	33797	33797	33800	33800	33800	33800	33802	33807
113	29510	32588	32900	32920	32943	33017	33057	33107	33113	33144	33151	33156	33157	33209	33219	33231	33254	33254	33266	33275	33360	33360	33363	33364	33368	33371	33407	33481	33485	33496	33680	33680	33682	33682	33684	33714	33724	33725	33730	33730	33730	33732	33732	33733	33735	33737	33744	33744	33751
114	31304	32262	32799	32868	32994	33134	33165	33194	33200	33232	33242	33297	33300	33705	33712	33718	33719	33725	33730	33736	33736	33742	33743	33750	33752	33763	33764	33770	33770	33770	33770	33775	33779	33779	33780	33781	33781	33788	33790	33790	33796	33815	33815	33815	33816	33816	33822	33822	33831
115	31005	32553	32859	32955	33075	33101	33108	33167	33267	33268	33333	33336	33338	33343	33353	33356	33360	33362	33363	33375	33394	33395	33400	33412	33785	33785	33792	33792	33797	33797	33901	33903	33905	33965	33968	33968	33972	33976	33981	33981	33992	33993	33993	33993	33993	33993	33993	33993	33995
116	31843	32575	32891	32995	33022	33053	33071	33074	33076	33083	33087	33128	33132	33159	33170	33172	33173	33194	33207	33221	33237	33249	33253	33277	33280	33286	33314	33316	33342	33342	33348	33354	33464	33465	33474	33477	33480	33480	33485	33489	33492	33492	33497	33507	33513	33513	33515	33523	33523
117	31442	32445	32633	33013	33056	33158	33166	33175	33214	33267	33272	33278	33297	33304	33305	33325	33326	33328	33329	33333	33340	33342	33344	33389	33413	33413	33438	33438	33438	33438	33438	33438	33444	33444	33446	33448	33448	33448	33448	33448	33448	33456	33456	33456	33456	33473	33474	33475	33475
118	29610	30212	32350	32389	32850	32968	33160	33164	33166	33167	33207	33223	33242	33276	33292	33295	33295	33296	33296	33349	33349	33378	33388	33397	33403	33403	33409	33418	33425	33425	33429	33443	33444	33444	33446	33446	33446	33446	33446	33452	33454	33462	33462	33465	33469	33476	33476	33478	33480
119	29033	32562	32828	32880	32899	32911	32923	33086	33147	33152	33173	33188	33189	33288	33353	33353	33354	33368	33371	33373	33378	33380	33383	33386	33386	33386	33388	33388	33388	33389	33396	33409	33416	33417	33439	33439	33440	33440	33440	33443	33444	33445	33445	33447	33448	33451	33451	33452	33452
120	29399	32117	32763	33067	33117	33142	33154	33211	33214	33233	33242	33292	33319	33344	33344	33347	33348	33352	33352	33353	33354	33354	33360	33361	33361	33480	33671	33671	33672	33672	33673	33677	33684	33689	33689	33691	33692	33694	33694	33695	33695	33695	33695	33697	33699	33699	33699	33702	33706
121	29291	31199	31425	32726	32956	32981	33028	33050	33068	33125	33263	33267	33317	33323	33337	33347	33351	33351	33360	33374	33387	33387	33387	33387	33623	33638	33646	33652	33652	33674	33674	33679	33699	33699	33699	33931	33931	33932	33933	33941	33945	33946	33946	33946	33946	33947	33947	33947	33947
122	31585	32429	32759	32868	33037	33117	33162	33206	33210	33215	33221	33245	33247	33488	33529	33533	33536	33539	33560	33564	33565	33565	33571	33573	33591	33591	33636	33636	33636	33636	33636	33638	33638	33638	33640	33643	33647	33647	33649	33649	33649	33652	33654	33945	33945	33948	33949	33950	33959
123	29792	30186	31608	32774	32819	32845	32853	32880	32984	33169	33244	33252	33259	33262	33283	33285	33298	33301	33345	33349	33350	33355	33360	33371	33371	33372	33744	33752	33754	33766	33776	33779	33795	33796	33798	33803	33806	33809	33810	33816	33831	33831	33831	33833	33833	33833	33833	33839	33840
124	31081	31783	31927	32017	32295	32868	33029	33033	33047	33051	33055	33110	33224	33226	33246	33251	33259	33264	33269	33271	33276	33276	33339	33353	33353	33355	33359	33367	33381	33394	33399	33409	33413	33417	33421	33429	33430	33430	33435	33436	33438	33446	33446	33446	33446	33446	33450	33450	33451
125	31075	32134	32907	32972	33001	33167	33183	33185	33244	33328	33331	33344	33344	33429	33445	33446	33475	33510	33526	33526	33529	33529	33530	33530	33530	33534	33535	33538	33540	33545	33545	33749	33751	33753	33755	33755	33757	33757	33759	33759	33761	33762	33762	33763	33775	33775	33775	33776	33777
126	31524	32223	32482	32632	32921	33066	33185	33289	33358	33377	33388	33403	33416	33421	33426	33429	33429	33431	33431	33433	33433	33435	33436	33438	33442	33443	33447	33447	33481	33484	33486	33818	33821	33824	33826	33828	33842	33843	33844	33844	33846	33851	33851	33851	33852	33852	33852	33852	33852
127	31887	32616	32870	32929	32950	32963	32981	33062	33064	33067	33090	33139	33141	33146	33182	33199	33246	33262	33266	33268	33277	33280	33294	33329	33350	33460	33470	33471	33476	33481	33488	33488	33498	33498	33569	33572	33572	33578	33580	33580	33583	33583	33587	33592	33592	33611	33611	33616	33618
128	31887	32560	33146	33337	33438	33475	33590	33619	33633	33638	33639	33653	33657	33676	33678	33678	33678	33681	33685	33712	33712	33716	33727	33738	33742	33754	33756	33759	33759	33761	33768	33773	33773	33773	33811	33827	33827	33827	33830	33833	33834	33834	33836	33836	33837	33838	33849	33850	33851
129	29408	32424	32615	32687	32707	32889	33041	33119	33144	33149	33172	33198	33217	33224	33238	33238	33241	33259	33262	33283	33287	33287	33292	33297	33298	33302	33303	33310	33310	33315	33320	33331	33352	33358	33358	33359	33360	33360	33370	33370	33370	33370	33377	33378	33380	33380	33382	33384	33424
130	31386	32373	32516	32569	32587	32618	32953	33001	33005	33100	33101	33105	33117	33137	33160	33160	33161	33162	33191	33193	33203	33227	33240	33240	33241	33246	33246	33246	33250	33262	33263	33263	33263	33338	33338	33345	33354	33404	33406	33413	33413	33414	33414	33414	33419	33419	33419	33420	33423
131	29585	31791	32563	32905	32944	33044	33077	33088	33092	33096	33164	33166	33230	33237	33246	33249	33274	33347	33351	33351	33362	33367	33373	33378	33386	33409	33409	33410	33420	33422	33424	33426	33448	33449	33451	33451	33453	33457	33460	33462	33468	33476	33476	33477	33478	33478	33478	33478	33478
132	29266	32311	32848	32893	33111	33137	33147	33158	33162	33171	33177	33180	33186	33190	33216	33320	33330	33337	33338	33349	33378	33378	33379	33379	33389	33389	33389	33401	33401	33402	33414	33414	33414	33415	33415	33418	33418	33428	33446	33449	33457	33460	33472	33472	33472	33475	33475	33475	33475
133	29484	30281	30769	30843	31208	32679	33001	33077	33089	33092	33209	33222	33222	33231	33250	33252	33258	33266	33288	33289	33302	33302	33302	33304	33307	33307	33307	33308	33308	33309	33526	33526	33536	33536	33553	33556	33558	33559	33560	33560	33663	33674	33675	33677	33677	33724	33733	33733	33733
134	29470	32441	32530	32635	32642	32966	32990	33073	33106	33137	33170	33311	33399	33412	33423	33423	33434	33437	33447	33470	33478	33479	33480	33480	33480	33484	33485	33485	33485	33487	33531	33531	33532	33532	33532	33532	33535	33535	33538	33544	33544	33546	33548	33549	33549	33551	33551	33557	33557
135	30891	32407	32819	32859	33035	33110	33132	33200	33236	33259	33265	33285	33305	33311	33312	33314	33314	33346	33350	33350	33352	33356	33357	33359	33370	33378	33379	33384	33390	33390	33396	33397	33398	33400	33400	33403	33413	33433	33434	33434	33436	33436	33438	33438	33498	33516	33516	33519	33520
136	31860	32575	32815	33257	33346	33363	33411	33472	33478	33534	33578	33579	33582	33591	33594	33595	33601	33601	33602	33602	33602	33651	33657	33682	33683	33699	33702	33707	33710	33716	33718	33738	33738	33738	33738	33743	33746	33746	33747	33748	33756	33768	33771	33771	33773	33773	33774	33774	33779
137	29860	30828	32307	32877	32919	32940	32961	33090	33184	33215	33278	33317	33320	33326	33337	33342	33388	33487	33490	33491	33519	33520	33525	33526	33527	33528	33528	33533	33538	33545	33555	33558	33558	33558	33558	33558	33562	33562	33562	33564	33576	33579	33579	33584	33589	33590	33590	33590	33590
138	31582	32345	32703	32846	33018	33049	33158	33164	33166	33168	33199	33226	33242	33248	33252	33335	33373	33397	33402	33402	33402	33457	33458	33462	33466	33466	33471	33473	33473	33487	33487	33487	33491	33497	33497	33503	33503	33509	33514	33518	33518	33541	33541	33541	33541	33553	33554	33556	33558
139	29379	30433	32704	32977	33120	33128	33137	33191	33225	33247	33248	33303	33316	33316	33316	33324	33324	33325	33327	33331	33340	33341	33349	33401	33403	33404	33405	33407	33408	33410	33422	33606	33607	33609	33609	33612	33612	33612	33622	33624	33625	33628	33629	33629	33629	33630	33630	33636	33641
140	31355	31911	32376	32816	32996	33019	33052	33103	33106	33110	33141	33149	33158	33166	33169	33189	33225	33309	33329	33347	33348	33357	33364	33364	33383	33384	33384	33384	33384	33384	33391	33391	33397	33398	33404	33404	33425	33425	33434	33436	33439	33473	33473	33550	33550	33551	33551	33594	33596
141	31632	32481	32587	32664	32685	32721	32985	33092	33096	33163	33181	33198	33200	33203	33203	33204	33214	33214	33227	33228	33309	33314	33322	33330	33330	33341	33343	33343	33343	33343	33343	33344	33350	33350	33354	33356	33360	33364	33372	33386	33386	33386	33392	33396	33796	33816	33818	33820	33823
142	31232	32337	32579	32722	32796	33057	33226	33235	33252	33260	33261	33272	33342	33343	33344	33349	33352	33353	33354	33359	33359	33363	33363	33386	33391	33399	33408	33409	33409	33420	33420	33425	33443	33443	33443	33443	33444	33444	33447	33452	33452	33455	33455	33457	33457	33459	33461	33505	33505
143	29687	30599	32706	32806	32833	32858	33027	33037	33042	33167	33171	33171	33174	33177	33302	33325	33335	33349	33350	33391	33398	33402	33419	33442	33449	33451	33451	33453	33467	33477	33479	33489	33490	33506	33508	33508	33511	33511	33512	33512	33699	33709	33710	33710	33989	33994	34002	34002	34009
144	29547	32351	32469	32722	32795	32834	32845	32860	32890	32952	32960	33015	33191	33193	33195	33260	33277	33277	33307	33328	33329	33329	33333	33335	33347	33357	33357	33368	33368	33383	33502	33502	33504	33505	33511	33541	33541	33541	33547	33548	33550	33571	33575	33577	33586	33587	33588	33588	33590
145	31583	32445	32830	33051	33168	33257	33264	33297	33313	33342	33351	33357	33361	33362	33378	33383	33385	33385	33391	33391	33398	33403	33418	33419	33424	33424	33424	33425	33425	33425	33425	33426	33426	33426	33528	33528	33529	33529	33533	33538	33539	33539	33539	33543	33543	33546	33546	33546	33552
146	31807	32544	32841	32945	33036	33058	33097	33182	33194	33211	33246	33246	33251	33262	33264	33269	33273	33273	33273	33277	33282	33295	33295	33300	33300	33300	33300	33300	33317	33322	33322	33328	33328	33333	33336	33336	33339	33346	33393	33396	33396	33399	33408	33410	33419	33420	33420	33422	33424
147	31568	32445	32599	32956	33088	33101	33107	33118	33169	33187	33219	33250	33277	33288	33314	33318	33330	33334	33334	33343	33348	33353	33377	33468	33468	33468	33468	33468	33470	33475	33477	33483	33484	33492	33502	33678	33678	33681	33687	33967	33967	33975	33978	33983	33984	33984	33984	33984	33984
148	31228	32608	33057	33096	33113	33137	33370	33435	33482	33496	33532	33535	33544	33546	33548	33549	33549	33596	33596	33596	33606	33618	33629	33639	33642	33644	33653	33653	33659	33659	33666	33693	33699	33702	33745	33756	33756	33756	33758	33787	33788	33790	33798	33798	33801	33808	33808	33808	33902
149	29648	32524	32680	32955	33033	33079	33115	33131	33274	33280	33297	33303	33306	33306	33308	33312	33329	33329	33340	33595	33616	33638	33650	33651	33651	33654	33654	33661	33666	33666	33669	33676	33676	33694	33704	33705	33707	33707	33989	33992	33992	33992	33993	34009	34011	34012	34014	34016	34016
150	30505	31355	32649	32873	32914	33045	33060	33069	33072	33078	33194	33250	33263	33264	33264	33275	33280	33281	33296	33312	33324	33324	33336	33339	33350	33353	33357	33365	33392	33394	33410	33410	33410	33412	33417	33422	33423	33424	33428	33428	33428	33428	33429	33432	33432	33435	33487	33487	33496
151	31947	32622	32672	32884	32916	32941	32967	33152	33214	33218	33218	33230	33332	33335	33338	33338	33338	33390	33390	33390	33403	33403	33414	33414	33454	33457	33458	33460	33465	33480	33484	33484	33494	33496	33496	33501	33501	33502	33502	33502	33503	33538	33538	33548	33548	33555	33598	33601	33604
152	31798	32625	32951	33017	33037	33049	33091	33133	33174	33210	33212	33251	33251	33256	33258	33258	33276	33297	33327	33355	33357	33359	33370	33370	33375	33380	33382	33384	33385	33389	33397	33400	33400	33400	33413	33413	33418	33443	33447	33447	33447	33447	33447	33487	33488	33754	33797	33803	33803
153	31663	32364	32640	32715	33005	33051	33093	33122	33132	33141	33147	33411	33426	33434	33442	33451	33451	33467	33467	33470	33473	33473	33477	33523	33525	33525	33531	33573	33576	33579	33593	33593	33596	33597	33607	33607	33607	33612	33612	33612	33612	33612	33612	33612	33612	33614	33614	33614	33616
154	31473	32297	32479	32534	32949	32989	33001	33008	33015	33019	33089	33103	33110	33117	33185	33214	33508	33603	33619	33619	33619	33620	33640	33644	33648	33648	33654	33659	33660	33719	33719	33724	33744	33745	33748	33749	33755	33755	33756	33756	33779	33780	33784	33791	33973	33978	33978	33981	33981
155	29675	30221	30698	32525	32550	32624	32648	32698	32705	32731	32738	33044	33049	33057	33061	33110	33111	33145	33148	33175	33221	33236	33252	33254	33262	33268	33271	33331	33335	33336	33336	33336	33342	33342	33342	33350	33359	33378	33378	33382	33382	33382	33383	33386	33388	33412	33413	33724	33725
156	31510	32179	32721	32811	32848	32923	32998	33019	33141	33146	33209	33216	33217	33222	33236	33246	33275	33282	33288	33288	33288	33290	33293	33293	33298	33315	33318	33325	33325	33332	33337	33345	33345	33346	33377	33381	33383	33384	33384	33386	33386	33386	33387	33388	33388	33394	33442	33443	33444
157	29941	30554	32596	32633	32643	32677	32953	33053	33055	33132	33141	33165	33166	33503	33513	33594	33594	33601	33602	33617	33621	33626	33636	33680	33681	33685	33685	33686	33687	33695	33695	33695	33797	33800	33813	33813	33818	33831	33831	33832	33839	33843	33853	33855	33866	33869	33872	33872	33872
158	31617	32562	32822	32985	33070	33137	33201	33216	33219	33253	33268	33269	33271	33282	33289	33290	33290	33290	33295	33297	33300	33304	33304	33308	33401	33406	33410	33410	33411	33463	33470	33475	33476	33476	33482	33484	33484	33496	33507	33507	33509	33509	33511	33518	33518	33522	33527	33530	33530
159	31291	32198	32829	33038	33116	33197	33253	33265	33269	33282	33289	33316	33322	33323	33368	33373	33374	33374	33385	33385	33401	33401	33406	33409	33409	33410	33410	33744	33744	33744	33748	33751	33764	33766	33766	33768	33770	33775	33775	33775	33775	33779	33779	33779	33779	33781	33781	33790	33805
160	29288	30377	32589	32676	33028	33045	33048	33138	33145	33186	33214	33217	33224	33228	33245	33279	33284	33290	33290	33290	33290	33317	33319	33322	33339	33358	33358	33386	33388	33392	33392	33392	33395	33395	33395	33395	33395	33405	33405	33405	33435	33435	33439	33439	33440	33441	33442	33442	33445
161	29728	30280	30495	32653	32664	32965	33008	33109	33234	33285	33330	33340	33340	33347	33357	33357	33357	33360	33445	33447	33457	33457	33460	33462	33470	33472	33474	33474	33474	33475	33475	33475	33478	33480	33480	33480	33481	33482	33482	33484	33484	33485	33485	33485	33486	33489	33498	33501	33504
162	30629	32291	33088	33137	33147	33315	33393	33435	33471	33487	33494	33495	33501	33508	33508	33515	33515	33566	33575	33582	33582	33582	33598	33603	33627	33636	33636	33636	33636	33637	33637	33638	33639	33639	33662	33723	33726	33727	33727	33727	33727	33730	33737	33739	33740	33744	33744	33744	33744
163	29060	30148	32376	32522	32563	32963	32977	33070	33232	33295	33315	33317	33366	33373	33374	33382	33389	33389	33390	33390	33396	33396	33396	33404	33410	33450	33457	33457	33460	33460	33536	33540	33541	33806	33812	33823	33823	33824	33826	33828	33828	33831	33969	33971	33979	33980	34013	34014	34016
164	31355	31948	32020	32157	32514	32559	32573	32586	32939	32950	33167	33172	33292	33299	33312	33370	33447	33449	33470	33476	33492	33492	33494	33494	33499	33500	33504	33504	33510	33515	33535	33535	33536	33541	33571	33608	33608	33609	33617	33617	33624	33671	33674	33674	33676	33678	33679	33681	33695
165	31386	32282	33007	33080	33187	33208	33279	33293	33303	33307	33360	33362	33417	33417	33491	33496	33525	33525	33525	33548	33549	33549	33556	33557	33557	33564	33565	33579	33620	33622	33624	33727	33953	34045	34047	34048	34069	34070	34071	34072	34072	34074	34077	34080	34080	34080	34081	34082	34082
166	31753	32544	32681	32716	32955	33056	33090	33126	33163	33170	33303	33314	33316	33382	33386	33395	33402	33408	33418	33427	33442	33442	33450	33476	33477	33477	33486	33493	33503	33511	33521	33522	33522	33522	33523	33523	33527	33528	33529	33530	33532	33533	33535	33545	33545	33548	33549	33552	33575
167	29296	30696	30860	31081	31217	31230	32797	32905	33020	33133	33137	33144	33188	33197	33524	33531	33542	33545	33571	33607	33616	33617	33624	33628	33628	33631	33649	33649	33745	33756	33758	33788	33788	33788	33790	33798	33798	33799	33800	33801	33803	33811	33812	33814	33814	33820	33864	33865	33869
168	31948	32547	32885	32995	33119	33141	33146	33194	33200	33203	33211	33254	33275	33288	33289	33345	33350	33352	33352	33353	33353	33376	33473	33474	33474	33474	33475	33480	33483	33483	33486	33486	33489	33491	33493	33493	33495	33515	33518	33518	33519	33522	33522	33522	33529	33529	33532	33532	33532
169	31457	32526	32635	32774	32937	32950	32967	32972	33118	33120	33171	33173	33174	33176	33178	33205	33249	33348	33348	33348	33348	33435	33439	33439	33453	33453	33453	33453	33453	33453	33453	33458	33461	33461	33461	33461	33464	33467	33467	33471	33472	33472	33474	33475	33475	33476	33477	33477	33478
170	29053	32235	32412	32513	32871	33093	33100	33104	33135	33183	33188	33209	33222	33238	33239	33267	33274	33277	33289	33294	33296	33299	33301	33329	33333	33345	33347	33370	33370	33370	33382	33394	33407	33408	33408	33408	33408	33412	33418	33420	33422	33669	33671	33671	33671	33673	33673	33673	33674
171	29147	32493	32912	32964	33166	33186	33217	33247	33276	33355	33368	33368	33368	33399	33400	33401	33401	33500	33543	33550	33550	33550	33557	33558	33558	33558	33562	33562	33562	33562	33567	33567	33569	33571	33571	33585	33585	33586	33586	33587	33587	33587	33587	33592	33595	33595	33614	33615	33617
172	31849	32554	32832	33160	33216	33333	33353	33374	33408	33502	33623	33668	33668	33683	33689	33693	33753	33759	33808	33808	33808	33809	33811	33811	33811	33817	33818	33828	33828	33856	33867	33868	33868	33868	33868	33870	33870	33873	33873	33875	33875	33877	33877	33877	33880	33883	33884	33884	33884
173	30370	32452	32734	32797	32996	33022	33038	33100	33109	33112	33113	33167	33265	33277	33277	33277	33286	33288	33294	33296	33301	33303	33303	33305	33625	33664	33664	33665	33701	33701	33706	33706	33706	33713	33716	33716	33729	33735	33737	33738	33738	33740	33740	33740	33741	33743	33748	33748	33751
174	31510	32410	32492	32574	32905	33073	33161	33208	33211	33287	33291	33292	33293	33296	33340	33342	33346	33358	33366	33371	33371	33409	33409	33414	33448	33457	33458	33461	33461	33464	33465	33465	33465	33465	33483	33483	33484	33485	33487	33487	33492	33492	33493	33493	33493	33494	33494	33495	33495
175	29941	32486	32693	32724	32870	32880	33017	33026	33033	33040	33102	33103	33108	33112	33231	33235	33346	33347	33350	33362	33363	33365	33365	33365	33377	33388	33405	33405	33406	33432	33438	33445	33445	33446	33449	33449	33460	33460	33462	33464	33468	33469	33469	33469	33473	33473	33474	33474	33495
176	31476	32688	32880	33062	33157	33233	33265	33277	33282	33309	33327	33328	33333	33365	33366	33384	33396	33401	33402	33403	33416	33423	33427	33437	33437	33437	33439	33444	33447	33447	33448	33448	33454	33456	33457	33465	33468	33512	33516	33517	33532	33533	33534	33534	33535	33537	33537	33572	33638
177	31762	32468	32691	32970	33046	33128	33190	33205	33217	33221	33226	33278	33290	33296	33334	33347	33348	33348	33354	33354	33354	33365	33382	33392	33400	33400	33410	33411	33456	33457	33457	33457	33459	33460	33460	33461	33465	33465	33465	33466	33467	33467	33467	33487	33490	33490	33491	33497	33506
178	29741	30053	32139	32202	32954	33066	33203	33229	33268	33396	33407	33416	33427	33635	33638	33642	33647	33648	33654	33675	33677	33679	33683	33683	33683	33687	33687	33687	33690	33690	33690	33692	33694	33698	33701	33701	33701	33723	33725	33726	33734	33734	33734	33735	33735	33735	33735	33735	33735
179	29916	31149	32617	32642	32666	32686	32694	33168	33172	33189	33314	33410	33424	33478	33533	33536	33539	33544	33544	33544	33698	33698	33699	33699	33725	33726	33737	33738	33740	33741	33741	33744	33755	33769	33790	33996	34001	34002	34010	34017	34018	34021	34021	34021	34033	34040	34040	34043	34046
180	31837	32557	32658	32715	32920	33046	33200	33202	33468	33481	33483	33505	33506	33509	33510	33512	33512	33512	33513	33516	33550	33550	33553	33553	33573	33573	33609	33616	33618	33627	33631	33631	33634	33647	33647	33652	33653	33664	33665	33670	33671	33675	33678	33681	33682	33693	33693	33706	33706
181	31842	32515	32655	32737	33005	33030	33047	33123	33131	33246	33250	33255	33255	33258	33288	33289	33297	33298	33304	33308	33312	33338	33422	33435	33484	33489	33489	33501	33502	33523	33530	33530	33531	33533	33535	33535	33535	33536	33536	33536	33536	33536	33537	33543	33543	33543	33562	33562	33600
182	31822	32431	32652	33017	33040	33134	33147	33178	33249	33254	33258	33272	33276	33276	33277	33286	33321	33337	33338	33340	33345	33370	33370	33372	33372	33372	33375	33436	33436	33439	33443	33443	33444	33445	33450	33450	33450	33452	33456	33458	33458	33458	33477	33477	33478	33479	33479	33479	33480
183	29714	32365	32850	32930	33038	33070	33102	33111	33154	33166	33179	33186	33280	33291	33301	33310	33314	33314	33330	33330	33330	33335	33340	33343	33343	33343	33343	33343	33353	33356	33356	33358	33358	33358	33358	33361	33361	33362	33387	33437	33439	33440	33440	33440	33441	33443	33443	33443	33444
184	31005	32597	32908	33061	33133	33138	33144	33145	33158	33161	33213	33261	33262	33320	33328	33334	33334	33334	33337	33337	33341	33365	33366	33376	33376	33381	33387	33387	33387	33387	33387	33391	33396	33401	33402	33405	33412	33414	33417	33417	33452	33452	33452	33452	33454	33456	33456	33465	33465
185	29512	30186	30519	32628	32860	33003	33104	33224	33226	33259	33283	33289	33290	33299	33305	33314	33333	33337	33347	33348	33349	33456	33457	33457	33461	33464	33472	33474	33488	33488	33488	33488	33488	33683	33705	33707	33708	33709	33711	33711	33713	33713	33713	33713	33713	33725	33728	33730	33731
186	31476	32163	32666	32879	32967	32988	33007	33067	33077	33145	33151	33163	33167	33167	33234	33237	33245	33245	33245	33495	33495	33497	33511	33518	33518	33523	33523	33537	33537	33544	33547	33551	33553	33559	33561	33609	33609	33616	33619	33628	33628	33631	33643	33643	33647	33647	33648	33651	33651
187	29388	30697	31119	31206	32263	32396	32909	33180	33186	33288	33295	33387	33438	33438	33484	33489	33495	33495	33503	33505	33505	33511	33530	33537	33537	33538	33539	33796	33796	33797	33799	33804	33812	33812	33813	33815	33819	33821	33821	33821	33821	33822	33822	33825	33826	33826	33826	33831	33832
188	31659	32379	32755	32783	32789	33220	33284	33298	33306	33311	33450	33467	33472	33479	33479	33482	33513	33530	33545	33545	33558	33558	33566	33566	33581	33607	33607	33614	33618	33621	33625	33625	33625	33625	33625	33625	33663	33665	33692	33695	33696	33702	33702	33706	33708	33708	33712	33716	33716
189	31386	32366	32798	33026	33075	33088	33093	33102	33192	33220	33272	33273	33320	33325	33331	33337	33338	33343	33357	33357	33357	33358	33360	33380	33380	33426	33426	33426	33430	33441	33441	33441	33445	33446	33447	33448	33449	33469	33472	33780	33789	33791	33795	33795	33807	33809	33810	33811	33812
190	31092	32106	32534	32674	32993	33034	33044	33051	33057	33080	33158	33159	33160	33183	33218	33222	33235	33278	33287	33328	33335	33669	33671	33682	33687	33692	33692	33707	33720	33722	33727	33751	33751	33752	33785	33786	33786	33786	33786	33786	33787	33787	33789	33790	33792	33792	33794	33796	33825
191	29718	30048	30788	30955	32489	32501	32517	32939	32966	32986	32990	32998	33160	33184	33184	33197	33280	33281	33284	33308	33308	33308	33364	33381	33394	33414	33420	33427	33445	33445	33445	33488	33490	33490	33490	33491	33495	33499	33501	33502	33503	33503	33511	33511	33511	33512	33513	33513	33513
192	31044	32478	32782	33013	33127	33470	33489	33565	33574	33580	33613	33619	33625	33641	33656	33663	33664	33665	33716	33718	33724	33732	33736	33736	33739	33739	33740	33740	33742	33742	33743	33747	33757	33757	33758	33762	33762	33762	33762	33762	33762	33762	33775	33781	33781	33781	33782	33784	33784
193	29727	30199	32634	32944	33137	33151	33164	33166	33175	33214	33383	33412	33458	33485	33485	33491	33491	33493	33493	33493	33494	33494	33494	33505	33507	33509	33511	33514	33514	33562	33562	33562	33579	33584	33584	33586	33586	33888	33900	33900	33900	33900	33904	33904	33907	33907	33907	33907	33909
194	29137	30344	32312	32374	32422	32889	33147	33173	33240	33242	33244	33273	33287	33287	33337	33337	33347	33350	33350	33351	33382	33385	33396	33408	33409	33412	33416	33613	33614	33617	33618	33619	33619	33622	33625	33625	33628	33628	33629	33631	33633	33637	33637	33637	33638	33638	33638	33638	33641
195	29312	32421	32496	32902	32939	33047	33052	33093	33244	33262	33294	33301	33332	33335	33346	33357	33358	33359	33359	33359	33361	33390	33393	33394	33397	33400	33407	33415	33421	33431	33438	33440	33440	33449	33449	33450	33453	33456	33461	33461	33466	33472	33473	33474	33474	33475	33482	33487	33487
196	31712	32414	32514	32590	32689	32714	33086	33155	33168	33200	33211	33261	33262	33263	33287	33287	33293	33324	33324	33341	33344	33360	33382	33382	33387	33388	33397	33397	33409	33414	33433	33437	33445	33449	33454	33455	33455	33456	33459	33470	33476	33481	33482	33489	33489	33499	33501	33501	33501
197	31239	31916	32306	32829	32950	33311	33335	33352	33357	33369	33372	33377	33381	33494	33500	33510	33528	33528	33530	33543	33543	33561	33616	33616	33619	33623	33628	33671	33673	33711	33714	33716	33728	33733	33733	33745	33746	33749	33750	33750	33764	33822	33829	33830	33833	33833	33833	33839	33839
198	29300	32112	32241	32943	33092	33157	33184	33195	33201	33206	33230	33239	33241	33255	33270	33270	33287	33287	33288	33288	33293	33293	33293	33293	33293	33298	33304	33371	33386	33390	33392	33392	33394	33398	33407	33411	33414	33458	33458	33462	33467	33468	33556	33557	33563	33563	33563	33563	33603
199	31807	32411	32759	32886	33189	33219	33243	33369	33376	33393	33399	33408	33413	33471	33533	33537	33537	33537	33545	33546	33548	33550	33613	33626	33628	33629	33629	33631	33632	33632	33634	33634	33634	33634	33650	33651	33652	33653	33653	33653	33653	33653	33654	33654	33654	33654	33655	33655	33658
200	29741	30032	32667	32966	32993	33128	33177	33192	33229	33230	33236	33238	33239	33258	33280	33281	33281	33285	33403	33409	33409	33440	33442	33447	33481	33483	33485	33488	33489	33561	33565	33565	33566	33566	33566	33569	33569	33572	33593	33595	33598	33598	33598	33598	33598	33598	33598	33598	33602
201	29728	32358	32493	32524	32896	33023	33138	33162	33172	33550	33573	33581	33618	33622	33665	33674	33674	33676	33682	33683	33688	33705	33706	33706	33718	33745	33752	33755	33757	33761	33769	33771	33772	33773	33773	33777	33779	33784	33798	33823	33823	33826	33827	33851	33854	33854	33866	33866	33866
202	31937	32521	32885	32924	33097	33113	33171	33198	33223	33239	33316	33322	33323	33324	33325	33332	33333	33353	33355	33357	33482	33482	33487	33487	33496	33504	33507	33509	33509	33509	33509	33733	33733	33733	33734	33734	33738	33747	33752	33752	33756	33756	33756	33756	33756	33759	33766	33766	33770
203	31382	32523	32907	32940	32954	32975	33063	33071	33126	33166	33201	33219	33340	33340	33345	33415	33426	33432	33453	33472	33472	33481	33481	33481	33481	33482	33482	33482	33484	33680	33682	33682	33693	33725	33726	33729	33732	33733	33737	33737	33739	33739	33739	33749	33749	33749	33749	33750	33750
204	29281	30117	30887	31087	32570	32978	33080	33104	33109	33110	33117	33229	33233	33283	33291	33292	33319	33319	33344	33350	33350	33350	33395	33425	33425	33441	33443	33447	33447	33447	33447	33455	33458	33460	33462	33465	33467	33468	33468	33468	33469	33469	33470	33470	33470	33470	33470	33470	33474
205	29648	31817	31992	32814	32861	33119	33132	33215	33216	33274	33325	33348	33392	33401	33404	33411	33423	33427	33427	33427	33548	33552	33553	33558	33560	33561	33855	33855	33856	33858	33861	33861	33863	33864	33868	33882	33882	33885	33885	33885	33890	33891	33895	33896	33896	33896	33900	33901	33901
206	28593	32340	32536	32898	33037	33050	33066	33107	33112	33112	33177	33194	33195	33329	33349	33352	33355	33362	33379	33439	33439	33442	33442	33445	33449	33450	33450	33463	33465	33469	33482	33490	33490	33492	33492	33543	33543	33570	33570	33574	33578	33580	33582	33582	33582	33582	33582	33583	33583
207	31948	32452	32776	32874	33030	33309	33383	33390	33397	33408	33411	33413	33414	33430	33440	33733	33769	33790	33797	33797	33797	33984	33985	33989	33993	33999	34003	34009	34009	34009	34010	34044	34044	34044	34045	34046	34046	34047	34047	34049	34051	34062	34062	34062	34062	34063	34064	34065	34069
208	29458	30401	32695	32817	32840	32929	32943	33061	33064	33081	33451	33452	33481	33501	33501	33517	33522	33523	33532	33545	33546	33566	33584	33586	33619	33624	33624	33630	33642	33650	33650	33656	33656	33661	33664	33668	33668	33673	33677	33678	33685	33687	33687	33687	33689	33689	33689	33692	33694
209	29430	32075	32331	32379	32498	32514	32589	32599	32938	33103	33103	33133	33182	33333	33337	33353	33381	33444	33447	33457	33471	33484	33484	33485	33489	33492	33495	33495	33500	33510	33513	33519	33526	33565	33565	33565	33565	33568	33568	33575	33577	33577	33580	33581	33582	33583	33583	33583	33587
210	29430	32139	32800	32995	33052	33072	33117	33272	33276	33306	33348	33349	33353	33362	33365	33378	33378	33378	33387	33397	33397	33399	33403	33407	33409	33409	33409	33410	33411	33417	33420	33420	33420	33423	33436	33438	33440	33446	33446	33454	33454	33455	33455	33458	33460	33461	33466	33466	33466
211	29871	30583	32458	32509	32938	33068	33072	33079	33148	33151	33226	33226	33230	33247	33263	33269	33283	33283	33283	33286	33287	33292	33301	33316	33323	33329	33540	33542	33542	33542	33552	33569	33569	33569	33613	33618	33618	33618	33625	33625	33630	33632	33633	33635	33635	33666	33666	33666	33668
212	29266	29671	32371	32444	32845	32905	33034	33037	33126	33130	33141	33188	33224	33233	33235	33242	33246	33246	33260	33263	33264	33284	33288	33288	33296	33382	33390	33391	33403	33403	33406	33407	33407	33418	33421	33421	33421	33421	33645	33645	33645	33645	33652	33652	33657	33657	33660	33662	33664
213	31496	32295	32688	32795	32864	32871	33016	33066	33126	33457	33504	33505	33609	33615	33665	33667	33685	33727	33735	33735	33742	33743	33743	33745	33746	33751	33763	33770	33772	33775	33781	33782	33782	33788	33788	33788	33792	33795	33796	33796	33797	33797	33798	33816	33816	33816	33817	33822	33937
214	31564	32217	32338	32387	32421	32685	32690	32745	32847	32993	33055	33066	33083	33107	33114	33177	33193	33193	33214	33232	33234	33288	33300	33301	33306	33306	33306	33308	33318	33318	33321	33329	33332	33348	33351	33351	33358	33359	33359	33421	33423	33423	33423	33436	33436	33439	33441	33441	33441
215	31802	32343	32660	32896	32983	33013	33087	33122	33139	33151	33154	33162	33186	33199	33203	33246	33260	33262	33343	33343	33350	33352	33359	33366	33369	33665	33667	33667	33671	33681	33681	33687	33702	33702	33703	33703	33703	33704	33705	33708	33720	33724	33725	33730	33730	33732	33732	33733	33733
216	31480	32283	32638	32926	32963	33085	33106	33115	33174	33188	33199	33218	33221	33303	33359	33360	33361	33363	33382	33388	33394	33407	33408	33410	33410	33411	33411	33420	33425	33432	33432	33432	33432	33436	33439	33440	33441	33441	33441	33441	33442	33443	33444	33447	33450	33454	33459	33460	33461
217	31075	31977	32202	32923	33083	33102	33138	33155	33267	33272	33287	33305	33306	33315	33315	33317	33322	33322	33330	33331	33335	33337	33337	33347	33348	33362	33378	33379	33413	33468	33477	33477	33477	33477	33493	33493	33493	33499	33499	33503	33508	33508	33510	33510	33512	33513	33515	33515	33515
218	31627	32492	32778	32897	33054	33106	33120	33153	33220	33234	33239	33241	33242	33247	33650	33663	33677	33682	33696	33715	33722	33727	33729	33729	33729	33731	33737	33738	33739	33742	33742	33742	33748	33748	33748	33762	33763	33770	33771	33772	33773	33773	33775	33812	33816	33817	33818	33818	33818
219	29435	32454	32904	32945	32947	33051	33071	33078	33129	33190	33192	33198	33202	33345	33367	33452	33470	33475	33475	33483	33507	33508	33508	33528	33533	33540	33545	33548	33551	33556	33556	33556	33559	33560	33563	33564	33574	33575	33575	33602	33606	33609	33610	33611	33611	33611	33611	33611	33613
220	29691	30405	32481	32557	32576	32619	32639	32655	32657	32697	32721	32968	32976	32977	33072	33171	33211	33213	33227	33230	33231	33483	33486	33486	33503	33505	33505	33544	33573	33579	33580	33585	33585	33591	33592	33592	33592	33597	33597	33602	33630	33630	33632	33676	33677	33680	33680	33987	33987
221	31842	32783	33203	33429	33472	33540	33546	33577	33581	33604	33617	33620	33625	33628	33665	33814	33819	33839	33843	33845	33848	33864	33864	33864	33900	33900	33901	33904	33906	33911	33913	33913	33919	33934	33934	33934	33934	33936	33938	33941	33941	33941	33985	33985	33988	33991	33991	33991	33992
222	31228	32162	32717	32990	33082	33094	33111	33122	33209	33282	33292	33550	33553	33557	33557	33574	33574	33581	33589	33628	33628	33628	33628	33628	33641	33643	33653	33659	33664	33670	33671	33674	33676	33857	33857	33860	33860	33860	33861	33862	33864	33870	33870	33876	33876	33877	33877	33877	33880
223	32163	32655	32764	32810	33034	33120	33179	33186	33224	33239	33249	33281	33291	33327	33335	33343	33354	33356	33362	33362	33362	33407	33410	33493	33494	33494	33498	33498	33499	33532	33532	33532	33533	33536	33536	33536	33537	33537	33540	33541	33541	33541	33541	33541	33541	33545	33545	33552	33552
224	31737	32460	32619	32927	33026	33050	33058	33058	33063	33122	33124	33131	33199	33199	33217	33219	33226	33270	33308	33318	33365	33370	33370	33379	33380	33382	33387	33476	33480	33480	33481	33485	33486	33486	33489	33489	33491	33491	33491	33497	33497	33534	33535	33535	33547	33548	33552	33555	33555
225	31860	32555	32704	33039	33055	33088	33101	33106	33157	33259	33263	33280	33365	33378	33389	33389	33403	33412	33416	33422	33423	33423	33423	33424	33424	33428	33428	33428	33429	33431	33445	33449	33450	33450	33450	33451	33453	33453	33454	33454	33459	33459	33460	33473	33654	33656	33656	33656	33656
226	29871	32329	32743	32958	33107	33179	33187	33194	33246	33262	33266	33269	33276	33280	33280	33281	33303	33305	33306	33310	33314	33317	33321	33329	33342	33343	33347	33382	33384	33386	33403	33403	33403	33406	33408	33410	33414	33414	33415	33433	33436	33439	33441	33442	33443	33443	33443	33443	33445
227	31473	32461	32943	33044	33088	33204	33211	33216	33219	33276	33278	33278	33326	33329	33337	33445	33445	33446	33733	33767	33773	33781	33790	33791	33795	33795	33800	33800	33808	33814	33952	33952	33952	33966	33966	33967	33967	33967	33968	33969	33970	33971	33972	33972	33972	33972	33973	33978	33978
228	31807	32371	32810	32865	33077	33138	33148	33177	33313	33343	33364	33389	33397	33403	33414	33428	33430	33430	33445	33450	33451	33453	33454	33458	33465	33465	33465	33468	33479	33480	33492	33492	33492	33492	33492	33492	33492	33492	33515	33518	33528	33529	33529	33529	33530	33543	33543	33543	33543
229	29346	31394	32766	32804	32813	32887	33133	33181	33193	33198	33236	33295	33304	33304	33316	33349	33349	33354	33383	33383	33383	33385	33385	33385	33389	33423	33424	33426	33430	33432	33435	33438	33440	33469	33472	33472	33472	33473	33494	33504	33504	33508	33508	33508	33508	33508	33509	33512	33512
230	29598	32545	32867	32932	33036	33043	33058	33078	33084	33097	33224	33246	33267	33269	33272	33286	33302	33302	33305	33305	33313	33314	33314	33314	33318	33322	33331	33332	33339	33350	33351	33596	33609	33609	33616	33619	33619	33619	33619	33619	33620	33630	33635	33644	33645	33647	33647	33654	33655
231	31560	32270	32773	32980	33171	33224	33234	33266	33267	33272	33295	33319	33326	33335	33336	33343	33343	33354	33354	33354	33354	33364	33365	33365	33366	33367	33368	33369	33370	33373	33376	33382	33384	33387	33470	33470	33477	33477	33486	33489	33489	33490	33491	33491	33491	33493	33494	33494	33494
232	29640	30249	31412	32921	32937	33255	33439	33492	33498	33503	33511	33516	33523	33530	33531	33532	33546	33580	33592	33595	33595	33632	33640	33646	33653	33662	33666	33668	33678	33678	33678	33692	33693	33694	33694	33695	33696	33705	33705	33718	33720	33725	33726	33726	33729	33730	33745	33748	33748
233	31570	32409	32898	32958	33047	33113	33143	33154	33205	33223	33249	33253	33253	33264	33274	33274	33295	33296	33328	33335	33338	33342	33342	33716	33716	33742	33742	33743	33743	33745	33766	33766	33780	33781	33784	33786	33786	33787	33787	33787	33788	33788	33791	33791	33792	33792	33795	33797	33803
234	29577	30288	32639	32815	32853	32870	33084	33152	33185	33218	33264	33272	33287	33293	33293	33320	33330	33349	33351	33364	33364	33368	33384	33394	33396	33402	33402	33404	33404	33409	33410	33410	33415	33415	33415	33415	33425	33426	33443	33448	33449	33492	33492	33494	33494	33500	33500	33500	33500
235	29686	30070	30589	31593	31652	31702	31760	32863	33053	33140	33141	33250	33250	33260	33293	33322	33324	33330	33332	33375	33376	33376	33380	33386	33393	33407	33407	33412	33428	33445	33447	33451	33454	33455	33455	33457	33460	33461	33463	33467	33508	33542	33542	33542	33542	33542	33543	33543	33543
236	28286	29423	31361	32080	32118	32187	32876	32880	33065	33083	33102	33150	33152	33157	33160	33238	33238	33257	33289	33307	33317	33320	33345	33345	33345	33362	33363	33401	33407	33454	33463	33465	33465	33467	33467	33468	33468	33468	33471	33472	33473	33473	33477	33479	33479	33488	33499	33499	33499
237	29598	30462	31087	31148	31260	31481	31495	31608	32271	32440	32509	32966	32970	32979	33106	33179	33180	33223	33226	33244	33246	33248	33249	33252	33295	33362	33363	33398	33404	33404	33405	33406	33412	33417	33426	33430	33436	33438	33438	33438	33438	33481	33486	33486	33486	33488	33491	33492	33492
238	31044	32577	33125	33236	33259	33265	33288	33311	33377	33804	33853	33854	33864	33864	33870	33873	33873	33873	33896	33896	33899	33899	33899	33914	33914	33931	33933	33939	33939	33942	33944	33949	33951	33957	33963	33963	33963	33966	34004	34006	34006	34008	34008	34038	34038	34039	34039	34040	34040
239	29186	29759	32582	32863	32881	32884	33099	33172	33183	33190	33196	33207	33233	33260	33275	33280	33280	33608	33628	33641	33664	33674	33675	33791	33791	33811	33820	33822	33829	33829	33829	33832	33832	33832	33833	33833	33843	33844	33844	33844	33844	33844	33844	33887	33888	33890	33892	33892	33893
240	29073	29678	30365	30582	32509	32840	32849	33085	33094	33095	33097	33103	33107	33143	33147	33161	33163	33163	33164	33210	33212	33216	33261	33305	33312	33329	33336	33345	33345	33345	33349	33357	33367	33367	33369	33381	33395	33395	33395	33395	33396	33401	33405	33405	33405	33711	33711	33713	33858
241	29449	32727	32823	32991	33008	33242	33245	33255	33412	33462	33466	33471	33573	33605	33612	33613	33613	33623	33623	33669	33673	33677	33697	33720	33725	33725	33730	33736	33737	33739	33740	33740	33741	33744	33746	33750	33752	33753	33753	33754	33757	33758	33773	33780	33786	33787	33787	33787	33788
242	29430	29963	30575	32723	32754	32765	32770	32973	32984	32987	32998	33016	33148	33149	33160	33177	33179	33180	33180	33224	33226	33251	33251	33257	33258	33258	33320	33359	33359	33379	33383	33384	33384	33388	33388	33390	33394	33419	33420	33420	33420	33420	33421	33428	33816	33817	33820	33831	33836
243	31687	32498	32873	32933	32950	32966	32970	33006	33009	33014	33026	33081	33169	33218	33223	33242	33244	33246	33253	33269	33269	33273	33274	33310	33311	33311	33324	33325	33325	33329	33373	33373	33373	33386	33396	33396	33402	33403	33403	33403	33405	33459	33459	33467	33467	33467	33467	33467	33471
244	30878	32528	32809	32876	33040	33089	33124	33139	33177	33184	33220	33234	33236	33237	33239	33244	33266	33268	33293	33320	33321	33344	33366	33376	33378	33401	33406	33406	33411	33411	33412	33413	33426	33442	33444	33453	33454	33454	33456	33456	33457	33459	33502	33503	33510	33520	33520	33522	33522
245	29546	30093	30755	32386	32423	33000	33066	33112	33120	33172	33173	33178	33183	33199	33199	33258	33258	33265	33285	33290	33291	33291	33291	33310	33317	33317	33318	33367	33368	33368	33379	33380	33390	33391	33392	33400	33416	33497	33501	33504	33509	33519	33520	33533	33561	33561	33564	33564	33564
246	29871	30389	32110	32903	32931	33089	33101	33105	33177	33179	33180	33214	33260	33279	33279	33284	33284	33290	33291	33299	33302	33316	33322	33331	33331	33332	33335	33339	33350	33350	33350	33360	33370	33444	33448	33448	33472	33473	33474	33478	33482	33483	33486	33487	33487	33492	33492	33492	33492
247	31891	32485	32864	32970	33058	33108	33141	33156	33200	33205	33218	33233	33239	33242	33258	33351	33364	33365	33375	33388	33649	33650	33668	33668	33678	33678	33682	33688	33688	33688	33688	33688	33688	33690	33692	33692	33692	33697	33697	33739	33739	33743	33750	33751	33752	33754	33754	33754	33754
248	29298	30369	32649	32920	33006	33201	33249	33265	33298	33326	33330	33335	33338	33347	33348	33350	33352	33355	33367	33374	33419	33419	33423	33423	33423	33428	33428	33432	33434	33437	33437	33441	33841	33843	33843	33844	33848	33852	33852	33853	33854	33854	33854	33854	33855	33855	33862	33862	33862
249	31843	32570	32716	32760	33019	33029	33033	33043	33071	33074	33089	33090	33114	33162	33211	33224	33224	33299	33304	33305	33308	33308	33315	33315	33318	33323	33326	33327	33335	33335	33335	33342	33392	33394	33505	33515	33517	33517	33522	33523	33526	33531	33531	33534	33538	33538	33539	33540	33542
250	29860	32330	32478	32877	32999	33083	33126	33136	33164	33168	33170	33174	33233	33234	33256	33266	33279	33281	33287	33287	33287	33287	33289	33290	33291	33300	33313	33332	33346	33346	33377	33377	33377	33377	33377	33395	33395	33424	33424	33432	33434	33434	33439	33439	33439	33439	33439	33439	33439
251	29388	32031	32207	32254	32901	32920	33075	33112	33182	33183	33196	33234	33238	33239	33287	33292	33297	33298	33303	33303	33333	33333	33344	33359	33379	33379	33379	33381	33394	33400	33424	33424	33426	33439	33439	33439	33439	33442	33442	33442	33442	33442	33443	33443	33443	33443	33444	33444	33444
252	31053	32179	32348	32951	33076	33125	33193	33200	33237	33269	33314	33324	33330	33334	33335	33335	33345	33380	33390	33397	33399	33401	33413	33436	33436	33439	33441	33445	33445	33445	33445	33446	33448	33449	33451	33451	33451	33451	33451	33456	33456	33456	33461	33463	33464	33464	33474	33474	33479
253	29399	30529	30841	31684	31856	32791	32809	32914	32939	33040	33042	33047	33063	33083	33097	33100	33179	33326	33326	33346	33384	33402	33458	33467	33469	33470	33488	33489	33505	33505	33509	33509	33518	33518	33519	33520	33528	33750	33753	33757	33782	33782	33782	33782	33792	33793	33797	33797	33806
254	29714	32454	32911	32991	33153	33162	33168	33177	33226	33233	33234	33264	33638	33657	33673	33673	33673	33678	33682	33692	33696	33697	33697	33697	33698	33699	33730	33730	33731	33733	33733	33740	33793	33793	33793	33794	33795	33795	33797	33797	33797	33809	33809	33809	33828	33828	33828	33830	33838
255	28861	32517	32950	33088	33141	33178	33259	33353	33362	33372	33384	33384	33399	33434	33435	33435	33446	33447	33448	33452	33456	33456	33457	33471	33472	33474	33483	33485	33524	33528	33530	33531	33534	33535	33535	33538	33539	33539	33559	33566	33568	33572	33573	33573	33573	33573	33582	33629	33629
256	29395	31370	32783	32841	32949	33056	33070	33096	33107	33111	33112	33133	33209	33230	33264	33269	33280	33291	33293	33295	33304	33308	33308	33317	33317	33317	33366	33369	33378	33378	33577	33577	33622	33622	33622	33625	33625	33628	33632	33632	33634	33634	33635	33636	33642	33643	33644	33644	33646
257	31780	32574	32831	32949	33157	33180	33219	33233	33247	33258	33267	33272	33284	33309	33338	33338	33361	33361	33367	33422	33423	33423	33423	33423	33423	33461	33461	33461	33461	33462	33463	33472	33472	33473	33473	33478	33483	33484	33485	33485	33487	33497	33497	33498	33499	33499	33506	33509	33515
258	31371	32157	32898	33023	33067	33094	33106	33141	33176	33204	33279	33282	33283	33310	33310	33311	33314	33335	33344	33349	33349	33350	33350	33350	33354	33359	33367	33372	33378	33390	33421	33427	33430	33432	33439	33439	33464	33468	33486	33486	33490	33490	33490	33492	33492	33493	33495	33497	33498
259	29382	31773	31884	32445	32516	33008	33105	33138	33151	33157	33228	33233	33234	33265	33268	33270	33292	33293	33294	33305	33306	33312	33313	33316	33333	33333	33339	33351	33355	33359	33359	33370	33372	33373	33375	33377	33386	33387	33415	33416	33419	33421	33422	33422	33435	33437	33464	33464	33464
260	31687	32408	32730	32766	32825	32911	33085	33147	33218	33232	33304	33308	33319	33334	33336	33336	33336	33340	33343	33344	33347	33347	33349	33356	33361	33363	33363	33373	33742	33748	33762	33768	33772	33775	33777	33777	33779	33779	33779	33779	33795	33831	33832	33832	33832	33835	33835	33836	33836
261	29439	32599	32949	33011	33132	33154	33168	33215	33216	33240	33246	33246	33265	33274	33286	33294	33300	33344	33362	33374	33375	33375	33375	33388	33390	33397	33606	33606	33610	33615	33617	33618	33633	33634	33634	33644	33644	33644	33644	33645	33647	33661	33661	33665	33715	33716	33718	33718	33721
262	30688	32001	32591	32799	32884	32934	33082	33123	33158	33199	33206	33224	33243	33250	33259	33282	33288	33304	33306	33308	33308	33313	33315	33326	33336	33375	33375	33377	33378	33378	33378	33379	33379	33379	33379	33379	33379	33383	33476	33478	33478	33478	33498	33499	33500	33507	33509	33512	33512
263	29547	30068	32616	32837	33098	33110	33183	33203	33252	33264	33273	33310	33314	33326	33327	33343	33353	33359	33361	33364	33379	33391	33391	33396	33396	33400	33400	33405	33405	33406	33408	33416	33416	33416	33421	33421	33424	33424	33425	33431	33432	33435	33440	33440	33451	33451	33451	33451	33451
264	29975	30697	31672	31758	32824	33034	33044	33064	33126	33129	33129	33181	33206	33207	33260	33267	33268	33273	33294	33311	33313	33313	33317	33317	33330	33331	33331	33334	33334	33336	33336	33340	33356	33360	33749	33781	33781	33784	33785	33816	33819	33819	33823	33823	33824	33828	33828	33831	33832
265	31687	32463	32683	32744	32783	32947	32951	32968	33040	33306	33310	33354	33369	33412	33413	33424	33443	33444	33446	33521	33536	33541	33568	33592	33593	33593	33595	33600	33604	33604	33802	33844	33845	33855	33855	33888	33899	33899	33902	33902	33904	33907	33920	33921	33927	33929	33929	33930	33930
266	31843	32579	32782	32826	32848	33006	33203	33205	33236	33251	33271	33277	33284	33284	33293	33332	33388	33388	33388	33388	33393	33393	33400	33400	33408	33408	33421	33421	33425	33426	33426	33428	33439	33439	33439	33444	33489	33493	33495	33497	33504	33504	33504	33506	33507	33507	33508	33508	33516
267	29312	32428	32853	32902	32917	33035	33150	33152	33166	33190	33197	33201	33205	33207	33257	33259	33268	33292	33295	33302	33315	33320	33325	33329	33330	33333	33343	33356	33358	33366	33368	33374	33402	33402	33403	33408	33408	33408	33408	33422	33422	33422	33464	33474	33474	33477	33478	33480	33480
268	31662	32290	32837	32939	32954	33060	33107	33116	33184	33226	33295	33296	33301	33308	33309	33310	33311	33322	33329	33330	33330	33331	33337	33354	33360	33360	33360	33360	33361	33369	33371	33374	33374	33375	33375	33383	33395	33402	33402	33403	33406	33406	33408	33408	33409	33411	33414	33414	33415
269	31561	32197	32550	32867	32903	32914	33017	33053	33123	33226	33227	33244	33244	33265	33322	33324	33326	33333	33335	33335	33335	33360	33372	33372	33456	33463	33465	33471	33472	33478	33478	33480	33482	33482	33493	33495	33538	33565	33567	33567	33571	33573	33575	33575	33575	33579	33579	33581	33582
270	31075	32517	32852	32901	33362	33406	33422	33493	33566	33597	33607	33613	33623	33635	33643	33667	33677	33682	33688	33688	33688	33694	33695	33697	33699	33700	33701	33701	33701	33703	33704	33713	33713	33715	33715	33715	33717	33717	33720	33720	33722	33727	33727	33729	33739	33743	33745	33747	33747
271	31842	32493	32721	33031	33059	33240	33254	33283	33295	33296	33331	33338	33351	33352	33354	33354	33354	33356	33367	33367	33368	33368	33381	33385	33743	33744	33747	33747	33788	33788	33789	33789	33790	33794	33794	33794	33794	33795	33795	33799	33805	33806	33808	33809	33809	33809	33809	33812	33813
272	31386	32375	32460	32533	33009	33113	33123	33290	33333	33335	33387	33388	33395	33402	33428	33430	33433	33438	33442	33446	33651	33657	33660	33674	33674	33690	33694	33694	33694	33694	33881	33886	33886	33886	33886	33886	33889	33889	33889	33890	33890	33897	33910	33912	33912	33912	33912	33912	33926
273	31798	32536	32720	32833	32998	33021	33033	33099	33173	33204	33235	33237	33247	33263	33269	33285	33285	33285	33303	33303	33309	33314	33364	33372	33378	33384	33413	33413	33418	33418	33419	33421	33422	33422	33424	33428	33431	33442	33443	33447	33447	33450	33450	33450	33453	33455	33456	33458	33459
274	29889	30738	31354	32769	33081	33116	33189	33233	33257	33263	33270	33301	33304	33304	33338	33343	33358	33369	33374	33384	33391	33407	33407	33407	33409	33410	33412	33412	33415	33416	33416	33418	33421	33421	33422	33422	33424	33451	33451	33451	33451	33457	33699	33700	33701	33701	33702	33702	33702
275	30084	32460	32800	32990	33088	33152	33195	33226	33233	33240	33321	33325	33341	33350	33351	33433	33433	33439	33450	33454	33455	33459	33777	33787	33788	33788	33789	33794	33794	33802	33803	33806	33810	33810	33810	33810	33811	33811	33811	33812	33816	33816	33816	33816	33816	33816	33817	33818	33818
276	30005	30637	32619	32676	32954	33043	33185	33216	33223	33231	33246	33289	33309	33333	33334	33343	33343	33346	33348	33348	33383	33412	33425	33425	33425	33434	33435	33463	33464	33465	33466	33467	33472	33472	33472	33480	33480	33480	33480	33480	33484	33484	33574	33577	33577	33577	33577	33577	33577
277	28628	32359	32664	32794	32819	32990	33015	33025	33028	33032	33041	33042	33129	33129	33181	33187	33199	33214	33228	33229	33230	33236	33273	33273	33279	33286	33300	33312	33312	33320	33320	33320	33322	33432	33470	33484	33484	33489	33498	33503	33505	33506	33506	33512	33512	33516	33516	33516	33518
278	28628	29447	30009	30441	32300	32403	32435	32457	32888	32895	33102	33111	33115	33132	33170	33180	33233	33244	33287	33321	33321	33321	33338	33397	33400	33400	33400	33493	33494	33510	33511	33524	33533	33533	33533	33533	33534	33536	33537	33538	33538	33541	33544	33546	33548	33548	33550	33550	33550
279	29808	30548	31603	31817	31909	32973	32987	33056	33145	33146	33251	33253	33298	33302	33314	33319	33320	33331	33343	33343	33343	33348	33349	33349	33351	33351	33351	33352	33352	33362	33367	33370	33371	33374	33377	33380	33380	33380	33381	33388	33389	33390	33392	33403	33437	33437	33437	33438	33438
280	31737	32468	32869	32987	33017	33035	33060	33099	33107	33114	33118	33126	33145	33147	33149	33178	33196	33209	33217	33219	33219	33222	33256	33276	33277	33296	33296	33296	33301	33301	33304	33309	33309	33317	33317	33321	33321	33341	33342	33344	33348	33350	33354	33354	33354	33360	33412	33414	33426
281	30882	32345	32534	32847	32876	33046	33049	33060	33068	33075	33085	33099	33122	33130	33131	33132	33185	33226	33226	33229	33240	33260	33262	33264	33264	33286	33289	33294	33299	33305	33308	33313	33313	33313	33339	33344	33344	33345	33426	33426	33432	33441	33441	33443	33443	33444	33445	33449	33449
282	31265	32382	32859	32989	33053	33069	33379	33391	33445	33464	33470	33502	33503	33511	33516	33599	33602	33604	33618	33619	33620	33622	33628	33629	33630	33636	33636	33636	33641	33641	33641	33651	33655	33655	33656	33659	33660	33661	33666	33666	33669	33669	33669	33669	33672	33700	33700	33700	33702
283	29682	32463	32772	32844	32883	32946	32965	33033	33083	33084	33192	33212	33215	33261	33263	33266	33299	33319	33343	33345	33355	33387	33428	33429	33514	33519	33523	33525	33526	33529	33540	33540	33540	33540	33541	33543	33544	33544	33579	33581	33603	33603	33603	33603	33603	33603	33619	33620	33621
284	31556	32391	32494	32783	32824	32838	32867	33074	33093	33155	33560	33571	33571	33576	33582	33585	33609	33612	33616	33618	33619	33630	33630	33630	33667	33726	33726	33727	33742	33754	33756	33758	33764	33764	33771	33771	33816	33818	33850	33853	33854	33858	33859	33859	33862	33862	33862	33865	33865
285	31691	32323	32827	32886	32910	32956	33004	33010	33148	33185	33186	33190	33217	33218	33239	33240	33242	33242	33307	33313	33313	33316	33320	33326	33337	33337	33342	33342	33385	33385	33388	33388	33388	33392	33392	33393	33395	33395	33395	33399	33400	33400	33406	33418	33418	33418	33418	33421	33421
286	29718	32602	32817	32840	32885	33038	33106	33139	33241	33246	33249	33253	33258	33258	33279	33281	33282	33286	33287	33287	33287	33296	33305	33331	33416	33418	33418	33419	33423	33426	33429	33433	33433	33441	33441	33445	33448	33448	33462	33463	33478	33498	33785	33785	33796	33797	33807	33809	33814
287	29470	32570	32774	32930	32956	32976	33184	33222	33240	33562	33601	33694	33711	33712	33715	33727	33727	33727	33752	33756	33758	33765	33765	33809	33816	33819	33827	33831	33833	33834	33839	33839	33839	33839	33839	33841	33841	33842	33846	33851	33856	33856	33858	33862	33883	33908	33910	33910	33910
288	29296	32543	32660	32688	32959	33019	33031	33073	33108	33159	33178	33271	33276	33279	33290	33295	33307	33311	33317	33317	33318	33320	33328	33336	33338	33338	33344	33429	33435	33436	33437	33438	33439	33439	33447	33459	33460	33465	33465	33475	33476	33496	33498	33552	33555	33555	33556	33556	33561
289	30882	32336	32891	33021	33051	33136	33145	33149	33180	33209	33213	33219	33230	33249	33253	33254	33258	33324	33339	33340	33340	33340	33344	33346	33347	33350	33359	33369	33372	33375	33380	33382	33391	33400	33401	33404	33405	33410	33412	33412	33412	33413	33504	33709	33710	33710	33711	33723	33724
290	29563	32122	32245	32921	33109	33191	33222	33229	33231	33251	33264	33269	33270	33276	33297	33299	33299	33335	33345	33354	33362	33365	33365	33365	33369	33371	33383	33383	33388	33388	33404	33407	33407	33445	33446	33446	33447	33447	33448	33448	33459	33460	33460	33460	33460	33461	33461	33461	33461
291	29576	32504	32866	32914	33160	33171	33176	33186	33231	33274	33281	33285	33287	33311	33312	33361	33361	33363	33364	33376	33376	33388	33394	33394	33396	33398	33405	33415	33423	33426	33438	33439	33439	33439	33439	33439	33439	33439	33462	33462	33462	33466	33476	33477	33478	33479	33480	33481	33483
292	31556	32327	32772	32825	32994	33032	33040	33147	33190	33250	33261	33263	33267	33275	33282	33283	33302	33528	33773	33777	33799	33800	33801	33802	33802	33811	33813	33813	33837	33844	33864	33865	33866	33866	33866	33866	33866	33866	33866	33868	33868	33872	33872	33872	33872	33886	33888	33890	33890
293	31382	32085	32812	32947	33035	33104	33110	33123	33137	33176	33176	33267	33283	33307	33307	33314	33332	33346	33358	33358	33358	33360	33361	33365	33366	33373	33373	33373	33373	33373	33386	33387	33391	33392	33404	33404	33450	33492	33493	33493	33493	33498	33498	33500	33500	33500	33503	33504	33506
294	31715	32521	32617	32644	32864	32887	32911	33066	33098	33121	33127	33128	33130	33133	33196	33212	33296	33309	33312	33314	33314	33321	33321	33350	33350	33358	33361	33374	33380	33388	33392	33394	33396	33397	33400	33409	33409	33410	33410	33410	33410	33417	33419	33419	33433	33433	33435	33443	33446
295	29088	32391	32519	32956	33030	33142	33171	33209	33227	33227	33472	33474	33474	33496	33501	33511	33511	33531	33575	33576	33577	33577	33580	33615	33615	33615	33615	33615	33620	33621	33621	33627	33627	33632	33632	33632	33635	33635	33635	33635	33636	33637	33984	33985	34013	34016	34022	34022	34023
296	29910	30744	32641	32655	32834	32857	32928	33016	33036	33383	33438	33445	33486	33491	33492	33544	33544	33568	33568	33570	33578	33594	33598	33598	33598	33598	33611	33612	33613	33613	33623	33632	33636	33636	33646	33650	33652	33664	33665	33720	33722	33722	33728	33736	33736	33737	33737	33741	33745
297	29239	32518	32750	32796	33014	33076	33157	33163	33215	33223	33224	33226	33229	33255	33259	33284	33284	33297	33326	33329	33342	33356	33356	33374	33376	33376	33381	33388	33388	33393	33394	33397	33435	33440	33440	33440	33440	33445	33446	33446	33447	33447	33448	33454	33455	33642	33643	33644	33679
298	29648	30251	32560	32761	32848	33264	33353	33377	33381	33401	33472	33498	33500	33507	33517	33519	33528	33548	33599	33599	33599	33599	33610	33610	33613	33615	33637	33637	33637	33731	33733	33734	33738	33739	33739	33742	33743	33756	33998	34000	34009	34009	34009	34010	34011	34011	34011	34011	34012
299	29718	31041	32233	32827	32853	32886	32971	33031	33037	33042	33079	33123	33212	33286	33287	33288	33306	33306	33318	33330	33374	33383	33411	33411	33450	33454	33457	33457	33457	33477	33481	33481	33481	33482	33482	33491	33494	33496	33503	33503	33503	33503	33504	33505	33505	33506	33506	33506	33506
300	30084	32556	32880	32949	33054	33146	33155	33229	33263	33274	33275	33289	33302	33303	33305	33315	33337	33338	33338	33348	33348	33349	33351	33352	33352	33355	33404	33409	33412	33420	33423	33451	33512	33518	33518	33518	33520	33521	33527	33527	33552	33553	33557	33558	33563	33574	33574	33575	33575
301	30033	32348	32588	32643	32674	32888	32976	33032	33047	33072	33082	33180	33182	33187	33193	33458	33468	33494	33513	33524	33534	33617	33618	33632	33687	33694	33694	33698	33705	33706	33706	33706	33707	33708	33710	33710	33712	33712	33712	33919	33920	33920	33920	33921	33924	33927	33927	33930	33931
302	31659	32428	32514	32579	32798	32835	32843	32853	33072	33100	33122	33127	33129	33197	33198	33199	33199	33300	33326	33345	33353	33354	33370	33379	33385	33386	33386	33387	33388	33423	33423	33429	33434	33435	33440	33442	33447	33449	33450	33452	33452	33453	33453	33460	33484	33484	33487	33492	33492
303	29060	32434	32506	32549	32603	32915	33015	33022	33033	33037	33062	33090	33100	33103	33109	33155	33155	33155	33213	33221	33223	33224	33225	33227	33237	33238	33250	33270	33304	33320	33353	33357	33357	33357	33359	33365	33378	33391	33396	33416	33426	33426	33426	33426	33428	33430	33461	33461	33461
304	29566	32487	32839	32901	32922	33004	33061	33113	33127	33177	33204	33205	33209	33226	33231	33250	33252	33253	33255	33266	33274	33335	33336	33341	33341	33341	33341	33345	33349	33352	33355	33357	33358	33369	33370	33370	33370	33675	33686	33687	33687	33687	33687	33694	33698	33704	33705	33706	33706
305	29597	30326	30773	30965	32644	32662	32681	32746	33037	33095	33095	33123	33125	33128	33181	33230	33259	33283	33286	33297	33311	33317	33321	33321	33326	33330	33332	33333	33408	33408	33408	33414	33422	33424	33424	33428	33428	33428	33428	33508	33508	33522	33523	33528	33528	33528	33528	33529	33529
306	29076	32442	32803	32855	32883	32891	33010	33031	33058	33092	33110	33175	33179	33195	33213	33273	33282	33292	33299	33361	33362	33375	33389	33389	33389	33389	33396	33397	33458	33459	33460	33460	33532	33532	33539	33539	33541	33541	33586	33587	33590	33594	33596	33598	33598	33598	33599	33600	33602
307	30033	30660	32592	32652	32978	33135	33185	33189	33245	33245	33263	33274	33274	33274	33279	33284	33335	33343	33343	33348	33359	33360	33365	33370	33377	33383	33383	33385	33385	33396	33402	33405	33806	33808	33808	33811	33811	33826	33827	33827	33831	33832	33832	33832	33834	33972	33973	33983	33983
308	29300	32487	32555	32623	33191	33342	33344	33352	33393	33395	33398	33456	33457	33470	33480	33571	33576	33581	33729	33729	33746	33746	33773	33776	33778	33817	33822	33825	33825	33825	33828	33858	33858	33858	33859	33872	33872	33878	33878	33878	33878	33880	33880	33880	33880	33883	33883	33893	33893
309	29640	30912	32651	32688	32890	32967	32987	32994	33123	33126	33130	33134	33134	33151	33161	33193	33286	33292	33296	33354	33356	33368	33369	33374	33376	33380	33380	33387	33395	33397	33397	33398	33404	33404	33405	33424	33425	33426	33432	33438	33438	33455	33455	33458	33462	33464	33466	33466	33466
310	29714	30251	32704	32939	32953	33163	33210	33211	33248	33254	33272	33274	33285	33285	33314	33326	33335	33338	33345	33366	33379	33379	33385	33389	33389	33390	33396	33396	33399	33404	33405	33409	33410	33416	33420	33420	33426	33426	33426	33440	33440	33441	33449	33449	33450	33455	33459	33460	33468
311	28628	29799	32172	32238	32334	32932	33129	33295	33307	33348	33360	33369	33383	33391	33393	33470	33473	33473	33473	33480	33488	33488	33493	33508	33508	33508	33522	33522	33522	33528	33532	33545	33568	33570	33573	33575	33576	33581	33581	33581	33582	33600	33602	33603	33604	33614	33618	33621	33623
312	30084	30714	30900	30963	32793	33022	33032	33071	33119	33228	33267	33280	33288	33288	33294	33297	33308	33315	33327	33327	33334	33334	33336	33341	33341	33397	33400	33672	33674	33674	33674	33676	33677	33691	33692	33721	33721	33744	33744	33744	33747	33748	33752	33754	33756	33757	33757	33757	33758
313	30217	32522	32664	32954	33033	33051	33061	33148	33153	33199	33203	33212	33251	33258	33280	33281	33294	33306	33306	33309	33327	33328	33388	33392	33430	33432	33439	33440	33442	33442	33444	33447	33447	33449	33449	33451	33452	33453	33453	33457	33459	33459	33459	33461	33461	33461	33461	33461	33462
314	29808	30701	31591	32532	32977	32987	33023	33110	33153	33155	33158	33204	33205	33222	33239	33249	33249	33252	33302	33302	33330	33333	33343	33343	33423	33433	33433	33441	33449	33452	33454	33454	33454	33457	33460	33460	33463	33468	33470	33473	33493	33522	33527	33527	33546	33546	33546	33547	33547
315	31541	32398	32746	32834	32865	33059	33062	33109	33146	33152	33155	33157	33169	33176	33177	33180	33184	33202	33255	33298	33408	33600	33601	33618	33625	33626	33634	33636	33671	33671	33671	33672	33688	33689	33690	33726	33726	33729	33739	33739	33745	33747	33751	33753	33754	33767	33768	33772	33776
316	29281	30192	30368	30657	30896	31118	31141	32624	32881	32883	32898	32913	32927	32935	33149	33256	33256	33257	33316	33317	33326	33333	33333	33377	33377	33380	33383	33396	33396	33404	33415	33415	33415	33418	33426	33429	33436	33436	33436	33437	33437	33437	33437	33441	33443	33446	33462	33652	33654
317	31644	32320	32787	32945	33092	33414	33466	33491	33503	33585	33598	33607	33617	33621	33630	33636	33645	33652	33654	33657	33657	33662	33669	33670	33670	33670	33676	33676	33723	33733	33739	33745	33746	33891	33892	33892	33893	33893	33893	33893	33893	33893	33895	33895	33895	33895	33895	33895	33901
318	31826	32562	32927	33039	33170	33183	33204	33247	33251	33255	33264	33269	33683	33683	33693	33704	33714	33730	33731	33735	33743	33746	33751	33758	33765	33781	33784	33785	33794	33795	33797	33800	33801	33807	33807	33813	33813	33813	33814	33814	33814	33815	33816	33816	33834	33834	33834	33849	33849
319	29675	30528	32562	32950	32986	33161	33213	33246	33248	33251	33255	33293	33670	33671	33708	33736	33739	33739	33740	33891	33893	33909	33911	33913	33915	33920	33928	33935	33941	33948	33948	33953	33954	33957	33958	33959	33961	33961	33961	33961	33965	33965	33967	33967	33968	33970	33970	33970	33970
320	29436	32530	32617	32851	33054	33076	33140	33148	33159	33171	33194	33221	33225	33233	33265	33274	33279	33279	33281	33283	33287	33288	33294	33294	33294	33294	33299	33299	33300	33308	33324	33332	33332	33356	33356	33363	33367	33372	33377	33377	33389	33391	33410	33421	33422	33422	33459	33460	33460
321	31979	32626	33033	33076	33377	33389	33462	33522	33534	33537	33602	33610	33628	33649	33649	33664	33678	33701	33701	33706	33708	33724	33725	33736	33737	33744	33744	33758	33758	33762	33775	33782	33786	33791	33809	33810	33812	33812	33814	33817	33824	33824	33824	33824	33854	33854	33862	33862	33862
322	29649	32468	32582	32644	32671	32690	32984	32997	33011	33024	33041	33126	33169	33176	33235	33250	33257	33277	33294	33295	33310	33326	33326	33326	33345	33348	33348	33349	33356	33356	33360	33362	33370	33372	33375	33386	33386	33390	33390	33390	33395	33758	33758	33760	33783	33817	33826	33827	33827
323	29185	30040	30246	32464	32510	32544	32811	32818	32823	32859	32863	32869	33036	33071	33079	33100	33102	33128	33186	33186	33186	33195	33198	33198	33198	33202	33216	33218	33231	33234	33234	33283	33288	33288	33311	33335	33342	33343	33358	33400	33401	33401	33459	33459	33463	33467	33471	33476	33479
324	29675	30135	32836	33276	33414	33463	33509	33512	33525	33525	33537	33543	33555	33567	33590	33596	33619	33627	33631	33692	33696	33696	33696	33705	33709	33724	33724	33726	33729	33752	33753	33768	33768	33768	33768	33768	33768	33768	33769	33769	33771	33771	33771	33772	33772	33774	33775	33777	33777
325	31416	32636	32864	32896	33100	33111	33166	33176	33223	33271	33283	33291	33293	33301	33307	33308	33326	33338	33340	33351	33351	33371	33372	33381	33384	33384	33384	33388	33391	33392	33431	33432	33433	33433	33435	33437	33452	33472	33472	33474	33474	33475	33475	33477	33483	33483	33483	33572	33575
326	31720	32456	32840	32946	33047	33104	33112	33143	33150	33178	33197	33204	33206	33235	33246	33250	33250	33250	33263	33263	33290	33297	33312	33312	33312	33316	33318	33320	33325	33334	33334	33334	33335	33374	33374	33376	33376	33376	33377	33377	33377	33387	33388	33388	33388	33394	33394	33394	33394
327	29361	29851	30373	32666	32693	32927	32999	33031	33037	33051	33106	33113	33118	33156	33173	33180	33241	33271	33307	33319	33327	33335	33342	33354	33359	33360	33376	33376	33386	33389	33391	33472	33472	33518	33518	33518	33522	33524	33819	33819	33821	33823	33825	33828	33829	33829	33829	33834	33834
328	30128	30856	32695	32791	33012	33059	33075	33109	33119	33181	33228	33233	33236	33236	33364	33365	33401	33404	33405	33405	33405	33406	33414	33414	33429	33431	33447	33480	33481	33488	33498	33501	33502	33552	33553	33567	33570	33596	33596	33596	33598	33598	33598	33601	33607	33609	33609	33615	33620
329	31407	32302	32476	32912	33018	33060	33128	33143	33164	33188	33192	33208	33211	33333	33337	33337	33342	33346	33347	33349	33356	33379	33416	33422	33422	33424	33424	33427	33428	33446	33487	33496	33496	33499	33500	33504	33505	33505	33506	33506	33506	33507	33517	33518	33521	33522	33526	33526	33526
330	30954	32151	32505	32524	32850	32856	32865	33033	33046	33152	33162	33259	33305	33314	33319	33319	33319	33354	33361	33362	33373	33374	33383	33392	33398	33398	33398	33407	33420	33420	33607	33609	33612	33612	33615	33624	33626	33626	33639	33640	33646	33646	33647	33756	33756	33758	33802	33803	33803
331	28902	30612	31646	31694	31819	31932	32896	33221	33397	33411	33416	33493	33518	33535	33548	33552	33552	33598	33602	33615	33624	33628	33633	33642	33646	33654	33654	33690	33692	33693	33694	33696	33706	33713	33720	33728	33728	33728	33730	33731	33731	33731	33733	33734	33735	33737	33740	33741	33741
332	29032	32288	32779	33041	33178	33216	33282	33523	33544	33544	33560	33574	33576	33583	33590	33592	33599	33604	33610	33615	33623	33630	33633	33636	33647	33648	33650	33650	33650	33658	33659	33662	33667	33667	33670	33678	33678	33678	33678	33679	33681	33686	33686	33688	33689	33689	33690	33690	33693
333	31842	32408	32663	32868	33122	33232	33312	33339	33359	33368	33376	33377	33379	33383	33385	33389	33393	33395	33395	33398	33398	33400	33401	33402	33402	33402	33423	33459	33459	33459	33463	33466	33476	33477	33478	33482	33484	33484	33485	33485	33513	33513	33513	33514	33514	33515	33583	33583	33583
334	29382	30214	32624	32722	32775	32956	33083	33090	33492	33537	33565	33576	33581	33592	33605	33618	33621	33621	33640	33678	33683	33689	33689	33692	33697	33703	33708	33709	33732	33734	33735	33754	33757	33757	33757	33757	33761	33761	33761	33763	33767	33774	33774	33785	33792	33792	33794	33795	33795
335	29261	29990	32451	32515	32665	32688	33014	33039	33064	33076	33081	33083	33090	33162	33183	33196	33221	33261	33278	33283	33284	33287	33306	33312	33312	33318	33330	33388	33390	33390	33391	33391	33391	33403	33407	33408	33408	33412	33412	33426	33426	33426	33670	33672	33692	33692	33698	33699	33707
336	29566	32455	32924	32968	33003	33030	33035	33040	33206	33229	33231	33263	33290	33542	33556	33564	33564	33573	33611	33611	33626	33635	33635	33641	33647	33651	33654	33656	33656	33659	33659	33663	33675	33682	33683	33686	33686	33690	33690	33690	33690	33690	33690	33691	33692	33693	33694	33694	33695
337	31386	32211	32762	32958	32995	33050	33073	33128	33144	33155	33158	33165	33170	33175	33177	33181	33183	33189	33193	33193	33212	33305	33306	33324	33340	33379	33393	33417	33421	33439	33452	33452	33452	33462	33463	33463	33496	33499	33499	33499	33502	33503	33503	33503	33503	33504	33505	33505	33505
338	30128	32300	32575	32604	32788	32980	32989	33126	33152	33216	33226	33227	33301	33303	33339	33339	33340	33345	33345	33351	33352	33357	33360	33365	33391	33393	33393	33393	33393	33393	33403	33415	33420	33421	33421	33424	33425	33438	33441	33441	33442	33442	33452	33453	33453	33455	33456	33470	33471
339	29408	32263	32454	32522	32570	32619	32928	32929	32949	32952	32966	32979	32986	33037	33039	33040	33203	33252	33253	33342	33352	33359	33359	33361	33373	33373	33375	33379	33383	33384	33386	33386	33386	33612	33617	33617	33620	33623	33625	33625	33632	33634	33637	33643	33644	33650	33650	33652	33655
340	29648	30617	32636	32987	33078	33120	33159	33166	33194	33204	33211	33227	33234	33298	33298	33327	33330	33339	33345	33346	33355	33359	33359	33359	33386	33387	33387	33388	33388	33481	33486	33486	33488	33488	33491	33494	33499	33499	33501	33503	33503	33503	33505	33505	33534	33534	33535	33535	33538
341	31843	32576	32942	33021	33035	33311	33379	33421	33426	33429	33439	33458	33458	33476	33479	33480	33518	33528	33541	33541	33544	33545	33553	33563	33572	33573	33580	33580	33586	33586	33586	33589	33607	33607	33607	33607	33609	33610	33616	33616	33617	33622	33623	33661	33663	33663	33663	33664	33664
342	31473	32371	32845	33013	33121	33139	33156	33221	33294	33313	33315	33363	33370	33378	33378	33380	33423	33429	33435	33444	33444	33446	33446	33448	33448	33449	33449	33449	33450	33453	33461	33476	33476	33477	33477	33480	33489	33490	33495	33496	33501	33581	33581	33581	33584	33584	33588	33595	33595
343	31795	32735	33204	33276	33344	33470	33603	33661	33661	33668	33672	33673	33675	33675	33712	33725	33731	33756	33756	33756	33765	33777	33777	33778	33779	33780	33780	33780	33780	33780	33784	33784	33799	33799	33799	33800	33802	33802	33802	33809	33809	33809	33827	33829	33830	33840	33845	33846	33847
344	29300	29956	30129	32601	33299	33332	33347	33363	33366	33396	33502	33504	33516	33516	33523	33523	33598	33601	33601	33611	33611	33612	33612	33612	33614	33614	33615	33623	33660	33680	33681	33689	33689	33696	33696	33696	33705	33705	33717	33723	33727	33927	33927	33931	33940	33945	33967	33968	33969
345	29307	30157	30632	31658	32811	32851	33023	33042	33054	33218	33265	33378	33392	33434	33434	33451	33463	33481	33485	33490	33540	33540	33547	33549	33549	33549	33557	33557	33558	33558	33560	33562	33564	33607	33607	33620	33623	33623	33642	33643	33643	33657	33657	33659	33659	33659	33666	33667	33675
346	30505	31307	31498	31580	31918	32099	32879	32919	32955	32963	32965	32995	33082	33117	33121	33124	33146	33164	33184	33184	33203	33203	33208	33208	33209	33220	33221	33302	33302	33617	33618	33618	33620	33639	33648	33648	33648	33657	33671	33673	33680	33680	33683	33688	33692	33700	33888	33892	33893
347	31699	32640	33067	33318	33375	33387	33451	33465	33525	33546	33552	33595	33595	33596	33599	33599	33613	33618	33618	33621	33631	33670	33686	33698	33704	33714	33735	33755	33755	33790	33791	33798	33803	33807	33807	33808	33808	33808	33833	33833	33837	33837	33837	33837	33837	33841	33841	33842	33842
348	31598	32192	32632	32873	33007	33039	33046	33110	33110	33145	33149	33189	33195	33204	33209	33237	33237	33314	33325	33325	33325	33341	33342	33393	33407	33407	33416	33419	33437	33439	33442	33442	33459	33461	33463	33463	33467	33492	33496	33498	33500	33503	33504	33504	33504	33512	33512	33512	33512
349	31005	32401	32604	33050	33151	33185	33205	33215	33259	33265	33265	33630	33653	33655	33662	33674	33709	33748	33748	33748	33757	33757	33759	33765	33771	33773	33783	33783	33797	33798	33798	33804	33807	33809	33809	33953	33954	33955	33957	33981	33982	33982	33983	33990	33994	33996	33997	33997	33998
350	29298	32515	32684	32917	32940	32956	33176	33182	33269	33319	33335	33335	33346	33354	33368	33371	33382	33382	33383	33383	33387	33388	33388	33388	33502	33507	33512	33512	33520	33520	33520	33521	33522	33523	33524	33526	33527	33528	33528	33530	33550	33550	33550	33550	33825	33825	33830	33838	33841
351	31712	32202	32678	32801	32868	32884	32998	33150	33162	33251	33283	33305	33425	33427	33432	33438	33453	33455	33455	33455	33455	33466	33478	33480	33486	33491	33492	33497	33539	33543	33543	33543	33543	33545	33546	33546	33549	33549	33549	33549	33551	33551	33553	33555	33555	33555	33555	33558	33560
352	31469	32388	32897	32971	33086	33102	33105	33143	33189	33190	33192	33197	33608	33637	33647	33658	33661	33679	33679	33685	33690	33697	33697	33699	33713	33716	33716	33741	33745	33747	33797	33800	33802	33804	33819	33822	33822	33822	33822	33822	33822	33822	33822	33825	33829	33835	33835	33836	33836
353	31811	32571	32603	32860	33024	33039	33046	33090	33188	33192	33218	33220	33234	33242	33242	33249	33255	33256	33302	33305	33316	33317	33338	33346	33348	33348	33348	33352	33397	33441	33441	33441	33447	33447	33447	33451	33456	33461	33461	33462	33505	33506	33509	33515	33516	33535	33535	33535	33536
354	29288	32389	32507	32767	32809	32838	32849	33071	33175	33248	33285	33303	33319	33334	33730	33744	33769	33777	33781	33784	33784	33790	33790	33816	33821	33830	33833	33833	33833	33835	33837	33837	33843	33843	33843	33845	33845	33869	33869	33869	33869	33874	33877	33878	33878	33878	33879	33879	33879
355	31561	32308	32834	33028	33147	33206	33224	33241	33253	33258	33258	33262	33263	33264	33287	33300	33301	33314	33318	33319	33324	33383	33396	33398	33423	33426	33428	33430	33431	33432	33435	33442	33442	33489	33490	33493	33495	33495	33495	33497	33503	33516	33524	33524	33526	33526	33526	33526	33526
356	31559	32343	32454	32521	32919	33046	33050	33122	33124	33124	33200	33215	33223	33225	33240	33243	33247	33247	33273	33366	33368	33376	33376	33376	33428	33429	33434	33440	33448	33450	33450	33451	33463	33464	33464	33464	33467	33467	33467	33469	33469	33471	33482	33482	33483	33484	33484	33486	33490
357	31560	32276	32899	32950	32996	33025	33099	33114	33133	33198	33233	33362	33377	33410	33413	33425	33426	33438	33442	33454	33454	33455	33477	33478	33478	33478	33486	33489	33489	33494	33499	33499	33501	33501	33503	33503	33505	33505	33505	33505	33506	33507	33507	33525	33560	33560	33560	33560	33562
358	29113	31987	32101	32726	32735	32785	33047	33142	33155	33180	33180	33263	33264	33277	33285	33286	33287	33300	33303	33313	33313	33313	33313	33330	33330	33330	33330	33331	33349	33352	33373	33376	33379	33379	33379	33379	33401	33401	33402	33409	33777	33777	33777	33777	33777	33786	33792	33792	33794
359	31837	32501	32790	32931	33074	33162	33182	33230	33234	33255	33265	33272	33288	33288	33305	33305	33341	33341	33341	33343	33343	33346	33354	33355	33361	33375	33382	33390	33394	33396	33396	33397	33399	33401	33410	33410	33412	33413	33417	33418	33418	33420	33432	33443	33512	33514	33517	33521	33522
360	31801	32545	32691	32950	33009	33118	33153	33180	33205	33300	33322	33327	33331	33344	33347	33354	33360	33369	33374	33376	33378	33379	33379	33379	33381	33386	33699	33699	33699	33699	33701	33703	33706	33719	33719	33719	33721	33721	33723	33723	33725	33732	33732	33736	33737	33737	33742	33742	33742
361	31826	32564	32938	32992	33010	33066	33110	33140	33149	33155	33182	33241	33619	33634	33723	33725	33732	33734	33739	33739	33739	33743	33750	33750	33750	33750	33750	33756	33756	33764	33766	33766	33769	33771	33777	33777	33777	33798	33798	33807	33812	33817	33826	33827	33827	33827	33827	33827	33827
362	31598	32443	32810	32907	33033	33098	33133	33163	33177	33203	33217	33230	33631	33641	33649	33652	33670	33670	33724	33741	33743	33746	33746	33746	33749	33754	33763	33763	33783	33784	33784	33786	33786	33786	33786	33786	33795	33799	33801	33801	33803	33812	33813	33813	33813	33814	33814	33814	33814
363	31659	32352	32760	32850	32995	33016	33045	33057	33062	33092	33093	33124	33165	33201	33218	33222	33224	33242	33254	33258	33303	33303	33303	33309	33318	33327	33327	33334	33334	33335	33339	33339	33339	33372	33372	33372	33372	33375	33380	33394	33396	33398	33398	33401	33404	33404	33404	33447	33449
364	29186	32158	32741	32809	32918	32937	32958	33091	33129	33168	33172	33192	33208	33234	33241	33253	33263	33278	33278	33321	33342	33350	33396	33409	33413	33413	33418	33422	33780	33780	33780	33781	33781	33781	33782	33795	33795	33795	33798	33799	33799	33823	33832	33833	33884	33892	33893	33895	33895
365	30214	30802	30947	32685	32729	32773	32782	32990	32995	33082	33101	33109	33112	33161	33161	33180	33213	33217	33217	33219	33228	33228	33239	33240	33247	33247	33248	33258	33287	33287	33294	33301	33307	33324	33324	33325	33325	33357	33407	33407	33407	33410	33410	33425	33436	33436	33436	33450	33450
366	29296	32332	32699	32858	32946	33050	33068	33097	33107	33178	33180	33181	33278	33311	33324	33338	33339	33340	33342	33357	33363	33373	33376	33377	33458	33467	33470	33480	33482	33487	33488	33490	33495	33495	33497	33774	33777	33777	33777	33780	33780	33781	33783	33794	33797	33798	33799	33801	33802
367	31416	32336	32728	32826	32960	33008	33067	33167	33187	33202	33216	33231	33267	33270	33270	33276	33277	33283	33289	33294	33302	33383	33387	33388	33391	33483	33485	33487	33487	33487	33487	33487	33487	33487	33499	33499	33501	33506	33506	33524	33530	33530	33530	33531	33531	33535	33536	33554	33554
368	29032	32382	32789	32921	32971	33065	33106	33131	33172	33219	33227	33229	33230	33231	33258	33268	33272	33277	33325	33334	33337	33352	33393	33403	33405	33407	33410	33417	33421	33422	33427	33433	33787	33829	33830	33830	33833	33833	33836	33850	33854	33854	33854	33854	33862	33862	33862	33865	33870
369	29941	30696	32728	32959	32987	33057	33069	33074	33088	33101	33103	33143	33143	33179	33204	33239	33242	33242	33254	33260	33284	33285	33303	33313	33321	33334	33337	33351	33357	33361	33365	33370	33371	33373	33375	33375	33375	33377	33377	33417	33420	33453	33454	33456	33462	33462	33477	33477	33477
370	30991	32244	32691	32988	33029	33147	33183	33186	33209	33237	33256	33259	33264	33359	33364	33365	33367	33388	33388	33410	33475	33476	33482	33482	33482	33493	33493	33501	33501	33506	33507	33513	33515	33516	33522	33542	33563	33563	33563	33563	33563	33563	33563	33563	33563	33564	33572	33573	33574
371	29721	32734	32830	32852	33387	33395	33405	33434	33482	33493	33497	33498	33507	33588	33589	33658	33669	33682	33711	33715	33717	33727	33738	33739	33740	33751	33751	33751	33753	33764	33769	33769	33769	33770	33772	33772	33773	33782	33783	33783	33786	33787	33787	33792	33793	33793	33793	33793	33793
372	29618	30237	30697	32563	32891	32992	33052	33087	33090	33096	33096	33130	33136	33155	33170	33191	33192	33193	33195	33201	33201	33201	33208	33254	33262	33281	33301	33301	33305	33313	33319	33327	33383	33383	33385	33391	33394	33394	33417	33418	33422	33499	33512	33516	33527	33530	33530	33554	33557
373	30920	32156	32580	32826	32899	33083	33154	33237	33271	33286	33289	33296	33317	33322	33330	33334	33360	33360	33360	33387	33396	33398	33403	33403	33404	33407	33409	33410	33412	33418	33418	33419	33421	33421	33423	33425	33429	33429	33429	33429	33433	33434	33434	33434	33434	33435	33435	33437	33437
374	29053	32293	32787	32916	33040	33085	33107	33138	33145	33156	33179	33184	33185	33261	33292	33299	33301	33304	33333	33392	33463	33467	33472	33487	33487	33488	33489	33490	33490	33493	33493	33493	33494	33495	33500	33501	33502	33502	33515	33524	33524	33531	33534	33538	33541	33545	33548	33551	33732
375	29691	31297	32528	32609	32635	33310	33330	33412	33480	33481	33506	33506	33514	33543	33552	33598	33621	33621	33627	33639	33639	33645	33648	33649	33663	33663	33667	33668	33668	33715	33722	33723	33726	33726	33728	33739	33740	33740	33746	33748	33748	33749	33751	33751	33770	33770	33770	33770	33771
376	29113	29935	32182	32797	32943	32969	33209	33212	33284	33286	33292	33358	33393	33394	33421	33430	33431	33432	33436	33440	33463	33469	33469	33469	33470	33470	33470	33474	33477	33477	33477	33487	33488	33493	33493	33495	33497	33498	33500	33500	33500	33500	33504	33505	33518	33519	33519	33519	33519
377	29570	30545	30677	31518	31555	32813	32963	33104	33195	33208	33212	33256	33273	33289	33293	33314	33317	33322	33323	33330	33363	33369	33372	33378	33382	33385	33406	33406	33410	33410	33423	33426	33438	33438	33441	33442	33446	33446	33452	33464	33505	33506	33506	33506	33510	33511	33513	33513	33514
378	29185	32263	32850	32881	32921	32931	32953	33106	33167	33218	33246	33259	33266	33278	33293	33383	33383	33390	33397	33398	33398	33411	33429	33432	33437	33440	33444	33444	33446	33456	33478	33480	33488	33489	33500	33543	33544	33544	33549	33554	33554	33558	33558	33560	33875	33879	33879	33879	33885
379	30846	32088	32722	32988	33065	33173	33191	33302	33336	33346	33347	33349	33371	33375	33405	33413	33420	33420	33420	33430	33430	33432	33435	33458	33458	33458	33461	33461	33462	33462	33466	33511	33511	33516	33518	33520	33521	33521	33524	33528	33532	33532	33538	33543	33546	33548	33549	33552	33555
380	29577	32614	32668	32978	33037	33165	33208	33214	33250	33259	33269	33309	33310	33315	33322	33334	33348	33349	33349	33352	33358	33358	33358	33370	33372	33373	33373	33373	33377	33377	33380	33414	33434	33435	33435	33435	33435	33460	33461	33461	33461	33461	33467	33467	33469	33471	33472	33472	33473
381	29615	32417	32519	32962	32978	33060	33140	33156	33168	33173	33181	33217	33268	33283	33283	33283	33285	33288	33295	33295	33295	33360	33360	33369	33369	33371	33371	33371	33371	33371	33374	33374	33377	33383	33394	33414	33418	33419	33421	33422	33423	33424	33428	33428	33432	33432	33433	33433	33454
382	29512	30151	30761	31121	31813	32794	32838	33137	33142	33186	33229	33240	33241	33245	33245	33246	33274	33292	33298	33324	33324	33337	33337	33342	33342	33348	33393	33401	33402	33402	33407	33407	33407	33408	33414	33421	33424	33425	33425	33425	33425	33825	33826	33826	33827	33827	33829	33844	33848
383	29508	30682	32718	32971	32993	33171	33196	33297	33304	33307	33316	33341	33364	33371	33413	33423	33425	33425	33425	33436	33436	33466	33466	33479	33506	33508	33508	33509	33511	33511	33511	33512	33513	33513	33513	33513	33513	33513	33513	33524	33524	33526	33526	33526	33526	33526	33526	33531	33542
384	29291	31675	32437	32460	32542	32697	32708	32734	32862	33114	33115	33192	33199	33212	33251	33254	33255	33285	33307	33307	33308	33318	33323	33326	33332	33337	33361	33364	33365	33388	33391	33391	33480	33480	33481	33485	33485	33504	33506	33526	33535	33538	33539	33549	33567	33568	33568	33568	33570
385	29639	32302	32459	32898	32922	33027	33141	33148	33200	33208	33221	33241	33297	33300	33315	33316	33324	33578	33579	33587	33596	33599	33600	33620	33622	33636	33637	33644	33644	33653	33657	33669	33669	33680	33684	33686	33687	33699	33701	33703	33703	33703	33703	33703	33707	33707	33707	33707	33707
386	31329	32390	32836	32873	33008	33023	33033	33101	33139	33152	33251	33251	33251	33309	33515	33515	33516	33522	33533	33534	33560	33579	33579	33581	33889	33890	33908	33912	33914	33914	33915	33916	33916	33916	33921	33922	33922	33923	33924	33927	33935	33938	33942	33942	33944	33946	33946	33946	33946
387	31075	32333	32756	32959	32998	33091	33213	33215	33236	33244	33255	33257	33294	33299	33346	33346	33351	33355	33356	33360	33360	33485	33502	33502	33507	33510	33513	33515	33549	33551	33565	33575	33575	33577	33583	33587	33587	33587	33587	33587	33853	33853	33856	33866	33867	33868	33868	33873	33877
388	29288	32564	32814	32948	33121	33165	33224	33235	33252	33310	33314	33317	33318	33318	33329	33687	33687	33710	33722	33723	33730	33730	33730	33731	33740	33744	33747	33747	33751	33762	33762	33762	33764	33766	33766	33768	33774	33774	33776	33778	33780	33780	33780	33797	33798	33798	33800	33800	33800
389	30214	32164	32307	32366	32377	32593	32950	33072	33085	33183	33183	33187	33188	33225	33228	33228	33233	33261	33291	33305	33306	33306	33317	33333	33334	33338	33353	33357	33363	33453	33454	33455	33455	33487	33501	33504	33506	33824	33826	33829	33829	33830	33831	33832	33833	33833	33833	33841	33843
390	29648	30203	30537	32635	33028	33032	33034	33042	33058	33062	33222	33271	33272	33295	33563	33564	33565	33571	33614	33627	33643	33651	33655	33655	33658	33658	33660	33663	33666	33691	33900	33900	33900	33904	33904	33909	33909	33909	33910	33912	33912	33914	33919	33919	33919	33919	33925	33927	33927
391	30878	32604	32791	32896	33009	33135	33195	33287	33303	33308	33342	33351	33392	33399	33400	33401	33401	33407	33417	33417	33417	33417	33423	33486	33496	33497	33539	33539	33564	33572	33762	33769	33770	33770	33770	33770	33771	33771	33805	33806	33817	33818	33819	33819	33822	33822	33823	33866	33866
392	29599	30077	30984	31485	32434	32462	32529	32548	32646	32786	32810	32872	32886	32952	32960	32963	33127	33128	33163	33165	33231	33251	33252	33262	33273	33285	33285	33308	33319	33319	33320	33320	33325	33325	33332	33332	33332	33366	33395	33396	33397	33407	33407	33407	33407	33409	33409	33414	33417
393	31677	32341	32549	32778	32818	32948	33098	33104	33108	33109	33130	33136	33139	33226	33239	33272	33285	33287	33302	33306	33319	33321	33324	33327	33330	33331	33356	33360	33408	33408	33410	33413	33413	33430	33430	33440	33440	33440	33440	33442	33442	33443	33444	33444	33457	33457	33457	33457	33457
394	31457	32552	32956	33007	33024	33039	33159	33169	33197	33216	33235	33243	33265	33266	33267	33270	33501	33510	33510	33515	33525	33529	33530	33531	33535	33539	33543	33549	33549	33549	33549	33550	33550	33550	33557	33562	33562	33562	33563	33563	33566	33567	33567	33568	33572	33574	33578	33582	33664
395	29675	30445	32435	32698	32965	33012	33087	33107	33132	33196	33211	33223	33247	33258	33631	33633	33639	33690	33708	33722	33729	33729	33741	33741	33744	33749	33749	33752	33783	33783	33783	33783	33786	33786	33789	33790	33791	33791	33798	33799	33800	33802	33804	33804	33808	33809	33809	33809	33809
396	31699	32577	32977	33048	33090	33166	33177	33244	33249	33299	33312	33328	33340	33341	33341	33357	33363	33372	33379	33382	33386	33386	33388	33389	33389	33490	33490	33490	33762	33763	33763	33768	33771	33774	33774	33778	33779	33780	33823	33826	33827	33827	33828	33837	33837	33837	33840	33840	33840
397	31559	32195	32715	32923	33016	33053	33084	33101	33122	33209	33217	33263	33264	33271	33277	33278	33283	33293	33303	33304	33317	33330	33336	33389	33393	33463	33465	33465	33467	33534	33534	33536	33537	33538	33538	33538	33538	33538	33538	33569	33570	33570	33571	33571	33571	33571	33573	33580	33582
398	29649	30113	31998	32078	32136	32157	32269	33032	33037	33097	33211	33253	33288	33347	33352	33352	33355	33363	33389	33390	33392	33397	33397	33397	33431	33439	33441	33443	33451	33451	33451	33452	33452	33452	33452	33819	33824	33826	33851	33852	33860	33904	33905	33905	33905	34078	34078	34080	34080
399	31268	32310	32373	32477	32840	32876	32899	32904	33045	33057	33202	33283	33322	33334	33335	33347	33350	33364	33364	33369	33369	33371	33371	33372	33405	33411	33431	33438	33438	33438	33438	33439	33440	33443	33443	33443	33443	33444	33471	33471	33473	33473	33475	33475	33560	33560	33563	33567	33568
400	29727	30394	30570	30813	32718	32748	32967	32977	33066	33221	33232	33233	33280	33282	33282	33286	33309	33321	33331	33348	33691	33695	33709	33723	33723	33790	33790	33790	33791	33791	33802	33820	33821	33821	33829	33831	33831	33833	33834	33844	33847	33848	33850	33850	33851	33854	33858	33858	33858
401	29696	30291	32476	32881	33135	33146	33154	33169	33205	33238	33245	33277	33286	33289	33346	33439	33452	33457	33465	33466	33475	33476	33500	33502	33502	33502	33505	33511	33513	33513	33518	33519	33521	33523	33523	33524	33524	33524	33524	33527	33528	33529	33531	33548	33550	33572	33572	33572	33575
402	29146	32403	32546	32879	33008	33156	33185	33196	33227	33302	33305	33319	33320	33332	33333	33333	33334	33349	33353	33392	33399	33403	33404	33404	33409	33410	33411	33413	33413	33413	33413	33413	33415	33424	33425	33427	33427	33427	33427	33427	33429	33433	33440	33441	33443	33447	33447	33449	33449
403	29244	31302	31414	32053	32675	32695	32847	33072	33114	33195	33207	33251	33252	33252	33253	33286	33291	33291	33347	33347	33370	33371	33423	33423	33425	33434	33436	33437	33440	33455	33460	33461	33463	33486	33515	33515	33517	33519	33519	33519	33519	33519	33522	33526	33526	33526	33526	33534	33534
404	31239	32115	32741	32796	33039	33094	33161	33534	33585	33594	33611	33618	33650	33657	33686	33686	33692	33696	33700	33701	33713	33714	33714	33714	33715	33721	33739	33749	33751	33753	33753	33860	33865	33876	33878	33878	33878	33889	33889	33889	33890	33902	33907	34071	34071	34072	34072	34074	34074
405	29235	29974	32466	32882	32917	32937	32949	33165	33199	33201	33233	33265	33272	33279	33311	33320	33322	33342	33345	33346	33440	33451	33474	33765	33768	33773	33774	33776	33776	33778	33808	33809	33810	33816	33827	33834	33834	33834	33834	33834	33835	33835	33838	33841	33842	33842	33842	33849	33850
406	31081	31938	32385	32706	32737	32869	32919	32927	32935	32980	32990	33025	33025	33112	33113	33116	33131	33138	33139	33140	33183	33193	33195	33195	33223	33235	33237	33254	33254	33319	33319	33321	33327	33327	33354	33361	33361	33365	33369	33380	33380	33383	33391	33406	33406	33407	33408	33408	33409
407	31570	32435	32833	32892	33031	33047	33089	33126	33157	33211	33253	33268	33582	33598	33598	33603	33624	33624	33624	33686	33722	33727	33727	33727	33729	33729	33730	33737	33737	33749	33750	33752	33757	33757	33761	33766	33767	33771	33772	33772	33784	33786	33786	33786	33787	33789	33789	33789	33790
408	29910	30947	32706	32980	33123	33173	33183	33213	33287	33315	33320	33322	33327	33340	33347	33347	33351	33351	33356	33356	33362	33369	33369	33371	33376	33376	33381	33384	33384	33388	33400	33400	33400	33449	33450	33450	33450	33452	33495	33495	33496	33496	33496	33504	33506	33506	33506	33509	33511
409	31891	32443	32844	32932	33021	33044	33087	33103	33108	33165	33179	33182	33183	33216	33267	33267	33270	33281	33285	33296	33302	33305	33308	33333	33335	33337	33337	33341	33353	33355	33360	33365	33377	33377	33377	33379	33409	33409	33409	33409	33410	33410	33412	33425	33434	33441	33443	33473	33494
410	29153	30899	32735	32747	32802	32805	32826	32893	33046	33099	33152	33182	33182	33186	33221	33325	33325	33338	33357	33371	33371	33371	33378	33385	33388	33391	33392	33393	33399	33399	33432	33433	33433	33436	33436	33437	33437	33439	33443	33443	33448	33448	33451	33455	33455	33456	33459	33462	33463
411	31239	32364	32600	32956	32997	33001	33061	33104	33115	33117	33184	33188	33211	33234	33236	33237	33253	33259	33259	33259	33356	33379	33380	33411	33411	33421	33423	33423	33438	33439	33439	33444	33446	33454	33454	33454	33455	33462	33468	33468	33470	33470	33470	33470	33539	33540	33547	33548	33549
412	29298	30158	30381	31464	32810	32907	32936	33033	33203	33206	33265	33327	33327	33338	33396	33404	33404	33447	33452	33454	33454	33454	33469	33470	33470	33470	33471	33482	33483	33484	33489	33571	33580	33580	33580	33582	33582	33583	33583	33583	33591	33591	33592	33592	33600	33610	33613	33853	33854
413	28628	29850	31005	31347	32666	32686	32742	32929	32983	32985	33270	33276	33277	33355	33364	33417	33420	33421	33422	33480	33486	33511	33533	33571	33571	33611	33611	33790	33813	33862	33868	33956	33964	33968	33969	33969	33969	33969	33984	33984	33992	33994	33995	34002	34002	34034	34035	34036	34044
414	29226	30191	32610	32864	32894	32939	33026	33056	33062	33074	33106	33124	33177	33207	33469	33471	33474	33475	33491	33491	33492	33492	33493	33502	33522	33537	33537	33537	33544	33563	33563	33566	33578	33582	33582	33584	33585	33596	33600	33615	33616	33634	33638	33640	33642	33644	33652	33655	33661
415	30555	31019	32560	32602	32843	32850	32935	32942	32942	33020	33025	33119	33142	33145	33155	33176	33210	33275	33284	33285	33369	33369	33369	33369	33374	33375	33472	33477	33478	33482	33486	33486	33490	33493	33496	33496	33503	33516	33521	33524	33527	33529	33529	33529	33531	33534	33534	33591	33591
416	29694	30350	32606	32796	32987	33079	33096	33137	33140	33179	33205	33206	33225	33275	33286	33346	33353	33362	33382	33383	33383	33383	33383	33389	33389	33390	33398	33412	33413	33418	33420	33436	33436	33440	33452	33453	33456	33494	33495	33495	33496	33504	33504	33504	33505	33819	33822	33823	33833
417	29298	32391	32878	32918	33053	33119	33154	33162	33169	33173	33186	33205	33223	33231	33233	33235	33271	33271	33274	33291	33292	33294	33300	33301	33422	33430	33506	33511	33549	33549	33550	33551	33551	33551	33551	33553	33558	33560	33561	33561	33561	33561	33566	33586	33586	33763	33765	33765	33765
418	31559	32284	32817	33045	33081	33117	33211	33265	33269	33276	33279	33294	33296	33301	33322	33336	33336	33403	33414	33415	33419	33425	33428	33429	33433	33433	33436	33439	33440	33444	33446	33446	33447	33448	33449	33462	33462	33462	33462	33462	33470	33471	33471	33472	33475	33477	33479	33482	33482
419	31891	32570	32674	32793	33025	33074	33100	33103	33124	33206	33223	33226	33228	33235	33327	33354	33359	33364	33366	33366	33368	33370	33371	33371	33375	33387	33396	33399	33405	33405	33407	33415	33415	33421	33421	33425	33427	33431	33431	33433	33467	33471	33491	33493	33493	33738	33744	33748	33748
420	29275	30016	30398	32503	32838	33019	33065	33087	33098	33111	33122	33132	33228	33229	33238	33309	33317	33318	33333	33333	33394	33456	33456	33456	33458	33459	33459	33462	33473	33476	33478	33479	33479	33479	33490	33499	33507	33507	33510	33510	33541	33549	33560	33561	33563	33573	33573	33576	33577
421	29153	32241	32816	32944	32964	33022	33037	33061	33115	33123	33141	33148	33184	33204	33221	33234	33235	33238	33243	33243	33258	33259	33264	33283	33283	33293	33307	33313	33339	33343	33343	33343	33343	33346	33354	33360	33361	33361	33363	33372	33372	33374	33375	33379	33486	33490	33493	33497	33497
422	29075	29597	32603	32671	32719	32891	32903	32922	33067	33072	33115	33137	33142	33145	33146	33146	33148	33148	33149	33160	33216	33230	33250	33255	33256	33265	33280	33328	33329	33336	33364	33364	33450	33451	33453	33456	33456	33461	33464	33471	33474	33474	33475	33477	33477	33485	33489	33498	33498
423	30505	32603	32707	33041	33179	33189	33194	33207	33211	33215	33234	33236	33240	33294	33328	33377	33383	33389	33694	33694	33694	33716	33738	33740	33740	33747	33747	33756	33756	33762	33762	33762	33762	33762	33764	33764	33772	33772	33772	33772	33782	33782	33782	33782	33782	33782	33782	33782	33782
424	29675	32344	32533	32603	32939	32949	33051	33054	33129	33207	33211	33224	33239	33256	33257	33268	33270	33273	33274	33276	33279	33280	33368	33368	33374	33378	33387	33393	33393	33403	33405	33409	33409	33421	33436	33450	33450	33452	33638	33638	33638	33642	33643	33647	33648	33650	33653	33653	33653
425	29346	29846	30053	32586	32901	33017	33131	33152	33155	33168	33230	33230	33244	33246	33247	33249	33270	33276	33279	33280	33281	33325	33337	33348	33348	33365	33369	33369	33369	33372	33373	33380	33381	33381	33386	33389	33396	33396	33401	33405	33405	33406	33442	33444	33445	33446	33456	33457	33457
426	31891	32590	32900	32959	33144	33197	33212	33281	33284	33286	33290	33291	33293	33314	33343	33344	33353	33370	33370	33370	33370	33371	33373	33378	33378	33380	33381	33393	33393	33394	33437	33437	33441	33445	33450	33453	33458	33458	33465	33465	33465	33466	33466	33475	33475	33475	33497	33497	33498
427	29430	32514	32933	33000	33086	33104	33182	33194	33195	33197	33203	33212	33257	33264	33284	33299	33300	33303	33323	33343	33347	33359	33368	33377	33382	33382	33382	33384	33385	33394	33394	33394	33394	33395	33395	33395	33395	33414	33415	33436	33449	33449	33455	33455	33455	33455	33455	33456	33458
428	29163	29891	30204	31145	31321	32362	32401	32929	32940	32940	33114	33116	33212	33212	33257	33293	33310	33311	33312	33347	33359	33359	33364	33365	33367	33369	33370	33373	33373	33373	33374	33375	33376	33380	33380	33389	33389	33389	33389	33389	33394	33396	33396	33396	33401	33401	33403	33405	33411
429	31608	32808	33111	33139	33297	33361	33383	33429	33431	33445	33465	33467	33475	33479	33480	33493	33493	33495	33504	33504	33504	33504	33504	33506	33513	33514	33514	33518	33529	33533	33537	33539	33546	33792	33800	33802	33824	33825	33825	33827	33827	33828	33838	33840	33840	33846	33846	33846	33847
430	29941	32389	32615	32806	32851	32880	32897	33108	33141	33162	33170	33173	33178	33178	33179	33202	33205	33213	33244	33265	33266	33279	33288	33303	33304	33304	33334	33370	33742	33742	33742	33742	33750	33756	33771	33772	33774	33775	33775	33775	33776	33785	33785	33817	33817	33817	33818	33828	33828
431	31663	32500	32670	32707	32971	33007	33018	33038	33044	33121	33125	33187	33218	33220	33228	33234	33237	33237	33260	33260	33261	33273	33290	33292	33293	33293	33311	33311	33311	33315	33316	33318	33320	33320	33320	33327	33327	33340	33343	33344	33344	33344	33352	33353	33353	33353	33355	33355	33358
432	29792	32469	32908	33107	33209	33234	33239	33254	33262	33262	33267	33283	33288	33288	33292	33311	33311	33325	33337	33344	33345	33362	33363	33363	33366	33366	33366	33369	33369	33371	33371	33378	33383	33394	33396	33402	33406	33409	33409	33412	33415	33418	33452	33452	33452	33452	33454	33455	33455
433	31480	32341	32619	32714	33028	33148	33180	33239	33248	33267	33278	33279	33292	33302	33303	33313	33313	33319	33327	33331	33335	33341	33356	33357	33390	33393	33394	33394	33402	33403	33406	33406	33447	33454	33459	33464	33476	33476	33477	33477	33700	33703	33703	33703	33704	33709	33709	33712	33715
434	29570	32263	32753	32843	32883	33006	33016	33023	33061	33136	33138	33146	33182	33204	33241	33241	33288	33289	33315	33317	33331	33385	33386	33390	33390	33390	33390	33394	33396	33400	33402	33402	33403	33439	33439	33810	33810	33810	33811	33815	33815	33816	33834	33972	33972	33973	33978	33978	33984
435	29277	29829	30443	32583	32617	32989	32997	33007	33132	33211	33292	33298	33315	33324	33324	33367	33387	33387	33398	33406	33408	33432	33438	33438	33682	33684	33694	33709	33714	33721	33728	33728	33741	33747	33748	33750	33752	33753	33757	33758	33778	33778	33778	33780	33780	33780	33780	33780	33780
436	30505	32438	32633	32662	32756	32905	33019	33025	33146	33157	33185	33227	33235	33236	33485	33490	33492	33495	33506	33511	33511	33556	33562	33562	33565	33566	33574	33574	33575	33584	33584	33594	33594	33594	33594	33594	33790	33809	33821	34078	34099	34100	34106	34106	34107	34110	34110	34116	34116
437	29575	32482	32622	32649	32754	32981	32994	33176	33178	33180	33186	33190	33219	33230	33252	33271	33284	33285	33662	33662	33673	33673	33684	33687	33690	33719	33760	33761	33764	33764	33767	33772	33774	33774	33774	33776	33777	33781	33781	33788	33791	33792	33796	33801	33804	33804	33805	33805	33805
438	29430	31183	32580	32651	32843	32861	33092	33173	33175	33176	33218	33237	33237	33256	33263	33280	33297	33305	33305	33311	33328	33332	33347	33357	33358	33358	33358	33379	33379	33379	33384	33388	33388	33389	33389	33393	33402	33402	33403	33403	33403	33403	33406	33406	33406	33406	33407	33407	33446
439	29919	30683	30853	30936	31256	31315	31383	32234	32926	33118	33201	33233	33236	33245	33261	33265	33267	33285	33286	33305	33320	33320	33331	33332	33339	33359	33361	33361	33361	33361	33368	33368	33379	33379	33380	33388	33388	33416	33416	33433	33434	33434	33434	33437	33439	33445	33459	33460	33460
440	31469	32448	32860	32931	32987	33196	33261	33279	33297	33297	33327	33376	33392	33396	33397	33397	33398	33403	33409	33477	33477	33482	33485	33509	33528	33544	33546	33547	33550	33550	33555	33560	33561	33562	33562	33564	33593	33594	33594	33594	33595	33596	33596	33596	33599	33600	33605	33605	33609
441	30052	31658	31857	31915	32012	32048	32091	32754	32981	33090	33146	33255	33296	33297	33297	33309	33315	33322	33323	33323	33326	33343	33344	33385	33387	33393	33402	33404	33404	33426	33427	33436	33437	33441	33442	33444	33470	33470	33470	33470	33478	33564	33565	33569	33575	33577	33577	33577	33637
442	30278	30682	30839	32558	32713	32942	33060	33068	33082	33129	33144	33162	33177	33179	33180	33191	33248	33325	33332	33338	33339	33343	33387	33403	33410	33411	33423	33428	33429	33435	33438	33441	33445	33448	33456	33456	33456	33457	33470	33470	33509	33510	33510	33510	33511	33511	33513	33516	33540
443	31497	32270	32552	32986	33137	33176	33203	33212	33217	33226	33233	33285	33294	33295	33349	33645	33645	33646	33646	33646	33646	33647	33655	33655	33660	33660	33671	33671	33671	33678	33678	33678	33678	33681	33681	33681	33744	33746	33746	33746	33755	33774	33774	33774	33777	33781	33782	33782	33783
444	31849	32800	33224	33351	33379	33408	33410	33454	33475	33486	33512	33517	33527	33548	33549	33552	33564	33584	33585	33585	33617	33646	33647	33663	33666	33667	33670	33673	33693	33696	33703	33703	33710	33710	33710	33714	33721	33724	33724	33727	33731	33731	33760	33761	33762	33762	33768	33768	33768
445	31416	32073	32826	32918	33025	33026	33048	33090	33163	33165	33174	33175	33196	33245	33245	33259	33269	33288	33293	33304	33304	33304	33309	33313	33313	33314	33319	33335	33651	33651	33651	33652	33658	33673	33678	33684	33699	33713	33714	33714	33714	33720	33722	33722	33722	33722	33725	33725	33727
446	31701	32743	32994	33019	33057	33082	33086	33198	33235	33241	33282	33316	33321	33339	33349	33352	33726	33726	33729	33779	33779	33822	33827	33838	33838	33840	33840	33840	33840	33842	33848	33848	33848	33848	33857	33857	33857	33858	33859	33861	33862	33871	33871	33886	33886	33887	33887	33887	33888
447	31843	32554	32690	33034	33075	33097	33112	33117	33122	33136	33144	33174	33220	33228	33233	33274	33282	33283	33288	33289	33289	33290	33368	33374	33377	33378	33378	33378	33381	33391	33391	33391	33391	33395	33395	33397	33399	33408	33457	33461	33475	33477	33479	33479	33480	33480	33490	33490	33490
448	31476	32287	32444	32701	32946	32953	33043	33078	33100	33163	33163	33164	33165	33168	33198	33200	33213	33250	33252	33261	33313	33314	33321	33322	33322	33342	33343	33344	33353	33354	33354	33361	33370	33372	33372	33373	33381	33381	33381	33396	33396	33396	33396	33396	33402	33402	33403	33405	33407
449	29727	32412	32528	32903	33010	33060	33068	33115	33165	33181	33185	33194	33195	33203	33205	33270	33279	33282	33502	33505	33518	33522	33522	33612	33627	33635	33645	33645	33671	33678	33679	33683	33683	33683	33683	33683	33684	33684	33684	33685	33686	33686	33693	33696	33701	33701	33709	33709	33710
450	29577	30215	32462	32496	32866	33063	33140	33149	33169	33171	33211	33217	33234	33236	33236	33286	33298	33315	33325	33329	33343	33360	33361	33369	33370	33372	33373	33373	33374	33378	33476	33477	33479	33480	33480	33483	33483	33483	33483	33487	33488	33490	33493	33493	33493	33493	33493	33497	33501
451	31679	32481	32893	32933	33017	33031	33051	33106	33145	33177	33254	33313	33322	33326	33332	33334	33336	33342	33345	33347	33350	33350	33355	33363	33370	33370	33373	33375	33382	33386	33387	33387	33406	33407	33407	33409	33412	33429	33429	33434	33462	33462	33463	33463	33467	33468	33468	33470	33472
452	31187	32222	32633	32734	32772	32993	33010	33018	33108	33116	33144	33155	33158	33158	33160	33206	33206	33215	33218	33237	33240	33240	33240	33293	33296	33305	33323	33323	33328	33340	33345	33350	33350	33350	33350	33379	33379	33384	33418	33420	33423	33447	33447	33447	33466	33470	33470	33470	33470
453	29226	32304	32425	32839	32873	32931	33097	33129	33202	33218	33236	33244	33245	33248	33249	33251	33271	33271	33275	33275	33278	33293	33324	33331	33339	33401	33454	33456	33456	33458	33459	33459	33459	33459	33526	33528	33528	33546	33562	33563	33566	33566	33566	33567	33587	33588	33588	33588	33589
454	31753	32548	32819	33032	33109	33243	33256	33270	33276	33282	33302	33326	33326	33333	33343	33349	33747	33754	33766	33774	33775	33778	33787	33790	33790	33790	33792	33792	33794	33794	33795	33795	33796	33803	33803	33805	33805	33805	33808	33814	33814	33814	33814	33815	33818	33818	33819	33819	33819
455	29185	29991	30236	31345	31502	31635	32975	33033	33219	33400	33403	33422	33424	33476	33477	33480	33513	33528	33529	33531	33532	33539	33540	33540	33541	33556	33559	33559	33559	33560	33570	33590	33630	33630	33635	33635	33646	33651	33651	33651	33651	33653	33657	33657	33658	33659	33673	33673	33678
456	29235	32455	32800	32951	33013	33044	33073	33159	33173	33184	33189	33192	33283	33284	33288	33294	33298	33312	33313	33320	33323	33344	33345	33346	33354	33374	33376	33376	33377	33380	33380	33421	33422	33423	33423	33425	33429	33429	33438	33441	33837	33838	33838	33841	33846	33846	33846	33847	33848
457	31673	32517	32645	32689	32701	32718	33005	33124	33146	33173	33201	33207	33208	33244	33245	33261	33280	33281	33296	33304	33309	33310	33310	33312	33312	33322	33328	33331	33336	33336	33346	33353	33358	33395	33396	33408	33410	33411	33411	33412	33462	33463	33463	33463	33463	33469	33474	33479	33484
458	31067	31890	32151	32945	33073	33174	33188	33192	33205	33233	33251	33261	33263	33274	33275	33304	33309	33353	33354	33570	33574	33574	33575	33586	33590	33590	33596	33597	33597	33610	33610	33610	33610	33616	33617	33617	33617	33661	33671	33672	33696	33702	33704	33718	33718	33718	33720	33720	33720
459	31564	32254	32756	32887	32997	33053	33104	33129	33155	33159	33164	33171	33198	33208	33223	33244	33275	33279	33280	33280	33282	33301	33301	33370	33380	33384	33385	33385	33385	33390	33390	33391	33391	33403	33406	33406	33409	33409	33512	33514	33514	33519	33522	33558	33605	33608	33609	33610	33610
460	31679	32522	32833	32902	32914	33115	33204	33212	33216	33231	33238	33257	33269	33584	33597	33622	33636	33637	33641	33646	33646	33664	33668	33672	33675	33713	33724	33724	33726	33726	33727	33730	33734	33735	33738	33744	33748	33748	33748	33749	33759	33761	33763	33763	33763	33763	33776	33776	33776
461	31822	32520	32890	32947	33052	33071	33078	33132	33140	33205	33309	33309	33318	33343	33366	33372	33374	33385	33392	33676	33677	33677	33677	33684	33685	33696	33699	33704	33707	33709	33711	33711	33726	33727	33727	33728	33728	33728	33728	33728	33728	33730	33731	33731	33731	33731	33731	33743	33745
462	30505	31624	32721	32801	33013	33097	33109	33129	33277	33283	33291	33345	33346	33361	33401	33420	33440	33440	33449	33449	33450	33450	33450	33450	33456	33456	33456	33477	33506	33506	33507	33511	33516	33518	33523	33539	33551	33553	33554	33554	33556	33556	33557	33557	33559	33559	33559	33560	33561
463	31561	32381	32544	32886	32910	32932	32935	33006	33024	33025	33101	33107	33177	33181	33204	33263	33268	33272	33272	33272	33295	33300	33306	33306	33316	33321	33350	33350	33352	33352	33356	33363	33404	33404	33407	33408	33408	33408	33415	33429	33533	33533	33535	33538	33538	33555	33555	33558	33559
464	30824	31354	31600	32546	32948	32970	32984	33069	33071	33346	33348	33447	33478	33481	33485	33515	33517	33523	33526	33526	33526	33533	33559	33566	33578	33578	33600	33605	33607	33615	33615	33627	33627	33639	33639	33639	33641	33644	33645	33705	33720	33720	33720	33724	33725	33725	33727	33730	33730
465	31792	32284	32791	32898	33023	33040	33084	33165	33175	33175	33219	33237	33273	33283	33288	33291	33303	33303	33316	33363	33383	33394	33396	33415	33415	33418	33418	33419	33419	33523	33532	33535	33535	33535	33536	33538	33538	33538	33538	33542	33542	33542	33578	33630	33630	33630	33633	33634	33634
466	29615	32396	32515	32920	32967	33019	33099	33105	33131	33136	33235	33238	33244	33249	33250	33250	33250	33250	33253	33267	33288	33294	33296	33296	33303	33303	33306	33317	33329	33331	33333	33339	33341	33348	33352	33355	33357	33374	33376	33376	33376	33377	33385	33386	33386	33386	33388	33388	33391
467	31482	32426	32859	32946	33131	33193	33221	33242	33308	33313	33326	33344	33393	33402	33407	33407	33411	33411	33466	33466	33466	33466	33466	33471	33479	33481	33483	33484	33485	33505	33780	33781	33787	33789	33793	33793	33820	33820	33829	33831	33831	33835	33835	33871	33871	33873	33873	33873	33875
468	31453	32285	32611	32655	32889	33023	33089	33112	33141	33164	33183	33189	33215	33221	33221	33235	33257	33260	33320	33324	33333	33337	33337	33354	33363	33375	33375	33388	33390	33390	33396	33397	33398	33399	33405	33405	33405	33406	33407	33408	33408	33409	33415	33415	33499	33499	33499	33501	33501
469	31679	32296	32540	32893	32954	33005	33052	33059	33079	33093	33111	33151	33161	33162	33163	33163	33165	33182	33228	33247	33261	33261	33261	33281	33309	33324	33330	33414	33416	33417	33423	33447	33459	33662	33663	33668	33668	33668	33669	33671	33673	33686	33686	33763	33763	33765	33784	33784	33791
470	29679	30235	30833	32200	32618	32626	32660	32922	33081	33088	33093	33208	33275	33311	33328	33333	33352	33352	33376	33428	33432	33432	33437	33438	33526	33536	33536	33539	33539	33542	33542	33547	33549	33550	33550	33552	33552	33552	33591	33591	33592	33592	33592	33592	33592	33592	33595	33595	33595
471	31727	32469	32897	32939	32963	33063	33140	33149	33164	33180	33181	33188	33203	33233	33254	33254	33263	33263	33279	33289	33289	33309	33310	33314	33327	33328	33334	33335	33339	33350	33353	33353	33353	33353	33363	33406	33413	33413	33426	33426	33426	33427	33429	33731	33732	33732	33732	33732	33735
472	29714	30280	30836	31137	32706	33001	33010	33022	33033	33036	33201	33267	33307	33315	33323	33323	33346	33357	33357	33358	33375	33378	33381	33387	33389	33389	33389	33395	33398	33399	33400	33400	33400	33401	33405	33406	33420	33422	33424	33427	33429	33429	33432	33432	33432	33432	33434	33434	33434
473	29181	30568	30914	31058	32682	33004	33030	33193	33207	33207	33210	33211	33225	33231	33244	33270	33298	33299	33300	33301	33311	33337	33339	33354	33372	33743	33747	33764	33764	33775	33779	33781	33781	33792	33792	33804	33804	33806	33806	33825	33830	33830	33830	33830	33830	33835	33837	33837	33839
474	31053	32640	32884	32953	32979	33089	33122	33144	33151	33180	33183	33183	33249	33262	33264	33264	33343	33343	33352	33363	33363	33379	33384	33419	33440	33446	33454	33454	33455	33455	33455	33455	33465	33465	33465	33465	33465	33466	33466	33466	33466	33509	33514	33514	33517	33830	33830	33830	33830
475	31570	32414	32520	32554	32864	32984	33087	33105	33112	33117	33172	33175	33209	33224	33225	33228	33234	33235	33235	33236	33238	33243	33255	33271	33271	33275	33283	33288	33288	33290	33292	33328	33348	33356	33389	33390	33398	33398	33401	33405	33405	33405	33406	33423	33425	33617	33626	33626	33626
476	29346	30005	32472	32952	32986	32993	33007	33194	33265	33268	33312	33331	33332	33334	33334	33347	33354	33380	33411	33414	33414	33414	33415	33417	33419	33419	33420	33425	33431	33431	33431	33435	33441	33441	33441	33454	33458	33459	33459	33461	33462	33464	33464	33470	33470	33476	33477	33479	33493
477	29272	30512	32504	32886	32898	32980	33270	33366	33425	33454	33458	33461	33481	33483	33500	33525	33530	33581	33581	33593	33596	33597	33598	33609	33613	33614	33622	33622	33635	33639	33639	33639	33640	33641	33643	33644	33651	33659	33659	33660	33666	33668	33703	33888	33888	33889	33898	33899	33900
478	29577	32573	32845	32878	32895	33064	33086	33208	33213	33233	33296	33332	33354	33366	33372	33372	33372	33387	33419	33420	33443	33489	33491	33491	33491	33497	33505	33507	33509	33514	33515	33515	33515	33809	33809	33814	33816	33820	33822	33822	33822	33822	33822	33822	33822	33822	33825	33827	33827
479	31582	32314	32411	32803	32901	32926	32946	32957	33072	33085	33086	33144	33185	33185	33187	33209	33220	33224	33245	33248	33248	33248	33371	33380	33380	33384	33394	33395	33407	33409	33417	33426	33426	33427	33439	33482	33482	33482	33543	33543	33544	33544	33548	33552	33552	33552	33552	33569	33571
480	29380	31661	32714	32977	33087	33106	33120	33171	33189	33196	33252	33254	33254	33269	33328	33335	33335	33344	33355	33355	33380	33405	33427	33427	33428	33473	33473	33473	33477	33490	33491	33497	33499	33499	33499	33499	33499	33570	33571	33577	33612	33612	33613	33613	33614	33615	33653	33653	33654
481	31407	32360	32734	32819	32981	33063	33108	33125	33148	33176	33194	33204	33204	33207	33209	33229	33247	33260	33272	33283	33291	33292	33298	33303	33308	33309	33314	33320	33323	33324	33324	33327	33329	33329	33330	33333	33335	33335	33335	33336	33336	33341	33357	33733	33736	33741	33744	33744	33744
482	29610	30223	32589	32819	33031	33175	33201	33275	33277	33345	33355	33358	33360	33368	33371	33405	33408	33413	33422	33430	33430	33437	33441	33442	33442	33442	33450	33455	33455	33455	33456	33458	33458	33460	33462	33465	33488	33489	33502	33502	33504	33506	33506	33506	33506	33508	33511	33515	33526
483	29053	32325	32752	32870	32885	32893	33365	33375	33535	33548	33549	33598	33604	33647	33650	33650	33659	33684	33688	33724	33743	33749	33749	33749	33750	33751	33755	33764	33764	33765	33768	33768	33772	33774	33774	33775	33780	33789	33794	33794	33798	33799	33799	33799	33801	33803	33803	33805	33841
484	31842	32230	32735	32845	32905	32989	33078	33118	33121	33184	33205	33217	33221	33226	33305	33308	33317	33327	33335	33339	33340	33342	33344	33389	33390	33390	33392	33397	33397	33397	33401	33513	33513	33513	33513	33513	33522	33527	33527	33527	33530	33530	33530	33530	33530	33532	33533	33534	33537
485	31558	32400	32687	32901	32966	33171	33197	33227	33245	33280	33309	33341	33348	33361	33368	33408	33410	33432	33458	33459	33463	33465	33467	33482	33487	33496	33499	33499	33503	33503	33513	33516	33516	33516	33519	33519	33534	33535	33535	33536	33539	33540	33542	33545	33545	33545	33546	33546	33546
486	29450	32390	32811	33007	33071	33096	33171	33180	33183	33187	33207	33264	33512	33535	33539	33570	33572	33577	33580	33586	33598	33666	33698	33698	33709	33709	33714	33721	33722	33728	33730	33732	33734	33737	33737	33740	33741	33741	33741	33741	33765	33767	33767	33768	33769	33769	33774	33778	33778
487	29610	32506	32627	32923	32961	33034	33090	33099	33136	33226	33239	33253	33253	33258	33260	33277	33344	33367	33368	33409	33409	33426	33432	33433	33434	33450	33451	33462	33471	33471	33471	33471	33478	33481	33482	33482	33498	33498	33498	33499	33499	33501	33504	33505	33505	33505	33505	33505	33507
488	29146	30504	30730	30801	31031	31137	32792	33110	33173	33180	33187	33194	33194	33206	33208	33211	33249	33249	33490	33498	33528	33616	33642	33651	33654	33672	33675	33675	33675	33678	33679	33680	33682	33684	33721	33722	33722	33724	33724	33724	33726	33728	33728	33728	33738	33741	33755	33758	33760
489	31025	32398	32650	32919	32947	33047	33059	33153	33164	33226	33231	33235	33259	33277	33277	33279	33286	33286	33295	33295	33296	33301	33305	33306	33306	33357	33361	33374	33382	33393	33393	33398	33398	33403	33405	33411	33411	33414	33417	33434	33434	33437	33553	33553	33556	33557	33557	33557	33559
490	29235	32573	32663	32683	32712	32990	33073	33092	33099	33149	33149	33161	33205	33206	33208	33209	33261	33515	33551	33843	33846	33848	33893	33899	33899	33899	33899	33901	33926	33926	33926	33932	33932	33933	33933	33936	33937	33938	33938	33939	33951	33953	33959	33959	33959	33968	33968	33968	33974
491	29667	32276	32457	32513	33029	33154	33165	33196	33203	33205	33207	33347	33350	33386	33394	33395	33429	33429	33438	33454	33454	33455	33456	33665	33674	33678	33681	33682	33682	33682	33686	33705	33705	33707	33707	33718	33721	33722	33722	33722	33722	33723	33723	33723	33723	33727	33727	33730	33730
492	29298	32345	32440	32517	32872	33039	33068	33074	33081	33138	33141	33156	33156	33196	33196	33196	33201	33242	33242	33247	33268	33272	33274	33274	33299	33304	33309	33329	33331	33341	33341	33344	33352	33352	33364	33365	33365	33368	33477	33503	33511	33512	33514	33514	33523	33578	33580	33581	33581
493	29587	30694	30936	30990	31918	32852	32869	33032	33049	33093	33131	33152	33154	33154	33199	33210	33250	33257	33263	33492	33493	33497	33549	33550	33558	33561	33565	33569	33569	33570	33571	33576	33580	33580	33584	33584	33584	33588	33590	33591	33593	33593	33593	33597	33604	33609	33611	33611	33617
494	31948	32605	32789	32852	33145	33174	33191	33191	33266	33299	33326	33335	33350	33647	33652	33655	33656	33661	33672	33673	33676	33676	33679	33682	33683	33697	33768	33769	33774	33774	33774	33774	33774	33774	33806	33810	33812	33812	33812	33815	33819	33819	33820	33825	33826	33966	33967	33967	33975
495	29691	30485	30629	30827	32650	32889	33058	33120	33172	33198	33226	33246	33266	33271	33278	33291	33302	33302	33304	33304	33308	33318	33334	33338	33344	33346	33354	33354	33354	33366	33376	33376	33410	33418	33418	33418	33418	33427	33428	33428	33432	33433	33433	33434	33434	33434	33436	33438	33440
496	29430	32382	32800	32879	32909	32961	32972	32981	32996	33002	33146	33186	33204	33318	33319	33348	33348	33349	33355	33362	33373	33382	33383	33384	33395	33402	33402	33412	33414	33424	33433	33433	33436	33436	33436	33436	33437	33443	33451	33451	33453	33454	33455	33455	33458	33504	33504	33504	33504
497	31673	32524	32612	32939	33087	33108	33539	33583	33600	33602	33613	33617	33628	33646	33656	33656	33667	33667	33668	33672	33674	33681	33689	33699	33704	33705	33708	33892	33894	33897	33897	33911	33930	33936	33952	33954	33957	33960	33963	33963	33963	33963	33963	33967	33968	33968	33968	33968	33968
498	29935	30555	30895	31118	31328	32765	33023	33033	33049	33049	33057	33060	33066	33070	33072	33074	33077	33079	33098	33098	33099	33101	33167	33198	33201	33228	33246	33260	33344	33344	33353	33368	33376	33376	33382	33429	33432	33433	33433	33551	33555	33562	33562	33563	33596	33599	33600	33600	33602
499	29721	31537	32666	32948	33006	33098	33136	33141	33247	33252	33255	33262	33279	33279	33279	33279	33305	33305	33336	33338	33343	33343	33345	33345	33347	33349	33350	33350	33355	33357	33361	33371	33375	33375	33376	33422	33422	33429	33429	33431	33445	33447	33447	33453	33454	33455	33455	33459	33460
500	29554	30161	32638	32733	32878	33019	33136	33175	33193	33224	33233	33233	33243	33256	33261	33272	33272	33273	33273	33273	33273	33298	33298	33298	33299	33300	33308	33314	33314	33314	33325	33328	33336	33341	33341	33345	33345	33345	33345	33354	33356	33358	33358	33366	33380	33382	33388	33393	33705
501	31439	32345	32789	32829	32943	32947	32991	33119	33161	33166	33177	33177	33229	33232	33233	33237	33621	33637	33637	33643	33648	33655	33660	33677	33677	33679	33680	33682	33686	33698	33700	33700	33704	33709	33716	33728	33728	33730	33742	33748	33755	33758	33760	33760	33760	33765	33765	33767	33769
502	31842	32523	32842	32948	33077	33235	33316	33343	33348	33367	33369	33371	33399	33417	33417	33472	33483	33485	33489	33492	33498	33499	33500	33508	33508	33509	33509	33512	33513	33513	33522	33522	33814	33814	33816	33822	33822	33822	33837	33838	33857	33857	33862	33866	33866	33866	33867	33868	33870
503	31067	31856	31977	32245	32905	32945	32954	32974	33208	33212	33239	33271	33293	33293	33675	33676	33677	33705	33705	33717	33728	33733	33749	33752	33769	33769	33771	33799	33799	33799	33799	33799	33800	33804	33804	33804	33826	33826	33826	33829	33829	33829	33829	33846	33846	33846	33847	33850	33850
504	29679	29996	30141	32578	32626	32632	32648	32915	33168	33249	33274	33283	33283	33285	33301	33301	33323	33342	33640	33645	33647	33648	33657	33701	33701	33701	33701	33703	33709	33722	33729	33729	33729	33729	33729	33729	33734	33734	33734	33875	33875	33878	33879	33881	33881	33883	33884	33885	33885
505	31860	32347	32917	32993	33092	33188	33208	33231	33238	33258	33263	33267	33274	33280	33340	33343	33348	33350	33352	33363	33372	33373	33376	33377	33379	33381	33390	33390	33636	33636	33636	33650	33652	33654	33654	33680	33683	33690	33697	33697	33701	33701	33701	33703	33703	33703	33703	33708	33722
506	29146	32395	32541	32694	32971	33078	33084	33090	33123	33190	33194	33212	33239	33283	33284	33286	33286	33296	33297	33298	33298	33312	33312	33314	33314	33348	33401	33404	33407	33413	33417	33420	33421	33423	33429	33430	33436	33437	33440	33446	33446	33446	33449	33453	33454	33459	33461	33462	33463
507	29707	30300	30427	32612	32656	32857	33011	33029	33051	33109	33183	33185	33228	33228	33244	33263	33272	33292	33292	33292	33301	33304	33304	33320	33332	33341	33341	33341	33345	33350	33351	33352	33359	33366	33371	33371	33371	33371	33377	33378	33378	33491	33493	33497	33497	33498	33506	33506	33507
508	31496	32272	32727	32797	32992	33011	33053	33121	33191	33208	33282	33375	33382	33390	33390	33392	33398	33402	33458	33480	33481	33482	33483	33491	33491	33499	33502	33502	33502	33503	33503	33703	33707	33707	33707	33708	33710	33714	33714	33727	33730	33735	33738	33762	33772	33773	33773	33773	33773
509	31541	32335	32594	32944	32969	32984	33023	33313	33316	33350	33451	33459	33460	33462	33467	33494	33494	33494	33496	33518	33532	33540	33548	33606	33613	33613	33613	33613	33613	33627	33627	33629	33630	33634	33634	33634	33637	33637	33649	33652	33654	33657	33658	33658	33661	33665	33666	33667	33668
510	31632	32162	32705	32827	33007	33047	33073	33101	33168	33182	33185	33278	33283	33291	33293	33306	33313	33523	33537	33539	33539	33547	33550	33551	33551	33552	33552	33561	33561	33567	33567	33577	33582	33582	33582	33582	33587	33592	33594	33611	33612	33612	33671	33671	33727	33727	33727	33744	33744
511	29451	32579	32802	32878	32887	33090	33102	33148	33155	33207	33259	33326	33326	33587	33606	33607	33686	33696	33696	33696	33696	33696	33696	33697	33698	33698	33698	33701	33701	33707	33733	33733	33737	33739	33747	33747	33768	33771	33774	33774	33774	33774	33781	33784	33784	33784	33784	33784	33784
512	31586	32485	32818	32991	33208	33250	33262	33276	33300	33340	33341	33344	33345	33346	33365	33423	33435	33436	33439	33452	33454	33454	33458	33459	33470	33470	33470	33470	33470	33474	33476	33488	33496	33498	33498	33498	33529	33534	33536	33538	33538	33538	33538	33540	33540	33583	33583	33586	33586
513	29291	32472	32878	33000	33047	33092	33115	33157	33192	33215	33339	33343	33350	33350	33352	33353	33366	33366	33366	33380	33380	33380	33381	33384	33391	33391	33436	33448	33452	33453	33453	33453	33459	33460	33460	33481	33484	33484	33486	33489	33492	33492	33493	33493	33496	33496	33497	33497	33501
514	29147	32346	32446	32625	32862	32891	33063	33081	33230	33293	33296	33331	33349	33377	33396	33412	33426	33479	33671	33673	33673	33675	33676	33680	33680	33680	33690	33690	33691	33692	33694	33698	33702	33702	33702	33702	33703	33706	33706	33706	33706	33706	33706	33714	33714	33714	33716	33716	33717
515	31608	32555	32724	32783	32835	33181	33270	33274	33280	33465	33467	33494	33551	33578	33591	33599	33600	33602	33603	33621	33624	33624	33626	33626	33629	33631	33631	33631	33661	33662	33663	33699	33701	33704	33704	33708	33708	33710	33710	33712	33712	33712	33713	33713	33714	33714	33716	33719	33725
516	30920	31590	31929	32015	32853	32996	33005	33025	33098	33116	33127	33554	33557	33561	33582	33582	33602	33614	33623	33639	33641	33660	33660	33669	33670	33670	33670	33673	33673	33700	33700	33720	33733	33733	33736	33736	33742	33742	33785	33785	33785	33788	33788	33789	33789	33789	33792	33792	33801
517	28593	30191	30504	32619	32904	32911	33069	33124	33141	33146	33149	33167	33178	33186	33186	33212	33226	33226	33236	33282	33285	33285	33405	33408	33408	33420	33421	33428	33433	33436	33436	33441	33441	33448	33449	33450	33450	33458	33458	33462	33462	33462	33463	33463	33464	33465	33466	33466	33470
518	29510	32437	32789	32932	32970	33001	33037	33039	33156	33159	33167	33222	33243	33262	33269	33286	33286	33286	33512	33513	33520	33520	33521	33533	33534	33603	33603	33603	33603	33606	33606	33606	33613	33613	33615	33632	33634	33640	33642	33648	33652	33656	33659	33659	33659	33659	33661	33704	33704
519	31951	32857	33114	33161	33284	33298	33349	33358	33375	33379	33403	33445	33445	33452	33452	33452	33472	33477	33477	33478	33492	33497	33503	33505	33508	33514	33515	33515	33518	33519	33533	33534	33534	33546	33547	33547	33548	33549	33549	33592	33603	33606	33607	33609	33611	33615	33615	33618	33640
520	29720	30360	32603	32617	32755	32794	33024	33052	33055	33403	33407	33421	33422	33422	33476	33489	33510	33532	33545	33545	33559	33559	33559	33560	33564	33579	33579	33579	33580	33581	33582	33590	33597	33597	33604	33605	33617	33641	33672	33676	33684	33685	33685	33728	33731	33732	33732	33732	33733
521	29598	32487	32852	32947	32977	33062	33099	33107	33152	33165	33185	33203	33216	33219	33227	33241	33242	33244	33248	33264	33268	33268	33268	33277	33286	33292	33296	33335	33335	33335	33336	33336	33342	33345	33345	33346	33416	33425	33429	33429	33444	33448	33451	33454	33454	33454	33455	33455	33460
522	30771	31199	31287	32765	32907	32917	32927	32978	33007	33018	33022	33110	33158	33177	33189	33189	33218	33545	33584	33595	33600	33613	33633	33641	33787	33798	33799	33800	33806	33807	33812	33873	33875	33875	33876	33879	33880	33882	33888	33888	33889	33889	33893	33894	33900	33903	33903	33903	33925
523	31781	32332	32809	33002	33039	33064	33077	33121	33215	33227	33229	33267	33322	33347	33353	33353	33354	33354	33361	33362	33362	33362	33375	33380	33382	33412	33415	33420	33430	33432	33436	33436	33438	33438	33438	33442	33442	33442	33443	33443	33443	33443	33447	33447	33447	33450	33460	33460	33815
524	31142	31543	32861	32896	32927	32950	33012	33035	33132	33162	33244	33264	33266	33267	33521	33538	33556	33568	33837	33848	33849	33851	33881	33886	33890	33891	33893	33895	33915	33937	33939	33939	33957	33957	33961	33961	33961	33961	33962	33962	33971	33972	33973	33973	33975	33978	33978	33990	33993
525	31541	32429	32506	32635	32950	33146	33149	33188	33202	33204	33212	33272	33279	33286	33295	33297	33298	33338	33424	33424	33431	33631	33653	33653	33653	33656	33663	33677	33694	33694	33707	33707	33713	33713	33713	33713	33713	33718	33718	33723	33724	33724	33727	33727	33733	33733	33733	33734	33735
526	29436	32509	32603	32987	33041	33139	33148	33181	33218	33219	33230	33247	33249	33250	33502	33549	33560	33576	33576	33615	33626	33630	33697	33703	33703	33728	33732	33733	33734	33734	33737	33739	33739	33744	33746	33746	33746	33746	33746	33748	33749	33750	33750	33753	33753	33753	33753	33933	33933
527	29554	32501	32815	32878	33042	33051	33064	33107	33154	33186	33204	33233	33233	33234	33293	33313	33403	33404	33404	33406	33406	33406	33407	33407	33407	33407	33433	33437	33437	33524	33528	33536	33539	33561	33568	33568	33568	33569	33571	33573	33573	33578	33578	33578	33578	33578	33579	33580	33584
528	29694	32484	32596	32643	32732	32813	32821	32953	32956	33128	33134	33138	33138	33139	33142	33156	33186	33200	33201	33201	33204	33236	33236	33236	33270	33276	33277	33277	33314	33324	33342	33355	33668	33668	33669	33686	33689	33705	33723	33767	33767	33794	33808	33811	33813	33814	33814	33815	33816
529	29439	29887	32506	32794	32858	32875	32889	33131	33158	33230	33236	33266	33272	33273	33277	33316	33326	33330	33335	33335	33335	33339	33349	33356	33356	33437	33446	33452	33453	33468	33468	33476	33484	33485	33486	33487	33487	33489	33491	33495	33500	33503	33505	33507	33507	33507	33507	33511	33513
530	29720	32458	32621	32754	32969	32990	33015	33052	33103	33234	33236	33289	33289	33302	33307	33307	33320	33326	33332	33332	33336	33338	33338	33345	33345	33346	33364	33367	33370	33377	33384	33390	33390	33395	33641	33641	33641	33641	33642	33647	33647	33647	33647	33654	33661	33666	33668	33668	33675
531	29935	32384	32534	32590	33156	33201	33219	33300	33303	33318	33337	33338	33422	33426	33426	33432	33432	33432	33440	33440	33453	33456	33456	33456	33466	33469	33475	33482	33514	33526	33528	33529	33529	33531	33531	33531	33531	33531	33531	33532	33533	33533	33533	33535	33535	33537	33537	33734	33734
532	31947	32364	32622	32826	33027	33081	33102	33147	33153	33192	33194	33206	33206	33307	33308	33320	33342	33368	33379	33387	33393	33396	33417	33417	33417	33429	33441	33443	33444	33446	33449	33453	33465	33466	33467	33467	33467	33477	33478	33478	33478	33482	33482	33483	33483	33483	33483	33493	33493
533	29577	30872	31019	32777	32836	32851	33037	33040	33043	33156	33171	33173	33337	33342	33354	33381	33388	33388	33388	33404	33429	33435	33436	33449	33513	33559	33568	33571	33571	33576	33581	33583	33583	33591	33591	33593	33625	33626	33632	33632	33632	33634	33634	33636	33636	33652	33654	33654	33656
534	31679	32492	32951	32980	33149	33259	33310	33317	33331	33332	33334	33336	33340	33356	33357	33364	33372	33374	33377	33382	33382	33382	33384	33384	33386	33386	33386	33386	33395	33395	33400	33400	33401	33411	33411	33435	33439	33457	33457	33464	33712	33717	33721	33724	33730	33731	33731	33731	33731
535	30891	31867	32108	32876	32897	32905	32912	33014	33084	33117	33138	33142	33154	33166	33167	33169	33172	33173	33173	33173	33173	33175	33193	33201	33201	33297	33298	33369	33383	33399	33399	33409	33411	33412	33415	33415	33425	33478	33479	33480	33482	33500	33500	33501	33502	33503	33511	33526	33843
536	29239	29899	32627	32768	32924	32942	32960	33079	33089	33089	33122	33145	33267	33276	33276	33284	33284	33292	33292	33301	33314	33314	33318	33328	33403	33415	33430	33448	33448	33457	33458	33464	33464	33464	33661	33661	33661	33663	33666	33666	33668	33668	33673	33674	33675	33687	33922	33938	33938
537	29380	32137	32252	32828	32998	33062	33106	33156	33158	33164	33167	33179	33181	33191	33203	33204	33205	33452	33521	33523	33531	33546	33547	33548	33560	33560	33829	33838	33853	33859	33859	33859	33861	33861	33866	33866	33875	33876	33876	33876	33876	33906	33906	33919	33920	33922	33923	33923	33926
538	29686	30450	32300	32730	32781	32940	32972	33087	33093	33198	33225	33242	33245	33257	33291	33297	33307	33309	33311	33312	33316	33319	33327	33327	33327	33330	33333	33336	33354	33358	33358	33358	33361	33362	33389	33394	33394	33397	33399	33399	33401	33645	33650	33667	33667	33667	33668	33670	33688
539	30505	31652	32673	32927	32960	33180	33193	33253	33293	33309	33516	33520	33535	33537	33538	33540	33541	33541	33541	33541	33542	33542	33543	33544	33544	33547	33548	33549	33550	33555	33555	33562	33562	33565	33565	33567	33567	33569	33575	33575	33576	33591	33592	33596	33639	33641	33641	33654	33654
540	31805	32529	32717	33017	33032	33058	33082	33478	33498	33500	33623	33624	33661	33681	33687	33703	33730	33730	33737	33745	33752	33752	33755	33764	33764	33775	33775	33787	33790	33790	33790	33792	33796	33796	33798	33798	33798	33801	33804	33804	33806	33806	33809	33809	33811	33811	33813	33815	33817
541	29239	29869	31349	31423	32813	32830	32851	32865	33024	33024	33140	33164	33173	33174	33176	33224	33238	33300	33302	33303	33519	33521	33523	33872	33872	33873	33876	33876	33879	33887	33887	33892	33893	33903	33903	33903	33933	33933	33939	33939	33941	33941	33941	33941	33942	33942	33942	33973	34024
542	29073	32615	32689	32776	32797	32822	32987	33018	33073	33074	33074	33075	33122	33158	33187	33199	33224	33235	33235	33237	33237	33244	33247	33264	33271	33668	33670	33710	33771	33771	33771	33774	33774	33783	33783	33784	33786	33811	33811	33812	33812	33816	33824	33824	33827	33827	33830	33832	33832
543	29955	32450	32610	32918	32941	32963	32967	32985	32990	33002	33160	33163	33167	33202	33211	33220	33257	33642	33643	33658	33658	33666	33684	33684	33685	33696	33705	33707	33722	33724	33740	33740	33741	33745	33746	33752	33795	33797	33806	33806	33806	33830	33833	33836	33836	33838	33839	33840	33841
544	30128	30739	30897	32699	32726	32734	32993	33119	33187	33194	33232	33234	33235	33244	33269	33272	33287	33380	33395	33397	33401	33401	33412	33419	33420	33421	33421	33437	33441	33444	33444	33452	33454	33457	33463	33496	33496	33497	33499	33535	33535	33535	33555	33555	33555	33556	33556	33556	33558
545	29510	30021	32496	32591	32837	32975	32981	33006	33097	33111	33117	33177	33180	33186	33203	33203	33213	33213	33215	33235	33237	33252	33285	33291	33291	33298	33335	33335	33337	33349	33355	33355	33359	33368	33368	33370	33374	33577	33577	33589	33589	33590	33591	33591	33591	33595	33596	33598	33598
546	29576	32195	32623	32769	33091	33112	33127	33140	33223	33230	33285	33285	33291	33291	33295	33299	33336	33336	33336	33338	33385	33386	33386	33394	33398	33401	33414	33414	33414	33419	33419	33419	33420	33423	33423	33424	33424	33430	33436	33437	33443	33444	33444	33446	33446	33446	33472	33475	33476
547	29510	32312	32875	33083	33167	33249	33274	33289	33294	33298	33298	33313	33569	33571	33574	33607	33612	33616	33618	33631	33631	33641	33644	33659	33662	33662	33666	33674	33675	33676	33681	33682	33682	33682	33684	33684	33684	33686	33686	33952	33952	33958	33959	33971	33972	33973	33973	33974	33975
548	31304	32274	32767	32825	32852	32875	32934	32936	32941	33092	33121	33131	33132	33136	33139	33140	33216	33219	33219	33234	33236	33239	33245	33254	33258	33258	33263	33286	33341	33347	33348	33379	33379	33379	33383	33436	33450	33512	33514	33514	33514	33527	33528	33531	33532	33536	33537	33540	33543
549	29060	30321	30621	32672	32940	33018	33028	33032	33083	33089	33170	33186	33226	33268	33273	33276	33276	33276	33276	33276	33277	33285	33285	33509	33537	33539	33539	33549	33549	33563	33563	33563	33564	33564	33564	33568	33570	33570	33576	33918	33918	33920	33920	33920	33920	33922	33922	33924	33924
550	29436	32271	32344	32370	32670	33079	33092	33180	33187	33195	33256	33279	33307	33307	33318	33329	33334	33344	33344	33349	33349	33351	33355	33388	33391	33391	33393	33393	33404	33405	33409	33414	33426	33428	33428	33429	33431	33431	33436	33442	33442	33446	33446	33804	33818	33820	33820	33820	33820
551	29298	30262	30509	32608	32918	32920	32986	33037	33070	33100	33103	33136	33206	33236	33237	33255	33266	33280	33295	33296	33305	33314	33314	33314	33315	33325	33332	33333	33334	33335	33341	33360	33365	33365	33367	33368	33383	33384	33387	33392	33392	33392	33395	33397	33397	33397	33397	33411	33411
552	31582	32320	32827	32936	32981	33070	33088	33178	33270	33298	33325	33326	33336	33339	33339	33347	33348	33351	33355	33361	33366	33369	33369	33369	33372	33373	33374	33375	33375	33377	33377	33382	33382	33385	33385	33385	33385	33385	33390	33393	33393	33393	33394	33401	33411	33411	33411	33412	33412
553	31336	32432	32818	32964	33080	33184	33209	33226	33241	33245	33245	33245	33274	33274	33684	33690	33697	33704	33706	33706	33711	33715	33715	33715	33715	33724	33726	33726	33729	33729	33731	33738	33782	33782	33785	33786	33790	33809	33811	33811	33814	33814	33814	33814	33814	33814	33814	33818	33818
554	31829	32597	32899	33067	33132	33153	33180	33239	33242	33320	33321	33322	33323	33323	33323	33336	33340	33342	33351	33380	33383	33386	33389	33391	33398	33514	33523	33524	33524	33524	33524	33526	33528	33528	33556	33556	33575	33575	33575	33576	33576	33579	33579	33580	33587	33589	33589	33589	33592
555	31890	32568	32753	32834	32857	33024	33161	33165	33187	33194	33258	33270	33280	33282	33308	33308	33341	33343	33355	33359	33359	33360	33373	33373	33375	33375	33388	33489	33510	33511	33511	33511	33511	33518	33524	33526	33530	33532	33532	33532	33532	33532	33532	33581	33587	33587	33588	33588	33588
556	31571	32743	32971	33141	33176	33189	33232	33239	33239	33242	33312	33314	33319	33334	33335	33358	33565	33600	33624	33624	33636	33644	33664	33667	33669	33671	33673	33681	33683	33685	33688	33688	33691	33694	33696	33698	33698	33749	33749	33752	33754	33754	33754	33757	33757	33760	33760	33760	33787
557	29266	32405	32534	32556	32586	32908	33016	33027	33083	33087	33242	33242	33245	33252	33276	33278	33284	33291	33306	33328	33352	33352	33360	33366	33366	33369	33379	33379	33382	33382	33391	33396	33396	33411	33411	33411	33411	33411	33411	33413	33413	33416	33422	33422	33498	33498	33498	33498	33499
558	29296	32473	32836	32873	33039	33087	33107	33109	33146	33165	33165	33273	33302	33305	33315	33337	33349	33349	33381	33388	33398	33400	33402	33402	33403	33404	33409	33409	33409	33409	33410	33412	33415	33418	33418	33520	33520	33522	33526	33531	33532	33532	33535	33536	33539	33539	33540	33542	33542
559	31582	32342	32642	32907	33155	33216	33240	33272	33284	33287	33333	33334	33348	33351	33361	33362	33365	33371	33396	33419	33419	33434	33434	33436	33437	33437	33439	33440	33443	33443	33446	33486	33486	33487	33487	33488	33488	33488	33489	33491	33505	33505	33548	33549	33558	33560	33560	33560	33560
560	30920	31631	32774	32906	33046	33235	33251	33252	33281	33294	33297	33303	33323	33326	33336	33338	33351	33370	33370	33399	33401	33402	33402	33404	33410	33454	33459	33459	33459	33460	33497	33497	33498	33498	33498	33498	33498	33681	33681	33695	33701	33703	33704	33704	33709	33710	33711	33711	33711
561	29618	30262	30692	32415	32435	32877	32891	32898	32920	32938	33149	33314	33316	33377	33393	33393	33395	33397	33412	33417	33418	33420	33463	33463	33464	33468	33469	33470	33478	33479	33479	33482	33482	33482	33494	33501	33504	33504	33527	33536	33540	33540	33542	33545	33547	33548	33548	33548	33548
562	31439	32225	32523	32827	32865	32917	32927	33064	33198	33212	33213	33225	33227	33239	33239	33247	33247	33256	33272	33279	33283	33283	33294	33295	33312	33316	33317	33317	33322	33329	33332	33335	33336	33340	33343	33343	33348	33348	33351	33555	33557	33568	33568	33568	33568	33574	33574	33591	33591
563	30052	30971	31194	32640	32670	32879	32893	33062	33097	33144	33148	33157	33283	33333	33334	33334	33345	33369	33377	33378	33396	33403	33423	33424	33425	33431	33431	33432	33442	33442	33448	33453	33466	33466	33471	33472	33472	33474	33475	33475	33475	33479	33480	33487	33848	33861	33861	33866	33866
564	29587	32363	33131	33160	33207	33277	33288	33727	33732	33738	33738	33748	33748	33762	33777	33788	33804	33826	33842	33846	33862	33900	33904	33904	33916	33916	33921	33925	33925	33933	33933	33938	33942	33958	33960	33961	33961	33961	33961	33964	33969	33969	33969	33969	33972	33973	33975	33975	33978
565	30125	32359	32812	32986	33066	33129	33144	33168	33188	33199	33202	33211	33213	33227	33313	33320	33333	33339	33344	33350	33355	33357	33365	33374	33374	33383	33411	33411	33415	33418	33418	33424	33429	33429	33429	33435	33435	33437	33438	33438	33441	33451	33451	33452	33453	33454	33454	33454	33456
566	30878	31369	31639	32633	32993	33134	33137	33187	33272	33313	33313	33315	33335	33423	33424	33424	33448	33448	33654	33654	33654	33677	33682	33687	33697	33701	33862	33862	33884	33888	33892	33893	33899	33899	33900	33900	33901	33901	33916	33916	33916	34091	34097	34098	34099	34108	34116	34116	34116
567	31604	32437	32553	32957	32986	33255	33373	33382	33387	33448	33484	33515	33519	33520	33525	33526	33528	33567	33567	33583	33590	33590	33595	33599	33603	33607	33611	33616	33619	33628	33638	33638	33638	33638	33638	33638	33643	33644	33646	33646	33646	33651	33886	33920	33922	33925	33927	33928	33928
568	31890	32640	33034	33048	33068	33122	33165	33172	33186	33187	33288	33316	33333	33333	33336	33347	33366	33367	33370	33377	33398	33399	33399	33400	33400	33423	33449	33455	33459	33465	33468	33469	33471	33471	33474	33474	33475	33478	33479	33479	33508	33509	33510	33510	33510	33511	33512	33514	33514
569	29307	30089	31216	31676	31781	32793	32805	32809	32971	33088	33092	33175	33194	33214	33221	33256	33286	33289	33291	33294	33304	33308	33308	33331	33394	33395	33395	33396	33407	33430	33433	33433	33433	33436	33443	33443	33443	33445	33456	33457	33459	33459	33459	33459	33459	33459	33484	33484	33485
570	31829	32546	32823	32909	32944	33050	33060	33066	33211	33239	33241	33257	33285	33292	33295	33307	33324	33330	33330	33330	33331	33333	33334	33343	33344	33348	33354	33356	33356	33356	33356	33360	33369	33373	33373	33373	33373	33377	33377	33378	33751	33751	33751	33751	33751	33751	33773	33774	33774
571	31644	32405	32819	32941	33010	33032	33045	33056	33096	33116	33138	33153	33171	33270	33278	33299	33307	33308	33308	33313	33319	33320	33320	33327	33327	33333	33350	33351	33360	33676	33679	33681	33681	33681	33693	33693	33695	33707	33707	33714	33714	33715	33715	33715	33719	33724	33737	33884	33891
572	31907	32435	32763	32819	32853	33030	33082	33106	33187	33224	33240	33246	33286	33300	33300	33311	33329	33355	33357	33362	33763	33763	33766	33958	33960	33963	33964	33964	33964	33964	33965	33965	33969	33969	33985	33985	33985	33985	33988	33998	34002	34002	34012	34012	34056	34078	34078	34083	34083
573	31886	32616	32965	33189	33213	33275	33281	33358	33361	33395	33402	33403	33405	33412	33415	33431	33431	33438	33441	33441	33441	33441	33457	33457	33462	33462	33463	33463	33463	33649	33649	33649	33649	33649	33650	33650	33651	33651	33653	33654	33656	33657	33669	33671	33679	33680	33680	33681	33681
574	31586	32478	32681	32861	32992	33003	33112	33155	33162	33184	33203	33209	33230	33231	33243	33248	33248	33271	33272	33277	33278	33278	33281	33364	33369	33370	33383	33387	33387	33389	33432	33484	33484	33498	33504	33504	33508	33509	33511	33511	33512	33512	33512	33513	33516	33532	33533	33539	33541
575	29296	31239	31321	32676	32703	32845	32859	32876	32979	33009	33016	33017	33068	33071	33082	33090	33108	33156	33232	33274	33277	33296	33317	33319	33322	33322	33327	33331	33444	33451	33453	33756	33762	33764	33775	33781	33782	33783	33786	33788	33789	33791	33792	33793	33793	33793	33793	33797	33799
576	29585	32544	32844	32988	33022	33039	33105	33129	33171	33179	33180	33183	33185	33189	33214	33217	33229	33233	33233	33486	33489	33492	33492	33513	33519	33522	33527	33560	33565	33856	33863	33867	33867	33875	33878	33884	33889	33890	33892	33892	33894	33897	33897	33910	33913	33916	33916	33917	33919
577	30052	32257	32510	32754	32998	33034	33092	33112	33120	33412	33418	33424	33431	33447	33448	33448	33459	33475	33476	33487	33494	33498	33516	33517	33520	33520	33532	33536	33548	33548	33554	33554	33592	33592	33592	33593	33594	33596	33596	33596	33598	33598	33611	33611	33614	33615	33617	33618	33620
578	29735	30366	32535	32942	32973	33082	33119	33130	33173	33222	33225	33242	33242	33260	33269	33270	33271	33271	33281	33281	33285	33309	33521	33521	33522	33533	33537	33552	33555	33555	33573	33573	33577	33579	33579	33582	33584	33600	33602	33603	33603	33603	33603	33604	33604	33606	33608	33609	33612
579	31039	31771	32680	32743	32771	32787	33018	33052	33124	33268	33276	33301	33301	33305	33309	33312	33339	33354	33359	33461	33470	33488	33506	33511	33511	33525	33525	33525	33527	33527	33536	33538	33725	33727	33728	33733	33735	33933	33955	33957	33957	33959	33963	33963	33965	33965	33966	33966	33966
580	31679	32417	32809	33012	33113	33234	33247	33255	33274	33282	33284	33328	33336	33344	33344	33348	33352	33358	33360	33365	33365	33373	33373	33373	33378	33382	33384	33388	33396	33397	33508	33509	33509	33509	33514	33520	33520	33716	33717	33717	33717	33727	33727	33729	33737	33737	33739	33739	33740
581	29244	32567	32683	32966	32981	32989	33051	33069	33129	33473	33480	33515	33520	33526	33547	33561	33561	33561	33563	33563	33588	33589	33647	33647	33654	33658	33658	33663	33669	33670	33670	33700	33703	33705	33711	33720	33721	33724	33728	33728	33728	33735	33735	33735	33735	33736	33736	33736	33736
582	29435	29983	30387	32590	32607	32958	33075	33087	33117	33283	33326	33333	33334	33353	33354	33355	33355	33355	33362	33362	33371	33371	33381	33381	33381	33383	33383	33383	33445	33449	33454	33454	33454	33529	33531	33531	33531	33536	33550	33553	33553	33553	33553	33556	33559	33560	33566	33571	33572
583	31890	32437	32828	32985	33088	33140	33252	33286	33318	33326	33328	33332	33334	33340	33344	33349	33357	33442	33451	33454	33459	33653	33655	33657	33657	33662	33662	33663	33663	33670	33671	33673	33675	33676	33677	33679	33685	33688	33688	33693	33693	33693	33697	33697	33697	33698	33721	33721	33722
584	31843	32373	32659	32988	33035	33179	33219	33250	33264	33296	33306	33387	33387	33388	33390	33390	33392	33396	33402	33402	33402	33403	33417	33421	33427	33427	33427	33432	33436	33436	33436	33436	33436	33438	33441	33449	33450	33450	33450	33453	33464	33464	33464	33464	33468	33478	33480	33480	33480
585	29679	32603	32661	32915	33035	33117	33151	33167	33196	33273	33293	33296	33326	33330	33330	33330	33332	33336	33337	33437	33438	33442	33443	33448	33448	33455	33455	33464	33467	33467	33471	33471	33471	33471	33480	33482	33482	33502	33502	33502	33502	33548	33549	33556	33565	33566	33566	33567	33581
586	31860	32584	32916	33002	33437	33465	33478	33511	33550	33577	33625	33627	33630	33667	33674	33679	33683	33687	33693	33700	33700	33723	33726	33731	33733	33736	33741	33746	33750	33750	33756	33757	33757	33757	33760	33773	33773	33773	33790	33794	33794	33794	33795	33795	33830	33832	33841	33842	33843
587	31480	32425	32875	32924	33051	33103	33123	33134	33166	33167	33205	33238	33254	33254	33264	33343	33344	33345	33352	33354	33357	33442	33442	33445	33450	33450	33454	33454	33454	33458	33461	33461	33462	33462	33473	33481	33487	33487	33487	33488	33503	33503	33503	33503	33505	33506	33508	33508	33514
588	30102	30901	31376	32850	32872	33073	33105	33151	33155	33158	33189	33191	33246	33268	33270	33288	33288	33314	33315	33318	33322	33323	33340	33355	33355	33357	33364	33369	33381	33382	33382	33389	33389	33389	33389	33410	33412	33420	33441	33441	33442	33446	33450	33458	33458	33459	33459	33459	33459
589	31842	32598	32626	32709	32780	32795	32975	33095	33169	33170	33201	33231	33231	33284	33296	33330	33335	33347	33363	33367	33372	33374	33663	33663	33663	33663	33663	33668	33672	33673	33676	33676	33681	33682	33685	33685	33688	33688	33688	33689	33699	33699	33699	33701	33701	33749	33749	33752	33757
590	29266	32465	32798	32838	32991	33014	33108	33114	33133	33161	33163	33168	33168	33179	33195	33195	33211	33212	33222	33228	33239	33239	33253	33255	33255	33260	33291	33304	33310	33335	33369	33373	33379	33379	33381	33385	33385	33396	33396	33397	33400	33406	33408	33408	33408	33408	33409	33409	33410
591	31780	32522	32611	32663	32803	33022	33075	33140	33186	33196	33284	33292	33294	33294	33308	33308	33712	33713	33715	33716	33762	33762	33764	33764	33801	33802	33805	33810	33812	33812	33818	33819	33819	33862	33862	33862	33864	33865	33877	33882	33882	33886	33889	33891	33891	33922	33922	33922	34087
592	29266	32575	32867	32955	32990	33020	33025	33111	33112	33156	33187	33191	33193	33252	33254	33254	33254	33255	33257	33264	33265	33270	33277	33501	33501	33501	33501	33501	33530	33536	33545	33551	33552	33552	33552	33554	33554	33557	33565	33571	33571	33572	33574	33575	33598	33601	33603	33608	33608
593	31955	32385	32629	33036	33084	33097	33109	33133	33148	33201	33217	33242	33262	33265	33267	33304	33310	33311	33311	33314	33316	33377	33378	33378	33383	33383	33383	33383	33391	33409	33446	33447	33449	33450	33452	33452	33452	33452	33454	33454	33454	33456	33456	33458	33458	33858	33859	33862	33862
594	29281	30026	32608	32861	33037	33052	33068	33113	33125	33149	33167	33252	33264	33277	33535	33536	33545	33566	33571	33571	33585	33590	33591	33591	33591	33597	33599	33600	33602	33607	33607	33610	33652	33673	33675	33676	33676	33677	33679	33681	33684	33684	33684	33685	33718	33718	33720	33736	33736
595	31887	32453	32862	32957	33002	33137	33166	33213	33236	33239	33267	33288	33297	33301	33310	33312	33321	33322	33328	33331	33335	33335	33335	33345	33347	33688	33690	33690	33720	33754	33755	33770	33771	33771	33771	33775	33775	33776	33777	33778	33788	33790	33792	33792	33797	33797	33797	33797	33798
596	31498	32360	32530	32975	32984	32990	33422	33427	33484	33533	33557	33565	33572	33584	33604	33625	33629	33635	33696	33697	33714	33719	33722	33728	33728	33730	33730	33730	33732	33735	33736	33738	33738	33767	33769	33773	33774	33774	33777	33788	33790	33791	33791	33791	33793	33809	33822	33822	33823
597	31849	32667	33141	33237	33414	33457	33487	33489	33495	33497	33562	33564	33566	33567	33605	33606	33614	33615	33616	33620	33621	33632	33639	33656	33656	33657	33664	33664	33672	33672	33779	33779	33788	33788	33818	33819	33822	33842	33845	33845	33845	33845	33849	33852	33987	33987	33989	33992	33998
598	31273	32735	32985	33121	33144	33195	33199	33202	33207	33279	33315	33324	33358	33363	33379	33381	33383	33393	33407	33407	33407	33408	33408	33408	33410	33415	33417	33423	33428	33429	33429	33433	33717	33717	33717	33719	33732	33741	33780	33783	33787	33787	33789	33792	33792	33792	33797	33797	33799
599	29728	30327	32658	32990	33115	33125	33132	33169	33181	33188	33249	33275	33282	33301	33314	33314	33319	33326	33326	33335	33420	33433	33435	33436	33439	33439	33440	33445	33449	33451	33451	33455	33463	33463	33465	33495	33495	33496	33496	33498	33498	33498	33499	33500	33501	33519	33520	33520	33521
600	31067	32026	32213	32952	32977	33009	33035	33051	33056	33124	33125	33128	33327	33350	33391	33410	33422	33423	33429	33438	33439	33439	33440	33443	33459	33459	33489	33489	33500	33509	33509	33511	33511	33511	33511	33512	33512	33512	33515	33515	33519	33519	33520	33520	33520	33520	33525	33532	33536
601	29395	30185	30572	30714	31454	32447	32973	32982	33115	33116	33147	33150	33152	33263	33266	33289	33291	33294	33300	33301	33302	33319	33321	33335	33366	33373	33459	33459	33462	33471	33474	33474	33474	33480	33480	33480	33480	33480	33480	33488	33492	33493	33493	33505	33505	33705	33706	33707	33707
602	29361	30252	32732	32751	32994	33014	33141	33165	33258	33292	33298	33298	33319	33328	33329	33330	33334	33359	33366	33406	33422	33442	33442	33446	33446	33446	33447	33447	33453	33455	33455	33469	33533	33536	33539	33555	33555	33555	33563	33567	33568	33568	33568	33570	33570	33576	33576	33576	33580
603	29668	30007	31501	32802	33030	33071	33088	33140	33150	33187	33208	33211	33217	33222	33233	33234	33236	33236	33236	33254	33270	33271	33277	33278	33294	33330	33331	33343	33344	33344	33354	33387	33387	33415	33417	33420	33429	33446	33446	33447	33450	33453	33455	33455	33459	33464	33466	33492	33495
604	29563	30125	32618	32667	32844	33000	33018	33022	33034	33151	33198	33204	33328	33347	33421	33424	33439	33450	33474	33491	33491	33491	33496	33504	33504	33505	33507	33518	33518	33523	33524	33532	33532	33533	33601	33612	33613	33613	33623	33627	33627	33627	33627	33627	33627	33634	33640	33641	33653
605	29687	32458	32969	33045	33148	33197	33225	33263	33272	33279	33280	33311	33311	33324	33330	33342	33362	33368	33375	33385	33388	33389	33392	33413	33484	33484	33487	33761	33761	33777	33777	33777	33815	33815	33818	33823	33831	33832	33833	33833	33837	33841	33842	33842	33842	33842	33842	33842	33843
606	31789	32391	32536	32938	33006	33045	33121	33203	33212	33219	33238	33241	33252	33263	33279	33289	33297	33298	33298	33414	33417	33420	33481	33488	33488	33488	33495	33498	33498	33498	33508	33510	33514	33554	33557	33560	33560	33560	33577	33577	33577	33578	33578	33578	33581	33581	33582	33582	33583
607	31564	32295	32818	32931	33057	33199	33223	33233	33240	33261	33264	33264	33281	33310	33323	33341	33347	33347	33351	33357	33358	33360	33363	33367	33402	33402	33409	33410	33410	33417	33423	33425	33427	33431	33431	33433	33433	33433	33433	33435	33436	33437	33444	33444	33444	33488	33489	33497	33497
608	29668	32449	32832	32897	32922	32944	32965	32973	32979	33020	33097	33179	33180	33201	33203	33216	33216	33253	33286	33294	33296	33309	33351	33353	33354	33400	33400	33401	33401	33402	33402	33404	33404	33404	33426	33428	33428	33428	33428	33430	33432	33436	33436	33526	33537	33737	33738	33738	33958
609	31701	32529	32997	33065	33119	33221	33240	33243	33271	33291	33312	33318	33331	33340	33341	33341	33346	33346	33391	33391	33394	33394	33395	33409	33410	33410	33410	33413	33414	33419	33467	33479	33480	33481	33482	33482	33666	33667	33667	33667	33670	33670	33670	33672	33678	33678	33707	33707	33708
610	31632	32480	32804	32874	32931	33105	33227	33266	33301	33317	33319	33326	33340	33353	33376	33398	33400	33407	33412	33412	33427	33438	33439	33442	33444	33445	33450	33450	33452	33452	33457	33457	33457	33458	33458	33458	33481	33501	33501	33501	33501	33505	33506	33506	33510	33511	33511	33511	33511
611	30084	32502	32662	32739	32976	32998	33209	33216	33236	33249	33256	33283	33323	33367	33374	33390	33401	33401	33405	33465	33510	33519	33519	33522	33524	33524	33526	33528	33536	33538	33538	33538	33540	33540	33540	33540	33540	33542	33547	33548	33553	33553	33577	33577	33577	33578	33581	33581	33583
612	29470	30713	31937	31997	32895	32901	33006	33138	33208	33209	33212	33259	33280	33299	33305	33308	33308	33319	33336	33355	33356	33359	33366	33372	33375	33380	33384	33384	33407	33407	33407	33433	33452	33452	33454	33454	33457	33457	33457	33482	33484	33485	33509	33509	33509	33509	33509	33509	33510
613	29226	32512	32845	32917	32953	33038	33054	33086	33106	33115	33190	33216	33218	33625	33627	33712	33723	33754	33754	33754	33762	33771	33771	33772	33772	33778	33779	33781	33807	33817	33827	33829	33829	33832	33847	33880	33880	33880	33886	33887	33888	33888	33888	33888	33888	33896	33912	33912	33912
614	29714	32472	32866	33029	33088	33112	33139	33176	33208	33215	33218	33291	33318	33324	33329	33330	33335	33336	33336	33336	33341	33341	33341	33343	33349	33355	33475	33477	33481	33481	33482	33777	33781	33788	33796	33809	33809	33810	33810	33816	33816	33819	33825	33828	33828	33828	33851	33851	33852
615	31442	32062	32703	32834	32899	33086	33104	33150	33194	33208	33216	33370	33385	33392	33417	33423	33426	33435	33635	33640	33646	33654	33656	33671	33679	33681	33687	33687	33687	33704	33704	33704	33704	33705	33705	33712	33718	33718	33730	33731	33733	33733	33733	33739	33739	33748	33751	33769	33769
616	29296	32478	32866	32971	33046	33089	33111	33121	33125	33130	33134	33159	33161	33172	33175	33216	33217	33222	33237	33256	33265	33265	33287	33288	33288	33289	33289	33297	33297	33317	33317	33319	33334	33341	33345	33357	33357	33361	33363	33364	33365	33365	33365	33365	33366	33367	33369	33369	33373
617	30370	31581	31951	32026	32883	33021	33104	33120	33132	33147	33170	33176	33194	33202	33215	33221	33237	33238	33279	33288	33298	33307	33312	33317	33338	33338	33707	33755	33755	33756	33756	33756	33756	33758	33761	33761	33764	33771	33776	33776	33777	33778	33778	33778	33778	33794	33796	33839	33839
618	31081	32202	32485	32814	32836	32873	32908	33266	33273	33277	33634	33635	33636	33700	33701	33703	33705	33723	33723	33751	33772	33778	33785	33789	33796	33806	33806	33807	33807	33811	33811	33811	33811	33817	33817	33817	33823	33833	33839	33841	33842	33843	33843	33893	33893	33893	33906	33908	33908
619	29554	32436	32568	32942	32962	32999	33083	33121	33127	33132	33137	33158	33158	33258	33279	33291	33291	33304	33304	33306	33322	33339	33349	33351	33365	33365	33371	33374	33379	33380	33390	33391	33394	33416	33416	33429	33432	33432	33432	33433	33433	33726	33740	33745	33745	33776	33776	33778	33780
620	31338	32137	32198	33031	33051	33058	33078	33173	33179	33531	33533	33552	33575	33592	33604	33611	33626	33626	33626	33632	33634	33638	33641	33651	33658	33664	33664	33664	33667	33667	33667	33668	33668	33668	33669	33669	33672	33673	33673	33673	33684	33692	33694	33695	33697	33697	33703	33704	33707
621	30084	30670	32096	32312	32952	33078	33085	33093	33096	33109	33136	33137	33193	33240	33253	33298	33320	33332	33333	33344	33344	33350	33557	33575	33577	33577	33577	33606	33606	33638	33648	33650	33653	33653	33656	33656	33663	33677	33680	33695	33695	33698	33717	33717	33718	33719	33719	33722	33722
622	29470	30025	30234	30696	31015	32839	32923	33054	33067	33127	33135	33140	33153	33204	33206	33209	33246	33263	33272	33272	33298	33321	33323	33329	33332	33346	33464	33481	33510	33529	33531	33532	33535	33543	33548	33549	33553	33558	33558	33558	33559	33560	33565	33569	33577	33578	33625	33625	33625
623	30102	31346	31690	31815	32848	33032	33039	33168	33170	33206	33208	33282	33295	33318	33381	33381	33658	33663	33712	33728	33728	33732	33733	33734	33736	33736	33747	33747	33748	33748	33748	33768	33778	33778	33780	33780	33783	33785	33787	33787	33788	33788	33789	33789	33789	33789	33789	33789	33805
624	29275	30000	30507	30891	31171	31390	31412	31533	32728	33118	33124	33153	33157	33226	33227	33227	33261	33353	33379	33380	33394	33399	33599	33634	33638	33642	33652	33664	33667	33725	33725	33725	33730	33735	33735	33739	33746	33746	33748	33748	33748	33748	33752	33755	33756	33758	33771	33771	33771
625	29450	32234	32731	32820	33486	33585	33596	33637	33657	33663	33671	33705	33705	33715	33719	33724	33724	33731	33733	33756	33758	33760	33767	33776	33781	33790	33792	33795	33795	33797	33797	33797	33960	33961	33963	33963	33964	33967	33968	33972	33980	33982	33982	33983	33983	33986	33986	33987	33987
626	30505	31531	31649	31827	32370	32401	32413	32437	32914	32922	32931	32935	33003	33008	33178	33184	33218	33242	33274	33274	33287	33294	33307	33321	33330	33343	33350	33359	33359	33359	33399	33399	33409	33409	33412	33413	33423	33426	33427	33429	33429	33436	33437	33439	33440	33446	33451	33451	33451
627	29470	32252	32807	32933	32953	32974	32990	33165	33175	33187	33266	33271	33302	33317	33697	33701	33702	33709	33709	33715	33715	33718	33721	33721	33721	33764	33771	33774	33774	33775	33778	33785	33786	33791	33792	33792	33827	33832	33832	33833	33834	33836	33839	33839	33839	33839	33840	33840	33842
628	31142	31475	31817	31941	32977	33170	33263	33276	33281	33314	33319	33331	33576	33579	33593	33671	33683	33683	33684	33694	33699	33705	33705	33707	33708	33719	33719	33728	33733	33748	33748	33751	33751	33751	33752	33752	33755	33789	33802	33802	33806	33809	33812	33813	33813	33817	33817	33817	33817
629	31829	32455	32919	33016	33076	33112	33124	33173	33201	33211	33220	33225	33226	33244	33246	33248	33250	33250	33253	33254	33262	33265	33265	33265	33266	33266	33274	33279	33287	33318	33318	33318	33329	33329	33338	33338	33338	33340	33340	33342	33344	33344	33352	33358	33359	33373	33383	33387	33387
630	31826	32552	32824	32991	33049	33059	33077	33090	33235	33275	33311	33328	33332	33332	33335	33353	33376	33385	33387	33392	33392	33392	33399	33399	33401	33401	33401	33409	33409	33439	33442	33445	33449	33453	33455	33457	33457	33458	33462	33462	33473	33473	33479	33479	33479	33479	33482	33485	33488
631	29941	31778	32113	32523	32848	32870	33073	33122	33146	33156	33188	33191	33223	33242	33322	33323	33323	33323	33333	33339	33346	33349	33466	33484	33484	33484	33490	33500	33501	33501	33502	33502	33502	33503	33503	33703	33703	33704	33704	33705	33707	33714	33722	33722	33727	33958	33959	33961	33962
632	29494	32480	32615	32683	32919	32979	33081	33140	33182	33191	33199	33201	33208	33274	33285	33289	33296	33298	33298	33322	33345	33367	33381	33381	33385	33399	33409	33409	33416	33416	33428	33785	33785	33785	33785	33786	33812	33813	33885	33885	33885	33885	33886	33886	33890	33893	33898	33898	33899
633	29547	32517	32849	32974	32992	33022	33046	33080	33142	33153	33169	33176	33506	33506	33506	33510	33537	33542	33542	33553	33553	33553	33567	33584	33584	33588	33591	33591	33606	33607	33607	33609	33615	33619	33626	33627	33633	33634	33634	33634	33634	33647	33650	33653	33653	33673	33675	33677	33681
634	31843	32480	32829	32970	33031	33095	33128	33147	33190	33198	33227	33231	33240	33257	33259	33265	33266	33283	33283	33285	33290	33302	33308	33313	33313	33318	33398	33421	33426	33448	33448	33451	33454	33459	33459	33502	33513	33513	33513	33513	33522	33524	33528	33528	33528	33536	33540	33541	33541
635	29484	30080	30219	32571	32914	33035	33154	33173	33196	33197	33243	33255	33255	33266	33266	33274	33275	33280	33280	33682	33695	33695	33700	33704	33721	33726	33726	33727	33730	33730	33732	33735	33736	33737	33742	33743	33745	33746	33747	33747	33748	33750	33750	33758	33761	33762	33776	33776	33783
636	30217	32328	32850	33070	33379	33432	33444	33452	33465	33465	33500	33510	33529	33531	33547	33549	33562	33566	33580	33581	33581	33586	33598	33605	33606	33613	33613	33613	33614	33614	33618	33623	33623	33626	33626	33628	33628	33629	33640	33640	33642	33642	33642	33651	33656	33656	33657	33659	33660
637	29566	31779	32711	32810	32989	33073	33088	33127	33238	33268	33289	33300	33303	33303	33325	33327	33329	33329	33329	33445	33449	33728	33728	33733	33733	33735	33736	33744	33746	33746	33748	33752	33756	33761	33763	33768	33786	33790	33805	33806	33820	33820	33821	33821	33825	33826	33827	33827	33828
638	30102	30891	31311	31355	32872	33070	33122	33126	33138	33191	33274	33274	33330	33331	33334	33336	33336	33339	33339	33340	33359	33364	33365	33368	33375	33385	33402	33402	33409	33475	33476	33484	33484	33485	33489	33517	33517	33517	33535	33539	33539	33539	33540	33540	33543	33543	33544	33544	33544
639	31687	32515	32624	32685	32726	32738	32971	32976	33086	33157	33195	33196	33221	33357	33357	33359	33407	33430	33430	33451	33451	33457	33733	33733	33738	33738	33771	33772	33779	33779	33781	33788	33791	33798	33798	33798	33801	33802	33805	33807	33808	33835	33837	33838	33839	33839	33839	33839	33844
640	29380	32284	32405	32460	32900	32999	33094	33106	33111	33123	33147	33154	33156	33201	33316	33317	33327	33343	33346	33368	33370	33372	33373	33373	33373	33375	33375	33375	33378	33378	33383	33388	33399	33402	33597	33598	33598	33601	33601	33601	33613	33613	33613	33616	33616	33622	33625	33625	33625
641	31720	32486	32633	32947	32969	32981	32990	33080	33084	33089	33097	33098	33135	33155	33171	33181	33184	33184	33184	33197	33197	33215	33228	33232	33232	33232	33236	33238	33238	33240	33303	33351	33363	33363	33372	33373	33373	33382	33388	33388	33441	33444	33445	33446	33454	33454	33455	33458	33467
642	29451	29989	32554	32594	32952	33128	33145	33175	33322	33635	33641	33654	33655	33656	33670	33672	33676	33676	33680	33682	33714	33714	33718	33718	33729	33738	33741	33742	33742	33742	33742	33744	33752	33755	33786	33786	33790	33791	33791	33860	33860	33862	33862	33864	33879	33879	33882	33882	33882
643	29399	30246	30436	32558	32941	33113	33143	33144	33151	33170	33241	33254	33338	33341	33379	33383	33384	33384	33384	33387	33387	33387	33387	33403	33404	33411	33413	33451	33451	33495	33495	33498	33518	33520	33522	33546	33546	33552	33562	33562	33563	33567	33568	33568	33569	33569	33573	33573	33573
644	31265	32257	32785	32977	33121	33176	33190	33215	33218	33226	33237	33249	33251	33253	33259	33280	33308	33309	33312	33320	33329	33329	33333	33333	33333	33335	33339	33389	33392	33395	33395	33398	33798	33798	33806	33818	33819	33819	33835	33841	33845	33856	33856	33869	33870	33877	33877	33877	33877
645	29575	32361	32534	32931	32959	33137	33206	33213	33216	33226	33230	33231	33268	33318	33332	33354	33360	33367	33371	33371	33373	33394	33394	33397	33398	33401	33407	33410	33413	33418	33419	33419	33419	33421	33423	33423	33426	33426	33426	33426	33427	33427	33427	33442	33442	33687	33688	33688	33689
646	31585	32472	32865	32958	33013	33052	33070	33133	33134	33175	33190	33223	33250	33251	33263	33287	33288	33300	33303	33304	33304	33314	33314	33315	33321	33327	33327	33335	33335	33350	33351	33353	33396	33398	33467	33546	33546	33579	33581	33584	33588	33590	33590	33597	33598	33598	33598	33601	33601
647	31268	32340	32596	32756	33078	33106	33215	33227	33237	33242	33248	33253	33359	33382	33386	33436	33436	33440	33462	33475	33490	33491	33494	33494	33502	33503	33503	33503	33503	33503	33507	33508	33508	33543	33545	33545	33547	33549	33555	33556	33595	33595	33603	33603	33605	33814	33814	33827	33840
648	30479	31163	31413	32616	32647	32904	32937	33075	33092	33107	33117	33121	33127	33133	33152	33152	33155	33155	33172	33205	33236	33236	33236	33258	33270	33275	33282	33282	33282	33282	33282	33291	33292	33306	33306	33351	33351	33359	33359	33363	33369	33376	33376	33761	33770	33770	33771	33787	33791
649	28861	32606	32674	32721	32781	33038	33056	33062	33071	33083	33095	33100	33152	33164	33171	33614	33617	33619	33623	33664	33693	33709	33730	33736	33744	33752	33755	33759	33759	33762	33777	33782	33783	33813	33813	33816	33816	33817	33830	33831	33854	33854	33855	33855	33856	33856	33870	33870	33870
650	29919	30562	30734	30885	32454	32869	33026	33173	33221	33224	33251	33253	33315	33320	33328	33647	33648	33687	33688	33694	33704	33707	33715	33715	33723	33723	33726	33726	33726	33729	33731	33731	33731	33731	33731	33731	33736	33742	33742	33742	33742	33742	33765	33765	33766	33773	33791	33791	33791
651	31304	32296	32852	32965	33040	33088	33117	33140	33170	33172	33223	33224	33225	33267	33276	33286	33343	33384	33393	33397	33409	33409	33411	33411	33413	33414	33422	33424	33430	33432	33455	33469	33482	33486	33508	33511	33512	33515	33516	33519	33520	33523	33523	33523	33524	33524	33526	33527	33541
652	29281	29966	32737	32991	33114	33124	33187	33289	33302	33326	33350	33355	33399	33400	33451	33452	33458	33460	33463	33463	33464	33469	33476	33476	33485	33487	33487	33494	33495	33513	33515	33805	33812	33812	33812	33815	33817	33817	33820	33823	33824	33824	33824	33825	33827	33828	33828	33828	33829
653	31228	31946	32036	32086	32749	32765	32788	32893	32973	33074	33109	33147	33148	33149	33248	33281	33302	33315	33341	33355	33373	33374	33374	33375	33386	33398	33400	33428	33432	33433	33433	33433	33438	33438	33438	33443	33446	33446	33452	33453	33453	33453	33453	33455	33456	33456	33456	33456	33456
654	28286	32264	33016	33231	33332	33386	33400	33416	33421	33442	33451	33464	33464	33468	33561	33561	33561	33566	33566	33572	33595	33604	33617	33618	33642	33648	33648	33649	33649	33650	33650	33651	33658	33659	33659	33660	33660	33660	33665	33668	33668	33672	33672	33673	33674	33675	33679	33679	33681
655	29451	31717	32726	32882	32912	32931	32942	32958	33017	33359	33396	33396	33421	33476	33476	33497	33551	33555	33556	33587	33587	33590	33590	33798	33800	33800	33800	33808	33808	33808	33808	33810	33811	33820	33820	33820	33820	33844	33848	33849	33851	33852	33855	33855	33855	33855	33859	33860	33862
656	29470	30293	30555	31832	31906	32864	32875	32880	32892	32903	32920	33066	33177	33224	33256	33257	33274	33284	33285	33287	33359	33367	33368	33368	33369	33371	33379	33379	33387	33397	33407	33409	33414	33414	33415	33429	33429	33432	33434	33434	33434	33532	33533	33533	33534	33534	33553	33553	33553
657	30676	32134	32329	32960	32982	32990	32998	33074	33129	33260	33266	33286	33290	33294	33295	33303	33303	33305	33306	33344	33348	33348	33363	33363	33363	33363	33384	33384	33397	33397	33398	33402	33402	33402	33405	33405	33406	33406	33425	33440	33443	33443	33444	33444	33444	33447	33452	33453	33457
658	29512	30932	31222	32709	32957	33163	33231	33236	33267	33290	33302	33304	33305	33397	33398	33403	33410	33435	33435	33441	33443	33451	33452	33452	33452	33452	33454	33465	33470	33487	33487	33500	33500	33501	33501	33501	33503	33503	33503	33506	33508	33509	33527	33529	33532	33532	33533	33533	33533
659	29298	30080	32613	32681	32707	32744	32759	32969	32988	32989	33082	33098	33098	33100	33103	33117	33168	33213	33303	33325	33340	33345	33356	33363	33365	33395	33401	33401	33401	33403	33404	33404	33405	33405	33405	33407	33407	33414	33415	33415	33419	33425	33427	33427	33427	33428	33459	33460	33460
660	31524	32467	32873	32988	33026	33090	33148	33193	33204	33231	33307	33308	33319	33327	33328	33330	33368	33385	33385	33390	33390	33390	33398	33398	33786	33787	33787	33789	33792	33793	33793	33811	33845	33846	33847	33849	33849	33849	33851	33851	33851	33851	33852	33852	33852	33853	33868	33870	33870
661	29640	30312	30662	32638	32859	33028	33124	33159	33195	33215	33218	33222	33228	33236	33256	33266	33268	33268	33275	33280	33280	33282	33285	33291	33292	33294	33297	33315	33319	33342	33393	33398	33400	33400	33725	33727	33739	33740	33740	33748	33748	33748	33748	33748	33748	33748	33763	33764	33766
662	30629	30966	31755	31891	32055	32501	32513	32653	33174	33277	33281	33284	33286	33287	33299	33306	33315	33321	33325	33326	33386	33443	33463	33465	33488	33514	33534	33536	33536	33612	33612	33612	33644	33647	33652	33652	33690	33692	33697	33697	33703	33707	33714	33714	33714	33714	33714	33714	33726
663	31849	32798	33128	33335	33433	33493	33529	33648	33661	33677	33710	33718	33734	33755	33759	33760	33768	33773	33776	33789	33789	33790	33791	33791	33794	33794	33794	33794	33797	33797	33798	33798	33800	33827	33838	33838	33867	33868	33868	33868	33877	33882	33888	33891	33893	33893	33895	33898	33898
664	29714	32154	32370	32446	32996	33183	33195	33199	33224	33225	33225	33230	33239	33283	33285	33288	33294	33361	33362	33362	33365	33365	33366	33379	33420	33423	33429	33449	33450	33454	33454	33458	33470	33479	33484	33484	33484	33489	33491	33491	33491	33492	33492	33492	33495	33495	33497	33500	33500
665	29239	29884	32396	32785	32812	32848	33124	33150	33155	33181	33240	33243	33244	33259	33305	33320	33324	33343	33344	33344	33345	33349	33353	33404	33404	33408	33408	33411	33412	33413	33413	33419	33423	33423	33427	33429	33429	33436	33439	33439	33442	33445	33481	33481	33481	33491	33491	33491	33491
666	31469	32606	33056	33183	33227	33238	33260	33291	33292	33296	33351	33353	33356	33357	33378	33380	33383	33384	33389	33389	33416	33421	33541	33553	33553	33554	33554	33554	33826	33826	33826	33840	33840	33841	33884	33884	33886	33889	33890	33890	33892	33898	33900	33900	33900	33900	33901	33902	33903
667	31780	32414	32844	32948	32959	32968	32972	32979	33116	33121	33163	33170	33506	33588	33607	33614	33616	33626	33630	33637	33638	33662	33672	33676	33676	33676	33678	33681	33681	33691	33698	33702	33702	33712	33713	33713	33714	33715	33716	33716	33716	33716	33716	33717	33717	33717	33717	33723	33725
668	31555	32376	32824	32904	32913	32930	33152	33154	33156	33161	33207	33218	33256	33258	33285	33288	33316	33321	33325	33325	33337	33337	33337	33345	33352	33362	33364	33365	33734	33736	33743	33750	33750	33751	33752	33754	33755	33755	33755	33755	33757	33758	33759	33763	33763	33763	33763	33766	33784
669	30676	32497	32725	32854	32997	33110	33143	33150	33158	33182	33183	33193	33264	33282	33291	33367	33388	33388	33390	33390	33390	33444	33445	33445	33462	33463	33478	33478	33478	33483	33484	33490	33492	33493	33493	33505	33508	33510	33512	33512	33513	33514	33517	33517	33522	33584	33587	33587	33587
670	29682	30472	30866	31000	31223	32778	32788	32796	32809	33054	33105	33161	33189	33218	33222	33229	33229	33229	33229	33232	33275	33277	33554	33654	33655	33658	33658	33663	33665	33672	33677	33678	33678	33688	33702	33709	33709	33709	33709	33734	33746	33746	33746	33746	33751	33751	33758	33759	33759
671	31187	32026	32318	32802	32991	33037	33064	33096	33103	33134	33142	33151	33168	33174	33179	33212	33215	33221	33257	33263	33345	33345	33346	33352	33355	33378	33382	33602	33603	33603	33603	33604	33605	33611	33612	33986	33986	33987	33988	33988	33988	33988	33988	33988	33989	33989	33989	34004	34004
672	29353	30417	32575	32651	32732	33049	33108	33114	33134	33135	33162	33185	33187	33237	33256	33262	33335	33445	33448	33453	33453	33467	33482	33482	33486	33495	33495	33496	33501	33503	33509	33509	33522	33531	33531	33533	33537	33553	33597	33890	33890	33895	33895	33896	33896	33896	33897	33899	33899
673	29570	30296	30599	30901	31778	31855	32911	32959	33001	33007	33023	33362	33377	33382	33389	33397	33403	33516	33539	33543	33545	33568	33569	33597	33610	33618	33630	33653	33664	33668	33669	33669	33703	33732	33735	34004	34006	34010	34012	34012	34016	34023	34023	34023	34059	34065	34065	34068	34068
674	29668	31371	32592	32913	33102	33225	33262	33269	33310	33328	33334	33348	33375	33381	33437	33437	33439	33442	33460	33467	33475	33478	33484	33486	33493	33503	33504	33504	33507	33507	33509	33514	33514	33521	33522	33522	33522	33539	33540	33540	33545	33545	33546	33546	33546	33549	33754	33757	33759
675	29576	32512	32671	32844	32980	33005	33037	33167	33216	33224	33249	33278	33278	33296	33301	33306	33320	33324	33332	33334	33339	33339	33339	33352	33363	33363	33370	33372	33372	33374	33488	33488	33489	33489	33498	33501	33507	33508	33780	33781	33782	33782	33782	33796	33803	33805	33806	33811	33813
676	29563	32431	32659	32897	32992	33083	33098	33109	33149	33159	33163	33166	33199	33205	33209	33210	33211	33216	33216	33250	33251	33252	33276	33277	33277	33346	33358	33360	33415	33424	33424	33425	33425	33429	33431	33435	33435	33437	33454	33454	33456	33456	33456	33457	33457	33460	33460	33460	33460
677	29576	31409	31491	32763	32793	32931	32947	33051	33091	33094	33125	33128	33172	33181	33219	33239	33293	33311	33311	33312	33325	33325	33327	33331	33339	33553	33563	33618	33618	33618	33621	33621	33624	33627	33627	33637	33637	33638	33638	33638	33639	33640	33640	33645	33645	33685	33686	33686	33686
678	29032	32619	32774	32936	32976	33235	33380	33387	33393	33394	33441	33454	33505	33507	33507	33533	33537	33551	33552	33590	33605	33615	33626	33635	33636	33636	33707	33713	33817	33817	33822	33822	33824	33824	33825	33830	33833	33843	33869	33869	33881	33881	33881	33885	33906	33910	33913	33913	33923
679	30214	32462	32652	32743	32779	32932	33030	33037	33037	33040	33111	33217	33219	33256	33280	33335	33337	33347	33358	33582	33582	33583	33591	33591	33591	33592	33595	33596	33600	33607	33608	33608	33611	33613	33613	33613	33613	33614	33614	33626	33629	33655	33659	33661	33666	33666	33666	33944	33944
680	29510	31407	31634	32718	32983	33008	33014	33127	33177	33178	33178	33261	33313	33323	33324	33332	33332	33337	33345	33345	33351	33351	33353	33359	33470	33472	33472	33473	33476	33477	33477	33479	33482	33487	33488	33508	33516	33518	33518	33521	33527	33527	33527	33527	33554	33554	33558	33565	33565
681	29769	31421	32761	32799	33025	33040	33163	33222	33236	33265	33290	33299	33309	33316	33316	33318	33326	33331	33331	33337	33340	33345	33346	33346	33346	33350	33351	33352	33405	33409	33412	33427	33472	33472	33473	33483	33484	33484	33485	33485	33485	33485	33485	33486	33486	33486	33486	33487	33487
682	31874	32301	32759	32856	32991	33046	33067	33174	33206	33213	33222	33256	33258	33310	33314	33315	33316	33331	33331	33332	33333	33335	33336	33358	33363	33423	33423	33423	33425	33426	33430	33430	33438	33442	33443	33492	33492	33492	33492	33492	33494	33496	33496	33499	33503	33509	33509	33511	33528
683	31092	32105	32205	32735	33034	33189	33256	33261	33281	33315	33690	33698	33703	33703	33707	33713	33716	33717	33722	33724	33724	33726	33736	33742	33744	33752	33752	33752	33752	33752	33757	33758	33778	33779	33783	33784	33784	33786	33793	33802	33804	33816	33816	33816	33816	33816	33817	33818	33818
684	29769	32511	32823	32987	33059	33085	33101	33106	33128	33130	33143	33144	33145	33184	33184	33295	33298	33320	33321	33322	33322	33333	33333	33335	33356	33357	33362	33370	33371	33372	33374	33382	33386	33391	33391	33391	33414	33450	33450	33453	33457	33461	33466	33466	33466	33467	33467	33470	33479
685	29648	30590	30739	32639	33067	33158	33233	33245	33256	33258	33276	33279	33285	33307	33310	33310	33312	33327	33408	33424	33424	33428	33428	33431	33432	33437	33462	33468	33468	33490	33490	33503	33503	33503	33503	33525	33537	33541	33541	33541	33543	33546	33548	33548	33555	33555	33560	33561	33566
686	29470	29884	30160	32598	32937	32944	32946	32948	33168	33185	33449	33502	33510	33532	33555	33568	33589	33619	33619	33621	33622	33626	33627	33628	33631	33633	33642	33650	33652	33653	33660	33660	33661	33661	33664	33667	33669	33674	33674	33696	33696	33704	33711	33725	33728	33730	33730	33730	33730
687	31386	32241	32518	32953	33004	33057	33100	33139	33149	33163	33190	33190	33193	33208	33232	33232	33233	33245	33251	33276	33277	33281	33281	33287	33290	33292	33305	33312	33312	33312	33319	33379	33389	33393	33397	33397	33401	33402	33402	33405	33417	33418	33418	33418	33517	33517	33520	33520	33521
688	30005	32527	32636	32705	32740	32968	33093	33225	33247	33282	33286	33297	33300	33313	33355	33356	33361	33420	33421	33422	33422	33424	33429	33431	33431	33437	33442	33442	33449	33449	33449	33449	33461	33463	33464	33464	33467	33468	33468	33468	33470	33470	33472	33478	33478	33482	33482	33485	33485
689	31585	32263	32767	32869	32931	32962	33070	33129	33130	33133	33186	33189	33220	33221	33224	33229	33231	33253	33266	33283	33289	33290	33291	33301	33319	33324	33324	33332	33357	33360	33360	33361	33364	33387	33387	33395	33395	33397	33423	33423	33443	33445	33447	33447	33543	33555	33555	33555	33556
690	29075	30666	32358	32386	32493	32995	33104	33183	33199	33264	33269	33271	33309	33312	33313	33315	33319	33333	33333	33372	33395	33399	33399	33417	33417	33422	33427	33427	33428	33428	33429	33433	33452	33452	33452	33455	33456	33466	33466	33467	33467	33467	33467	33467	33472	33473	33579	33580	33580
691	31215	31916	32082	32911	32919	32937	33078	33084	33129	33144	33238	33263	33274	33275	33282	33287	33294	33305	33308	33308	33320	33323	33329	33330	33330	33330	33332	33336	33340	33347	33347	33348	33349	33349	33392	33397	33399	33404	33406	33406	33417	33420	33420	33420	33433	33434	33434	33437	33451
692	31621	32613	32897	33117	33178	33222	33238	33296	33299	33305	33377	33378	33380	33380	33395	33412	33414	33427	33428	33441	33441	33442	33444	33444	33444	33445	33449	33462	33464	33466	33468	33470	33471	33471	33471	33471	33477	33482	33488	33491	33491	33491	33493	33493	33494	33868	33868	33868	33868
693	29474	32483	32716	32999	33016	33084	33120	33128	33194	33207	33211	33214	33214	33215	33216	33219	33235	33236	33237	33243	33243	33251	33252	33253	33254	33274	33305	33320	33321	33333	33335	33342	33348	33355	33358	33363	33363	33400	33400	33400	33402	33402	33405	33407	33407	33411	33412	33413	33420
694	29910	31812	32080	32709	32951	33035	33068	33201	33234	33238	33501	33529	33531	33606	33612	33612	33613	33614	33615	33615	33619	33631	33635	33635	33644	33650	33650	33652	33656	33657	33660	33661	33663	33669	33670	33670	33684	33685	33927	33933	33939	33941	33942	33943	33943	33947	33947	33951	33953
695	30125	31094	32670	32760	32776	33012	33019	33038	33052	33191	33269	33269	33295	33303	33333	33353	33356	33373	33375	33375	33388	33392	33392	33392	33444	33447	33449	33456	33457	33466	33476	33476	33476	33485	33491	33493	33494	33494	33498	33498	33499	33501	33503	33505	33505	33505	33507	33509	33509
696	29679	32461	32540	32950	33073	33171	33212	33219	33242	33289	33305	33321	33358	33359	33374	33374	33377	33377	33691	33698	33703	33703	33704	33709	33717	33718	33719	33721	33737	33740	33740	33751	33753	33753	33758	33758	33758	33758	33758	33762	33763	33764	33764	33767	33768	33771	33771	33771	33771
697	29296	31135	32586	32667	32701	32928	32949	33121	33196	33200	33246	33246	33252	33310	33372	33373	33390	33406	33412	33425	33439	33440	33444	33444	33444	33455	33457	33465	33467	33468	33469	33470	33471	33472	33473	33477	33477	33480	33481	33481	33482	33486	33486	33488	33494	33494	33496	33500	33500
698	30771	32610	32799	33005	33061	33068	33076	33135	33137	33164	33256	33272	33274	33274	33275	33275	33288	33611	33619	33628	33630	33653	33653	33688	33689	33696	33699	33699	33701	33702	33702	33702	33703	33715	33715	33732	33734	33738	33738	33738	33738	33738	33738	33738	33739	33739	33744	33745	33745
699	31604	32474	32612	32941	32949	33074	33155	33162	33165	33210	33212	33297	33297	33312	33312	33316	33317	33318	33320	33322	33332	33335	33340	33346	33355	33358	33394	33424	33425	33426	33428	33434	33441	33441	33449	33449	33454	33464	33465	33469	33469	33479	33479	33482	33486	33487	33492	33493	33496
700	31948	32661	32700	32752	32783	32968	32983	33006	33013	33116	33122	33138	33189	33193	33199	33199	33275	33278	33299	33305	33322	33322	33337	33353	33391	33394	33403	33409	33427	33435	33446	33454	33460	33468	33469	33469	33469	33471	33471	33482	33483	33483	33533	33535	33789	33811	33811	33811	33819
701	29395	30105	30243	32005	32178	32864	32889	32901	33185	33352	33380	33390	33415	33432	33433	33438	33440	33445	33445	33445	33452	33458	33461	33461	33461	33463	33467	33467	33474	33488	33500	33501	33501	33503	33503	33503	33503	33506	33533	33534	33562	33563	33573	33576	33579	33579	33581	33581	33581
702	29714	30041	30162	32685	32718	33004	33034	33101	33102	33167	33167	33187	33209	33259	33272	33282	33285	33289	33293	33296	33296	33298	33303	33310	33319	33693	33695	33696	33697	33699	33699	33707	33757	33758	33763	33763	33763	33763	33763	33763	33764	33765	33765	33766	33769	33770	33786	33786	33786
703	30629	32918	33216	33275	33366	33418	33433	33457	33461	33467	33487	33584	33595	33604	33605	33622	33632	33632	33632	33635	33635	33639	33641	33655	33656	33918	33918	33921	33922	33923	33923	33924	33941	33941	33941	33944	33948	33948	33948	33949	33951	33951	33960	33960	33960	33960	33962	33963	33976
704	31659	32351	32814	32919	32929	33143	33204	33229	33248	33262	33270	33272	33290	33305	33317	33326	33328	33329	33343	33346	33351	33353	33353	33353	33353	33356	33356	33357	33364	33364	33370	33383	33385	33391	33391	33414	33414	33415	33415	33415	33415	33417	33417	33815	33818	33838	33838	33839	33841
705	31627	32618	32761	32861	32875	32903	32926	32948	32969	32980	33006	33009	33034	33045	33046	33202	33212	33254	33267	33381	33382	33400	33417	33437	33461	33462	33464	33465	33465	33465	33487	33490	33490	33500	33509	33509	33514	33517	33518	33520	33520	33522	33529	33541	33546	33553	33554	33556	33560
706	31801	32559	32656	32952	32975	33194	33197	33229	33267	33271	33271	33272	33274	33280	33280	33298	33298	33321	33361	33375	33384	33386	33396	33797	33797	33804	33806	33814	33814	33824	33997	33997	33998	33998	33998	34041	34041	34045	34047	34047	34060	34060	34062	34064	34064	34064	34064	34064	34066
707	30125	30584	32617	32665	32765	32790	32999	33004	33053	33060	33125	33126	33175	33179	33182	33218	33238	33268	33364	33364	33364	33367	33397	33415	33418	33435	33435	33436	33467	33467	33467	33468	33468	33468	33480	33480	33480	33484	33486	33488	33489	33491	33492	33492	33495	33498	33498	33498	33501
708	29566	32130	32635	32700	33030	33103	33110	33156	33163	33227	33261	33297	33380	33407	33407	33419	33419	33428	33428	33428	33432	33432	33433	33440	33440	33447	33452	33452	33454	33458	33461	33544	33552	33553	33553	33556	33556	33557	33557	33557	33557	33559	33559	33580	33583	33583	33585	33587	33588
709	29060	32107	32189	32294	32303	32651	32870	32967	33069	33076	33189	33249	33265	33282	33311	33342	33366	33370	33374	33375	33375	33380	33381	33381	33382	33383	33385	33390	33393	33393	33394	33398	33398	33398	33398	33405	33405	33408	33409	33414	33417	33417	33417	33418	33440	33441	33443	33445	33445
710	31565	32429	32566	32933	33087	33108	33126	33162	33169	33170	33243	33349	33369	33372	33383	33383	33400	33400	33415	33418	33418	33420	33422	33426	33451	33451	33458	33460	33465	33465	33467	33469	33469	33474	33475	33476	33481	33481	33482	33483	33483	33485	33485	33485	33497	33540	33540	33540	33553
711	29598	30246	32605	32693	32708	32993	33017	33122	33148	33170	33175	33280	33303	33365	33366	33380	33575	33579	33581	33583	33595	33598	33598	33610	33610	33620	33622	33625	33628	33639	33639	33642	33644	33646	33647	33647	33653	33668	33671	33675	33678	33678	33678	33695	33696	33696	33699	33699	33699
712	30920	31668	32824	33110	33263	33312	33329	33345	33354	33418	33438	33454	33459	33461	33463	33475	33476	33476	33476	33487	33488	33498	33498	33499	33513	33513	33514	33515	33519	33529	33530	33552	33558	33558	33558	33558	33558	33559	33749	33758	33758	33761	33773	33779	33781	33781	33782	33782	33783
713	29975	31463	32650	32808	33046	33096	33114	33141	33165	33170	33201	33205	33256	33257	33257	33260	33274	33277	33675	33680	33681	33683	33687	33687	33696	33715	33715	33742	33742	33754	33760	33763	33767	33795	33797	33799	33799	33802	33815	33816	33819	33819	33822	33822	33832	33835	33835	33835	33837
714	29272	30009	30472	32014	32044	32078	32922	33093	33206	33236	33255	33260	33295	33296	33317	33319	33328	33391	33391	33399	33399	33403	33407	33409	33409	33411	33415	33416	33417	33417	33417	33421	33423	33425	33425	33430	33463	33463	33465	33471	33472	33472	33473	33475	33476	33478	33489	33709	33709
715	29767	32599	32914	33039	33092	33097	33104	33110	33118	33173	33188	33188	33206	33208	33211	33212	33240	33241	33251	33257	33268	33272	33281	33281	33283	33286	33287	33304	33307	33308	33310	33369	33369	33371	33374	33376	33378	33383	33385	33392	33396	33507	33507	33509	33509	33509	33517	33517	33517
716	29649	30114	30306	30625	30926	32093	32199	32242	32964	32997	33092	33183	33208	33209	33211	33212	33341	33341	33345	33351	33372	33386	33386	33386	33389	33401	33415	33416	33425	33425	33425	33425	33467	33474	33672	33704	33706	33711	33712	33712	33744	33748	33749	33752	33754	33755	33758	33758	33758
717	30479	31290	32808	33070	33172	33181	33189	33193	33194	33217	33221	33317	33324	33353	33353	33362	33363	33363	33372	33380	33387	33387	33394	33398	33405	33408	33410	33411	33411	33423	33425	33425	33428	33428	33428	33431	33432	33434	33438	33528	33528	33528	33528	33528	33531	33531	33532	33532	33532
718	30217	32409	32540	32686	32768	32851	32903	32990	33089	33105	33112	33255	33257	33260	33263	33347	33347	33352	33374	33379	33379	33391	33405	33405	33466	33466	33466	33467	33467	33471	33517	33517	33517	33518	33527	33527	33530	33536	33536	33536	33541	33543	33546	33546	33549	33554	33555	33557	33609
719	31044	31761	32538	32621	32670	33087	33118	33544	33545	33551	33558	33558	33567	33622	33624	33626	33626	33633	33649	33660	33685	33689	33702	33704	33705	33709	33714	33718	33732	33735	33739	33758	33763	33778	33778	33783	33789	33789	33798	33800	33800	33800	33800	33800	33812	33813	33813	33813	33813
720	31679	32319	32632	32701	32737	32988	33064	33077	33160	33257	33263	33272	33277	33318	33324	33349	33354	33356	33373	33373	33376	33382	33392	33392	33400	33405	33405	33406	33415	33417	33419	33420	33425	33427	33451	33452	33458	33459	33462	33473	33473	33473	33485	33487	33488	33501	33506	33506	33521
721	29088	30513	31162	32666	32708	32737	32767	32769	33023	33119	33156	33163	33164	33217	33221	33226	33236	33275	33275	33286	33371	33384	33385	33386	33396	33403	33403	33625	33628	33628	33628	33628	33628	33635	33945	33953	33955	33955	33959	33959	33971	33971	33971	33972	33972	33972	33975	33975	33979
722	31556	32308	32845	33062	33143	33172	33232	33249	33264	33286	33301	33307	33325	33342	33359	33395	33411	33421	33423	33429	33429	33432	33432	33433	33433	33433	33434	33434	33434	33447	33449	33560	33564	33566	33567	33567	33567	33574	33575	33579	33580	33580	33580	33580	33580	33581	33583	33584	33585
723	31519	32256	32867	33065	33093	33156	33166	33401	33484	33488	33514	33520	33536	33537	33540	33546	33563	33575	33593	33599	33599	33601	33604	33604	33605	33605	33616	33623	33631	33633	33634	33634	33638	33638	33638	33638	33639	33643	33645	33981	33986	33988	33988	33991	33993	33994	34000	34004	34008
724	29298	29644	31763	32627	32652	32986	33007	33151	33154	33155	33199	33269	33273	33308	33308	33325	33339	33340	33342	33342	33342	33375	33375	33377	33383	33385	33385	33385	33395	33395	33395	33400	33400	33400	33403	33404	33439	33442	33453	33453	33453	33454	33454	33455	33457	33458	33458	33459	33459
725	31696	32514	32609	32915	32963	32974	32987	33052	33058	33060	33062	33144	33145	33161	33165	33165	33205	33214	33220	33220	33231	33236	33239	33241	33257	33260	33285	33376	33693	33694	33701	33715	33723	33731	33734	33742	33742	33751	33756	33759	33820	33823	33825	33832	33834	33834	33836	33836	33839
726	30052	30997	31175	31292	32750	32984	33078	33103	33107	33112	33125	33127	33128	33131	33143	33209	33236	33238	33247	33263	33266	33296	33318	33409	33415	33422	33433	33461	33462	33710	33712	33712	33724	33725	33731	33733	33734	33747	33758	33761	33761	33761	33767	33767	33767	33767	33768	33768	33768
727	30991	32240	32850	32950	33089	33138	33163	33181	33210	33212	33248	33304	33321	33321	33365	33374	33379	33379	33380	33381	33392	33398	33398	33403	33403	33403	33403	33403	33408	33410	33414	33414	33415	33416	33416	33416	33420	33424	33427	33427	33465	33465	33465	33466	33471	33471	33474	33480	33480
728	29382	32490	32588	32615	32695	33028	33091	33105	33142	33187	33231	33254	33268	33273	33288	33292	33299	33317	33323	33323	33329	33329	33329	33329	33329	33332	33333	33334	33335	33335	33344	33353	33354	33354	33359	33362	33362	33401	33401	33417	33418	33418	33418	33419	33419	33421	33435	33444	33444
729	29075	30137	30401	31451	31564	31642	31649	32768	32990	33011	33012	33016	33087	33110	33167	33281	33304	33320	33328	33357	33388	33396	33399	33407	33407	33412	33413	33446	33446	33448	33448	33448	33459	33460	33465	33466	33466	33469	33469	33473	33473	33473	33473	33473	33476	33481	33481	33484	33484
730	31291	32125	32393	32464	32524	33055	33082	33160	33214	33232	33454	33506	33546	33556	33557	33562	33562	33562	33573	33601	33601	33607	33613	33621	33621	33806	33813	33815	33817	33818	33818	33818	33818	33818	33818	33834	33834	33836	33838	33838	33839	33839	33844	33845	33848	33864	33864	33881	33881
731	29439	30149	32617	32960	32992	33113	33117	33147	33149	33150	33200	33204	33205	33206	33208	33218	33226	33233	33235	33235	33280	33280	33280	33289	33289	33292	33314	33314	33323	33324	33343	33344	33345	33345	33349	33349	33356	33360	33362	33365	33365	33368	33370	33370	33375	33375	33375	33384	33384
732	31239	32208	32759	32818	33037	33118	33398	33411	33425	33518	33520	33560	33561	33568	33586	33586	33598	33599	33599	33599	33599	33607	33607	33607	33607	33609	33614	33614	33628	33629	33630	33636	33651	33651	33658	33688	33688	33690	33690	33693	33693	33694	33695	33695	33695	33695	33695	33702	33704
733	29577	30302	30527	32606	32639	32665	32681	33042	33055	33061	33119	33119	33227	33244	33280	33309	33329	33352	33369	33377	33378	33378	33381	33390	33399	33406	33408	33408	33430	33431	33431	33433	33437	33438	33438	33438	33438	33438	33438	33446	33448	33453	33455	33455	33458	33467	33467	33469	33471
734	30125	31800	31955	32058	32081	32315	32793	32804	32810	32818	33069	33116	33147	33178	33199	33206	33216	33248	33251	33252	33257	33257	33271	33271	33295	33301	33304	33311	33312	33358	33389	33390	33390	33391	33403	33406	33413	33414	33416	33416	33421	33423	33428	33430	33430	33430	33433	33434	33463
735	30629	31976	32064	32211	32241	33169	33250	33267	33281	33284	33366	33438	33460	33473	33494	33512	33534	33541	33542	33545	33556	33601	33611	33613	33616	33627	33632	33634	33638	33638	33638	33639	33643	33661	33663	33669	33676	33676	33676	33677	33677	33677	33677	33677	33677	33677	33677	33677	33678
736	31955	32524	32893	32925	33044	33094	33150	33171	33171	33203	33206	33206	33218	33256	33275	33278	33278	33302	33309	33309	33309	33314	33324	33327	33333	33333	33339	33382	33382	33382	33410	33414	33424	33424	33532	33532	33540	33543	33543	33543	33550	33556	33556	33562	33564	33565	33568	33568	33569
737	31798	32547	32699	32898	33158	33271	33288	33296	33313	33383	33401	33415	33417	33433	33435	33437	33454	33456	33731	33731	33737	33739	33743	33749	33751	33752	33798	33799	33805	33806	33806	33807	33834	33837	33838	33838	33844	33844	33845	33852	33854	33854	33857	33857	33865	33865	33865	33866	33878
738	30145	31253	32711	32726	32760	33101	33105	33108	33114	33262	33263	33271	33294	33358	33370	33375	33386	33404	33404	33404	33404	33475	33477	33598	33608	33630	33632	33637	33637	33637	33642	33643	33643	33643	33646	33649	33649	33649	33650	33659	33659	33670	33673	33680	33682	33682	33683	33683	33683
739	29640	30520	32641	32920	32947	32994	33000	33072	33137	33139	33171	33171	33171	33172	33172	33173	33205	33206	33225	33226	33482	33482	33484	33489	33503	33736	33742	33746	33746	33748	33788	33789	33789	33791	33792	33795	33805	33827	33828	33833	33833	33833	33841	33841	33843	33866	33869	33869	33870
740	29494	30379	30621	30682	30871	30938	32696	32914	32959	32970	33028	33036	33036	33089	33094	33104	33239	33239	33284	33341	33356	33356	33356	33358	33358	33364	33375	33375	33376	33382	33388	33391	33394	33395	33398	33404	33406	33406	33407	33429	33429	33431	33431	33431	33434	33435	33439	33440	33440
741	29598	29990	30417	31735	31881	31927	32308	32416	33028	33029	33150	33194	33282	33283	33285	33326	33337	33337	33343	33344	33359	33360	33360	33365	33365	33371	33381	33382	33382	33382	33393	33399	33400	33401	33403	33403	33403	33403	33404	33406	33412	33412	33413	33413	33420	33420	33420	33421	33422
742	29296	32504	32636	32683	32893	32948	33073	33087	33093	33104	33109	33111	33119	33163	33166	33173	33174	33190	33243	33254	33281	33348	33358	33361	33361	33361	33373	33379	33380	33384	33384	33388	33388	33394	33400	33400	33412	33456	33457	33459	33460	33464	33468	33470	33471	33473	33477	33480	33484
743	31951	32611	32743	32939	33081	33152	33184	33208	33226	33301	33318	33319	33321	33340	33346	33346	33666	33669	33675	33681	33681	33684	33684	33694	33709	33711	33711	33711	33713	33737	33748	33749	33750	33753	33753	33753	33753	33755	33756	33759	33759	33759	33759	33767	33768	33769	33770	33770	33770
744	30824	31410	32683	32959	33075	33152	33206	33230	33245	33257	33261	33262	33272	33274	33289	33328	33328	33546	33548	33550	33557	33557	33563	33569	33569	33569	33572	33577	33577	33581	33599	33608	33643	33645	33648	33648	33729	33731	33735	33735	33736	33755	33756	33761	33761	33823	33823	33828	33828
745	29380	30138	30563	30630	30866	30976	32544	32924	32939	32946	33113	33199	33321	33321	33323	33338	33355	33355	33363	33364	33375	33375	33377	33378	33378	33382	33382	33382	33383	33395	33402	33403	33403	33403	33403	33405	33405	33419	33419	33419	33420	33420	33424	33424	33425	33426	33429	33436	33436
746	30878	31315	31551	31668	32669	32852	33034	33094	33230	33251	33286	33318	33331	33331	33331	33339	33347	33355	33355	33358	33363	33413	33423	33423	33449	33451	33451	33453	33456	33457	33457	33517	33517	33518	33521	33522	33524	33525	33525	33527	33527	33528	33528	33541	33541	33543	33548	33549	33549
747	31649	32292	32789	33001	33058	33084	33112	33117	33428	33431	33444	33477	33514	33547	33551	33581	33584	33587	33590	33600	33601	33883	33884	33884	33884	33885	33889	33908	33915	33937	33937	33943	33943	33945	33950	33950	33952	33954	33961	33965	33973	33974	33974	33974	33987	33988	33990	33990	33992
748	31727	32432	32728	32760	32976	32981	32997	33045	33050	33136	33137	33146	33162	33193	33201	33202	33206	33233	33234	33329	33335	33336	33338	33344	33348	33355	33357	33376	33387	33392	33392	33393	33393	33403	33403	33449	33455	33456	33457	33466	33466	33470	33470	33472	33473	33475	33475	33476	33476
749	30711	31375	32779	32804	32894	32898	33020	33093	33165	33191	33320	33320	33397	33420	33428	33433	33434	33436	33438	33439	33474	33474	33478	33500	33510	33511	33511	33511	33512	33517	33517	33518	33518	33518	33522	33537	33554	33555	33557	33558	33580	33581	33594	33595	33595	33595	33596	33596	33602
750	28628	30434	32648	32742	32943	32950	32976	32982	33070	33070	33104	33137	33138	33148	33189	33205	33238	33245	33245	33253	33253	33253	33289	33301	33344	33344	33344	33347	33348	33354	33354	33355	33371	33405	33406	33409	33419	33419	33427	33427	33443	33443	33444	33446	33448	33488	33491	33491	33491
751	29714	30356	30747	32622	32987	33003	33034	33043	33063	33160	33163	33240	33244	33245	33247	33292	33312	33312	33328	33329	33333	33338	33446	33448	33453	33454	33461	33461	33461	33463	33475	33499	33499	33505	33697	33697	33698	33698	33707	33708	33710	33714	33714	33714	33714	33716	33719	33721	33721
752	29910	30605	31188	31294	31422	31578	31596	31646	31900	32849	33030	33034	33107	33111	33113	33113	33237	33301	33330	33341	33374	33375	33432	33461	33462	33462	33476	33476	33485	33485	33494	33512	33512	33515	33515	33519	33520	33523	33523	33523	33523	33523	33523	33523	33523	33523	33535	33535	33540
753	29573	32613	32701	32907	32923	33051	33060	33123	33133	33136	33175	33195	33211	33218	33224	33225	33229	33263	33279	33286	33297	33304	33312	33318	33319	33332	33332	33334	33335	33335	33335	33369	33369	33372	33373	33373	33373	33408	33411	33411	33411	33412	33417	33417	33417	33418	33418	33464	33464
754	29361	29995	32463	32514	32531	32815	32951	33101	33105	33114	33187	33240	33242	33305	33517	33518	33519	33522	33609	33611	33623	33625	33625	33625	33625	33664	33667	33673	33684	33688	33694	33694	33694	33701	33701	33701	33705	33706	33710	33710	33723	33732	33732	33735	33735	33735	33735	33736	33739
755	31457	32411	32781	32953	32980	33128	33204	33208	33211	33223	33224	33243	33243	33252	33253	33309	33317	33332	33332	33332	33333	33334	33334	33334	33344	33346	33388	33388	33395	33395	33395	33395	33397	33398	33398	33401	33406	33406	33406	33432	33436	33437	33458	33459	33459	33459	33461	33461	33461
756	29086	32289	33027	33163	33181	33194	33223	33227	33229	33240	33263	33315	33319	33326	33326	33352	33357	33359	33373	33378	33391	33395	33397	33400	33403	33403	33403	33403	33412	33412	33413	33415	33416	33432	33433	33433	33433	33433	33433	33436	33439	33439	33440	33440	33440	33445	33445	33447	33447
757	29181	31276	32162	32215	32861	33008	33118	33146	33187	33188	33188	33190	33192	33198	33198	33202	33223	33228	33242	33265	33267	33303	33303	33303	33306	33306	33306	33309	33318	33318	33318	33319	33329	33329	33375	33375	33375	33375	33376	33379	33383	33383	33383	33386	33388	33389	33409	33491	33491
758	31239	32392	32823	33110	33294	33325	33344	33348	33386	33428	33439	33440	33458	33468	33473	33478	33479	33479	33484	33507	33507	33515	33515	33519	33536	33537	33539	33539	33548	33549	33550	33557	33581	33581	33581	33581	33584	33586	33586	33591	33591	33591	33593	33594	33596	33596	33607	33607	33799
759	31829	32566	32861	32963	32995	33011	33061	33075	33081	33137	33178	33181	33193	33193	33217	33254	33282	33288	33291	33292	33294	33305	33365	33365	33365	33365	33366	33366	33369	33372	33372	33376	33379	33379	33379	33385	33414	33418	33418	33420	33420	33425	33433	33433	33433	33436	33549	33573	33574
760	29570	32293	32532	32575	32613	32647	32665	32925	33048	33111	33148	33149	33152	33159	33167	33168	33169	33208	33210	33283	33287	33288	33288	33290	33290	33307	33308	33309	33326	33347	33347	33387	33415	33416	33427	33431	33431	33434	33434	33435	33518	33518	33558	33558	33558	33558	33562	33575	33576
761	31524	32236	32776	32846	32883	32916	32933	32984	33132	33144	33147	33305	33349	33359	33360	33396	33402	33403	33700	33700	33702	33706	33731	33732	33735	33735	33740	33767	33769	33771	33773	33778	33783	33786	33792	33792	33804	33804	33814	33818	33818	33818	33818	33823	33827	33828	33828	33828	33828
762	31822	32518	32656	32713	32958	32964	33142	33161	33192	33213	33217	33218	33225	33255	33269	33272	33275	33275	33277	33282	33285	33314	33374	33374	33392	33401	33412	33412	33412	33417	33418	33737	33738	33738	33739	33740	33746	33746	33766	33770	33771	33772	33773	33774	33774	33774	33786	33786	33786
763	31891	32547	32658	32698	32746	32770	32793	32991	33001	33087	33154	33169	33169	33178	33191	33232	33233	33256	33309	33317	33319	33319	33377	33378	33379	33380	33384	33384	33391	33409	33410	33410	33413	33423	33430	33435	33460	33460	33462	33464	33464	33469	33469	33472	33474	33476	33489	33493	33493
764	31627	32779	33065	33128	33234	33354	33383	33398	33404	33407	33410	33414	33423	33426	33433	33441	33470	33470	33515	33516	33525	33539	33544	33558	33558	33573	33578	33578	33612	33614	33618	33618	33618	33619	33619	33622	33627	33628	33668	33668	33676	33678	33680	33688	33689	33689	33689	33689	33689
765	31843	32592	32782	32824	32973	32990	33075	33086	33088	33179	33190	33191	33209	33246	33272	33288	33348	33351	33352	33369	33370	33378	33382	33383	33701	33702	33702	33703	33703	33707	33715	33715	33715	33717	33721	33721	33721	33721	33722	33724	33738	33738	33742	33742	33744	33744	33744	33744	33744
766	29474	30194	31562	31608	32200	32332	32351	32476	32671	32680	32768	33003	33111	33145	33148	33148	33151	33191	33198	33199	33208	33235	33249	33263	33268	33289	33292	33298	33299	33309	33310	33316	33316	33316	33318	33320	33324	33330	33353	33353	33361	33361	33362	33364	33364	33364	33384	33385	33386
767	29033	32232	32498	32533	32603	32872	33055	33124	33153	33260	33300	33318	33319	33322	33323	33324	33334	33371	33375	33378	33384	33388	33388	33397	33400	33401	33403	33405	33405	33406	33409	33409	33414	33416	33416	33434	33434	33434	33436	33437	33437	33438	33440	33546	33547	33548	33548	33548	33548
768	31907	32545	32591	32638	32679	32798	33032	33105	33120	33123	33156	33163	33189	33190	33190	33191	33217	33217	33224	33248	33291	33304	33313	33317	33317	33317	33324	33337	33342	33342	33346	33355	33362	33362	33362	33400	33400	33403	33403	33407	33426	33426	33434	33434	33435	33435	33437	33439	33456
769	30505	32498	32925	33056	33103	33118	33128	33234	33237	33264	33304	33330	33331	33331	33343	33357	33381	33390	33395	33403	33409	33409	33409	33409	33409	33413	33413	33415	33415	33416	33416	33417	33420	33421	33427	33432	33433	33433	33436	33445	33468	33469	33481	33481	33482	33482	33490	33493	33493
770	29696	32524	32637	32677	32970	33035	33042	33099	33141	33152	33178	33188	33202	33203	33206	33311	33311	33321	33358	33365	33365	33366	33369	33374	33374	33374	33378	33378	33387	33392	33395	33395	33395	33396	33397	33398	33414	33414	33414	33414	33414	33416	33416	33416	33459	33470	33473	33478	33480
771	29379	32737	32859	32950	32983	33003	33080	33125	33407	33408	33409	33409	33429	33444	33473	33482	33483	33483	33483	33483	33488	33491	33493	33509	33514	33514	33517	33520	33524	33531	33535	33535	33563	33582	33582	33593	33593	33593	33613	33613	33619	33619	33622	33622	33622	33622	33625	33662	33662
772	29645	32494	32811	32907	32939	33096	33103	33111	33185	33217	33225	33227	33229	33249	33270	33290	33299	33304	33313	33317	33317	33318	33322	33330	33332	33339	33339	33353	33353	33366	33366	33366	33372	33376	33376	33376	33376	33376	33381	33418	33418	33423	33423	33424	33424	33436	33436	33436	33437
773	31807	32508	32793	32952	32991	33069	33089	33162	33186	33204	33214	33232	33233	33251	33251	33251	33255	33265	33265	33266	33273	33275	33285	33285	33290	33295	33297	33297	33297	33306	33310	33310	33325	33340	33352	33353	33353	33353	33353	33353	33393	33400	33442	33442	33442	33443	33443	33444	33444
774	29470	29914	30492	32507	32542	32709	32883	32966	33028	33151	33154	33181	33184	33188	33199	33199	33201	33217	33220	33220	33234	33234	33297	33298	33300	33302	33302	33309	33309	33352	33353	33354	33354	33358	33358	33374	33387	33393	33412	33416	33706	33709	33709	33710	33713	33717	33753	33756	33756
775	31471	32331	32754	32900	33122	33131	33165	33173	33186	33235	33258	33262	33276	33283	33283	33285	33290	33306	33307	33307	33346	33347	33348	33357	33357	33555	33558	33560	33570	33571	33574	33576	33577	33580	33967	33967	33970	33980	33980	33987	33987	33990	33990	33990	33994	33995	34011	34011	34012
776	31907	32500	32716	32988	33061	33214	33256	33260	33278	33284	33285	33323	33327	33327	33329	33353	33353	33369	33370	33370	33384	33384	33384	33388	33396	33396	33399	33408	33408	33408	33408	33408	33409	33426	33426	33426	33429	33430	33433	33433	33433	33435	33439	33441	33453	33453	33454	33456	33456
777	31524	32329	32435	32500	32677	32932	32941	32949	33034	33123	33127	33136	33154	33198	33198	33199	33199	33214	33304	33305	33307	33324	33336	33336	33341	33341	33345	33348	33350	33350	33352	33357	33358	33360	33391	33394	33401	33401	33403	33403	33404	33409	33415	33730	33730	33733	33735	33735	33735
778	30711	31327	31604	31676	32817	32996	33006	33011	33015	33019	33034	33041	33193	33203	33213	33220	33249	33252	33252	33325	33336	33412	33425	33433	33435	33460	33460	33684	33689	33694	33698	33699	33699	33702	33715	33718	33720	33723	33724	33733	33733	33734	33752	33762	33762	33762	33762	33764	33764
779	28880	30004	30340	30512	30676	32755	32760	32929	33083	33093	33123	33156	33204	33207	33218	33218	33236	33248	33257	33280	33284	33286	33286	33293	33293	33298	33340	33340	33345	33346	33383	33470	33473	33473	33473	33473	33477	33480	33481	33481	33489	33496	33499	33499	33502	33503	33508	33510	33511
780	30629	31255	31399	31652	31892	33071	33096	33305	33305	33311	33312	33406	33519	33558	33566	33567	33569	33576	33591	33592	33594	33594	33594	33596	33596	33596	33596	33606	33611	33674	33676	33683	33684	33688	33712	33722	33728	33729	33729	33759	33761	33761	33762	33774	33779	33781	33783	33783	33821
781	30005	32533	32821	32981	33044	33091	33239	33306	33311	33346	33346	33346	33361	33366	33368	33369	33370	33370	33370	33374	33377	33377	33381	33382	33384	33385	33385	33394	33394	33397	33399	33401	33403	33407	33408	33408	33414	33414	33414	33423	33423	33426	33427	33427	33427	33429	33431	33456	33457
782	31887	32574	32756	32979	33027	33063	33082	33132	33166	33191	33233	33243	33247	33311	33553	33556	33559	33559	33599	33602	33607	33607	33616	33619	33623	33625	33628	33628	33641	33641	33641	33678	33678	33678	33679	33687	33722	33722	33725	33725	33739	33739	33740	33740	33740	33742	33742	33744	33746
783	29941	30517	32323	32443	32804	33004	33072	33130	33173	33185	33195	33203	33296	33297	33298	33298	33305	33393	33394	33396	33399	33401	33405	33417	33423	33428	33428	33433	33445	33445	33467	33467	33467	33521	33525	33528	33531	33532	33532	33532	33532	33540	33565	33565	33565	33581	33582	33582	33583
784	29435	32461	32525	32558	32594	32780	33091	33128	33143	33153	33372	33499	33567	33568	33602	33611	33641	33655	33655	33664	33664	33675	33688	33688	33690	33701	33709	33709	33710	33710	33714	33716	33740	33740	33742	33923	33927	33927	33927	33928	33928	33928	33928	33928	33932	33933	33933	33935	33951
785	31937	32396	32617	32758	33038	33074	33109	33112	33120	33163	33189	33190	33201	33243	33255	33275	33288	33292	33346	33350	33351	33398	33404	33407	33407	33426	33427	33429	33436	33464	33464	33464	33473	33473	33474	33474	33476	33519	33520	33522	33525	33525	33526	33527	33527	33527	33527	33527	33527
786	31837	32382	32798	32934	33119	33162	33244	33257	33317	33320	33365	33365	33371	33373	33375	33381	33390	33390	33391	33394	33396	33396	33399	33399	33400	33403	33446	33450	33451	33456	33458	33458	33828	33833	33833	33833	33834	33834	33834	33834	33834	33834	33836	33937	33940	33942	33942	33953	33953
787	29470	29994	30242	32611	33318	33388	33569	33624	33636	33663	33665	33679	33680	33680	33680	33680	33686	33705	33705	33709	33720	33721	33739	33740	33746	33746	33762	33766	33798	33798	33804	33814	33821	33823	33827	33830	33830	33832	33832	33835	33835	33839	33840	33844	33844	33844	33845	33845	33849
788	29547	32118	32227	32904	32928	33093	33136	33142	33147	33193	33194	33195	33199	33609	33611	33641	33648	33655	33657	33664	33699	33699	33702	33703	33707	33712	33715	33716	33716	33729	33739	33742	33744	33754	33755	33755	33767	33777	33826	33826	33827	33848	33848	33848	33855	33855	33857	33857	33858
789	31142	32745	32862	32901	32992	33105	33142	33147	33163	33174	33223	33229	33230	33260	33261	33262	33264	33278	33305	33305	33306	33306	33314	33320	33320	33323	33324	33324	33645	33645	33648	33650	33654	33654	33655	33655	33655	33688	33700	33701	33701	33701	33741	33743	33743	33743	33751	33753	33753
790	31829	32456	32606	32809	33101	33115	33182	33210	33211	33227	33231	33249	33263	33290	33299	33303	33315	33331	33427	33432	33435	33452	33452	33452	33458	33460	33493	33493	33495	33525	33531	33535	33535	33535	33535	33535	33536	33540	33543	33543	33543	33543	33543	33544	33547	33550	33551	33551	33553
791	29185	30078	32041	32763	32794	33200	33209	33308	33314	33352	33366	33369	33430	33431	33442	33450	33450	33459	33460	33460	33466	33471	33514	33516	33521	33522	33522	33524	33524	33524	33539	33540	33540	33554	33555	33559	33562	33562	33569	33569	33569	33572	33576	33576	33578	33579	33580	33581	33581
792	31510	32377	32867	32949	32966	33060	33081	33101	33167	33168	33190	33224	33248	33257	33259	33265	33271	33276	33295	33300	33304	33305	33320	33353	33354	33371	33371	33373	33380	33380	33384	33386	33399	33399	33433	33433	33434	33463	33467	33467	33467	33467	33467	33467	33467	33468	33469	33469	33481
793	31480	32432	32615	32807	32908	32943	33143	33201	33213	33215	33223	33336	33341	33363	33371	33372	33372	33372	33407	33407	33407	33415	33429	33434	33436	33443	33453	33453	33469	33469	33469	33470	33549	33550	33550	33559	33560	33563	33563	33563	33565	33565	33566	33567	33569	33570	33577	33580	33580
794	31187	32302	32419	32442	32466	32843	33263	33269	33362	33371	33373	33375	33378	33380	33424	33425	33452	33460	33488	33488	33488	33492	33525	33529	33529	33529	33532	33562	33562	33562	33571	33571	33577	33593	33594	33595	33595	33597	33611	33616	33616	33616	33616	33624	33624	33625	33625	33625	33627
795	29547	30238	32085	32817	32865	32875	32984	32997	33069	33081	33109	33247	33272	33277	33282	33332	33333	33357	33357	33359	33359	33372	33377	33385	33385	33385	33392	33392	33419	33420	33437	33437	33439	33439	33440	33454	33463	33469	33469	33470	33485	33485	33494	33494	33509	33510	33510	33510	33511
796	31907	32370	32844	32897	32913	33060	33071	33120	33129	33164	33250	33264	33285	33309	33310	33317	33321	33329	33329	33329	33342	33342	33364	33364	33371	33389	33393	33399	33399	33400	33400	33402	33414	33415	33429	33430	33430	33431	33431	33432	33435	33441	33442	33457	33458	33465	33465	33488	33489
797	29610	32293	32713	32797	32942	33024	33074	33097	33111	33183	33321	33323	33328	33334	33361	33370	33374	33374	33378	33381	33382	33409	33410	33410	33421	33422	33482	33482	33483	33484	33509	33514	33514	33514	33514	33518	33526	33558	33757	33762	33762	33763	33763	33763	33809	33809	33814	33814	33820
798	31482	32123	32479	32884	33080	33154	33216	33224	33239	33245	33254	33302	33354	33385	33393	33393	33404	33405	33405	33414	33414	33420	33437	33437	33437	33437	33437	33472	33475	33483	33485	33488	33489	33493	33495	33496	33502	33506	33506	33507	33507	33507	33510	33511	33511	33512	33512	33532	33551
799	29570	30369	32618	32796	32817	32899	32920	33035	33050	33091	33100	33102	33103	33168	33205	33205	33223	33255	33356	33359	33360	33360	33382	33394	33398	33401	33413	33417	33418	33508	33509	33509	33511	33512	33522	33522	33525	33528	33528	33536	33551	33556	33556	33568	33568	33569	33569	33583	33593
800	29567	32452	32703	32726	32760	32821	33094	33226	33234	33287	33296	33306	33314	33321	33323	33325	33447	33448	33449	33454	33455	33455	33455	33466	33466	33509	33509	33512	33515	33517	33517	33518	33518	33518	33522	33522	33523	33523	33524	33525	33534	33539	33541	33541	33542	33547	33547	33548	33548
801	31698	32441	32731	32979	33017	33043	33106	33130	33178	33210	33214	33214	33214	33231	33250	33258	33282	33377	33381	33382	33395	33401	33402	33402	33422	33426	33426	33427	33428	33432	33432	33433	33435	33439	33679	33680	33682	33682	33690	33695	33695	33695	33698	33699	33699	33699	33701	33708	33709
802	31309	32003	32430	32546	32848	32981	33344	33365	33378	33381	33400	33483	33483	33484	33486	33487	33504	33504	33519	33522	33523	33540	33540	33562	33567	33611	33611	33611	33629	33646	33651	33653	33702	33702	33702	33702	33702	33723	33724	33728	33729	33736	33736	33740	33740	33740	33740	33740	33740
803	29239	29991	32583	32638	32700	32727	33073	33192	33197	33236	33245	33280	33314	33314	33377	33385	33385	33417	33418	33419	33422	33431	33440	33444	33480	33480	33480	33481	33482	33482	33482	33491	33503	33507	33508	33508	33513	33513	33513	33516	33516	33522	33522	33522	33523	33523	33525	33532	33532
804	29860	32408	32879	32946	33012	33170	33180	33180	33182	33265	33286	33333	33340	33350	33364	33376	33376	33408	33408	33414	33417	33417	33418	33424	33433	33436	33447	33451	33467	33470	33482	33483	33484	33485	33488	33488	33489	33490	33490	33490	33490	33490	33492	33492	33496	33497	33497	33497	33497
805	29910	30562	30734	31870	32409	32466	32470	32776	32785	32793	33196	33201	33210	33397	33428	33446	33451	33457	33472	33473	33490	33494	33516	33526	33526	33536	33542	33568	33569	33576	33577	33587	33590	33591	33594	33603	33603	33605	33605	33607	33610	33611	33614	33624	33629	33629	33635	33635	33635
806	29185	32493	32874	32906	32945	33056	33075	33138	33147	33148	33175	33179	33202	33202	33215	33304	33306	33309	33310	33310	33535	33538	33547	33549	33549	33550	33556	33561	33570	33583	33585	33587	33594	33599	33599	33599	33601	33604	33628	33631	33631	33631	33632	33635	33635	33635	33635	33635	33635
807	28902	30019	32550	33022	33140	33142	33197	33211	33243	33273	33276	33300	33311	33601	33601	33602	33604	33608	33609	33708	33718	33727	33730	33730	33738	33742	33744	33745	33748	33750	33750	33750	33750	33755	33760	33760	33760	33761	33763	33764	33764	33765	33771	33779	33779	33779	33783	33797	33797
808	29312	32384	32695	32953	32993	33014	33016	33085	33117	33179	33194	33210	33228	33279	33313	33318	33328	33328	33328	33330	33332	33335	33344	33356	33366	33370	33375	33393	33395	33397	33428	33428	33428	33436	33535	33579	33579	33580	33580	33581	33582	33583	33583	33610	33611	33611	33611	33611	33611
809	31886	32572	32854	32932	32994	33011	33018	33049	33059	33122	33222	33262	33268	33279	33352	33402	33404	33407	33412	33412	33416	33416	33422	33422	33423	33424	33424	33424	33427	33428	33431	33435	33436	33436	33461	33462	33463	33463	33468	33473	33473	33490	33492	33493	33493	33495	33495	33503	33503
810	29792	30117	32648	32952	33028	33115	33146	33157	33180	33181	33186	33230	33236	33293	33299	33301	33301	33302	33303	33304	33308	33308	33314	33314	33320	33320	33322	33322	33336	33340	33342	33343	33352	33352	33352	33352	33388	33389	33392	33393	33393	33393	33393	33399	33401	33424	33425	33437	33437
811	29508	32316	33104	33174	33194	33240	33245	33259	33275	33289	33381	33402	33412	33414	33418	33420	33423	33428	33445	33450	33456	33464	33471	33471	33475	33475	33496	33497	33499	33507	33509	33513	33513	33513	33513	33514	33522	33522	33543	33544	33557	33569	33571	33573	33573	33573	33582	33879	33882
812	31798	32443	32752	32798	32954	32998	33090	33094	33156	33183	33204	33206	33213	33224	33227	33233	33234	33240	33249	33262	33268	33273	33273	33286	33288	33302	33302	33304	33304	33319	33333	33343	33346	33348	33348	33348	33348	33349	33349	33349	33350	33350	33354	33356	33363	33363	33445	33458	33458
813	30033	32259	32503	32906	32943	32958	32966	33127	33144	33145	33198	33221	33223	33255	33290	33296	33296	33299	33314	33321	33329	33446	33450	33453	33456	33456	33456	33457	33457	33693	33693	33696	33698	33710	33715	33715	33715	33715	33727	33732	33734	33736	33736	33747	33750	33754	33755	33758	33758
814	31291	32524	32828	33060	33119	33179	33254	33268	33271	33275	33296	33300	33684	33687	33691	33693	33695	33698	33716	33732	33732	33736	33742	33761	33777	33779	33780	33804	33808	33810	33810	33814	33814	33817	33817	33817	33819	33819	33820	33820	33821	33821	33822	33824	33825	33828	33834	33835	33835
815	29566	30304	31399	31475	32731	33037	33135	33221	33265	33291	33310	33310	33314	33326	33337	33338	33338	33341	33346	33367	33372	33376	33378	33385	33385	33393	33395	33418	33421	33421	33421	33422	33424	33424	33427	33441	33444	33444	33445	33446	33448	33448	33448	33555	33555	33557	33560	33560	33560
816	31842	32230	32724	32933	32944	33013	33104	33129	33129	33187	33195	33305	33306	33307	33310	33321	33339	33340	33352	33352	33352	33353	33367	33397	33425	33443	33445	33446	33446	33446	33456	33459	33459	33460	33462	33465	33465	33465	33472	33474	33474	33475	33475	33475	33477	33477	33479	33479	33480
817	29418	32574	32884	33197	33209	33327	33343	33360	33368	33408	33411	33455	33515	33590	33596	33616	33622	33634	33638	33639	33647	33648	33662	33662	33666	33666	33667	33667	33667	33668	33683	33685	33685	33720	33720	33725	33725	33725	33726	33732	33734	33734	33734	33738	33739	33739	33740	33746	33746
818	29261	29814	32622	32784	33009	33106	33119	33132	33137	33195	33204	33312	33320	33326	33333	33338	33348	33348	33349	33359	33360	33369	33369	33377	33380	33380	33381	33424	33430	33433	33433	33433	33434	33434	33443	33453	33462	33463	33508	33508	33508	33508	33508	33508	33511	33528	33529	33529	33529
819	31416	32424	32850	33046	33066	33099	33465	33495	33506	33518	33539	33636	33654	33661	33674	33675	33675	33692	33697	33702	33708	33709	33709	33767	33838	33846	33865	33882	33885	33888	33889	33891	33904	33904	33906	33906	33906	33910	33953	33953	33956	33956	33956	33960	33960	33960	33964	33965	33965
820	29546	32504	32582	32620	32907	32916	33058	33084	33103	33113	33115	33193	33204	33206	33208	33208	33214	33230	33231	33240	33257	33261	33324	33324	33326	33327	33372	33374	33375	33380	33382	33382	33385	33385	33390	33390	33409	33411	33412	33418	33419	33419	33424	33424	33427	33429	33445	33445	33445
821	30487	30907	32798	32820	32839	32849	32852	33050	33068	33078	33136	33242	33296	33335	33359	33359	33372	33375	33396	33415	33426	33428	33428	33428	33440	33442	33445	33445	33445	33445	33446	33452	33452	33453	33453	33465	33555	33556	33558	33559	33559	33563	33563	33563	33564	33564	33564	33566	33566
822	29570	32374	32864	32987	33055	33066	33073	33110	33114	33123	33133	33140	33143	33151	33201	33213	33255	33301	33317	33317	33317	33348	33349	33350	33351	33352	33352	33355	33358	33371	33379	33389	33390	33391	33397	33400	33424	33426	33430	33430	33431	33431	33431	33432	33435	33438	33438	33484	33484
823	30991	32223	32489	32621	32650	32678	32989	33040	33042	33054	33062	33152	33155	33159	33220	33224	33228	33229	33607	33616	33618	33631	33685	33692	33704	33705	33705	33725	33727	33741	33742	33742	33789	33807	33808	33808	33810	33812	33819	33819	33819	33823	33823	33829	33829	33851	33853	33855	33857
824	29186	32501	32587	32645	32912	32982	32993	33033	33124	33138	33257	33507	33522	33547	33586	33596	33603	33642	33643	33646	33646	33646	33647	33648	33649	33658	33659	33662	33664	33671	33671	33679	33681	33682	33682	33685	33686	33686	33686	33688	33701	33701	33701	33704	33706	33706	33714	33714	33715
825	31582	32387	32550	32989	33019	33117	33170	33178	33234	33234	33254	33254	33299	33300	33305	33309	33309	33349	33356	33356	33379	33386	33388	33388	33393	33393	33407	33412	33416	33605	33605	33616	33617	33617	33617	33618	33618	33618	33622	33625	33633	33633	33633	33633	33640	33649	33649	33649	33649
826	31843	32445	32653	33004	33056	33072	33081	33140	33178	33197	33223	33233	33251	33251	33256	33284	33284	33336	33345	33345	33347	33355	33357	33358	33362	33364	33389	33389	33393	33393	33636	33636	33639	33639	33639	33642	33642	33650	33652	33652	33655	33656	33661	33665	33665	33669	33669	33670	33670
827	31560	32261	32948	33005	33142	33215	33239	33252	33273	33289	33291	33293	33314	33319	33321	33321	33322	33361	33367	33368	33369	33414	33418	33419	33419	33419	33421	33421	33492	33492	33494	33500	33500	33503	33509	33509	33513	33513	33513	33789	33792	33793	33793	33794	33798	33799	33800	33800	33827
828	29727	30068	30966	31044	32784	32794	33009	33149	33155	33173	33176	33177	33186	33197	33214	33239	33242	33277	33287	33305	33305	33337	33338	33355	33360	33360	33360	33367	33375	33375	33375	33376	33387	33397	33401	33408	33418	33423	33424	33429	33431	33431	33431	33431	33436	33437	33455	33457	33487
829	31604	32651	32869	33071	33155	33183	33265	33268	33306	33313	33319	33330	33333	33337	33340	33355	33355	33370	33375	33375	33375	33375	33376	33421	33421	33421	33421	33421	33421	33421	33429	33433	33433	33433	33433	33471	33472	33478	33478	33478	33490	33507	33508	33508	33508	33513	33513	33513	33521
830	29618	32419	32589	32840	32975	33029	33054	33076	33096	33126	33160	33183	33223	33229	33238	33253	33253	33261	33271	33271	33271	33271	33279	33342	33342	33347	33347	33347	33348	33348	33348	33348	33349	33351	33355	33361	33371	33374	33420	33420	33422	33422	33432	33432	33432	33437	33455	33531	33531
831	30882	32096	32427	32838	32995	33029	33067	33142	33194	33209	33223	33225	33232	33245	33250	33258	33345	33349	33367	33370	33390	33391	33394	33396	33405	33406	33406	33409	33409	33409	33409	33409	33411	33415	33415	33416	33416	33421	33421	33421	33421	33423	33423	33427	33429	33471	33471	33472	33473
832	30699	31321	31455	32760	33091	33109	33231	33248	33250	33375	33375	33375	33399	33418	33420	33441	33443	33478	33706	33714	33759	33826	33849	33866	33876	33883	33884	33884	33884	33886	33887	33887	33897	33901	33905	33905	33907	33908	33908	33908	33908	33914	33942	33942	33945	33945	33946	33946	33946
833	29086	29970	30776	30855	32713	33217	33250	33281	33288	33461	33579	33600	33633	33634	33640	33645	33691	33700	33700	33702	33702	33757	33767	33781	33782	33812	33814	33815	33815	33817	33834	33835	33838	33841	33846	33854	33855	33861	33861	33862	33862	33862	33862	33862	33866	33866	33890	33894	33894
834	30005	31962	32412	32465	32502	32553	32567	32619	33113	33124	33226	33351	33360	33377	33385	33389	33404	33414	33434	33434	33448	33474	33716	33733	33737	33743	33743	33750	33750	33750	33751	33751	33751	33751	33753	33753	33753	33757	33758	33758	33758	33758	33766	33777	33777	33777	33777	33777	33777
835	29687	30285	30754	31249	31366	31448	32605	33023	33036	33162	33164	33165	33195	33254	33270	33500	33511	33511	33511	33517	33530	33535	33535	33545	33567	33568	33569	33569	33574	33576	33578	33580	33588	33592	33593	33596	33596	33596	33596	33596	33597	33609	33609	33616	33622	33623	33623	33623	33625
836	29570	30396	31356	32565	32596	32911	33016	33025	33065	33069	33072	33199	33199	33201	33216	33256	33262	33273	33344	33344	33345	33361	33368	33368	33368	33368	33376	33377	33420	33421	33423	33426	33430	33436	33446	33453	33454	33455	33459	33460	33460	33469	33470	33472	33472	33474	33475	33475	33477
837	31807	32650	32930	33050	33121	33152	33175	33189	33198	33203	33224	33228	33229	33260	33283	33291	33345	33599	33602	33602	33602	33622	33622	33622	33633	33634	33634	33650	33651	33670	33672	33946	33947	33948	33948	33950	33951	33951	33951	33951	33958	33958	33958	33958	33959	33972	33974	33974	33974
838	31044	32644	32916	33085	33134	33169	33266	33267	33313	33317	33355	33376	33385	33399	33406	33418	33428	33433	33440	33444	33444	33458	33467	33471	33479	33479	33527	33527	33532	33534	33535	33541	33566	33566	33566	33567	33571	33797	33797	33799	33801	33801	33801	33805	33805	33807	33810	33810	33813
839	30214	32463	32815	32933	33004	33180	33200	33222	33224	33228	33230	33230	33279	33520	33523	33525	33547	33558	33560	33568	33596	33614	33670	33671	33688	33694	33695	33698	33700	33703	33704	33718	33718	33718	33718	33721	33722	33728	33728	33728	33741	33741	33741	33743	33743	33745	33747	33748	33767
840	29649	32397	32792	32857	33023	33050	33075	33152	33159	33175	33192	33194	33199	33207	33211	33314	33322	33333	33732	33734	33736	33744	33754	33778	33781	33788	33806	33808	33808	33811	33827	33829	33829	33830	33837	33837	33848	33848	33848	33849	33850	33850	33851	33852	33852	33857	33858	33859	33865
841	31453	32308	32751	32812	33032	33187	33250	33374	33383	33384	33387	33404	33406	33434	33434	33448	33448	33449	33451	33455	33458	33465	33465	33465	33465	33465	33465	33466	33475	33476	33479	33490	33491	33492	33493	33497	33498	33499	33543	33544	33550	33554	33554	33554	33556	33560	33563	33564	33567
842	31382	32463	32696	33097	33131	33143	33248	33254	33254	33257	33260	33306	33316	33319	33628	33636	33636	33684	33705	33705	33710	33711	33711	33711	33711	33711	33711	33711	33732	33735	33737	33746	33749	33749	33756	33757	33757	33758	33761	33763	33767	33769	33771	33771	33771	33772	33772	33776	33778
843	29312	32171	32339	32890	32917	33031	33105	33109	33114	33172	33204	33206	33208	33222	33265	33266	33272	33290	33291	33294	33322	33325	33327	33332	33345	33360	33360	33360	33364	33368	33375	33376	33377	33377	33379	33379	33379	33380	33382	33383	33384	33385	33385	33386	33411	33413	33414	33418	33443
844	31604	32411	32878	33045	33138	33185	33287	33290	33292	33293	33306	33326	33327	33327	33355	33355	33355	33357	33357	33364	33384	33384	33386	33394	33402	33410	33806	33807	33808	33808	33811	33813	33818	33822	33822	33824	33824	33826	33828	33828	33830	33837	33837	33837	33845	33845	33845	33847	33850
845	29597	30967	31161	31725	31991	32061	33023	33139	33175	33178	33298	33304	33318	33418	33427	33457	33464	33465	33466	33476	33484	33508	33508	33508	33510	33510	33515	33518	33523	33534	33534	33534	33536	33538	33538	33538	33539	33547	33548	33557	33559	33559	33559	33559	33560	33565	33566	33581	33583
846	31811	32475	32671	32693	32773	32784	32802	32811	32817	32827	32836	32848	33008	33040	33063	33063	33136	33137	33138	33203	33208	33214	33257	33272	33275	33276	33279	33293	33293	33301	33301	33308	33308	33309	33310	33343	33344	33344	33351	33385	33390	33390	33394	33396	33397	33589	33592	33595	33968
847	29281	32387	32577	32654	32750	33081	33276	33287	33318	33324	33356	33358	33374	33377	33626	33626	33635	33637	33638	33654	33657	33662	33662	33670	33673	33683	33686	33686	33686	33690	33692	33699	33699	33699	33701	33706	33708	33710	33710	33711	33711	33711	33712	33712	33713	33714	33715	33715	33717
848	31585	32401	32806	33125	33167	33171	33211	33230	33237	33278	33283	33283	33319	33323	33324	33324	33337	33339	33408	33412	33426	33426	33431	33435	33436	33437	33446	33453	33728	33728	33732	33751	33751	33752	33754	33756	33758	33758	33758	33758	33761	33764	33766	33771	33772	33772	33772	33772	33788
849	29720	30850	32622	32893	32982	33017	33030	33039	33171	33235	33253	33266	33303	33312	33334	33335	33341	33348	33351	33356	33362	33362	33382	33387	33387	33387	33388	33391	33391	33391	33393	33400	33423	33423	33436	33436	33437	33439	33461	33464	33464	33464	33467	33467	33469	33469	33474	33474	33488
850	29946	31412	31776	32045	32790	33096	33198	33251	33256	33292	33298	33313	33313	33376	33382	33391	33395	33395	33398	33404	33410	33410	33412	33415	33425	33425	33441	33445	33445	33446	33448	33452	33455	33456	33456	33456	33456	33458	33458	33464	33464	33464	33464	33464	33465	33465	33486	33489	33491
851	29288	32457	32607	32957	33040	33066	33082	33204	33214	33215	33218	33257	33307	33307	33334	33336	33338	33357	33364	33373	33373	33373	33382	33382	33389	33390	33399	33399	33424	33427	33427	33430	33436	33437	33548	33548	33570	33570	33570	33574	33591	33605	33605	33605	33646	33646	33646	33646	33646
852	31510	32384	32959	33063	33148	33200	33231	33282	33311	33331	33342	33345	33347	33363	33366	33372	33373	33374	33374	33375	33375	33375	33377	33377	33379	33396	33397	33399	33407	33407	33407	33408	33416	33416	33730	33747	33766	33767	33767	33778	33778	33778	33781	33782	33784	33784	33784	33786	33786
853	31222	32296	32426	32810	32935	33051	33129	33156	33183	33195	33208	33228	33238	33245	33249	33262	33263	33263	33267	33274	33278	33285	33312	33314	33316	33327	33333	33333	33333	33335	33335	33390	33391	33394	33394	33394	33394	33442	33447	33449	33474	33474	33475	33483	33483	33483	33706	33706	33706
854	31842	32481	32694	32936	33019	33079	33138	33141	33157	33236	33246	33325	33336	33342	33342	33344	33385	33386	33390	33453	33453	33484	33494	33494	33496	33501	33519	33521	33523	33527	33529	33530	33530	33531	33534	33535	33536	33542	33543	33543	33543	33546	33546	33546	33546	33547	33558	33558	33559
855	31807	32324	32831	32877	32937	32972	32976	33065	33077	33089	33096	33099	33158	33206	33208	33227	33228	33267	33278	33278	33278	33296	33299	33319	33320	33327	33327	33337	33352	33354	33359	33359	33359	33392	33397	33397	33408	33410	33412	33412	33412	33414	33417	33425	33425	33428	33432	33432	33436
856	29418	32467	32623	32637	32653	32852	33008	33039	33041	33042	33061	33067	33137	33143	33183	33183	33186	33186	33223	33246	33650	33662	33677	33681	33704	33720	33729	33729	33729	33733	33733	33754	33756	33777	33784	33784	33785	33785	33786	33794	33804	33804	33804	33813	33814	33815	33815	33817	33817
857	29707	32073	32830	32954	33054	33175	33190	33199	33221	33229	33239	33259	33260	33260	33262	33278	33279	33281	33283	33294	33296	33324	33324	33324	33324	33728	33733	33733	33733	33782	33782	33786	33786	33788	33793	33798	33798	33798	33802	33803	33803	33809	33812	33812	33820	33821	33822	33830	33830
858	32126	32523	32940	32988	33080	33096	33142	33176	33199	33222	33236	33241	33246	33254	33298	33355	33357	33360	33365	33365	33365	33370	33373	33377	33393	33394	33395	33397	33397	33397	33399	33401	33408	33409	33411	33433	33433	33434	33446	33448	33448	33450	33450	33563	33568	33569	33577	33577	33579
859	31510	32169	32759	32932	32970	33097	33109	33118	33128	33199	33210	33217	33224	33230	33235	33235	33242	33330	33332	33339	33345	33345	33345	33345	33348	33355	33404	33404	33410	33412	33432	33433	33433	33440	33440	33445	33446	33448	33448	33452	33456	33460	33463	33464	33466	33466	33466	33466	33468
860	31907	32565	32766	32916	33366	33419	33452	33477	33484	33508	33514	33515	33516	33529	33529	33533	33553	33563	33563	33589	33589	33590	33612	33615	33618	33621	33624	33655	33730	33738	33749	33754	33790	33796	33799	33803	33807	33807	33807	33809	33811	33821	33821	33821	33826	33826	33826	33827	33831
861	29510	30982	31237	32671	32726	32744	32748	32752	32963	33085	33141	33143	33146	33147	33187	33192	33226	33227	33243	33265	33265	33275	33284	33289	33299	33317	33317	33328	33328	33335	33342	33359	33379	33380	33383	33388	33388	33424	33725	33734	33737	33738	33741	33742	33742	33743	33744	33746	33750
862	28628	31537	32224	32296	32888	32901	32958	33441	33450	33451	33515	33528	33779	33780	33784	33811	33865	33865	33865	33881	33884	33891	33891	33902	33905	33905	33905	34050	34056	34056	34059	34073	34091	34091	34091	34092	34096	34106	34107	34110	34110	34110	34110	34111	34111	34121	34121	34121	34121
863	29163	32388	32507	32805	32829	32868	32956	32963	32993	33002	33059	33061	33120	33214	33224	33229	33241	33258	33275	33276	33279	33345	33346	33346	33551	33561	33561	33561	33572	33578	33580	33589	33589	33590	33594	33594	33594	33601	33606	33608	33608	33611	33611	33615	33628	33629	33629	33634	33649
864	29675	29989	30202	32546	32962	33076	33144	33150	33170	33178	33241	33242	33274	33315	33317	33326	33326	33330	33339	33340	33343	33348	33348	33361	33365	33365	33387	33387	33391	33401	33414	33414	33711	33711	33711	33716	33718	33720	33724	33729	33743	33745	33748	33749	33749	33749	33749	33749	33749
865	31453	32322	32404	32460	32854	32858	32888	33076	33201	33205	33208	33212	33274	33274	33276	33276	33292	33331	33332	33339	33340	33341	33341	33341	33350	33359	33385	33397	33404	33412	33413	33497	33502	33502	33512	33519	33522	33522	33524	33528	33528	33812	33817	33830	33831	33831	33832	33832	33832
866	31698	32711	33022	33067	33086	33163	33172	33222	33229	33238	33245	33254	33279	33285	33286	33288	33308	33311	33317	33317	33321	33327	33356	33365	33370	33370	33371	33374	33376	33376	33376	33376	33386	33386	33399	33410	33411	33413	33413	33413	33413	33413	33414	33414	33420	33420	33422	33424	33424
867	29955	32468	33097	33153	33324	33376	33427	33513	33538	33564	33582	33653	33657	33664	33665	33665	33673	33678	33684	33688	33688	33688	33689	33690	33695	33702	33703	33703	33709	33710	33715	33737	33741	33741	33742	33744	33772	33776	33776	33776	33778	33782	33794	33795	33795	33795	33797	33797	33799
868	29714	31312	32667	32978	33015	33102	33123	33162	33172	33259	33290	33301	33308	33316	33319	33342	33343	33343	33355	33437	33439	33439	33439	33447	33490	33499	33508	33509	33509	33509	33511	33513	33524	33525	33530	33530	33543	33543	33543	33546	33546	33551	33551	33551	33551	33551	33551	33552	33552
869	29399	32483	32638	32987	33081	33175	33183	33208	33213	33287	33351	33351	33356	33359	33377	33388	33397	33404	33415	33416	33417	33417	33419	33419	33419	33423	33424	33424	33424	33424	33424	33425	33425	33437	33485	33485	33485	33485	33492	33497	33497	33505	33505	33505	33517	33517	33523	33523	33523
870	29585	30206	30450	32117	32922	33013	33173	33187	33192	33197	33202	33273	33300	33300	33300	33690	33750	33754	33755	33760	33769	33770	33775	33781	33784	33790	33794	33794	33794	33796	33796	33796	33806	33807	33819	33819	33823	33823	33823	33823	33823	33874	33892	33906	33916	33920	33920	33923	33924
871	31382	32123	32923	32939	33025	33094	33104	33127	33139	33186	33187	33191	33200	33205	33205	33210	33252	33270	33297	33297	33298	33299	33303	33305	33305	33305	33307	33332	33343	33358	33363	33363	33364	33364	33365	33365	33365	33376	33376	33379	33380	33380	33383	33397	33397	33403	33415	33529	33529
872	29408	30361	31729	32847	33054	33064	33070	33145	33206	33267	33273	33282	33282	33291	33325	33345	33346	33351	33354	33360	33363	33394	33400	33400	33400	33401	33404	33404	33407	33651	33651	33652	33656	33656	33657	33657	33658	33661	33666	33669	33669	33672	33719	33719	33719	33720	33721	33722	33724
873	31907	32494	32889	32958	33056	33122	33142	33168	33172	33309	33319	33329	33349	33409	33422	33427	33433	33452	33452	33454	33465	33465	33478	33479	33479	33488	33488	33490	33490	33557	33557	33557	33560	33561	33561	33561	33573	33810	33839	33839	33978	33979	33979	33980	33982	33982	33982	33983	33984
874	30700	32400	32713	33027	33096	33114	33122	33234	33234	33257	33259	33262	33277	33291	33321	33322	33327	33341	33347	33347	33349	33350	33352	33362	33362	33364	33364	33368	33390	33390	33399	33760	33760	33774	33779	33781	33781	33786	33790	33790	33790	33790	33795	33795	33796	33796	33803	33803	33804
875	29449	30194	30316	32499	32561	32958	32991	33080	33127	33148	33150	33180	33186	33206	33229	33246	33248	33249	33272	33279	33282	33289	33289	33290	33347	33352	33354	33361	33423	33423	33424	33430	33430	33434	33435	33435	33441	33446	33447	33447	33451	33453	33539	33541	33543	33543	33545	33545	33545
876	30555	32513	32857	32964	33040	33096	33108	33156	33180	33248	33262	33274	33276	33280	33317	33323	33330	33334	33335	33335	33343	33343	33346	33347	33347	33350	33350	33365	33391	33396	33396	33396	33399	33455	33466	33467	33524	33524	33547	33547	33547	33550	33552	33557	33558	33558	33564	33564	33565
877	29353	30520	32671	32801	33024	33094	33135	33172	33192	33193	33206	33220	33221	33225	33230	33236	33251	33280	33286	33290	33295	33668	33671	33671	33688	33688	33693	33693	33701	33704	33709	33709	33713	33715	33715	33715	33715	33717	33724	33724	33724	33724	33725	33726	33726	33726	33727	33731	33775
878	29033	30063	31897	32005	32075	32857	32870	32928	32928	32990	32990	33102	33119	33132	33143	33159	33172	33187	33190	33201	33234	33235	33239	33239	33241	33241	33241	33250	33251	33252	33268	33268	33273	33388	33392	33409	33421	33425	33451	33494	33495	33496	33496	33496	33504	33506	33506	33506	33523
879	31727	32433	32795	32846	32999	33080	33161	33189	33196	33202	33233	33239	33241	33246	33249	33252	33267	33270	33273	33586	33586	33586	33586	33586	33586	33589	33606	33656	33662	33669	33670	33671	33673	33677	33679	33679	33685	33686	33686	33688	33688	33688	33696	33696	33700	33705	33706	33706	33710
880	31679	32473	32835	32876	32912	33045	33056	33115	33125	33150	33155	33261	33261	33263	33277	33278	33284	33296	33423	33447	33452	33465	33466	33475	33487	33491	33493	33494	33501	33501	33505	33510	33516	33517	33522	33523	33524	33527	33527	33528	33528	33528	33538	33538	33545	33545	33546	33547	33549
881	31780	32564	32674	32727	32869	32945	32952	32991	33000	33002	33121	33161	33240	33247	33268	33346	33348	33474	33475	33475	33478	33478	33488	33490	33501	33502	33504	33504	33507	33510	33512	33523	33524	33524	33528	33529	33531	33531	33536	33538	33544	33544	33546	33546	33549	33553	33557	33557	33560
882	29470	30185	31026	31218	31259	32677	32981	32984	32989	33108	33221	33230	33236	33238	33273	33410	33414	33415	33450	33450	33455	33459	33463	33464	33476	33503	33508	33530	33530	33544	33546	33546	33550	33551	33551	33551	33551	33551	33568	33568	33569	33569	33569	33569	33569	33569	33570	33574	33574
883	29353	30440	32764	32798	32954	33000	33115	33131	33142	33179	33214	33243	33245	33250	33276	33283	33293	33299	33299	33312	33321	33321	33327	33346	33350	33350	33351	33352	33352	33352	33376	33376	33378	33379	33379	33379	33379	33392	33400	33400	33402	33404	33406	33406	33406	33407	33407	33409	33409
884	29599	30809	31471	31547	31691	32244	32949	33029	33043	33128	33190	33453	33453	33453	33471	33544	33570	33581	33585	33585	33585	33587	33587	33587	33587	33587	33592	33598	33598	33607	33607	33612	33633	33636	33636	33648	33653	33653	33655	33655	33659	33678	33678	33683	33685	33688	33688	33690	33706
885	31667	32466	32577	32912	32956	32971	33073	33139	33143	33154	33159	33163	33186	33187	33214	33214	33624	33625	33633	33633	33635	33703	33713	33713	33729	33731	33738	33738	33738	33746	33747	33755	33756	33756	33770	33772	33772	33772	33810	33810	33812	33818	33818	33821	33825	33825	33830	33832	33835
886	28902	30504	30960	31931	32769	32796	32954	33024	33028	33066	33069	33094	33095	33096	33101	33140	33141	33141	33285	33285	33285	33287	33297	33339	33339	33341	33363	33364	33377	33427	33429	33429	33439	33442	33447	33450	33459	33459	33470	33475	33478	33480	33481	33481	33483	33720	33723	33727	33733
887	32163	32681	32938	33013	33020	33039	33161	33169	33188	33280	33301	33309	33317	33327	33336	33379	33386	33388	33389	33398	33398	33401	33401	33402	33407	33410	33416	33417	33424	33427	33428	33430	33430	33463	33467	33468	33468	33468	33468	33468	33482	33485	33488	33488	33491	33576	33576	33579	33626
888	31598	32219	32612	32836	33015	33043	33078	33092	33101	33149	33150	33151	33190	33192	33195	33198	33199	33210	33333	33350	33358	33358	33362	33363	33375	33392	33447	33454	33656	33669	33669	33670	33673	33696	33893	33893	33899	33899	33910	33910	33926	33948	33948	33948	33948	33948	33948	33951	33951
889	29599	32399	32667	32711	33000	33033	33137	33190	33218	33278	33281	33326	33327	33339	33353	33367	33374	33380	33384	33384	33387	33389	33399	33406	33407	33407	33415	33415	33606	33606	33616	33616	33617	33617	33617	33617	33619	33619	33630	33630	33630	33630	33636	33640	33687	33688	33688	33688	33691
890	29395	32471	32876	32933	32950	33065	33103	33282	33326	33327	33352	33356	33361	33377	33384	33428	33443	33453	33453	33458	33462	33462	33462	33462	33464	33464	33470	33470	33471	33474	33474	33475	33478	33491	33494	33495	33495	33497	33499	33501	33502	33503	33506	33510	33512	33514	33516	33516	33520
891	31712	32324	32748	32982	33014	33048	33105	33148	33246	33253	33338	33350	33352	33378	33381	33397	33399	33400	33403	33408	33430	33790	33796	33796	33797	33797	33798	33800	33800	33800	33802	33805	33805	33805	33805	33811	33811	33813	33814	33815	33816	33816	33818	33818	33826	33826	33826	33827	33827
892	30631	31377	31494	31555	31655	32620	32753	32758	32959	33102	33175	33184	33187	33191	33225	33246	33249	33249	33260	33274	33282	33283	33286	33325	33337	33345	33399	33410	33410	33410	33418	33419	33419	33425	33425	33428	33429	33429	33430	33470	33485	33545	33548	33550	33552	33552	33553	33554	33562
893	29395	32233	32854	32984	33102	33146	33157	33184	33196	33197	33267	33387	33394	33398	33439	33452	33452	33455	33455	33456	33464	33507	33512	33512	33512	33556	33573	33577	33580	33580	33718	33721	33736	33745	33749	33749	33749	33750	33761	33761	33768	33772	33773	33920	33920	33920	33923	33923	33927
894	31228	32500	32815	32971	33041	33071	33128	33170	33176	33194	33198	33211	33218	33230	33231	33248	33264	33267	33267	33267	33267	33279	33279	33279	33279	33280	33295	33295	33296	33310	33310	33316	33316	33316	33316	33320	33357	33359	33363	33415	33415	33416	33416	33424	33428	33444	33448	33453	33453
895	30102	30977	31255	32762	32790	32816	32827	33100	33121	33134	33227	33228	33255	33266	33268	33285	33289	33296	33309	33318	33335	33335	33351	33352	33352	33354	33357	33357	33412	33413	33427	33427	33427	33441	33441	33463	33463	33466	33472	33472	33472	33474	33474	33474	33477	33477	33479	33480	33480
896	29586	30306	32558	32606	32643	32749	32896	32969	33067	33069	33070	33082	33083	33089	33145	33162	33196	33202	33229	33231	33331	33392	33395	33395	33396	33396	33396	33397	33404	33407	33408	33410	33410	33440	33448	33449	33449	33449	33452	33453	33453	33453	33453	33453	33454	33456	33459	33461	33464
897	29718	32153	32270	32316	32871	32887	33085	33216	33224	33294	33321	33321	33346	33354	33355	33361	33361	33364	33368	33378	33379	33388	33388	33388	33388	33388	33389	33640	33642	33661	33665	33666	33674	33674	33674	33675	33675	33678	33682	33683	33687	33687	33688	33688	33694	33697	33699	33703	33706
898	29147	30188	30438	32676	32684	32986	32990	33044	33061	33095	33099	33116	33132	33210	33225	33230	33230	33232	33246	33277	33369	33389	33389	33406	33409	33411	33411	33412	33419	33419	33421	33421	33425	33425	33425	33430	33437	33439	33439	33439	33452	33452	33480	33492	33503	33503	33507	33507	33507
899	31795	32572	33084	33180	33473	33642	33656	33687	33692	33734	33759	33759	33760	33762	33762	33762	33776	33780	33791	33791	33791	33798	33974	33977	33978	33980	33983	33989	33989	33989	33994	33995	33996	33996	33997	33999	34000	34000	34000	34001	34003	34003	34003	34003	34009	34009	34014	34014	34024
900	31649	32431	32806	32849	32936	33005	33145	33175	33255	33262	33271	33298	33300	33301	33301	33326	33345	33347	33348	33364	33370	33384	33384	33391	33391	33406	33475	33478	33482	33484	33509	33511	33512	33529	33532	33532	33532	33536	33536	33536	33538	33539	33541	33547	33549	33549	33550	33550	33550
901	29554	32450	32655	32738	32778	33064	33070	33185	33246	33269	33341	33396	33468	33470	33477	33478	33489	33490	33494	33494	33496	33496	33498	33503	33505	33505	33507	33508	33508	33509	33509	33511	33512	33518	33528	33528	33529	33550	33551	33553	33553	33556	33556	33556	33559	33561	33561	33561	33561
902	28765	32410	32559	32652	32921	32972	33043	33047	33060	33132	33162	33207	33214	33217	33219	33234	33289	33306	33321	33321	33322	33335	33336	33348	33367	33367	33367	33399	33412	33412	33413	33416	33417	33417	33421	33426	33503	33503	33505	33508	33509	33510	33510	33512	33527	33527	33529	33529	33533
903	31005	32055	32946	33071	33200	33216	33229	33260	33269	33276	33288	33300	33622	33623	33628	33629	33629	33629	33629	33630	33635	33637	33655	33655	33655	33656	33660	33663	33668	33668	33668	33686	33692	33692	33692	33692	33692	33711	33715	33733	33733	33733	33736	33738	33742	33748	33749	33752	33752
904	29388	31951	32050	32806	33074	33229	33242	33278	33316	33339	33347	33362	33373	33377	33377	33385	33387	33393	33393	33401	33402	33404	33404	33405	33405	33405	33405	33408	33408	33778	33784	33785	33785	33786	33789	33790	33790	33790	33799	33800	33800	33803	33803	33805	33819	33825	33830	33835	33851
905	29668	30246	30610	32897	32926	32950	33273	33295	33308	33415	33422	33507	33562	33568	33583	33585	33607	33651	33656	33656	33658	33661	33663	33672	33672	33672	33672	33685	33693	33693	33700	33706	33706	33709	33709	33712	33717	33722	33722	33722	33722	33722	33722	33722	33741	33741	33743	33771	33771
906	29451	31416	31560	31687	32093	32475	32486	32594	32636	32638	32650	32754	32759	33088	33094	33137	33173	33173	33210	33210	33211	33228	33255	33282	33286	33286	33605	33612	33617	33617	33617	33627	33671	33672	33682	33685	33692	33694	33694	33695	33707	33712	33712	33712	33723	33726	33727	33754	33754
907	29288	30027	30308	32571	32857	32877	33036	33087	33394	33403	33404	33431	33452	33463	33470	33474	33476	33477	33586	33593	33594	33595	33595	33595	33599	33601	33601	33601	33601	33610	33615	33623	33635	33637	33647	33647	33933	33933	33981	33984	34015	34019	34021	34022	34022	34022	34022	34026	34027
908	31265	32190	32755	33000	33091	33169	33225	33309	33341	33342	33422	33424	33439	33466	33474	33481	33487	33488	33498	33498	33510	33558	33558	33560	33560	33566	33566	33566	33572	33572	33574	33574	33576	33590	33590	33593	33593	33593	33597	33597	33597	33598	33598	33598	33598	33599	33600	33600	33607
909	29298	32316	32436	32481	32835	32849	32994	32996	33110	33122	33142	33158	33160	33199	33202	33212	33234	33238	33241	33245	33246	33246	33248	33251	33251	33253	33295	33331	33339	33339	33340	33341	33565	33567	33573	33576	33594	33594	33594	33600	33600	33608	33608	33610	33652	33654	33656	33658	33660
910	29288	32174	32734	32820	33093	33162	33196	33269	33274	33288	33309	33421	33435	33436	33446	33456	33468	33510	33510	33539	33540	33557	33557	33558	33559	33559	33559	33568	33568	33570	33575	33575	33575	33582	33584	33584	33584	33591	33811	33811	33811	33811	33811	33812	33812	33812	33813	33816	33820
911	31338	32635	32966	33008	33019	33083	33148	33192	33216	33220	33232	33234	33238	33274	33277	33277	33277	33284	33299	33307	33324	33337	33338	33359	33360	33361	33361	33365	33376	33382	33383	33385	33434	33434	33434	33435	33435	33438	33440	33440	33441	33456	33456	33457	33466	33467	33468	33468	33471
912	29929	31857	32755	33052	33128	33260	33274	33377	33382	33384	33386	33402	33441	33441	33443	33520	33520	33525	33529	33529	33530	33536	33536	33539	33540	33543	33543	33543	33549	33552	33552	33590	33593	33600	33608	33615	33615	33617	33618	33619	33619	33620	33620	33622	33622	33626	33626	33629	33629
913	31442	32426	32486	33142	33369	33405	33482	33490	33534	33564	33569	33596	33830	33833	33833	33837	33844	33849	33850	33866	33883	33897	33909	33909	33909	33910	33910	33910	33927	33927	33928	33967	33990	33992	34000	34003	34006	34006	34012	34014	34014	34014	34038	34038	34042	34048	34055	34060	34062
914	29575	32540	32766	32934	32965	33098	33106	33183	33259	33267	33276	33279	33283	33284	33296	33308	33313	33329	33335	33344	33460	33467	33468	33469	33483	33483	33485	33485	33489	33489	33489	33504	33504	33504	33506	33509	33509	33509	33509	33510	33537	33537	33543	33543	33549	33549	33551	33552	33552
915	29470	30106	30454	32428	32887	33051	33097	33127	33135	33168	33214	33226	33230	33232	33260	33264	33331	33344	33368	33368	33373	33375	33375	33376	33376	33379	33379	33390	33395	33398	33405	33408	33436	33436	33481	33512	33513	33517	33538	33540	33540	33540	33543	33543	33543	33555	33557	33566	33566
916	31524	32326	32826	32978	33025	33135	33142	33185	33192	33200	33229	33232	33232	33246	33249	33249	33259	33260	33273	33281	33282	33293	33307	33309	33370	33372	33373	33375	33376	33377	33377	33384	33387	33393	33393	33393	33393	33393	33393	33395	33399	33441	33443	33443	33466	33466	33466	33466	33470
917	31792	32367	32851	32893	32991	33084	33141	33159	33173	33292	33324	33358	33359	33360	33375	33376	33377	33379	33381	33381	33392	33393	33398	33411	33411	33411	33411	33414	33415	33415	33418	33418	33418	33418	33418	33418	33418	33419	33662	33664	33669	33669	33675	33680	33680	33686	33701	33708	33712
918	31807	32560	32646	32791	32805	32811	32848	32991	32993	32994	32998	33002	33004	33120	33150	33153	33249	33260	33275	33321	33357	33369	33369	33375	33375	33386	33395	33404	33404	33430	33435	33435	33438	33442	33461	33463	33504	33505	33511	33511	33515	33516	33516	33518	33698	33709	33710	33710	33710
919	31622	32441	32595	32640	32984	33084	33150	33247	33248	33249	33255	33257	33258	33278	33282	33297	33342	33348	33373	33374	33422	33427	33430	33460	33462	33471	33473	33475	33475	33475	33478	33478	33478	33578	33578	33578	33579	33579	33579	33579	33579	33579	33580	33580	33584	33586	33586	33586	33597
920	29567	30025	32298	32375	32871	33092	33226	33253	33270	33276	33281	33299	33301	33328	33329	33347	33347	33387	33388	33390	33399	33399	33415	33415	33415	33415	33417	33417	33426	33426	33427	33430	33438	33438	33438	33439	33439	33443	33450	33450	33450	33476	33476	33476	33479	33482	33483	33484	33492
921	29300	32488	32655	32774	32805	32991	32998	33116	33144	33148	33194	33195	33203	33216	33281	33294	33295	33337	33343	33348	33354	33361	33361	33362	33362	33363	33376	33376	33379	33380	33381	33385	33393	33394	33396	33399	33399	33400	33444	33444	33465	33466	33466	33580	33580	33580	33581	33581	33581
922	28886	31987	32759	32834	32971	33072	33112	33125	33131	33134	33144	33150	33169	33180	33228	33251	33251	33270	33276	33276	33279	33285	33288	33291	33298	33320	33320	33328	33329	33330	33334	33344	33345	33348	33351	33351	33352	33354	33360	33361	33363	33363	33365	33401	33401	33401	33401	33408	33422
923	30846	32362	32653	32850	32890	32921	32930	33068	33132	33138	33175	33215	33244	33263	33284	33325	33335	33352	33354	33354	33357	33730	33732	33762	33767	33776	33776	33779	33780	33781	33783	33783	33785	33785	33785	33785	33788	33789	33789	33790	33790	33793	33793	33808	33808	33811	33825	33826	33826
924	28628	30434	32622	32902	32922	33126	33202	33203	33218	33252	33261	33272	33272	33296	33301	33301	33303	33312	33313	33315	33323	33378	33379	33426	33426	33432	33433	33433	33454	33678	33678	33678	33678	33877	33879	33880	33881	33883	33884	33885	33885	33891	33891	33891	33891	33892	33894	33910	33911
925	29439	32391	32532	32570	32646	32731	32803	32823	32854	32864	33177	33184	33219	33221	33222	33288	33290	33319	33336	33388	33394	33394	33397	33406	33434	33434	33434	33439	33439	33454	33460	33463	33466	33466	33466	33466	33466	33466	33467	33467	33494	33498	33502	33505	33505	33514	33514	33516	33517
926	31384	32118	32766	32883	33013	33079	33109	33160	33167	33194	33212	33213	33270	33286	33286	33295	33299	33303	33312	33317	33320	33320	33321	33321	33327	33327	33332	33376	33376	33385	33385	33385	33386	33388	33388	33392	33404	33422	33422	33423	33427	33432	33432	33432	33432	33434	33434	33436	33436
927	29086	32461	32905	33026	33168	33261	33267	33276	33328	33331	33343	33343	33343	33360	33360	33360	33382	33382	33392	33399	33415	33416	33418	33418	33443	33444	33455	33455	33455	33455	33459	33462	33462	33472	33473	33473	33474	33475	33476	33836	33837	33839	33847	33849	33850	33851	33855	33855	33859
928	31585	32506	32734	32965	33001	33025	33338	33356	33359	33390	33649	33666	33703	33712	33712	33766	33775	33778	33778	33778	33780	33780	33784	33803	33809	33809	33809	33814	33818	33818	33827	33833	33835	33872	33872	33876	33877	33883	33884	33892	33892	33892	33892	33895	33896	33896	33897	33897	33898
929	28593	30944	31163	31276	32562	32784	33043	33166	33170	33216	33233	33235	33291	33323	33324	33339	33339	33346	33351	33359	33360	33364	33372	33372	33372	33383	33383	33383	33383	33383	33387	33388	33391	33391	33423	33423	33423	33423	33431	33519	33522	33522	33524	33524	33524	33525	33525	33525	33526
930	29239	30384	30610	32690	32720	32735	32751	33200	33389	33410	33448	33487	33489	33513	33605	33619	33629	33630	33660	33669	33675	33679	33683	33688	33688	33688	33695	33698	33698	33711	33715	33715	33715	33722	33722	33751	33754	33754	33754	33755	33756	33758	33758	33759	33762	33762	33763	33763	33763
931	31524	32187	32605	32860	33081	33110	33173	33179	33189	33261	33297	33298	33301	33330	33356	33357	33367	33368	33368	33369	33372	33386	33386	33392	33395	33400	33407	33407	33412	33412	33414	33431	33431	33431	33452	33452	33458	33458	33460	33463	33463	33463	33465	33467	33468	33468	33468	33469	33471
932	30487	32384	32597	32655	32663	32721	32735	32907	33012	33013	33019	33095	33134	33136	33149	33155	33157	33245	33272	33272	33274	33288	33294	33298	33304	33306	33425	33433	33450	33450	33450	33459	33459	33460	33461	33468	33471	33471	33471	33479	33479	33488	33490	33495	33495	33495	33495	33496	33496
933	31849	32723	33003	33138	33161	33212	33237	33443	33457	33512	33513	33551	33551	33551	33556	33561	33566	33578	33597	33603	33604	33605	33609	33623	33623	33664	33678	33684	33694	33695	33695	33696	33696	33696	33700	33702	33703	33715	33715	33716	33718	33723	33723	33727	33729	33733	33746	33747	33751
934	29073	32507	32727	32792	32952	32991	33004	33011	33015	33058	33373	33449	33497	33514	33539	33545	33545	33555	33557	33562	33569	33569	33576	33580	33580	33581	33583	33583	33585	33588	33693	33693	33694	33694	33694	33702	33707	33708	33710	33710	33710	33710	33710	33712	33712	33712	33719	33719	33719
935	31597	32121	32395	32879	33048	33104	33145	33183	33185	33198	33236	33251	33268	33329	33338	33365	33368	33378	33382	33382	33386	33388	33389	33390	33413	33413	33415	33415	33417	33417	33419	33419	33419	33429	33431	33432	33433	33442	33448	33448	33448	33448	33450	33457	33472	33472	33472	33474	33474
936	29727	30684	32550	32607	32632	32645	32859	32880	32891	32940	32947	32948	32953	33035	33036	33038	33060	33062	33185	33301	33303	33329	33331	33341	33344	33344	33351	33354	33358	33373	33411	33411	33420	33428	33428	33441	33441	33443	33452	33475	33476	33479	33479	33479	33481	33481	33481	33494	33498
937	31696	32327	32626	32729	32859	32930	33085	33261	33274	33281	33366	33370	33376	33377	33387	33391	33404	33410	33434	33443	33478	33479	33481	33493	33495	33496	33496	33496	33503	33503	33503	33506	33506	33511	33512	33513	33518	33524	33529	33529	33532	33537	33544	33544	33546	33546	33546	33548	33554
938	30882	32156	32558	32752	32806	32981	33088	33147	33182	33208	33211	33254	33254	33259	33261	33275	33297	33297	33301	33306	33316	33327	33331	33334	33339	33339	33359	33361	33390	33402	33403	33404	33404	33405	33409	33414	33416	33417	33417	33422	33424	33454	33454	33454	33454	33468	33468	33475	33475
939	30084	31645	32785	32847	33020	33024	33076	33079	33099	33169	33172	33209	33281	33503	33506	33517	33519	33524	33524	33524	33910	33912	33914	33926	33940	33944	33945	33946	33951	33959	33959	33959	33959	33959	33959	33967	33969	33969	33972	33972	33973	33975	33987	33987	34003	34003	34003	34003	34003
940	31355	32395	32712	32942	32970	32990	33022	33056	33131	33155	33167	33197	33213	33237	33261	33271	33329	33336	33336	33336	33339	33382	33401	33405	33410	33411	33413	33457	33467	33469	33469	33469	33469	33469	33476	33476	33484	33484	33484	33486	33486	33486	33486	33493	33493	33493	33494	33495	33495
941	31239	32399	32608	32961	33040	33046	33054	33064	33129	33184	33184	33187	33251	33259	33267	33276	33278	33293	33317	33318	33318	33324	33337	33338	33391	33396	33397	33401	33401	33406	33406	33406	33406	33410	33416	33417	33417	33423	33423	33423	33430	33433	33434	33438	33438	33442	33442	33444	33455
942	32163	32652	32898	32955	32984	33148	33150	33223	33229	33232	33282	33286	33287	33296	33309	33330	33340	33351	33352	33352	33353	33357	33360	33376	33409	33417	33420	33429	33429	33520	33520	33521	33524	33528	33530	33531	33532	33532	33532	33534	33543	33543	33555	33556	33556	33563	33578	33578	33585
943	29226	31744	32841	32880	32994	33035	33118	33123	33126	33161	33162	33162	33180	33181	33267	33601	33606	33655	33660	33685	33685	33687	33708	33714	33714	33720	33734	33735	33735	33748	33753	33753	33753	33753	33761	33761	33764	33764	33765	33765	33765	33769	33769	33772	33776	33776	33776	33782	33784
944	29430	31107	32607	32851	32903	32913	32937	33004	33034	33041	33097	33163	33166	33203	33204	33206	33210	33224	33235	33266	33266	33273	33285	33380	33407	33411	33416	33422	33422	33424	33430	33431	33431	33435	33441	33445	33445	33454	33454	33454	33454	33455	33464	33468	33468	33470	33472	33472	33507
945	31556	32364	32785	32858	32880	33027	33038	33122	33125	33144	33163	33170	33170	33176	33184	33204	33291	33336	33344	33355	33368	33379	33381	33383	33392	33393	33398	33398	33401	33401	33404	33408	33408	33408	33411	33421	33421	33430	33430	33430	33430	33430	33498	33516	33517	33524	33525	33525	33526
946	31496	32355	32777	32923	33108	33155	33189	33238	33263	33281	33285	33297	33312	33315	33320	33329	33329	33337	33340	33342	33434	33434	33434	33448	33451	33459	33459	33460	33460	33470	33474	33474	33476	33476	33481	33488	33488	33490	33491	33492	33493	33493	33507	33507	33509	33514	33520	33521	33522
947	31667	32482	32772	32810	32994	33064	33075	33080	33117	33127	33127	33144	33146	33151	33171	33217	33218	33222	33225	33234	33296	33296	33296	33337	33337	33337	33344	33345	33353	33358	33365	33389	33398	33402	33402	33403	33406	33409	33411	33411	33413	33427	33429	33430	33438	33438	33440	33440	33447
948	31874	32435	32788	32928	32979	33128	33175	33183	33185	33226	33229	33244	33253	33253	33310	33315	33322	33389	33397	33398	33407	33426	33438	33440	33441	33448	33450	33458	33461	33477	33477	33480	33480	33481	33505	33507	33507	33507	33507	33508	33518	33520	33522	33522	33525	33525	33535	33536	33539
949	31496	32299	32485	32837	32928	33053	33105	33174	33185	33228	33239	33251	33255	33283	33287	33296	33297	33305	33305	33308	33313	33324	33335	33340	33340	33341	33560	33603	33603	33714	33714	33728	33728	33728	33728	33737	33740	33740	33740	33740	33740	33740	33746	33747	33747	33748	33748	33750	33750
950	31565	32387	32915	33000	33014	33039	33085	33089	33091	33137	33197	33216	33239	33249	33264	33269	33270	33270	33312	33312	33315	33318	33326	33335	33335	33337	33347	33347	33398	33398	33398	33401	33402	33404	33405	33405	33405	33405	33407	33409	33409	33409	33409	33409	33414	33414	33414	33418	33422
951	29586	30851	31180	32811	32825	33012	33073	33137	33206	33213	33617	33657	33685	33686	33686	33694	33695	33710	33711	33713	33735	33736	33737	33783	33788	33788	33788	33795	33795	33809	33815	33815	33815	33842	33844	33846	33847	33849	33849	33849	33850	33851	33853	33853	33855	33856	33899	33899	33899
952	31677	32424	32675	32735	32780	33026	33082	33104	33115	33137	33149	33149	33151	33174	33220	33305	33311	33311	33315	33319	33320	33348	33351	33363	33375	33381	33389	33389	33395	33395	33399	33399	33399	33404	33405	33406	33407	33407	33447	33447	33449	33449	33463	33468	33469	33471	33474	33474	33475
953	29696	31501	31611	32868	32883	32899	33087	33136	33172	33191	33240	33249	33255	33256	33256	33261	33263	33264	33275	33275	33279	33279	33300	33317	33319	33321	33325	33326	33340	33342	33348	33352	33364	33373	33374	33381	33381	33383	33390	33390	33391	33391	33394	33395	33395	33400	33400	33400	33402
954	28628	32347	32514	32902	33291	33358	33381	33387	33391	33417	33419	33419	33420	33470	33472	33472	33505	33539	33539	33543	33545	33550	33552	33552	33559	33559	33561	33567	33576	33577	33580	33584	33585	33587	33588	33613	33618	33618	33618	33619	33622	33622	33642	33643	33645	33654	33654	33655	33655
955	31329	32299	32720	32800	32825	32846	32868	33020	33036	33136	33166	33199	33224	33229	33237	33329	33329	33335	33370	33380	33404	33408	33409	33410	33419	33419	33419	33425	33426	33440	33444	33451	33451	33483	33487	33487	33491	33516	33516	33581	33583	33588	33590	33590	33602	33602	33602	33604	33604
956	31621	32436	32698	32836	32866	33077	33111	33120	33143	33192	33204	33205	33208	33213	33216	33354	33562	33584	33584	33598	33599	33605	33621	33650	33650	33653	33653	33653	33654	33655	33655	33656	33658	33666	33674	33676	33676	33684	33687	33726	33750	33750	33752	33752	33753	33769	33770	33770	33771
957	31951	32546	32905	33029	33087	33098	33147	33153	33183	33196	33198	33204	33207	33212	33223	33241	33241	33246	33246	33254	33255	33262	33270	33270	33327	33331	33331	33335	33354	33367	33367	33375	33377	33378	33388	33390	33392	33394	33641	33641	33641	33641	33643	33643	33647	33647	33647	33647	33647
958	31355	32522	32785	33114	33121	33200	33235	33644	33674	33689	33702	33713	33724	33757	33763	33777	33777	33785	33792	33797	33805	33805	33807	33808	33808	33810	33810	33811	33811	33813	33813	33814	33816	33816	33818	33821	33821	33821	33822	33827	33827	33827	33827	33828	33852	33852	33853	33853	33858
959	31662	32434	32666	32794	33055	33129	33159	33213	33233	33233	33237	33238	33248	33248	33265	33274	33276	33288	33315	33315	33322	33322	33322	33323	33323	33323	33327	33327	33327	33328	33368	33393	33393	33441	33442	33445	33449	33480	33480	33485	33485	33486	33510	33515	33516	33516	33516	33516	33516
960	29512	32310	32922	32976	33145	33169	33236	33246	33272	33291	33301	33305	33308	33308	33319	33320	33336	33342	33343	33365	33365	33382	33382	33383	33383	33397	33402	33402	33402	33410	33411	33415	33417	33417	33419	33419	33420	33420	33426	33432	33432	33433	33433	33449	33450	33450	33450	33450	33450
961	29955	30341	30568	30837	31668	32594	32972	33202	33245	33251	33252	33262	33263	33263	33281	33322	33330	33350	33357	33357	33357	33358	33435	33440	33450	33486	33488	33494	33494	33494	33494	33657	33666	33680	33681	33685	33689	33693	33698	33699	33699	33699	33702	33703	33703	33708	33708	33708	33708
962	29053	32088	32713	32854	32950	33008	33032	33034	33134	33199	33231	33231	33269	33281	33285	33362	33362	33364	33364	33375	33375	33378	33382	33383	33394	33408	33413	33414	33414	33414	33415	33504	33506	33510	33511	33511	33556	33561	33563	33564	33578	33579	33579	33587	33587	33588	33588	33588	33589
963	29470	32433	32486	32954	33054	33072	33190	33217	33222	33224	33224	33246	33252	33283	33283	33353	33362	33406	33416	33434	33475	33529	33529	33532	33533	33543	33543	33544	33544	33544	33544	33544	33550	33551	33553	33558	33558	33558	33565	33566	33571	33573	33577	33577	33579	33579	33579	33579	33579
964	31228	32136	32482	32874	32967	33062	33077	33096	33159	33165	33188	33188	33196	33211	33536	33539	33549	33552	33552	33556	33582	33582	33583	33586	33608	33609	33609	33611	33611	33614	33614	33620	33638	33642	33642	33642	33704	33706	33707	33709	33724	33727	33728	33728	33728	33728	33740	33740	33741
965	31498	32370	32571	32925	33021	33053	33082	33104	33121	33162	33178	33248	33275	33282	33340	33367	33383	33383	33389	33389	33390	33390	33391	33395	33400	33404	33404	33404	33407	33516	33537	33537	33537	33538	33538	33539	33539	33540	33542	33542	33542	33542	33547	33547	33558	33558	33577	33577	33577
966	31843	32494	32785	32903	32924	33059	33072	33097	33139	33228	33249	33305	33307	33309	33349	33362	33368	33369	33382	33382	33382	33382	33424	33443	33444	33447	33455	33459	33472	33472	33472	33476	33479	33497	33499	33501	33501	33501	33505	33505	33505	33505	33589	33590	33590	33592	33593	33596	33596
967	29721	30249	30534	32500	32524	32934	32945	32977	33054	33141	33160	33187	33188	33204	33208	33214	33215	33216	33239	33239	33247	33266	33274	33277	33287	33295	33298	33300	33305	33314	33320	33412	33481	33494	33497	33503	33528	33529	33547	33547	33547	33566	33566	33566	33567	33567	33567	33569	33569
968	31471	32258	32724	32894	32993	33095	33118	33169	33188	33189	33189	33189	33189	33192	33202	33272	33289	33290	33290	33290	33293	33293	33317	33320	33321	33328	33340	33341	33349	33349	33350	33379	33381	33383	33396	33402	33402	33402	33404	33404	33405	33405	33406	33411	33413	33417	33417	33417	33417
969	29494	31697	32674	32731	33002	33039	33113	33152	33174	33185	33185	33188	33195	33202	33205	33206	33279	33290	33291	33386	33387	33389	33422	33428	33485	33485	33493	33493	33501	33501	33502	33503	33504	33504	33506	33506	33508	33525	33773	33778	33781	33781	33781	33782	33785	33785	33794	33796	33797
970	31498	32395	32890	32933	32961	33088	33099	33527	33534	33580	33589	33628	33632	33633	33649	33649	33652	33652	33661	33667	33670	33671	33671	33672	33675	33675	33678	33685	33691	33697	33700	33700	33710	33716	33716	33730	33732	33733	33734	33734	33738	33742	33743	33744	33745	33776	33778	33782	33782
971	29554	32363	32902	33004	33149	33225	33251	33278	33298	33318	33320	33321	33322	33341	33368	33375	33379	33380	33383	33390	33404	33404	33404	33410	33412	33416	33418	33427	33427	33427	33430	33430	33434	33434	33441	33442	33442	33442	33456	33458	33458	33478	33479	33480	33481	33483	33483	33489	33489
972	30505	31290	31808	31902	31964	32890	33046	33187	33189	33220	33227	33233	33244	33245	33282	33285	33285	33291	33291	33292	33294	33313	33341	33348	33348	33357	33357	33363	33386	33423	33426	33426	33752	33773	33773	33781	33781	33781	33802	33803	33804	33804	33806	33806	33806	33807	33807	33807	33807
973	31473	32127	32745	32886	33029	33143	33197	33226	33236	33239	33241	33242	33269	33291	33310	33311	33315	33316	33344	33347	33352	33352	33354	33359	33367	33367	33374	33388	33388	33599	33601	33611	33644	33644	33649	33650	33650	33652	33652	33653	33656	33656	33656	33656	33656	33657	33658	33658	33658
974	31232	32294	32753	32846	32877	32997	33084	33097	33114	33218	33264	33309	33312	33316	33324	33325	33332	33336	33350	33355	33355	33370	33370	33481	33486	33492	33494	33496	33540	33570	33592	33597	33598	33598	33604	33604	33604	33604	33604	33604	33609	33609	33612	33612	33624	33624	33626	33626	33632
975	29547	32758	33166	33378	33414	33444	33464	33468	33515	33549	33565	33585	33588	33650	33663	33678	33678	33693	33710	33725	33726	33731	33732	33736	33793	33795	33800	33800	33804	33825	33827	33836	33836	33836	33836	33839	33839	33841	33855	33858	33860	33861	33863	33869	33871	33874	33874	33874	33874
976	31673	32503	32591	32937	33070	33158	33197	33210	33216	33218	33221	33228	33229	33246	33315	33330	33334	33350	33350	33368	33371	33384	33386	33397	33399	33402	33402	33407	33407	33409	33420	33433	33436	33439	33439	33439	33445	33445	33445	33445	33445	33452	33452	33452	33452	33452	33452	33452	33457
977	29587	30250	31779	32824	33017	33083	33138	33176	33202	33206	33214	33239	33240	33252	33324	33344	33344	33360	33370	33443	33464	33473	33476	33484	33485	33490	33490	33498	33508	33510	33546	33546	33546	33546	33554	33554	33554	33587	33590	33591	33591	33621	33621	33621	33621	33625	33626	33628	33638
978	31582	32245	32640	32892	33009	33116	33139	33185	33191	33247	33265	33268	33273	33273	33286	33286	33297	33297	33298	33298	33378	33378	33379	33382	33386	33386	33386	33390	33723	33732	33734	33737	33744	33745	33748	33748	33751	33759	33764	33764	33771	33771	33788	33797	33797	33802	33805	33806	33807
979	31005	32635	32946	33005	33311	33338	33358	33360	33367	33401	33416	33443	33475	33482	33484	33487	33491	33494	33522	33523	33523	33524	33531	33531	33531	33535	33538	33543	33554	33577	33578	33581	33600	33600	33955	33957	33957	34000	34002	34002	34004	34005	34005	34005	34018	34019	34024	34024	34025
980	29741	32564	32876	32914	32930	32935	32958	32969	32986	33113	33121	33122	33139	33171	33176	33227	33231	33271	33285	33289	33301	33307	33307	33342	33345	33351	33386	33394	33404	33405	33411	33412	33416	33417	33429	33434	33436	33455	33455	33482	33485	33487	33490	33496	33499	33505	33505	33505	33506
981	31955	32509	32586	32640	32908	32967	32998	33170	33179	33182	33229	33280	33294	33297	33317	33322	33327	33331	33335	33386	33403	33403	33404	33405	33431	33437	33811	33811	33816	33817	33817	33817	33821	33823	33831	33831	33832	33838	33840	33847	33851	33851	33854	33856	33856	33856	33856	33857	33857
982	28886	31959	32891	33050	33066	33148	33427	33450	33466	33489	33717	33718	33723	33742	33742	33744	33746	33760	33760	33760	33773	33786	33787	33792	33810	33811	33811	33811	33813	33813	33820	33820	33825	33826	33826	33828	33831	33831	33831	33831	33852	33853	33853	33853	33856	33856	33857	33859	33859
983	31891	32582	32691	32798	33032	33172	33175	33200	33237	33240	33243	33318	33322	33363	33370	33377	33416	33422	33426	33426	33426	33435	33443	33443	33443	33449	33449	33449	33452	33452	33474	33477	33477	33477	33490	33490	33490	33491	33493	33493	33495	33497	33497	33499	33499	33504	33507	33507	33509
984	31842	32267	32808	32863	32896	32917	32927	32935	33072	33129	33151	33165	33249	33249	33249	33272	33272	33272	33277	33277	33288	33291	33291	33313	33313	33368	33412	33626	33635	33637	33637	33637	33640	33640	33642	33643	33644	33644	33651	33651	33655	33660	33674	33680	33680	33681	33682	33687	33687
985	31510	32283	32799	32977	33080	33136	33164	33183	33197	33200	33215	33222	33229	33234	33238	33238	33250	33254	33273	33369	33379	33386	33633	33633	33633	33633	33640	33640	33640	33644	33647	33650	33671	33674	33674	33678	33715	33715	33715	33715	33716	33726	33731	33731	33731	33731	33733	33733	33766
986	29470	30277	32565	33260	33373	33419	33439	33495	33610	33618	33620	33632	33632	33721	33733	33743	33745	33763	33764	33767	33777	33782	33791	33791	33792	33799	33800	33805	33811	33811	33811	33815	33815	33815	33817	33825	33828	33828	33828	33828	33828	33829	33829	33829	33829	33832	33832	33837	33838
987	31005	32530	32890	33019	33038	33061	33070	33181	33193	33194	33247	33263	33283	33285	33285	33286	33289	33291	33301	33709	33719	33721	33738	33738	33739	33742	33752	33752	33753	33756	33756	33761	33772	33777	33777	33789	33794	33795	33797	33801	33802	33816	33816	33837	33837	33839	33839	33840	33840
988	29470	32257	32340	32811	32927	33039	33052	33067	33074	33085	33090	33223	33245	33277	33323	33324	33327	33328	33341	33346	33354	33354	33373	33377	33398	33398	33405	33422	33426	33426	33428	33460	33461	33461	33462	33464	33471	33471	33473	33475	33475	33475	33478	33481	33483	33484	33484	33489	33490
989	29941	30430	30665	32716	32975	33014	33081	33131	33136	33138	33161	33161	33164	33204	33307	33326	33336	33414	33421	33421	33422	33476	33481	33486	33486	33492	33495	33496	33501	33502	33519	33519	33521	33521	33567	33568	33581	33583	33584	33584	33584	33590	33595	33595	33595	33638	33638	33639	33646
990	29181	29627	32553	32813	32977	32991	33124	33160	33191	33457	33491	33492	33492	33517	33521	33529	33534	33534	33534	33535	33578	33578	33592	33601	33604	33605	33607	33609	33609	33610	33624	33628	33633	33635	33636	33636	33638	33641	33643	33650	33652	33652	33652	33652	33656	33656	33671	33673	33688
991	31291	32049	32266	32390	32474	33000	33159	33165	33170	33241	33243	33250	33250	33253	33297	33300	33346	33385	33388	33388	33388	33395	33396	33396	33397	33401	33414	33414	33416	33424	33426	33427	33427	33427	33438	33439	33440	33441	33483	33495	33495	33496	33496	33677	33677	33679	33681	33681	33681
992	31687	32544	32843	33034	33076	33159	33172	33186	33190	33196	33206	33321	33326	33340	33341	33361	33362	33373	33379	33379	33380	33380	33695	33695	33711	33711	33711	33721	33721	33730	33739	33743	33750	33750	33755	33756	33756	33756	33756	33756	33758	33758	33758	33758	33784	33787	33787	33788	33794
993	29573	29936	32451	32477	32624	32735	32753	33036	33043	33175	33231	33234	33249	33253	33258	33286	33299	33302	33307	33313	33319	33319	33331	33339	33409	33427	33430	33445	33448	33455	33456	33457	33458	33462	33462	33468	33468	33468	33471	33473	33473	33473	33495	33496	33496	33496	33497	33878	33878
994	29450	32393	32596	32664	32678	32706	32991	33015	33085	33134	33148	33195	33210	33212	33246	33246	33246	33259	33292	33314	33314	33315	33352	33357	33367	33377	33656	33660	33660	33665	33668	33668	33877	33878	33982	33984	33986	33986	33987	33987	33987	33989	34001	34001	34002	34003	34006	34007	34008
995	29648	32576	32869	32946	33019	33044	33093	33101	33233	33262	33269	33293	33420	33433	33433	33438	33455	33465	33465	33466	33468	33469	33469	33508	33525	33525	33529	33529	33531	33531	33542	33573	33575	33734	33739	33740	33741	33741	33742	33742	33747	33749	33755	33755	33794	33795	33795	33798	33798
996	29053	30194	30442	32586	32830	33039	33129	33173	33310	33311	33313	33317	33345	33348	33363	33373	33410	33412	33445	33447	33447	33447	33447	33447	33447	33452	33487	33495	33495	33495	33502	33505	33510	33514	33516	33516	33516	33525	33526	33533	33533	33542	33595	33597	33597	33597	33597	33597	33597
997	30084	32226	32926	33033	33052	33069	33181	33247	33250	33258	33261	33261	33261	33268	33299	33314	33322	33322	33331	33331	33334	33342	33350	33376	33389	33391	33397	33405	33722	33725	33728	33728	33732	33736	33736	33755	33755	33770	33783	33783	33783	33784	33785	33788	33804	33805	33805	33805	33805
998	31715	32297	32799	32905	32926	33062	33132	33160	33166	33178	33179	33238	33243	33275	33276	33278	33359	33364	33369	33382	33388	33392	33393	33393	33438	33444	33444	33459	33475	33478	33478	33483	33493	33493	33495	33500	33500	33501	33501	33502	33502	33504	33509	33509	33511	33513	33517	33517	33518
999	29374	32545	32856	33066	33280	33304	33317	33349	33360	33373	33375	33377	33383	33603	33610	33623	33624	33625	33631	33631	33658	33658	33684	33686	33687	33694	33694	33699	33699	33699	33701	33703	33703	33703	33703	33707	33707	33713	33713	33713	33715	33715	33718	33718	33720	33744	33744	33744	33745
MEDIA	30441.7	31793.6	32374.1	32695.1	32872.4	32994.9	33072.7	33133.2	33177.9	33214.2	33245.8	33271.5	33296.8	33318.4	33339.1	33357.7	33374.8	33389.7	33405.9	33418.9	33431.4	33443.8	33455.8	33466.5	33477.4	33487.7	33499.1	33508.7	33520.2	33530.2	33538.5	33548.6	33559	33566.6	33575.4	33583.3	33588.4	33595.6	33604.5	33612.2	33619.1	33625.9	33631.9	33639.7	33647.5	33655.6	33660.4	33666.9	33672.5
ST.DEV	1050.6	939.184	724.931	494.257	376.656	284.648	226.768	186.71	148.674	142.097	140.961	136.681	139.918	140.96	143.183	144.498	145.147	145.498	148.385	149.433	150.642	153.308	154.654	156.416	157.589	158.375	159.206	159.474	159.999	160.627	161.804	163.426	165.437	166.631	167.399	169.207	169.157	169.006	169.917	171.876	172.23	172.116	172.029	172.598	173.121	173.552	173.485	173.85	174.64
[truncated: 290 more columns]
