# Supplementary material for: Adaptive gene loss in the common bean pan-genome during range expansion and domestication
Source: Nat Commun. 2024 Aug 7;15:6698. doi: 10.1038/s41467-024-51032-2 (PMC11303546; doi:10.1038/s41467-024-51032-2)
Supplement: Supplementary file 23 — Supplementary Data 20 [file 41467_2024_51032_MOESM23_ESM.xlsx]

## Sheet: Sheet1
	0	1	2	3	4	5	6	7	8	9	10	11	12	13	14	15	16	17	18	19	20	21	22	23	24	25	26	27	28	29	30	31	32	33	34	35	36	37	38	39	40	41	42	43	44	45	46	47	48
0	29946	29099	28705	28334	28071	27426	27369	26692	26447	26122	26030	26015	25155	25071	25035	25000	24970	24919	24847	24828	24787	24751	24707	24691	24642	24627	24617	24571	24503	24359	24353	24337	24288	24272	24260	24255	24193	24096	24087	24027	24020	23999	23961	23943	23850	23846	23833	23780	23775
1	29226	28853	28262	27568	27407	27150	27073	27012	26940	26905	26856	26789	26666	26637	26495	26406	26247	26196	25995	25941	25904	25851	25666	25575	25532	25450	25417	25408	25369	25325	25280	25173	25096	25078	25057	25038	25026	24970	24943	24931	24893	24848	24809	24770	24765	24694	24637	24599	24555
2	29566	28788	28372	27979	27846	27741	27701	27599	27516	27240	27000	26980	26955	26860	26749	26662	26632	26496	26457	26310	26291	26279	26254	26178	26041	26033	25983	25891	25884	25877	25859	25830	25649	25629	25533	25527	25438	24640	24640	24578	24559	24500	24487	24484	24480	24472	24398	24382	24374
3	31807	27919	27249	27146	26956	26729	26626	26516	26337	26186	26066	26022	25978	25901	25849	25816	25773	25749	25698	25635	25495	25481	25475	25456	25316	25264	25228	25218	25144	24971	24948	24926	24849	24744	24743	24021	24011	23908	23892	23888	23818	23798	23775	23741	23715	23713	23692	23687	23682
4	29585	28547	27873	27697	27493	27392	27295	27248	27079	26942	26749	26544	26495	26480	26250	26045	26026	25916	25861	25571	25557	25503	25407	25205	25174	24998	24907	24836	24825	24712	24702	24679	24609	24581	24557	24514	24500	23835	23811	23710	23693	23668	23659	23648	23642	23613	23600	23582	23550
5	31663	28868	28302	28021	27881	27490	27410	27170	26882	26804	26635	26561	26495	26406	26272	26108	26029	25991	25816	25800	25771	25627	25544	25507	25456	25277	25257	25117	24347	24331	24312	24298	24268	24248	24230	24104	24034	23993	23983	23814	23809	23786	23777	23772	23763	23751	23748	23734	23576
6	29585	28021	27769	27142	27008	26839	26661	26604	26241	26126	25761	25694	25551	25508	25486	25448	25305	25128	25086	25069	25056	25037	25011	24825	24812	24763	24720	24718	24587	24567	24465	24424	24403	24377	24356	24320	24311	24298	24271	24260	24228	24225	24218	24186	24173	24168	24160	24153	24138
7	31887	28575	28333	28142	27515	27332	27223	27104	27049	26983	26962	26585	26397	26304	26202	26147	26109	25888	25784	25753	25743	25607	25600	25536	25517	25446	25400	25386	25329	25320	25274	25263	25239	25236	25227	25103	25088	25065	25049	25046	25033	25033	24969	24946	24902	24867	24827	24814	24774
8	30479	29687	29349	28986	28920	28801	27421	27356	27099	26855	26751	26700	26678	26620	26291	26250	26229	26130	25918	25839	25742	25696	25495	25412	25385	25027	25010	25003	24995	24959	24945	24877	24857	24855	24822	24820	24783	24772	24746	24703	24663	24640	24634	24627	24624	24558	24542	24529	24526
9	31571	30852	30546	30273	29915	29732	29567	27805	27192	27026	26930	26728	26695	26517	26427	26342	25948	25936	25826	25781	25755	25648	25547	25531	25486	25373	25344	25277	24816	24798	24751	24746	24729	24715	24711	24694	24643	24609	24601	24536	24502	24431	24390	24381	24364	24351	24340	24337	24328
10	30033	29301	28677	27846	27557	27062	26938	26867	26706	26322	26258	26214	26161	25695	25653	25626	25444	25436	25424	25408	25369	25361	25278	25213	25116	25082	25023	24990	24903	24868	24830	24815	24767	24622	24615	24597	24505	24491	24424	24391	24375	24373	24333	24330	24325	24303	24296	24275	24273
11	29226	28518	28193	27843	27392	27184	26989	26906	26840	26705	26655	26494	26431	26348	26300	26105	26077	25993	25914	25837	25616	25494	25418	25377	25332	25295	25234	25179	25125	25105	24924	24914	24906	24902	24879	24811	24715	24676	24664	24567	24557	24475	24441	24425	24422	24397	24351	24336	24330
12	29484	28800	28395	28177	27904	27582	27195	27014	26916	26663	26554	26474	26360	26214	26166	26075	25720	25707	25701	25629	25612	25574	25462	25440	25406	25275	25250	25238	25154	25133	25066	25059	25017	25011	25002	24908	24794	24754	24741	24663	24654	24636	24594	24587	24580	24574	24571	24505	24504
13	31273	30055	28394	27366	27009	26878	26596	26482	26336	26244	26174	25951	25923	25837	25740	25710	25633	25618	25595	25568	25547	25457	25427	25390	25319	25302	25295	25282	25271	25156	25128	25086	25067	25048	24991	24948	24944	24851	24838	24835	24775	24773	24743	24730	24688	24629	24597	24580	24572
14	29470	28769	27832	27630	27469	27268	27121	26706	26469	26369	26267	26251	26162	26084	26001	25930	25790	25779	25695	25654	25515	25497	25399	25366	25338	25202	25191	25155	25141	25108	25098	25093	25073	25026	25011	24998	24989	24958	24920	24885	24865	24830	24825	24815	24749	24713	24705	24696	24542
15	31329	30643	27947	27773	27457	27314	27155	27001	26712	26611	26426	26238	26011	25957	25907	25853	25765	25736	25713	25647	25605	25602	24755	24728	24716	24691	24639	24635	24589	24584	24575	24552	24480	24395	24384	24369	24300	24289	24289	24280	24206	24184	24160	24157	24140	24098	24097	24085	24078
16	29639	28790	28462	27909	27716	27459	27380	27184	26915	26758	26674	26552	26366	26338	26207	26070	26056	25992	25916	25795	25763	25698	25642	25618	25598	25582	25422	25351	25232	25065	24930	24871	24812	24656	24615	24614	24585	24582	24560	24543	24537	24504	24456	24429	24410	24364	24350	24335	24309
17	29573	29077	28559	28340	27848	27481	27231	27139	26962	26917	26785	26681	26560	26474	26396	26289	26261	26235	26220	26189	26112	26077	26020	25984	25974	25939	25831	25709	25683	25630	25539	25528	25311	25292	25274	25199	25183	25170	25151	25126	25122	25086	25049	25048	25037	24978	24971	24950	24934
18	31771	29141	28808	28572	28260	27897	27250	27190	27098	27017	26989	26949	26804	26680	26594	26569	26533	26442	26415	26380	26340	26321	26207	26180	26136	25997	25957	25836	25761	25666	25593	25551	24776	24771	24749	24682	24646	24625	24582	24578	24495	24470	24460	24459	24442	24414	24394	24389	24264
19	31659	28426	27882	27743	27501	27325	27159	26991	26900	26741	26667	26615	26550	26423	26203	26086	26013	25964	25931	25855	25734	25719	25680	25624	25599	25581	25566	25559	25517	25507	25495	25472	25443	25343	25332	25324	25315	25306	25206	25169	25134	25086	25082	25075	25013	24995	24993	24953	24942
20	29298	28555	28044	27425	27124	27060	26983	26791	26640	26594	26519	26427	26151	26076	26032	25926	25893	25718	25707	25680	25581	25504	25456	25421	25381	25366	25336	25303	25206	25175	25153	25143	24785	24763	24755	24705	24671	24625	24614	24607	24582	24569	24507	24499	24484	24481	24397	24397	24351
21	31407	30682	28674	28453	28333	28134	27573	27502	27485	27346	26990	26964	26719	26498	26478	26120	25980	25971	25877	25751	25714	25656	25503	25486	25471	25453	25348	25338	25333	25319	25242	25204	25172	25133	25106	25094	25085	25043	24981	24934	24915	24902	24812	24804	24798	24786	24723	24706	24679
22	31453	29614	28645	28186	27784	27504	27441	27151	27075	26969	26853	26761	26744	26573	26467	26363	26131	26062	26004	25822	25690	25673	25618	25608	25594	25569	25506	25495	25470	25458	25433	25363	25356	25321	25295	25270	25263	25201	25176	25171	25152	25111	25093	25066	25063	25047	24676	24588	24581
23	28286	27493	27088	26877	26723	26536	26409	26273	26092	25985	25941	25821	25764	25732	25591	25546	25518	25454	25384	25368	25353	25332	25247	25219	25211	25194	25168	25159	25153	25111	25091	25070	25056	25042	24936	24886	24867	24812	24804	24790	24739	24713	24684	24622	24606	24558	24494	24486	24454
24	31497	30672	28033	27595	27360	27101	26279	26176	26127	26103	26021	25910	25817	25608	25591	25510	25420	25349	25285	25201	25172	25139	25124	25110	25100	25085	25035	25011	24976	24969	24945	24835	24812	24087	24085	24083	23939	23889	23887	23876	23824	23776	23759	23732	23698	23695	23690	23686	23669
25	29032	28254	27714	27554	27401	27006	26822	26728	26576	26517	26473	26364	26240	26152	26133	26070	26010	25922	25879	25723	25623	25614	25609	25500	25392	25342	25336	25306	25269	25231	25222	25216	25209	25174	25151	25125	25112	25067	25065	25030	25023	25016	25007	24950	24929	24621	24557	24543	24528
26	31802	31078	30788	30469	28980	28743	28122	28061	27418	27359	27225	27205	27141	26804	26790	26775	26751	26711	26513	26415	26210	26115	26104	25954	25805	25781	25740	25735	25535	25472	25455	25289	25255	25224	25162	25155	25081	25073	25068	25055	24932	24837	24781	24756	24718	24699	24560	24555	24551
27	29614	29179	28733	28117	27852	27533	27336	27250	26855	26719	26651	26393	26275	26235	26138	25949	25920	25870	25841	25835	25774	25717	25673	25634	25592	25521	24706	24663	24608	24599	24505	24495	24401	24395	24372	24350	24344	24330	24321	24314	24241	24222	24204	24201	24195	24193	24182	24134	24095
28	31265	30901	30541	30251	27789	27720	27422	27128	27001	26962	26802	26675	26462	26416	26378	26367	26258	26180	26156	26112	26033	25915	25873	25854	25836	25832	25639	25595	25580	25523	25321	25293	25284	25266	25204	25195	25176	25174	25166	25151	25144	25035	24923	24907	24805	24775	24763	24751	24745
29	31667	28344	27842	27572	27456	27048	26861	26768	26662	26553	26372	26271	26230	26144	26020	25956	25922	25871	25819	25749	25718	25668	25611	25603	25596	25583	25550	25537	25522	25455	25453	25437	25211	25198	25095	25085	24999	24936	24909	24904	24825	24808	24798	24767	24749	24710	24666	24652	24624
30	28628	27801	27431	27180	26794	26613	26485	26418	26288	26143	26110	25966	25918	25874	25815	25784	25729	25680	25509	25502	25476	25455	25434	25308	25299	25238	25237	25206	25174	25020	25008	24996	24672	24643	24615	24512	24473	24429	24383	24302	24271	24258	24246	24200	24113	24054	24036	24021	24016
31	28286	27796	27539	27280	27137	27003	26873	26729	26367	26199	26075	26031	25945	25880	25847	25760	25724	25595	25579	25512	25500	25402	25307	25282	25086	25048	25040	25019	24864	24759	24742	24687	24632	24627	24620	24599	24572	24565	24552	24483	24454	24389	24378	24307	24304	24288	24244	24229	24199
32	31627	28535	27948	27741	27543	27281	27133	27092	26814	26617	26488	26309	26283	26166	26020	25988	25882	25836	25817	25788	25773	25709	25656	25606	25562	25544	25488	25453	25414	25231	25199	25182	25128	24796	24788	24769	24749	24732	24632	24321	24294	24286	24263	24251	24220	24217	24191	24189	24164
33	31805	30941	28705	28453	28172	27830	27527	27141	27022	26923	26792	26671	26507	26437	26418	26125	26033	26015	25949	25909	25814	25747	24924	24863	24785	24763	24598	24596	24559	24518	24515	24483	24424	24381	24339	24319	24288	24284	24264	24220	24205	24126	23951	23870	23853	23846	23839	23823	23822
34	31807	28824	28590	28318	27933	27386	27104	27032	26889	26735	26672	26573	26529	26489	26427	26271	26249	26197	26079	25886	25371	25350	25326	25299	25276	25214	25204	25147	25123	25025	24964	24893	24794	24760	24740	24596	24570	24565	24560	24551	24549	24533	24440	24375	24283	24252	24247	24239	24219
35	31246	30241	29720	29517	27919	27794	27233	27158	27059	26815	26782	26711	26635	26619	26339	26284	26255	26240	26183	25869	25827	25816	25772	24952	24866	24837	24769	24748	24747	24693	24588	24494	24478	24467	24422	24391	24383	24282	24243	24171	24157	24108	24083	24078	24020	24003	23983	23979	23953
36	31617	30887	29402	29132	28855	27396	27055	26967	26792	26724	26456	26374	26295	26129	26071	26006	25954	25930	25872	25680	25634	25616	25491	25478	25449	25382	25377	25335	25276	25236	25206	25184	25174	25145	24917	24901	24841	24099	24085	24074	24028	24010	23979	23958	23958	23953	23946	23924	23879
37	29399	28595	27954	27680	27267	26968	26666	26581	26402	25904	25786	25726	25691	25513	25411	25326	25281	25246	25190	25156	25150	25053	25022	24985	24947	24920	24913	24849	24842	24757	24694	24687	24619	24577	24575	24551	24451	24378	24360	24354	24329	24313	24308	24300	24292	24276	24226	24194	24192
38	31801	28670	28217	28007	27445	27360	27117	26950	26927	26754	26586	26553	26435	26226	26126	26055	25988	25868	25847	25759	25711	25539	25518	25511	25470	25440	25432	25412	25392	25376	25219	25207	25178	25171	25151	25145	25126	25119	25106	25089	25074	24988	24976	24901	24795	24747	24739	24733	24703
39	29216	28323	27715	27351	27236	27173	26996	26773	26678	26614	26455	26335	26179	26097	26084	25980	25873	25699	25683	25608	25555	25542	25499	25473	25412	25359	25323	25274	25198	25173	25167	25150	25102	24719	24695	24692	24677	24571	24562	24553	24552	24461	24448	24334	24330	24328	24259	24230	24179
40	29380	28555	27558	27197	26906	26751	26701	26558	26459	26358	26320	26275	26176	26138	26084	26041	25975	25948	25863	25799	25727	25715	25678	25595	25575	25573	25419	25236	25208	25200	25081	25066	25039	24902	24900	24857	24837	24831	24820	24676	24656	24621	24614	24556	24439	24424	24406	24401	24385
41	30771	29770	29201	28687	27992	27634	27450	27246	26888	26704	26553	26474	26379	26157	26124	26101	26042	25985	25953	25900	25737	25701	25686	25638	25558	25521	25486	25481	25349	25348	25346	25337	25257	25220	25177	25123	25065	25051	25029	25015	24947	24919	24904	24899	24814	24800	24799	24794	24647
42	31453	30581	29676	29333	29136	28657	27363	27232	26975	26848	26681	26654	26639	26584	26486	26477	26472	26277	26228	26188	26141	25863	25847	25747	25737	25700	25669	25595	25542	25481	25452	25387	25298	25278	25271	25249	25235	25232	25212	25155	25148	25146	25138	25132	25099	25094	25083	25060	25018
43	31860	28353	27952	27658	27211	26959	26848	26677	26580	26549	26298	26277	26239	26057	25987	25945	25909	25834	25813	25763	25736	25672	25595	25580	25561	25553	25431	25246	25208	25149	25061	25047	24996	24989	24967	24833	24678	24671	24657	24640	24622	24585	24507	24477	24465	24461	24461	24426	24406
44	29547	28674	28051	27770	27427	27347	27182	27131	26951	26813	26787	26739	26688	26628	26526	26437	26313	26288	26229	26212	26196	26110	25994	25973	25958	25940	25933	25877	25819	25804	25783	25746	25723	25643	25609	25589	25569	25554	25542	25484	25433	25346	25313	25269	25260	25254	25178	25151	25145
45	31737	30826	28228	27969	27706	27638	27176	27100	26672	26625	26438	26341	26313	26227	26152	26047	26019	25683	25500	25488	25455	25404	25330	25305	25288	25258	25164	24983	24974	24893	24873	24865	24817	24772	24725	24688	24645	24420	24408	24398	24383	24335	24317	24312	24306	24303	24303	23638	23606
46	30217	28958	28434	27948	27501	27289	27188	26987	26889	26791	26643	26587	26539	26517	26434	26392	26383	26090	26045	25980	25933	25919	25809	25757	25744	25653	25633	25601	25590	25585	25543	25433	25401	25341	25264	25239	25227	25212	25188	25176	25170	25152	25116	25070	24939	24931	24905	24807	24749
47	29929	28998	28532	28285	27731	27648	27263	27057	26969	26780	26748	26645	26567	26473	26313	26139	26038	25920	25755	25723	25656	25596	25553	25535	25471	25412	25392	25328	25288	25272	25264	25252	25201	25087	25078	25052	25031	24998	24995	24974	24971	24932	24923	24820	24816	24796	24781	24747	24733
48	30991	30131	27770	27627	27394	27142	27095	26748	26565	26484	26445	26336	26230	26103	25996	25947	25678	25592	25555	25510	25408	25392	25356	25305	25288	25228	25214	25199	25169	25137	25122	25109	25044	25035	24825	24802	24794	24763	24751	24651	24649	24648	24529	24449	24417	23736	23723	23715	23690
49	31329	29401	28326	27938	27357	27140	26988	26921	26834	26783	26636	26555	26505	26433	26328	26305	26216	26187	26145	26117	26080	26060	26030	25935	25902	25868	25673	25620	25472	25456	25446	25434	25415	25337	25296	25290	25271	25258	25253	25189	25172	25137	25109	25016	24911	24901	24841	24798	24770
50	31336	30784	30225	29974	29753	29226	27437	27324	27156	27012	26987	26801	26717	26649	26599	26568	26520	26478	26414	26176	26154	26090	26008	25999	25905	25871	25775	25704	25668	25568	25495	25457	25441	25430	25415	25410	25406	25394	25151	25085	25058	25054	25028	24820	24692	24688	24644	24591	24582
51	29261	28793	28426	28095	27669	27247	26985	26816	26749	26621	26558	26499	26408	26302	26271	26232	26214	26171	26122	26055	26043	25992	25929	25909	25893	25884	25875	25819	25601	25590	25402	25343	25326	25198	25181	25167	25101	25020	24987	24969	24956	24909	24909	24879	24877	24854	24650	24647	24638
52	31771	29943	29673	28252	27646	27497	27279	27121	27047	26877	26842	26766	26749	26722	26603	26544	26428	26343	26292	26181	26134	26093	26076	26063	25874	25865	25815	25801	25722	25710	25671	25613	25515	25382	25232	25212	25173	25167	25145	25137	25119	25068	25062	24970	24958	24892	24834	24825	24777
53	30991	28266	27966	27566	27272	26784	26407	26156	26092	25972	25944	25921	25911	25900	25884	25869	25760	25576	25569	25440	25402	25366	25321	25279	25255	25212	25062	25049	25019	25011	24950	24848	24821	24768	24753	24739	24725	24725	24696	24685	24640	24625	24579	24537	24453	24442	24434	24376	24358
54	31659	30994	29823	27681	27526	27105	26991	26789	26663	26509	26414	26277	26087	25904	25812	25717	25701	25678	25592	25574	25563	25529	25479	25470	25435	25406	25352	25297	25284	25099	25003	24988	24967	24950	24920	24878	24859	24851	24848	24839	24831	24788	24766	24749	24653	24651	24649	24643	24599
55	30711	30108	28657	28345	28189	28093	28006	27772	27166	26986	26953	26667	26455	26433	26376	26258	26195	26183	26137	25812	25801	25705	25690	25675	25562	25502	25485	25461	25441	25410	25338	25264	25214	25172	24858	24836	24810	24724	24720	24713	24702	24695	24695	24590	24551	24512	24483	24443	24440
56	29720	28832	28560	28194	27958	27841	27661	27472	27194	27037	26918	26512	26392	26330	26278	26218	26119	26095	25915	25882	25861	25804	25719	25646	25604	25512	25495	25450	25428	25203	25170	25148	25141	24669	24662	24618	24563	24552	24539	24475	24459	24434	24427	24403	24375	24339	24323	24311	24282
57	31482	28212	27772	27403	27185	27071	26923	26845	26695	26631	26550	26430	26408	26351	26236	26194	26023	26002	25880	25728	25726	25709	25684	25596	25556	25370	25328	25308	25207	25077	25068	25054	25039	25017	24972	24944	24930	24917	24902	24898	24846	24827	24820	24801	24772	24765	24760	24729	24701
58	29575	28256	27649	27327	27255	26911	26839	26736	26610	26349	26293	26245	26210	26170	26103	26007	25963	25944	25824	25813	25726	25711	25705	25629	25601	25545	25533	25523	25227	25211	25186	25184	25019	24858	24851	24845	24083	24029	23990	23981	23890	23873	23866	23853	23825	23817	23809	23801	23797
59	31753	30989	29057	28094	27660	27437	27279	27118	26861	26663	26590	26385	26304	25739	25668	25640	25612	25537	25515	25341	25314	25216	25168	25087	25026	25001	24240	24228	24207	24178	24145	24094	24078	24055	24026	23916	23907	23900	23887	23871	23846	23843	23833	23820	23780	23760	23746	23741	23720
60	29216	28417	28047	27898	27429	27036	26804	26740	26418	26275	26138	26072	26014	25966	25918	25746	25704	25673	25632	25592	25535	25403	25388	25370	25307	25132	25094	24834	24819	24779	24775	24773	24715	24700	24668	23979	23969	23967	23964	23953	23950	23886	23875	23862	23847	23811	23807	23795	23783
61	29181	28099	27867	27744	27592	27530	27367	27044	26950	26750	26612	26566	26237	26174	26116	26021	25998	25996	25898	25874	25783	25745	25648	25643	25622	25528	25491	25486	25463	25463	25449	25431	25375	25330	25196	25187	25173	25151	25070	25026	24982	24937	24921	24906	24900	24897	24759	24747	24736
62	31679	31002	29937	27786	27310	26961	26875	26595	25642	25612	25433	25335	25257	25184	25060	24915	24891	24850	24831	24645	24485	24360	24334	24279	24223	24222	24211	24195	24193	24153	24147	24131	24115	24102	24093	24075	24058	23983	23936	23926	23910	23890	23855	23839	23836	23794	23790	23775	23752
63	29181	28156	27821	27725	27502	27409	27069	26912	26833	26766	26722	26676	26562	26405	26342	26260	26226	26197	26167	25894	25845	25827	25728	25596	25560	25490	25485	25465	25322	25315	25203	25196	25056	25031	24962	24957	24949	24901	24894	24837	24785	24670	24635	24627	24616	24555	24530	24514	24511
64	31798	28786	28020	27701	27470	26913	26539	26482	26175	26052	26006	25954	25888	25843	25812	25777	25710	25609	25554	25486	25458	25327	25293	25283	25279	25257	25231	25224	25154	25139	25098	25064	25046	24991	24984	24942	24912	24879	24867	24835	24828	24804	24755	24747	24693	24647	24612	24607	24594
65	29728	28976	28440	28099	27505	27231	27098	26878	26779	26631	26566	26535	26428	26418	26336	26322	26222	26066	26042	25952	25946	25837	25744	25700	25690	25549	25503	25480	25421	25405	25401	25387	25382	25317	25304	25226	25215	25193	25185	25047	25042	25014	25004	24929	24885	24849	24806	24793	24782
66	29707	28508	27909	27591	27472	27307	27136	27034	26704	26636	26494	26393	26326	26289	26105	26060	26026	26007	25982	25857	25773	25757	25684	25428	25392	24971	24925	24857	24764	24744	24738	24722	24636	24631	24608	24602	24580	24482	24475	24355	24340	24330	24290	24270	24231	24229	24226	24221	24219
67	30555	29693	29245	28189	27437	27222	27154	27088	26787	26616	26564	26256	26076	26045	26006	25868	25821	25765	25736	25654	25651	25630	25555	25530	25509	25481	25421	25409	25403	25342	25328	25326	25266	25239	25227	25220	25184	25148	25130	25115	25106	25088	25076	25069	25060	24967	24952	24936	24912
68	31228	28996	28341	28004	27775	27649	27299	27214	26710	26660	26603	26570	26514	26299	26160	26007	25946	25795	25765	25729	25699	25643	25516	25461	25423	25403	25320	25293	25282	25266	25256	25256	25077	25071	25064	25050	25030	25013	25002	24992	24945	24840	24779	24685	24636	24625	24620	24587	24584
69	31075	28541	28179	27996	27822	27399	27252	27041	26825	26752	26625	26346	26260	26077	26036	25964	25941	25857	25828	25742	25715	25662	25613	25574	25551	25482	25473	25420	25224	25150	25125	25111	25058	24997	24997	24933	24920	24887	24882	24863	24840	24836	24826	24825	24721	24719	24674	24667	24659
70	31571	28846	28178	27960	27684	26511	26238	26095	25752	25681	25614	25508	25458	25389	25271	25141	25024	25008	24979	24779	24734	24720	24574	24567	24533	24510	24502	24472	24375	24368	24355	24339	24323	24231	24201	24089	24078	24070	24035	24027	24012	23986	23852	23843	23839	23829	23811	23796	23790
71	29575	28778	28390	27894	27584	27166	27003	26938	26897	26657	26344	26194	26145	25961	25879	25859	25806	25737	25667	25603	25520	25486	25438	25419	25355	25323	25259	25249	25211	25187	25173	25146	25020	24974	24944	24930	24925	24921	24832	24810	24795	24729	24644	24641	24633	24627	24554	24540	24497
72	29860	29071	27559	27305	26827	26702	26539	26405	26367	26287	26112	26060	25710	25609	25586	25540	25514	25458	25430	25374	25335	25294	25242	25209	25190	25136	25054	25013	24928	24921	24824	24671	24645	24536	24523	24496	24438	24429	24392	24313	24304	24284	24225	24194	24163	24141	24123	24120	24110
73	31734	30964	29986	27923	27758	27253	26842	26737	26620	26388	26276	26140	26064	25930	25785	25766	25693	25680	25619	25565	25490	25341	25319	25214	25158	25149	25132	25125	25102	25086	25071	25053	25022	25000	24990	24943	24941	24936	24902	24829	24793	24786	24705	24611	24607	24569	24568	24560	24523
74	31826	28719	28243	28024	27611	27001	26837	26744	26535	26495	26481	26466	25950	25933	25868	25834	25784	25741	25715	25693	25664	25618	25584	25531	25520	25471	25458	25421	25364	25338	25336	25324	25308	25260	25166	25130	25110	25058	25049	25023	24893	24889	24856	24853	24808	24801	24788	24776	24742
75	31827	28665	28133	27765	27392	27311	27259	27176	26983	26809	26746	26609	26577	26303	25953	25908	25882	25842	25779	25769	25733	25679	25644	25543	25501	25491	25407	25393	25386	25371	25349	25336	25329	25310	25244	25238	25110	25110	24986	24980	24881	24786	24767	24737	24705	24598	24586	24584	24571
76	29086	28671	28093	27832	27721	27470	27325	27114	27036	26756	26704	26646	26555	26477	26362	26303	26044	26007	25881	25837	25787	25748	25653	25586	25465	25444	25384	25305	25262	25237	25233	25229	25221	25216	25157	25107	25059	25012	25007	24903	24745	24720	24711	24697	24691	24686	24665	24606	24576
77	29598	28465	28222	27797	27371	27260	26615	26446	26200	26130	26083	25973	25783	25700	25557	25534	25390	25350	25302	25178	25052	25013	25007	24986	24959	24921	24903	24887	24827	24787	24774	24762	24696	24646	24618	24576	24564	24548	24535	24530	24498	24492	24486	24457	24443	24435	24422	24415	24400
78	29792	29061	28539	27756	27443	27158	26883	26801	26573	26463	26411	26324	26300	26281	26216	26195	26157	26093	25997	25970	25933	25930	25878	25645	25604	25602	25572	25501	25490	25309	25294	25274	25225	25219	25197	25196	25193	25148	25118	25067	25054	25014	25005	24640	24635	24631	24611	24608	24601
79	29955	28985	28475	28214	27967	27631	27473	27400	27227	27078	26814	26772	26550	26398	26322	26305	26278	26204	26160	26137	26089	25928	25737	25712	25694	25594	25577	25439	25430	25417	25304	25248	25221	25179	25123	25086	24915	24889	24866	24866	24854	24822	24736	24729	24645	24644	24644	24633	24604
80	31453	28512	28112	27678	27309	27191	26986	26859	26605	26541	26382	26314	26278	26236	26154	26128	26122	25928	25845	25749	25728	25662	25637	25551	25489	25426	25402	25259	25193	25142	25132	25074	25071	25012	24988	24868	24845	24835	24723	24707	24700	24670	24616	24482	24475	24446	24421	24408	24392
81	29163	28002	27425	27156	27003	26913	26814	26751	26560	26505	26416	26365	26252	26093	26066	26045	25982	25885	25844	25742	25697	25685	25651	25624	25612	25432	25399	25390	25221	25209	25198	25179	25174	25167	25160	25159	25142	25101	25025	25003	24975	24946	24940	24893	24883	24862	24848	24842	24791
82	28765	28047	27746	27136	26838	26578	26348	26192	26035	25896	25869	25805	25700	25657	25601	25553	25521	25444	25381	25360	25330	25288	25271	25265	25206	25192	25178	25164	25097	25059	24953	24894	24877	24865	24808	24800	24737	24706	24695	24567	24565	24527	24476	24450	24440	24404	24374	24373	24337
83	31187	30770	30495	30276	27919	27761	27294	27171	26969	26758	26521	26487	26321	26265	26225	26221	26211	26097	26017	25697	25615	25561	25512	25487	25465	25446	25418	25397	25391	25367	25316	25312	25140	25045	25042	25031	25017	24996	24975	24920	24906	24897	24820	24800	24775	24767	24762	24747	24737
84	29691	28631	27849	27673	27210	26939	26787	26671	26407	26320	26206	25948	25921	25891	25834	25826	25762	25713	25662	25610	25524	25477	25457	25449	25410	25400	25375	25344	25325	25259	25221	25151	25111	25037	24964	24950	24946	24885	24863	24833	24824	24809	24704	24677	24672	24621	24615	24609	24569
85	29137	28398	28024	27787	27242	26931	26833	26789	26696	26665	26582	26490	26459	26343	26272	26225	26187	25877	25860	25854	25748	25707	25642	25623	25576	25549	25546	25524	25502	25492	25443	25432	25385	25370	25366	25332	25096	25034	25001	24977	24952	24887	24811	24793	24788	24745	24733	24692	24648
86	31386	30754	30432	27913	27560	27307	27082	26882	26670	26536	26440	26419	26346	26311	26246	26160	26136	26077	25862	25805	25756	25692	25583	25543	25497	25325	25251	25245	25233	25200	25198	25181	25138	25102	25097	25074	25053	25022	25002	24992	24977	24953	24918	24857	24765	24762	24760	24738	24698
87	29946	29056	28265	28045	27882	27570	27470	26827	26796	26292	26069	25972	25847	25739	25498	25420	25400	25357	25282	25237	25185	25146	25109	25048	25028	24997	24968	24905	24878	24756	24725	24685	24658	24634	24625	24551	24541	24524	24520	24507	24462	24176	24158	24095	24082	24077	24063	24056	24043
88	31842	29062	28560	27933	27804	27622	27492	27397	27129	27052	26901	26761	26612	26551	26455	26425	26305	26021	25942	25914	25900	25877	25635	25574	25544	25380	25370	25306	25224	25160	25153	25142	25123	25116	25020	24914	24876	24873	24850	24809	24800	24794	24790	24785	24759	24742	24728	24721	24689
89	31565	28357	27978	27735	27611	27436	27303	27128	27054	27014	26991	26892	26809	26778	26646	26315	26265	26194	26110	26084	26062	25986	25981	25924	25904	25889	25830	25822	25814	25764	25756	25710	25651	25549	25520	25437	25424	25178	25140	25094	25076	24942	24906	24889	24846	24835	24832	24812	24797
90	30487	29283	28364	27849	27738	27559	27500	26992	26889	26825	26794	26754	26546	26468	26295	26162	26089	26062	26038	25959	25874	25777	25740	25695	25674	25512	25506	25480	25310	25273	25246	25139	25115	25092	25061	25031	25023	24958	24934	24911	24899	24863	24827	24814	24796	24776	24730	24725	24718
91	30479	28939	28039	27604	27251	26974	26873	26669	26496	26341	26202	26003	25950	25802	25718	25590	25579	25421	25402	25392	25320	25289	25273	25243	25211	25189	25164	25048	24940	24928	24893	24847	24799	24739	24720	24663	24544	24523	24510	24494	24475	24422	24410	24396	24381	24346	24270	24261	24258
92	29430	28662	28429	28227	28111	27373	26960	26923	26763	26622	26481	26369	26261	26233	26158	26115	25914	25850	25805	25492	25409	25376	25291	25259	25206	25192	25119	25061	25039	25021	24999	24998	24992	24985	24617	24585	24566	24561	24546	24546	24539	24531	24508	24481	24476	24434	24416	24352	24345
93	31510	28702	28189	28010	27708	27495	27313	27245	27171	27019	26876	26697	26552	26440	26341	26283	25997	25862	25849	25655	25632	25570	25553	25470	25389	25348	25322	25306	25261	25190	25142	25022	25011	24961	24941	24930	24858	24842	24791	24784	24723	24703	24680	24668	24663	23941	23929	23911	23788
94	31948	31129	28141	27611	27371	26833	26789	26696	26555	26410	26268	26226	25936	25858	25724	25605	25588	25325	25272	25257	25233	25175	25093	25033	25003	24998	24959	24903	24898	24883	24879	24864	24841	24834	24801	24790	24739	24713	24661	24654	24602	24570	24548	24520	24401	24382	24374	24372	24370
95	29640	29019	28646	27512	27349	27159	26950	26891	26858	26799	26751	26696	26527	26490	26343	26222	26095	26045	25838	25821	25804	25734	25702	25696	25663	25645	25611	25581	25574	25506	25499	25459	25444	25420	25385	25371	25243	25234	25205	25183	25166	25148	25129	25114	25028	24873	24769	24698	24680
96	29181	28306	27959	27714	27557	27379	26883	26741	26678	26525	26430	26357	26292	26278	26209	26168	26130	25996	25948	25792	25738	25629	25616	25568	25529	25460	25287	25228	25204	25028	25014	25010	24907	24869	24813	24798	24786	24769	24748	24715	24712	24680	24679	24567	24562	24478	24463	24453	24445
97	31524	28995	28651	27937	27770	27679	27259	27062	26587	26506	26459	26246	26193	25863	25774	25721	25712	25647	25538	25249	25219	25176	25174	25164	24958	24919	24837	24817	24786	24689	24662	24637	24576	24467	24433	24398	24311	24302	24296	24283	24233	24229	24182	24169	24153	24109	24103	24006	23998
98	29147	28831	28493	27861	27578	27355	27127	26911	26877	26837	26789	26635	26500	26409	26319	26193	26174	25929	25910	25798	25741	25655	25637	25626	25615	25584	25579	25496	25470	25429	25277	25264	25208	25191	25163	25152	25103	25047	24997	24971	24923	24917	24908	24887	24775	24770	24759	24750	24733
99	31384	30774	28631	27890	27735	27519	27258	27107	27028	26898	26760	26434	26307	26288	26202	26098	26059	25831	25718	25677	25611	25590	25523	25476	25443	25422	25317	25307	25267	25258	25244	25232	24810	24794	24771	24745	24704	24651	24623	24550	24525	24516	24510	24464	24459	24436	24432	24305	24281
100	29226	28603	28225	28041	27669	27127	26955	26753	26369	26283	26151	26111	26035	25992	25980	25944	25842	25777	25750	25727	25648	25629	25587	25546	25528	25471	25450	25384	25346	25297	25222	25168	25145	25109	25102	25079	25078	25032	25026	25016	25009	24999	24992	24967	24812	24809	24768	24746	24738
101	29929	28947	28691	28127	27975	27780	27545	26855	26700	26641	26570	26499	26403	26353	26314	26242	26056	26019	25878	25720	25592	25571	25518	25469	25446	25402	25342	25296	25247	25224	25203	25062	25050	25008	25001	24992	24984	24935	24923	24909	24904	24893	24886	24880	24824	24731	24663	24608	24585
102	29585	28905	28372	27828	27544	27227	27029	26986	26972	26924	26710	26678	26667	26580	26150	26063	25948	25880	25854	25820	25813	25795	25758	25695	25687	25529	25429	25345	25336	25298	25261	25189	25073	25053	25023	25015	24967	24925	24912	24910	24900	24840	24797	24748	24692	24681	24666	24639	24624
103	30688	29170	27794	27140	26976	26817	26620	26405	26345	26270	26231	26078	26014	25997	25956	25915	25874	25865	25748	25601	25387	25343	25333	25299	25251	25225	25198	25084	24916	24891	24874	24834	24814	24801	24728	24698	24577	24564	24464	24448	24407	24383	24365	24327	24302	24287	24264	24231	24207
104	30005	29182	28237	27599	27291	27225	26770	26203	26127	25938	25894	25830	25767	25729	25341	25319	25082	24998	24973	24929	24912	24896	24844	24720	24658	24622	24614	24602	24556	24515	24496	24419	24390	24382	24351	24335	24311	24273	24226	24221	24135	24118	24117	24105	23990	23930	23869	23792	23780
105	29916	29310	28165	27740	27487	27367	27256	27132	27066	26594	26398	26155	26018	25724	25658	25602	25554	25437	25382	25363	25320	25259	25246	25227	25182	25174	25144	25107	25076	25041	25017	24953	24587	24574	24548	24452	24430	24424	24413	24412	24397	24378	24278	24236	24227	24206	24194	24158	24095
106	29585	28900	28554	28221	27673	27133	26880	26815	26744	26475	26415	26309	26263	26175	26057	26026	25954	25789	25679	25627	25484	25476	25460	25441	25386	25310	25290	25202	25154	25129	25109	25090	25033	24991	24985	24963	24943	24926	24918	24891	24883	24851	24712	24693	24671	24662	24650	24647	24640
107	31687	28480	28028	27323	27157	26900	26764	26687	26576	26406	26367	26336	26283	26217	26040	25859	25829	25796	25732	25659	25567	25472	25308	25250	25168	25160	25143	25099	24793	24785	24737	24734	24697	24692	24644	24635	24585	24577	24572	24546	24516	24494	24477	24454	24446	24443	24420	24406	24400
108	31696	28392	27951	27638	27435	27312	27281	27182	27115	27009	26969	26639	26602	26520	26495	26225	26138	26100	26042	26015	26006	25958	25935	25741	25702	25664	25635	25603	25583	25532	25529	25471	25463	25346	25335	25321	25268	25215	25208	25167	25145	25117	25097	25090	25075	25040	25036	24990	24981
109	29281	28664	28222	27664	27509	27410	27241	27067	26969	26878	25868	25733	25444	25368	25333	25222	25178	25145	25111	25102	25065	24995	24931	24849	24822	24808	24746	24706	24690	24647	24576	24512	24496	24474	24465	24456	24453	24395	24301	24287	24097	24084	24081	24061	24048	23932	23924	23915	23874
110	31207	30666	29926	27995	27302	27123	26961	26897	26718	26665	26484	26415	26188	26131	26052	25764	25721	25621	25453	25414	25400	25359	24573	24456	24370	24352	24246	24148	24127	24113	24073	24060	24055	24025	24012	23961	23952	23952	23913	23900	23897	23880	23826	23798	23783	23777	23763	23755	23728
111	29137	28365	27751	27590	27268	27118	26934	26827	26734	26445	26383	26350	26214	25922	25825	25809	25784	25723	25559	25494	25425	25392	25356	25345	25244	25178	25122	25038	24851	24843	24804	24801	24783	24774	24764	24652	24616	24598	24592	24563	24506	24449	24441	24433	24425	24400	24343	24332	24323
112	29916	29356	28556	28219	27834	27366	27172	27045	26968	26920	26617	26534	26354	26305	26146	26060	25957	25751	25743	25668	25655	25575	25480	25419	25402	25358	25345	25332	25282	25249	25232	25149	25138	24878	24857	24851	24841	24808	24765	24749	24729	24662	24645	24633	24606	24604	24587	24585	24564
113	29510	28764	28436	28071	27866	27695	27415	27348	26768	26706	26571	26417	26288	26101	26035	25972	25935	25868	25833	25813	25792	25737	25697	25539	25513	25505	25453	25449	25340	25339	25293	25190	25175	25150	25138	25035	25013	24931	24882	24822	24818	24799	24785	24746	24696	24692	24689	24675	24665
114	31304	28128	27797	27512	27328	27196	27081	26982	26917	26850	26660	26496	26349	26311	26286	26161	26133	26121	26108	25843	25825	25813	25731	25715	25508	25461	25408	25363	25313	25161	25142	25117	24971	24927	24927	24886	24853	24746	24686	24669	24667	24599	24591	24560	24528	24497	24490	24437	24408
115	31005	29756	27867	27274	27149	27024	26814	26674	26634	26496	26366	26260	26040	25978	25918	25899	25863	25668	25618	25500	25468	25380	25369	25363	25347	25289	25270	25248	25229	25179	25135	25074	24913	24903	24879	24860	24843	24842	24815	24782	24741	24727	24717	24561	24542	24532	24524	24494	24489
116	31843	28663	28304	27912	27209	26999	26877	26720	26570	26427	26327	26224	26187	25997	25963	25909	25887	25837	25817	25784	25748	25731	25668	25663	25648	25636	25596	25593	25462	25428	25406	25390	25383	25372	25360	25310	25143	25122	25112	25106	25094	25038	24955	24951	24944	24765	24747	24733	24716
117	31442	30904	30530	28047	27899	27656	27422	27165	27024	26874	26724	26377	26355	26277	26199	26182	26091	25973	25891	25866	25414	25381	25210	25184	25157	24917	24828	24737	24649	24628	24565	24542	24531	24517	24512	24477	24420	24411	24372	24359	24326	24296	24263	24218	24211	24158	24156	24124	24116
118	29610	28694	28152	27781	27546	27435	27358	27235	27171	26925	26797	26771	26455	26390	26193	26136	26076	25954	25869	25700	25640	25617	25568	25536	25525	25457	25373	25352	25313	25301	25298	25266	25222	25179	25016	24944	24912	24780	24757	24743	24705	24578	24511	24507	24460	24453	24437	24417	24405
119	29033	28233	27802	26999	26490	26431	26299	26182	26156	26128	26010	25879	25788	25618	24790	24727	24586	24572	24542	24459	24403	24394	24389	24382	24272	24238	24193	24112	24038	24019	24014	23981	23953	23936	23801	23770	23757	23751	23743	23727	23719	23713	23685	23666	23654	23650	23610	23599	23598
120	29399	28653	28225	27925	27457	27174	26680	26476	26399	26302	26143	26120	26043	25961	25829	25764	25659	25564	25399	25341	25297	25265	25235	25171	25086	25073	25000	24980	24947	24928	24896	24841	24827	24796	24775	24767	24761	24751	24703	24370	24369	24222	24184	24172	24165	24152	24141	24138	24124
121	29291	28791	28585	27878	27724	27124	26978	26846	26746	26707	26674	26616	26511	26389	26356	26309	26251	26212	25691	25589	25551	25514	25499	25456	25334	25304	25291	25278	25145	25101	25002	24887	24880	24850	24823	24816	24798	24785	24641	24609	24608	24595	24586	24581	24505	24471	24467	24459	24437
122	31585	28058	27712	27218	27062	26991	26943	26839	26602	26512	26075	26002	25834	25699	25685	25585	25530	25513	25482	25443	25407	25361	25348	25321	25317	25285	25107	25078	25055	24997	24991	24964	24922	24896	24893	24881	24843	24827	24804	24763	24752	24748	24655	24645	24640	24629	24610	24606	24584
123	29792	28872	28452	27752	27470	27103	26778	26669	26310	26030	25925	25879	25755	25652	25586	25443	25275	25254	25129	25056	24994	24954	24917	24900	24847	24823	24811	24804	24796	24793	24737	24691	24620	24613	24545	24541	24533	24510	24466	24462	24420	24386	24379	24370	24331	24318	24284	24234	24232
124	31081	28537	28136	27703	27424	27216	27098	26939	26825	26781	26735	26650	26567	26503	26399	26365	26278	26208	26115	26075	26041	25808	25799	25776	25761	25756	25719	25605	25583	25434	25405	25396	25375	25349	25255	25237	25226	25162	25085	25083	25077	25074	25039	24992	24984	24957	24950	24907	24877
125	31075	28916	28461	27662	27234	27075	26957	26765	26683	26304	26260	26203	26105	26077	25936	25853	25781	25611	25571	25538	25503	25468	25443	25416	25364	25340	25313	25251	25235	25231	25213	25168	25146	25135	25129	25061	25052	24986	24973	24915	24894	24844	24811	24727	24672	24670	24629	24551	24516
126	31524	30865	30345	30058	28458	28268	27959	27684	27529	27272	26947	26937	26933	26918	26723	26193	26092	26001	25933	25909	25888	25844	25821	25808	25711	25665	25659	25571	24795	24710	24661	24655	24648	24620	24617	24606	24586	24528	24510	24464	24408	24402	24239	24226	24225	24216	24169	24126	24089
127	31887	28946	28575	28132	27812	27536	27427	27313	27122	27043	26811	26770	26573	26529	26460	26437	26259	26148	26100	26078	26046	25997	25961	25902	25872	25864	25725	25709	25677	25663	25656	25483	25362	25311	25306	25296	25276	25253	25236	25220	25210	25200	25179	25095	25040	25007	24891	24882	24814
128	31887	30027	29531	27954	27833	27677	27450	27390	26531	26344	26254	26178	26049	25978	25943	25741	25674	25607	25583	25557	25541	25449	25317	25302	25285	25269	25263	25256	25189	25106	25106	25057	25027	25012	24275	24137	24099	24063	24038	24034	24022	24008	23939	23864	23857	23843	23838	23827	23799
129	29408	28542	28028	27522	27290	27085	26585	26513	26447	26265	26070	26016	25995	25951	25921	25699	25639	25581	25545	25538	25500	25414	25389	25365	25307	25230	25192	25158	25118	25114	25106	25098	24980	24973	24943	24935	24930	24907	24870	24736	24735	24727	24705	24694	24676	24665	24657	24598	24463
130	31386	28681	28069	27783	27546	27293	27055	26964	26870	26818	26439	26312	26211	25909	25888	25826	25775	25729	25680	25669	25640	25624	25607	25528	25443	25408	25363	25357	25294	25231	25210	25173	25054	24865	24831	24819	24795	24745	24599	24590	24563	24561	24493	24476	24387	24365	24352	24305	24299
131	29585	28750	28393	28027	27392	27297	27240	27022	26950	26759	26684	26595	26312	26081	26061	25931	25830	24963	24852	24813	24791	24784	24763	24763	24684	24648	24572	24530	24438	24339	24330	24235	24072	24057	24036	24006	23991	23983	23945	23937	23933	23917	23876	23867	23830	23828	23774	23763	23763
132	29266	28408	28123	27790	27390	27290	27102	26869	26781	26665	26375	26286	26209	26085	25921	25844	25819	25691	25685	25618	25546	25451	25400	25376	25340	25297	25280	25252	25241	25222	25166	25126	25086	25039	25003	24946	24915	24899	24895	24887	24819	24809	24801	24799	24776	24767	24698	24695	24689
133	29484	28851	28262	27946	27616	27134	26900	26801	26607	26440	26235	26192	26077	25691	25668	25501	25483	25464	25414	25360	25327	25283	25259	25224	25093	25070	25040	24910	24895	24867	24793	24771	24709	24533	24521	24519	24502	24469	24468	24393	24387	24291	24284	24282	24277	24269	24230	24214	24178
134	29470	28756	28367	27248	27210	27018	26752	26643	26510	26337	26289	26264	26092	26069	26042	26022	25997	25949	25932	25878	25564	25483	25449	25383	25351	25297	25232	25024	24997	24945	24793	24738	24707	24687	24635	24589	24553	24543	24538	24534	24520	24510	24501	24498	24433	24415	24391	24386	24324
135	30891	30265	28327	28108	27837	27718	27284	27231	26964	26735	26627	26557	26515	26472	25990	25935	25881	25760	25729	25659	25624	25614	25562	25540	25506	25473	25430	25385	25340	25287	25277	25243	25219	25206	25169	24926	24911	24798	24741	24728	24709	24695	24689	24678	24673	24665	24650	24621	24481
136	31860	28703	28293	28173	27757	27456	27364	27267	27220	27145	27076	26992	26739	26672	26516	26475	26201	25995	25841	25797	25640	25590	25577	25570	25516	25474	25396	25350	25310	25220	25166	25117	24935	24918	24900	24877	24814	24787	24769	24746	24738	24726	24700	24685	24665	24592	24591	24584	24575
137	29860	28760	28217	27825	27302	27164	27031	26884	26825	26461	26311	26064	25980	25908	25844	25805	25652	25639	25484	25420	25329	25263	25179	25149	25112	25030	24976	24952	24907	24888	24874	24871	24788	24708	24678	24641	24634	24607	24562	24560	24523	24518	24509	24472	24443	24431	24408	24375	24250
138	31582	29983	29488	29356	28202	27615	27547	27387	27153	27090	26611	26472	26419	26358	26271	26262	26215	26098	26089	25885	25837	25831	25810	25801	25784	25740	25722	25694	25602	25463	25447	25399	25365	25340	25297	25065	24953	24853	24831	24828	24811	24807	24798	24761	24738	24691	24678	24673	24662
139	29379	28892	28220	27976	27760	27394	26921	26842	26730	26671	26628	26359	26335	26269	26243	26202	26108	26023	26000	25939	25925	25810	25795	25735	25688	25684	25650	25616	25564	25557	25469	25406	25384	25368	25341	25338	25165	25134	25116	25109	25100	25027	24973	24962	24935	24925	24880	24876	24800
140	31355	28742	28516	28095	27906	27674	27287	26663	26573	26526	26389	26273	26154	26059	25930	25865	25824	24995	24967	24934	24910	24838	24823	24666	24634	24510	24465	24379	24354	24336	24305	24272	24006	23989	23925	23913	23911	23891	23890	23882	23867	23725	23715	23710	23677	23610	23578	23539	23530
141	31632	28367	27785	26921	26789	26639	26530	26411	26367	26187	25968	25896	25838	25817	25739	25663	25563	25406	25348	25269	24982	24927	24863	24854	24802	24798	24770	24709	24598	24569	24567	24453	24381	24344	24319	24306	24302	24257	24213	24206	24193	24190	24163	24156	24149	24065	24057	24019	23988
142	31232	30684	30295	30043	29914	27332	26961	26874	26643	26320	26259	26166	26075	25982	25943	25904	25862	25758	25517	25479	25458	25336	25289	25214	25200	25193	24999	24872	24855	24792	24762	24716	24711	24596	24577	24549	24532	24489	24464	24428	24348	24339	24311	24297	24286	24280	24267	24228	24226
143	29687	28808	28174	28034	27509	27332	27080	26921	26870	26668	26450	26145	26066	26006	25956	25849	25800	25780	25731	25661	25643	25507	25441	25412	25371	25357	25284	25131	25129	25061	25050	25041	25038	25027	25011	24981	24967	24951	24950	24938	24879	24877	24866	24821	24814	24812	24797	24789	24785
144	29547	28464	28012	27777	27660	26717	26609	26533	26361	26280	26238	26203	25952	25929	25899	25813	25792	25689	25645	25611	25553	25411	25406	25330	25301	25283	25243	25219	25144	25112	25109	25084	25064	25044	24852	24766	24757	24747	24734	24681	24671	24659	24651	24635	24555	24487	24478	24457	24447
145	31583	28364	28099	26815	26645	26457	26330	26284	26154	26125	26063	26033	25986	25866	25809	25681	25532	25453	25443	25309	25290	25183	25140	25116	25097	25030	24920	24899	24864	24814	24745	24660	24636	24607	24604	24594	24456	24441	24384	24287	24279	24250	24235	24180	24157	24140	24115	24109	24076
146	31807	28911	28446	27932	27826	27403	27232	27088	26903	26881	26823	26657	26475	26136	26053	26023	25925	25910	25735	25711	25680	25662	25620	25543	25516	25357	25307	25275	25215	25203	25168	25158	25147	25136	25130	25112	25059	25003	24995	24971	24959	24954	24920	24896	24880	24859	24817	24814	24778
147	31568	28805	28148	27681	27476	27283	27098	26962	26847	26656	26554	26393	26356	25534	25499	25476	25463	25457	25440	25429	25406	25377	25268	25256	25219	25195	25174	25169	25142	25087	25035	24990	24973	24812	24781	24734	24707	24705	24666	24659	24621	24582	24521	24519	24486	24466	24417	24411	24401
148	31228	30469	28091	27814	27620	27515	27315	26998	26586	26421	26394	26298	26170	26045	25982	25870	25829	25663	25621	25447	25428	25412	25380	25364	25351	25326	25322	25288	25153	25127	25099	25091	25079	25068	25017	25006	24973	24955	24867	24774	24768	24768	24753	24738	24727	24536	24494	24467	24465
149	29648	28877	28384	28134	27869	27732	27559	27393	27235	27072	27036	26856	26639	26579	26561	26539	26464	26281	26124	25988	25950	25903	25882	25872	25832	25731	25655	25641	25634	25615	25609	25435	25398	25378	25355	25339	25336	25305	25296	25276	25273	25260	24958	24910	24899	24888	24865	24789	24767
150	30505	28827	28270	27791	27519	27309	26807	26636	26438	26163	26112	26057	26009	25963	25927	25865	25672	25602	25585	25555	25534	25464	25452	25420	25399	25332	25308	25293	25230	25219	25205	25180	25151	25096	25082	24917	24884	24871	24869	24763	24750	24709	24700	24623	24607	24600	24478	24435	24430
151	31947	28591	28024	27688	27513	27402	26698	26500	26372	26320	26222	26159	26014	25898	25765	25615	25602	25495	25438	25425	25417	25373	25243	25196	25047	25034	25023	25002	24636	24537	24514	24373	24358	24337	24300	24291	24202	24196	24130	24114	24107	23413	23395	23376	23331	23294	23267	23230	23219
152	31798	29678	29013	27874	27458	27162	26852	26679	26579	26432	26308	26236	26124	26053	26003	25918	25778	25748	25702	25652	25632	25603	25556	25510	25479	25452	25439	25340	25286	25267	25245	25219	25206	25190	25158	25157	25153	25137	25129	25096	25071	25057	25042	24895	24888	24883	24840	24825	24824
153	31663	30855	30597	30138	28775	27453	27388	27347	27257	27112	26948	26784	26514	26379	26356	26241	26093	26075	26020	25994	25955	25925	25879	25788	25775	25738	25704	25533	25408	25341	25099	25088	25064	24697	24675	24532	24519	24500	24492	24468	24443	24392	24368	24346	24263	24247	24228	24218	24214
154	31473	28062	27644	27395	27127	26924	26819	26510	26451	26398	26287	26176	26086	25990	25984	25937	25907	25766	25569	25551	25522	25465	25433	25416	25398	25381	25357	25278	25261	24485	24354	24327	24324	24316	24238	24217	24180	24140	24131	24109	24092	24056	24041	24021	23961	23948	23941	23928	23923
155	29675	29103	28362	27706	27408	27159	27022	26758	26679	26488	26333	26199	26078	26005	25972	25879	25749	25673	25652	25630	25606	25576	25543	25506	25479	25433	25374	25251	25241	25184	24998	24935	24914	24873	24852	24828	24774	24748	24626	24616	24574	24566	24546	24542	24537	24451	24429	24422	24391
156	31510	30829	29202	27491	27304	27092	26949	26718	26612	26486	26434	26337	26206	26134	26019	25964	25923	25825	25311	25103	25053	25047	25026	24996	24973	24753	24739	24718	24692	24681	24636	24628	24598	24575	24540	24531	24526	24523	24500	24492	24444	24317	24300	24242	24210	24176	24119	24106	24098
157	29941	28678	27993	27721	27526	27289	27019	26896	26768	26695	26615	26543	26220	26159	26001	25858	25830	25799	25742	25473	25442	25424	25412	25338	25295	25283	25210	25198	25174	25165	25044	25011	24966	24871	24859	24824	24822	24817	24771	24650	24638	24638	24621	24614	24611	24599	24580	24518	24497
158	31617	30437	29880	28312	28140	28031	27448	26937	26692	26615	26595	26537	26478	26464	26393	26255	26183	26151	26126	26087	26077	25968	25875	25848	25838	25838	25451	25380	25369	25355	25329	25280	25231	25194	24826	24816	24781	24716	24705	24662	24653	24616	24603	24586	24556	24470	24419	24409	24350
159	31291	29145	28782	28341	27859	27136	27108	26939	26613	26553	26528	26162	26129	26098	26071	25910	25867	25791	25760	25733	25698	25640	25631	25603	25557	25502	25452	25444	25396	25367	25260	25231	25220	25172	25144	25059	25008	24997	24978	24962	24855	24850	24806	24798	24744	24731	24730	24419	24297
160	29288	28341	27649	27170	27009	26521	26398	26224	26153	26037	26009	25977	25932	25846	25830	25779	25734	25691	25587	25421	25402	25376	25190	25171	25130	25097	24949	24917	24894	24888	24832	24822	24779	24753	24717	24705	24671	24657	24635	24595	24508	24481	24477	24469	24462	24435	24428	24425	24399
161	29728	28883	28478	27865	27675	27456	27278	27120	26921	26799	26666	26638	26457	26374	26348	26221	26153	26118	26095	26044	25992	25944	25903	25891	25890	25875	25855	25650	25578	25561	25346	25280	25273	25266	25251	25219	25118	25111	25081	25070	25058	25043	25033	25004	24984	24817	24760	24712	24610
162	30629	29382	28852	28004	27713	27624	27504	27357	27251	26945	26897	26399	26338	26181	26142	26065	26041	26022	25935	25901	25725	25515	25462	25443	25335	25314	25276	25258	25166	25124	25100	25058	24965	24950	24884	24881	24863	24858	24832	24800	24772	24771	24659	24647	24640	24633	24627	24622	24610
163	29060	28594	27953	27756	27532	27330	27155	27001	26828	26701	26587	26541	26472	26417	26311	26192	26185	26097	26029	25932	25582	25526	25446	25436	25377	25367	25355	25324	25313	25292	25285	25271	25206	25199	25198	25177	25159	25148	25005	24990	24979	24957	24920	24855	24854	24823	24095	24086	24066
164	31355	28984	28634	28439	28147	27883	27742	27501	27344	27010	26801	26699	26496	26362	26111	26021	25949	25884	25846	25771	25631	25529	25476	25438	25367	25358	25303	25293	25283	25269	25266	25239	25237	25214	25182	25153	24998	24972	24954	24938	24886	24644	24639	24596	24593	24584	24568	24565	24470
165	31386	28667	28275	27847	27582	27314	27253	26890	26749	26642	26613	26420	26373	26279	25980	25947	25932	25724	25698	25604	25555	25522	25505	25428	25383	25369	25348	25310	24581	24521	24458	24452	24445	24437	24392	24383	24256	24255	24217	24205	24180	24020	24005	23926	23920	23917	23914	23882	23860
166	31753	28923	28554	28070	27760	27643	27483	27401	27332	27079	27061	26874	26784	26751	26647	26427	26353	26206	25966	25935	25933	25814	25801	25728	25718	25710	25559	25553	25538	25115	25104	25022	24951	24905	24889	24875	24869	24862	24852	24797	24791	24772	24763	24725	24695	24682	24648	24629	24555
167	29296	28878	28571	28156	27969	27705	27223	26938	26785	26568	26511	26297	26232	26141	26088	25987	25955	25914	25869	25852	25739	25678	25637	25610	25444	25360	25338	25326	25318	25244	25206	25168	25161	25140	25134	25115	25073	25038	24987	24960	24944	24942	24608	24598	24590	24587	23876	23872	23863
168	31948	31287	28970	28689	27903	27530	27304	27257	27151	26919	26456	26418	26370	26244	26008	25935	25926	25849	25830	25660	25590	25568	25475	25464	25460	25443	25417	25389	25369	25242	25213	25175	25089	25074	25068	25046	24958	24949	24826	24821	24669	24654	24642	24616	24570	24550	24523	24487	24482
169	31457	28349	28079	27824	27644	27409	27297	27098	26956	26844	26788	26741	26673	26592	26355	26295	26199	26161	26052	25819	25674	25494	25481	25457	25403	25341	25327	25281	25265	25245	25203	25197	25160	25123	25092	25084	25010	24909	24870	24855	24834	24784	24768	24711	24689	24675	24648	24636	24599
170	29053	28400	27822	27501	27201	27125	27030	26857	26712	26632	26515	26438	26375	26000	25908	25903	25713	25699	25530	25437	25406	25377	25355	25330	25300	25236	25023	24885	24807	24791	24770	24724	24703	24556	24399	24330	24284	24270	24256	24245	24237	24210	24207	24205	24185	24168	24163	24150	24133
171	29147	28212	27783	27550	27454	27223	27043	26969	26912	25898	25815	25725	25534	25442	25368	25249	25158	25144	24952	24915	24870	24806	24779	24741	24679	24627	24621	24587	24549	24530	24499	24453	24452	24257	24210	24186	24176	24163	24044	23898	23883	23873	23836	23831	23813	23806	23655	23654	23591
172	31849	28348	27885	27424	27323	27049	26908	26318	26288	26187	26153	26096	26023	26000	25848	25831	25699	25635	24808	24755	24695	24668	24631	24525	24488	24300	24158	24145	24105	23958	23954	23885	23800	23767	23760	23757	23746	23736	23727	23712	23705	23685	23671	23652	23646	23572	23571	23554	23480
173	30370	29809	27961	27834	27625	27557	27304	27194	26990	26855	26773	26723	26532	26496	26468	26256	26035	25886	25863	25829	25694	25664	25589	25580	25562	25438	25376	25366	25296	25240	25215	25129	25108	25071	25040	25028	24992	24990	24971	24950	24933	24920	24910	24890	24864	24845	24834	24815	24695
174	31510	28213	27777	27570	27335	27135	26996	26951	26762	26583	26462	26320	26267	26176	26005	25962	25714	25702	25689	25668	25492	25319	24890	24866	24817	24813	24809	24798	24762	24707	24639	24623	24608	24531	24527	24516	24498	24485	24483	24450	24357	24346	24311	24291	24256	24255	24246	24239	24200
175	29941	29235	28029	27603	27418	26855	26654	26575	26483	26351	26285	26215	26164	26088	25186	25128	25094	25034	25021	24984	24966	24900	24862	24843	24651	24629	24580	24572	24558	24533	24513	24505	24487	24439	24421	24401	24379	24361	24334	24332	24326	24297	24277	24228	24048	24036	23978	23973	23906
176	31476	30489	29698	29241	28906	28317	27614	27279	27093	27047	26937	26789	26599	26524	26286	26199	26110	25393	25320	25293	25266	25257	25156	25127	25109	25067	24914	24877	24850	24748	24732	24713	24704	24696	24661	24652	24650	24612	24602	24598	24477	24440	24432	24419	24393	24384	24301	24296	24296
177	31762	28431	27941	27709	27601	27545	27467	27384	27330	27002	26863	26796	26741	26641	26544	26495	26471	26377	26359	26300	26050	25479	25442	25402	25397	25387	25375	25328	25078	25071	25040	24983	24978	24975	24956	24927	24831	24821	24804	24798	24785	24774	24723	24721	24672	24666	24636	24582	24580
178	29741	28986	28130	27787	27441	27161	27007	26911	26851	26821	26720	26666	25701	25617	25540	25525	25513	25420	25324	25191	25185	25171	24798	24646	24482	24476	24394	24368	24362	24324	24305	24293	24282	24277	24268	24232	24229	24125	24116	24088	24050	24047	24015	23973	23971	23963	23957	23953	23914
179	29916	29254	28710	28054	27850	27715	27453	27263	27201	27154	26959	26854	26830	26734	26467	26342	26298	26224	26200	26152	26098	26022	25983	25669	25658	25562	25551	25529	25516	25451	25440	25405	25391	25370	25292	25193	25128	24985	24945	24600	24512	24474	24468	24437	24405	24244	24166	24162	24148
180	31837	28994	28509	28166	27875	27722	27370	26786	26670	26555	26463	26338	26196	26073	26013	25978	25885	25867	25840	25778	25672	25601	25587	25509	25458	25433	25424	25348	25304	25287	25199	25171	25159	25141	25071	25048	25041	25003	24996	24991	24966	24958	24947	24928	24905	24903	24684	24616	24608
181	31842	28726	28323	27970	27727	27469	27237	27148	26993	26788	26666	26600	26237	26210	26120	25957	25895	25832	25806	25774	25694	25635	25606	25306	25292	25220	25162	25137	25126	25121	25108	24953	24915	24907	24899	24864	24850	24809	24777	24748	24723	24614	24603	24589	24570	24527	24481	24472	23771
182	31822	30961	30725	28464	28130	27973	27552	27496	27374	27259	27060	26917	26888	26761	26720	26601	26374	26328	26306	26234	26198	26046	25984	25924	25898	25879	25859	25658	25611	25585	25544	25493	25477	25395	25349	25295	25256	25249	25242	25224	25080	25025	24813	24745	24738	24600	24569	24463	24422
183	29714	28936	28577	27774	27444	27233	27106	27040	27000	26792	26589	26520	25614	25591	25488	25476	25447	25393	25373	25074	25049	25015	24996	24935	24862	24811	24655	24588	24206	24186	24130	24121	24053	24035	23997	23991	23984	23961	23933	23929	23911	23902	23898	23864	23839	23796	23768	23767	23712
184	31005	29963	28438	28206	27131	26688	26623	26487	26167	26011	25968	25922	25840	25717	25684	25528	25435	25412	25384	25286	25261	25220	25172	25148	25019	24993	24983	24821	24794	24789	24778	24743	24703	24692	24685	24605	24601	24593	24583	24577	23893	23888	23880	23856	23853	23716	23694	23689	23684
185	29512	28603	28344	27673	27293	27135	27062	26839	26554	26519	26503	26310	26209	26161	26122	26094	26082	25994	25984	25940	25854	25843	25832	25808	25731	25721	25707	25687	25616	25566	25516	25487	25464	25394	25317	25206	25149	25143	25059	25010	24977	24969	24966	24932	24916	24858	24853	24839	24828
186	31476	30617	28295	28043	27142	26959	26185	26060	25995	25941	25868	25827	25781	25647	25577	25529	25495	25423	25320	25247	25226	25167	25144	25131	25072	24990	24971	24949	24917	24902	24888	24851	24832	24741	24731	24729	24713	24710	24707	24690	24671	24636	24582	24564	24558	24540	24528	24518	24510
187	29388	28666	28232	28051	27607	27217	26777	26687	26551	26460	26400	26307	26292	26275	26117	26038	25958	25902	25886	25826	25706	25652	25602	25575	25503	25460	25446	25433	25415	25399	25359	25170	25167	25116	25106	25049	25034	25030	25010	24996	24975	24854	24756	24737	24620	24616	24542	24539	24533
188	31659	30495	28326	27785	27293	27125	26961	26846	26803	26653	26533	26342	26249	26177	26150	25960	25910	25865	25781	25728	25718	25673	25627	25551	25537	25471	25446	25418	25356	25270	25252	25212	25197	25124	25068	25033	24924	24909	24812	24771	24766	24754	24656	24650	24645	24631	24626	24624	24603
189	31386	30862	29751	28008	27200	26851	26759	26663	26599	26544	26416	26213	26086	26010	25879	25851	25823	25776	25745	25620	25568	25556	25524	25437	25305	25059	25017	25011	24888	24881	24785	24743	24672	24637	24623	24620	24604	24565	24540	24536	24526	24508	24503	24483	24474	24436	24415	24407	24406
190	31092	30443	29939	29766	27403	27081	26891	26781	26622	26472	26443	26411	26323	26214	26129	26104	26083	26055	26011	25998	25984	25967	25879	25849	25765	25635	25599	25574	25571	25563	25555	25492	25410	25392	25297	25230	25218	25200	25181	25152	25143	25133	25121	25066	25050	25038	24991	24990	24772
191	29718	28856	28444	28305	27227	27023	26953	26624	26589	26473	26246	26110	26017	25965	25927	25878	25740	25668	25598	25550	25537	25404	25219	25173	25100	25071	25038	25024	24910	24892	24846	24786	24770	24710	24667	24645	24632	24621	24569	24567	24528	24522	24495	24484	24459	24449	24436	24402	24400
192	31044	30055	27909	27534	27482	27367	27083	26736	26685	26441	26379	26098	25958	25926	25911	25891	25849	25836	24999	24976	24926	24889	24874	24827	24814	24812	24693	24544	24538	24517	24486	24479	24444	24397	24332	24187	24167	24161	24148	24143	24107	24076	24063	24060	24048	24030	23999	23996	23973
193	29727	29101	28533	28160	28055	27778	27170	26937	26838	26767	26495	26277	26174	26140	25820	25694	25671	25653	25646	25589	25535	25486	25473	25396	25315	25297	25230	25067	25044	24265	24229	24215	24207	24189	24136	24070	24019	24007	23979	23915	23899	23865	23839	23834	23813	23778	23513	23413	23395
194	29137	28438	27840	27420	27223	26910	26700	26458	26307	26217	25854	25824	25726	25705	25674	25630	25570	25513	25476	25451	25401	25371	25354	25337	25258	25186	25127	25067	25049	24988	24938	24917	24881	24808	24803	24778	24748	24722	24722	24598	24591	24583	24561	24559	24555	24545	24519	24513	24497
195	29312	28371	27558	27189	27060	26858	26778	26696	26661	26622	26573	26510	26477	26415	26384	26295	26230	26127	26019	25954	25881	25867	25854	25792	25762	25744	25716	25695	25416	25384	25374	25349	25316	25305	25279	25278	25250	25241	25237	25230	25221	25124	25076	25058	25021	25016	25005	24994	24958
196	31712	28644	28294	28010	26975	26765	26655	26558	26432	26305	26247	26154	26029	25948	25923	25868	25735	25688	25628	25537	25479	25451	25393	25342	25254	25011	24947	24917	24892	24875	24855	24832	24819	24799	24770	24730	24709	24701	24609	24428	24415	24405	24289	24279	24243	24242	24231	24192	24123
197	31239	30545	30300	27886	27748	27491	27461	27059	26939	26559	26474	26432	26318	26251	26132	26095	26063	26027	25924	25758	25656	25630	25359	25304	25273	25265	25256	25244	25212	25061	25046	25035	25021	25018	24977	24912	24904	24896	24895	24874	24847	24844	24822	24794	24792	24784	24776	24691	24659
198	29300	28526	27547	27061	26907	26786	26688	26469	26416	26313	26252	26140	26090	25921	25899	25864	25836	25753	25687	25653	25632	25592	25451	25300	25241	25211	25185	25179	25162	25157	24970	24844	24816	24809	24793	24768	24757	24719	24675	24624	24610	24589	24583	24572	24568	24549	24528	24525	24520
199	31807	31123	30769	30584	28285	28083	27982	26770	26613	26104	26082	25927	25861	25702	25462	25332	25228	25183	24955	24944	24903	24891	24883	24854	24818	24793	24760	24665	24594	24387	24366	24322	24238	24202	24039	24019	23999	23999	23995	23957	23917	23898	23874	23863	23842	23837	23785	23746	23736
200	29741	29007	28329	27998	27668	27360	27250	26691	26631	26269	26255	26176	26099	26061	26018	25947	25931	25871	25854	25821	25720	25671	25562	25535	25484	25386	25348	25320	25274	25268	25246	25219	25208	25084	25072	24967	24939	24937	24873	24868	24865	24706	24699	24661	24656	24641	24566	24556	24551
201	29728	28756	28136	27421	27292	26993	26926	26829	26725	26659	26632	26607	26552	26500	26425	26330	26192	26158	26131	26088	25957	25789	25753	25636	25620	25576	25564	25496	25475	25451	25431	25428	25343	25162	25146	25142	25130	24926	24911	24908	24904	24743	24728	24672	24646	24612	24547	24520	24506
202	31937	31033	28101	27691	27603	27394	27217	27007	26830	26676	25699	25581	25445	25257	25209	25193	25126	25085	25020	24995	24984	24927	24910	24887	24865	24845	24821	24799	24739	24709	24693	24685	24610	24600	24588	24587	24569	24562	24311	24301	24301	24296	24262	24245	24220	24160	24139	24061	24032
203	31382	30518	28494	28196	27739	27287	27153	27004	26855	26779	26749	26736	26713	26658	26585	26312	26284	26256	26087	26034	25728	25687	25645	25608	25568	25492	25476	25456	25358	25286	25281	25248	25237	24482	24472	24453	24453	24434	24398	24364	24319	24313	24306	24253	24219	24192	24190	24179	24175
204	29281	28572	28050	27640	27157	26842	26665	26606	26567	26399	26299	26150	26093	26025	25776	25756	25730	25692	25631	25615	25572	25454	25377	25296	25170	25166	25151	25136	25099	25047	25034	25015	25012	24998	24984	24904	24888	24869	24845	24817	24806	24796	24790	24765	24747	24735	24708	24674	24666
205	29648	28875	28337	27846	27521	26361	26102	25979	25877	25753	25678	25644	25626	25437	25372	25333	25315	25300	25228	25186	25176	25135	25063	25053	24965	24957	24947	24878	24827	24824	24807	24794	24782	24772	24761	24638	24602	24582	24556	24475	24436	24415	24414	24412	24397	24253	24203	24197	24179
206	28593	27735	27368	27000	26904	26720	26580	26492	26258	26192	26056	26010	25960	25938	25886	25833	25739	25669	25642	25498	25480	25346	25330	25299	25204	25171	25145	25144	25045	25005	24962	24757	24739	24736	24685	24677	24670	24534	24519	24500	24498	24494	24492	24435	24426	24272	24272	24247	24234
207	31948	31403	30461	30098	29778	28921	27517	27231	27176	27004	26642	26488	26444	26353	26021	25986	25910	25878	25871	25752	25726	25621	25614	25597	25560	25541	25513	25486	25397	25363	25341	25335	25282	25139	25131	25117	25061	25039	24997	24982	24975	24905	24890	24826	24817	24807	24760	24755	24673
208	29458	28928	28299	28118	27943	27746	27682	27523	27171	27108	26999	26899	26512	26468	26436	26380	26275	26215	26129	26085	25983	25785	25706	25685	25677	25602	25538	25527	25512	25499	25438	25392	25369	25343	25342	25329	25300	25298	25226	25186	25174	25163	25149	25135	25081	25044	25029	25001	24987
209	29430	28447	27807	27650	27222	26988	26916	26778	26549	26391	26216	26071	26010	25987	25848	25794	25772	25586	25524	25286	25276	25255	25207	25141	25080	25052	25030	25011	24988	24982	24970	24967	24952	24232	24223	24133	24089	24082	24073	24060	24051	24037	24015	23985	23981	23972	23946	23855	23855
210	29430	28675	28349	27972	27640	27084	26760	26427	26222	26106	25953	25792	25681	25632	25569	25512	25222	25195	25178	25159	25095	25067	25030	24907	24899	24865	24853	24835	24831	24823	24799	24780	24755	24737	24736	24719	24710	24694	24693	24677	24658	24613	24573	24565	24557	24532	24519	24513	24504
211	29871	28982	28396	27882	27654	27587	27267	26910	26813	26773	26661	26566	26461	26416	26315	26303	26267	26226	26201	26147	26029	26004	25968	25807	25753	25709	25599	25582	25520	25379	25348	25285	25264	25241	25192	25169	25156	25149	25119	25087	25037	25034	25028	25009	24990	24945	24917	24850	24824
212	29266	28681	27892	27618	27358	26559	26307	26221	26180	26107	26046	26016	25962	25896	25866	25820	25636	25619	25580	25555	25510	25477	25458	25352	25217	25020	25006	24933	24910	24878	24843	24804	24788	24734	24675	24578	24426	24400	24362	24335	24317	24231	24231	24219	24217	24213	24197	24194	24181
213	31496	29142	28892	27879	27601	27367	26998	26865	26750	26692	26642	26348	26182	26009	25882	25849	25824	25769	25752	25713	25673	25666	25523	25411	25371	25202	25138	25131	25082	25017	24983	24961	24937	24927	24804	24790	24774	24766	24763	24728	24717	24687	24677	24570	24562	24544	24521	24507	24504
214	31564	27940	27492	27223	27128	26858	26727	26584	26443	26342	26293	26225	26167	26126	26107	26053	26002	25943	25901	25867	25674	25602	25578	25542	25533	25470	25463	25108	25072	25060	25048	24979	24879	24856	24845	24782	24758	24747	24714	24553	24513	24474	24471	24429	24424	24416	24410	24376	24361
215	31802	31018	29703	29365	28826	28646	28100	27393	27113	26988	26622	26575	26430	26409	26400	26336	26220	26147	26128	26016	26004	25990	25982	25876	25859	25845	25776	25723	25714	25683	25632	25549	25481	25438	25426	25409	25392	25389	25367	25284	25199	25191	25161	25158	25130	25123	25082	25053	24973
216	31480	27483	27114	26979	26584	26454	26309	25946	25851	25769	25708	25620	25509	25292	25017	24955	24845	24808	24768	24736	24704	24686	24639	24630	24605	24597	24587	24586	24585	24537	24493	24489	24469	24461	24445	24440	24414	24389	24384	24371	24367	24358	24343	24329	24199	24181	24151	24149	24138
217	31075	28151	27724	27380	27265	27159	27095	26919	26817	26642	26605	26577	26351	26269	26245	26219	26112	25867	25685	25607	25576	25400	25355	25260	25174	25154	25113	25014	24882	24873	24855	24843	24839	24830	24616	24599	24578	24555	24540	24519	24498	24320	24300	24286	24282	24263	24243	24238	24211
218	31627	29640	29079	28173	27965	27864	27264	27208	27088	27045	27002	26646	26464	26331	26289	26256	26254	26120	26035	25966	25867	25733	25654	25585	25413	25253	24915	24872	24846	24833	24810	24749	24739	24654	24624	24517	24481	24465	24460	24415	24283	24276	24260	24174	24168	24154	24078	24016	24016
219	29435	28630	28237	27826	27614	27582	27374	27336	27183	27101	26695	26546	26487	26108	26026	26008	25943	25933	25905	25875	25863	25846	25822	25795	25749	25730	25722	25661	25655	25642	25619	25603	25391	25354	25312	25284	25276	25214	25078	25069	25055	25013	24981	24960	24825	24782	24761	24750	24708
220	29691	28859	27939	27594	27389	27144	27064	27031	26874	26731	26670	26577	26478	26162	26117	26017	25911	25894	25876	25831	25808	25669	25618	25586	25510	25484	25467	25322	25239	25173	25157	25096	25082	25078	25024	25013	24909	24899	24720	24704	24599	24582	24566	24537	24536	24520	24495	24490	24464
221	31842	30854	28532	28160	27633	27551	26794	26376	26279	26222	26152	26082	26022	25946	25912	25806	25765	25684	25659	25586	25562	25404	25257	25222	25047	25000	24975	24963	24878	24854	24798	24761	24759	24726	24709	24690	24646	24625	24615	24608	24595	24581	23852	23841	23831	23826	23816	23804	23765
222	31228	29890	29583	29058	27540	27177	26779	26624	26480	26289	26018	25904	25865	25778	25747	25721	25684	25627	25583	25410	25355	25296	25234	25177	25146	25099	25083	25064	25036	24988	24906	24841	24832	24784	24737	24721	24703	24677	24672	24573	24564	24515	24505	24485	24465	24455	24447	24324	24322
223	32163	29418	28544	28197	27932	27820	27628	27512	27433	27399	27000	26915	26463	26310	26277	26241	26228	26193	26165	26103	26074	25860	25846	25837	25827	25613	25605	25554	25522	25257	25191	25120	25111	25099	25060	25030	25009	24936	24700	24608	24604	24576	24531	24531	24527	24509	24495	24482	24472
224	31737	28847	28203	27917	27806	27556	27335	27042	26876	26815	26760	26651	26570	26446	26362	26299	26244	26137	26085	26020	25893	25750	25732	25714	25660	25569	25530	25519	25486	25389	25351	25274	25269	25154	25124	25091	25086	25063	25011	25010	24994	24244	24243	24235	24102	24101	24059	24054	24025
225	31860	28704	28140	27949	27729	27438	27250	27016	26908	25889	25720	25664	25442	25415	25381	25328	25279	25268	25239	25117	24921	24854	24830	24793	24771	24750	24727	24723	24668	24654	24651	24640	24569	24563	24548	24526	24499	24436	24404	24361	24345	24311	24242	24184	24134	24129	24120	24117	24077
226	29871	29039	28434	28230	27943	27864	27460	27343	27222	26671	26353	26329	26301	26094	25981	25933	25891	25809	25740	25726	25692	25570	25559	25543	25498	25487	25452	25332	25162	25159	25046	25004	24962	24937	24888	24883	24729	24693	24687	24615	24612	24514	24485	24476	24414	24390	24363	24352	24336
227	31473	30810	27883	27400	27351	27130	26955	26756	26622	26505	26439	26339	26128	26063	26003	25990	25896	25839	25815	25713	25609	25596	25584	25543	25511	25441	25370	25216	25207	25045	24989	24959	24956	24895	24564	24542	24499	24466	24456	24396	24392	24383	24379	24309	24296	24293	24290	24290	24289
228	31807	31156	28676	28117	27920	27647	27150	26965	25958	25942	25927	25883	25859	25791	25750	25436	25348	25130	24957	24936	24908	24894	24886	24835	24823	24790	24734	24643	24634	24617	24608	24594	24577	24567	24546	24524	24501	24487	24424	24416	24355	24355	24355	24345	24335	24296	24272	24245	24234
229	29346	28663	28295	27797	27581	27110	26968	26874	26501	26386	26344	26224	26111	26043	25969	25923	25876	25862	25807	25757	25712	25669	25660	25570	25544	25409	25378	25327	25241	25222	25201	25183	25139	25104	25087	25029	25004	24995	24889	24875	24845	24835	24816	24802	24782	24764	24720	24701	24579
230	29598	28787	28323	27891	27787	27612	27285	27072	26902	26704	26500	26463	26410	26379	26103	25614	25408	25329	25191	25072	25042	25016	25001	24987	24961	24936	24918	24840	24819	24786	24759	24723	24670	24632	24617	24595	24561	24529	24499	24490	24473	24452	24406	24393	24387	24373	24347	24325	24194
231	31560	29392	28760	28337	27993	27028	26683	26577	26405	26310	26251	26144	25922	25892	25725	25665	25597	25472	25322	25297	25258	25215	25156	25084	25067	25020	25005	24987	24979	24969	24929	24908	24887	24713	24705	24650	24637	24612	24582	24569	24552	24545	24531	24515	24506	24504	24498	24474	24449
232	29640	28617	28330	27667	27401	27112	27011	26933	26767	26512	26407	26309	26276	25935	25924	25893	25839	25740	25715	25652	25621	25529	25513	25490	25368	25358	25352	25245	25210	25157	25102	25093	25073	25069	24993	24970	24958	24948	24934	24929	24859	24832	24773	24766	24738	24731	24718	24706	24686
233	31570	28875	28597	27582	27472	27254	26825	26735	26685	26633	26587	26347	26261	26241	26166	25959	25935	25888	25791	25719	25414	25349	25333	25322	25259	25250	25216	25200	25137	25089	24985	24974	24932	24918	24860	24853	24837	24813	24803	24771	24766	24726	24560	24554	24523	24468	24455	24405	24400
234	29577	29024	28389	28036	27838	27479	27204	27113	27022	26987	26835	26760	26494	26137	26033	25977	25928	25815	25768	25696	25452	25380	25359	25345	25309	24933	24903	24878	24857	24816	24798	24712	24678	24600	24588	24556	24531	24516	24507	24478	24462	24430	24403	24378	24351	24342	24329	24324	24320
235	29686	29100	28614	28291	28141	27803	27579	27256	27117	26983	26962	26885	26500	26391	26348	26232	26188	26083	26034	25855	25832	25757	25661	25656	25641	25611	25579	25351	25318	25291	25152	25131	25094	25013	24905	24905	24887	24865	24863	24859	24708	24504	24504	24480	24447	24425	24409	24398	24390
236	28286	27491	27143	26904	26814	26673	26358	26227	26016	25829	25623	25536	25471	25404	25336	25236	25161	25115	25042	25030	24895	24875	24847	24815	24768	24758	24751	24664	24641	24636	24621	24615	24602	24558	24522	24390	24346	24339	24336	24324	24302	24290	24288	24257	24213	24187	24138	24127	24125
237	29598	28850	28579	28232	28109	27894	27623	27208	26908	26677	26351	26127	26020	25846	25749	25689	25627	25564	25398	25350	25291	25279	25219	25147	25090	25072	25034	24905	24880	24783	24765	24746	24729	24721	24704	24539	24503	24207	24170	24022	24000	23958	23952	23940	23922	23896	23885	23874	23864
238	31044	30293	29566	28076	27775	27341	27070	26867	26779	26646	26582	26410	26353	26272	26251	26225	26101	25909	25875	25850	25811	25769	25695	25601	25518	25463	25434	25325	25267	25175	25155	25151	25051	25031	25015	24980	24885	24849	24840	24832	24814	24804	24795	24583	24574	24564	24534	24516	24513
239	29186	28612	27949	27636	27342	27233	26963	26754	26668	26493	26460	26289	26179	26079	25908	25850	25813	25772	25758	25738	25553	25461	25393	25378	25304	25259	25246	25216	25198	25165	25113	25110	24982	24944	24903	24892	24880	24879	24850	24841	24807	24771	24760	24726	24714	24702	24626	24622	24620
240	29073	28686	28274	28064	27308	27137	26937	26621	26572	26542	26344	26224	26142	26079	26042	25968	25960	25881	25854	25777	25757	25644	25611	25605	25589	25538	25100	25086	25057	25010	24975	24817	24801	24772	24722	24672	24667	24649	24608	24571	24555	24552	24538	24530	24493	24488	24454	24438	24403
241	29449	28571	27993	27858	27589	27334	26969	26659	26497	26447	26378	26269	26058	26003	25959	25896	25885	25846	25763	25568	25547	25471	25412	25300	25288	25263	25208	25171	25162	25106	25074	25055	24989	24914	24906	24823	24820	24809	24774	24771	24767	24732	24718	24691	24660	24620	24609	24579	24569
242	29430	28543	28313	27682	27285	27178	26974	26791	26725	26558	26537	26372	26305	26234	26160	25695	25669	25637	25584	25315	25306	25249	25223	25115	25061	25024	24902	24806	24793	24776	24746	24699	24576	24557	24538	24515	24506	24479	24448	24443	24440	24347	24339	24305	24297	24291	24286	24251	24241
243	31687	28464	28185	27414	27268	27214	27078	26799	26725	26617	26537	26406	26305	26116	26001	25871	25809	25775	25711	25687	25662	25627	25572	25516	25479	25420	25398	25383	25367	25359	25308	25256	25223	25012	24997	24992	24986	24901	24885	24861	24818	24682	24673	24657	24621	24581	24541	24531	24523
244	30878	30241	29675	29395	28287	27677	27155	26922	26771	26681	26617	26157	25891	25777	25704	25615	25586	25516	25505	25432	25430	25399	25365	25352	25329	25293	25279	25255	25214	25164	25137	25132	25020	25010	24990	24968	24943	24931	24919	24853	24850	24788	24750	24744	24721	24716	24714	24703	24614
245	29546	28835	28502	27862	27080	26658	26568	26436	26368	26275	26179	26088	26001	25942	25906	25840	25722	25690	25631	25443	25385	25270	25216	25193	25175	25149	25083	24989	24981	24974	24968	24885	24867	24845	24829	24809	24727	24716	24713	24678	24593	24535	24527	24423	24415	24387	24380	24355	24300
246	29871	28856	28271	27941	27609	27469	27291	27019	26860	26695	26378	26317	26193	26143	26082	26039	26016	25972	25874	25660	25537	25407	25395	25370	25323	25251	25230	25221	25214	25186	25123	25108	25063	24990	24973	24956	24813	24796	24762	24745	24677	24660	24653	24649	24618	24594	24584	24560	24553
247	31891	31187	28971	28585	28384	28192	27776	27653	27571	27325	27167	27074	26925	26802	26775	26625	26537	26388	26241	26170	26152	26006	25966	25906	25881	25773	25745	25734	25626	25598	25576	25545	25504	25418	25414	25244	25236	25177	25137	24906	24897	24884	24765	24737	24373	24340	24253	24250	24235
248	29298	28504	27833	27632	27493	27029	26944	26813	26727	26706	26670	26643	26564	26493	26346	26328	26095	26045	25992	25966	25169	25050	24818	24670	24649	24628	24603	24589	24368	24307	24237	24182	24175	24173	24126	24061	24056	24049	24038	24013	24009	23967	23873	23865	23833	23823	23821	23791	23770
249	31843	28955	28156	27918	27688	27469	27243	27149	27049	26927	26492	26407	26323	26277	26155	26135	26073	25906	25691	25641	25596	25574	25555	25523	25477	25443	25371	25338	25313	25302	25286	25271	24495	24444	24436	24422	24291	24282	24280	24195	24190	24155	24119	24065	24062	24052	24050	24042	24029
250	29860	29026	27998	27664	27522	27350	27229	27030	26987	26672	26550	26436	26355	26285	26229	26202	26116	26069	25997	25944	25829	25773	25747	25729	25675	25659	25651	25612	25593	25571	25478	25450	25293	25261	25124	24960	24917	24776	24763	24754	24745	24703	24693	24684	24684	24651	24645	24635	24592
251	29388	28432	27554	27237	26744	26522	26382	26258	26185	26043	25962	25792	25754	25715	25645	25605	25597	25533	25344	25327	25311	25156	25139	24990	24969	24925	24881	24871	24858	24795	24710	24674	24667	24624	24595	24581	24547	24539	24527	24519	24473	24468	24462	24460	24453	24432	24420	24349	24339
252	31053	29794	28599	28305	28054	27765	27700	27414	27285	27196	27116	27050	27033	26945	26878	26637	26571	26266	26233	26102	26083	26077	26014	26005	25771	25760	25747	25660	25618	25535	25474	25432	25366	25323	24900	24871	24816	24798	24769	24758	24614	24588	24514	24509	24500	24447	24440	24431	24406
253	29399	28480	28244	28009	27703	27392	27220	26973	26807	26717	26651	26134	26124	26088	25810	25778	25693	25667	25628	25587	25546	25481	25356	25325	25316	25223	25218	25182	25146	25078	25070	24918	24872	24841	24829	24818	24782	24768	24745	24742	24634	24609	24573	24564	24443	24413	24403	24371	24367
254	29714	28958	28431	27912	27677	27485	27047	26845	26744	26578	26472	26433	26397	26362	26254	26014	25922	25914	25884	25769	25683	25668	25566	25537	25508	25504	25477	25341	25299	25221	25184	25176	25039	25014	24988	24650	24641	24631	24561	24544	24518	24517	24481	24439	24338	24323	24166	24109	24060
255	28861	28218	27976	27752	27499	27057	26882	26667	26595	26526	26499	26408	26367	26258	26066	25801	25773	25706	25670	25630	25576	25514	25464	25407	25323	25252	25229	25205	25063	25035	24975	24945	24936	24929	24901	24895	24877	24851	24642	24630	24621	24614	24533	24523	24487	24447	24442	24437	24394
256	29395	28656	28184	27574	27180	27072	26895	26650	26560	26516	26161	25957	25851	25799	25775	25755	25728	25708	25702	25687	25685	25598	25411	25400	25335	25309	25196	25012	24993	24928	24871	24808	24803	24764	24740	24708	24664	24659	24594	24568	24560	24543	24517	24514	24483	24481	24474	24466	24450
257	31780	30497	29831	29643	27829	27691	27144	27051	26687	26638	26580	26514	26434	26411	26278	26184	26121	26010	25943	25778	25697	25669	25504	25403	25352	25109	25095	25035	25022	24999	24968	24949	24929	24913	24877	24799	24780	24768	24743	24656	24642	24623	24587	24581	24578	24565	24511	24490	24483
258	31371	28449	27889	27623	27412	27348	27156	27102	27064	26945	26716	26698	26489	26436	26351	26278	26229	26210	26180	26032	25979	25936	25868	25827	25722	25683	25613	25607	25565	25417	25367	25336	25327	25274	25228	25211	25079	25066	24874	24813	24577	24577	24563	24531	24516	24511	24499	24492	24485
259	29382	27614	26852	26497	26376	26054	25897	25595	25397	25296	25193	24990	24965	24910	24850	24790	24763	24706	24678	24626	24590	24548	24504	24408	24389	24348	24281	24230	24228	24210	24192	24172	24166	24154	24044	24025	24012	24001	23918	23909	23892	23862	23860	23836	23742	23731	23606	23598	23593
260	31687	28332	27660	27354	27055	26918	26682	26586	26534	26475	26365	26195	26111	26015	25951	25696	25609	25549	25508	25475	25425	25393	25382	25370	25301	25198	25180	25140	25130	25129	25095	25083	25054	25007	24985	24959	24821	24791	24782	24765	24756	24008	24001	23983	23968	23959	23918	23886	23880
261	29439	28683	28235	28075	28013	27488	27338	27133	26962	26916	26730	26475	26375	26325	26152	26131	25983	25901	25830	25800	25786	25750	25695	25663	25635	25517	25453	25409	25399	25341	24960	24927	24813	24793	24755	24746	24714	24699	24696	24632	24622	24571	24533	24522	24457	24445	24442	24435	24402
262	30688	27913	27707	27537	27349	26965	26869	26810	26746	26683	26648	26613	26334	26303	26237	26092	25949	25932	25717	25704	25593	25576	25560	25519	25084	25071	25016	24934	24858	24799	24664	24649	24629	24593	24551	24529	24523	24448	24448	24341	24274	24247	24223	24212	24199	24197	24185	24179	24166
263	29547	29025	28055	27523	27111	26979	26908	26708	26642	26591	26407	26366	26317	26293	26282	26179	26091	25990	25862	25817	25666	25624	25460	25421	25363	25348	25268	25259	25216	25149	25089	25045	25021	24986	24960	24782	24770	24757	24751	24742	24722	24719	24707	24690	24687	24588	24580	24553	24534
264	29975	28666	28335	27679	27019	26706	26659	26402	26282	26186	26104	25964	25924	25822	25747	25584	25508	25436	25404	25391	25364	25294	25273	25246	25225	25190	25162	25138	25098	25090	25079	25069	25051	25036	25026	25018	24989	24989	24985	24952	24921	24867	24865	24837	24825	24816	24800	24785	24769
265	31687	29369	28197	27715	27566	27323	27152	26519	26424	26325	26251	26120	26066	26038	25596	25550	25508	25444	25256	25030	25009	24919	24905	24871	24840	24823	24806	24739	24650	24614	24550	24537	24530	24526	24476	24472	24420	24388	24381	24362	24352	24341	24334	24328	24324	24314	24274	24255	24205
266	31843	28811	28182	27633	27393	27182	27064	26910	26788	26006	25865	25840	25785	25762	25691	25659	25613	25556	25539	25516	25415	25381	25218	25127	25092	25055	25046	24946	24943	24930	24888	24866	24828	24808	24786	24774	24646	24618	24617	24553	24536	24503	24498	24497	24484	24354	24351	24344	24324
267	29312	28442	28083	27706	27432	27242	27033	26917	26865	26789	26628	26560	26492	26236	26166	26133	26011	25739	25711	25686	25664	25470	25442	25321	25313	25297	24926	24912	24860	24844	24735	24720	24665	24610	24595	24593	24485	24456	24437	24419	24398	24383	24374	24347	24307	24303	24192	24178	24108
268	31662	28252	27913	27361	27211	26973	26893	26571	26446	26337	26145	26107	26075	26034	25979	25824	25787	25771	25750	25653	25576	25479	25357	25304	24964	24929	24888	24865	24845	24832	24811	24799	24778	24743	24734	24730	24668	24655	24620	24607	24597	24558	24546	24533	24524	24502	24494	24481	24475
269	31561	30445	30154	28097	27655	27462	27346	27100	27037	26986	26872	26375	26198	26166	26103	26042	25995	25985	25924	25907	25794	25693	25645	25585	25314	25268	25252	25251	25027	25014	24998	24978	24933	24901	24885	24867	24827	24736	24687	24651	24627	24603	24583	24571	24568	24542	24523	24209	24186
270	31075	30254	26967	26679	26477	26358	26041	25980	25894	25781	25611	25526	25460	25437	25312	25214	25198	25168	25135	25074	25066	25042	25007	24983	24956	24935	24923	24862	24825	24719	24708	24692	24681	24578	24574	24532	24506	24465	24420	24403	24396	24378	24356	24291	24207	24204	24197	24190	24170
271	31842	31040	30793	28407	28110	27647	27271	27175	27037	26754	26668	26357	26323	26278	25874	25855	25747	25642	25617	25582	25569	25499	25475	25444	25427	25417	25395	25362	25096	24686	24679	24623	24621	24543	24456	24425	24405	24362	24332	24319	24300	24262	24247	24240	24210	24185	24155	24145	24143
272	31386	28250	27621	27443	27286	27199	26987	26801	26750	26624	26554	26537	26467	26448	26356	26274	26249	26202	26115	26064	25967	25950	25893	25816	25696	25670	25660	25638	25574	25374	25329	25318	25296	25257	25225	25144	25064	25026	25019	24982	24971	24880	24791	24737	24700	24685	24671	24670	24572
273	31798	28958	28552	28262	28003	27827	27645	27561	27350	27296	27141	26989	26890	26861	26799	26758	26664	26152	26114	26088	25974	25944	25825	25792	25783	25677	25597	25589	25499	25315	25306	25305	25293	25257	25249	25213	25203	25138	25130	25058	25045	25039	25017	24974	24825	24819	24774	24769	24767
274	29889	29070	28566	28047	27494	27308	27172	27115	26888	26833	26606	26585	26426	26299	26163	26120	26101	26092	25986	25910	25862	25842	25800	25686	25678	25657	25598	25557	25552	25363	25274	25264	25250	25201	25188	25020	25015	24874	24849	24821	24742	24737	24707	24682	24677	24525	24521	24509	24497
275	30084	29104	28747	28555	27845	27675	27537	27477	27008	26847	26722	26541	26508	26463	26294	26261	26151	26132	26109	25674	25622	25522	25505	25498	25473	25433	25414	25406	25321	25297	25275	25269	25263	25242	25239	25216	25198	25167	25005	24986	24952	24941	24872	24863	24853	24714	24683	24679	24653
276	30005	29160	28611	28031	27535	27392	27156	27080	26847	26632	26527	26423	26406	26329	26188	26087	26043	25943	25868	25754	25652	25415	25288	25253	25233	25201	25163	25036	24985	24972	24885	24801	24785	24755	24693	24692	24422	24386	24365	24355	24343	24334	24328	24323	24288	24263	24253	24238	24226
277	28628	27827	27452	27104	26898	26757	26670	26603	26474	26400	26277	26171	26059	26027	25940	25901	25809	25723	25701	25665	25612	25569	25439	25306	25291	25279	25270	25261	25250	25137	25111	25056	24988	24986	24822	24802	24733	24720	24710	24690	24677	24669	24648	24641	24629	24625	24583	24574	24570
278	28628	27774	27536	27402	26820	26677	26566	26450	26222	26089	25832	25817	25731	25696	25619	25535	25405	25390	25311	25242	25221	25149	25101	25090	25063	25051	25041	25033	25022	25012	25002	24973	24953	24922	24914	24895	24877	24860	24794	24654	24616	24584	24526	24521	24488	24472	24469	24459	24437
279	29808	28292	27894	26875	26741	26501	26437	26088	25994	25932	25783	25725	25481	25405	25375	25330	25292	25075	24923	24887	24844	24765	24745	24717	24706	24689	24651	24633	24599	24573	24544	24466	24436	24427	24419	24378	24342	24336	24326	24311	24254	24248	24246	24139	24111	24102	24072	24035	23983
280	31737	28955	28698	28514	27449	27159	26998	26762	26626	26548	26317	26178	26085	26059	25998	25717	25647	25628	25612	25439	25378	25324	25254	25202	25135	25114	25048	24955	24935	24891	24882	24836	24811	24700	24675	24655	24640	24627	24616	24608	24590	24586	24571	24541	24523	24521	24294	24243	24240
281	30882	28185	27550	27370	27131	27007	26950	26837	26663	26581	26276	26147	26101	26045	25933	25872	25814	25771	25723	25663	25623	25594	25562	25539	25525	25466	25418	25410	25393	25318	25280	25247	25207	25178	25119	25099	25086	25077	25067	25048	24997	24942	24839	24834	24782	24740	24732	24727	24712
282	31265	30710	28312	28216	27712	27551	27324	27001	26895	26837	26805	26616	26577	26486	26356	26340	26209	26167	26108	26049	25969	25774	25772	25766	25729	25514	25330	25307	25250	25220	25127	25118	25108	25068	25041	25012	24958	24927	24923	24904	24901	24899	24885	24826	24813	24624	24602	24495	24494
283	29682	28784	28412	27945	27608	27458	27276	27151	27100	27005	26698	26662	26610	26481	26449	26342	26296	25979	25964	25896	25841	25770	25615	25594	25588	25579	25508	25480	25450	25427	25387	25343	25140	25058	25057	25048	25042	25015	24278	24265	24095	24088	24078	24021	23968	23924	23885	23866	23560
284	31556	28763	28082	27760	27634	27219	26915	26735	26653	26568	26504	26413	26373	26209	26182	26099	26043	25945	25849	25837	25784	25758	25727	25667	25631	25531	25447	25390	25364	25341	25184	25169	25156	25108	25105	25093	24337	24331	24197	24190	24158	24036	24025	23901	23894	23879	23848	23796	23759
285	31691	31205	28280	27936	27667	27417	27266	27051	26904	26810	26661	26584	26520	26446	26409	26280	26196	26124	26041	26010	25986	25959	25943	25898	25850	25832	25800	25764	25554	25511	25437	25402	25369	25109	25085	25009	24996	24991	24971	24939	24914	24882	24862	24838	24823	24803	24729	24692	24654
286	29718	28908	28105	27558	27208	26904	26818	26736	26523	26429	26346	26276	26226	26160	26137	26042	25956	25838	25817	25734	25638	25184	25169	25145	25129	25110	25055	24878	24839	24765	24757	24748	24710	24699	24695	24686	24604	24575	24472	24468	24443	24343	24333	24291	24286	24269	24244	24243	24231
287	29470	28701	28317	28149	27783	27494	27410	27309	26691	26608	26563	26372	26280	26058	25992	25987	25958	25729	25701	25623	25568	25532	25451	25402	25039	25009	25005	24989	24965	24961	24955	24935	24877	24855	24843	24792	24753	24746	24737	24687	24683	24676	24631	24617	24596	24491	24427	24416	24282
288	29296	28579	28102	27668	27358	27219	27059	26936	26721	26616	26587	26361	26299	26233	26150	26089	26078	26031	26011	25980	25940	25899	25845	25735	25701	25635	25596	25589	25498	25477	25380	25363	25359	25242	25221	25211	25150	25116	25101	25049	25021	24930	24887	24885	24874	24848	24847	24821	24785
289	30882	30280	27814	27498	27078	26982	26900	26767	26621	26590	26480	26396	26288	26213	26197	26093	25759	25586	25509	25474	25367	25178	25158	25136	25105	25080	25050	25041	24965	24940	24924	24779	24769	24762	24698	24691	24671	24639	24625	24618	24532	24520	24517	24484	24466	24457	24456	24400	24396
290	29563	28812	27952	27485	27259	26972	26901	26566	26414	26351	26296	26209	26086	26052	26021	25974	25871	25775	25747	25710	25703	25595	25471	25428	25311	25294	25162	25134	25114	25026	25002	24935	24912	24691	24669	24634	24622	24614	24603	24581	24568	24568	24549	24410	24390	24384	24376	24362	24352
291	29576	28787	28393	27778	27398	27151	26899	26831	26748	26602	26509	26043	25974	25936	25881	25840	25796	25446	25430	25400	25367	25347	25305	25276	25218	25204	25188	25178	25125	25117	25091	25071	25038	25018	24964	24944	24911	24882	24800	24790	24750	24731	24722	24709	24669	24664	24662	24656	24647
292	31556	30682	27817	27450	27257	27127	26854	26617	26542	26503	26414	26239	26049	25711	25674	25600	25483	25372	25310	25254	25228	25202	25188	25135	25020	25007	24969	24930	24862	24857	24800	24739	24719	24712	24687	24658	24646	24617	24592	24588	24581	24538	24530	24483	24358	24246	24242	24228	24147
293	31382	28727	28429	27799	27134	26961	26732	26593	26401	26381	26336	26298	26206	26196	26130	26071	26044	26015	25981	25801	25751	25580	25504	25463	25384	25355	25325	25285	25269	25205	25071	25050	25033	25002	24991	24976	24853	24811	24798	24785	24772	24729	24648	24630	24628	24448	24404	24398	24396
294	31715	28494	27888	27323	27063	27005	26889	26725	26531	26307	26209	26149	26116	26087	26043	25957	25805	25769	25668	25654	25617	25592	25537	25373	25201	25176	25149	25090	25077	25050	25019	24999	24976	24954	24942	24930	24893	24873	24847	24803	24763	24747	24739	24723	24660	24626	24611	24606	24594
295	29088	28301	27276	27024	26768	26659	26484	26434	26371	26220	26074	25995	25919	25855	25645	25628	25585	25567	25494	25473	25354	25332	25324	25179	25020	24996	24938	24888	24875	24866	24804	24797	24784	24758	24714	24427	24415	24397	24371	24313	24304	24293	24286	24283	23596	23561	23482	23468	23465
296	29910	28219	27723	27355	27052	26882	26821	26762	26446	26373	26347	26256	26204	26190	26111	26044	26015	25990	25967	25926	25893	25872	25701	25567	25542	25477	25434	25385	25365	25306	25264	25190	25093	25078	25057	25032	25021	24965	24949	24708	24686	24677	24647	24634	24608	24606	24548	24532	24519
297	29239	28543	27864	27602	27292	26909	26750	26684	26525	26459	26377	26318	26095	26013	25930	25882	25865	25812	25753	25657	25540	25507	25461	25434	25375	25349	25338	25324	25280	25265	25242	25164	25054	24945	24906	24896	24863	24854	24832	24786	24772	24654	24643	24639	24624	24575	24553	24504	23802
298	29648	28688	28065	27721	27583	27317	27282	27181	27016	26872	26784	26590	26532	26498	26474	26250	26159	26067	25889	25794	25750	25645	25585	25541	25531	25520	25392	25355	25297	25293	25253	25212	25177	25169	25123	25070	25061	24940	24935	24932	24810	24744	24734	24729	24723	24709	24647	24576	24572
299	29718	28729	28415	28189	27820	27269	27076	27003	26855	26681	26546	26417	26308	26287	26250	26035	25950	25922	25772	25761	25545	25499	25437	25341	25331	25300	25127	25104	25098	25076	25066	25056	25014	25005	24988	24957	24939	24918	24916	24763	24747	24722	24715	24714	24700	24698	24625	24604	24601
300	30084	29365	28968	28484	27631	27155	27028	26781	26697	26422	26217	26173	26147	26040	25979	25953	25942	25839	25746	25733	25687	25650	25626	25601	25549	25534	25528	25505	25389	25381	25353	25260	25247	24880	24835	24787	24760	24750	24745	24727	24678	24673	24658	24644	24640	24557	24440	24418	24349
301	30033	29182	28666	28058	27433	27306	27223	27053	27013	26897	26717	26606	26440	26393	26353	26209	26094	26050	26019	26009	25998	25681	25659	25612	25424	25384	25334	25307	25229	25203	25145	24992	24846	24841	24824	24820	24798	24792	24778	24771	24720	24659	24598	24546	24545	24457	24455	24422	24421
302	31659	28846	28182	27723	27458	27248	27164	27139	26898	26813	26501	26251	26176	26081	25927	25872	25850	25804	25772	25754	25741	25653	25592	25569	25503	25498	25439	25425	25395	25294	25250	25227	25221	25180	25168	25094	25077	25011	24957	24952	24937	24932	24916	24910	24777	24740	24696	24668	24525
303	29060	28253	27781	27504	27357	27175	26986	26808	26727	26582	26409	26227	26145	26124	26095	25954	25876	25811	25732	25594	25580	25448	25414	25374	25302	25245	25179	25143	25108	25069	24984	24969	24887	24857	24832	24814	24744	24718	24670	24600	24559	24531	24523	24508	24500	24465	24436	24418	24413
304	29566	28620	28278	27772	27469	27313	27193	27140	26994	26928	26922	26791	26541	26467	26352	26291	26269	26187	26137	26021	25952	25796	25770	25700	25521	25497	25469	25453	25450	25377	25351	25343	25326	25107	25077	25027	24991	24985	24947	24936	24880	24867	24820	24780	24738	24726	24724	24715	24571
305	29597	28985	28508	28218	27514	27207	27017	26673	26552	26462	26139	26095	25975	25738	25659	25605	25536	25487	25448	25438	25362	25308	25299	25099	25029	24897	24865	24845	24702	24683	24608	24606	24596	24595	24591	24588	24450	24418	24403	24387	24356	24335	24298	24269	24254	24250	24241	24239	24165
306	29076	28293	27978	27543	27240	27037	26963	26760	26712	26620	26472	26346	26209	26055	26001	25913	25906	25894	25871	25856	25809	25791	25765	25730	25680	25591	25579	25436	25299	25275	25263	25238	25237	25099	25076	25064	25037	25029	24897	24876	24871	24864	24858	24849	24848	24844	24787	24767	24719
307	30033	28027	27496	27095	26807	26596	26535	26406	26293	26010	25916	25801	25667	25584	25558	25470	24704	24609	24589	24582	24544	24462	24441	24425	24404	24385	24382	24334	24303	24285	24267	24254	24248	24243	24151	24144	24119	24023	24015	23996	23927	23917	23855	23808	23805	23774	23765	23736	23725
308	29300	28687	28245	28010	27709	27495	27144	27000	26762	26694	26471	26436	26153	26066	26051	25883	25860	25817	25741	25698	25682	25669	25610	25595	25524	25406	25359	25336	25226	25197	25194	25190	25155	25093	25002	24943	24917	24722	24709	24697	24664	24650	24621	24591	24581	24539	24520	24515	24499
309	29640	29006	28534	27898	27483	27338	27166	27073	27001	26918	26819	26672	26592	26526	26394	26363	25444	25099	25010	24889	24855	24833	24815	24723	24685	24631	24611	24599	24505	24496	24444	24422	24393	24292	24240	24161	24154	24135	24104	24075	24063	23989	23986	23976	23972	23953	23944	23940	23916
310	29714	28616	28043	27800	27604	27216	26902	26736	26683	26536	26519	26135	26064	26025	26001	25961	25903	25815	25741	25705	25672	25603	25344	25291	25272	25260	25252	25220	25173	25150	25076	25076	25068	25055	24982	24962	24946	24915	24880	24794	24753	24752	24733	24729	24717	24707	24698	24695	24691
311	28628	27882	27104	26943	26758	26463	26307	26258	26074	26035	25851	25757	25681	25614	25589	25389	25361	25333	24922	24869	24837	24826	24817	24791	24782	24765	24751	24679	24570	24562	24542	24486	24412	24360	24325	24309	24258	24252	24240	24219	24208	24186	24169	24167	24155	24125	24113	24099	24094
312	30084	28658	28129	27800	27277	27098	26892	26778	26624	26458	26378	26327	26297	26244	26131	26050	26011	25956	25863	25744	25729	25675	25661	25594	25566	25561	25493	25479	25478	25328	25303	25290	25193	25177	25138	25067	25023	24956	24896	24882	24881	24859	24849	24801	24789	24783	24634	24605	24599
313	30217	29537	28542	28212	27930	27740	27314	27255	27102	26898	26643	26494	26394	26230	26146	26007	25975	25964	25764	25736	25691	25671	25609	25585	25438	25419	25413	25379	25370	25330	25309	25305	25291	25283	25217	25106	25093	25061	24952	24890	24881	24707	24622	24617	24606	24603	24586	24541	24518
314	29808	28419	28146	27367	27049	26688	26543	26309	26236	26142	26097	26040	25945	25905	25888	25863	25784	25752	25669	25649	25629	25611	25599	25558	25547	25539	25523	25484	25442	25347	25341	25284	25130	25108	25057	25027	25000	24972	24964	24876	24803	24603	24596	24585	24551	24542	24540	24538	24457
315	31541	28951	28472	27524	26778	26595	26455	26330	26251	26205	26091	26035	25908	25847	25798	25668	25402	25386	25353	25215	25208	25142	25124	25104	25090	25086	25058	25002	24994	24973	24936	24925	24905	24752	24747	24744	24743	24729	24722	24710	24703	24703	24390	24299	24271	24184	24169	24123	24109
316	29281	28704	28492	28138	27875	27647	27543	27059	26926	26853	26755	26624	26561	26457	26414	26216	26169	26135	26026	25982	25917	25378	25359	25209	25179	25173	25163	25142	25068	25036	24980	24964	24937	24920	24901	24897	24839	24827	24810	24806	24761	24760	24715	24707	24694	24691	24642	24578	24569
317	31644	31051	29874	29522	28037	27931	27847	27721	27021	26850	26789	26562	26539	26384	26371	26226	26223	26148	26107	26096	25796	25705	25672	25593	25367	25354	25131	25078	24933	24922	24801	24793	24778	24742	24727	24707	24706	24668	24656	24640	24577	24571	24561	24526	24443	24407	24407	24370	24356
318	31826	28417	27946	27796	26572	26432	26176	26110	25892	25852	25771	25743	25675	25590	25556	25458	25451	25414	25325	25206	25178	25135	25065	25062	25046	25023	24992	24967	24846	24777	24748	24717	24716	24693	24690	24672	24658	24649	24596	24560	24518	24508	24499	24481	24473	24461	24349	24314	24302
319	29675	29093	28310	27841	27388	27326	27209	27153	26980	26889	26678	26574	26545	26296	26133	26027	26008	25974	25748	25657	25603	25543	25497	25453	25442	25337	25302	25282	25249	25233	25201	25134	25084	24992	24973	24970	24953	24920	24864	24852	24851	24807	24803	24788	24719	24654	24635	24622	24603
320	29436	28748	28329	28039	27708	27515	27315	27241	27050	26683	26584	26523	26445	26204	26115	26094	26054	25988	25835	25771	25763	25704	25689	25624	25577	25546	25516	25474	25454	25426	25406	25390	25376	25317	25270	25263	25251	25245	25237	25200	25196	25195	25132	25109	25105	25072	24318	24300	24262
321	31979	30434	28138	27706	27387	27006	26873	26809	26787	26697	26603	26510	26437	26411	26358	26098	26065	26052	25865	25764	25649	25642	25607	25521	25448	25433	25390	25378	25288	25247	25206	25175	25057	25046	24967	24958	24952	24926	24916	24831	24823	24777	24730	24719	24612	24601	24568	24564	24560
322	29649	28739	28282	27936	27589	27539	27189	27085	26936	26739	26618	26535	26497	26465	26368	26318	26153	26120	26087	26000	25972	25957	25866	25780	25748	25709	25694	25635	25631	25438	25395	25385	25360	25346	25324	25295	25223	25210	25195	25175	25160	25151	25101	25091	25078	24923	24904	24894	24731
323	29185	28198	27953	27302	27152	27061	26879	26768	26661	26485	26389	26338	26106	26044	26011	25944	25712	25558	25510	25461	25419	25351	25342	25321	25297	25266	25258	25216	25195	25181	25155	25133	25038	25023	24961	24903	24887	24829	24789	24783	24763	24755	24617	24587	24548	24538	24529	24518	24507
324	29675	28998	28246	27968	27736	27622	27495	27224	27121	27066	26980	26928	26619	26537	26515	26472	26465	26325	26280	26191	26053	26020	25978	25951	25929	25823	25726	25549	25204	25077	25074	24949	24859	24840	24785	24739	24726	24710	24675	24599	24572	24539	24522	24510	24497	24495	24492	24489	24456
325	31416	30481	28243	27789	27468	27176	27090	26980	26863	26827	26786	26717	26410	26308	26160	26076	25993	25961	25874	25838	25778	25700	25629	25613	25571	25521	25488	25467	25448	25446	24654	24617	24593	24560	24545	24537	24525	24345	24318	24309	24264	24243	24207	24187	24178	24171	24036	24034	24028
326	31720	28352	28044	27831	27759	27595	27268	27205	27140	26944	26754	26568	26476	26414	26388	26278	26199	26164	26087	26004	25972	25959	25908	25848	25789	25780	25699	25243	25240	25226	25212	25172	25155	25071	25053	25043	25033	25009	25006	24940	24788	24686	24679	24665	24634	24617	24608	24598	24574
327	29361	28596	28270	27688	27475	27113	26912	26748	26688	26555	26491	26379	26334	26252	26232	26129	26038	26011	25947	25893	25849	25835	25819	25343	25275	25251	25174	25096	25083	25073	25061	25052	25025	24929	24918	24881	24868	24859	24850	24823	24811	24794	24755	24753	24635	24601	24536	24533	24528
328	30128	28702	28201	27811	27644	27569	27340	27226	26956	26744	26484	26394	26358	26245	26217	26157	25985	25948	25872	25789	25736	25683	25665	25644	25563	25544	25521	25514	25485	25366	25321	25303	25296	25218	25192	25177	25129	24967	24748	24716	24704	24697	24683	24638	24635	24574	24429	24418	24398
329	31407	28344	27906	27672	27536	27374	27260	27108	27042	27004	26711	26639	26421	26405	26240	25992	25895	25888	25858	25794	25656	25633	25495	25495	25457	25455	25419	25415	25345	25320	25314	25293	25256	25234	25214	25205	25188	25166	25140	25083	25035	25030	25025	25021	25008	24994	24894	24893	24877
330	30954	28149	27572	27335	27157	27086	26958	26775	26661	26531	26157	25944	25922	25830	25781	25659	25544	25388	25356	25331	25290	25276	25249	25236	25231	25202	25148	25132	25003	24968	24888	24866	24861	24842	24760	24732	24716	24682	24626	24541	24484	24431	24382	24381	24322	24313	24278	24268	24260
331	28902	28415	28187	27961	27647	27500	27113	26861	26616	26526	26501	26316	26216	26148	26068	25882	25829	25728	25648	25598	25588	25462	25462	25414	25381	25361	25357	25348	25333	25264	25254	25247	25209	25172	25168	25142	25133	25075	25070	25065	24966	24960	24959	24917	24709	24707	24694	24635	24628
332	29032	28130	27668	27591	27239	26717	26632	26483	26383	26258	26161	26045	25925	25859	25712	25665	25605	25585	25535	25483	25470	25440	25412	25298	25240	25210	25187	25134	25072	25026	24850	24844	24841	24825	24752	24730	24716	24682	24645	24610	24604	24552	24543	24529	24516	24496	24440	24437	24434
333	31842	31113	30670	30282	27824	27514	26433	26404	26335	26294	26254	26202	26175	26069	25818	25633	25564	25551	25469	25315	25274	25236	25161	25108	25071	25017	24926	24842	24682	24660	24617	24572	24542	24497	24487	24425	24395	24356	24350	24240	24114	24113	24111	24102	24100	24094	24090	24084	23795
334	29382	28642	28059	27746	27490	27282	27197	26971	26907	26730	26682	26628	26589	26541	26538	26434	26265	26153	26093	25839	25758	25680	25618	25600	25587	25546	25539	25483	25445	25425	25379	25266	25259	25115	25091	25083	25077	24970	24930	24904	24856	24841	24797	24772	24760	24746	24741	24738	24720
335	29261	27925	27328	27136	26868	26743	26634	26388	26340	26249	26000	25952	25896	25844	25755	25652	25597	25538	25519	25496	25460	25416	25401	25386	25227	25108	25067	24903	24894	24842	24825	24771	24737	24705	24697	24681	24632	24619	24540	24535	24530	24499	24469	24461	24368	24332	24310	24296	24292
336	29566	28839	28485	27919	27611	27533	27421	27281	26821	26701	26539	26494	26475	26379	26201	26086	25990	25920	25823	25771	25733	25664	25627	25254	25170	25144	25093	25076	25040	25011	24994	24976	24970	24961	24939	24926	24893	24886	24873	24867	24840	24833	24791	24776	24729	24726	24691	24665	24660
337	31386	30582	28050	27883	27635	27552	27390	27305	27084	26847	26809	26772	26679	26621	26520	26499	26469	26409	26317	26289	26260	26231	26206	26192	26188	25975	25941	25890	25661	25582	25542	25450	25427	25204	25200	25134	24972	24922	24905	24857	24843	24746	24640	24626	24616	24524	24516	24513	24489
338	30128	29389	28369	28078	27883	27730	27501	27282	27193	27054	27008	26775	26577	26463	26429	26080	25995	25911	25776	25762	25725	25717	25707	25702	25617	25593	25546	25435	25381	25319	25265	25191	25182	25142	24993	24930	24929	24903	24825	24804	24794	24751	24739	24696	24688	24654	24333	24326	24324
339	29408	28449	27893	27486	27245	27135	26884	26644	26419	26271	26247	26175	26055	25973	25945	25876	25817	25759	25740	25601	25577	25532	25515	25448	25425	25376	25356	25245	25232	25162	25157	25112	24994	24941	24873	24856	24831	24816	24792	24731	24679	24540	24534	24522	24503	24486	24468	24464	24449
340	29648	28752	28122	27798	27548	27472	27355	27130	27049	26714	26649	26623	26040	25891	25838	25823	25735	25720	25674	25600	25586	25574	25537	25482	25373	25286	25273	25260	25208	25201	25188	25162	25097	25077	25043	25032	25002	24940	24760	24752	24725	24677	24561	24500	24379	24355	24311	24297	24295
341	31843	31218	28611	27929	27561	27404	27254	27186	27110	26895	26790	26670	26631	26599	26332	26068	26046	25971	25916	25863	25801	25754	25677	25665	25616	25529	25474	25446	25432	25371	25345	25317	25255	25230	25131	25115	25023	24993	24988	24941	24935	24929	24927	24845	24841	24786	24770	24756	24751
342	31473	28520	28153	28031	27743	27605	27436	27310	27284	27253	26845	26665	26604	26577	26472	26337	26033	25942	25910	25870	25727	25709	25619	25563	25538	25516	25420	25405	25321	25173	25149	25145	25129	25106	25098	25035	25019	24943	24926	24910	24879	24875	24862	24860	24856	24844	24764	24730	24691
343	31795	30882	28625	28468	27604	27488	27259	26973	26870	26587	26528	26450	26380	26038	26025	25476	25322	25272	25214	25070	25049	25020	24986	24947	24893	24852	24824	24744	24581	24555	24554	24517	24494	24493	24472	24417	24407	24388	24378	24367	24361	24345	24308	24290	24278	24210	24206	24192	24182
344	29300	28921	28692	28048	27657	27146	26876	26810	26641	26349	26277	26048	26018	25983	25968	25932	25863	25788	25739	25684	25635	25454	25437	25415	25397	25337	25302	25278	25215	25184	25167	25131	25116	25098	25037	25005	24973	24916	24866	24851	24843	24755	24733	24722	24719	24718	24640	24607	24601
345	29307	28799	28622	28259	27940	27661	27519	26373	26267	26208	26154	25960	25850	25684	25604	25556	25483	25469	25446	25376	25116	25091	25029	25004	24919	24819	24794	24719	24702	24645	24631	24601	24596	24552	24535	24508	24497	24446	24434	24410	24387	24356	24349	24335	24305	24271	24251	24240	24233
346	30505	28628	28111	27851	27357	27140	26862	26603	26545	26410	26108	26031	25835	25739	25706	25592	25559	25524	25507	25478	25454	25388	25360	25320	25304	25203	25191	25081	25041	25023	25010	24996	24990	24964	24956	24856	24793	24785	24770	24726	24720	24695	24685	24658	24654	24461	24414	24366	24354
347	31699	30908	28924	28327	27012	26836	26583	26415	26349	26280	26191	26162	26051	26013	25970	25904	25815	25801	25754	25746	25737	25625	25559	25476	25459	25456	25417	25409	25394	25237	25230	25204	25200	25197	25165	25102	25042	25023	24280	24261	24252	24201	24159	24098	24097	24051	24036	24023	24005
348	31598	31079	29392	28080	28004	27595	27411	27307	27163	26982	26559	26462	26386	26273	26209	26180	26095	25941	25739	25703	25612	25561	25106	24935	24908	24879	24864	24831	24740	24711	24699	24682	24610	24573	24489	24439	24429	24418	24412	24399	24392	24388	24367	24323	24320	24317	24278	24272	24240
349	31005	29482	28276	28032	27817	27443	27159	27103	27041	26942	26303	26265	26164	26024	25900	25875	25742	25646	25612	25529	25513	25453	25247	25235	25201	25165	25084	25042	24991	24984	24972	24851	24845	24807	24754	24708	24695	24498	24494	24380	24353	24316	24307	24279	24267	24261	24258	24236	24234
350	29298	28446	28038	27886	27675	27525	27187	27015	26897	26715	26673	26627	26462	26390	26290	26134	26119	25991	25922	25775	25725	25282	25231	25166	25158	25147	25133	25092	25063	25015	25001	24883	24844	24720	24710	24683	24660	24623	24610	24599	24565	24504	24477	24436	24424	24299	24266	24264	24241
351	31712	30775	28721	27994	27760	27576	27295	27062	26888	26779	26730	26669	26652	26555	26510	26456	26287	26062	25706	25686	25648	25616	25591	25499	25403	25332	25291	25288	25132	25124	24993	24950	24888	24883	24832	24815	24798	24777	24771	24708	24706	24590	24580	24558	24545	24500	24491	24484	24478
352	31469	28730	28259	27758	27493	27030	26851	26735	26695	26563	26379	26260	26215	26178	26153	26132	26033	26028	25831	25816	25710	25628	25522	25507	25482	25377	25324	25260	25252	25232	25012	25011	24857	24830	24771	24769	24727	24724	24724	24713	24685	24680	24680	24673	24531	24513	24509	24502	24498
353	31811	28466	28133	27795	27614	27463	27334	27122	26775	26682	26652	26582	26523	26344	26311	26276	26138	26073	25986	25723	25693	25553	25460	25417	25410	25363	25321	25303	24523	24510	24442	24407	24382	24379	24358	24347	24289	24280	24269	24257	24207	24085	24072	24054	24023	23958	23942	23936	23927
354	29288	28285	27580	27414	27224	27052	26922	26698	26648	26526	26511	26475	26305	26161	26136	25591	25524	25494	25479	25428	25344	25335	25288	25206	25194	25183	25158	25152	25147	25134	25119	25086	25083	25051	25003	24982	24978	24829	24780	24724	24685	24642	24641	24628	24621	24506	24496	24457	24352
355	31561	28390	28104	27582	27336	27200	26847	26297	26273	26199	26052	25964	25885	25819	25799	25761	25720	25665	25635	25603	25575	24747	24740	24730	24691	24664	24599	24594	24482	24450	24442	24415	24390	24389	24384	24377	24360	24250	24237	24228	24223	24202	24201	24158	24093	24081	24075	24066	23969
356	31559	28379	28058	27853	27506	27364	26994	26648	26609	26468	26286	26246	26203	26145	26131	25921	25837	25806	25728	25716	25667	25661	25649	25620	25435	25419	25315	25284	25255	25215	25188	25151	25076	25051	25014	24964	24955	24928	24898	24887	24852	24847	24737	24728	24722	24710	24700	24660	24647
357	31560	29173	28752	28115	27910	27697	27500	26315	26241	26144	26089	26064	26027	26005	25975	25935	25894	25643	25525	25499	25471	25448	25429	25286	25246	25176	25147	24978	24946	24889	24814	24781	24775	24763	24749	24710	24619	24570	24530	24521	24505	24500	24496	24410	23731	23718	23699	23670	23659
358	29113	28399	27885	27451	27241	27081	26812	26680	26507	26377	26205	26129	26071	25977	25909	25889	25859	25757	25708	25691	25605	25571	25430	25421	25281	25243	25237	25179	25147	25089	25084	25071	25027	25010	25004	24954	24855	24791	24719	24704	24690	24667	24546	24542	24524	24513	24477	24443	24433
359	31837	31158	29767	29382	27964	27774	27600	27328	27056	26950	26838	26786	26740	26671	26584	26478	26344	26232	26159	26136	26044	25963	25954	25919	25913	25881	25868	25849	25749	25736	25699	25636	25621	25597	25584	25561	25513	25471	25456	25445	25408	25365	25315	25198	25196	25137	25119	25106	25086
360	31801	28841	28198	27788	27388	27276	27208	27149	26979	26702	26684	26614	26286	26156	26088	26068	25940	25921	25896	25857	25822	25789	25734	25650	25613	25602	25589	25560	25496	25458	25436	25426	25406	25401	25353	25317	25303	25257	25214	25206	25057	25050	25047	25036	25022	24960	24957	24812	24785
361	31826	28809	28443	28046	27758	27641	27571	27549	27465	27226	26461	26432	26397	26336	26010	25955	25905	25473	25450	25314	25241	25168	25127	25064	25044	25024	24806	24791	24776	24759	24727	24719	24708	24691	24596	24566	24522	24515	24493	24450	24420	24392	24359	24330	24312	24306	24297	24289	24264
362	31598	28773	28359	27797	27730	27679	27529	27396	27313	27251	27186	26864	26825	26747	26649	26630	26603	26410	26273	26089	25931	25908	25872	25777	25689	25679	25674	25629	25608	25591	25532	25335	25322	25257	25093	25009	24997	24953	24935	24890	24819	24799	24797	24771	24756	24739	24583	24563	24560
363	31659	30760	28939	28177	27959	27613	27293	27102	26953	26849	26608	26534	26502	26470	26270	26037	25955	25813	25607	25544	25516	25462	25418	25387	25378	25375	25333	25326	25146	25125	25113	25086	25065	24980	24931	24905	24878	24806	24804	24795	24788	24783	24779	24764	24756	24722	24696	24650	24579
364	29186	28410	28101	27306	27170	26955	26771	26606	26566	26428	26357	26302	26069	26016	25896	25887	25857	25665	25588	25478	25472	25463	24686	24657	24416	24411	24330	24317	24309	24283	24233	24224	24209	24179	24145	24041	24036	24002	23980	23960	23919	23790	23766	23756	23751	23703	23703	23666	23662
365	30214	28882	28554	27901	27619	27369	27259	27057	26880	26817	26537	26178	26082	26010	25984	25913	25885	25861	25611	25565	25539	25509	25429	25383	25351	25280	25248	25193	25170	25148	25130	25117	25082	25044	25021	25006	24946	24942	24783	24772	24762	24675	24668	24616	24600	24495	24479	24472	24416
366	29296	28626	28327	27699	27571	27347	27206	27009	26949	26757	26678	26563	26544	26482	26436	26408	26345	26312	26279	26266	26256	26130	25847	25749	25572	25554	25426	25395	25353	25347	25321	25296	25245	25085	25078	25070	25065	25036	25029	24993	24943	24929	24924	24892	24887	24881	24829	24817	24780
367	31416	29585	29067	28157	27975	27865	27761	27698	27447	27098	27059	26959	26890	26708	26651	26619	26409	26408	26371	26359	26349	26130	26099	26086	25901	25892	25886	25868	25704	25532	25472	25382	25356	25333	25267	25245	25210	25209	25154	25072	25070	25057	25023	25009	24990	24965	24913	24904	24871
368	29032	28317	27954	27712	27603	27528	27481	27378	26964	26601	26441	26308	26195	26143	25984	25936	25925	25816	25746	25735	25722	25665	25502	25489	25477	25467	25421	25406	25311	25296	25285	25229	25223	25132	24985	24959	24907	24801	24800	24782	24752	24749	24700	24661	24648	24614	24573	24511	24365
369	29941	28755	28180	27937	27721	27421	27281	27114	27050	26222	26126	25978	25940	25845	25807	25759	25672	25601	25542	25520	25489	25412	25387	25370	25320	25266	25254	25237	25227	25219	25166	25151	25143	25135	25123	25115	25068	25064	25039	24932	24927	24778	24738	24716	24700	24619	24568	24558	24548
370	30991	30131	27797	26599	26359	26265	25619	25525	25437	25397	25324	25291	25261	25236	25128	25004	24977	24907	24852	24802	24605	24550	24529	24524	24470	24464	24400	24331	24287	24267	24211	24194	24177	24146	24123	24029	23940	23906	23887	23801	23760	23739	23738	23694	23564	23543	23539	23536	23533
371	29721	29113	28380	27963	27686	27279	27140	27049	26707	26641	26568	26485	26304	26206	26122	25969	25954	25879	25831	25739	25660	25642	25592	25569	25563	25542	25537	25470	25463	25421	25403	25373	25208	25202	25140	25094	25076	25068	25046	24993	24964	24956	24936	24933	24923	24916	24888	24839	24805
372	29618	28261	27933	27333	26960	26886	26801	26475	26312	26202	26126	26089	26063	25918	25875	25829	25801	25747	25701	25679	25663	25640	25533	25484	25435	25381	25371	25335	25280	25267	25236	25220	25135	25079	25077	25057	24952	24940	24843	24813	24810	24804	24788	24784	24660	24607	24588	24559	24547
373	30920	29845	29299	28944	28847	28390	27154	27132	27085	26866	26743	26647	26564	26555	26546	26504	26407	26390	26280	26181	26155	26140	26119	25953	25752	25737	25701	25697	25676	25623	25588	25543	25536	25440	25416	25381	25374	25296	25250	25229	25152	25122	25040	25001	24975	24970	24922	24918	24882
374	29053	28213	27830	27644	27478	27082	26742	26708	26246	26164	26078	25982	25939	25924	25892	25855	25787	25750	25718	25700	25508	25198	25159	25087	25051	25019	24983	24873	24824	24821	24812	24810	24804	24790	24756	24751	24738	24723	24685	24681	24635	24622	24603	24598	24598	24590	24585	24576	24520
375	29691	29094	28499	27862	27353	27099	26985	26883	26780	26681	26475	26382	25972	25895	25845	25782	25778	25759	25729	25694	25672	25650	25622	25573	25438	25380	25340	25291	25252	25137	25129	25102	25089	25084	25049	24978	24912	24895	24893	24600	24546	24534	24518	24494	24477	24442	24385	24343	24326
376	29113	28732	28009	27655	27472	27323	27125	26829	26726	26499	26344	26022	25983	25947	25914	25772	25665	25597	25566	25532	25488	25460	25410	25360	25344	25275	25269	25221	25029	25019	24957	24951	24914	24518	24489	24479	24472	24452	24417	24411	24395	24359	24327	24297	24212	24201	24175	24108	24107
377	29570	28745	27927	27689	27490	27114	26782	26618	26466	26273	26213	26133	26066	25952	25866	25770	25556	25499	25441	25400	25304	25277	25254	25239	25224	25210	25174	25114	25090	25065	25057	25028	25006	24993	24985	24953	24920	24822	24816	24713	24002	23989	23953	23916	23810	23810	23806	23792	23786
378	29185	28144	27884	27483	27332	27200	27156	27003	26934	26861	26505	26377	26336	26276	25991	25139	25024	24973	24970	24942	24915	24898	24873	24862	24830	24723	24696	24613	24577	24556	24516	24475	24456	24444	24437	24372	24353	24343	24325	24313	24178	24169	24085	24085	24083	23950	23922	23911	23888
379	30846	29783	29149	28939	27906	27746	27531	27466	27275	27111	26456	26361	26206	26137	26087	26061	26015	25970	25951	25865	25834	25816	25691	25672	25590	25420	25392	25344	25304	25230	25039	24986	24979	24962	24898	24875	24827	24799	24762	24755	24677	24601	24588	24573	24559	24551	24464	24464	24459
380	29577	28849	28113	27836	27723	27486	27297	27204	26946	26836	26804	26527	26457	26390	26363	26256	26217	26135	25972	25935	25928	25870	25761	25640	25633	25583	25426	25374	25263	25139	25086	25027	24946	24934	24882	24850	24826	24816	24791	24761	24752	24724	24385	24379	24328	24315	24299	24280	24161
381	29615	28877	28504	28170	27849	27711	27609	27453	27341	27060	26955	26891	26838	26794	26618	26455	26357	26296	26240	26100	26049	25194	25113	25101	25086	25056	24871	24871	24845	24792	24779	24747	24711	24664	24449	24320	24294	24158	24139	24130	24103	24031	23886	23847	23825	23816	23808	23795	23726
382	29512	28740	28279	27938	27709	27364	27241	26972	26921	26688	26544	26278	26214	26106	25879	25875	25857	25748	25710	25677	25652	25174	25144	25058	25033	24951	24865	24824	24774	24624	24620	24584	24553	24533	24530	24518	24518	24507	24496	24453	24441	24432	24419	24377	24361	24327	24226	24225	24189
383	29508	29104	28570	28016	27666	27503	27402	27291	27128	27016	26832	26502	26410	26343	26208	26176	26094	25987	25810	25795	25670	25588	25577	25547	25316	25306	25263	25052	25050	24850	24839	24817	24731	24719	24639	24547	24529	24497	24482	24481	24435	24431	24416	24413	24397	24374	24341	24337	24291
384	29291	28572	28240	28131	27876	27491	27199	27097	26976	26709	26651	26580	26455	26345	26297	26176	26100	26049	26017	25729	25712	25667	25659	25474	25449	25341	25252	25238	25163	25148	25132	25130	25119	25066	25053	24706	24674	24660	24610	24526	24523	24496	24491	24459	24409	24403	24401	24338	24331
385	29639	28790	27902	27565	27325	26922	26760	26589	26374	26246	26109	25963	25803	25739	25708	25636	25604	25550	25498	25473	25451	25404	25353	25324	25307	25268	25250	25230	25223	25216	25214	25145	25104	25056	25052	24873	24861	24837	24836	24705	24703	24694	24692	24677	24674	24657	24622	24604	24460
386	31329	30497	28278	27895	27788	27425	27293	27153	27076	26874	26670	26532	26399	26270	26183	25925	25852	25761	25618	25570	25522	25478	25446	25422	25406	25343	25331	25304	25290	25245	25170	25163	25130	25113	25077	25062	24989	24986	24952	24947	24590	24579	24558	24535	24533	24526	24516	24472	24459
387	31075	29781	29571	28052	27651	27465	27135	27039	26490	26139	25662	25534	25309	25202	25080	25054	24993	24964	24920	24855	24812	24805	24793	24771	24753	24746	24722	24702	23978	23963	23877	23866	23858	23828	23817	23552	23537	23521	23509	23495	23493	23457	23445	23417	23414	23414	23406	23406	23388
388	29288	28679	28378	28027	27748	27476	27407	27073	26861	26813	26709	26635	26501	26460	26386	26354	26281	26191	26152	26103	25927	25794	25713	25661	25638	25628	25599	25534	25491	25479	25420	25381	25376	25345	25322	25310	25308	25205	25138	25124	24916	24900	24885	24857	24767	24749	24731	24691	24605
389	30214	29359	27689	27476	27278	27147	26972	26780	26648	26612	26464	26257	26164	26070	25878	25859	25851	25744	25648	25522	25497	25426	25389	25347	25283	25265	25243	25145	25131	25116	25087	25019	24998	24887	24783	24765	24750	24740	24732	24430	24368	24356	24345	24334	24326	24198	24091	24085	24056
390	29648	28806	28157	27369	27188	26958	26813	26641	26417	26331	26268	26197	26145	26107	26072	26039	26008	25937	25854	25806	25772	25728	25716	25689	25610	25565	25504	25487	25355	25333	25223	25157	25107	24967	24958	24945	24923	24896	24886	24768	24761	24752	24732	24719	24606	24577	24565	24533	24515
391	30878	30222	28003	27511	27266	27048	26716	26655	26510	26456	26426	26412	26362	26321	26271	26222	25877	25860	25635	25589	25551	25525	25487	25478	25429	25309	25252	25238	25055	25039	24941	24939	24931	24870	24855	24842	24833	24800	24067	24056	23931	23928	23869	23857	23802	23791	23761	23716	23686
392	29599	28829	28353	27840	27441	27404	27247	27113	26937	26818	26640	26596	26505	26368	26265	26186	26124	26107	25705	25669	25599	25586	25537	25501	25446	25402	25314	25277	25249	25202	25174	25137	25129	24987	24977	24963	24941	24848	24811	24799	24767	24759	24746	24742	24631	24626	24579	24567	24549
393	31677	28389	27731	27362	27250	27092	26910	26678	26528	26431	26308	26086	26019	25948	25909	25872	25846	25801	25771	25732	25701	25690	25677	25646	25571	25553	25392	25376	25231	25213	25199	25182	25167	25090	25023	24947	24884	24844	24820	24817	24797	24769	24760	24711	24665	24657	24646	24625	24615
394	31457	28625	28344	27778	27377	26979	26822	26703	26595	26450	26399	26341	26303	26258	26167	26084	25949	25913	25888	25831	25787	25780	25771	25688	25681	25592	25576	25560	25403	25357	25355	25255	25206	25194	25181	25175	25152	25130	25129	25065	25051	25046	24903	24804	24800	24794	24730	24717	24714
395	29675	29119	28439	28053	27886	27721	27647	27517	27398	27319	26874	26818	26777	26765	26745	26625	26527	26382	26350	26324	26270	26239	26047	26024	26014	25693	25632	25632	25451	25344	25254	25238	25154	25135	25122	25115	25090	25050	24934	24926	24921	24921	24915	24892	24829	24824	24772	24751	24707
396	31699	29224	28854	27483	27329	27162	27007	26921	26719	26566	26548	26511	26476	26388	26315	26239	26130	26071	26046	25981	25856	25798	25743	25687	25483	25480	25437	25236	25227	25199	25170	25128	25039	24904	24879	24851	24835	24731	24670	24663	24649	24632	24500	24414	24368	24364	24362	24361	24337
397	31559	30951	28307	28136	27947	27896	27388	27203	27127	26966	26810	26690	26573	26552	26384	26297	26202	26166	26041	26018	25765	25755	25690	25570	25550	25543	25516	25451	25442	25438	25374	25363	25355	25329	25300	25258	25239	25188	25177	25120	25114	25092	25091	25068	25057	25027	25016	25015	24968
398	29649	28971	27368	27088	26831	26715	26510	26197	25995	25787	25523	25452	25343	25227	25126	25038	24997	24963	24865	24796	24696	24392	24355	24314	24285	24255	24164	24140	24039	23989	23951	23916	23892	23867	23855	23846	23844	23809	23752	23744	23729	23687	23683	23672	23638	23602	23570	23555	23550
399	31268	28193	27527	27427	27277	27091	26991	26892	26649	26507	26277	26179	26128	26067	25966	25943	25902	25867	25834	25798	25746	25653	25650	25571	25458	25444	25367	25346	25116	25080	25045	24992	24916	24904	24859	24838	24747	24741	24705	24659	24653	24643	24586	24572	24564	24467	24461	24346	24344
400	29727	29054	28197	27932	27382	27201	27064	26963	26847	26584	26468	26344	26245	26137	25905	25768	25719	25689	25653	25589	25561	25408	25283	25263	25183	25036	25013	24954	24939	24873	24808	24798	24769	24766	24756	24746	24715	24700	24698	24588	24584	24579	24574	24562	24515	24507	24507	24375	24364
401	29696	28981	28058	27741	27503	27193	27022	26935	26815	26759	26623	26589	26246	26081	26015	25997	25971	25957	25891	25792	25727	25676	25600	25577	25318	25253	25242	25231	25154	25128	25124	24988	24982	24969	24952	24914	24891	24831	24797	24775	24762	24759	24743	24696	24694	24684	24642	24585	24542
402	29146	28402	27730	27416	27317	27075	26863	26519	26326	26099	26035	25985	25892	25865	25831	25791	25683	25668	25562	25313	25296	24946	24879	24870	24861	24840	24820	24743	24728	24682	24622	24602	24583	24566	24533	24506	24432	24429	24397	24382	24372	24337	24329	24298	24282	24274	24257	24255	24243
403	29244	28642	28088	27815	27528	27434	27099	26949	26741	26636	26346	26220	26166	25965	25944	25871	25748	25677	25535	25432	25379	25364	25350	25298	25280	25255	25207	25198	25195	25150	25135	25127	25111	25104	24949	24937	24931	24931	24926	24880	24860	24847	24796	24784	24767	24757	24714	24709	24702
404	31239	30904	28271	27838	26613	26494	26305	26204	26129	26031	25954	25656	25472	25454	25335	25299	25289	25225	25105	25083	25058	24984	24906	24847	24748	24732	24637	24623	24153	24029	23987	23983	23965	23960	23935	23923	23849	23844	23812	23788	23783	23732	23722	23687	23685	23658	23611	23603	23567
405	29235	28828	27947	27733	27210	27031	26677	26506	26332	26298	26157	26127	26106	26038	25974	25963	25828	25786	25769	25736	25717	25683	25631	25617	25555	25524	25469	25384	25356	25284	25276	25245	25236	25227	25218	25217	25184	25137	25043	25025	24874	24837	24834	24757	24747	24733	24729	24710	24703
406	31081	30034	29530	28116	27781	27711	27388	27187	26985	26838	26773	26715	26641	26414	26367	26326	26115	25453	25393	25347	25280	25248	25238	25146	25124	25110	25099	25092	25036	24955	24931	24893	24862	24835	24794	24777	24748	24741	24712	24674	24660	24607	24584	24560	24553	24503	24499	24499	24487
407	31570	28702	28261	27731	27499	27238	27113	26995	26852	26804	26762	26707	26681	26650	26494	26301	26295	26148	26061	25753	25575	25557	25536	25511	25432	25417	25396	25378	25319	25251	25190	25171	25134	25016	24946	24864	24853	24830	24825	24802	24703	24343	24307	24285	24276	24265	24225	24219	24215
408	29910	29088	28560	28225	28033	27964	27614	27547	27484	27301	26955	26756	26715	26623	26499	26365	26341	26274	26243	26222	26189	26168	25943	25878	25853	25824	25760	25724	25702	25694	25677	25643	25495	24690	24688	24646	24612	24596	24542	24535	24470	24467	24288	24276	24272	24268	24264	24249	24234
409	31891	31003	28555	27755	27587	27176	26977	26940	26761	26643	26514	26377	26319	26276	26217	26184	26069	26018	25987	25922	25904	25802	25793	25660	25644	25636	25579	25568	25538	25530	25527	25520	25444	25265	25233	25224	25219	25161	25114	25057	25052	25007	24939	24934	24920	24802	24801	24760	24750
410	29153	28741	28173	27935	27644	27563	27250	27113	26978	26846	26810	26732	26588	26533	26440	26089	25978	25894	25861	25836	25551	25481	25466	25461	25398	25368	25352	25306	25295	25253	25092	25009	24968	24958	24938	24928	24893	24879	24866	24855	24847	24750	24746	24734	24693	24620	24618	24569	24532
411	31239	28274	27700	27539	27006	26913	26821	26760	26637	26499	26425	26385	26257	26219	26132	26048	25917	25879	25821	25625	25607	25590	25441	25397	25338	25301	25241	25165	25161	25133	25082	25062	25040	25027	24955	24925	24900	24882	24870	24848	24838	24803	24758	24732	24729	24725	24422	24403	24378
412	29298	28755	28502	27951	27574	27453	26920	26494	26226	26160	26092	26021	25913	25880	25023	25007	24980	24922	24879	24875	24834	24749	24664	24651	24640	24611	24594	24576	24565	24561	24533	24528	24474	24460	24403	24395	24337	24333	24317	24315	24304	24263	24263	24209	24100	24093	24081	24079	24075
413	28628	28090	27668	27400	26905	26633	26310	26028	25988	25943	25867	25795	25775	25672	25631	25494	25301	25297	25241	25190	25156	25120	25097	25074	25061	25046	25032	25004	24995	24869	24802	24789	24750	24736	24682	24622	24612	24583	24543	24530	24513	24499	24493	24463	24407	23719	23705	23695	23674
414	29226	28674	28017	27562	27222	26998	26869	26794	26560	26453	26329	26225	26170	26151	26008	25988	25949	25873	25840	25806	25735	25627	25572	25557	25515	25286	25211	25160	25130	25029	25001	24992	24984	24874	24834	24812	24763	24727	24712	24677	24669	24566	24563	24439	24423	24419	24397	24387	24106
415	30555	29227	28657	28139	27871	27495	27265	27136	27053	26920	26801	26687	26640	26579	26535	26483	26328	26263	26248	26034	25718	25695	25644	25627	25569	25547	25538	25059	25040	25029	25018	24993	24979	24966	24874	24790	24762	24697	24687	24680	24646	24638	24607	24576	24557	24551	24522	24518	24495
416	29694	28583	27866	27686	27436	27324	27183	26994	26885	26845	26779	26642	26603	26428	26362	26140	26108	25974	25963	25947	25818	25607	25574	25546	25511	25507	25501	25462	25452	25386	25376	25280	25201	25057	25051	25039	25034	25030	25015	24886	24874	24671	24638	24622	24596	24589	24565	24562	24520
417	29298	28383	27993	27735	27444	27361	26471	26292	26173	26111	26022	25969	25865	25801	25737	25692	25662	25610	25552	25533	25462	25430	25395	25364	25351	25340	25155	25150	25035	24983	24900	24896	24858	24704	24524	24501	24492	24489	24477	24464	24149	24072	24071	23990	23883	23833	23823	23806	23793
418	31559	31003	30133	28164	27765	27519	27340	27250	27114	26983	26846	26805	26720	26550	26473	26377	26246	26209	26184	25871	25735	25721	25638	25578	25551	25497	25462	25457	25443	25402	25241	25149	25118	25103	25012	24951	24940	24890	24878	24850	24842	24829	24771	24744	24687	24680	24671	24601	24565
419	31891	28670	28021	27659	27430	27253	26930	26801	26752	26655	26609	26481	26413	26261	26222	26105	26060	25823	25788	25782	25750	25669	25631	25605	25501	25492	25408	25385	25140	25066	25061	25049	25016	25000	24934	24876	24860	24835	24824	24797	24714	24686	24675	24671	24654	24646	24463	24459	24431
420	29275	28986	28625	27762	27571	27434	27349	27292	27181	27097	27072	26961	26672	26318	26288	26262	26145	26108	26035	25994	25838	25822	25739	25687	25677	25654	25616	25609	25587	25494	25472	25458	25417	25400	25378	25318	25293	25282	25266	25181	25068	25060	25036	25030	25030	24976	24955	24920	24912
421	29153	28476	28161	27898	27562	27422	27151	27041	26950	26785	26750	26636	26605	26517	26486	26452	26382	26283	26107	26004	25979	25900	25779	25722	25699	25579	25563	25166	25104	25092	25047	24891	24847	24813	24794	24688	24648	24604	24595	24581	24580	24576	24573	24571	24565	24516	24506	24467	24460
422	29075	28913	28118	27798	27596	27437	27351	27155	26997	26633	26581	26521	26461	26359	26346	26127	26074	26051	26029	25959	25862	25824	25779	25744	25678	25646	25568	25489	25352	24928	24897	24828	24824	24805	24787	24757	24729	24719	24698	24692	24674	24651	24648	24641	24590	24589	24572	24571	24535
423	30505	29744	27930	27549	27269	26724	26591	26462	26161	26029	25726	25645	25576	25453	25406	25242	25194	25164	25141	25087	25048	24986	24985	24896	24883	24847	24821	24812	24791	24731	24701	24690	24652	24643	24634	24577	24569	24548	24533	24457	24361	24338	24330	24321	24294	24289	24213	23935	23920
424	29675	28717	28093	27653	27514	27262	27051	26970	26864	26763	26703	26627	26617	26586	26446	26403	26380	26362	26319	26242	26191	26078	25762	25681	25621	25617	25600	25589	25513	25277	25250	25242	25211	25208	25110	25055	25045	24979	24934	24808	24731	24728	24701	24669	24609	24425	24415	24415	24388
425	29346	28663	28534	27879	27561	27339	27039	26825	26726	26616	26560	26510	26222	26150	26104	26046	26018	25966	25921	25875	25835	25763	25751	25703	25682	25635	25592	25570	25566	25496	25456	25325	25301	25261	25194	25186	25168	25062	25049	25044	25008	24984	24892	24889	24880	24848	24840	24837	24796
426	31891	28886	28430	27639	27414	27244	27109	26815	26681	26649	26566	26525	26455	26380	26330	26271	26251	26212	26042	26013	25964	25905	25874	25857	25831	25807	25775	25771	25737	25661	25605	25581	25570	25556	25503	25399	25366	25208	25197	25118	25069	25025	24994	24981	24854	24838	24825	24815	24797
427	29430	28776	28160	27651	27477	27324	27108	26931	26843	26765	26583	26547	26488	26440	26366	26329	26234	26193	26107	25958	25783	25761	25739	25720	25682	25665	25650	25639	25589	25577	25471	25306	25242	25086	25017	24881	24845	24736	24694	24595	24492	24459	24442	24428	24399	24386	24369	24362	24338
428	29163	28325	28036	27891	27708	27414	27292	26990	26848	26735	26357	26318	26188	26129	26012	25935	25907	25878	25824	25663	25616	25573	25461	25415	25387	25362	25204	25169	25001	24968	24927	24838	24822	24814	24790	24784	24775	24738	24718	24604	24595	24558	24534	24526	24519	24504	24497	24464	24460
429	31608	30136	27646	27382	27284	27177	27092	27047	26898	26850	26741	26672	26644	26567	26508	26238	26139	26093	26034	25828	25695	25641	25619	25531	25523	25478	25392	25381	25364	25334	25196	25140	25135	25075	25046	24892	24815	24802	24789	24780	24780	24758	24714	24601	24589	24570	24544	24539	24517
430	29941	29117	28259	27854	27539	26807	26680	26634	26432	26349	26252	26183	26159	26064	26027	25997	25921	25882	25862	25818	25757	25750	25705	25672	25646	25626	25579	25448	25437	25421	25343	25280	25274	25221	25161	25153	25149	25136	24975	24969	24963	24904	24889	24736	24729	24710	24704	24653	24642
431	31663	29247	27701	27217	26978	26766	26699	26411	26366	26285	26219	26139	26036	25897	25799	25559	25531	25513	25452	25433	25396	25375	25332	25310	25217	25131	25109	25096	25052	24994	24977	24971	24926	24909	24881	24844	24812	24806	24780	24767	24737	24737	24730	24698	24660	24646	24634	24618	24574
432	29792	28881	28361	28098	27939	27497	27120	26782	26620	26447	26369	25796	25658	25584	25515	25497	25443	25291	25259	25215	25188	25183	25094	24882	24810	24766	24750	24735	24588	24530	24496	24444	24426	24410	24401	24377	24375	24368	24355	24267	24254	24238	24221	24218	24212	24209	24174	24020	23943
433	31480	30798	30080	29321	27475	27096	26930	26866	26531	26466	26252	26209	26144	25994	25757	25585	25487	25271	25257	25234	25107	25101	25090	25060	24983	24963	24936	24914	24902	24894	24881	24805	24791	24783	24751	24734	24685	24637	24574	24554	24500	24480	24472	24466	24458	24452	24439	24388	24388
434	29570	28894	28530	27675	27508	27270	26740	26612	26450	26317	26246	26187	26099	26067	26017	25985	25969	25926	25886	25855	25790	25582	25574	25524	25486	25461	25423	25363	25344	25237	25181	25134	25130	24348	24340	24333	24120	24102	24089	24056	24045	24045	24036	24003	23986	23961	23947	23937	23930
435	29277	28899	28411	27864	27701	27444	27259	27178	27085	26893	26796	26583	26536	26440	26349	26263	26199	26065	26036	26013	25944	25855	25647	25584	25574	25502	25475	25447	25427	25418	25045	25018	24911	24908	24899	24890	24875	24866	24862	24850	24728	24718	24708	24698	24690	24687	24639	24560	24556
436	30505	29289	27871	27630	27472	27160	27044	26935	26839	26672	26646	26582	26404	26371	26318	26260	26041	25952	25870	25795	25745	25734	25712	25676	25659	25563	25442	25352	25318	25316	25278	25251	25226	25180	25162	25118	25037	25025	24986	24978	24897	24848	24807	24766	24753	24727	24707	24701	24687
437	29575	28691	27865	27730	27397	27242	27052	26808	26589	26471	26346	26324	26258	26216	26188	26122	26066	25803	25791	25631	25602	25576	25564	25524	25508	25414	25369	25317	25274	25264	25200	25138	25078	25026	24971	24965	24954	24934	24925	24915	24842	24839	24828	24803	24787	24781	24768	24750	24736
438	29430	29018	28362	27913	27770	27632	27370	27283	27147	26971	26934	26835	26707	26616	26514	26368	26273	26248	25920	25891	25817	25764	25737	25727	25688	25622	25575	25552	25496	25388	25384	25223	25206	25201	25155	25148	25123	25065	25055	24964	24908	24873	24873	24859	24833	24828	24799	24782	24774
439	29919	29005	28694	28268	27940	27694	27532	27236	26970	26766	26642	26582	26471	26333	26257	26184	26127	26006	25883	25838	25820	25638	25516	25477	25456	25428	25399	25262	25244	25237	25227	25191	25172	25153	25149	25018	24976	24754	24614	24552	24501	24484	24478	24453	24449	24443	24345	24343	24294
440	31469	30748	28272	27638	27268	27185	27017	26903	26803	26632	26450	26188	26098	25838	25785	25663	25425	25321	25240	25233	25090	25030	25008	24918	24909	24888	24753	24688	24633	24578	24489	24483	24416	24410	24370	24366	23665	23665	23594	23364	23341	23336	23319	23310	23088	23060	23057	23048	23019
441	30052	29140	28030	27881	27586	27505	27275	27056	26976	26905	26846	26631	26532	26497	26359	26297	26245	26198	26103	26023	25925	25892	25819	25711	25691	25656	25619	25588	25558	25490	25417	25398	25374	25365	25174	25159	25106	25059	25048	25042	24845	24841	24833	24818	24789	24747	24741	24728	24728
442	30278	29104	28885	28140	28006	27780	27664	27429	27353	27289	27153	27097	27065	27028	26933	26890	26816	26787	26727	26716	26675	26646	26525	26498	26315	26034	26022	25995	25905	25873	25855	25775	25738	25659	25648	25597	25550	25533	25505	25463	25369	25311	25119	25083	25059	25033	25000	24998	24874
443	31497	30876	30617	28437	28251	27881	27446	27196	27060	26843	26619	26546	26292	26239	26172	26148	26105	26014	25799	25772	25751	25702	25659	25641	25589	25567	25550	25512	25474	25245	25193	25190	25143	25111	25072	25047	24295	24275	24184	24151	24141	24098	24083	24078	24069	24057	24056	24048	24012
444	31849	30956	28618	28397	28154	27787	27642	27605	27429	27184	27134	26715	26648	26606	26551	26198	26166	26133	25964	25897	25885	25752	25655	25597	25526	25519	25454	25423	25415	25341	25334	25287	25275	25233	25188	25171	25146	25141	25132	25119	25102	25083	24970	24895	24880	24839	24835	24794	24782
445	31416	29050	28688	27917	27678	27606	27446	27353	27220	27031	26900	26707	26637	26513	26403	26359	26204	26161	26103	26087	26030	25986	25944	25919	25815	25736	25718	25691	25679	25658	25630	25601	25552	25433	25406	25321	25302	25300	25299	25285	25061	25053	25049	25017	24983	24981	24827	24806	24796
446	31701	30800	28442	27524	27287	27080	27008	26799	26714	26572	26491	26404	26308	26254	25773	25744	25722	25671	25603	25431	25411	25345	25243	25223	25172	25156	25131	25059	25055	25032	25023	25002	24995	24964	24956	24905	24845	24842	24795	24769	24753	24736	24704	24639	24611	24606	24589	24563	24549
447	31843	31240	30598	28084	27929	27141	26971	26731	26512	26332	26202	26153	25972	25920	25859	25782	25767	25755	25733	25708	25602	25585	24753	24691	24603	24529	24497	24452	24426	24412	24401	24367	24359	24348	24293	24281	24247	24241	24239	24225	24136	24135	24116	24112	24105	24104	24103	24074	24068
448	31476	27817	27395	27121	26951	26796	26682	26633	26455	26378	26132	26100	26052	25824	25794	25780	25731	25675	25541	25430	25308	25277	25165	25059	24928	24922	24890	24870	24852	24806	24748	24729	24452	24450	24433	24423	24409	24394	24375	24367	24289	24258	24230	24202	24192	24175	24159	24154	24140
449	29727	28554	27553	27281	27145	26960	26821	26769	26731	26377	26319	26131	26096	26033	25957	25716	25563	25296	25200	25189	25178	25151	25108	25093	25070	25059	25038	25012	24938	24871	24757	24722	24711	24706	24692	24681	24669	24644	24632	24626	24563	24528	24523	24467	24432	24417	24372	24333	24326
450	29577	28415	27745	27403	27241	27029	26919	26834	26707	26601	26494	26460	26418	26159	26110	25907	25842	25677	25628	25549	25503	25486	25478	25388	25343	25163	25141	25082	24946	24935	24930	24905	24892	24872	24799	24589	24569	24550	24542	24542	24538	24501	24435	24427	24344	24322	24318	24303	24290
451	31679	31135	28253	27783	27670	27422	27188	27027	26963	26918	26622	26498	26057	25975	25844	25792	25714	25639	25541	25358	25335	25287	25261	25231	25196	25114	25111	25090	25019	25002	24981	24960	24928	24916	24872	24863	24769	24735	24721	24709	24587	24522	24516	24446	24429	24416	24390	24388	24383
452	31187	28209	27976	27300	27100	26974	26827	26754	26660	26587	26557	26277	26233	26217	26152	25974	25900	25881	25841	25761	25749	25577	25490	25380	25376	25251	25242	25206	25184	25170	25107	25106	25058	24996	24965	24935	24878	24853	24702	24697	24687	24577	24556	24541	24479	24468	24460	24440	24403
453	29226	28154	27814	27557	27368	27298	27218	27146	27092	27033	26996	26822	26775	26619	26454	26398	26344	26298	26210	26130	26116	26109	26049	26032	25991	25970	25834	25826	25768	25742	25725	25671	25665	25618	25618	25585	25553	25505	25464	25444	25371	25341	25300	25261	25184	25178	25007	24982	24849
454	31753	30280	29931	29450	29174	27512	27342	26847	26644	26568	26503	26462	26309	26173	26127	25909	25872	25848	25828	25808	25792	25654	25608	25588	25574	25511	25473	25389	25374	25178	25164	25123	25112	25111	25065	25021	25013	24999	24988	24980	24963	24947	24843	24836	24830	24825	24761	24707	24675
455	29185	28501	27709	27568	27442	27350	26843	26743	26573	26519	26450	26327	26218	26143	26029	25895	25827	25778	25636	25571	25513	25453	25363	25345	25340	25254	25145	25105	25062	24993	24982	24962	24858	24838	24824	24802	24786	24786	24769	24759	24756	24744	24692	24681	24674	24660	24653	24609	24577
456	29235	28439	28165	28068	27971	27624	27589	27401	26749	26683	26589	26423	26250	26197	26059	25958	25927	25897	25867	25828	25819	25764	25601	25529	25478	25346	25322	25286	25267	25204	25171	25108	25083	25061	25014	24989	24965	24922	24844	24838	24830	24830	24808	24807	24797	24785	24774	24769	24728
457	31673	28703	28096	27630	27360	27220	26109	26032	25743	25530	25331	25221	25164	25028	24992	24883	24871	24793	24763	24740	24573	24531	24493	24453	24416	24399	24388	24366	24338	24300	24289	24282	24209	24097	24052	24022	23999	23985	23968	23928	23926	23917	23912	23904	23898	23827	23820	23792	23781
458	31067	28230	27665	27283	27068	26930	26589	26450	26353	26291	26244	26120	25977	25948	25883	25867	25806	25776	25684	25575	25568	25540	25484	25463	25409	25395	25373	25319	25252	25127	25103	25044	25039	25012	24841	24769	24754	24718	24702	24694	24653	24626	24350	24329	24320	24308	24297	24256	24254
459	31564	30549	28496	28322	28218	27285	27244	26694	26669	26494	26478	26387	26342	26292	26273	26127	26039	26008	25971	25814	25781	25767	25690	25500	25486	25401	25392	25367	25350	25299	25281	25242	25044	24933	24916	24882	24802	24771	24766	24636	24577	24568	24553	23827	23824	23801	23742	23678	23677
460	31679	30003	28469	28158	27727	27628	27459	27352	27043	26966	26876	26857	26671	26650	26621	26566	26540	26407	26392	26319	26258	26219	26180	26141	26111	25946	25944	25830	25792	25755	25753	25608	25591	25552	25511	25355	25343	25340	25274	25267	25154	25146	25141	25097	25059	25043	24981	24969	24925
461	31822	28648	28300	27867	27347	27161	27043	26936	26834	26741	26586	26414	26389	26321	26249	26164	26083	26045	26031	26015	25960	25864	25793	25786	25760	25709	25691	25678	25650	25629	25444	25416	25353	25351	25329	25328	25323	25187	25142	25020	24985	24976	24933	24911	24870	24862	24857	24806	24662
462	30505	29009	28523	27776	27584	27379	27122	26988	26658	26127	26010	25973	25884	25861	25793	25723	25665	25574	25521	25432	25355	25238	25191	25089	25074	25034	25009	24940	24721	24620	24538	24520	24504	24484	24427	24411	24356	24280	24267	24254	24245	24219	24210	24165	24165	24155	24132	24119	24117
463	31561	27773	27384	27164	26993	26838	26689	26497	26379	26349	26260	26232	26159	26061	25998	25830	25798	25750	25606	25563	25553	25526	25386	25341	25304	25208	25186	25137	25130	25060	25051	25033	24926	24908	24818	24781	24708	24675	24606	24490	24486	24454	24438	24432	24424	24390	24384	24361	24348
464	30824	29115	28681	28029	27657	27250	27081	26962	26774	26627	26566	26509	26422	26312	26208	26173	26099	26049	26007	25944	25849	25659	25638	25593	25559	25499	25460	25429	25405	25352	25284	25240	25206	25086	25051	25025	24987	24943	24932	24922	24912	24884	24859	24855	24849	24842	24838	24822	24810
465	31792	30499	28144	27565	27339	26918	26777	26664	26542	26475	26246	26190	26129	26074	26034	25961	25944	25867	25860	25726	25657	25617	25609	25527	25508	25458	25377	25201	25193	25193	25187	25138	25013	24973	24940	24931	24879	24867	24702	24692	24691	24666	23934	23931	23922	23875	23864	23859	23847
466	29615	28441	27946	27772	27631	27241	27165	27077	27026	26791	26754	26663	26599	26457	26417	26328	26182	26171	25834	25769	25725	25685	25618	25612	25591	25536	25525	25511	25492	25470	25443	25357	25238	25182	25161	25147	25076	25071	25000	24971	24934	24905	24872	24848	24836	24798	24786	24778	24745
467	31482	28430	28173	27963	27802	27692	27414	27373	27317	27235	27001	26727	26667	26647	26577	26418	26393	26316	26179	26107	26043	26002	25976	25965	25957	25847	25799	25777	25756	25527	25513	25503	25499	25485	25477	25295	25149	25077	25062	25058	24950	24514	24498	24492	24462	24450	24444	24369	24358
468	31453	28241	27829	27623	27490	27304	27224	27073	26978	26960	26771	26709	26686	26590	26400	26342	26225	26165	26028	25875	25849	25837	25771	25737	25710	25471	25276	25245	25161	25030	24885	24754	24720	24713	24710	24650	24597	24581	24563	24555	24528	24460	24453	24419	24411	24380	24358	24358	24352
469	31679	31050	30554	28667	28516	27802	27713	27253	27009	26774	26591	26555	26408	26369	26290	26263	26256	26120	26056	25974	25951	25907	25862	25420	25347	25284	25248	25069	25058	25035	25026	25023	24998	24920	24902	24869	24769	24764	24710	24703	24679	24629	24619	24612	24516	24508	24471	24376	24373
470	29679	29130	28799	28438	28134	27913	27607	27382	27243	27000	26812	26562	26449	26419	26348	26278	26158	25856	25805	25792	25779	25721	25698	25616	25607	25571	25474	25414	25389	25378	25341	25331	25312	25300	25189	25118	25048	25032	25029	25020	24995	24987	24982	24967	24957	24842	24841	24835	24806
471	31727	30875	28142	27502	27232	27079	26928	26780	26553	26464	26365	26138	26059	26005	25950	25782	25760	25677	25642	25605	25573	25541	25515	25477	25340	25240	25227	25201	25099	25094	25082	25068	25037	24986	24976	24922	24869	24831	24797	24766	24743	24738	24664	24657	24635	24624	24590	24555	24548
472	29714	28027	27603	27454	26978	26630	26445	26361	26209	26126	26058	25906	25853	25789	25751	25678	25638	25591	25509	25453	25426	25365	25264	25208	25162	25059	25046	25023	25015	24986	24969	24935	24927	24919	24915	24906	24781	24724	24713	24704	24698	24686	24684	24667	24655	24652	24651	24642	24632
473	29181	28446	27623	27426	26970	26667	26451	26211	26132	26023	26001	25921	25717	25531	25499	25442	25383	25299	25235	25182	25122	25106	25042	24982	24971	24951	24898	24768	24636	24567	24502	24485	24402	24359	24342	24297	24229	24223	24199	24170	24161	24128	24125	24100	24081	24078	24066	23985	23967
474	31053	30256	28281	27709	27587	27475	27288	27142	27002	26842	26508	26324	26233	26156	26104	25926	25709	25653	25640	25629	25561	25470	25428	25167	25123	25113	25079	25010	24956	24812	24652	24497	24442	24431	24407	24363	24351	24340	24312	24301	24276	24247	24239	24134	24128	24118	24107	24081	24056
475	31570	28509	27883	27541	27304	27195	27069	27018	26933	26837	26724	26483	26442	26388	26350	26266	26223	26113	26073	26068	26013	25936	25738	25705	25668	25638	25553	25532	25492	25486	25463	25335	25264	25082	25077	25044	25028	24997	24988	24976	24958	24945	24941	24937	24896	24833	24810	24783	24783
476	29346	28580	27799	27381	27130	26917	26840	26640	26530	26477	26343	26113	26085	25846	25827	25801	25613	25566	25499	25457	25413	25342	25310	25287	25285	25113	25089	25079	25019	24997	24967	24962	24904	24856	24819	24723	24711	24679	24630	24619	24610	24605	24602	24580	24573	24521	24502	24486	24389
477	29272	28885	28191	27979	27732	27498	27290	27120	27013	26942	26682	26603	26566	26517	26456	26421	26346	26186	25895	25872	25784	25722	25688	25669	25638	25550	25516	25419	25387	25378	25318	25243	25228	25123	25106	25065	25053	25050	25027	25016	25006	24965	24959	24955	24907	24877	24536	24527	24512
478	29577	28802	28488	27997	27862	27758	27545	27397	27350	27297	26972	26920	26791	26751	26706	26271	26227	26166	26153	26088	26041	25165	25104	25020	24938	24774	24774	24722	24717	24623	24591	24581	24530	24525	24512	24455	24449	24439	24401	24390	24376	24326	24322	24311	24273	24268	24225	24214	24185
479	31582	28381	28110	27840	27755	27535	27320	27216	27016	26859	26763	26699	26586	26562	26524	26387	26321	26263	26246	26227	26034	25959	25955	25935	25859	25667	25625	25554	25512	25489	25443	25422	25349	25280	25260	25218	25197	25178	25007	25000	24974	24811	24803	24794	24776	24751	24735	24731	24714
480	29380	28744	28231	28005	27787	27302	27109	27060	26869	26697	26681	26572	26360	26302	26234	26139	26094	26055	26030	25997	25962	25893	25854	25793	25779	25713	25522	25509	25470	25429	25422	25211	25060	25052	25025	24981	24973	24970	24901	24891	24808	24763	24746	24733	24691	24645	24508	24495	24480
481	31407	29343	28898	28597	28424	27829	27724	27073	26808	26732	26714	26492	26392	26237	25974	25956	25722	25685	25669	25657	25602	25552	25530	25103	24957	24940	24927	24919	24910	24868	24844	24829	24823	24799	24750	24692	24671	24649	24605	24579	24540	24529	24521	24517	24508	24498	24482	24466	24451
482	29610	28838	28099	27834	27696	26542	26343	26231	26121	25957	25864	25736	25492	25462	25425	25290	25179	25073	25059	25044	24925	24910	24840	24798	24783	24761	24743	24730	24724	24712	24666	24639	24626	24587	24383	24305	24250	24214	24118	24077	24065	24060	24052	24020	23970	23946	23944	23870	23773
483	29053	28238	27993	27210	27051	26993	26806	26504	26291	26210	26117	26098	25996	25792	25749	25726	25523	25444	25356	25306	25241	25182	25120	25088	25079	25061	25029	24980	24863	24854	24836	24815	24796	24642	24638	24616	24597	24546	24539	24520	24483	24460	24459	24403	24388	24350	24327	24325	23631
484	31842	30851	28411	28233	28119	28032	27864	27716	27642	27459	26918	26872	26794	26707	26558	26508	26357	26347	26279	26153	26037	25992	25982	25799	25784	25716	25684	25598	25504	25420	25415	25410	25394	25318	25189	25126	25118	25116	25057	25017	25006	24972	24854	24825	24814	24808	24774	24747	24743
485	31558	30078	28458	28313	27289	27189	26693	26567	26439	26396	26375	26329	26279	26255	26177	26070	25831	25795	25756	25744	25708	25672	25647	25580	25381	25350	25347	25304	25296	25259	25233	25232	25216	25202	25150	25109	24990	24982	24957	24941	24861	24844	24833	24833	24802	24769	24666	24649	24611
486	29450	28643	28221	28085	27628	27350	27247	27132	26981	26937	26894	26684	26589	26550	26430	26259	26152	26087	25882	25793	25745	25724	25590	25560	25535	25437	25420	25409	25269	25261	25250	25234	25227	25192	25161	25157	25153	25081	25029	24996	24802	24794	24762	24626	24619	24612	24525	24501	24499
487	29610	28911	28401	28088	27799	27479	27315	27112	26998	26799	26697	26671	26388	26354	26326	26256	26043	25959	25849	25825	25803	25772	25674	25468	25403	25394	25385	25287	25268	25209	25191	25171	25143	25070	25052	25035	24927	24917	24855	24844	24825	24730	24705	24684	24673	24540	24480	24470	24429
488	29146	28450	27869	27723	27160	26995	26563	26419	26292	26191	26132	26117	26082	26022	25987	25876	25823	25784	25743	25633	25606	25483	25434	25411	25366	25311	25275	25248	25245	25228	25208	25168	25144	25012	24845	24716	24652	24634	24620	24615	24600	24556	24541	24525	24417	24411	24405	24404	24351
489	31025	30380	30016	28152	27919	27813	27668	27538	27483	27073	26593	26540	26356	26329	26304	26164	26006	25978	25939	25893	25849	25806	25744	25732	25710	25616	25346	25323	25259	25244	25191	25057	25039	24995	24991	24962	24889	24883	24812	24780	24736	24726	24721	24708	24701	24685	24683	24599	24592
490	29235	28488	27649	27394	27250	26877	26731	26517	26380	26329	26291	26223	26146	26126	26100	26075	26007	25938	25876	25816	25765	25577	25516	25405	25374	25248	25047	25005	24969	24955	24911	24901	24876	24849	24845	24821	24748	24732	24625	24592	24563	24547	24538	24506	24501	24495	24470	24464	24454
491	29667	28887	27665	27450	27256	27130	26943	26802	26638	26582	26378	25423	25373	25346	25217	25122	24973	24952	24834	24808	24750	24676	24657	24557	24515	24490	24464	24454	24441	24437	24427	24409	24284	24276	24258	24232	24191	24175	24140	24133	24107	24096	24066	24039	24016	23990	23964	23962	23943
492	29298	28477	27953	27772	27362	27192	27042	26977	26827	26786	26631	26599	26451	26248	26214	26143	26096	26073	25998	25699	25591	25513	25471	25449	25386	25301	25293	25250	25244	25228	25118	25118	25117	25089	25074	25052	25028	24998	24995	24991	24983	24972	24936	24927	24923	24865	24856	24843	24806
493	29587	28803	28426	28134	27908	27388	27199	27081	26918	26876	26742	26639	26577	26514	26423	26315	26237	26183	26141	26044	25947	25923	25075	25044	24857	24789	24784	24763	24717	24685	24645	24570	24559	24497	24445	24411	24320	24310	24283	24269	24108	24107	24102	24095	24088	24085	24083	24072	24048
494	31948	29278	28007	27577	27354	27222	27085	26911	26727	26674	26574	26532	26508	26478	26404	26351	26044	26021	25983	25965	25925	25901	25892	25886	25864	25863	25671	25633	25629	25569	25423	25418	25373	25353	25261	25234	25222	25195	25125	25078	24998	24988	24985	24982	24977	24900	24891	24871	24851
495	29691	28973	28455	28309	27698	27406	27254	27153	27098	27003	26946	26832	26687	26632	26590	26561	26558	26418	26309	25988	25967	25944	25889	25875	25854	25827	25762	25681	25665	25529	25503	25491	25482	25453	25433	25426	25395	25387	25371	25355	25274	25245	25226	25194	25138	25124	25102	25049	25043
496	29430	28669	28190	27140	27003	26817	26412	26267	26192	26127	26034	25921	25890	25865	25796	25728	25631	25566	25379	25350	25322	25298	25219	25200	25191	25179	25143	25119	25108	25101	25086	25052	25038	25015	24997	24954	24937	24918	24911	24893	24873	24850	24818	24806	24798	24654	24607	24581	24579
497	31673	28528	28011	27663	27522	27185	27076	26712	26593	26408	26183	26113	25973	25921	25814	25798	25775	25690	25630	25565	25502	25472	25461	25402	25361	25346	25293	25214	25205	25182	25002	24954	24950	24903	24877	24863	24855	24852	24827	24790	24640	24630	24613	24602	24595	24535	24533	24526	24425
498	29935	28440	28000	27578	27201	26700	26538	26410	26332	26304	26237	26113	26001	25964	25948	25882	25817	25765	25731	25718	25689	25662	25598	25577	25543	25422	25405	25359	25161	25131	25108	25094	25072	25055	25041	24276	24246	24236	24203	24197	23888	23876	23858	23843	23810	23804	23793	23781	23767
499	29721	29209	28745	28369	27647	27591	27513	27167	26895	26884	26755	26268	26220	26165	25904	25845	25818	25806	25732	25538	25458	25422	25408	25291	25225	25170	25151	25104	25074	25054	25038	25021	24954	24911	24841	24690	24656	24638	24516	24449	24415	24404	24389	24385	24378	24364	24355	24336	24280
500	29554	28579	27938	27725	27528	27371	27190	27045	26891	26819	26797	26549	26482	26343	26325	26180	25587	25571	25531	25277	25244	25111	25025	24999	24981	24968	24954	24919	24891	24866	24804	24783	24747	24740	24731	24706	24695	24667	24623	24605	24510	24507	24431	24412	24400	24390	24390	24337	24327
501	31439	28169	27968	27541	27204	27142	27007	26896	26674	26560	26485	26403	26367	26267	26211	26149	26108	26082	26004	25984	25803	25687	25680	25627	25608	25605	25506	25495	25488	25477	25441	25430	25372	25357	25334	25333	25324	25296	25203	25189	25178	25047	25044	25015	24991	24988	24950	24934	24927
502	31842	29324	28970	27931	27756	27500	27463	27375	27244	26983	26904	26660	26617	26561	26326	25441	25432	25400	25392	25294	25186	25079	25054	24995	24988	24904	24846	24815	24738	24689	24321	24161	24153	24122	24112	24066	24053	24043	23916	23896	23882	23842	23842	23828	23820	23804	23795	23781	23774
503	31067	28629	28082	27813	27240	27084	26893	26718	26542	26253	26199	26095	26007	25933	25887	25589	25570	25548	25514	25498	25434	25256	25134	25058	25024	24987	24983	24931	24924	24907	24675	24662	24554	24547	24529	24259	24168	24159	24144	24134	24122	24094	24083	24051	24039	24015	24009	23943	23927
504	29679	28716	28528	27763	27668	27581	27404	27011	26913	26790	26732	26687	26587	26329	26250	26161	26111	26084	26054	26012	25987	25939	25927	25779	25768	25700	25686	25600	25573	25550	25511	25477	25442	25435	25405	25386	25382	25295	25262	25221	25121	25114	25107	25060	25043	25033	25019	24992	24961
505	31860	31315	30453	29635	28985	28274	27613	27463	27080	27016	26589	26562	26049	25992	25911	25834	25708	25634	25603	25570	25568	25396	25290	25204	25199	25162	25115	25071	25036	24969	24945	24902	24886	24802	24774	24768	24706	24681	24666	24642	24627	24619	24609	24592	24579	24547	24501	24426	24417
506	29146	28306	27797	27430	27198	27106	26932	26575	26453	26421	26288	26160	26098	25912	25847	25796	25771	25733	25694	25688	25614	25604	25584	25547	25537	25467	25192	25161	25156	25134	25117	25103	25065	25053	25001	24985	24966	24826	24806	24442	24386	24362	24343	24336	24332	24329	24301	24300	24185
507	29707	28467	27905	27264	27104	26963	26787	26709	26639	26581	26455	26322	26215	26148	26062	26022	25911	25874	25823	25763	25741	25662	25454	25422	25405	25350	25303	25281	25275	25130	25115	25052	25046	25029	24983	24961	24941	24924	24786	24729	24697	24694	24650	24647	24622	24594	24547	24527	24501
508	31496	28911	28423	27801	27680	27405	27280	27124	27025	26965	26807	26759	26567	26476	26444	26402	26164	26065	25907	25886	25788	25692	25647	25640	25544	25520	25424	25351	25333	25263	25247	25183	25148	25134	25119	25115	25111	25101	25047	24976	24957	24957	24956	24230	24133	24123	24096	24087	24080
509	31541	28259	27610	27356	27164	26977	26904	26753	26620	26469	26407	26299	26211	26143	26114	26083	26048	26012	25978	25924	25868	25668	25656	25516	25465	25238	25216	25173	25152	25122	25115	25110	25096	25005	24985	24975	24932	24918	24904	24894	24885	24877	24869	24856	24848	24831	24830	24800	24794
510	31632	30158	28052	27842	27754	27051	26952	26914	26863	26513	26396	26358	26207	26195	26150	26118	26043	25940	25918	25839	25770	25745	25745	25641	25593	25566	25495	25488	25470	25434	25412	25384	25277	25140	25132	25117	25107	25051	25038	25030	25010	24916	24658	24655	24650	24644	24629	24558	24512
511	29451	28732	28486	27931	27624	27396	27247	27062	26960	26839	26714	26662	26262	26105	26055	25997	25792	25740	25632	25626	25520	25476	25380	25367	25154	25122	25062	25031	24999	24986	24763	24721	24642	24633	24622	24549	24541	24527	24509	24483	24365	24305	24284	24281	24276	24267	24259	24241	24235
512	31586	28282	27833	27734	27650	27567	26998	26814	26456	26311	26067	25962	25922	25859	25626	25510	25486	25453	25428	25332	25275	25245	25231	25196	25193	25155	25123	25115	25083	25060	25040	24999	24615	24573	24528	24507	24442	24424	24410	24403	24357	24328	24319	24309	24275	24244	24238	24230	24202
513	29291	28436	28166	28077	27984	27873	27800	27691	27481	27100	27080	27045	26972	26833	26720	26610	26491	26397	26336	26279	26216	25995	25830	25792	25773	25703	25696	25547	25443	25430	25415	25396	25327	25232	25223	25209	25197	25151	25129	25113	25105	25056	25036	24966	24957	24952	24943	24878	24869
514	29147	28187	27954	27677	27548	27355	27175	27035	26789	26532	26331	26267	26181	26109	26089	26072	26052	25976	25880	25870	25806	25769	25761	25718	25693	25607	25589	25485	25431	25180	25163	25016	25008	24945	24826	24726	24675	24647	24618	24571	24554	24553	24539	24501	24476	24459	24457	24342	24340
515	31608	29877	28592	28082	27233	26830	26673	26534	26360	26291	26209	26040	25958	25929	25888	25875	25836	25793	25760	25686	25636	25568	25557	25544	25512	25482	25469	25274	25193	25166	25130	24894	24831	24819	24783	24746	24666	24663	24627	24617	24559	24546	24541	24530	24528	24514	24508	24497	24480
516	30920	28095	27674	27325	26973	26768	26675	26606	26516	26374	26304	26248	26234	26192	26133	26103	26076	25935	25906	25836	25826	25806	25776	25737	25702	25645	25612	25601	25583	25545	25524	25501	25481	25428	25401	25377	25186	25146	25036	24992	24955	24954	24947	24926	24905	24804	24783	24761	24710
517	28593	28077	27845	27382	27044	26853	26686	26636	26553	26432	26153	26059	26038	25922	25875	25795	25774	25680	25603	25448	25413	25349	25341	25314	25266	25250	25228	25211	25190	25173	25152	25102	24970	24949	24946	24931	24844	24754	24708	24694	24656	24600	24550	24506	24475	24456	24453	24417	24353
518	29510	28656	28305	28117	27827	27651	27562	27195	27076	26890	26619	26535	26498	26438	26183	26152	25922	25887	25795	25746	25663	25593	25573	25498	25412	25291	25127	25088	25054	25016	25009	24995	24961	24942	24932	24895	24849	24819	24801	24781	24778	24772	24755	24717	24700	24670	24655	24652	24638
519	31951	30702	28528	27974	27834	27567	27343	27164	27133	26933	26915	26809	26690	26583	26544	26510	26451	26403	26281	26245	26225	26196	26172	25951	25913	25900	25894	25833	25800	25800	25775	25765	25619	25572	25560	25522	25470	25420	25412	25356	25338	25304	25288	25282	25218	25203	25189	24706	24638
520	29720	28975	28498	28159	27709	27452	27148	27032	26931	26778	26657	26333	26210	26172	26123	26014	25987	25914	25883	25802	25787	25741	25701	25497	25448	25436	25315	25283	25256	25200	25190	25165	25151	25137	25095	25072	25055	24994	24988	24980	24971	24924	24915	24832	24771	24722	24683	24651	24632
521	29598	28709	28467	28224	27935	27718	27610	27194	27168	27072	26740	26659	26627	26563	26395	26353	26212	26003	25785	25738	25724	25712	25687	25647	25539	25498	25492	25477	25474	25435	25405	25383	25342	25293	25286	25243	24984	24971	24964	24924	24885	24874	24857	24853	24836	24790	24757	24737	24710
522	30771	28868	28440	27997	27705	27576	27434	27204	27085	26825	26722	26538	26474	26419	26387	26272	26219	26189	26043	25731	25716	25683	25667	25653	25564	25147	24903	24880	24862	24820	24794	24729	24722	24660	24574	24553	24466	24451	24401	24380	24367	24362	24354	24350	24318	24249	24237	24228	24094
523	31781	31005	28212	27822	27661	27464	27169	27101	26953	26737	26675	26622	26477	26388	26324	26289	26221	26142	26122	25988	25954	25849	25710	25691	25656	25529	25511	25429	25390	25380	25306	25248	25239	25206	25164	24976	24953	24897	24879	24841	24823	24801	24775	24763	24731	24729	24712	24704	24701
524	31142	28364	27739	27466	27333	27157	26938	26842	26700	26619	26407	26377	26323	26269	26179	26081	26055	26041	26020	25964	25900	25733	25559	25513	25012	24991	24982	24922	24835	24728	24666	24661	24546	24523	24515	24409	24372	24361	24333	24305	24298	24286	24269	24187	24178	24157	24121	24023	23983
525	31541	28347	27626	27403	27174	27073	26933	26816	26752	26672	26533	26409	26239	26193	25964	25881	25828	25768	25549	25534	25283	25241	25221	25214	25200	25174	25158	25127	25107	25086	25015	25007	24939	24902	24773	24765	24709	24665	24652	24619	24570	24567	24513	24504	24433	24401	24381	24356	24300
526	29436	28614	28071	27757	27639	27436	27127	26936	26828	26710	26543	26473	26332	26198	26175	26073	26054	25947	25673	25605	25580	25511	25334	25303	25236	25158	25147	24976	24914	24884	24871	24853	24839	24832	24825	24782	24754	24726	24685	24657	24599	24593	24531	24526	24521	24449	24413	24362	24349
527	29554	28749	28469	27980	27857	27606	27509	27203	27169	27137	26936	26847	26659	26444	26428	26403	26170	25849	25787	25711	25674	25630	25602	25562	25531	25473	25363	25180	25161	25150	25128	25103	25089	25041	25036	25021	24844	24830	24797	24781	24765	24733	24705	24692	24589	24573	24559	24557	24534
528	29694	28768	28245	27906	27724	27189	27044	26919	26751	26606	26474	26436	26375	26337	26320	26129	26017	25874	25855	25843	25806	25756	25704	25584	25534	25486	25439	25427	25416	25365	25358	24982	24964	24911	24675	24612	24561	24550	24495	24452	24392	24301	24296	24290	24283	24274	24216	24173	24171
529	29439	29099	28244	27481	27219	26978	26888	26539	26463	26411	26382	26347	26202	26127	26066	25988	25906	25891	25870	25787	25750	25656	25609	25578	25545	25528	25442	25385	25358	25296	25281	25258	25247	25243	25240	25210	25201	25194	25176	25167	25141	25141	25087	25065	25050	25011	25003	24995	24919
530	29720	28925	27716	27579	27336	27121	27029	26942	26861	25861	25636	25587	25400	25365	25173	25139	25133	25091	25067	25031	25024	24986	24921	24906	24853	24797	24745	24725	24722	24674	24668	24604	24568	24504	24437	24257	24252	24232	24101	24098	24080	24046	24042	24015	24010	23983	23973	23937	23927
531	29935	29252	27748	27359	27083	26843	26617	26384	26238	26158	26093	26057	26008	25892	25720	25667	25647	25608	25593	25504	25487	25429	25399	25292	25255	25219	25164	25131	24899	24858	24839	24816	24666	24642	24563	24546	24492	24490	24447	24443	24422	24396	24386	24382	24372	24363	24345	24320	24266
532	31947	31079	30096	29802	28393	28004	27729	27358	27284	27224	26980	26829	26443	26179	26095	26045	25730	25681	25654	25635	25629	25578	25556	25528	25473	25448	25440	25422	25361	25287	25280	25257	25239	25204	25160	25146	25125	25120	25114	25096	25044	25024	25023	25014	25013	25011	24957	24951	24882
533	29577	29001	28667	28106	27970	27685	27405	27223	27148	26993	26924	26752	26684	26530	26493	26456	26335	26270	26165	26033	26002	25958	25940	25899	25887	25700	25696	25612	25605	25580	25348	25332	25318	25304	25225	25222	24436	24423	24403	24354	24316	24311	24299	24294	24282	24207	24146	24138	24125
534	31679	28801	28431	27778	26571	26414	26265	26104	26041	25816	25754	25699	25506	25406	25237	25223	25192	25059	25024	24939	24882	24827	24757	24730	24601	24565	24544	24472	24443	24416	24334	24314	24300	24254	24196	24116	24083	23957	23810	23809	23776	23772	23764	23753	23742	23726	23721	23692	23678
535	30891	28857	28021	27731	27430	27154	26922	26807	26714	26653	26609	26469	26435	26408	26163	26129	26003	25954	25865	25716	25711	25682	25669	25641	25571	25554	25536	25414	25406	25401	25357	25345	25342	25311	25308	25279	25269	25021	24980	24969	24946	24848	24838	24832	24783	24661	24661	24625	24622
536	29239	28556	27863	27573	27393	27181	26943	26706	26635	26421	26299	26114	26082	26060	25823	25714	25676	25549	25525	25512	25484	25472	25458	25426	25273	24889	24880	24811	24793	24784	24764	24750	24729	24719	24657	24630	24586	24579	24575	24496	24412	24380	24353	24302	24276	24262	24257	24183	24144
537	29380	28625	28212	27809	27523	27407	27002	26956	26849	26520	26419	26277	25928	25694	25659	25626	25558	25492	25431	25253	25226	25212	25191	25170	25107	25066	25058	25024	25018	24982	24860	24845	24792	24778	24767	24708	24701	24687	24653	24578	24530	24445	24380	24321	24311	24188	24184	24179	24173
538	29686	28854	28026	27608	27253	27135	27048	26936	26861	26769	26425	26339	26246	26206	25967	25927	25897	25856	25846	25683	25673	25643	25643	25393	25337	25312	25300	25207	25193	25187	25063	25014	24996	24954	24879	24870	24832	24831	24828	24676	24645	24618	24604	24507	24364	24353	24313	24270	24178
539	30505	29067	28386	28089	27580	27374	27134	27047	26830	26739	26601	26562	26443	26301	26148	26063	25805	25774	25731	25698	25658	25581	25543	25533	25492	25473	25461	25460	25402	25347	25295	25228	25215	25186	25071	25053	24960	24940	24934	24883	24856	24847	24841	24777	24773	24771	24747	24679	24657
540	31805	31098	30715	27933	27696	27227	27123	27032	26934	26844	26431	26406	26296	26203	26044	26014	25944	25891	25832	25817	25719	25668	25398	25367	25308	25182	25157	25060	25045	25036	25021	25013	24998	24842	24808	24743	24705	24660	24643	24629	24608	24588	24532	24416	24407	24404	24400	24351	24348
541	29239	28605	28210	28044	27578	27401	27206	26847	26595	26483	26363	26267	26025	25965	25919	25836	25793	25642	25529	25501	25427	25413	25256	25240	25224	25209	25189	25136	25116	25109	24989	24975	24966	24958	24934	24926	24710	24697	24684	24677	24602	24556	24528	24519	24515	24514	24494	24366	24361
542	29073	28409	27900	27707	27486	27243	26981	26856	26778	26722	26499	26459	26369	26343	26306	26251	26202	26157	26129	26107	26071	26052	25907	25888	25862	25850	25785	25745	24920	24862	24809	24739	24586	24580	24557	24546	24507	24436	24415	24414	24397	24368	24336	24303	24291	24286	24273	24229	24224
543	29955	28841	27881	27676	27534	27153	26813	26664	26497	26362	26201	26103	26082	25836	25783	25759	25637	25610	25395	25374	25348	25312	25279	25228	25211	25186	25177	25008	24881	24849	24835	24821	24726	24722	24721	24711	24671	24649	24638	24614	24599	24526	24498	24439	24424	24419	24411	24402	24389
544	30128	29009	28437	27944	27564	27441	27129	27039	26888	26710	26574	26533	26442	26360	26337	26315	26295	26270	26158	26090	26052	26037	26027	25978	25951	25845	25787	25737	25618	25499	25470	25342	25335	25304	25284	25042	25000	24989	24980	24852	24835	24827	24821	24690	24660	24630	24592	24586	24540
545	29510	28755	28031	27697	27358	27252	27096	26655	26576	26455	26417	26382	26320	26299	26181	26141	26102	26064	26012	25948	25875	25862	25797	25786	25609	25601	25429	25259	25235	25208	25171	25125	24914	24812	24719	24703	24684	24600	24579	24575	24556	24543	24537	24494	24463	24458	24448	24436	24425
546	29576	28568	28297	28088	27851	27108	26900	26601	26498	26381	26304	26250	26095	25960	25912	25856	25787	25577	25550	25479	25455	25405	25385	25367	25246	25031	25019	24997	24962	24954	24917	24902	24843	24833	24821	24760	24659	24655	24648	24648	24646	24614	24523	24510	24471	24462	24395	24395	24383
547	29510	28669	28383	27093	26967	26773	26686	26393	26173	26098	26005	25951	25819	25792	25698	25509	25491	25467	25214	25199	25065	25038	25021	24884	24797	24776	24435	24421	24400	24387	24296	24284	24255	24223	24218	24079	24036	23999	23986	23981	23921	23896	23859	23837	23817	23793	23787	23762	23757
548	31304	30634	27993	27564	27342	27225	27113	26929	26822	26707	26652	26606	26463	26393	26312	26255	26164	26024	25858	25807	25781	25594	25425	25366	25343	25298	25211	25194	25082	25071	25033	24874	24867	24844	24834	24830	24742	24734	24723	24707	24675	24595	24592	24576	24558	24549	24539	24524	24519
549	29060	28694	28406	27762	27463	27274	27085	26926	26747	26453	26180	26002	25963	25899	25808	25770	25706	25631	25594	25566	25403	25259	25210	25101	25089	25081	25059	25047	25013	24961	24913	24892	24866	24814	24789	24783	24758	24716	24709	24701	24686	24672	24666	24651	24611	24596	24582	24465	24461
550	29436	28684	28061	27589	27345	27051	26857	26782	26703	26632	26535	26471	26441	26358	26332	26276	26162	26061	25859	25851	25765	25692	25641	25636	25620	25592	25510	25492	25441	25429	25378	25331	25301	25281	25234	25207	25207	25162	25109	25092	24931	24905	24853	24850	24839	24832	24802	24795	24764
551	29298	28952	28676	27941	27644	27399	27078	26635	26509	26473	26388	26139	26083	26065	25765	25738	25715	25701	25688	25592	25529	25513	25389	25344	25290	25281	25250	25199	25139	25125	25125	25105	25051	24953	24943	24857	24850	24842	24833	24831	24800	24790	24783	24767	24757	24713	24699	24596	24578
552	31582	28425	28052	27910	27694	27556	27156	27028	27004	26962	26929	26868	26498	26346	26301	26255	26225	26142	26130	25772	25762	25753	25709	25469	25435	25326	25320	25308	25260	25234	25039	25019	25000	24986	24940	24923	24908	24846	24805	24795	24766	24764	24756	24749	24745	24734	24715	24696	24691
553	31336	30747	29355	29074	28033	27779	27284	27190	26969	26679	26608	26469	26412	26249	26201	26191	26161	26140	25933	25703	25692	25665	25648	25583	25557	25434	25418	25385	25371	25171	25117	25115	24986	24970	24955	24926	24847	24824	24809	24799	24770	24730	24721	24710	24709	24563	24542	24535	24517
554	31829	28831	28520	28382	28179	28080	27955	27582	27455	27290	27099	26828	26736	26489	26126	26032	25983	25932	25868	25812	25593	25585	25546	25519	25508	25499	25487	25462	25386	25366	25200	25176	25167	25142	24915	24870	24857	24845	24830	24800	24785	24779	24742	24737	24736	24702	24660	24654	24573
555	31890	29257	28319	28142	27745	27544	27262	27015	26784	26717	26569	26535	26468	26350	26334	26290	26229	26131	26113	26090	26069	25998	25896	25738	25717	25650	25629	25442	25344	25339	25287	25247	25229	25187	25170	25146	25135	25121	25119	25067	25057	24956	24922	24915	24912	24884	24856	24852	24774
556	31571	30101	27878	27735	27174	27019	26948	26719	26571	26230	26203	26138	26064	25965	25933	25908	25825	25776	25705	25678	25665	25626	25542	25450	25293	25256	25244	25208	25143	25121	25093	25052	25035	25029	25019	24988	24973	24971	24951	24935	24923	24906	24673	24641	24625	24617	24577	24525	24523
557	29266	28422	27998	27726	27537	27248	27164	26962	26876	26758	26615	26526	26443	26360	26309	26228	26175	25760	25703	25666	25652	25596	25467	25435	25415	25330	25184	25106	25081	25000	24954	24944	24893	24859	24857	24831	24818	24795	24640	24558	24555	24525	24510	24502	24496	24485	24457	24422	24410
558	29296	28280	28074	27610	27434	27179	27059	26969	26751	26659	26380	26148	26108	26062	26041	26029	25969	25902	25790	25763	25484	25470	25400	25378	25361	25308	25295	25284	25252	25195	25147	25123	25073	25065	25056	25048	24922	24917	24893	24737	24735	24734	24722	24709	24707	24691	24685	24660	24599
559	31582	30907	30063	28398	27874	27673	27246	27183	26672	26527	26352	26239	26218	26030	26017	25925	25894	25860	25852	25809	25713	25692	25635	25598	25582	25549	25542	25519	25415	25381	25352	25341	25339	25042	25030	25019	24848	24837	24813	24803	24779	24634	24589	24558	24554	24550	24535	24528	24512
560	30920	28570	28138	27945	27754	27347	26866	26734	26619	26555	26422	26302	26253	26038	25921	25875	25769	25584	25543	25408	25318	25262	25201	25194	25186	25141	25127	25105	25100	25092	25081	25033	24879	24835	24784	24739	24710	24676	24661	24589	24584	24560	24559	24530	24510	24493	24487	24464	24448
561	29618	28866	28468	27812	27464	27117	26954	26851	26683	26555	26384	26266	26229	26159	26139	26010	25890	25838	25816	25663	25650	25502	25335	25269	25222	25164	25089	25024	24962	24819	24788	24658	24617	24571	24476	24435	24428	24370	24363	24342	24327	24303	24265	24250	24214	24205	24182	24151	24040
562	31439	30295	29915	28238	27901	27548	27347	27214	27005	26799	26744	26720	26514	26493	26417	26218	25928	25895	25877	25841	25720	25656	25625	25597	25573	25556	25548	25503	25465	25452	25432	25403	25371	25343	25342	25221	25210	25151	24982	24911	24867	24861	24844	24830	24821	24676	24664	24645	24604
563	30052	28768	28258	27697	27384	27203	27035	26905	26822	26765	26575	26490	26253	26110	26071	25963	25875	25837	25821	25765	25736	25667	25500	25475	25451	25431	25418	25377	25199	25175	25170	25109	25099	25061	25056	25037	25015	25004	24998	24959	24941	24934	24868	24862	24856	24658	24643	24606	24598
564	29587	28832	28431	28243	27632	27474	27268	27107	26964	26941	26753	26459	26169	26124	26079	25875	25699	25695	25660	25637	25403	25281	25277	25218	25071	25042	24963	24940	24938	24931	24873	24796	24753	24679	24659	24608	24593	24586	24543	24523	24487	24432	24417	24331	24327	24184	24174	24136	24125
565	30125	29264	29015	28651	28520	27530	27318	27250	27148	27046	26948	26868	26729	26423	25504	25472	25362	25198	25193	25174	25067	24960	24904	24874	24813	24782	24712	24657	24426	24364	24341	24339	24335	24241	24175	24169	24154	24138	24109	24082	24054	24031	24002	23990	23983	23975	23904	23889	23880
566	30878	29017	28510	27558	27357	27220	27020	26823	26644	26584	26473	26330	26297	26270	26251	26216	25974	25903	25795	25722	25688	25595	25579	25497	25490	24989	24944	24904	24828	24780	24758	24737	24704	24687	24673	24663	24648	24601	24413	24399	24360	24354	24318	24272	24164	24114	24013	24013	24005
567	31604	28463	27983	27774	27611	27281	27101	26986	26601	26286	26164	26071	26039	25953	25918	25824	25753	25731	25704	25671	25562	25533	25500	25413	25392	25380	25354	25344	25325	25324	25321	25255	25206	25147	25109	25068	25053	25014	24881	24879	24845	24843	24836	24697	24682	24644	24627	24625	24596
568	31890	31093	28654	28346	28123	27845	27273	27224	27021	26947	26812	26649	26591	26439	26409	26244	26177	26146	26066	25982	25954	25881	25842	25799	25626	25596	25567	25530	25512	25507	25499	25489	25481	25456	25435	25430	25401	25389	25369	25281	25279	25262	25236	25216	25172	25156	25058	25050	25037
569	29307	28271	28056	27541	27312	26814	26627	26565	26334	26220	26190	26092	25855	25792	25594	25576	25518	25501	25435	25403	25393	25326	25176	25120	25057	25005	24938	24917	24861	24776	24745	24717	24709	24704	24694	24677	24650	24627	24624	24614	24613	24517	24476	24458	24457	24450	24334	24320	24292
570	31829	29288	29043	28049	27710	27417	27212	27157	26835	26772	26557	26510	26361	26341	26296	26274	26247	26130	26052	25845	25815	25761	25756	25742	25635	25609	25599	25595	25558	25526	25511	25466	25358	25113	25092	25040	24976	24960	24866	24857	24849	24846	24825	24800	24790	24779	24769	24719	24613
571	31644	28974	28630	28513	28042	27832	27655	27382	27219	26709	26577	26551	26499	26269	26212	26183	26131	26103	25980	25962	25899	25863	25764	25751	25618	25535	25514	25484	25465	25455	25345	25283	25218	25173	25163	25054	24989	24936	24803	24783	24680	24648	24606	24589	24582	24543	24543	24501	24488
572	31907	30553	28531	27991	27774	27562	27485	26871	26743	26614	26588	26416	26322	26275	26241	26203	26182	26123	26113	25987	25962	25808	25608	25512	25422	25317	25236	25208	25049	25010	24810	24791	24751	24724	24617	24582	24572	24564	24551	24447	24431	24411	24347	24333	24297	23625	23621	23617	23589
573	31886	28843	28235	27988	27154	26841	26643	26525	26363	26339	26274	26071	26035	26015	25967	25937	25803	25774	25748	25491	25467	25398	25358	25328	25303	25272	25256	25194	25157	25076	25065	24702	24683	24675	24654	24622	24615	24608	24601	24452	24372	24361	24312	24303	24299	24291	24269	24187	24160
574	31586	29879	29513	29345	27928	27741	27674	27544	27218	26822	26734	26657	26601	26319	26289	26239	26188	26164	26112	26089	26008	25940	25733	25707	25692	25671	25636	25599	25586	25551	25481	25352	25333	25255	25197	25152	25147	25126	25110	25069	25042	25036	25032	25016	25005	24990	24979	24973	24955
575	29296	28733	28369	27769	27183	27060	26992	26766	26677	26591	26534	26436	26359	26293	26174	26159	26121	26070	25951	25888	25822	25784	25703	25687	25485	25469	25450	25427	25421	25394	25365	25352	25327	24931	24916	24916	24902	24861	24758	24706	24672	24669	24660	24658	24631	24607	24562	24537	24523
576	29585	28883	28488	28309	27427	27136	27051	26798	26708	26626	26567	26089	26036	25955	25891	25874	25834	25795	25751	25708	25667	25640	25509	25264	25248	25129	25119	25086	25077	25066	25028	24972	24949	24906	24889	24851	24822	24685	24640	24581	24578	24564	24549	24462	24452	24429	24425	24421	24414
577	30052	29277	28847	27484	27360	26920	26701	26548	26365	26200	26106	26070	26026	25977	25886	25784	25763	25738	25715	25692	25676	25641	25592	25570	25387	25364	25339	25301	25281	25159	24993	24967	24750	24719	24705	24698	24680	24657	24602	24581	24578	24564	24512	24500	24197	24078	24073	24069	24057
578	29735	28249	27629	27399	27171	27074	27009	26771	26652	26504	26456	26396	26249	26153	26131	26053	25864	25654	25629	25602	25586	25507	25416	25366	25362	25338	25278	25227	25205	25196	25190	25146	25135	25062	25007	24896	24882	24778	24771	24719	24717	24690	24677	24663	24649	24630	24557	24548	24394
579	31039	28834	28142	27718	27402	27279	27182	27094	27017	26962	26896	26826	26800	26752	26721	26658	26620	26457	26326	26133	26117	26102	26070	26049	25997	25944	25803	25477	25442	25269	25264	25257	25195	25174	25153	25149	25145	25136	24992	24953	24927	24919	24893	24880	24874	24836	24810	24794	24777
580	31679	28848	28380	28048	27825	27579	27464	27368	27302	27043	26705	26457	26394	26362	26253	26225	26138	26030	25951	25554	25461	25413	25367	25298	25274	25242	25219	25133	25119	25100	25095	25047	25009	24903	24896	24880	24815	24786	24760	24723	24722	24715	24683	24682	24670	24652	24649	24648	24629
581	29244	28506	27923	27533	27144	27026	26647	26459	26178	26129	26073	26001	25908	25861	25835	25798	25728	25702	25653	25566	25545	25476	25274	25218	25213	25174	25152	25096	24996	24965	24860	24748	24711	24574	24521	24516	24498	24482	24471	24451	24437	24425	24420	24407	24396	24360	24300	24287	24223
582	29435	28805	28613	27831	27570	27438	27189	27058	26662	26604	26556	26511	26470	26419	26274	26220	26145	26053	26010	25937	25909	25826	25776	25752	25721	25683	25623	25609	25411	25402	25375	25354	25337	25335	25311	25301	25294	25262	25258	25238	25209	25202	25179	25166	25096	25052	25038	25024	24990
583	31890	31206	29880	29643	29428	29010	27691	27571	27477	27199	27048	26960	26780	26641	26502	26466	26421	26090	26081	26064	26052	25949	25915	25887	25812	25736	25706	25688	25627	25602	25551	25547	25462	25435	25391	25213	25194	25185	25141	25044	25007	24971	24955	24947	24945	24903	24894	24891	24888
584	31843	30677	30372	28369	28279	26744	26341	26286	26143	26124	25873	25759	25658	25482	25473	25408	25245	25160	25131	25021	24998	24920	24817	24796	24789	24776	24732	24720	24692	24658	24561	24549	24548	24536	24449	24402	24283	24265	24173	24124	24045	23959	23946	23944	23882	23838	23832	23799	23775
585	29679	28838	28463	28206	28015	27842	27628	27550	27346	27298	27268	27051	26877	26754	26301	26148	26088	25939	25916	25909	25821	25780	25757	25634	25610	25592	25569	25558	25527	25451	25390	25384	25374	25249	25222	25205	25150	25137	25078	25066	25056	24963	24940	24936	24890	24882	24835	24828	24736
586	31860	28734	28348	28147	27957	27533	27312	27173	27119	27070	26871	26599	26482	26426	26348	26308	26266	26164	26020	26006	25981	25932	25885	25875	25858	25833	25807	25792	25773	25593	25576	25507	25484	25447	25427	25307	25266	25236	25164	25150	24971	24962	24941	24909	24764	24763	24763	24755	24751
587	31480	30742	28106	27377	27227	27099	27002	26768	26663	26492	26434	26375	26352	26312	26260	25938	25875	25833	25752	25726	25682	25667	25553	25395	25385	25307	25300	25252	25205	25192	25173	25160	25156	25086	24867	24860	24816	24768	24728	24723	24656	24609	24587	24550	24522	24512	24493	24487	24471
588	30102	28417	27925	27370	27203	26783	26717	26497	26087	26001	25692	25557	25485	25475	25385	25365	25341	25307	25157	25074	25027	24877	24842	24780	24762	24722	24693	24667	24650	24603	24594	24572	24533	24510	24502	24497	24491	24473	24269	24253	24235	24226	24221	24221	24130	24112	24093	24079	24056
589	31842	28319	28170	27751	26901	26691	26428	26333	26300	26218	26153	26087	25946	25931	25882	25802	25758	25732	25726	25672	25663	25649	25631	25605	25543	25505	25435	25414	25373	25323	25256	25201	25184	25178	25154	25110	25103	25051	25036	25033	25028	25016	25004	24991	24984	24814	24803	24802	24790
590	29266	28418	27723	27217	27005	26778	26730	26544	26465	26439	26332	26258	26101	26072	26052	25965	25940	25893	25841	25827	25814	25770	25738	25728	25671	25574	25500	25480	25478	25348	25312	25256	25210	25198	25170	25128	25009	25006	24999	24998	24929	24884	24875	24843	24836	24816	24807	24792	24784
591	31780	28535	27904	27747	27465	27308	27136	27012	26911	26806	26544	26448	26377	26275	26148	25872	25845	25782	25741	25678	25538	25510	25499	25362	25105	25083	25049	25025	25022	24992	24989	24886	24850	24799	24757	24748	24724	24670	24647	24639	24613	24610	24529	24526	24188	23523	23478	23466	23423
592	29266	28582	28354	28114	27600	27271	27082	26881	26750	26676	26622	26501	26218	25987	25815	25747	25660	25639	25613	25571	25537	25496	25470	25348	25301	25288	25253	25237	25118	25102	25092	25088	25033	24994	24978	24821	24790	24774	24682	24643	24546	24519	24508	24360	24353	24346	24334	24330	24313
593	31955	30561	30165	28888	27661	27400	27178	27085	26826	26720	26683	26557	26513	26449	26301	26238	26118	26085	25997	25972	25944	25649	25610	25563	25541	25500	25465	25322	25298	25294	25135	25090	25069	25034	25000	24563	24532	24519	24507	24475	24451	24391	24362	24358	24331	24326	24289	24271	24239
594	29281	28553	27925	27631	27387	27261	27000	26878	26687	26596	26502	26336	26266	26185	26087	26015	25931	25898	25878	25808	25778	25690	25610	25574	25562	25558	25549	25545	25531	25521	25512	25493	24704	24688	24667	24641	24607	24598	24591	24537	24495	24451	24450	24440	24436	24421	24413	24405	24366
595	31887	30944	28468	28251	27973	27306	27130	26768	26661	26543	26519	26492	26361	26294	26220	26196	26065	26029	25952	25881	25804	25753	25723	25659	25613	25604	25582	25483	25434	25276	25263	25255	25128	25090	24971	24930	24907	24892	24878	24860	24849	24846	24824	24795	24790	24750	24739	24706	24620
596	31498	28873	28148	27885	27514	27310	27180	27066	26950	26887	26831	26783	26720	26667	26656	26586	26440	26303	26050	25996	25975	25856	25848	25722	25539	25482	25452	25306	25299	25212	25096	25076	25030	24940	24928	24874	24865	24835	24807	24798	24783	24764	24750	24733	24713	24658	24562	24555	24260
597	31849	28873	28449	28250	27937	27713	27222	27107	26892	26696	26456	26404	26362	26099	25989	25918	25791	25788	25707	25615	25501	25486	25458	25440	25402	25371	25322	25244	25210	25175	25164	25055	25038	25001	24996	24989	24824	24817	24781	24757	24724	24712	24700	24692	24661	24644	24640	24586	24573
598	31273	30275	29511	27793	27344	27204	27003	26779	26672	26442	26359	26106	26030	25717	25682	25568	25541	25484	25471	25406	25317	25299	25257	25211	25037	25027	25019	24993	24973	24964	24938	24918	24910	24557	24475	24463	24369	24362	23663	23628	23603	23581	23579	23578	23567	23539	23532	23531	23528
599	29728	28947	28305	27941	27784	27625	27280	27112	26989	26877	26786	26696	26463	26441	26289	26226	26201	26147	26078	26056	25866	25849	25734	25681	25649	25578	25537	25518	25491	25439	25404	25371	25369	25345	25332	25325	25246	25234	25193	25145	25137	25008	24993	24983	24971	24960	24897	24875	24859
600	31067	28987	28356	27816	27713	27452	27297	27175	27125	27031	26733	26604	26532	26400	26318	26257	26185	26138	25843	25348	25336	25322	25292	25262	25232	25180	25080	25013	24998	24979	24958	24948	24947	24938	24930	24803	24756	24708	24705	24696	24691	24681	24575	24529	24480	24396	24334	24294	24292
601	29395	28951	28314	28018	27531	27243	26933	26786	26650	26519	26372	26216	26090	25934	25860	25811	25600	25496	25422	25385	25301	25272	25230	25179	25083	25062	25048	25004	24975	24938	24920	24901	24889	24876	24794	24714	24663	24640	24632	24603	24589	24584	24574	24567	24524	24475	24430	24404	24391
602	29361	28246	27719	27399	27043	26860	26765	26700	26611	26525	26469	26335	26219	26082	26000	25938	25828	25785	25734	25723	25707	25629	25591	25491	25425	25364	25332	25277	25263	25255	25208	25086	25080	25036	25007	24886	24832	24811	24711	24666	24641	24624	24612	24608	24595	24291	24260	24250	24243
603	29668	28808	28348	27845	27666	27305	26995	26831	26742	26644	26615	26514	26430	26360	26236	26185	25995	25889	25790	25732	25631	25611	25585	25567	25536	25408	25260	25210	25194	25177	25165	25073	25048	25037	24965	24949	24936	24901	24883	24878	24865	24857	24838	24829	24823	24815	24791	24653	24490
604	29563	28908	28275	26927	26716	26502	26405	26272	26120	25837	25769	25648	25612	25545	24722	24711	24694	24674	24561	24538	24519	24494	24479	24465	24426	24285	24265	24263	24239	23916	23898	23887	23885	23850	23847	23840	23817	23756	23709	23678	23666	23640	23624	23603	23535	23533	23522	23511	23422
605	29687	28797	28541	27670	27546	27007	26947	26861	26528	26474	26194	26183	26100	26035	25979	25897	25747	25729	25488	25440	25438	25309	25287	25257	25092	25043	24931	24923	24872	24826	24743	24731	24507	24493	24487	24367	24351	24336	24304	24273	24243	24239	24228	24217	24168	24157	24130	24123	24109
606	31789	30840	30363	28217	28153	27663	27611	27472	27327	27315	27249	27037	26849	26814	26181	26097	26046	25904	25852	25846	25823	25805	25001	24941	24871	24823	24810	24692	24638	24582	24530	24514	24421	24413	24268	24262	24234	24221	24177	24139	24135	24124	24024	24021	24012	23996	23988	23945	23940
607	31564	30779	28151	27980	27817	26671	26606	26401	26240	26193	25980	25796	25731	25610	25570	25504	25485	25448	25285	25208	25204	25169	25118	25108	25003	24984	24887	24876	24838	24597	24583	24542	24538	24530	24520	24504	24449	24447	24389	24366	24355	24350	24347	24289	24202	24200	24177	24101	24092
608	29668	28701	28492	28023	27808	27595	27499	27407	27252	26993	26904	26758	26612	26525	26400	26361	26221	26089	26030	25559	25466	25445	25406	25383	25321	25155	25146	25133	25108	25090	25082	25057	25034	24876	24801	24772	24720	24708	24699	24643	24320	24307	24269	24263	24231	24196	24171	24165	24160
609	31701	29943	29469	27835	27646	27469	27312	27218	27150	27109	26986	26099	26021	25972	25796	25781	25661	25377	25195	25109	25101	25075	25062	25050	25008	24976	24940	24829	24694	24677	24670	24660	24649	24629	24586	24513	24451	24442	24376	24349	24312	24281	24261	24251	24238	24228	23550	23548	23546
610	31632	28498	28085	27773	27155	26911	26553	26456	26415	26360	26292	25995	25962	25749	25711	25607	25475	25411	25402	25318	25172	25166	25147	25125	25113	25074	25068	25015	25003	24959	24913	24817	24792	24791	24761	24758	24727	24633	24623	24616	24604	24595	24553	24491	24444	24419	24368	24348	24314
611	30084	29269	28240	27926	27740	27403	27316	26944	26708	26593	26571	26457	26392	26212	26142	26047	26035	25967	25934	25642	25455	25429	25386	25361	25320	25248	25206	25130	25093	24717	24698	24681	24674	24556	24467	24342	24312	24304	24275	24260	24198	24150	24150	24130	24072	23976	23971	23929	23922
612	29470	28692	28256	27919	27381	27289	27076	26867	26782	26675	26610	26512	26340	26275	26234	26069	25942	25929	25909	25899	25813	25697	25666	25586	25561	25317	25116	25096	24971	24924	24877	24872	24790	24711	24703	24622	24615	24594	24573	23874	23863	23837	23720	23714	23695	23689	23634	23606	23600
613	29226	28540	28059	27798	27369	27101	26856	26680	26537	26378	26316	26257	26159	26112	26068	25849	25757	25661	25630	25598	25566	25560	25453	25388	25327	25291	25270	25263	25232	25225	25225	25163	25120	25113	25087	25079	25037	24948	24758	24729	24715	24612	24596	24566	24554	24485	24395	24362	24361
614	29714	28752	28537	28307	28156	28055	27915	27836	27377	27271	27122	26941	26910	26797	26778	26616	26601	26523	26342	26203	26178	25992	25940	25870	25841	25790	25778	25736	25718	25664	25638	25624	25417	25403	25392	25246	25226	25178	25131	25124	25087	25044	25032	25024	25008	24985	24912	24884	24848
615	31442	30877	28046	27615	27478	27417	27127	27069	27011	26738	26653	26520	26301	26248	26171	26067	26018	26016	25913	25906	25763	25566	25556	25521	25502	25470	25412	25292	25229	25196	25161	25098	25075	24892	24850	24834	24819	24797	24787	24777	24760	24747	24741	24736	24698	24679	24679	24542	24507
616	29296	28692	28310	28094	27943	27507	27402	27253	27133	27016	26880	26702	26578	26406	26345	26248	25957	25803	25785	25671	25657	25635	25564	25434	25395	25368	25349	25328	25290	25282	25215	25207	25174	25158	25126	25079	25050	24958	24908	24899	24890	24828	24821	24810	24786	24763	24757	24756	24749
617	30370	29560	28528	28129	27785	27613	27484	27208	27087	27034	26998	26377	26312	26279	26205	26159	26145	26051	25976	25943	25919	25871	25747	25730	25661	25643	25628	25372	25168	25100	24996	24978	24891	24884	24868	24852	24843	24830	24800	24788	24782	24654	24622	24612	24503	24467	24446	24417	24412
618	31081	30111	29838	27762	27451	26998	26668	26471	26401	26282	26205	26117	26040	25971	25780	25728	25678	25563	25509	25488	25462	25431	25291	25269	25253	25223	25199	25143	25119	25079	25030	25007	24924	24910	24882	24871	24857	24841	24799	24795	24775	24747	24635	23933	23928	23877	23873	23865	23841
619	29554	28679	28172	27856	27686	27562	27509	27349	27171	27079	26849	26809	26538	26507	26445	26106	25862	25860	25765	25693	25676	25651	25633	25616	25592	25559	25320	25146	25032	25021	25009	25000	24988	24961	24937	24894	24884	24843	24811	24790	24776	24770	24759	24746	24724	24721	24701	24686	24675
620	31338	28497	28230	27930	27750	27412	27028	26845	26697	26591	26541	26464	26287	26261	26234	26070	26029	25944	25919	25905	25722	25639	25456	25398	25389	25376	25353	25332	25320	25246	25196	25140	25116	25106	25092	25046	25027	24990	24975	24910	24901	24842	24768	24758	24748	24708	24703	24692	24648
621	30084	28275	27747	27526	27199	26748	26537	26428	26327	26031	25982	25878	25810	25789	25738	25656	25644	25565	25520	25505	25457	25440	25386	25358	25284	25235	25234	25213	25193	25026	25005	24994	24988	24972	24934	24922	24918	24912	24893	24809	24770	24750	24533	24514	24509	24505	24497	24490	24486
622	29470	28684	27864	27548	27084	26823	26645	26402	26317	26224	26150	26100	26047	25905	25862	25841	25676	25593	25582	25502	25450	25431	25419	25380	25325	25296	25287	25256	25075	25064	25054	25040	25022	25010	24983	24973	24930	24922	24905	24872	24813	24795	24783	24779	24764	24733	24729	24710	24677
623	30102	28840	28189	27901	27228	27114	26787	26628	26516	26467	26402	26355	26271	26245	26211	26143	26114	26088	25960	25863	25832	25792	25716	25689	25632	25617	25595	25563	25507	25423	25419	25382	25348	25294	25283	25283	25220	25210	25126	25071	25054	25013	24944	24935	24916	24884	24757	24752	24747
624	29275	28587	28296	28016	27792	27610	27231	27060	26519	26394	26269	26214	26183	26140	26115	26028	25959	25711	25684	25587	25455	25347	25294	25271	25228	25207	25185	25162	25129	25078	25055	25026	24915	24818	24808	24696	24692	24649	24639	24627	24623	24557	24541	24480	24471	24442	24386	24382	24347
625	29450	28740	28309	27792	27540	27124	26876	26815	26645	26611	26165	26106	26057	25967	25915	25871	25814	25803	25730	25683	25633	25625	25595	25579	25461	25438	25419	25359	25307	25289	25265	25204	25154	25084	25058	25001	24948	24941	24929	24929	24922	24904	24818	24792	24749	24706	24704	24693	24692
626	30505	28884	28410	28078	27684	27392	27102	26958	26658	26604	26482	26398	26336	26272	25326	25276	25220	25106	25084	25051	25020	24963	24945	24904	24803	24784	24772	24760	24737	24669	24574	24500	24408	24370	24358	24320	24316	24294	24271	24265	24227	24224	24119	24113	23977	23966	23953	23945	23943
627	29470	28782	28177	27915	27545	27485	26970	26639	26556	26477	26377	26203	26098	26064	26028	25779	25740	25711	25660	25647	25591	25552	25358	25333	25303	25023	25015	25004	24964	24892	24829	24816	24791	24787	24760	24730	24008	23993	23917	23881	23876	23869	23855	23823	23816	23800	23798	23684	23678
628	31142	28295	27828	27653	27263	27114	27042	26851	26088	26007	25914	25856	25791	25773	25578	25344	25311	25275	25233	25189	25158	25136	25120	25107	25091	24936	24913	24875	24817	24767	24742	24737	24697	24624	24599	24570	24564	23841	23839	23834	23826	23823	23812	23794	23759	23744	23718	23701	23674
629	31829	31051	28181	27997	27834	27372	27201	27132	27089	27033	26959	26832	26748	26725	26626	26560	26509	26203	26128	26064	25985	25951	25927	25843	25799	25747	25713	25706	25694	25526	25491	25469	25417	25367	25365	25356	25346	25313	25283	25264	25259	25245	25120	25108	25088	24970	24842	24805	24782
630	31826	28942	28455	28048	27799	27338	27266	26244	25956	25894	25848	25816	25752	25681	25637	25619	25598	25557	25510	25433	25381	25151	25127	25093	24720	24665	24654	24644	24627	24533	24508	24497	24475	24472	24418	24407	24401	24386	24361	24300	24240	24157	24151	24136	24129	24101	24044	24042	24036
631	29941	29083	28237	28011	27673	27222	27036	26645	26597	26487	26412	26330	26302	26200	26065	25951	25898	25792	25727	25640	25618	25487	25478	25297	25242	25210	25191	25181	25168	25155	25133	25082	25055	25042	25003	24971	24952	24854	24848	24819	24791	24780	24767	24700	24665	24658	24656	24637	24632
632	29494	28712	27682	27362	27118	26960	26547	26453	26415	26284	26200	26174	26144	26059	25966	25886	25833	25758	25720	25638	25630	25620	25589	25550	25522	25497	25419	25377	25353	25326	25281	25272	25229	25185	25179	25167	24931	24925	24923	24868	24857	24821	24812	24788	24780	24773	24741	24736	24708
633	29547	28703	28399	28172	27635	27442	27372	27270	27203	26150	26096	25849	25805	25776	25721	25707	25688	25605	25562	25526	25477	25457	25422	25398	25355	25286	25237	25137	25115	25040	25028	24861	24828	24802	24798	24761	24739	24689	24667	24653	24559	24500	24495	24489	24462	24416	24357	24350	24331
634	31843	31078	29569	28665	27905	27788	27641	27427	27372	26942	26923	26687	26464	26424	26259	26248	26027	25854	25716	25669	25657	25483	25450	25442	25426	25271	25081	25005	24956	24889	24842	24819	24800	24761	24731	24719	24663	24633	24569	24397	24345	24328	24302	24271	24259	24250	24245	24242	24215
635	29484	28840	28349	27565	27295	27163	27032	26807	26184	26066	25996	25934	25839	25796	25770	25578	25543	25503	25462	25440	25429	25366	25348	25329	25326	25321	25263	25247	25100	25060	25037	25025	25009	25005	24989	24986	24973	24959	24925	24883	24839	24837	24799	24794	24759	24739	24629	24516	24511
636	30217	29362	27711	27256	26723	26528	25876	25596	25538	25450	25425	25284	25176	25092	25091	24981	24938	24925	24901	24891	24695	24601	24586	24570	24494	24407	24222	24200	24193	24143	24097	24096	24059	24058	23954	23945	23908	23901	23886	23853	23852	23846	23816	23814	23709	23675	23669	23652	23638
637	29566	28868	28341	27786	27592	27445	27267	27101	26937	26896	26822	26778	26735	26272	26255	26193	26010	25912	25837	25829	25815	25803	25764	25676	25583	25481	25432	25412	25350	25198	25197	25148	25127	25126	25042	25025	24990	24962	24960	24925	24891	24860	24855	24840	24832	24829	24816	24785	24781
638	30102	28560	28055	27774	27299	27013	26868	26846	26716	26503	26413	26123	26054	25976	25939	25819	25788	25600	25454	25428	25399	25365	25279	25260	25209	25183	25165	25134	25038	24257	24240	24216	24171	24146	24136	24084	24070	24060	23997	23832	23794	23782	23754	23743	23729	23703	23703	23667	23656
639	31687	29205	28430	28054	27784	27648	27424	27111	27006	26870	26757	26714	26559	26531	26376	26284	26189	26148	26118	26076	26027	25984	25962	25944	25874	25837	25832	25796	25763	25715	25706	25694	25626	25607	25533	25362	25352	25326	25322	25282	25248	25151	25115	25072	25044	25030	25017	25007	25007
640	29380	28483	28063	27828	27631	27498	27409	27283	27065	26796	26728	26576	26476	26369	26047	25905	25818	25776	25724	25714	25694	25674	25628	25604	25579	25522	25411	25363	25343	25302	25292	25272	25266	25206	25119	25051	25030	25021	24996	24965	24957	24954	24907	24905	24846	24829	24657	24634	24606
641	31720	28708	28085	27809	27609	27316	27115	26986	26615	26486	26382	26330	26286	26240	26219	26146	26129	26098	26064	26029	25930	25893	25882	25853	25812	25750	25671	25667	25482	25462	25451	25445	25432	25408	25390	25360	25299	25297	25262	25249	24990	24982	24889	24848	24821	24804	24792	24750	24680
642	29451	29141	28325	27989	27806	27509	27449	27333	27183	27137	26899	26712	26530	26392	26249	26077	25993	25932	25831	25488	25439	25402	25362	25283	25271	25257	25234	25055	25041	24995	24938	24935	24916	24875	24633	24591	24553	24545	24508	24505	24489	24488	24381	24372	24314	24306	24299	24272	24266
643	29399	28637	28181	27442	27224	27099	27040	26860	26782	26662	26629	26524	26502	26482	26409	26353	26260	26227	26189	26052	25965	25640	25619	25589	25571	25537	25466	25321	25270	25122	25099	25083	25063	25044	25030	24904	24899	24880	24867	24865	24851	24842	24831	24802	24777	24647	24647	24643	24616
644	31265	28068	27909	27750	27688	27473	27290	27130	27053	26953	26740	26707	26469	26449	26310	26234	26153	25925	25849	25807	25737	25677	25649	25613	25597	25525	25499	25317	25282	25265	25207	25176	25169	25159	25103	25082	24969	24929	24836	24830	24828	24720	24720	24673	24632	24585	24582	24563	24541
645	29575	28773	28363	28114	27756	27468	27282	27019	26882	26798	26659	26616	26562	26477	26439	26393	26358	25981	25964	25843	25831	25764	25672	25571	25507	25469	25430	25424	25391	25156	25151	25007	24997	24987	24979	24978	24965	24929	24929	24884	24856	24829	24810	24709	24683	24653	24645	24600	24595
646	31585	28660	28382	28222	27854	27502	27190	27119	26982	26889	26810	26770	26732	26582	26399	26367	26292	26264	26204	26163	26079	26032	25954	25928	25858	25780	25738	25714	25705	25556	25544	25525	25474	25409	25243	25238	25087	25042	25014	25007	25004	24944	24890	24883	24866	24861	24799	24748	24737
647	31268	30730	30080	29839	28097	26972	26827	26657	25913	25763	25683	25596	25568	25540	25444	25421	25385	25333	25319	25222	25196	25161	25112	25073	25065	25045	25023	25007	24942	24921	24902	24873	24865	24728	24660	24646	24637	24517	24495	24490	23774	23761	23743	23721	23689	23685	23671	23668	23510
648	30479	29002	27865	27415	27082	26842	26755	26718	26504	26214	26172	26027	25984	25845	25634	25609	25579	25473	25463	25402	25380	25355	25302	25276	25264	25256	25246	25233	25178	25164	25109	25099	25074	25064	25041	24947	24931	24812	24805	24800	24789	24779	24747	24740	24729	24686	24675	24653	24643
649	28861	28098	27700	27412	26661	26228	26103	26038	25905	25838	25719	25553	25456	25384	25352	25244	25074	24940	24915	24888	24862	24820	24803	24775	24761	24755	24734	24664	24630	24564	24528	24518	24507	24420	24394	24381	24345	24311	24279	24270	24098	24060	24054	24047	24042	24042	23962	23956	23945
650	29919	28218	27933	27735	26901	26774	26611	26376	26216	26167	26118	25932	25874	25768	25677	25651	25594	25443	25347	25328	25310	25221	25212	25157	25132	25055	25044	24990	24957	24938	24900	24863	24825	24821	24807	24784	24779	24769	24753	24742	24741	24726	24722	24688	24680	24667	24591	24586	24570
651	31304	28729	28168	27937	27791	27062	26967	26852	26820	26610	26541	26474	26252	26140	25969	25955	25942	25828	25747	25736	25718	25667	25646	25485	25461	25453	25437	25432	25366	25345	25280	25233	25208	25131	25123	24967	24963	24940	24933	24818	24806	24800	24761	24738	24724	24712	24640	24629	24577
652	29281	28664	28238	27874	27649	27405	27176	27059	26937	26820	26708	26541	26415	26266	26061	25987	25926	25774	25743	25665	25585	25547	25509	25467	25447	25410	25377	25356	25331	25287	25203	25195	25194	25155	25133	25117	25094	25090	25015	25009	25004	24994	24919	24912	24826	24781	24451	24424	24423
653	31228	28635	28065	27890	27485	27317	27023	26948	26808	26571	26442	26406	26373	26337	26295	26208	26163	26155	26089	25973	25970	25932	25918	25744	25339	25324	25317	25286	25261	25204	25037	25032	25023	25000	24988	24962	24914	24882	24868	24819	24779	24738	24684	24667	24642	24635	24586	24553	24502
654	28286	27630	27035	26816	26628	26422	26144	25944	25840	25815	25755	25704	25491	25383	25360	25282	25230	25216	25114	25105	25076	25049	25035	25006	24929	24918	24854	24802	24632	24613	24581	24562	24519	24493	24482	24473	24433	24426	24413	24408	24391	24362	24329	24282	24249	24241	24237	24229	24212
655	29451	28773	28386	28123	27787	27617	27275	27176	26848	26644	26596	26369	25761	25670	25609	25584	25498	25450	25398	25359	25299	25241	25197	25141	25123	25097	24959	24917	24879	24874	24834	24816	24788	24752	24718	24707	24692	24474	24466	24420	24415	24410	24403	24382	24371	24338	24322	24318	24309
656	29470	28795	28039	27651	27505	27196	27002	26935	26907	26789	26642	26471	26346	26203	26133	26111	26053	25860	25757	25707	25520	25485	25420	25323	25244	25236	25218	25192	25067	25040	25032	24976	24949	24918	24897	24881	24869	24804	24769	24753	24715	24712	24688	24681	24607	24579	24493	24462	24428
657	30676	29757	28310	27974	27627	27451	27183	27012	26897	26593	26456	26395	26249	26179	26125	26086	26063	25927	25817	25685	25598	25501	25470	25372	25293	25281	25234	25168	25153	25105	25098	25063	25046	24988	24978	24973	24898	24864	24848	24816	24723	24710	24667	24646	24633	24605	24603	24563	24549
658	29512	28725	28132	27608	27467	27195	27114	26905	26769	26736	26671	26595	26488	26435	26347	26324	26257	26162	26120	26006	25951	25899	25856	25635	25600	25578	25568	25504	25448	25358	25323	25300	25281	25255	25244	25035	25032	25017	24996	24985	24972	24968	24867	24763	24749	24721	24709	24706	24701
659	29298	28271	27679	27481	27354	27119	27074	26924	26551	26443	26347	26257	26229	26192	26160	26112	26053	25992	25826	25740	25699	25664	25650	25633	25534	25444	25437	25342	25297	25294	25275	25230	25206	25184	24986	24974	24958	24941	24933	24924	24914	24904	24895	24876	24829	24821	24787	24781	24757
660	31524	30439	28299	28067	27586	27446	27313	27255	27194	27164	26957	26809	26781	26760	26408	26185	26111	26093	26076	26041	25853	25753	25714	25667	25647	25613	25583	25505	25487	25478	25410	25358	24559	24525	24500	24492	24443	24416	24410	24380	24369	24342	24341	24334	24294	24278	24152	24134	24109
661	29640	27614	27424	26840	26644	26475	26354	26311	26262	26125	25971	25875	25828	25781	25735	25704	25613	25434	25407	25326	25287	25275	25208	25196	25162	25145	25132	25081	24988	24841	24836	24830	24811	24775	24765	24738	24687	24659	24654	24654	24632	24629	24593	24558	24536	24496	24483	24479	24475
662	30629	28739	28335	28030	27780	27461	27316	27257	26908	26684	26633	26597	26569	26528	26468	26366	26319	26261	26156	26083	26014	25972	25920	25860	25844	25829	25805	25717	25664	25545	25534	25518	25505	25492	25478	25446	25366	25345	25331	25125	25123	25114	25001	24948	24932	24888	24851	24804	24749
663	31849	30342	29951	28328	28215	28117	28041	27976	27937	27766	27644	27609	27417	26901	26862	26830	26738	26421	26419	26080	25971	25944	25935	25870	25845	25717	25530	25414	25347	25269	25259	25239	25178	25100	25034	25005	25000	24975	24935	24901	24883	24533	24470	24464	24456	24455	24441	24429	24413
664	29714	28833	28167	27489	27080	26926	26647	26556	26387	26261	26135	26004	25923	25869	25826	25807	25747	24887	24818	24760	24743	24696	24650	24609	24593	24567	24555	24431	24402	24393	24351	24341	24283	24260	24242	24235	24217	24209	24202	24187	23834	23823	23806	23682	23681	23673	23640	23632	23614
665	29239	28643	27719	27436	27017	26876	26697	26637	26561	26438	26338	26268	26160	26114	25977	25899	25888	25838	25779	25710	25653	25560	25491	24706	24696	24303	24245	24239	24233	24173	24133	24123	24119	24100	23958	23950	23934	23915	23913	23899	23892	23885	23850	23839	23822	23747	23737	23709	23702
666	31469	30154	29202	28379	27647	26698	26567	26421	26373	26256	25366	25262	25162	24974	24950	24801	24766	24674	24599	24547	24496	24428	24415	24341	24312	24079	24045	24020	24011	23914	23911	23905	23879	23869	23837	23825	23810	23805	23788	23766	23753	23739	23662	23652	23631	23620	23615	23545	23533
667	31780	31025	27614	27121	26866	26778	26659	26486	26349	26299	26232	26146	26095	25964	25933	25920	25841	25821	25766	25755	25676	25668	25594	25489	25259	25091	25079	25053	25036	25010	24995	24979	24961	24954	24947	24932	24880	24826	24805	24782	24766	24736	24721	24708	24695	24669	24662	24652	24634
668	31555	30932	28472	27785	27464	27218	27035	26655	26596	26309	26244	26060	26010	25917	25879	25790	25720	25678	25559	25534	25512	25426	25384	25367	25353	25338	25329	25305	25293	25286	25269	25073	25056	24957	24942	24924	24904	24861	24831	24799	24779	24768	24764	24698	24676	24638	24627	24557	24555
669	30676	30021	29600	29474	27951	27769	27303	27027	26927	26872	26803	26418	26334	26183	26098	26076	26067	26058	26041	25923	25857	25711	25691	25636	25613	25588	25515	25483	25469	25346	25303	25255	25238	25222	25194	25173	25156	25052	25044	25041	25037	25034	25032	25013	24994	24991	24979	24970	24930
670	29682	28878	28489	28128	27692	27363	27302	27238	27076	26867	26756	26660	26625	26516	26403	26274	26162	25937	25866	25835	25785	25739	25707	25479	25300	25260	25221	25192	25172	25171	25089	25069	25052	25031	25009	24992	24980	24924	24919	24840	24836	24826	24815	24792	24788	24746	24733	24722	24701
671	31187	30637	30084	27961	27763	27621	27144	27101	27021	26834	26711	26519	26351	26270	26238	26196	26101	26008	25905	25724	24873	24659	24636	24604	24588	24582	24513	24426	24352	24340	24335	23969	23955	23933	23895	23886	23869	23834	23815	23785	23760	23725	23711	23686	23644	23642	23636	23593	23582
672	29353	28807	28191	27929	27812	27595	27440	27343	26896	26832	26760	26719	26581	26473	26403	26290	26272	26260	26220	26161	26098	25958	25925	25813	25771	25737	25697	25629	25539	25527	25500	25426	25356	25347	25274	25216	25017	24986	24851	24846	24758	24715	24673	24649	24618	24597	24588	24581	24577
673	29570	28723	28282	28009	27753	27539	26980	26911	26805	26741	26695	26488	26365	26249	25964	25764	25714	24845	24833	24673	24312	24238	24158	24124	24066	24011	24003	23985	23963	23948	23931	23906	23781	23612	23605	23601	23589	23560	23320	23298	23295	23286	23256	23242	23237	23175	23086	23069	23063
674	29668	29043	28552	28225	28082	27947	27848	27553	27475	27228	26968	26800	26691	26675	26647	26615	26593	26251	26209	26176	26169	26139	26125	26067	26052	26027	25990	25962	25962	25933	25900	25855	25840	25703	25682	25177	25119	25008	24999	24937	24924	24919	24918	24892	24870	24792	24787	24733	24711
675	29576	28844	28186	27867	27735	27636	27287	27058	26984	26750	26730	26695	26514	26468	26440	26331	26223	26212	25895	25859	25524	25486	25458	25330	25216	25197	25166	25152	25105	25098	25093	25030	25000	24988	24954	24929	24903	24894	24888	24865	24851	24820	24791	24783	24761	24759	24759	24755	24729
676	29563	28764	28263	28006	27429	27367	27253	27171	27053	26804	26524	26231	26186	26057	25811	25762	25708	25678	25651	25551	25495	25430	25410	25373	25328	25216	25208	25197	25045	25020	25008	24924	24888	24869	24859	24844	24825	24812	24765	24741	24686	24654	24641	24627	24548	24523	24515	24490	24481
677	29576	29045	28523	27985	27781	27466	27301	27205	26753	26663	26580	26463	26431	26256	26233	26136	26051	26013	26005	25914	25799	25745	25707	25659	25630	25522	25510	25336	25272	25250	25221	25187	25160	25152	25135	25132	25083	25066	25050	24991	24980	24963	24958	24950	24913	24910	24758	24687	24668
678	29032	28262	27445	27208	27004	26918	26775	26377	26315	26278	26242	26138	26075	26047	25887	25864	25795	25740	25702	25643	25563	25542	25496	25453	25389	25251	25095	25075	25017	24992	24895	24767	24747	24731	24710	24691	24684	24681	24605	24578	24558	24502	24500	24494	24390	24297	24286	24286	24279
679	30214	29467	28419	27607	27411	26911	26842	26636	26388	26264	26149	26108	26027	26004	25734	25692	25639	25597	25569	25456	25388	25374	25360	25294	25283	25251	25230	25171	25139	25128	25108	25097	25086	25042	25022	24939	24929	24919	24879	24873	24867	24790	24770	24769	24736	24711	24702	24697	24660
680	29510	28981	28586	28004	27807	27179	26923	26820	26744	26622	26570	26414	26265	26211	26118	26111	26022	25807	25772	25578	25481	25455	25413	25395	25383	25351	25297	25244	25220	25204	25187	25182	25161	25156	25132	25075	24698	24688	24645	24605	24532	24508	24499	24466	24287	24227	24226	24208	24093
681	29769	29222	28531	27868	27620	27439	27284	27127	26858	26721	26697	26617	26439	26405	26339	26203	26181	26169	26043	25973	25961	25939	25874	25806	25792	25762	25739	25623	25448	25443	25432	25428	25424	25416	25338	25336	25324	25324	24899	24859	24817	24798	24785	24773	24752	24659	24634	24629	24556
682	31874	30665	28078	27856	27707	27508	27055	26974	26924	26681	26506	26469	26361	26295	26246	26144	26047	25998	25873	25828	25770	25700	25671	25644	25541	25410	25373	25304	25287	25267	25098	25080	25056	25048	25038	24304	24262	24242	24227	24200	24181	24179	24156	24129	24105	24081	24017	23991	23942
683	31092	28340	27521	27288	26917	26764	26739	26570	26461	26378	26351	26327	26196	26132	26095	26080	26040	25953	25921	25902	25848	25650	25642	25560	25153	25139	25077	25040	25002	24985	24969	24947	24847	24843	24836	24835	24819	24727	24700	24657	24650	24545	24503	24486	24474	24445	24419	24405	24396
684	29769	28856	28563	28260	28159	27821	27552	27355	27058	26818	26729	26680	26593	26390	26299	26067	25963	25943	25910	25876	25755	25654	25494	25469	25427	25418	25394	25376	25226	25187	25165	25150	25090	24917	24856	24845	24739	24728	24689	24644	24626	24624	24615	24574	24507	24489	24403	24393	24388
685	29648	28570	28093	27554	27327	27120	26863	26830	26767	26645	26614	26580	26530	26527	26306	26277	26229	25700	24863	24842	24792	24769	24727	24695	24688	24664	24551	24523	24468	24451	24375	24364	24310	24296	24288	24183	24161	24113	24060	24004	24001	23991	23940	23904	23884	23852	23848	23848	23840
686	29470	28646	28370	27612	27421	27137	27029	26921	26464	26271	26171	25994	25899	25797	25752	25722	25700	25487	25457	25317	25165	25156	25137	25035	25022	25010	24863	24848	24843	24794	24782	24740	24712	24706	24682	24457	24445	24441	24381	24263	24241	24218	24176	24079	24059	24057	24026	24002	23979
687	31386	30766	30635	28044	27638	27569	27078	27010	26854	26645	26606	26443	26254	26249	26233	26110	26010	25992	25893	25831	25753	25720	25649	25641	25608	25569	25166	25138	25126	25070	24995	24804	24794	24753	24741	24716	24682	24672	24594	24581	24541	24520	24385	24373	24366	24344	24331	24330	24308
688	30005	29304	28228	27835	27689	27432	27276	27072	26956	26908	26771	26713	26450	26416	26402	26238	26015	25997	25802	25795	25749	25737	25713	25686	25539	25522	25506	25496	25364	25331	25260	25238	25225	25183	25177	25117	25110	25101	25048	25001	24998	24971	24946	24943	24937	24931	24850	24823	24795
689	31585	31009	28881	27857	27414	27183	27053	26957	26661	26368	26302	26227	26181	26104	26062	25997	25966	25936	25918	25900	25822	25790	25755	25727	25704	25543	25518	25489	25367	25307	25279	25269	25195	25038	25020	24687	24612	24587	24563	24555	24484	24481	24475	24473	24472	24397	24341	24338	24333
690	29075	28626	27764	27210	26984	26632	26477	26393	26227	25955	25837	25775	25758	25730	25610	25584	25372	25332	25274	25227	25173	25104	25066	25036	24949	24934	24867	24823	24809	24778	24757	24696	24588	24568	24558	24482	24475	24473	24446	24433	24389	24367	24330	24299	24287	24261	24258	24255	24233
691	31215	28611	28204	27868	27542	27399	26992	26937	26840	26696	26503	26460	26424	26334	26221	26025	25992	25965	25932	25832	25738	25648	25630	25552	25481	25355	25352	25321	25250	25239	25221	25198	25171	25137	25115	25093	25083	25007	24959	24952	24941	24765	24739	24695	24596	24581	24558	24548	24440
692	31621	31171	30408	27879	27788	27646	27475	27322	27022	26950	26658	26500	26368	26230	26110	26009	25964	25936	25455	25434	25395	25258	25240	25202	25183	25032	24994	24980	24956	24910	24879	24864	24855	24631	24265	24228	24206	24043	23988	23982	23935	23889	23847	23767	23734	23727	23716	23715	23680
693	29474	28865	28407	28165	27533	27423	27211	26924	26651	26485	26431	26387	26332	26243	26176	26095	26041	25983	25905	25877	25842	25759	25713	25634	25619	25595	25500	25480	25453	25438	25435	25424	25417	25029	24866	24860	24831	24672	24654	24598	24585	24577	24563	24560	24544	24535	24519	24495	24480
694	29910	29179	28613	28195	27957	27905	27151	26939	26871	26677	26500	26442	26382	26355	26300	26254	26118	26071	26012	25903	25792	25749	25556	25477	25298	25284	25234	25221	25202	25180	25167	25127	25123	25121	25115	25099	25087	25078	25072	25056	25035	25026	25004	24999	24982	24928	24840	24820	24755
695	30125	29176	28386	27812	27454	27297	27177	26646	26518	26393	26271	26239	26192	26130	26047	25965	25928	25905	25877	25813	25756	25726	25682	25599	25376	25373	25296	25249	25230	25209	25192	25175	25140	25099	25084	24969	24913	24901	24897	24884	24823	24813	24765	24754	24750	24742	24728	24715	24692
696	29679	28457	28040	27758	27421	27341	27283	27018	26958	26808	26760	26692	26591	26376	26337	26111	26060	26021	25996	25860	25787	25761	25697	25666	25204	25183	25152	25133	25021	24943	24805	24802	24800	24758	24707	24706	24643	24597	24589	24583	24578	24550	24519	24515	24505	24421	24406	24381	24362
697	29296	28861	28378	28055	27412	27265	26976	26859	26749	26674	26576	26423	26401	26326	26029	25955	25914	25896	25873	25813	25708	25675	25652	25603	25436	25427	25423	25421	25352	25328	25307	25282	25275	25221	25083	25003	25002	24996	24968	24903	24893	24868	24843	24831	24734	24700	24656	24651	24649
698	30771	29988	27676	27481	27174	26884	26751	26654	26581	26291	26184	25859	25723	25607	25545	25519	25508	25468	25421	25382	25216	25174	25120	24977	24948	24937	24883	24700	24690	24667	24626	24456	24445	24437	24416	24407	24344	24304	24297	24289	24274	24267	24251	24231	24221	24184	24179	24144	24133
699	31604	28437	27938	27600	27214	27098	26887	26793	26735	26686	26516	26314	26005	25932	25836	25743	25709	25642	25595	25489	25477	25453	25422	25409	25379	25214	25134	25056	25032	25020	25009	24993	24977	24920	24905	24903	24760	24753	24733	24376	24350	24285	24273	24227	24223	24210	24201	24194	24186
700	31948	28864	28464	28193	27879	27655	27572	27419	27212	26978	26897	26737	26608	26349	26180	26072	25960	25925	25822	25637	25247	25240	25121	25081	25039	25004	24992	24977	24958	24946	24763	24755	24750	24741	24711	24704	24681	24651	24625	24603	24579	24548	24406	24363	24354	24324	24255	24214	24211
701	29395	28636	28255	26848	26560	26115	25959	25935	25687	25553	25503	25363	25304	25286	25054	24938	24834	24764	24709	24637	24600	24579	24469	24421	24370	24337	24141	24119	24103	24016	23961	23944	23901	23896	23871	23838	23821	23807	23645	23591	23589	23588	23578	23571	23557	23538	23536	23534	23479
702	29714	28969	28480	27796	27578	27320	27265	27115	26758	26580	26487	26370	26356	26163	26126	26059	25938	25797	25768	25756	25738	25653	25617	25557	25538	25531	25461	25391	25385	25377	25331	25316	25214	25205	24971	24856	24726	24692	24674	24667	24643	24590	24567	24549	24535	24521	24516	24510	24495
703	30629	29602	29243	28452	27923	27818	27589	27238	26931	26797	26775	26499	26484	26406	26243	26205	26102	25831	25720	25625	25397	25370	25346	25210	25203	25194	25143	25111	25064	25060	25048	25036	24995	24978	24929	24909	24906	24895	24723	24720	24695	24687	24680	24656	24635	24610	24501	24498	24407
704	31659	30797	29241	27791	27633	27432	27368	27216	27105	27018	26959	26838	26820	26701	26679	26655	26361	26286	26265	26256	26140	26117	25986	25958	25733	25724	25674	25628	25592	25559	25505	25495	25482	25347	25152	25054	25021	25020	25003	24986	24975	24618	24606	24598	24594	24545	24532	24515	24509
705	31627	29883	28704	28290	27481	27262	27129	26859	26744	26685	26583	26445	26360	26262	26244	26160	26128	26081	25942	25840	25743	25693	25648	25619	25604	25578	25515	25511	25495	25457	25432	25413	25267	25266	25083	25070	25047	25042	25028	24986	24978	24976	24949	24875	24851	24809	24707	24707	24670
706	31801	28616	28289	27734	27563	27061	26734	26554	26493	26306	26252	26180	26132	25974	25900	25857	25822	25724	25499	25472	25416	25247	25241	25209	25151	25097	25077	25055	25036	25011	24947	24899	24896	24877	24858	24799	24749	24736	24719	24710	24700	24683	24677	24661	24648	24639	24631	24539	24477
707	30125	29114	28476	27888	27691	27444	27211	26959	26784	26753	26648	26540	26481	26454	26402	26363	26348	26309	26089	25825	25686	25657	25475	25398	25262	25191	25166	25119	24368	24339	24318	24306	24278	24238	24203	24195	24026	24002	23908	23890	23845	23837	23825	23816	23809	23798	23784	23784	23761
708	29566	28818	28271	27982	27622	27449	27229	27061	26899	26827	26749	26648	26420	26400	26337	26218	25926	25903	25706	25657	25614	25587	25508	25472	25404	25394	25381	25242	25218	25149	25147	25137	25118	25094	25065	25061	25042	25023	24978	24948	24944	24930	24927	24899	24891	24792	24579	24553	24552
709	29060	28337	27823	27476	27339	27099	26953	26820	26750	26627	26442	26356	26261	25968	25889	25838	25735	25706	25666	25579	25548	25464	25425	25282	25259	25179	25163	25151	25142	25099	25095	24872	24855	24838	24736	24735	24711	24682	24680	24659	24623	24574	24557	24534	24421	24321	24319	24312	24291
710	31565	28299	27893	26662	26523	26337	26086	25869	25768	25665	25607	25557	25505	25377	25346	25246	25217	25188	25177	25115	25097	25086	25016	24996	24951	24740	24723	24714	24701	24660	24660	24649	24593	24571	24527	24506	24456	24403	24398	24389	24351	24340	24302	24219	24210	24008	23912	23900	23832
711	29598	28782	28050	27485	27351	27202	27108	26987	26862	26748	26702	26442	26408	26389	26269	26222	26116	26100	25787	25728	25718	25700	25663	25620	25540	25523	25471	25385	25380	25324	25288	25265	25259	25248	25223	25217	25185	25080	25039	25030	24962	24942	24934	24883	24859	24818	24802	24799	24782
712	30920	28943	28528	28257	27924	27769	27654	27370	27067	26945	26869	26846	26807	26749	26614	26530	26456	26275	26198	26158	26099	26035	25933	25833	25795	25701	25675	25518	25498	25251	25242	25239	25227	25148	25069	25036	25019	25009	24944	24908	24899	24883	24821	24812	24805	24763	24749	24637	24636
713	29975	28999	28193	27939	27786	27635	27186	26790	26736	26453	26442	26359	26265	26099	25848	25668	25624	25598	25574	25511	25462	25367	25280	25249	25239	25191	25014	24975	24940	24912	24892	24843	24829	24708	24699	24619	24535	24526	24514	24496	24412	24406	24399	24360	24359	24343	24335	24318	24308
714	29272	28861	28223	27713	27503	27426	27049	26917	26768	26692	26609	26418	26281	26172	26136	26083	25969	25671	25607	25574	25531	25513	25500	25424	25397	25359	25188	25168	25148	25118	25056	25037	25009	24931	24872	24851	24792	24769	24757	24698	24695	24663	24662	24651	24612	24611	24602	24571	24549
715	29767	28994	28593	28420	28259	27888	27214	27031	26855	26561	26433	26391	26372	26268	26071	26012	25939	25909	25770	25741	25728	25601	25592	25534	25481	25463	25427	25398	25367	25356	25260	25079	25065	24999	24978	24962	24949	24911	24880	24845	24823	24821	24793	24781	24776	24743	24726	24709	24699
716	29649	29113	28501	28278	28145	27668	26860	26740	26506	26429	26339	26225	26192	25856	25767	25712	25687	25549	25516	25444	25404	25388	25362	25328	25280	25140	25121	25080	25061	24742	24721	24667	24660	24614	24579	24474	24455	24387	24306	24269	23586	23566	23553	23547	23542	23521	23510	23499	23496
717	30479	28477	27975	27650	27392	26928	26777	26504	26425	26380	26258	26152	25915	25863	25758	25674	25617	25561	25470	25431	25388	25357	25321	25291	25251	25183	25175	25148	25128	25099	25088	25034	25027	24978	24924	24875	24858	24845	24833	24827	24788	24757	24727	24713	24701	24648	24620	24604	24570
718	30217	29250	28586	28323	28109	27984	27503	27451	27368	27203	27124	27091	27014	26800	26628	26428	26408	26084	26061	26018	25918	25871	25850	25789	25653	25631	25593	25574	25533	25525	25464	25386	25339	25315	25213	25192	25164	25131	25085	25067	24974	24967	24913	24881	24841	24816	24795	24793	24793
719	31044	28979	28559	28118	27642	27513	27348	27252	27155	26955	26866	26708	26549	26459	26414	26184	26137	26097	26074	25993	25882	25861	25842	25723	25702	25685	25478	25461	25382	25265	25227	25096	25065	25057	25012	24999	24986	24977	24977	24950	24922	24906	24877	24844	24828	24824	24690	24677	24644
720	31679	29412	28498	27888	27703	27551	27343	27157	27063	26890	26782	26591	26557	26552	26518	26465	26294	26136	26125	26093	25975	25828	25816	25735	25607	25585	25546	25512	25503	25457	25400	25360	25337	25270	25235	25225	25217	25164	25159	25120	25099	25069	25053	25036	25023	25019	24667	24639	24539
721	29088	28491	27885	27335	27156	27059	26865	26759	26601	26546	26516	26448	26296	26227	26174	26052	26027	25940	25861	25835	25820	25790	25726	25717	25708	25691	25664	25567	25561	25516	25490	25449	25386	25330	25326	25320	25317	25236	25146	25135	25120	25111	25044	24904	24856	24845	24452	24447	24437
722	31556	30202	29014	27492	27390	27092	26901	26834	26750	26719	26663	26595	26501	26151	26132	25930	25912	25814	25735	25712	25656	25548	25490	25480	25341	25301	25263	25088	25078	25018	24997	24991	24985	24961	24953	24924	24803	24755	24745	24383	24370	24328	24326	24285	24283	24280	24274	24269	24260
723	31519	28323	28026	27777	26935	26821	26663	26491	26329	26195	26115	26006	25949	25916	25831	25650	25574	25541	25535	25519	25476	25464	25444	25398	25305	25271	25264	25208	25205	25177	25166	25099	25068	25050	25035	24975	24912	24910	24903	24898	24770	24761	24756	24734	24728	24712	24699	24690	24662
724	29298	28419	27769	27278	27023	26667	26517	26374	26321	26235	26160	26039	25970	25840	25633	25611	25598	25512	25338	25273	25189	25137	24970	24944	24929	24920	24901	24893	24886	24835	24811	24794	24759	24740	24737	24731	24702	24679	24670	24634	24611	24590	24564	24538	24526	24517	24509	24503	24499
725	31696	28652	27916	27645	27354	26940	26744	26671	26346	26291	26245	26112	26026	25794	25724	25707	25657	25597	25569	25537	25477	25441	25339	25322	25303	25258	25244	25228	25212	25125	25103	25085	25073	25057	25016	25008	24987	24971	24967	24953	24881	24748	24735	24624	24573	24555	24455	24404	24396
726	30052	28437	28010	27818	27376	27246	27080	26911	26650	26536	26377	26340	26251	26203	26084	26018	25963	25931	25859	25836	25802	25724	25650	25614	25551	25509	25470	25365	25324	25312	25304	25133	25059	25010	24992	24972	24945	24939	24883	24875	24861	24817	24815	24798	24785	24715	24713	24677	24667
727	30991	29029	28661	27778	27584	27471	27266	27056	27000	26916	26794	26529	26466	26148	26045	26014	25961	25845	25838	25761	25747	25231	25099	25091	25044	25003	24983	24962	24858	24852	24842	24822	24796	24774	24720	24709	24642	24535	24528	24496	24272	24265	24250	24231	24225	24219	24203	24138	24132
728	29382	28697	28303	27768	27325	27042	26861	26729	26546	26459	26254	26202	26164	25913	25887	25763	25741	25714	25599	25508	25467	25422	25388	25320	25292	25282	25257	25236	25227	25184	25140	25131	25097	25058	25046	25040	24999	24820	24764	24701	24693	24658	24644	24628	24620	24513	24417	24402	24369
729	29075	28659	28338	28070	27904	27568	27447	26981	26715	26526	26466	26335	26216	26185	26119	25886	25867	25813	25762	25616	25574	25558	25545	25230	25213	25199	25163	25102	25078	25051	25032	24995	24989	24982	24933	24921	24906	24890	24858	24847	24809	24744	24712	24705	24609	24525	24517	24471	24447
730	31291	28736	28146	27614	27461	27333	26958	26738	26577	26480	26395	26339	26288	26244	26136	26049	26020	25957	25927	25882	25842	25789	25770	25713	25655	25570	25517	25470	25461	25452	25401	25372	25327	25271	25260	25122	25059	25025	24984	24930	24929	24894	24826	24673	24642	24531	24507	24481	24466
731	29439	28578	27916	27568	27425	27311	27120	27045	26685	26533	26409	26349	26228	26022	25969	25930	25856	25704	25664	25645	25617	25583	25521	25469	25452	25395	25360	25349	25342	25321	25260	25157	25142	25138	25111	25094	25082	25066	25060	25053	25030	25008	24994	24966	24887	24852	24847	24831	24801
732	31239	30500	28540	27378	27157	27056	26831	26640	26545	26519	26217	26101	26033	25792	25756	25679	25645	25570	25519	25478	25462	25444	25373	25359	25301	25138	25076	25040	24968	24951	24913	24913	24892	24876	24862	24706	24565	24564	24463	24441	24428	24411	24396	24390	24335	24323	24284	24267	24264
733	29577	28952	28674	28057	27764	27521	27456	27210	27100	27014	26987	26856	26711	26678	26628	26526	26497	26441	26425	26382	26288	26175	25971	25955	25895	25884	25856	25699	25694	25676	25603	25589	25561	25493	25413	25388	25372	25363	25352	25314	25302	25285	25270	25202	25145	25025	24994	24978	24958
734	30125	29281	28254	28019	27673	27249	27017	26953	26885	26799	26547	26468	26314	26296	26282	26254	26215	26164	26047	26000	25925	25879	25844	25795	25789	25690	25654	25632	25604	25599	25564	25536	25506	25497	25475	25371	25354	25341	25326	25255	25203	25201	25189	25131	25068	25027	25002	24980	24876
735	30629	29353	28199	27765	27579	27200	26878	26788	26654	26536	26461	26355	26317	26270	26183	26118	26108	26026	25945	25927	25908	25784	25771	25761	25755	25734	25499	25492	25056	24975	24951	24931	24896	24771	24770	24708	24648	24623	24564	24541	24540	24525	24502	24487	24483	24471	24454	24391	24337
736	31955	28925	28254	27806	27580	27392	27246	27053	26911	26871	26712	26575	26544	26464	26409	26346	26228	26204	26177	26122	26093	26018	25853	25820	25739	25703	25587	25519	25465	25388	25335	25274	25230	25078	25076	25039	25027	24947	24891	24871	24867	24854	24809	24779	24765	24750	24744	24655	24619
737	31798	31202	29895	29754	27449	27308	26981	26835	26666	26632	26581	26541	26492	26370	26312	26245	26213	26188	26166	26113	26016	25997	25810	25779	25756	25745	25736	25673	25638	25601	25575	25523	25419	25416	25403	25332	25327	25300	25290	25042	24960	24895	24873	24867	24705	24704	24703	24703	24631
738	30145	28838	28306	27928	27695	27421	27353	27148	27037	26864	26630	26501	26261	26194	26123	26051	25865	25842	25823	25747	25708	25623	25604	25592	25346	25239	25229	25213	25014	24981	24960	24952	24920	24883	24802	24781	24677	24631	24622	24612	24590	24563	24557	24544	24529	24517	24517	24509	24501
739	29640	28848	28312	28075	27618	27376	27248	27103	27000	26893	26801	26704	26564	26304	26257	26186	26142	26111	26056	26025	25935	25912	25870	25827	25816	25688	25593	25585	25547	25371	25275	25257	25200	25177	25157	25131	24736	24659	24521	24515	24406	24331	24321	24303	24301	24290	24289	24263	24261
740	29494	28565	28389	27817	27578	27459	26992	26789	26680	26538	26377	26321	26294	26221	26171	26086	25936	25903	25847	25747	25674	25642	25626	25581	25536	25508	25497	25382	25343	25281	25204	25148	25120	25104	25093	25075	25066	25014	24994	24984	24959	24956	24916	24892	24867	24858	24846	24840	24837
741	29598	28469	28149	27835	27524	27438	27135	26976	26663	26548	26328	26271	26093	25822	25752	25700	25640	25553	25542	25512	25427	25336	25287	25267	25193	25159	25141	25000	24979	24953	24943	24805	24802	24792	24777	24682	24678	24666	24657	24634	24625	24602	24593	24575	24555	24552	24543	24526	24511
742	29296	28545	28117	27754	27502	27378	27290	27080	27021	26363	26325	26081	26043	25952	25866	25835	25811	25753	25708	25573	25561	25398	25371	25355	25316	25300	25270	25252	25213	25198	25173	25160	25137	25129	24776	24749	24724	24680	24609	24594	24590	24585	24573	24553	24515	24373	24306	24263	24257
743	31951	29895	28835	28664	28412	28197	28048	28021	27556	27366	27282	26935	26886	26797	26760	26642	26605	26576	26459	26337	26151	26145	25880	25803	25770	25753	25587	25507	25482	25305	25234	25072	25062	25055	24984	24941	24917	24905	24895	24889	24881	24804	24753	24730	24711	24701	24695	24681	24515
744	30824	28702	28172	27637	27500	27312	27262	27210	27010	26560	26457	26379	26297	26137	25971	25901	25830	25723	25689	25677	25656	25606	25578	25472	25313	25252	25244	25212	25187	25165	25090	25070	25059	25010	24999	24951	24947	24939	24934	24896	24783	24728	24714	24701	24683	24683	24650	24643	24620
745	29380	28808	28012	27761	27605	27501	27075	26868	26737	26610	26225	26065	25791	25711	25683	25638	25581	25547	25520	25477	25247	25177	25052	25039	25012	24997	24980	24965	24929	24872	24858	24811	24789	24764	24737	24713	24687	24663	24653	24645	24636	24566	24565	24483	24468	24452	24415	24398	24369
746	30878	29126	28770	28294	27703	27532	27369	27330	27128	26780	26720	26637	26569	26519	26480	26322	26292	26253	26173	26117	26084	26071	26036	25960	25864	25801	25771	25761	25750	25747	25730	25725	25692	25689	25673	25647	25429	25408	25403	25381	25258	25002	24988	24922	24912	24889	24888	24849	24824
747	31649	30348	29103	27625	27388	27113	27048	26899	26738	26604	26489	26197	26124	26085	25950	25928	25886	25817	25775	25762	25704	25686	25651	25584	25543	25531	25451	25387	25372	25236	25178	25152	25133	25130	25105	25099	25051	25002	24943	24923	24912	24906	24858	24760	24706	24696	24687	24675	24668
748	31727	30348	28546	28079	27759	27598	27277	27181	26927	26809	26750	26552	26484	26473	25971	25963	25918	25849	25805	25772	25757	25724	25680	25588	25563	25475	25458	25451	25429	25420	25406	25374	25327	25313	25276	25160	25133	25091	25021	24974	24913	24585	24572	24562	24526	24513	24457	24412	24398
749	30711	28909	28500	27949	27675	27505	27362	27169	27036	26998	26968	26915	26617	26559	26283	26153	26059	25674	25643	25586	25434	25416	25317	25299	25281	25262	25249	25242	25236	25229	25171	25120	25082	25055	25051	24947	24917	24904	24891	24864	24829	24805	24707	24248	24205	24173	24165	24135	24087
750	28628	28140	27576	27274	26958	26796	26483	26417	26301	26054	26015	25967	25930	25892	25826	25750	25735	25712	25683	25673	25651	25588	25557	25538	25482	25429	25353	25005	24908	24881	24843	24833	24796	24754	24747	24729	24609	24503	24498	24472	24420	24406	24403	24389	24342	24254	24221	24205	24164
751	29714	28828	28341	27841	27511	26789	26615	26538	26452	26298	26201	26134	26028	25900	25686	25636	25533	25496	25420	25368	25314	25292	25284	25181	25124	25087	25046	24988	24939	24809	24771	24759	24754	24748	24725	24713	24534	24520	24512	24485	24483	24479	24450	24413	24400	24284	24252	24249	24185
752	29910	28815	28419	28266	27306	27136	26961	26898	26860	26445	26260	26177	26141	26017	25942	25906	25751	25651	25611	25570	25487	25450	24613	24592	24536	24516	24474	24430	24327	24311	24259	24144	24021	23985	23920	23881	23879	23780	23745	23679	23662	23594	23586	23579	23564	23539	23435	23424	23413
753	29573	28897	28189	27926	27520	27261	26960	26800	26709	26404	26369	26266	26227	26152	25983	25953	25930	25874	25844	25752	25726	25687	25655	25507	25473	25462	25427	25249	25243	25226	25208	25172	25145	25067	25054	25027	25025	25014	24962	24944	24901	24874	24833	24824	24798	24783	24745	24691	24685
754	29361	28740	28126	27850	27262	27077	26909	26807	26733	26612	26505	26467	26383	26268	26180	26163	26127	26052	25828	25785	25662	25585	25557	25461	25438	25424	25414	25346	25236	25225	25193	25146	25094	25083	25048	25016	24978	24937	24926	24891	24815	24790	24758	24586	24579	24561	24431	24419	24397
755	31457	30602	29073	27921	27603	27437	27336	27087	26886	26565	26447	26417	26272	26185	26138	25979	25903	25890	25833	25737	25686	25622	25551	25532	25527	25490	25323	25307	25283	25269	25246	25234	25210	25200	25190	25185	24954	24932	24916	24802	24775	24770	24651	24610	24573	24557	24556	24490	24417
756	29086	28498	27987	27659	27394	26913	26771	26693	26589	26436	26363	26186	26138	25857	25775	25695	25637	25604	25571	25558	25540	25511	25228	25203	25197	25139	25099	25056	25018	24961	24951	24921	24906	24778	24770	24728	24686	24662	24644	24628	24619	24597	24589	24580	24462	24460	24387	24376	24366
757	29181	28729	28172	27739	27470	27337	27199	26975	26922	26802	26677	26529	26459	26420	26373	26346	26305	26256	26200	26191	26134	26088	26011	25989	25782	25735	25599	25405	25396	25362	25313	25274	25251	25213	25088	25082	25062	25035	25001	24990	24927	24919	24895	24856	24856	24837	24811	24808	24791
758	31239	28568	28319	27807	27732	27087	27039	26942	26885	26713	26676	26594	26542	26523	26370	26328	26263	26212	26147	25967	25934	25917	25859	25759	25626	25403	25366	25149	25141	25053	25039	24935	24930	24883	24834	24767	24761	24721	24595	24563	24549	24540	24536	24533	24480	24468	24466	24462	24433
759	31829	28945	28617	28000	27771	27543	26618	26452	26413	26227	26122	26075	26003	25896	25660	25607	25583	25554	25538	25523	25439	25412	25308	25280	25193	25103	25091	25068	25058	24925	24797	24784	24766	24729	24689	24677	24602	24593	24567	24524	24503	24496	24487	24445	24422	24406	24405	24288	24282
760	29570	28719	28040	27368	26756	26677	26558	26422	26385	26334	26273	26216	26151	26113	26054	26021	25965	25937	25852	25817	25732	25693	25444	25429	25418	25362	25235	25166	25130	25084	25076	25042	24961	24941	24892	24889	24861	24848	24822	24810	24803	24770	24764	24729	24703	24666	24658	24631	24623
761	31524	30859	28100	27273	27139	26933	26819	26737	26632	26579	26476	26211	26141	26109	26052	26010	25964	25870	25847	25744	25661	25500	25461	25414	25401	25332	25315	25190	25182	25048	25042	24999	24875	24854	24850	24800	24788	24772	24763	24758	24751	24741	24667	24650	24650	24636	24617	24597	24583
762	31822	28712	28127	27880	27579	27407	27253	27224	27163	26806	26693	26631	26578	26545	26343	26257	26249	26031	25868	25859	25831	25743	25621	25538	25532	25497	25424	25411	25388	25359	25346	25339	25251	25226	25163	25127	25082	25063	24938	24908	24819	24792	24781	24776	24764	24753	24739	24706	24697
763	31891	28642	28169	27817	27650	27176	27083	26920	26836	26717	26620	26551	26535	26384	26301	26122	26065	26034	26016	25977	25873	25801	25789	25753	25721	25620	25091	25036	25013	24985	24979	24938	24844	24818	24807	24804	24702	24667	24655	24625	24585	24519	24487	24477	24325	24314	24301	24288	24254
764	31627	29477	28959	27853	27628	27475	27086	26756	26318	26229	26178	26047	25944	25889	25864	25837	25801	25705	25628	25532	25500	25477	25444	25366	25319	25302	24932	24905	24796	24771	24756	24693	24604	24469	24446	24418	24405	24389	24333	24329	24322	24308	24304	24300	24286	24274	24262	24256	24252
765	31843	28700	28330	28069	27788	27552	27412	27247	27159	27093	27046	26938	26859	26719	26667	26464	26340	26204	26122	26106	26072	26036	25916	25801	25785	25746	25656	25615	25529	25495	25449	25359	25339	25334	25317	25290	25278	25273	25266	25218	25214	25159	25085	25046	25040	25017	24963	24938	24919
766	29474	28858	28321	28133	27733	27472	27423	27177	27043	27004	26856	26517	26451	26394	26386	26345	26305	26278	26197	25769	25700	25696	25639	25605	25536	25521	25499	25494	25483	25456	25373	25349	25338	25336	25322	25301	25282	25276	25248	25209	25199	25111	25110	25108	25094	24979	24915	24888	24880
767	29033	28066	27714	27340	27222	27092	26965	26907	26833	26624	26533	26503	26399	26361	26310	26216	26177	26070	25987	25965	25918	25901	25884	25703	25623	25550	25494	25392	25313	25310	25195	25174	25149	25128	25099	25096	24914	24909	24886	24836	24784	24772	24664	24664	24660	24655	24640	24634	24618
768	31907	28653	28378	28209	27947	27791	27427	27305	27240	27049	26998	26893	26827	26657	26630	26414	26245	26105	26075	26022	25948	25928	25837	25768	25743	25661	25618	25604	25403	25383	25379	25353	25327	25313	25297	25146	25111	25044	25001	24928	24814	24742	24723	24708	24653	24642	24616	24600	24575
769	30505	29735	28883	28493	27104	26946	26530	26478	26375	26276	26165	26101	25939	25814	25792	25779	25586	25346	25291	25266	25210	25127	25104	25068	25004	24901	24805	24802	24791	24778	24772	24753	24681	24366	24365	24358	24347	24224	24205	24189	24181	24169	24115	24097	24028	24026	24004	23996	23968
770	29696	28629	28046	27665	27366	27263	27077	27038	26950	26827	26739	26685	26467	26314	26229	25999	25970	25940	25749	25673	25589	25580	25471	25395	25368	25332	25268	25229	25199	25182	25178	25140	25089	25069	25057	25030	24981	24960	24839	24786	24772	24630	24616	24602	24567	24482	24478	24441	24439
771	29379	28768	28415	28103	27892	27626	27176	27045	26857	26644	26588	26312	26213	26029	25991	25885	25850	25817	25723	25650	25557	25500	25415	25371	25315	25268	25250	25231	25181	25138	25131	25119	24969	24960	24945	24920	24888	24869	24853	24850	24845	24826	24819	24792	24783	24766	24724	24003	23996
772	29645	28849	27980	27240	27030	26922	26630	26484	26387	26375	26309	26291	26173	25621	25385	25322	25269	25242	25224	25160	25132	25058	25018	24991	24978	24963	24950	24839	24806	24795	24766	24663	24637	24345	24327	24298	24163	24142	24126	24029	24006	24002	23973	23963	23943	23861	23853	23844	23838
773	31807	29170	28413	28171	27297	27199	26987	26819	26739	26686	26323	26273	26172	26020	25976	25886	25846	25792	25738	25689	25662	25642	25591	25565	25534	25443	25429	25398	25320	25296	25267	25184	25160	25034	25001	24926	24910	24880	24869	24856	24752	24743	24629	24305	24303	24244	24230	24222	24193
774	29470	28184	27909	27330	27141	27009	26902	26738	26343	26293	26164	26145	26113	26073	25931	25906	25879	25868	25787	25742	25695	25616	25531	25471	25436	25422	25389	25369	25339	25280	25250	25241	25227	25140	25085	25061	24992	24980	24978	24958	24951	24938	24899	24877	24876	24809	24806	24802	24669
775	31471	30708	28271	27782	27526	26999	26916	26713	26650	26608	26571	26344	26246	26244	26102	26008	25870	25791	25781	25741	25687	25670	25658	25605	25547	25481	25456	25435	25357	25293	25276	25266	25263	25228	25218	25008	24985	24816	24803	24772	24761	24721	24676	24660	24658	24645	24525	24406	24406
776	31907	30860	30570	27422	27001	26690	26631	26531	26317	26234	26161	26034	26004	25909	25854	25829	25759	25739	25644	25592	25569	25538	25442	25330	25307	25155	25105	25094	25032	24995	24977	24971	24961	24873	24839	24494	24479	24468	24434	24387	24326	24266	24260	24250	24242	24220	24178	24172	24155
777	31524	28758	28350	27970	27872	27771	27568	27389	27267	27158	27084	27031	26990	26889	26610	26457	26335	26284	25395	25367	25330	25261	25246	25223	25092	24960	24950	24944	24903	24852	24838	24814	24801	24691	24636	24562	24546	24533	24527	24510	24488	24466	24432	24425	24420	24339	24317	24312	24284
778	30711	28570	28180	28030	27663	27400	27263	27096	27016	26888	26732	26621	25631	25609	25389	25348	25320	25251	25202	25184	25163	25066	25029	24889	24879	24705	24689	24619	24562	24551	24531	24482	24304	24293	24198	24188	24175	24159	24143	24137	24118	24074	24062	24007	23996	23983	23920	23920	23848
779	28880	28311	28168	27941	27697	27217	27151	26839	26587	26552	26407	26333	26228	26135	25899	25876	25791	25740	25551	25532	25518	25489	25409	25394	25379	25375	25328	25317	25316	25301	25292	25289	25248	25046	25005	24971	24962	24959	24957	24946	24821	24816	24814	24775	24758	24718	24716	24708	24688
780	30629	28868	28510	28086	27765	27246	27007	26664	26510	26363	26272	26149	25979	25895	25872	25788	25690	25589	25569	25542	25524	25470	25415	25358	25321	25293	25275	25260	25247	25238	25217	25202	25196	25190	25180	25147	25124	25106	25070	25062	24989	24981	24969	24899	24648	24639	24633	24590	24547
781	30005	29069	28853	28415	28295	28144	26678	26449	26278	26125	25837	25678	25574	25515	25498	25456	25279	25173	24996	24987	24978	24916	24893	24879	24853	24832	24772	24759	24712	24705	24656	24601	24590	24355	24331	24275	24229	24222	24219	24214	24208	24207	24194	24174	24162	24122	24119	23956	23921
782	31887	28910	28612	28348	28153	28027	27942	27732	27669	27634	27306	27150	27058	26878	26738	26709	26611	26559	26439	26396	26277	26251	26156	26119	26116	26070	25980	25892	25868	25756	25712	25699	25551	25378	25260	25231	25083	25070	24989	24948	24837	24809	24787	24753	24718	24715	24618	24605	24587
783	29941	28052	27546	27339	27139	27048	26958	26885	26718	26662	26633	26528	25567	25381	25260	25218	25005	24980	24956	24908	24903	24500	24489	24462	24459	24431	24415	24351	24322	24279	24225	24212	24184	24176	24170	24164	24141	24137	24132	24126	24099	24085	23926	23858	23841	23810	23779	23731	23719
784	29435	28601	28086	27825	27668	27550	27430	27062	26727	26669	26467	26402	26135	26067	26014	25970	25934	25885	25801	25705	25649	25524	25424	25405	25371	25341	25296	25233	25144	25128	25106	25041	24993	24981	24969	24914	24910	24878	24856	24839	24833	24776	24759	24744	24721	24684	24684	24670	24567
785	31937	30928	30406	30016	27819	27757	27164	26755	26655	26580	26423	26289	26234	26029	25985	25886	25853	25828	25695	25689	25576	25419	25404	25336	25267	25262	25251	25233	25213	25174	25156	24688	24671	24653	24646	24629	24608	24567	24558	24556	24540	24460	24417	24390	24371	24353	24273	24218	24204
786	31837	31208	28715	28551	28159	26818	26750	26477	26126	26042	25813	25722	25655	25623	25564	25431	25406	25380	25287	25258	25180	25134	25063	25038	24972	24962	24910	24851	24849	24832	24816	24808	24795	24793	24758	24730	24717	24703	24680	24660	24610	24589	24570	24543	24525	24514	24477	24410	24380
787	29470	28529	28267	27623	27248	26866	26542	26485	26367	26127	26103	26057	25955	25937	25898	25782	25737	25706	25517	25436	25361	25283	25256	25201	25190	25011	25006	24988	24978	24958	24953	24914	24782	24771	24678	24676	24662	24651	24628	24611	24606	24597	24567	24529	24510	24510	24504	24490	24486
788	29547	28813	28378	28069	27923	27583	27482	27176	27037	26896	26788	26548	26356	26314	26210	26202	26150	26124	26056	25997	25919	25901	25868	25852	25839	25829	25766	25730	25565	25418	25408	25235	25184	25162	25085	25066	25056	25046	24996	24963	24944	24805	24790	24787	24785	24778	24723	24686	24652
789	31142	30131	28107	27561	27372	27192	27103	26770	26576	26342	26284	26122	26018	25916	25905	25823	25751	25707	25621	25543	25529	25492	25456	25434	25356	25225	25198	25160	25140	25101	25027	24969	24956	24828	24799	24790	24764	24650	24588	24574	24532	24512	24470	24462	24430	24428	24424	24413	24390
790	31829	30846	30590	30152	27902	27421	27323	27144	27015	26960	26838	26774	26678	26317	26298	26282	26176	26164	26155	26024	26002	25970	25830	25624	25621	25600	25510	25345	25250	25157	25144	25112	24991	24913	24888	24856	24849	24829	24826	24809	24796	24775	24730	24717	24708	24625	24610	24593	24584
791	29185	28835	28161	27825	27061	26770	26583	26435	26358	26242	26149	26051	25161	25100	25022	24968	24767	24744	24719	24658	24619	24566	24518	24517	24427	24423	24234	24217	24206	24115	24104	24062	24038	23994	23970	23964	23932	23924	23882	23860	23846	23836	23805	23784	23713	23679	23673	23660	23647
792	31510	30688	27819	27539	27066	26950	26890	26853	26760	26540	26498	26468	26437	26337	26270	26180	26078	26071	26054	26032	26004	25968	25798	25791	25753	25724	25699	25609	25570	25415	25405	25283	25245	25196	25057	25007	24836	24614	24612	24601	24586	24558	24543	24486	24471	24466	24464	24382	24335
793	31480	30747	29963	29709	29552	29470	27778	27245	26955	26842	26783	26659	26398	26388	26314	26236	26222	26044	25923	25863	25821	25788	25723	25668	25613	25569	25557	25291	25156	25147	24952	24927	24918	24896	24816	24615	24603	24558	24535	24511	24507	24500	24488	24479	24343	24320	24314	24312	24298
794	31187	28605	28106	27552	27299	27031	26788	26697	26549	26455	26414	26280	26197	26095	26054	25968	25958	25908	25858	25795	25777	25733	25627	25623	25581	25548	25539	25456	25425	25407	25395	25372	25353	25296	25272	25269	25246	25233	25227	25224	25181	25173	25155	25142	25117	25107	25070	25039	25026
795	29547	28927	28507	27966	27711	27574	27360	27230	27044	26834	26778	25792	25734	25716	25641	25518	25375	25173	25109	25086	25025	25009	24980	24963	24918	24851	24843	24767	24677	24674	24611	24588	24499	24478	24470	24448	24250	23867	23834	23825	23784	23758	23750	23714	23711	23668	23667	23648	23634
796	31907	30769	28079	27404	27257	27132	27042	26964	26888	26737	26701	26563	26548	26448	26390	26222	26192	26162	25854	25806	25357	25313	25274	25250	25187	25156	25120	25101	25059	24989	24962	24944	24931	24909	24819	24787	24774	24759	24730	24725	24722	24704	24632	24588	24577	24563	24439	24302	24269
797	29610	28790	28594	27609	27481	27359	27226	27118	26922	26814	26518	26498	26480	26466	26270	26252	26058	25960	25958	25805	25669	25619	25472	25421	25403	25396	25390	25370	25214	25167	25072	25060	25041	24984	24949	24919	24915	24874	24823	24789	24766	24745	24736	24711	24711	24707	24701	24694	24679
798	31482	30746	30552	28387	28281	27946	27441	27050	26843	26784	26290	26236	26180	26103	25989	25938	25908	25844	25815	25772	25677	25589	25554	25518	25490	25426	25369	25267	25222	25204	25191	25171	24937	24930	24785	24732	24730	24730	24679	24671	24660	24626	24580	24576	24556	24543	24506	24432	24321
799	29570	28778	28086	27792	27594	27477	27156	27028	26840	26768	26573	26301	26230	26176	26085	26031	26015	25943	25839	25819	25731	25719	25618	25538	25524	25503	25426	25345	25343	25335	25311	25293	25278	25248	25191	25176	25097	24922	24893	24880	24800	24792	24752	24743	24668	24535	24527	24428	24391
800	29567	28794	28497	27917	26839	26529	26342	26183	26094	26035	25992	25854	25656	25568	25497	25421	25398	25364	25336	25321	25289	25239	25227	25218	25146	25017	24952	24901	24860	24766	24758	24732	24696	24616	24603	24599	24582	24557	24544	24527	24479	24455	24430	24407	24398	24367	24324	24310	24301
801	31698	30733	29774	28295	27354	27001	26911	26858	26781	26701	26328	26278	26227	26191	26152	25898	25858	25767	25552	25536	25474	25406	25382	25345	25339	25162	25104	25101	25083	25077	25055	25010	24999	24913	24875	24831	24824	24765	24737	24694	24691	24674	24663	24523	24511	24482	24478	24451	24449
802	31309	29431	29090	28051	27740	27678	27567	26412	26229	26123	25891	25834	25793	25739	25711	25647	25599	25504	25478	25311	25258	25205	25123	25001	24976	24971	24961	24931	24902	24856	24836	24831	24695	24662	24656	24624	24560	24482	24454	24430	24422	24414	24384	24369	24351	24319	24314	24308	24278
803	29239	28718	27999	27627	27382	27205	26711	26511	26220	26048	25906	25862	25835	25760	24971	24959	24727	24516	24470	24457	24419	24366	24344	24322	24305	24286	24268	24251	24250	24245	24206	24196	24174	24095	24039	23995	23995	23983	23971	23958	23936	23928	23908	23874	23742	23670	23662	23612	23603
804	29860	29131	28502	28249	27454	27114	26811	26566	26339	26252	26187	26096	25898	25849	25741	25737	25615	25526	25415	25386	25377	25332	25238	25223	25203	25136	25065	25054	24854	24727	24650	24621	24616	24611	24609	24448	24440	24399	24278	24247	24225	24205	24196	24167	24154	24126	24114	24080	24068
805	29910	28648	28172	27840	27677	27472	27246	27021	26929	26847	26654	26599	26477	26212	26140	26076	25973	25933	25901	25872	25843	25675	25635	25601	25534	25522	25509	25465	25379	25338	25178	25160	25128	25105	25070	25053	25012	24941	24925	24918	24874	24820	24711	24704	24421	24387	24371	24335	24331
806	29185	28566	28181	27857	27535	27406	27267	27184	27037	26916	26869	26762	26650	26496	26436	25513	25488	25452	25433	25333	25215	25086	25075	25068	25009	25000	24936	24909	24874	24832	24822	24817	24608	24569	24542	24504	24432	24420	24378	24372	24358	24308	24305	24288	24276	24268	24232	24199	24182
807	28902	28353	27688	27432	27305	27102	27036	26967	26832	26770	26653	26581	26493	26463	26296	26243	26137	26087	26022	25803	25796	25771	25758	25713	25704	25682	25671	25623	25468	25450	25423	25394	25330	25299	25291	25274	25113	25092	25083	25052	25023	24998	24990	24928	24914	24867	24863	24856	24835
808	29312	28404	27980	27830	27529	27312	27170	27099	27058	26978	26934	26852	26639	26541	26438	26356	26247	25922	25885	25735	25705	25661	25639	25618	25577	25444	25428	25409	25373	25347	25263	25219	25164	25153	25143	25085	25060	25038	25003	25002	24998	24981	24952	24739	24721	24699	24582	24574	24554
809	31886	28722	28319	28095	27855	27391	27282	27038	26904	26782	26589	26506	26454	26366	26154	25259	25000	24970	24921	24877	24868	24801	24746	24707	24688	24641	24503	24461	24457	24356	24350	24340	24318	24283	24112	24104	24088	24040	24023	24019	23986	23985	23974	23966	23963	23956	23930	23891	23879
810	29792	28761	28044	27781	27655	27532	27414	27258	27167	26956	26892	26802	26687	26579	26527	26490	26447	26405	26332	26208	26006	25840	25637	25621	25604	25584	25538	25460	25445	25427	25403	25320	25304	25270	25248	25216	25072	25026	25005	24860	24844	24822	24811	24804	24782	24692	24662	24658	24610
811	29508	28800	28194	27990	27661	27466	27271	26597	26445	26417	26181	26148	25872	25812	25783	25722	25627	25586	25556	25506	25437	25424	25401	25372	25340	25317	25314	25298	25293	25273	25251	25248	25200	25151	25138	25113	25072	25055	25053	25044	24927	24888	24873	24832	24734	24713	24696	24691	24677
812	31798	29725	28577	28117	27980	27699	27620	27534	27473	27427	27287	27129	26667	26608	26389	26160	26124	26100	26063	26038	25946	25918	25889	25881	25853	25682	25624	25586	25570	25560	25540	25534	25521	25514	25397	25382	25361	25311	25291	25253	25247	25198	25174	25169	25118	25101	25096	25077	25069
813	30033	28981	28198	28059	27444	27283	26782	26723	26521	26455	26335	26293	26261	26176	26109	26086	26046	25933	25891	25852	25832	25815	25784	25701	25666	25565	25494	25456	25393	25371	25158	25132	25128	25095	25066	25026	25006	24906	24868	24852	24837	24802	24706	24658	24656	24637	24604	24570	24558
814	31291	30352	29799	27934	27796	27608	27457	27261	26918	26725	26556	26380	26343	26269	26131	26089	25919	25850	25820	25809	25764	25748	25725	25697	25619	25611	25587	25545	25170	25167	25052	25037	25019	25016	25011	25005	25003	24945	24941	24896	24883	24820	24774	24769	24736	24733	24684	24682	24682
815	29566	28877	28314	28116	27723	27633	27467	27373	27185	27059	26900	26376	26297	26264	26132	25992	25959	25920	25882	25849	25639	25522	25491	25444	25292	25272	25224	25130	25119	25103	25001	24983	24974	24935	24919	24809	24770	24760	24743	24729	24717	24709	24672	24667	24588	24587	24548	24510	24499
816	31842	30851	29341	27788	27534	27300	27024	26484	26430	26383	26269	26039	25589	25535	25466	25435	25420	25237	25225	25204	25188	25159	25069	24983	24860	24832	24793	24764	24744	24739	24733	24732	24624	24596	24577	24567	24565	24539	24524	24523	24503	24489	24467	24444	24433	24421	24304	24274	24239
817	29418	28670	28406	28082	27993	27789	26856	26747	26577	26381	26259	26138	26069	25728	25685	25618	25599	25594	25582	25571	25548	25517	25400	25377	25306	25291	25237	25161	25075	25000	24968	24959	24944	24941	24836	24819	24785	24757	24732	24720	24712	24707	24545	24537	24482	24461	24451	24349	24346
818	29261	28724	28040	27827	27603	27489	27204	27130	27069	26897	26827	26558	26434	26404	26344	26255	26191	26128	26077	26070	26054	25950	25337	25303	25286	25252	25222	25158	25153	25127	25117	25083	25071	25031	24993	24979	24963	24942	24939	24932	24907	24903	24849	24837	24730	24671	24592	24560	24533
819	31416	30829	28118	27856	27256	27112	27045	26910	26743	26407	26169	25276	25272	25157	25143	25106	25077	25052	25026	24860	24799	24750	24724	24639	24625	24558	24464	24325	24293	24292	24291	24269	24157	24128	24124	24032	24008	23993	23957	23951	23907	23897	23854	23854	23848	23753	23701	23688	23646
820	29546	28705	28341	27768	27627	27504	27311	27257	27023	26943	26777	26723	26554	26483	26434	26304	25903	25856	25794	25764	25742	25616	25484	25394	25370	25339	25164	25149	25111	25074	25032	25012	25004	24966	24946	24859	24839	24824	24800	24773	24749	24730	24716	24706	24706	24598	24541	24532	24526
821	30487	28878	28491	28206	27990	27721	27490	27171	27031	26852	26757	26483	26355	26188	26160	26122	26029	25813	25770	25744	25721	25708	25659	25608	25590	25569	25499	25460	25413	25332	25312	25272	25249	25207	25191	25102	25097	25092	25067	25038	25030	25001	24993	24981	24966	24948	24918	24860	24817
822	29570	28840	28658	28417	27775	27608	27490	27411	27134	27020	26951	26892	26840	26744	26700	26555	26313	26232	26213	26147	26116	26055	25980	25903	25894	25822	25748	25668	25644	25568	25539	25498	25495	25480	24988	24977	24943	24915	24867	24823	24806	24785	24744	24739	24729	24698	24685	24683	24666
823	30991	29592	28199	27559	27311	26457	26342	26241	26171	26084	25934	25821	25530	25511	25448	25276	25229	25210	25177	25132	25031	24960	24954	24947	24926	24886	24840	24833	24822	24794	24775	24765	24751	24729	24711	24692	24680	24648	24644	24574	24561	24542	24536	24522	24522	24439	24425	24261	24227
824	29186	28527	28218	27892	27664	27413	27324	27153	27061	26768	25802	25654	25552	25462	25373	25343	25303	25275	25201	25170	24938	24911	24780	24761	24752	24741	24732	24715	24708	24616	24577	24574	24487	24480	24447	24287	24266	24215	24209	24207	24162	24098	24084	24079	23911	23893	23888	23872	23865
825	31582	29750	28633	28465	28059	27913	27663	27279	27172	26868	26771	26538	26372	26271	26042	25740	25727	25566	25349	25305	25238	25211	25190	25156	25117	25096	25085	25075	25071	25002	24962	24914	24889	24874	24870	24858	24832	24823	24817	24684	24656	24619	24616	24601	24595	24480	24480	24452	24425
826	31843	30702	30333	27806	27526	27381	27233	27053	26772	26715	26696	26656	26411	26302	26246	26203	26099	25956	25903	25681	25568	25537	25514	25341	25314	25271	25152	25094	25083	25069	25009	24972	24958	24933	24915	24913	24863	24829	24828	24773	24639	24637	24628	24625	24619	24586	24579	24568	24551
827	31560	28884	28515	27506	27215	27059	26941	26763	26420	26343	26215	26075	26043	26010	25948	25840	25803	25668	25575	25476	25397	25368	25296	25222	25174	25110	25040	24982	24972	24928	24880	24857	24841	24829	24827	24789	24783	24769	24736	24728	24706	24703	24664	24629	24617	24611	24592	24556	23857
828	29727	29236	28633	28372	27824	27500	27158	27022	26908	26743	26531	26484	26392	26324	26184	26125	26062	25986	25881	25798	25720	25667	25631	25591	25580	25526	25524	25494	25486	25452	25420	25379	25343	25328	25262	25242	25129	25115	25086	25078	25058	25048	25033	24924	24918	24912	24858	24847	24812
829	31604	30226	27636	27416	26906	26725	26661	26465	26401	26188	26021	25989	25848	25715	25643	25616	25585	25527	25461	25399	25312	25276	25240	25215	25212	25164	25047	25024	25018	25002	24983	24974	24932	24919	24863	24811	24612	24513	24498	24492	24490	24290	24267	24231	24223	24211	24195	24179	24171
830	29618	28926	28190	27929	27824	27701	27634	27541	27485	27243	27239	27126	27063	27024	26835	26778	26432	26334	26266	26179	26138	26125	26114	25987	25856	25829	25715	25669	25619	25585	25575	25550	25527	25411	25388	25312	25288	25280	24504	24482	24418	24390	24366	24312	24288	24286	24183	24181	24178
831	30882	30283	29967	27497	27363	27310	26933	26827	26762	26640	26446	26137	26080	26068	25905	25896	25797	25706	25672	25644	25534	25508	25376	25290	25252	25184	25126	25114	25102	25050	25045	24943	24934	24883	24864	24811	24728	24713	24639	24620	24618	24609	24605	24562	24557	24552	24547	24544	24534
832	30699	28954	28360	27890	27716	27514	27337	27135	26896	26752	26649	26520	26483	26430	26345	25814	25311	25255	25208	25173	25127	25009	24888	24851	24848	24712	24704	24679	24661	24579	24567	24551	24543	24533	24523	24491	24479	24475	24459	24413	24407	24380	23694	23689	23689	23662	23642	23633	23622
833	29086	28360	27987	27759	27383	27161	27072	26907	26827	26657	26536	26502	26430	26308	26242	26236	26153	26067	26017	25989	25923	25896	25880	25829	25778	25673	25654	25152	25129	25129	25061	25036	25035	24879	24864	24864	24855	24836	24810	24796	24769	24752	24735	24703	24647	24578	24572	24544	24483
834	30005	27978	27139	26600	26424	26354	26317	26065	25749	25717	25550	25472	25405	25155	25053	25026	25006	24841	24834	24729	24653	24570	24561	24535	24527	24522	24490	24466	24428	24270	24258	24240	24187	24159	24127	24110	24065	24059	24049	24017	23986	23974	23965	23887	23857	23847	23842	23815	23774
835	29687	28820	28662	28321	28152	27727	27277	26929	26671	26506	26473	26392	26263	26205	26164	26063	25983	25838	25814	25752	25720	25698	25621	25604	25560	25529	25500	25417	25398	25348	25336	25320	25307	25289	25273	25253	25223	25215	25170	25141	24965	24961	24900	24882	24873	24870	24803	24785	24779
836	29570	28569	28233	27605	27363	27182	27056	26918	26513	26454	26379	26198	26088	26046	26018	25929	25799	25779	25519	25422	25409	25379	25341	25328	25284	25223	25172	25145	25004	24991	24985	24983	24977	24871	24815	24812	24693	24679	24664	24663	24607	24564	24555	24538	24522	24502	24496	24489	24354
837	31807	29132	28822	28463	28239	27246	27167	26912	26755	26678	26626	26506	26450	26407	26248	26210	26086	26037	26022	25960	25851	25814	25760	25737	25496	25480	25439	25409	25404	25279	25267	25261	25253	25236	25193	25191	25191	25165	25146	25068	25060	25035	24962	24853	24844	24819	24817	24763	24755
838	31044	30348	28428	27984	27593	27441	27312	26925	26846	26595	26559	26505	26483	26454	26413	25841	25777	25726	25700	25613	25525	25387	25316	25211	25201	25180	25171	25108	25098	25086	25080	25077	25044	24988	24951	24932	24748	24741	24727	24722	24715	24704	24606	24594	24578	24570	24570	24559	24517
839	30214	29414	29039	28836	27853	27784	27514	26481	26383	26310	26240	26228	26162	26119	26072	25993	25880	25826	25748	25727	25697	25678	25526	25457	25419	25402	25310	25274	25212	25199	25175	25052	25014	24963	24945	24865	24849	24746	24729	24723	24675	24664	24651	24648	24643	24628	24628	24616	24592
840	29649	28964	28285	27674	27582	27529	27382	27216	27020	26967	26875	26829	26669	26536	26503	26139	26115	26014	25988	25980	25908	25862	25846	25775	25768	25759	25643	25636	25581	25558	25481	25407	25335	25312	25304	25248	25213	25204	25172	25142	25140	25134	25122	25116	25108	24724	24702	24693	24668
841	31453	28839	28540	28063	27884	27781	27703	27355	27068	26968	26610	26511	26444	26341	26194	26061	26000	25948	25898	25819	25790	25744	25718	25688	25466	25396	25290	25282	25260	25131	25071	25008	24981	24930	24927	24848	24826	24775	24744	24675	24655	24635	24624	24506	24499	24478	24468	24456	24453
842	31382	29986	27942	27611	27093	27022	26885	26717	26272	26163	25964	25812	25756	25736	25703	25649	25569	25307	25251	25204	25148	25087	24958	24898	24845	24791	24784	24773	24742	24717	24680	24665	24650	24629	24614	24593	24535	24521	24506	24499	24423	24416	24386	24339	24334	24329	24315	24312	24277
843	29312	28557	27921	27591	27406	27269	27106	26914	26818	26677	26626	26276	26192	26144	26036	25820	25765	25731	25652	25458	25433	25418	25364	25329	25245	25220	25184	25135	25120	25107	24770	24751	24732	24725	24720	24719	24697	24694	24685	24601	24583	24561	24544	24532	24437	24420	24419	24418	24330
844	31604	30779	28394	28027	27853	27738	27374	27049	26852	26390	26312	26306	26183	26151	26030	25784	25739	25720	25655	25628	25543	25427	25405	25385	25280	25249	25231	25220	25214	25173	25162	25037	25030	25008	24979	24971	24912	24890	24857	24844	24840	24822	24820	24671	24670	24666	24611	24603	24593
845	29597	28682	27998	27588	27279	27007	26708	26589	26481	26407	26280	25989	25880	25687	25637	25591	25553	25461	25290	25224	25151	25107	25091	24973	24945	24942	24927	24911	24895	24865	24845	24839	24834	24799	24790	24778	24691	24676	24497	24486	24480	24453	24432	24415	24399	24389	24360	24263	24227
846	31811	29246	28267	27804	27500	27241	27184	27107	26925	26829	26724	26653	26534	26208	26140	26055	25937	25902	25899	25791	25735	25711	25677	25654	25546	25530	25511	25459	25414	25391	25384	25335	25318	25247	25215	25177	25141	25104	25089	24979	24951	24942	24746	24742	24692	24634	24591	24568	24563
847	29281	28455	27880	27679	27447	27320	27019	26924	26681	26526	26465	26406	26375	26147	26016	25976	25834	25732	25670	25652	25599	25533	25460	25433	25361	25347	25320	25111	25060	24865	24859	24849	24826	24813	24772	24761	24723	24695	24674	24663	24605	24589	24574	24481	24477	24467	24456	24422	24416
848	31585	30660	30377	27912	27415	27230	27097	26959	26799	26728	26470	26353	26313	26276	26150	26066	26046	25805	25651	25585	25554	25383	25371	25361	25354	25266	25130	25108	25094	25031	25011	24989	24973	24915	24909	24907	24897	24820	24801	24789	24761	24743	24717	24708	24695	24689	24567	24559	24511
849	29720	28703	28243	28051	27875	27607	27190	26977	26817	26691	26654	26467	26321	26290	26264	26173	26131	26001	25989	25373	25350	25318	25253	25156	25140	25041	25012	25003	24952	24898	24875	24678	24648	24642	24622	24617	24613	24607	24448	24425	24402	24387	24378	24366	24351	24275	24269	24258	24175
850	29946	29165	28371	28060	27716	27535	27382	27324	27008	26959	26857	26813	26516	26387	26347	26272	26100	26059	26042	26013	25937	25873	25812	25807	25558	25547	25515	25494	25404	25397	25307	24807	24784	24776	24726	24640	24625	24604	24557	24543	24527	24521	24514	24500	24483	24481	24480	24477	24465
851	29288	28386	27734	27478	27307	27084	26742	26569	26319	26116	25957	25929	25907	25807	25754	25672	25628	25573	25336	25324	25260	25207	25179	25120	25095	25076	25061	25030	24955	24943	24929	24914	24533	24511	24509	24495	24485	24444	24430	24425	24412	24317	24250	24177	24172	24166	24151	24082	24079
852	31510	30748	29645	29361	28113	28005	27918	27114	27032	26857	26829	26767	26516	26246	26218	26178	26088	25963	25893	25783	25694	25646	25590	25532	25498	25485	25454	25331	25315	25260	25239	25201	25180	25125	25117	25046	24974	24946	24936	24840	24807	24804	24794	24790	24753	24744	24739	24737	24678
853	31222	28089	27610	27018	26809	26753	26676	26503	26438	26277	26237	26204	26178	26145	25983	25797	25693	25507	25495	25475	25344	25339	25271	25245	25230	25192	25183	25160	25122	25046	25026	25021	25004	24935	24877	24828	24810	24091	23957	23925	23861	23824	23790	23776	23759	23744	23719	23706	23692
854	31842	30944	30227	27939	27756	26857	26511	26413	26059	26038	25975	25823	25780	25715	25645	25608	25501	25439	25405	25386	25333	25276	25260	25218	25205	25169	25095	25063	24969	24871	24852	24786	24767	24730	24725	24714	24704	24687	24659	24617	24601	24575	24562	24470	24463	24460	24445	24426	24407
855	31807	30954	28308	27760	27486	27314	27069	26983	26904	26823	26587	26492	26456	26371	26356	26275	26095	26004	25985	25938	25848	25767	25531	25493	25348	25305	25275	25205	25193	25167	25161	25123	25097	25055	25022	24880	24870	24864	24760	24731	24672	24666	24648	24479	24393	24283	24278	24227	24225
856	29418	28509	27987	27763	27493	27185	26985	26878	26768	26521	26284	26205	26150	26141	26100	26080	25983	25908	25818	25770	25739	25691	25637	25631	25593	25523	25498	25455	25388	25352	25298	25133	24981	24912	24906	24888	24866	24844	24836	24824	24814	24792	24753	24740	24705	24634	24628	24623	24604
857	29707	29050	28663	27925	27739	27391	27224	27012	26609	26500	25867	25829	25778	25656	25623	25575	25433	25424	25391	25253	25176	25110	25084	25047	25037	25020	24932	24918	24867	24853	24803	24749	24734	24730	24721	24690	24662	24607	24599	24499	24466	24458	24453	24409	24392	24374	24361	24351	24349
858	32126	30835	27719	27387	27245	27098	27030	26928	26884	26856	26816	26695	26615	26569	26383	26215	26165	26115	26015	25978	25908	25905	25869	25827	25795	25760	25534	25423	25357	25342	25328	25319	25275	25254	25205	25062	25051	25041	24953	24940	24889	24887	24870	24868	24854	24848	24785	24774	24718
859	31510	30823	28168	27856	27451	27314	26854	26684	26501	26399	26298	26182	25992	25880	25849	25788	25738	25536	25465	25435	25406	25207	25181	25038	25011	24982	24243	24225	24222	24204	24138	24091	24050	24041	24003	23883	23843	23823	23766	23754	23742	23717	23702	23693	23683	23681	23615	23607	23596
860	31907	29277	28493	28238	28068	27297	27192	26862	26822	26486	26356	26249	26217	26121	26052	25961	25831	25791	25770	25724	25682	25680	25660	25478	25325	25302	25284	25268	25249	25236	25211	25188	25065	25054	25035	24971	24964	24918	24890	24878	24751	24749	24723	24701	24697	24684	24665	24661	24635
861	29510	28673	28245	27791	27615	27342	27164	27065	26866	26777	26697	26616	26405	26349	26302	25604	25524	25463	25332	25279	25166	25139	25120	25053	25008	24995	24955	24920	24893	24875	24858	24838	24799	24775	24697	24689	24643	24517	24512	24507	24493	24475	24460	24415	24393	24386	24358	24350	24346
862	28628	28144	27796	27516	27126	26948	26788	26683	26593	26428	26056	26026	25880	25798	25658	25490	25332	25284	25232	25172	25131	25071	25009	24978	24934	24587	24547	24514	24504	24467	24435	24425	24323	24305	24241	24216	24213	24196	24155	24133	24118	24097	24065	24062	24049	24030	23985	23980	23959
863	29163	28255	27793	27542	27330	26962	26700	26396	26332	26252	26085	25997	25882	25797	25768	25716	25643	25528	25510	25421	25385	25268	25236	25219	25147	25108	25094	25068	25063	25036	24981	24966	24958	24950	24921	24889	24854	24848	24812	24795	24768	24642	24592	24582	24576	24554	24547	24538	24536
864	29675	28451	28151	27467	27146	26980	26782	26590	26493	26423	26350	26258	26141	26082	26034	26005	25909	25863	25836	25780	25740	25709	25641	25626	25589	25571	25547	25495	25478	25458	25416	25367	25359	25337	25310	25296	25293	25280	25275	25274	25051	25040	25032	25024	25012	25010	24979	24941	24931
865	31453	28510	28198	28001	27671	27408	27230	27091	26905	26699	26643	26526	26446	26112	25798	25753	25640	25547	25516	25437	25355	25297	25232	25187	25148	25121	25036	25027	25015	25001	24992	24985	24967	24939	24925	24907	24835	24799	24779	24733	24629	24623	24587	24518	24508	24469	24459	24450	24438
866	31698	31150	28678	28351	27844	27683	27297	27152	26971	26913	26845	26804	26745	26482	26318	26294	26283	26184	26163	26125	26052	25927	25867	25809	25735	25713	25694	25680	25626	25540	25499	25469	25446	25400	25335	25328	25311	25296	25274	25260	25228	25196	25184	25181	24991	24982	24965	24940	24867
867	29955	29276	28863	28654	28412	27859	27705	27492	27210	27147	26888	26541	26399	25786	25653	25479	25453	25331	25321	25297	25259	25220	25151	25129	25120	25112	25073	25005	25001	24998	24996	24931	24823	24769	24765	24730	24724	24626	24598	24571	24558	24552	24499	24418	24399	24355	24345	24310	24235
868	29714	28772	28246	28039	27638	27569	27509	27340	27126	27049	26995	26948	26630	26423	26394	26377	26247	26148	26038	26028	25942	25890	25837	25791	25741	25734	25610	25516	25442	25374	25361	25325	25317	25246	25237	25208	25148	25123	25049	25043	25028	25022	24922	24824	24814	24723	24710	24702	24664
869	29399	28790	28086	27799	27679	27524	27280	27219	27105	26781	26544	26491	26373	26324	26081	25985	25955	25938	25932	25875	25300	25245	25207	25138	24992	24989	24940	24905	24850	24840	24499	24488	24398	24387	24384	24382	24341	24327	24321	24291	24278	24228	24225	24224	24180	24162	24133	24090	24077
870	29585	28265	28111	26689	26323	26123	25804	25609	25488	25356	25261	25155	25116	25047	24972	24946	24887	24745	24701	24683	24601	24577	24552	24541	24529	24500	24475	24448	24403	24384	24339	24325	24301	24298	24229	24216	24201	24143	24118	24111	23973	23963	23857	23836	23756	23731	23689	23682	23677
871	31382	28555	28207	27948	27733	27641	27472	27193	26900	26796	26580	26430	26421	26311	26257	26063	26012	25973	25760	25665	25645	25585	25569	25557	25534	25463	25298	25196	25093	25059	25049	25006	24992	24880	24865	24853	24844	24838	24826	24802	24793	24755	24741	24633	24631	24600	24547	24546	24497
872	29408	28768	28381	27859	27660	27483	27348	27067	26959	26847	26749	26665	26549	26502	26388	26365	26318	26268	26248	26237	26102	25984	25952	25913	25886	25836	25830	25768	25749	25683	25658	25650	25604	25590	25541	25499	25475	25453	25031	25029	25019	25014	25010	24947	24798	24795	24777	24751	24628
873	31907	31205	29169	28899	28693	27910	27775	26890	26787	26746	26568	26218	26190	26108	26060	26030	25927	25896	25796	25714	25707	25692	25613	25561	25543	25530	25436	25417	25361	25352	25288	25247	25164	25154	25119	25098	25050	25041	24962	24945	24905	24865	24817	24784	24770	24750	24734	24726	24718
874	30700	29782	28627	28064	27859	27004	26777	26739	26215	26182	26124	26061	26010	25926	25771	25724	25707	25563	25485	25449	25412	25368	25206	25190	25157	25136	24909	24842	24809	24766	24708	24699	24690	24610	24569	24550	24530	24526	24478	24445	24417	24399	24387	24384	24371	24371	24352	24336	24319
875	29449	29022	28665	27759	27624	27252	27022	26590	26502	26468	26388	26363	25946	25852	25830	25819	25788	25732	25705	25661	25622	25603	25537	25512	25502	25391	25352	24999	24884	24818	24805	24793	24729	24723	24697	24646	24634	24561	24553	24467	24457	24449	24447	24427	24409	24383	24375	24333	24333
876	30555	29770	29212	28104	27929	27746	27415	27367	27328	27297	27266	27065	26985	26862	26781	26757	26194	26167	26047	25964	25847	25790	25773	25723	25699	25683	25568	25438	25364	25352	25335	25279	25271	24469	24467	24464	24460	24324	24209	24150	24149	24136	24097	24082	24070	24053	24042	24007	23978
877	29353	28866	28235	27847	27729	27541	27368	27317	27275	27155	26917	26883	26649	26610	26544	26404	26322	26269	26222	26113	26092	26076	26066	26043	25986	25902	25793	25724	25564	25555	25544	25498	25421	25416	25323	25286	25205	25071	25048	25023	24893	24878	24565	24554	24433	24423	24404	24349	24234
878	29033	28619	27913	27543	27365	27168	27099	27057	26866	26774	26480	26299	26242	26081	26031	25976	25913	25893	25777	25768	25722	25691	25566	25558	25468	25421	25384	25347	25320	25272	25197	25133	25093	25087	25080	25048	25029	25016	24965	24922	24913	24908	24904	24883	24877	24829	24814	24752	24744
879	31727	30172	28565	27666	27461	27163	27024	26985	26880	26701	26555	26525	26372	26324	26230	26156	26054	26026	26021	25990	25854	25803	25687	25649	25625	25596	25580	25508	25175	25127	24982	24972	24952	24917	24904	24795	24786	24750	24722	24666	24627	24592	24565	24547	24483	24471	24442	24407	24399
880	31679	28753	28342	27835	27544	27439	27191	27096	27011	26929	26562	26292	26262	26196	26003	25906	25770	25546	25516	25482	25458	25432	25362	25327	25302	25275	25265	25212	25178	25165	25149	25139	25110	24978	24965	24914	24895	24874	24845	24826	24722	24704	24653	24644	24635	24622	24615	24583	24569
881	31780	28830	28338	27853	27554	27388	26949	26832	26591	26535	26402	26358	26090	25990	25957	25097	24995	24977	24873	24840	24825	24760	24738	24704	24695	24662	24615	24593	24568	24561	24522	24520	24485	24474	24466	24422	24415	24367	24357	24353	24346	24312	24303	24285	24270	24160	24153	24142	24140
882	29470	28422	27997	27807	27508	26927	26766	26689	26603	26382	26202	26078	25982	25920	25857	25824	25741	25694	25641	25561	25515	25494	25478	25416	25377	25280	25276	25187	25145	25122	25101	25015	25008	24981	24942	24899	24852	24796	24732	24710	24704	24676	24663	24629	24599	24586	24584	24570	24546
883	29353	28633	28252	28009	27506	27294	27122	27007	26943	26873	26769	26663	26625	26516	26418	26375	26216	26105	26084	26043	26011	25994	25953	25931	25861	25831	25767	25688	25585	25346	25217	25205	25136	25125	25120	25084	25031	24928	24899	24863	24863	24856	24856	24837	24791	24764	24725	24715	24694
884	29599	28918	28322	27933	27696	27505	27187	27098	26699	26574	26473	26386	26318	26208	26136	25894	25770	25670	25641	25558	25478	25462	25396	25373	25322	25307	25296	25228	25183	25178	25141	25135	25100	25081	25040	25008	24959	24915	24911	24891	24875	24760	24734	24600	24528	24521	24221	24199	24193
885	31667	28876	28305	27943	27583	27341	27040	26961	26890	26751	26683	26635	26507	26461	26381	26302	26246	26042	26012	25859	25785	25663	25651	25574	25546	25502	25402	25233	25196	25187	25185	25183	25151	25082	25067	25053	25023	24937	24863	24827	24766	24752	24598	24567	24564	24555	24554	24546	24543
886	28902	28308	27906	27688	27240	27073	26851	26788	26679	26642	26574	26490	26388	26294	26236	26144	26063	25863	25844	25795	25709	25586	25551	25493	25459	25431	25379	25342	25289	25281	25239	25214	25192	25169	25159	25158	25147	25121	25110	25079	24983	24967	24959	24928	24928	24923	24900	24897	24858
887	32163	31433	28652	27926	27509	27301	27105	26895	26754	25760	25661	25633	25618	25593	25575	25536	25424	25389	25308	25277	25231	25220	25121	25026	24831	24828	24812	24807	24792	24781	24771	24706	24646	24508	24487	24475	24434	24337	24326	24314	24195	24141	24106	24095	24076	24074	24063	24052	24048
888	31598	30566	29565	29397	27480	27410	27217	26670	26528	26449	26292	26113	26080	26056	26000	25990	25963	25944	25923	25898	25858	25773	25675	25601	25426	25401	25267	25247	25177	25060	25045	25019	25015	25004	24956	24941	24783	24772	24741	24714	24639	24514	24428	24372	24365	24338	24309	24292	24271
889	29599	28697	28250	27775	27469	27184	27098	26995	26898	26809	26740	26602	26501	26461	26228	25941	25911	25896	25792	25601	25512	25490	25469	25410	25399	25370	25341	25325	25262	25257	25120	25060	25015	24964	24905	24863	24724	24692	24682	24634	24620	24617	24591	24579	24574	24573	24556	24440	24440
890	29395	28522	28292	27797	27535	27385	27089	26794	26712	26541	26491	26438	26352	26247	26191	25993	25945	25918	25870	25821	25756	25629	25518	25490	25482	25165	25155	25110	25082	25068	24937	24914	24911	24848	24836	24826	24779	24773	24766	24763	24741	24732	24732	24723	24708	24611	24605	24602	24581
891	31712	30616	28287	27938	27678	27557	27500	27432	27247	27197	26908	26845	26704	26639	26627	26611	26225	25985	25960	25797	25722	25709	25610	25551	25505	25451	25405	25390	25336	25284	25190	25181	25119	25087	24959	24953	24811	24778	24772	24760	24756	24687	24676	24659	24612	24604	24418	24371	24349
892	30631	28493	28098	27925	27704	27138	27054	26944	26828	26666	26555	26412	26287	26188	26055	26036	26027	25999	25983	25966	25952	25920	25759	25697	25660	25644	24830	24796	24775	24760	24714	24581	24568	24556	24502	24486	24479	24415	24377	24368	24228	24221	24200	24190	24046	24034	23950	23946	23944
893	29395	28722	27963	27792	27721	27169	26984	26885	26452	26396	26304	26275	26163	26104	26034	25970	25929	25873	25758	25671	25634	25619	25531	25332	25272	25213	25187	25164	25161	25025	24982	24974	24962	24944	24939	24832	24819	24802	24698	24680	24669	24665	24629	24619	24596	24559	24553	24500	24484
894	31228	30615	28613	28413	27652	27171	27084	27033	26853	26803	26725	26692	26668	26340	26263	26242	26209	26192	26160	26120	26087	26037	25930	25912	25724	25652	25640	25572	25520	25509	25472	25403	25363	25341	25316	25301	25297	25283	25276	25098	24993	24963	24952	24920	24808	24800	24763	24719	24704
895	30102	28178	27814	27208	26980	26704	26627	26383	26215	26130	26047	26026	25893	25808	25708	25617	25548	25254	25234	25144	25129	25099	25080	25027	25004	24980	24958	24922	24775	24760	24729	24714	24696	24585	24565	24558	24518	24504	24494	24474	24465	24420	24411	24386	24357	24322	24319	24313	24281
896	29586	28865	27837	27704	27496	27363	27212	27000	26934	26882	26827	26752	26735	26623	26554	26494	26438	26305	26284	25997	25902	25066	24971	24952	24931	24871	24853	24801	24779	24765	24735	24680	24639	24448	24431	24420	24218	24172	24157	24120	24033	24021	23852	23846	23566	23559	23545	23491	23424
897	29718	28947	27835	27732	27303	27144	26885	26492	26357	26128	26080	25930	25895	25830	25762	25711	25643	25559	25335	25325	25284	25264	25241	25221	25205	25176	25156	25112	25110	25008	24946	24934	24881	24838	24772	24764	24725	24581	24576	24554	24551	24522	24457	24447	24370	24353	24179	24170	24134
898	29147	28875	28244	27682	27477	27135	27047	26897	26845	26498	26347	26216	26093	26001	25977	25923	25895	25798	25776	25681	25484	25466	25421	25390	25374	25366	25340	25324	25306	25301	25269	25239	25222	25180	25111	25075	25056	25043	24958	24947	24902	24874	24640	24568	24480	24431	24420	24382	24326
899	31795	30890	28501	28346	27714	27314	26716	26594	26417	26350	26290	26033	25927	25713	25658	25582	25479	25443	25428	25377	25349	25342	25270	25242	25211	25197	25190	25186	25122	25103	25087	25080	25066	25022	25014	24973	24968	24958	24935	24791	24785	24772	24728	24698	24652	24619	24616	24585	24501
900	31649	28278	27807	27458	27241	27088	26963	26878	26810	26706	26514	26436	26370	26318	26288	25999	25978	25939	25755	25702	25364	25229	25207	25197	25169	25160	25086	25068	25048	25024	24877	24847	24821	24809	24798	24707	24696	24694	24661	24634	24623	24580	24553	24553	24548	24516	24494	24341	24335
901	29554	28748	28189	27794	27551	27332	27065	26840	26746	26659	26628	26559	26507	26263	26158	26027	26013	25805	25783	25629	25507	25450	25426	25378	25335	25264	25259	25206	25153	25125	25118	25104	25081	24889	24693	24659	24652	24600	24599	24583	24537	24529	24490	24457	24338	24337	24315	24290	24276
902	28765	27919	27535	27209	27029	26948	26757	26463	26320	26275	26197	26158	26113	26049	25992	25960	25914	25729	25687	25647	25616	25586	25520	25485	25424	25399	25349	25210	25138	25107	25100	24911	24905	24885	24878	24872	24867	24819	24802	24795	24753	24744	24667	24652	24622	24619	24603	24553	24545
903	31005	28248	27861	27525	27391	27103	26966	26558	26406	26118	26052	26010	25977	25885	25841	25781	25623	25598	25521	25491	25382	25302	25278	25214	25165	25153	25149	25122	25116	25070	25058	25042	25018	25005	24949	24915	24856	24809	24743	24644	24632	24602	24581	24552	24539	24524	24517	24515	24473
904	29388	28652	28145	27499	27285	27044	26645	26594	26463	26396	26284	26253	26018	25951	25866	25843	25567	25483	25447	25413	25271	25256	25108	25100	25048	25035	25000	24981	24935	24923	24875	24868	24832	24813	24803	24785	24757	24750	24738	24720	24714	24705	24658	24605	24598	24581	24554	24515	24402
905	29668	28657	28453	27781	27438	27361	27024	26831	26751	26593	26437	26320	26256	26204	26082	25985	25942	25867	25839	25765	25721	25703	25636	25617	25554	25537	25516	25485	25449	25406	25354	25348	25331	25301	25289	25263	25240	25225	25051	25035	24990	24935	24872	24853	24752	24713	24700	24002	23956
906	29451	28881	27950	27844	27428	27204	27148	26971	26825	26693	26552	26504	26372	26249	26175	26121	26019	25938	25884	25740	25712	25695	25675	25604	25580	25561	25537	25529	25508	25386	25320	25285	25190	25166	24946	24941	24930	24872	24858	24843	24835	24823	24767	24752	24742	24719	24699	24578	24573
907	29288	28496	28262	27650	27288	27081	26918	26847	26642	26493	26440	26416	26331	26322	26069	26042	25934	25899	25886	25874	25821	25630	25562	25480	25456	25427	25384	25287	25249	25167	25146	25104	25099	25061	25034	25010	25006	24972	24830	24830	24823	24801	24781	24773	24720	24696	24695	24673	24613
908	31265	30100	29438	29180	29078	28511	27664	27576	27019	26834	26595	26069	26021	25875	25849	25736	25525	25456	25440	25357	25265	25255	25213	25194	25115	25107	24877	24779	24778	24738	24722	24703	24694	24694	24677	24646	24632	24564	24555	24471	24439	24422	24412	24395	24376	24338	24325	24309	24308
909	29298	28541	28007	27747	27537	27336	27279	26978	26793	26664	26584	26536	26478	26416	26317	26038	26012	25866	25798	25773	25650	25572	25561	25408	25376	25283	25249	25176	25169	25126	25112	25094	25041	25035	25007	24990	24982	24961	24883	24772	24766	24731	24719	24663	24574	24531	24519	24501	24462
910	29288	27996	27677	27257	27179	27062	27022	26870	26624	26562	26508	26116	26092	26049	26011	25994	25980	25904	25755	25564	25536	25463	25244	25174	25164	25111	25096	25086	25048	25044	25001	24969	24958	24908	24901	24890	24882	24760	24757	24745	24430	24360	24352	24340	24323	24277	24249	24199	24191
911	31338	30590	28180	27607	27433	27275	27183	27000	26934	26797	26772	26683	26590	26528	26416	26388	26225	26189	26157	26054	25945	25932	25900	25861	25771	25752	25724	25610	25569	25553	25510	25403	25240	25149	25137	25110	25104	25097	25084	25042	25036	25034	25030	25030	24986	24950	24938	24896	24871
912	29929	29125	28548	28202	27928	27820	27761	26597	26228	26086	25931	25791	25721	25599	25535	25527	25491	25477	25414	25271	25225	25098	25025	25014	24850	24836	24772	24704	24675	24624	24594	24548	24539	24505	24486	24453	24423	24422	24393	24370	24251	24248	24117	24110	24080	24069	24061	23979	23946
913	31442	28602	27955	27679	27471	27218	27001	26927	26787	26726	26611	26551	26412	26135	26035	26005	25848	25837	25725	25714	25683	25671	25645	25626	25584	25561	25544	25520	25472	25453	25431	25422	25342	25331	25085	25074	25050	25024	25014	24920	24714	24701	24499	24457	24453	24425	24412	24399	24390
914	29575	28990	28564	28236	27871	27570	27105	26947	26770	26721	26669	26608	26578	26512	26475	25889	25863	25800	25771	25752	25741	25722	25667	25654	25637	25598	25589	25509	25474	25406	25313	25280	25190	25165	25162	25159	25142	25103	25096	25052	25011	24889	24885	24838	24807	24795	24783	24764	24762
915	29470	28244	28025	27259	27151	26956	26800	26572	26466	26352	26290	26093	26035	25902	25883	25680	25538	25502	25456	25398	25395	25352	25271	25206	25169	25151	25143	25133	25132	24925	24905	24790	24634	24610	24603	23885	23862	23784	23776	23769	23759	23752	23743	23734	23692	23685	23413	23401	23366
916	31524	28905	28382	28134	27373	27248	27097	27070	26906	26630	26584	26532	26419	25926	25887	25868	25810	25762	25703	25665	25615	25599	25585	25533	25364	25360	24972	24958	24893	24890	24870	24816	24794	24670	24581	24528	24517	24463	24434	24434	24430	24423	24387	24377	24369	24363	24360	24335	24268
917	31792	31236	28335	27768	27619	27400	27233	27115	26785	26430	26382	26271	26199	26085	26006	25932	25905	25688	25679	25582	25564	25391	25372	25362	25290	25257	25206	24999	24995	24980	24944	24804	24794	24778	24633	24623	24603	24586	24553	24522	24518	24503	24439	24383	24381	24365	24311	24301	24299
918	31807	28975	28036	27741	27639	27398	27167	26997	26843	26793	26654	26552	26537	26393	26358	26267	25356	25338	25118	25035	24967	24936	24922	24915	24846	24837	24815	24810	24777	24663	24633	24587	24571	24553	24547	24522	24506	24506	24498	24492	24288	24247	24218	24217	24166	24164	24144	24132	24069
919	31622	28858	27870	27652	27357	27185	27142	26949	26766	26707	26667	26608	26575	26544	26504	26341	26217	26064	26042	25943	25769	25735	25717	25665	25640	25542	25524	25487	25309	25296	25216	25142	25087	25079	25042	25039	25018	24946	24907	24882	24851	24791	24783	24769	24763	24680	24581	24568	24478
920	29567	29162	28160	27995	27552	27403	27201	27059	27024	26989	26836	26747	26623	26609	26561	26515	26375	26144	26104	25827	25800	25782	25767	25669	25659	25596	25532	25517	25511	25446	25413	25409	25383	25210	25168	25142	25139	25108	25101	24937	24913	24878	24877	24853	24844	24838	24832	24825	24823
921	29300	28491	28229	27877	27346	27267	27182	27052	26942	26826	26703	26521	26484	26414	26291	26164	26117	26041	25939	25874	25769	25717	25631	25599	25502	25435	25407	25384	25304	25265	25240	25210	24999	24996	24977	24955	24933	24907	24869	24769	24665	24661	24602	24600	24564	24557	24553	24523	24444
922	28886	27890	27582	27312	27173	26978	26874	26722	26642	26559	26515	26470	26449	26395	26293	26245	26140	26092	25941	25834	25629	25612	25556	25472	25460	25408	25343	25298	25275	25256	25233	25216	25215	25208	25199	25132	25119	25107	25097	25096	25082	25056	24950	24941	24819	24805	24767	24751	24731
923	30846	29871	29409	27737	27355	27232	27127	26848	26817	26634	26619	26580	26455	26440	26397	26320	26295	26129	26059	26045	26036	26022	25974	25864	25851	25827	25762	25744	25545	25539	25338	25254	25254	25227	25160	25136	25062	25036	24970	24946	24875	24846	24805	24783	24775	24710	24708	24694	24556
924	28628	28140	27462	27309	26464	26177	26059	25947	25813	25668	25303	25269	25149	25111	25055	24985	24939	24931	24839	24816	24804	24789	24757	24527	24511	24495	24458	24437	24353	24315	24312	24296	24275	24266	24255	24235	24217	24203	24160	24159	24154	24150	24118	24113	24103	24101	24011	24008	23983
925	29439	28517	27996	26895	26656	26479	26146	26097	25979	25937	25852	25827	25755	25678	25665	25566	25545	25436	25387	25209	25166	25049	24941	24901	24807	24797	24770	24632	24610	24599	24572	24500	24490	24401	24362	24348	24312	24306	24258	24236	23569	23539	23528	23521	23483	23398	23383	23380	23370
926	31384	29176	28715	28172	28052	27977	27673	27552	27173	27090	26842	26759	26682	26624	26584	26533	26383	26360	26332	26244	26238	26210	26090	26030	25983	25953	25937	25726	25610	25395	25382	25367	25313	25268	25242	25227	25141	25137	24994	24985	24935	24928	24918	24793	24779	24658	24633	24633	24602
927	29086	28430	27964	27833	27542	26427	26179	26098	26004	25850	25752	25659	25571	25550	25508	25396	25273	25178	25138	25061	25039	25009	24969	24948	24853	24823	24794	24757	24641	24632	24602	24582	24557	24547	24540	24515	24369	24363	24358	24351	24346	24339	24324	24303	24292	24285	24236	24187	24187
928	31585	29957	28167	27854	27551	27022	26807	26586	26528	26290	26223	26176	26121	26091	26048	26000	25937	25747	25686	25615	25574	25369	25309	25292	25210	25179	25166	25097	25072	24863	24855	24842	24831	24824	24821	24811	24777	24735	24589	24582	24563	24521	24500	24496	24490	24467	24454	24446	24428
929	28593	28136	27786	27463	27047	26815	26615	26268	26124	26040	25949	25796	25699	25659	25637	25626	25528	25506	25442	25415	25066	25026	25007	24947	24924	24810	24760	24702	24684	24640	24626	24581	24577	24538	24460	24439	24283	24268	24254	24248	24243	24232	24195	24157	24131	24096	23969	23952	23946
930	29239	28542	28269	27801	27520	27292	27190	27004	26838	26635	26514	26441	26346	26244	26018	25989	25964	25715	25662	25636	25358	25333	25319	25282	25271	25201	25195	25176	25173	25158	25144	25052	25034	25029	24992	24951	24939	24933	24926	24917	24910	24824	24804	24793	24695	24669	24635	24618	24611
931	31524	30293	28651	28421	28117	27641	27545	26946	26850	26676	26609	26493	26380	26331	26236	26190	26151	25962	25889	25846	25802	25701	25607	25551	25524	25494	25280	25200	25183	25138	25132	25127	25057	25051	24943	24904	24903	24854	24789	24787	24765	24718	24676	24674	24610	24608	24597	24414	24372
932	30487	29342	28134	27785	27499	27263	26915	26730	26666	26598	26552	26492	26455	26446	26353	26315	26256	26085	26069	26047	26027	26016	25411	25389	25372	25348	25341	25320	25304	25282	25268	25261	25242	25224	25177	25147	25137	25102	25082	24956	24945	24931	24858	24855	24825	24739	24716	24715	24701
933	31849	28844	28348	28235	27740	27350	27015	26821	26539	26436	26275	26198	26124	26051	25948	25859	25822	25801	25781	25761	25714	25637	25504	25486	25458	25370	25347	25290	25277	24891	24866	24832	24680	24656	24582	24565	24558	24538	24527	24511	24497	24479	24454	24452	24448	24440	24437	24430	24422
934	29073	28319	27900	27642	27392	27274	27136	26906	26816	26729	26551	26197	26161	26099	25913	25884	25811	25768	25730	25707	25641	25549	25468	25355	25327	25315	25299	25275	25258	25167	25164	25146	25142	25063	25033	25030	25024	25015	25013	25002	25000	24858	24811	24805	24792	24763	24753	24747	24737
935	31597	31149	30935	28050	27878	27808	27652	27292	26998	26953	26887	26833	26792	26607	26492	26478	26363	26097	26013	25907	25798	25759	25581	25570	25488	25437	25392	25310	25285	25062	25057	24990	24978	24972	24955	24934	24890	24877	24854	24848	24799	24774	24769	24459	24395	24346	24316	24311	24191
936	29727	29260	28673	28012	27607	27394	27176	26974	26734	26608	26537	26219	26199	26136	25948	25893	25840	25783	25734	25569	25505	25495	25481	25017	24953	24910	24825	24781	24771	24756	24749	24731	24401	24378	24371	24342	24322	24201	24188	24122	24062	24052	24037	24026	24024	24014	24010	23919	23916
937	31696	30251	29760	29454	29201	29052	28921	27130	26883	26686	26373	26312	26091	25995	25930	25908	25904	25785	25721	25686	25596	25493	25451	25230	25226	25204	25172	25081	25051	25020	24991	24988	24965	24950	24938	24901	24896	24880	24870	24860	24784	24782	24774	24759	24758	24725	24671	24669	24663
938	30882	30197	29878	29639	29441	28322	27377	27270	27207	26670	26393	26101	26051	25998	25924	25921	25864	25730	25655	25509	25484	25459	25385	25344	25270	25249	25210	25201	25156	25095	25078	25053	25031	25000	24994	24882	24719	24708	24674	24671	24669	23939	23926	23919	23906	23809	23788	23779	23748
939	30084	29070	28617	28111	27964	27779	27519	27273	27078	26808	26748	26732	26551	26439	26364	26331	26064	26025	25969	25869	25834	25794	25772	25750	25704	25700	25652	25632	25625	25417	25320	25105	25075	24890	24755	24732	24720	24658	24519	24513	24494	24488	24422	24420	24376	24335	24316	24298	24285
940	31355	30637	30125	28165	27781	27540	27349	27204	27068	27003	26832	26773	26542	26456	26441	26404	26250	26248	25879	25743	25699	25431	25315	25302	25300	25271	25264	25196	25179	25173	25149	24965	24926	24811	24792	24745	24411	24365	24321	24315	24285	24275	24244	24239	24226	24218	24139	24128	24123
941	31239	30700	30316	28107	27230	27118	27028	26851	26802	26719	26660	26527	26443	26419	26302	26240	26145	26117	26081	25612	25517	25432	25349	25280	25174	25152	25102	25096	25072	25054	24918	24893	24848	24755	24744	24675	24667	24656	24638	24611	24608	24561	24440	24426	24393	24384	24312	24292	24284
942	32163	28919	28569	28122	27842	27454	27284	27046	26968	26920	26726	26684	26551	26423	26201	26163	26120	26089	26061	26024	26000	25921	25906	25891	25820	25753	25665	25634	25418	25407	25034	25012	24930	24909	24834	24834	24813	24740	24719	24659	24569	24539	24492	24489	24445	24426	24404	24365	24351
943	29226	28526	28008	27438	27165	27043	26967	26758	26612	26539	26493	26462	26194	25965	25813	25765	25724	25555	25541	25496	25442	25364	25240	25218	25201	25122	25115	24783	24723	24616	24610	24466	24408	24397	24341	24329	24306	24290	24188	24123	24083	24028	24008	23999	23975	23959	23862	23783	23763
944	29430	28810	28304	28102	27404	27184	27027	26925	26805	26639	26579	26486	26407	26374	26259	26170	26137	26067	26050	25896	25822	25628	25590	25579	25537	25504	25498	25421	25383	25259	25250	25129	25083	25006	24984	24963	24932	24916	24902	24851	24802	24780	24739	24598	24571	24569	24566	24545	24512
945	31556	28755	28522	27717	27562	27380	26957	26863	26804	26673	26555	26452	26388	26176	26105	26090	26076	25987	25961	25945	25892	25882	25813	25802	25781	25751	25726	25647	25554	25492	25487	25467	25454	25404	25297	25281	25251	25242	25231	25194	25151	25128	24965	24903	24893	24887	24877	24810	24632
946	31496	30814	27802	27667	27308	27213	27127	27090	26651	26610	26491	26484	26397	26357	26322	26148	26030	25631	25623	25587	25574	25536	25516	25488	25455	25298	25263	25212	25190	25187	25164	25119	25034	24999	24989	24939	24918	24913	24856	24843	24827	24746	24630	24589	24573	24568	24500	24495	24480
947	31667	28643	28141	27769	27585	27399	26974	26714	26628	26558	26478	26295	26215	25987	25894	25875	25838	25778	25727	25602	25451	25256	25186	25032	24995	24969	24923	24917	24906	24890	24888	24771	24748	24744	24736	24719	24711	24699	24694	24671	24646	24624	24574	24520	24493	24467	24455	24451	24406
948	31874	31244	29695	28085	27550	27293	26918	26710	26591	26528	26497	26431	26265	25990	25920	25895	25765	25745	25585	25515	25491	25448	25381	25341	25326	25311	25152	25140	25115	25098	25052	24971	24954	24930	24832	24821	24777	24707	24664	24652	24636	24597	24522	24510	24390	24364	24355	24318	24308
949	31496	28784	28390	28225	28158	28068	27485	27323	27074	26982	26572	26530	26459	26429	26277	26123	26004	25987	25969	25926	25867	25730	25702	25616	25594	25585	25509	25348	25287	25285	25190	25134	25054	25050	25021	24805	24794	24774	24769	24722	24666	24620	24595	24590	24586	24551	24541	24530	24513
950	31565	30989	28779	27681	27410	27275	27093	27052	27009	26733	26652	26622	26557	26489	26455	26259	26222	26124	26048	25919	25816	25756	25626	25624	25567	25545	25531	25483	25303	25257	25099	25057	25049	25037	25035	25016	25008	24903	24895	24875	24833	24797	24785	24779	24770	24736	24726	24703	24699
951	29586	28949	28237	27762	27386	27147	26901	26812	26778	26614	26554	26318	26221	26113	26021	26008	25832	25791	25739	25713	25693	25665	25615	25595	25566	25495	25438	25389	25364	25240	25237	25058	25051	24953	24938	24870	24863	24812	24795	24739	24731	24723	24671	24651	24628	24597	23865	23833	23826
952	31677	31200	30929	30581	30243	28259	27453	27270	27111	27085	26890	26802	26435	26243	26143	25976	25875	25815	25778	25751	25592	25487	25476	25452	25405	25355	25277	25228	25080	25021	24990	24978	24923	24916	24895	24885	24874	24865	24655	24551	24546	24540	24536	24519	24409	24404	24365	24303	24278
953	29696	29041	28538	28147	27867	27719	27529	27269	27200	27158	26974	26788	26664	26319	26190	26093	25994	25947	25510	25360	25298	25281	25255	25214	25177	25145	25110	25050	25024	24980	24963	24936	24909	24883	24863	24855	24756	24750	24740	24712	24711	24688	24674	24670	24657	24644	24545	24538	24528
954	28628	27908	27359	27181	26911	26717	26613	26379	26285	26239	26189	26151	26076	25898	25819	25617	25546	25497	25445	25419	25356	25349	25335	25215	25188	25114	25094	25084	25080	25077	25056	24958	24948	24918	24908	24826	24795	24740	24723	24581	24580	24579	24452	24436	24429	24412	24404	24392	24332
955	31329	30693	28552	27931	27517	27414	27187	27001	26823	26737	26708	26555	26225	26043	25970	25953	25687	25597	25580	25534	25494	25401	25381	25342	25317	25257	25239	25196	25158	25130	25125	25121	25088	25020	25003	24981	24967	24858	24851	24848	24835	24826	24767	24722	24694	24642	24599	24597	24551
956	31621	28892	28663	28313	27526	27240	27118	26901	26765	26706	26398	26289	26123	26072	26039	26011	25948	25867	25688	25522	25493	25438	25385	25341	25308	25276	25262	25187	25133	25089	25057	24997	24921	24898	24761	24757	24753	24727	24714	24708	24699	24653	24646	24618	24609	24511	24504	24489	24452
957	31951	31292	28517	28286	27831	27635	27121	26902	26501	26408	26231	26046	25982	25948	25895	25869	25673	25635	25543	25526	25497	25478	25437	25403	25298	25232	25185	25166	25133	25120	24985	24970	24914	24902	24883	24871	24868	24863	24833	24815	24800	24799	24763	24748	24713	24687	24666	24627	24614
958	31355	30788	28530	28193	27763	27500	27239	27108	27069	26848	26824	26783	26552	26414	26344	26283	26151	26127	26098	26065	25895	25875	25828	25776	25732	25634	25572	25364	25181	25170	25128	25110	25083	25020	25018	25010	24998	24945	24928	24887	24828	24820	24804	24788	24657	24654	24645	24521	24454
959	31662	30784	30426	29998	28000	27467	27173	27106	27041	26784	26606	26418	26307	26275	26231	26217	26121	26102	26053	26028	25987	25936	25852	25772	25671	25577	25572	25549	25344	25335	25226	25102	25076	25070	25044	24985	24918	24869	24841	24800	24679	24563	24553	24518	24447	24407	24339	24311	24300
960	29512	28726	28342	27944	27786	27484	27323	27164	27041	27008	26959	26900	26610	26377	26088	26016	25987	25950	25908	25853	25811	25772	25716	25641	25598	25564	25550	25477	25453	25439	25413	25409	25394	25390	25362	25339	25286	25213	25203	25098	25076	24891	24840	24780	24763	24750	24742	24729	24708
961	29955	28875	28618	28330	27880	27561	27316	27232	27167	27073	27051	26830	26800	26418	26383	26276	26063	26039	26022	25989	25969	25950	25947	25818	25773	25762	25758	25756	25732	25661	25599	25589	25571	25511	25501	25497	25419	25368	25108	25102	25095	25054	25037	24971	24957	24897	24875	24868	24865
962	29053	27919	27578	27472	27068	26954	26678	26474	26392	26312	26198	26094	26045	26003	25903	25805	25718	25705	25636	25620	25571	25559	25552	25541	25424	25378	25364	25342	25233	25197	25072	25064	25038	24985	24982	24965	24958	24939	24878	24859	24853	24851	24820	24812	24797	24782	24696	24670	24662
963	29470	28686	28123	27847	27741	27095	26919	26802	26718	26584	26505	26383	26241	26203	26094	25961	25928	25850	25759	25751	25614	25455	25411	25398	25346	25298	25274	25262	25247	25032	24963	24930	24901	24896	24884	24875	24839	24823	24808	24783	24770	24761	24750	24717	24704	24670	24659	24574	24551
964	31228	29983	28459	27923	27536	27432	27121	26964	26915	26893	26850	26686	26680	26623	26581	26533	26365	26311	26246	26164	26158	26071	26044	26031	25959	25874	25661	25646	25612	25598	25557	25530	25502	25439	25422	25397	25226	25214	25205	25192	25164	25159	25116	25063	25058	25022	25019	25006	24994
965	31498	30581	29658	27359	27189	26874	26815	26745	26545	26510	26484	26461	26396	26335	26151	26068	26030	25713	25689	25495	25408	25379	25334	25291	25246	25226	25177	25152	25143	25137	25106	25079	24948	24938	24920	24913	24895	24840	24825	24782	24767	24755	24753	24716	24689	24681	24561	24546	24498
966	31843	30060	28562	28211	27682	27410	27060	26971	26875	26811	26734	26626	26486	26441	26422	26345	26303	26202	26169	26068	25990	25905	25870	25837	25783	25587	25514	25494	25368	25330	25318	25173	25144	25029	24969	24920	24874	24857	24848	24760	24749	24721	24717	24665	24639	24638	24632	24621	24609
967	29721	28358	28135	27504	27403	27150	26987	26817	26699	26631	26562	26368	26196	25981	25941	25928	25838	25782	25706	25682	25670	25636	25612	25578	25569	25428	25402	25382	25343	25248	25080	25077	24805	24777	24726	24698	24694	24610	24590	24588	24567	24558	24520	24506	24504	24477	24461	24457	24429
968	31471	30876	29131	28802	28465	27622	27251	27132	26892	26692	26561	26490	26369	26148	26129	25969	25942	25897	25785	25718	25653	25624	25604	25572	25514	25362	25337	25269	25249	25183	25157	25068	25043	24902	24802	24745	24723	24710	24705	24686	24368	24357	24355	24351	24345	24337	24300	24279	24266
969	29494	28939	27977	27456	27218	26911	26801	26685	26540	26409	26167	26104	26046	25982	25900	25851	25671	25657	25631	25611	25576	25549	25467	25404	24613	24568	24554	24540	24493	24414	24407	24405	24327	24299	24296	24281	24279	24271	24263	24246	24224	24192	24180	24178	24130	24121	24065	24008	24001
970	31498	28718	28195	27754	27085	26875	26620	26499	26343	26329	26185	26119	25565	25501	25466	25435	25336	25252	25223	25153	25139	25115	25075	25055	25038	25014	25005	24944	24919	24891	24821	24797	24784	24743	24727	24624	24610	24596	24559	24539	24536	24524	24522	24503	24494	24491	24481	24464	24436
971	29554	28778	28237	27885	27803	27615	27276	27095	26927	26810	26657	26589	26454	26415	26201	26118	25974	25861	25576	25560	25546	25514	25472	25429	25348	25316	25300	25247	25005	24968	24903	24853	24845	24723	24678	24661	24646	24592	24575	24558	24554	24539	24498	24489	24474	24471	24458	24448	24377
972	30505	28761	28088	27501	27293	26879	26744	26566	26504	26389	26244	26152	26020	25946	25877	25774	25690	25533	25496	25423	25393	25338	25325	25297	25136	25075	25025	24968	24961	24936	24910	24883	24872	24740	24684	24676	24652	24628	24587	24578	24534	24529	24521	24520	24504	24343	24231	24192	24178
973	31473	30228	28237	28101	27909	27859	27127	27018	26822	26482	26366	26288	26233	26218	26184	26086	25968	25890	25800	25765	25730	25639	25563	25546	25520	25449	25431	25302	25283	25184	25177	25144	24893	24829	24818	24811	24756	24749	24739	24734	24693	24668	24645	24603	24575	24518	24508	24469	24460
974	31232	28412	28069	27397	27205	27138	27041	26981	26851	26664	26619	26424	26335	26264	26048	25764	25635	25605	25436	25367	25321	25255	25030	25020	24998	24982	24895	24866	24816	24740	24690	24652	24638	24615	24590	24574	24288	24278	24263	24244	24226	24202	24186	24151	24112	24103	24088	24064	24047
975	29547	28768	28448	28255	27950	27561	27284	27093	27076	27035	26762	26689	26634	26598	26570	26490	26434	26145	26121	26104	25979	25963	25925	25784	25652	25606	25358	25278	25226	25178	25170	25153	25103	25039	25007	25002	24973	24966	24910	24813	24629	24623	24442	24441	24431	24399	24319	24284	24273
976	31673	28552	28043	27672	27512	27305	27250	27050	26839	26779	26627	26605	26560	26431	26203	26116	26013	25979	25936	25900	25850	25843	25819	25780	25741	25711	25613	25579	25550	25532	25475	25441	25436	25357	25313	25294	25286	25277	25214	25199	25167	25163	25078	25060	25050	25011	25007	25001	24992
977	29587	28690	28245	27864	27730	27207	27137	27070	26939	26788	26706	26584	26480	26430	26405	26390	26353	26317	26236	26231	25996	25981	25976	25911	25888	25828	25670	25508	25466	25459	25454	25434	25412	25287	25275	25234	25121	25058	25014	24948	24913	24911	24901	24859	24848	24840	24831	24820	24731
978	31582	30228	29520	29225	29017	27587	26909	26841	26627	26560	26527	26470	26414	26328	26253	26221	26193	25961	25936	25857	25558	25401	25338	25317	25286	25147	25135	25128	25115	24980	24825	24808	24802	24729	24688	24676	24651	24604	24599	24587	24392	24331	24310	24309	24294	24250	24220	24212	24134
979	31005	29956	28072	27917	27681	27195	26811	26647	26509	26394	26215	26158	26098	25951	25821	25628	25552	25502	25483	25135	25094	25020	25002	24984	24969	24944	24926	24908	24894	24878	24857	24843	24794	24742	24736	24731	24679	24633	24567	24561	24555	24546	24533	24498	24482	24463	24452	24432	24423
980	29741	28634	28386	27779	27480	27395	26989	26869	26793	26615	26512	26434	26323	26197	26135	26050	26013	25961	25902	25876	25865	25843	25802	25664	25609	25561	25498	25329	25316	25294	25273	25260	25241	25205	25150	25064	25057	24940	24866	24806	24798	24661	24630	24517	24515	24507	24478	24463	24460
981	31955	29085	28128	27758	27341	27191	26859	26795	26500	26403	26288	26185	26126	26013	25955	25911	25896	25820	25772	25639	25547	25478	25457	25449	25354	25345	25336	25269	25261	25247	25229	25201	25190	25185	25174	25136	25109	25095	25067	24646	24622	24593	24550	24539	24526	24510	24493	24486	24464
982	28886	28002	27696	27414	27151	26933	26757	26703	26613	26510	26382	26261	26174	25609	25575	25532	25467	25421	25213	25051	25027	24952	24933	24906	24869	24846	24821	24801	24791	24749	24737	24720	24709	24670	24628	24574	24506	24467	24422	24412	24402	24376	24309	24302	24288	24277	24263	24222	24208
983	31891	28697	28354	27983	27718	27489	27184	26978	26886	26828	26789	26627	26458	26430	26247	26154	26043	26010	25996	25705	25658	25627	25614	25403	25386	25348	25326	25284	25264	25246	25192	25173	25121	25107	25104	25092	25085	25074	25061	25014	24946	24943	24884	24708	24689	24680	24676	24616	24599
984	31842	30843	28264	27682	27484	27084	26621	26573	26393	26289	26244	26126	26066	26027	25987	25954	25872	25775	25637	25481	25455	25443	25371	25355	25341	25228	25186	25107	25099	25046	25020	25001	24937	24911	24871	24827	24814	24800	24786	24692	24545	24543	24340	24333	24074	24045	24041	23968	23854
985	31510	30716	28071	27918	27731	27613	27270	27162	27103	27046	26976	26456	26237	26191	26181	26095	26018	25916	25908	25893	25881	25861	25845	25805	25734	25689	25681	25598	25500	25495	25483	25470	25448	25437	25424	25405	25399	25207	25142	25080	25067	25019	24910	24864	24825	24771	24767	24742	24618
986	29470	28875	28099	27843	27800	27727	27477	27358	26311	26022	25879	25751	25675	25567	25509	25466	25308	25208	25148	24958	24917	24907	24829	24770	24747	24740	24672	24455	24446	24431	24359	24335	24277	24267	24185	24164	24119	24097	24090	23995	23952	23923	23872	23861	23850	23833	23822	23808	23808
987	31005	29743	27693	27445	27151	26794	26411	26322	26120	25867	25812	25774	25741	25698	25537	25489	25459	25433	25376	25352	25340	25321	25304	25238	25185	24959	24913	24872	24823	24806	24792	24786	24785	24770	24747	24708	24669	24666	24654	24576	24569	24461	24446	24389	24378	24350	24347	24330	24240
988	29470	28777	28143	27577	27412	27276	27141	26941	26801	26738	26607	26457	26437	26387	26288	26223	26105	26035	25866	25819	25774	25523	25501	25429	25385	25361	25293	25288	25175	25113	25097	24878	24846	24829	24722	24714	24703	24691	24648	24615	24575	24557	24541	24534	24530	24526	24519	24507	24452
989	29941	28372	28142	27574	27269	26770	26647	26597	26473	26395	26288	26169	26031	25970	25941	25886	25659	25449	25430	25373	25327	24527	24475	24447	24392	24383	24297	24236	24217	24192	24184	24162	24146	24116	24109	24094	23988	23986	23982	23940	23896	23886	23791	23755	23736	23700	23646	23634	23634
990	29181	28707	27921	27650	27315	27145	27048	26977	26959	26827	26702	26641	26495	26450	26411	26356	26189	25952	25914	25879	25769	25729	25440	25386	25284	25262	25239	25185	25131	25079	24960	24926	24907	24745	24723	24706	24692	24649	24624	24619	24615	24594	24547	24535	24529	24525	24456	24447	24430
991	31291	27528	27099	26868	26668	26354	26226	26004	25898	25819	25716	25630	25593	25486	25441	25260	25147	24973	24948	24920	24902	24874	24856	24833	24798	24739	24731	24697	24680	24677	24669	24659	24599	24564	24548	24519	24519	24497	24486	24418	24384	24348	24334	24298	24295	24168	24161	24104	24073
992	31687	28710	28414	28180	27993	27462	26295	26178	26088	25991	25943	25896	25869	25820	25746	25694	25630	25588	25546	25307	25287	25265	25249	25220	25143	25104	25077	25059	25034	24996	24981	24972	24964	24931	24879	24870	24813	24810	24762	24726	24548	24503	24491	24481	24360	24352	24344	24340	24324
993	29573	28935	28039	27318	27116	27028	26955	25897	25840	25770	25668	25411	25375	25313	25275	25199	25184	25162	25118	25021	24610	24582	24570	24565	24377	24353	24338	24231	23908	23901	23881	23872	23865	23699	23668	23657	23618	23569	23569	23505	23494	23471	23317	23315	23307	23276	23272	23270	23256
994	29450	28393	27816	27687	27420	27192	26969	26724	26615	26586	26371	26341	26286	26191	26125	26013	25735	25680	25612	25584	25548	25513	25498	25388	25364	25351	25335	25268	25247	25220	25193	25146	25053	25052	25049	24887	24881	24823	24813	24694	24689	24687	24652	24642	24626	24614	24577	24572	24538
995	29648	28915	28629	28343	27802	27489	27189	26868	26660	26582	26401	26303	26287	26245	26135	25998	25923	25858	25800	25777	25760	25742	25704	25600	25542	25485	25470	25466	25449	25387	24981	24831	24827	24777	24766	24756	24701	24667	24636	24603	24577	24569	24553	24522	24518	24495	24471	24469	24458
996	29053	28457	28122	27445	27240	27030	26944	26789	26479	26373	26199	26162	26148	26117	26090	26081	25945	25900	25840	25819	25759	25654	25605	25527	25475	25466	25445	25423	25244	25234	25214	24987	24964	24950	24918	24540	24522	24443	24358	24345	24203	24192	24187	24179	24136	24037	23979	23969	23957
997	30084	29196	28749	27911	27763	27463	27334	27180	26922	26784	26406	26376	26241	26026	25971	25931	25870	25734	25617	25520	25456	25421	25394	25271	25152	25143	25111	25061	25051	25040	25022	24978	24957	24933	24924	24901	24884	24847	24719	24679	24639	24625	24592	24584	24445	24440	24439	24423	24360
998	31715	30640	27618	27187	27021	26915	26778	26736	26576	26495	26149	26057	25866	25802	25730	25651	25563	25529	25515	25487	25478	25437	25421	25340	24564	24556	24524	24514	24449	24402	24382	24376	24289	24245	24242	24139	24069	24067	24030	24023	24016	24010	23997	23985	23721	23672	23650	23590	23581
999	29374	28636	28322	27979	27865	27753	27437	26527	26181	26124	26036	25993	25926	25826	25769	25714	25614	25548	25533	25471	25430	25349	25338	25315	25262	25156	25087	25075	25039	24991	24974	24968	24914	24895	24876	24876	24874	24856	24837	24803	24790	24780	24759	24744	24735	24610	24562	24551	24537
MEDIA	30441.7	29140.5	28384.8	27896.3	27558.5	27299.4	27075.7	26895.6	26738.6	26601.7	26474.5	26358.8	26250.2	26154.1	26060.3	25970.2	25887.8	25804.5	25731.1	25658.9	25593.6	25527.8	25463.5	25407.9	25352.2	25299.8	25247.1	25195.7	25138.8	25088.2	25044.7	25003.4	24958.1	24908.2	24867.7	24823.6	24780.2	24742.6	24703.7	24667.6	24628.3	24593.1	24558	24526.7	24493.9	24460	24424.6	24396.9	24365.9
ST.DEV	1050.6	884.56	659.115	529.616	432.189	394.875	359.923	343.257	341.391	337.942	335.865	333.421	333.308	333.561	338.781	336.504	334.861	334.436	335.15	330.722	330.824	332.823	333.759	332.001	333.761	332.396	335.409	331.703	335.459	335.93	335.08	333.246	333.731	333.122	332.494	336.499	339.319	341.4	342.104	342.064	346.54	347.233	347.001	345.246	348.316	350.048	348.766	348.937	349.347
[truncated: 290 more columns]
