# Supplementary material for: Adaptive gene loss in the common bean pan-genome during range expansion and domestication
Source: Nat Commun. 2024 Aug 7;15:6698. doi: 10.1038/s41467-024-51032-2 (PMC11303546; doi:10.1038/s41467-024-51032-2)
Supplement: Supplementary file 25 — Source Data [file 41467_2024_51032_MOESM25_ESM.xlsx]

## Sheet: Figure 1a
MEDIA	ST.DEV		MEDIA	ST.DEV
30441.7	1050.6		30441.7	1050.6
29140.5	884.56		31793.6	939.184
28384.8	659.115		32374.1	724.931
27896.3	529.616		32695.1	494.257
27558.5	432.189		32872.4	376.656
27299.4	394.875		32994.9	284.648
27075.7	359.923		33072.7	226.768
26895.6	343.257		33133.2	186.71
26738.6	341.391		33177.9	148.674
26601.7	337.942		33214.2	142.097
26474.5	335.865		33245.8	140.961
26358.8	333.421		33271.5	136.681
26250.2	333.308		33296.8	139.918
26154.1	333.561		33318.4	140.96
26060.3	338.781		33339.1	143.183
25970.2	336.504		33357.7	144.498
25887.8	334.861		33374.8	145.147
25804.5	334.436		33389.7	145.498
25731.1	335.15		33405.9	148.385
25658.9	330.722		33418.9	149.433
25593.6	330.824		33431.4	150.642
25527.8	332.823		33443.8	153.308
25463.5	333.759		33455.8	154.654
25407.9	332.001		33466.5	156.416
25352.2	333.761		33477.4	157.589
25299.8	332.396		33487.7	158.375
25247.1	335.409		33499.1	159.206
25195.7	331.703		33508.7	159.474
25138.8	335.459		33520.2	159.999
25088.2	335.93		33530.2	160.627
25044.7	335.08		33538.5	161.804
25003.4	333.246		33548.6	163.426
24958.1	333.731		33559	165.437
24908.2	333.122		33566.6	166.631
24867.7	332.494		33575.4	167.399
24823.6	336.499		33583.3	169.207
24780.2	339.319		33588.4	169.157
24742.6	341.4		33595.6	169.006
24703.7	342.104		33604.5	169.917
24667.6	342.064		33612.2	171.876
24628.3	346.54		33619.1	172.23
24593.1	347.233		33625.9	172.116
24558	347.001		33631.9	172.029
24526.7	345.246		33639.7	172.598
24493.9	348.316		33647.5	173.121
24460	350.048		33655.6	173.552
24424.6	348.766		33660.4	173.485
24396.9	348.937		33666.9	173.85
24365.9	349.347		33672.5	174.64
24335.1	350.966		33679	174.856
24305.3	349.663		33685.7	174.621
24276	349.938		33691.7	174.154
24248.1	349.235		33697.3	174.76
24219.3	349.131		33702.7	175.78
24191.8	347.785		33709.3	175.57
24162.2	346.353		33714.3	175.707
24136	345.905		33719.6	176.116
24109.3	347.86		33724.4	175.685
24083.3	346.642		33729.7	175.397
24058.2	346.498		33736.3	175.045
24035.8	345.345		33743	174.052
24010.8	346.262		33747.5	174.071
23985.8	349.46		33754.2	173.964
23961.3	348.95		33761.5	174.215
23938.3	348.446		33766.1	173.754
23917.1	348.657		33770.4	174.172
23892.9	349.589		33775.6	172.705
23869.6	349.75		33780.4	172.682
23844.3	348.652		33786.2	172.356
23822.8	349.621		33790.8	171.794
23796.9	348.96		33797.2	170.728
23775.9	348.226		33801.6	171.182
23754.6	347.277		33807	171.096
23733.8	347.902		33811	171.236
23713	347.963		33815	171.852
23693	347.585		33819.8	171.07
23670.3	347.805		33824.6	169.463
23649	349.132		33828.9	169.496
23630	347.545		33833.1	168.492
23611.5	347.023		33837.1	168.14
23592.6	345.343		33841.2	168.255
23570.5	345.256		33845.1	167.428
23550.7	345.014		33849	166.639
23530.7	343.003		33852.5	166.504
23511.3	340.187		33855.5	167.089
23492.4	339.762		33860.1	166.281
23471.5	339.698		33863.4	166.338
23452.7	339.216		33866.5	165.649
23435.1	338.092		33870.5	165.881
23417.7	337.578		33873.9	165.935
23400.4	335.566		33876.8	165.501
23381.1	335.454		33881.3	163.787
23364.8	334.326		33884.2	164.092
23348.9	335.886		33887.6	163.662
23331.2	337.011		33890.3	163.502
23314.5	337.783		33894.1	162.896
23297	338.183		33898.1	162.266
23281.5	338.004		33901.3	161.934
23260.2	338.048		33906.3	161.463
23243.6	336.819		33910.4	160.949
23226.3	337.814		33915.9	160.158
23209	336.98		33919.6	159.937
23193.9	335.62		33926	157.578
23177.5	334.35		33929.5	157.48
23162.3	333.316		33933.2	156.75
23147.4	332.956		33936.6	156.021
23130.7	333.085		33940.4	156.072
23113	333.229		33943.8	155.419
23095	333.346		33947.3	152.965
23080.8	331.52		33949.7	152.93
23064.2	332.04		33952.5	152.762
23049.4	331.547		33956	151.426
23035	332.517		33958.5	150.571
23019.4	331.108		33961.9	149.597
23005.2	331.623		33965.9	148.492
22990.4	330.917		33967.9	147.723
22977.6	330.27		33970.8	147.306
22964.3	329.974		33974	146.673
22950	330.212		33976.9	146.787
22935.2	329.726		33980.8	146.261
22918.1	329.886		33984.6	145.684
22904.8	330.244		33987.8	145.953
22888.8	329.825		33991.6	145.151
22872.7	329.241		33994.4	144.694
22859.7	328.201		33997.5	143.537
22845	329.005		34000	144.115
22831.3	329.808		34003.3	142.839
22817.4	330.17		34005.3	142.717
22804.1	329.986		34007.7	141.935
22791.1	328.548		34010.2	141.59
22778.6	328.22		34013.4	141.189
22765.5	326.633		34016.4	141.366
22754.1	326.466		34019.3	140.424
22742.2	327.498		34022.6	139.525
22726.9	327.452		34025.7	137.765
22715.2	328.434		34027.8	137.214
22703.5	326.321		34030.8	136.915
22690.9	325.694		34033.9	136.328
22679.3	326.717		34036.8	135.198
22666.2	326.241		34039.1	134.989
22654.3	325.665		34042.2	133.757
22641.5	324.602		34043.8	133.326
22628.1	323.463		34047	132.83
22617	322.633		34050.2	132.204
22605.9	321.155		34052	131.271
22593.3	320.53		34054.6	131.374
22580.9	320.437		34056.3	130.767
22568.1	318.583		34058.7	130.269
22555.3	316.45		34061	130.104
22544.2	315.592		34063	129.82
22531.6	314.264		34065.6	129.47
22519.5	314.066		34067	128.736
22505.9	313.099		34069.1	128.532
22493.4	312.584		34071.3	127.975
22480.5	311.61		34074.3	127.769
22468.4	312.884		34077	127.786
22456.6	312.259		34079.2	126.941
22444.7	311.541		34080.8	126.867
22432.5	311.908		34083.2	125.719
22421.5	311.594		34085.4	124.547
22408.6	310.81		34087	124.31
22399	311.409		34089.1	123.613
22387.9	311.092		34091.7	123.15
22376.9	309.969		34093.4	122.865
22367.1	309.333		34094.8	123.259
22356.4	309.251		34097.2	122.955
22346.2	308.317		34100.1	122.186
22334.7	306.84		34102.4	121.744
22322	304.625		34104.1	121.025
22309.4	304.692		34105.8	120.744
22299.3	303.447		34108.5	119.56
22288.9	301.09		34110.6	118.788
22277.2	299.27		34113.8	117.496
22265.7	297.687		34116.3	117.572
22254.6	296.247		34117.9	117.18
22243.6	295.14		34119.9	117.211
22232	293.347		34121	117.024
22222.3	292.937		34122.9	115.9
22212.6	292.226		34125.5	114.789
22201.5	292.04		34127.1	113.851
22189.9	292.894		34129.3	112.86
22179.2	291.119		34130.9	112.565
22168.8	289.939		34132.4	112.572
22159.5	289.141		34134.3	111.615
22147.3	287.158		34135.4	111.381
22138	285.228		34138	111.315
22126.9	285.167		34140.8	109.56
22115.9	283.081		34143.1	109.272
22106.2	281.966		34145	108.268
22097.1	281.314		34146.2	108.205
22087.5	281.104		34147.4	108.002
22078	279.828		34149.4	108.07
22068	279.081		34150.6	107.61
22058.7	278.31		34152.3	107.094
22049.2	279.085		34154.4	106.279
22037.6	276.545		34155.7	105.852
22027.7	275.635		34157.1	104.983
22018	274.538		34158.7	104.436
22007.2	274.133		34160.3	104.338
21996.2	272.47		34162.2	104.174
21987.5	272.78		34163.8	104.312
21977.1	271.063		34166.1	103.393
21967.5	270.016		34168.4	102.909
21959.1	270.352		34170.3	102.564
21949.7	269.439		34172.5	101.398
21941.2	268.85		34173.8	101.55
21932.3	267.281		34175.5	100.979
21923	267.061		34177.2	100.493
21913.5	266.488		34179.2	99.3392
21905	264.888		34181	98.5334
21897	263.633		34182.5	98.5707
21888.4	263.685		34183.9	98.1675
21877.5	260.383		34185.6	98.0108
21867.7	258.649		34187.1	96.7078
21858.6	257.279		34188.4	96.5706
21848.9	255.426		34189.5	96.4275
21840.1	253.7		34191.1	96.0835
21831.6	252.308		34193.3	95.0941
21822	251.102		34195.1	94.2808
21814	250.983		34196.8	94.0538
21804.7	249.466		34198	93.9467
21795.5	248.51		34199.6	93.4031
21786.8	248.293		34201	93.2322
21780.4	248.594		34202.3	93.1337
21772.9	247.933		34203.6	92.9686
21764.8	247.532		34205.2	92.8511
21756.7	246.886		34207.2	92.076
21748.6	246.883		34208	91.9785
21740.7	246.244		34209.6	92.0873
21732.1	245.61		34211.2	91.2502
21724.7	245.798		34212.6	91.084
21714.5	245.208		34213.6	91.1792
21706.9	243.586		34215.6	90.9609
21698.3	242.976		34216.7	90.9693
21689.1	241.467		34217.9	90.2361
21681.8	240.292		34218.9	90.109
21672.7	238.411		34220	89.8619
21664.5	237.108		34221.8	89.3268
21656.7	235.133		34223	88.3949
21648.7	233.164		34224.3	88.0259
21641.4	232.972		34226	87.6405
21634.2	232.491		34227.2	87.4576
21627.3	232.282		34228.6	86.663
21619.3	230.873		34230.5	85.8183
21612.5	230.454		34231.8	85.3719
21604.3	229.764		34232.5	85.2545
21594.6	229.31		34233.8	84.9719
21587.4	228.701		34235	84.6324
21578.8	227.747		34236.5	84.1344
21571.4	227.23		34237.6	83.9857
21564	225.3		34238.9	83.761
21555.3	224.183		34240	83.1074
21549	223.862		34241.4	82.8033
21541	222.334		34242.1	82.4048
21533	219.511		34243.7	81.9341
21525.8	218.652		34244.7	81.7107
21519	217.733		34245.9	81.1324
21510.6	217.16		34247.6	80.6935
21501.3	214.785		34249.2	79.6354
21494.1	213.956		34250.7	79.0119
21486	212.736		34251.4	78.8148
21479.3	212.67		34252.5	78.4269
21471.4	210.318		34253.8	77.3787
21466.1	210.24		34255.6	76.7259
21458	209.787		34257	75.7656
21450.2	208.11		34258.3	75.5636
21442.9	207.382		34259.3	75.4778
21436.2	206.194		34260.4	74.8327
21429.4	204.903		34261.4	74.1944
21421.5	201.783		34262.6	73.8499
21414.9	200.969		34264.5	73.1207
21407.2	200.009		34265.8	72.1994
21399.7	198.385		34267.2	71.4546
21391.6	197.247		34268.4	71.224
21383.7	195.876		34269.3	70.5821
21374.2	193.466		34270.5	70.2284
21367.8	192.02		34271.6	69.7058
21361	190.954		34272.5	69.4157
21354.4	190.846		34273.7	68.9876
21345.7	188.331		34274.7	68.5044
21338.8	186.683		34275.9	68.1273
21330.6	184.477		34277.3	67.2594
21323.1	181.254		34278.6	66.5662
21316.2	180.083		34279.2	66.4243
21309	178.464		34280.4	66.2348
21302.5	178.114		34282	65.5441
21294.5	175.792		34283.1	64.9044
21287.5	174.401		34284.6	64.2021
21280.4	173.89		34285.7	63.7721
21272.5	171.414		34286.9	62.7106
21265.7	169.841		34287.8	62.4603
21257.3	167.739		34289.4	61.9703
21249.7	165.319		34290.7	61.2873
21243.1	164.505		34291.3	61.0295
21234.6	162.17		34292.7	59.9351
21227.5	160.307		34293.6	59.5909
21220.5	159.289		34294.5	58.8875
21214.2	157.473		34295.5	58.3977
21206.2	154.393		34296.9	58.0786
21198.1	151.509		34298.5	57.203
21192.8	150.212		34299.5	56.8487
21185.5	146.557		34300.6	55.4983
21178.9	145.615		34301.5	55.0245
21172	144.034		34302.9	53.5399
21164.2	140.187		34304	52.5244
21157.2	137.515		34304.8	52.003
21150	134.247		34306	51.2844
21142.8	131.154		34307.1	50.5286
21136.2	128.092		34307.9	50.0572
21127	122.43		34308.8	49.272
21119.5	119.487		34309.8	48.3613
21113.8	119.293		34310.4	47.5459
21107.9	116.531		34311.4	46.6735
21101.8	113.797		34312.5	45.9096
21095.6	112.196		34313.3	45.5841
21090.6	111.881		34314.6	44.1378
21084.2	110.675		34315.4	43.7428
21077.5	107.083		34316.1	43.3915
21071.8	106.008		34316.9	42.8682
21065.3	101.15		34318.2	41.8479
21058.9	98.9387		34319.5	40.483
21052.1	95.1282		34320.7	39.601
21046.9	94.4856		34321.8	37.7272
21040.9	91.5337		34322.9	36.5959
21035.4	89.3517		34324.1	34.7599
21028.5	85.9012		34324.8	34.1321
21023.2	84.6926		34326.1	31.7662
21016.2	79.0646		34327.6	29.7127
21010.8	77.6179		34328.8	27.9524
21002.9	71.1576		34329.8	26.5995
20997	66.8248		34330.5	25.6431
20991.8	64.9588		34331.4	24.2187
20985.1	59.986		34332.4	22.1229
20978.4	51.8448		34333.2	20.4214
20973	48.5989		34334.3	18.111
20968.4	47.1234		34335.1	16.4182
20962.7	42.0028		34336	14.4845
20955.1	30.0548		34337	9.56266
20948	0		34338	0

## Sheet: Figure 1b
genes	classification	ka.ks
Phvul.001G000400	CORE	1.1752
Phvul.001G000600	CORE	0.310228
Phvul.001G000700	CORE	0.634908
Phvul.001G000800	CORE	0.675447
Phvul.001G000900	CORE	0.173399
Phvul.001G001000	CORE	1.96555
Phvul.001G001100	CORE	0.403074
Phvul.001G001200	CORE	0.346276
Phvul.001G001300	CORE	0.0662736
Phvul.001G001400	CORE	0.825559
Phvul.001G001500	CORE	0.0896358
Phvul.001G001600	CORE	0.252661
Phvul.001G001700	CORE	0.868467
Phvul.001G001800	CORE	0.510172
Phvul.001G002000	CORE	0.143764
Phvul.001G002100	SOFTCORE	0.0875261
Phvul.001G002200	CORE	1.36226
Phvul.001G002300	CORE	0.508068
Phvul.001G002500	CORE	0.239309
Phvul.001G002600	CORE	0.404178
Phvul.001G002700	CORE	0.71278
Phvul.001G002900	ACCESSORY	0.621674
Phvul.001G003000	SOFTCORE	0.562085
Phvul.001G003100	CORE	0.687856
Phvul.001G003400	CORE	1.00187
Phvul.001G003600	CORE	0.129195
Phvul.001G003700	CORE	0.134627
Phvul.001G003800	CORE	0.364598
Phvul.001G003900	CORE	1.05565
Phvul.001G004000	CORE	0.51748
Phvul.001G004033	CORE	0.264485
Phvul.001G004066	SOFTCORE	0.256174
Phvul.001G004100	CORE	0.379739
Phvul.001G004200	CORE	0.973566
Phvul.001G004300	CORE	0.760404
Phvul.001G004400	SOFTCORE	0.821855
Phvul.001G004500	CORE	0.327214
Phvul.001G004600	CORE	0.800234
Phvul.001G004800	CORE	2.13213
Phvul.001G004900	CORE	0.138405
Phvul.001G005100	CORE	0.142846
Phvul.001G005200	CORE	1.46435
Phvul.001G005300	CORE	0.124268
Phvul.001G005400	CORE	0.585527
Phvul.001G005500	CORE	1.39926
Phvul.001G005600	CORE	0.16723
Phvul.001G005700	CORE	0.40799
Phvul.001G005800	SOFTCORE	0.252596
Phvul.001G005900	CORE	0.111174
Phvul.001G006000	CORE	1.12458
Phvul.001G006100	CORE	0.853766
Phvul.001G006200	CORE	0.377248
Phvul.001G006400	CORE	0.368617
Phvul.001G006500	SOFTCORE	0.183595
Phvul.001G006600	CORE	0.372085
Phvul.001G006700	CORE	0.559369
Phvul.001G006900	CORE	0.826512
Phvul.001G007000	CORE	1.62853
Phvul.001G007100	CORE	1.12008
Phvul.001G007200	CORE	0.231261
Phvul.001G007300	CORE	1.24337
Phvul.001G007500	CORE	0.319054
Phvul.001G007600	CORE	0.513053
Phvul.001G007700	CORE	0.299189
Phvul.001G007800	SOFTCORE	1.10003
Phvul.001G007900	CORE	1.88292
Phvul.001G008000	CORE	0.637964
Phvul.001G008100	CORE	0.485987
Phvul.001G008200	CORE	0.209344
Phvul.001G008400	CORE	0.477917
Phvul.001G008600	CORE	1.04363
Phvul.001G008800	CORE	0.545598
Phvul.001G008900	CORE	0.227618
Phvul.001G009100	CORE	0.0812189
Phvul.001G009200	CORE	0.942984
Phvul.001G009300	CORE	0.657434
Phvul.001G009400	CORE	0.129776
Phvul.001G009500	CORE	0.222192
Phvul.001G009600	ACCESSORY	0.309129
Phvul.001G009700	CORE	0.667706
Phvul.001G009800	CORE	0.298691
Phvul.001G009900	CORE	0.249007
Phvul.001G010000	CORE	0.108394
Phvul.001G010100	CORE	0.0638076
Phvul.001G010200	CORE	1.14633
Phvul.001G010400	CORE	1.15609
Phvul.001G010500	CORE	0.362022
Phvul.001G010700	CORE	1.5555
Phvul.001G010800	CORE	0.527875
Phvul.001G010900	CORE	1.12042
Phvul.001G011000	CORE	0.0876728
Phvul.001G011100	CORE	0.587903
Phvul.001G011200	CORE	0.13669
Phvul.001G011300	SOFTCORE	0.0561022
Phvul.001G011600	CORE	0.481073
Phvul.001G011700	CORE	0.559729
Phvul.001G012000	CORE	0.147269
Phvul.001G012100	CORE	0.144348
Phvul.001G012300	ACCESSORY	0.150604
Phvul.001G012500	CORE	0.452209
Phvul.001G012600	CORE	0.501324
Phvul.001G012700	SOFTCORE	0.223776
Phvul.001G012800	SOFTCORE	0.138649
Phvul.001G012900	CORE	2.05727
Phvul.001G013000	CORE	0.0801569
Phvul.001G013100	SOFTCORE	2.44135
Phvul.001G013300	CORE	0.236619
Phvul.001G013400	ACCESSORY	0.189362
Phvul.001G013500	CORE	0.0696205
Phvul.001G013600	CORE	1.01186
Phvul.001G013700	CORE	0.985595
Phvul.001G013800	CORE	0.532978
Phvul.001G013900	CORE	0.622167
Phvul.001G014000	CORE	0.16754
Phvul.001G014100	CORE	0.65004
Phvul.001G014300	CORE	0.298492
Phvul.001G014400	CORE	0.585195
Phvul.001G014532	CORE	0.148967
Phvul.001G014600	CORE	0.329641
Phvul.001G014700	CORE	0.352673
Phvul.001G014800	CORE	1.08779
Phvul.001G014900	CORE	0.119099
Phvul.001G015100	CORE	0.128171
Phvul.001G015200	CORE	0.814544
Phvul.001G015300	CORE	0.540333
Phvul.001G015400	CORE	0.247756
Phvul.001G015500	CORE	0.23249
Phvul.001G015600	CORE	0.102966
Phvul.001G015700	CORE	0.631402
Phvul.001G015800	CORE	1.27098
Phvul.001G015900	CORE	1.11453
Phvul.001G016000	CORE	0.953635
Phvul.001G016050	CORE	0.320453
Phvul.001G016300	CORE	0.731119
Phvul.001G016400	CORE	0.463544
Phvul.001G016450	CORE	0.234374
Phvul.001G016500	CORE	0.173655
Phvul.001G016600	SOFTCORE	1.79799
Phvul.001G016700	CORE	1.15117
Phvul.001G016900	CORE	0.0815418
Phvul.001G017000	CORE	0.397538
Phvul.001G017100	CORE	2.05732
Phvul.001G017200	CORE	0.987925
Phvul.001G017300	CORE	0.0638391
Phvul.001G017400	SOFTCORE	0.256698
Phvul.001G017500	SOFTCORE	0.0907498
Phvul.001G017600	CORE	0.209961
Phvul.001G017700	CORE	0.143846
Phvul.001G017800	CORE	0.0912916
Phvul.001G017900	CORE	0.0796711
Phvul.001G018000	SOFTCORE	0.680511
Phvul.001G018300	CORE	0.495895
Phvul.001G018400	CORE	0.825679
Phvul.001G018600	SOFTCORE	0.124058
Phvul.001G018700	CORE	0.201992
Phvul.001G018800	CORE	0.801885
Phvul.001G018900	CORE	1.88217
Phvul.001G019100	CORE	0.576136
Phvul.001G019200	SOFTCORE	1.41879
Phvul.001G019300	CORE	0.334478
Phvul.001G019400	CORE	1.90505
Phvul.001G019500	SOFTCORE	0.157197
Phvul.001G019600	CORE	1.6748
Phvul.001G019700	CORE	0.395846
Phvul.001G019800	CORE	0.063202
Phvul.001G019900	CORE	0.397083
Phvul.001G020000	CORE	1.23511
Phvul.001G020100	SOFTCORE	0.053577
Phvul.001G020200	CORE	0.636637
Phvul.001G020300	CORE	0.74371
Phvul.001G020350	CORE	0.13992
Phvul.001G020400	CORE	0.29327
Phvul.001G020600	CORE	0.23084
Phvul.001G020800	CORE	0.423443
Phvul.001G021000	CORE	0.994643
Phvul.001G021100	SOFTCORE	0.227265
Phvul.001G021300	SOFTCORE	0.132194
Phvul.001G021400	CORE	0.163172
Phvul.001G021500	SOFTCORE	0.289552
Phvul.001G021600	CORE	2.27571
Phvul.001G021900	CORE	0.591279
Phvul.001G022100	CORE	0.833505
Phvul.001G022200	CORE	0.295757
Phvul.001G022400	CORE	0.76899
Phvul.001G022500	CORE	0.914502
Phvul.001G022600	CORE	0.961955
Phvul.001G022700	CORE	0.263246
Phvul.001G022800	CORE	0.643439
Phvul.001G022900	CORE	0.150552
Phvul.001G023000	CORE	0.418533
Phvul.001G023100	CORE	0.598166
Phvul.001G023200	CORE	0.628969
Phvul.001G023300	CORE	0.921291
Phvul.001G023400	CORE	0.779962
Phvul.001G023500	CORE	0.546678
Phvul.001G023600	CORE	1.38825
Phvul.001G023700	CORE	2.08938
Phvul.001G023800	CORE	0.151723
Phvul.001G023900	CORE	1.56312
Phvul.001G024100	CORE	0.997077
Phvul.001G024200	CORE	0.114648
Phvul.001G024300	SOFTCORE	0.542506
Phvul.001G024500	CORE	0.196161
Phvul.001G024700	CORE	2.84919
Phvul.001G024800	CORE	0.376728
Phvul.001G024900	CORE	0.173629
Phvul.001G025000	CORE	0.0560288
Phvul.001G025101	CORE	1.50558
Phvul.001G025200	CORE	0.0914984
Phvul.001G025400	CORE	1.50897
Phvul.001G025700	CORE	1.46075
Phvul.001G025800	SOFTCORE	0.537652
Phvul.001G025900	CORE	0.0686673
Phvul.001G026000	CORE	2.43857
Phvul.001G026100	CORE	3.93499
Phvul.001G026200	CORE	1.28859
Phvul.001G026400	CORE	0.497264
Phvul.001G026500	ACCESSORY	0.238012
Phvul.001G026600	CORE	0.180697
Phvul.001G026700	SOFTCORE	0.55509
Phvul.001G026800	CORE	1.12909
Phvul.001G026900	CORE	0.360738
Phvul.001G027000	CORE	0.85819
Phvul.001G027100	CORE	0.117109
Phvul.001G027300	CORE	0.10915
Phvul.001G027400	CORE	0.365245
Phvul.001G027600	CORE	0.23193
Phvul.001G027700	CORE	0.351624
Phvul.001G027900	ACCESSORY	0.921552
Phvul.001G028000	SOFTCORE	0.798252
Phvul.001G028100	CORE	0.939409
Phvul.001G028300	CORE	1.4855
Phvul.001G028400	CORE	0.91169
Phvul.001G028500	CORE	0.627916
Phvul.001G028600	SOFTCORE	1.26874
Phvul.001G028700	CORE	0.130745
Phvul.001G028800	CORE	0.259983
Phvul.001G028900	CORE	1.23555
Phvul.001G029000	CORE	1.6372
Phvul.001G029100	CORE	0.938814
Phvul.001G029200	CORE	0.404095
Phvul.001G029300	SOFTCORE	0.296371
Phvul.001G029400	CORE	0.294921
Phvul.001G029600	CORE	0.211291
Phvul.001G029800	CORE	0.796576
Phvul.001G030100	CORE	0.539284
Phvul.001G030200	CORE	1.52034
Phvul.001G030300	CORE	0.22201
Phvul.001G030400	ACCESSORY	0.533667
Phvul.001G030500	SOFTCORE	1.27062
Phvul.001G031100	CORE	0.0457323
Phvul.001G031200	CORE	0.0797304
Phvul.001G031300	CORE	0.139793
Phvul.001G031400	CORE	0.238607
Phvul.001G031500	CORE	0.762006
Phvul.001G031600	CORE	0.277094
Phvul.001G031800	CORE	0.318654
Phvul.001G032000	SOFTCORE	0.758112
Phvul.001G032100	CORE	2.67958
Phvul.001G032150	SOFTCORE	0.175468
Phvul.001G032400	SOFTCORE	0.923013
Phvul.001G032500	CORE	1.09396
Phvul.001G032600	CORE	0.119375
Phvul.001G032700	CORE	0.264551
Phvul.001G032800	CORE	0.779802
Phvul.001G032900	CORE	0.194679
Phvul.001G033000	ACCESSORY	6.33549
Phvul.001G033101	CORE	0.281917
Phvul.001G033200	SOFTCORE	0.579136
Phvul.001G033300	CORE	0.491017
Phvul.001G033400	CORE	0.129986
Phvul.001G033500	CORE	0.41632
Phvul.001G033700	CORE	0.495721
Phvul.001G033800	CORE	0.730682
Phvul.001G033900	CORE	1.26603
Phvul.001G034000	CORE	0.189191
Phvul.001G034100	CORE	0.174827
Phvul.001G034200	CORE	0.765116
Phvul.001G034400	CORE	1.31608
Phvul.001G034500	CORE	1.43529
Phvul.001G034600	SOFTCORE	0.974038
Phvul.001G034700	CORE	0.18906
Phvul.001G034800	CORE	2.0238
Phvul.001G034900	CORE	1.39445
Phvul.001G035000	CORE	0.283652
Phvul.001G035100	CORE	0.263374
Phvul.001G035200	CORE	1.94699
Phvul.001G035300	CORE	0.719071
Phvul.001G035400	SOFTCORE	0.448906
Phvul.001G035500	CORE	2.49565
Phvul.001G035600	CORE	3.05931
Phvul.001G035700	CORE	0.467681
Phvul.001G035800	CORE	0.335387
Phvul.001G035900	CORE	1.64765
Phvul.001G036100	CORE	0.523774
Phvul.001G036200	CORE	1.57632
Phvul.001G036300	CORE	0.297482
Phvul.001G036400	CORE	0.542856
Phvul.001G036500	CORE	0.47265
Phvul.001G036600	CORE	0.586296
Phvul.001G036700	CORE	2.4082
Phvul.001G036800	CORE	0.300932
Phvul.001G036900	CORE	0.267618
Phvul.001G037000	CORE	1.27301
Phvul.001G037201	CORE	0.882001
Phvul.001G037300	CORE	0.535686
Phvul.001G037400	CORE	0.164783
Phvul.001G037500	CORE	0.460616
Phvul.001G037600	CORE	2.31003
Phvul.001G037700	CORE	0.319514
Phvul.001G037800	ACCESSORY	0.32939
Phvul.001G038000	CORE	0.269046
Phvul.001G038100	CORE	0.331862
Phvul.001G038400	CORE	0.0511339
Phvul.001G038500	CORE	0.286354
Phvul.001G038600	CORE	0.697936
Phvul.001G038700	CORE	0.141089
Phvul.001G038800	CORE	0.565411
Phvul.001G039000	CORE	0.726603
Phvul.001G039200	CORE	0.537228
Phvul.001G039300	SOFTCORE	0.281641
Phvul.001G039400	CORE	0.198318
Phvul.001G039600	CORE	0.522352
Phvul.001G039900	CORE	0.327211
Phvul.001G040000	CORE	1.79698
Phvul.001G040100	CORE	1.83047
Phvul.001G040300	CORE	0.305154
Phvul.001G040400	CORE	0.752755
Phvul.001G040500	CORE	0.265018
Phvul.001G040600	CORE	0.989552
Phvul.001G040700	SOFTCORE	0.291739
Phvul.001G040750	CORE	1.0315
Phvul.001G040800	CORE	1.85126
Phvul.001G041000	CORE	0.0760462
Phvul.001G041100	SOFTCORE	0.118169
Phvul.001G041400	CORE	0.748031
Phvul.001G041600	CORE	0.0283038
Phvul.001G041700	CORE	2.25588
Phvul.001G041800	CORE	0.253895
Phvul.001G041900	CORE	0.576254
Phvul.001G042100	CORE	0.679793
Phvul.001G042200	CORE	0.287865
Phvul.001G042400	CORE	0.385977
Phvul.001G042500	CORE	0.580765
Phvul.001G042600	CORE	0.11201
Phvul.001G042700	CORE	0.260912
Phvul.001G042800	SOFTCORE	0.904942
Phvul.001G043000	SOFTCORE	0.522653
Phvul.001G043100	CORE	0.850917
Phvul.001G043200	CORE	0.133908
Phvul.001G043300	SOFTCORE	0.285314
Phvul.001G043400	CORE	0.488406
Phvul.001G043450	SOFTCORE	0.953852
Phvul.001G043500	CORE	0.768274
Phvul.001G043600	CORE	0.127833
Phvul.001G043800	CORE	0.294244
Phvul.001G043900	CORE	0.295906
Phvul.001G043901	SOFTCORE	0.413342
Phvul.001G044000	CORE	0.136143
Phvul.001G044100	CORE	0.830912
Phvul.001G044200	SOFTCORE	0.316726
Phvul.001G044400	CORE	0.446668
Phvul.001G044600	CORE	0.180156
Phvul.001G044700	CORE	0.844772
Phvul.001G044900	CORE	0.123764
Phvul.001G045000	CORE	0.568393
Phvul.001G045300	CORE	0.827593
Phvul.001G045400	CORE	2.87573
Phvul.001G045500	CORE	0.452735
Phvul.001G045700	CORE	1.34378
Phvul.001G045900	CORE	1.87886
Phvul.001G046100	CORE	0.240756
Phvul.001G046200	CORE	0.206568
Phvul.001G046300	CORE	0.378854
Phvul.001G046400	CORE	1.47519
Phvul.001G046500	CORE	0.141565
Phvul.001G046700	CORE	0.328124
Phvul.001G046800	CORE	1.64019
Phvul.001G046900	CORE	1.21565
Phvul.001G047001	CORE	0.106863
Phvul.001G047200	CORE	0.69708
Phvul.001G047300	CORE	0.0490973
Phvul.001G047400	SOFTCORE	1.32825
Phvul.001G047500	CORE	0.443387
Phvul.001G047600	CORE	0.167822
Phvul.001G047700	CORE	1.14463
Phvul.001G047800	SOFTCORE	0.443405
Phvul.001G047900	ACCESSORY	1.50262
Phvul.001G048200	CORE	0.66173
Phvul.001G048300	SOFTCORE	2.53971
Phvul.001G048400	SOFTCORE	0.546668
Phvul.001G048500	SOFTCORE	0.704285
Phvul.001G048701	ACCESSORY	1.19659
Phvul.001G049000	SOFTCORE	1.0489
Phvul.001G049101	SOFTCORE	1.66562
Phvul.001G049200	SOFTCORE	0.772514
Phvul.001G049300	ACCESSORY	1.30034
Phvul.001G049400	CORE	0.172712
Phvul.001G049500	CORE	0.309012
Phvul.001G049601	CORE	0.0963779
Phvul.001G049700	CORE	0.0713151
Phvul.001G049800	CORE	1.64658
Phvul.001G049900	CORE	0.610216
Phvul.001G050000	SOFTCORE	0.265327
Phvul.001G050100	SOFTCORE	0.229597
Phvul.001G050200	CORE	1.05651
Phvul.001G050300	CORE	0.17865
Phvul.001G050400	CORE	1.12708
Phvul.001G050600	CORE	0.388658
Phvul.001G050900	CORE	0.524948
Phvul.001G051000	CORE	1.00221
Phvul.001G051100	CORE	0.761631
Phvul.001G051200	CORE	0.354096
Phvul.001G051300	CORE	1.31545
Phvul.001G051500	CORE	0.752519
Phvul.001G051550	CORE	0.240438
Phvul.001G051600	CORE	1.0942
Phvul.001G051700	CORE	0.0975803
Phvul.001G051800	CORE	1.73338
Phvul.001G051900	CORE	0.219027
Phvul.001G052000	CORE	0.107135
Phvul.001G052100	CORE	0.48907
Phvul.001G052200	CORE	0.529973
Phvul.001G052350	SOFTCORE	1.10143
Phvul.001G052400	CORE	0.719146
Phvul.001G052500	CORE	0.674333
Phvul.001G052600	CORE	0.263106
Phvul.001G052700	CORE	0.936602
Phvul.001G052800	CORE	0.965067
Phvul.001G053000	CORE	1.35725
Phvul.001G053200	CORE	0.214617
Phvul.001G053300	CORE	0.862619
Phvul.001G053400	CORE	0.728252
Phvul.001G053501	CORE	0.408752
Phvul.001G053700	CORE	0.191552
Phvul.001G053800	CORE	0.473006
Phvul.001G053900	CORE	0.403006
Phvul.001G054100	CORE	0.284959
Phvul.001G054300	CORE	0.2175
Phvul.001G054400	CORE	0.100825
Phvul.001G054500	CORE	0.26586
Phvul.001G054600	CORE	0.270835
Phvul.001G054700	CORE	0.219722
Phvul.001G054800	CORE	0.435306
Phvul.001G054900	CORE	0.533976
Phvul.001G055000	CORE	1.03207
Phvul.001G055200	CORE	0.829506
Phvul.001G055300	CORE	0.508725
Phvul.001G055400	CORE	0.286544
Phvul.001G055500	CORE	0.501557
Phvul.001G055600	CORE	0.552019
Phvul.001G055700	CORE	0.886354
Phvul.001G055800	CORE	0.58868
Phvul.001G055900	CORE	0.356177
Phvul.001G056000	CORE	0.821617
Phvul.001G056100	CORE	0.441346
Phvul.001G056300	CORE	0.697106
Phvul.001G056400	CORE	0.347175
Phvul.001G056500	CORE	0.133949
Phvul.001G056600	SOFTCORE	0.765135
Phvul.001G056700	ACCESSORY	0.296776
Phvul.001G056750	ACCESSORY	0.254565
Phvul.001G056800	CORE	0.287152
Phvul.001G056900	CORE	0.532132
Phvul.001G057000	CORE	0.302094
Phvul.001G057200	CORE	0.6145
Phvul.001G057300	ACCESSORY	0.234903
Phvul.001G057500	ACCESSORY	1.10643
Phvul.001G057700	CORE	1.17238
Phvul.001G057800	CORE	0.877313
Phvul.001G058000	CORE	0.278626
Phvul.001G058100	CORE	0.0704518
Phvul.001G058200	CORE	0.344803
Phvul.001G058300	CORE	0.43331
Phvul.001G058600	SOFTCORE	0.0572489
Phvul.001G058700	CORE	0.275857
Phvul.001G058800	CORE	1.90476
Phvul.001G058900	CORE	0.198086
Phvul.001G059100	CORE	0.259369
Phvul.001G059200	CORE	0.620452
Phvul.001G059300	CORE	0.595044
Phvul.001G059400	CORE	0.442683
Phvul.001G059500	CORE	1.39345
Phvul.001G059700	CORE	0.474112
Phvul.001G059800	CORE	0.213265
Phvul.001G060100	CORE	1.15954
Phvul.001G060200	CORE	0.714225
Phvul.001G060300	CORE	0.558864
Phvul.001G060600	CORE	0.104124
Phvul.001G060750	CORE	0.263705
Phvul.001G060800	CORE	0.545261
Phvul.001G061000	CORE	0.761623
Phvul.001G061200	CORE	0.685014
Phvul.001G061300	CORE	0.191442
Phvul.001G061400	CORE	0.41829
Phvul.001G061500	CORE	0.626113
Phvul.001G061600	SOFTCORE	0.299695
Phvul.001G061900	CORE	0.446454
Phvul.001G062000	CORE	0.149762
Phvul.001G062100	CORE	0.190791
Phvul.001G062350	CORE	0.296017
Phvul.001G062500	CORE	0.227197
Phvul.001G062600	CORE	0.665707
Phvul.001G062800	CORE	0.553967
Phvul.001G062900	CORE	0.154991
Phvul.001G063200	ACCESSORY	0.147999
Phvul.001G063400	CORE	0.186606
Phvul.001G063500	CORE	0.159343
Phvul.001G063700	CORE	1.2709
Phvul.001G063800	CORE	1.06399
Phvul.001G064000	CORE	0.0610539
Phvul.001G064100	SOFTCORE	0.568493
Phvul.001G064400	CORE	0.293532
Phvul.001G064500	CORE	1.94792
Phvul.001G064600	CORE	0.505623
Phvul.001G064700	CORE	0.296945
Phvul.001G064900	CORE	0.286296
Phvul.001G065000	CORE	0.310603
Phvul.001G065100	CORE	0.194886
Phvul.001G065300	CORE	0.349337
Phvul.001G065400	CORE	0.17459
Phvul.001G065700	CORE	0.193431
Phvul.001G065800	CORE	0.843791
Phvul.001G065900	CORE	0.440658
Phvul.001G066200	SOFTCORE	1.27804
Phvul.001G066300	SOFTCORE	0.642928
Phvul.001G066400	SOFTCORE	0.372301
Phvul.001G066500	SOFTCORE	0.941902
Phvul.001G066550	SOFTCORE	0.496642
Phvul.001G066600	CORE	0.259318
Phvul.001G066700	SOFTCORE	0.882699
Phvul.001G066800	SOFTCORE	0.359737
Phvul.001G066900	SOFTCORE
Phvul.001G067001	CORE	0.139581
Phvul.001G067200	CORE	0.8522
Phvul.001G067300	CORE	0.659973
Phvul.001G067500	CORE	0.715843
Phvul.001G067700	CORE	2.46355
Phvul.001G067800	SOFTCORE	0.266761
Phvul.001G068100	CORE	0.222376
Phvul.001G068400	CORE	0.969105
Phvul.001G068500	ACCESSORY	0.559174
Phvul.001G068700	ACCESSORY	0.480665
Phvul.001G068800	ACCESSORY	0.905693
Phvul.001G068900	ACCESSORY	0.693147
Phvul.001G069001	ACCESSORY	0.595776
Phvul.001G069200	ACCESSORY	0.542148
Phvul.001G069216	ACCESSORY	0.370563
Phvul.001G069232	ACCESSORY	1.11714
Phvul.001G069264	SOFTCORE	0.597052
Phvul.001G069280	SOFTCORE	0.429875
Phvul.001G069400	CORE	1.55809
Phvul.001G069600	CORE	0.821128
Phvul.001G069700	ACCESSORY	3.37303
Phvul.001G069900	ACCESSORY	0.80421
Phvul.001G070000	ACCESSORY	0.753799
Phvul.001G070100	ACCESSORY	1.07637
Phvul.001G070200	ACCESSORY	0.651144
Phvul.001G070300	ACCESSORY	0.904649
Phvul.001G070500	CORE	0.645627
Phvul.001G070700	CORE	0.204083
Phvul.001G070900	CORE	0.298391
Phvul.001G071000	CORE	0.916052
Phvul.001G071100	CORE	0.21838
Phvul.001G071200	CORE	0.718515
Phvul.001G071300	SOFTCORE	0.639477
Phvul.001G071401	CORE	1.28873
Phvul.001G071600	CORE	0.630645
Phvul.001G071700	SOFTCORE	1.0114
Phvul.001G071800	CORE	0.237432
Phvul.001G071900	CORE	1.02298
Phvul.001G072100	CORE	0.0630112
Phvul.001G072200	CORE	0.0540957
Phvul.001G072300	CORE	0.0984038
Phvul.001G072400	CORE	0.296516
Phvul.001G072600	CORE	0.317583
Phvul.001G072800	CORE	0.85739
Phvul.001G072900	CORE	0.789481
Phvul.001G073100	CORE	0.315228
Phvul.001G073200	CORE	0.302638
Phvul.001G073300	CORE	0.502594
Phvul.001G073400	SOFTCORE	0.075501
Phvul.001G073600	CORE	1.59141
Phvul.001G073700	CORE	0.911095
Phvul.001G073800	CORE	0.24247
Phvul.001G073900	CORE	0.263642
Phvul.001G074000	CORE	0.809068
Phvul.001G074200	CORE	1.01877
Phvul.001G074300	CORE	0.172654
Phvul.001G074400	CORE	0.275999
Phvul.001G074500	CORE	0.192954
Phvul.001G074700	CORE	0.131373
Phvul.001G074900	CORE	0.51552
Phvul.001G075300	CORE	0.295815
Phvul.001G075500	SOFTCORE	0.462196
Phvul.001G075600	SOFTCORE	0.448957
Phvul.001G075666	SOFTCORE	1.01808
Phvul.001G075800	CORE	0.646256
Phvul.001G075866	CORE	0.544832
Phvul.001G075900	CORE	0.463297
Phvul.001G076000	CORE	0.324375
Phvul.001G076100	CORE	0.4508
Phvul.001G076200	CORE	0.957132
Phvul.001G076300	CORE	1.10174
Phvul.001G076400	CORE	1.69401
Phvul.001G076900	CORE	0.38108
Phvul.001G077000	CORE	0.150267
Phvul.001G077100	CORE	0.162264
Phvul.001G077200	CORE	0.520206
Phvul.001G077600	CORE	0.153126
Phvul.001G077700	CORE	0.620847
Phvul.001G077800	CORE	0.359789
Phvul.001G077900	CORE	0.348474
Phvul.001G078000	CORE	0.369462
Phvul.001G078200	CORE	0.317053
Phvul.001G078300	CORE	0.354396
Phvul.001G078401	CORE	0.261446
Phvul.001G078501	CORE	0.589002
Phvul.001G078600	CORE	0.478178
Phvul.001G078800	CORE	0.391551
Phvul.001G079300	CORE	1.25604
Phvul.001G082700	CORE	0.305601
Phvul.001G083000	CORE	0.100377
Phvul.001G083050	CORE	0.302643
Phvul.001G083100	CORE	0.149703
Phvul.001G083200	CORE	0.813388
Phvul.001G083300	CORE	0.176687
Phvul.001G083800	CORE	0.668888
Phvul.001G084000	CORE	0.28827
Phvul.001G084100	SOFTCORE	0.728165
Phvul.001G084200	CORE	1.24101
Phvul.001G084300	CORE	0.866774
Phvul.001G084501	CORE	0.483541
Phvul.001G084700	CORE	0.0845729
Phvul.001G084800	CORE	0.237608
Phvul.001G084900	CORE	0.175169
Phvul.001G085000	CORE	0.440018
Phvul.001G085200	CORE	0.530328
Phvul.001G085300	CORE	0.244562
Phvul.001G085400	CORE	0.461021
Phvul.001G085500	CORE	0.157169
Phvul.001G085700	ACCESSORY	0.295175
Phvul.001G085800	SOFTCORE	0.190786
Phvul.001G085900	CORE	0.617541
Phvul.001G086100	CORE	0.169613
Phvul.001G086166	CORE	0.245441
Phvul.001G086300	CORE	0.298988
Phvul.001G086400	CORE	0.582864
Phvul.001G086532	CORE	0.345308
Phvul.001G086700	CORE	0.601399
Phvul.001G086800	CORE	0.30618
Phvul.001G086900	SOFTCORE	0.122223
Phvul.001G087000	CORE	0.202563
Phvul.001G087100	CORE	0.247451
Phvul.001G087300	CORE	0.399278
Phvul.001G087500	CORE	0.197156
Phvul.001G087600	CORE	0.285537
Phvul.001G087700	CORE	0.189515
Phvul.001G088000	CORE	0.938419
Phvul.001G088300	SOFTCORE	0.381052
Phvul.001G088400	CORE	0.253843
Phvul.001G088600	CORE	0.356528
Phvul.001G088700	CORE	0.787864
Phvul.001G088900	CORE	0.221632
Phvul.001G089000	CORE	0.570871
Phvul.001G089600	CORE	0.762316
Phvul.001G089700	CORE	0.187627
Phvul.001G090100	CORE	0.19704
Phvul.001G090400	CORE	0.299489
Phvul.001G090500	CORE	0.58814
Phvul.001G090600	CORE	1.32982
Phvul.001G090900	SOFTCORE	0.536267
Phvul.001G091000	CORE	0.294647
Phvul.001G091100	CORE	0.288723
Phvul.001G091150	CORE	0.222716
Phvul.001G091200	CORE	0.793375
Phvul.001G091600	SOFTCORE	0.51348
Phvul.001G091700	CORE	0.224107
Phvul.001G091800	SOFTCORE	1.55948
Phvul.001G092000	CORE	0.293286
Phvul.001G092600	CORE	0.77335
Phvul.001G092700	CORE	0.168263
Phvul.001G092800	CORE	0.321519
Phvul.001G092900	CORE	0.60557
Phvul.001G093000	CORE	0.849025
Phvul.001G093100	CORE	0.37271
Phvul.001G093300	CORE	0.394246
Phvul.001G093400	CORE	0.329764
Phvul.001G093500	CORE	0.268138
Phvul.001G093700	CORE	0.130804
Phvul.001G093900	SOFTCORE	0.420745
Phvul.001G094000	CORE	0.585481
Phvul.001G094100	CORE	0.310877
Phvul.001G094300	CORE	0.308471
Phvul.001G094400	CORE	0.281077
Phvul.001G094701	CORE	0.432467
Phvul.001G094800	CORE	0.357768
Phvul.001G094900	SOFTCORE	0.139254
Phvul.001G095000	CORE	0.383126
Phvul.001G095200	CORE	0.47004
Phvul.001G095500	CORE	0.313965
Phvul.001G095650	CORE	0.155653
Phvul.001G095800	CORE	0.556532
Phvul.001G096000	CORE	0.794311
Phvul.001G096100	CORE	1.05918
Phvul.001G096200	CORE	0.346196
Phvul.001G096800	CORE	0.273729
Phvul.001G097400	CORE	0.947416
Phvul.001G097601	SOFTCORE	0.163135
Phvul.001G097700	CORE	0.142743
Phvul.001G097800	CORE	1.45766
Phvul.001G097900	CORE	0.717904
Phvul.001G098000	CORE	0.143228
Phvul.001G098100	CORE	0.0538656
Phvul.001G098300	CORE	0.550751
Phvul.001G098700	SOFTCORE	0.508933
Phvul.001G099000	CORE	0.765092
Phvul.001G099200	CORE	0.833089
Phvul.001G099500	CORE	0.524418
Phvul.001G099700	CORE	1.15715
Phvul.001G100100	CORE	0.207306
Phvul.001G100400	CORE	0.413131
Phvul.001G100500	CORE	0.162377
Phvul.001G100600	CORE	0.969182
Phvul.001G100700	CORE	0.356923
Phvul.001G100900	CORE	0.312958
Phvul.001G101000	CORE	0.277209
Phvul.001G101400	CORE	0.527714
Phvul.001G101500	CORE	0.317572
Phvul.001G101600	CORE	0.224708
Phvul.001G101700	CORE	0.277802
Phvul.001G101800	CORE	1.81457
Phvul.001G102000	CORE	1.13238
Phvul.001G102100	CORE	0.415071
Phvul.001G102300	CORE	0.599634
Phvul.001G102901	CORE	0.34523
Phvul.001G103100	CORE	0.276657
Phvul.001G103300	CORE	0.252557
Phvul.001G103400	CORE	0.896489
Phvul.001G103700	CORE	0.762829
Phvul.001G103900	CORE	0.326596
Phvul.001G104033	CORE	0.316958
Phvul.001G104100	ACCESSORY	0.780965
Phvul.001G104200	SOFTCORE	0.462635
Phvul.001G104300	CORE	0.426336
Phvul.001G104400	CORE	0.41386
Phvul.001G104600	CORE	0.157152
Phvul.001G104800	CORE	0.278262
Phvul.001G104900	SOFTCORE	1.14756
Phvul.001G105000	SOFTCORE	0.47443
Phvul.001G105102	SOFTCORE	0.274531
Phvul.001G105400	CORE	1.39435
Phvul.001G105500	CORE	0.223469
Phvul.001G105633	CORE	0.223595
Phvul.001G105700	CORE	0.359502
Phvul.001G105800	CORE	0.471015
Phvul.001G106000	CORE	0.580008
Phvul.001G106100	CORE	1.19307
Phvul.001G106200	CORE	0.605153
Phvul.001G106400	CORE	1.16592
Phvul.001G106500	CORE	3.25433
Phvul.001G106600	CORE	0.436534
Phvul.001G106933	SOFTCORE	0.302729
Phvul.001G107000	CORE	0.314106
Phvul.001G107100	CORE	0.503999
Phvul.001G107400	CORE	0.16283
Phvul.001G107500	CORE	0.213054
Phvul.001G107600	CORE	0.296761
Phvul.001G107700	CORE	0.599174
Phvul.001G107800	CORE	2.0185
Phvul.001G107900	CORE	0.419562
Phvul.001G108000	CORE	0.826026
Phvul.001G108100	SOFTCORE	0.321261
Phvul.001G108200	CORE	0.374515
Phvul.001G108400	CORE	0.120486
Phvul.001G108700	CORE	0.205523
Phvul.001G108800	CORE	0.265206
Phvul.001G108900	CORE	0.41043
Phvul.001G109100	CORE	0.158179
Phvul.001G109200	CORE	0.231777
Phvul.001G109300	CORE	0.972123
Phvul.001G109400	CORE	0.314365
Phvul.001G109500	CORE	2.07843
Phvul.001G109600	CORE	0.315092
Phvul.001G109700	CORE	0.211205
Phvul.001G109780	CORE	0.363724
Phvul.001G109800	CORE	0.424456
Phvul.001G110000	CORE	0.152639
Phvul.001G110200	CORE	1.17853
Phvul.001G110300	CORE	1.03751
Phvul.001G111100	CORE	0.272635
Phvul.001G111200	CORE	0.475421
Phvul.001G111300	CORE	0.296281
Phvul.001G111500	CORE	0.38201
Phvul.001G111600	CORE	0.270524
Phvul.001G111800	SOFTCORE	0.285186
Phvul.001G111900	CORE	0.0720651
Phvul.001G112200	CORE	0.207025
Phvul.001G112300	CORE	0.115896
Phvul.001G112400	CORE	1.43888
Phvul.001G112500	CORE	1.04036
Phvul.001G112600	CORE	0.226147
Phvul.001G112700	CORE	0.609149
Phvul.001G113200	CORE	0.376825
Phvul.001G113300	CORE	0.309114
Phvul.001G113400	CORE	0.071622
Phvul.001G113480	CORE	0.622463
Phvul.001G113500	SOFTCORE	0.532951
Phvul.001G113600	CORE	0.158648
Phvul.001G113700	CORE	0.602874
Phvul.001G113800	CORE	0.31354
Phvul.001G113900	CORE	0.0533402
Phvul.001G114200	CORE	0.265304
Phvul.001G114400	CORE	0.47237
Phvul.001G114600	CORE	1.11718
Phvul.001G114880	SOFTCORE	0.608901
Phvul.001G114900	CORE	0.296696
Phvul.001G115000	CORE	0.231695
Phvul.001G115100	CORE	0.260053
Phvul.001G115200	CORE	0.373256
Phvul.001G115300	CORE	0.274337
Phvul.001G115500	CORE	0.239364
Phvul.001G115700	CORE	0.738986
Phvul.001G116200	CORE	0.418885
Phvul.001G116300	CORE	0.247089
Phvul.001G116700	CORE	0.269409
Phvul.001G116800	CORE	0.38133
Phvul.001G116900	CORE	0.384146
Phvul.001G117100	CORE	0.630865
Phvul.001G117200	CORE	1.64083
Phvul.001G117300	SOFTCORE	0.298976
Phvul.001G117400	CORE	0.113918
Phvul.001G117500	CORE	0.293464
Phvul.001G117600	CORE	0.587845
Phvul.001G117700	CORE	0.120982
Phvul.001G117900	CORE	1.82841
Phvul.001G118100	CORE	0.543644
Phvul.001G118200	CORE	0.264484
Phvul.001G118500	CORE	0.69712
Phvul.001G118600	CORE	0.110673
Phvul.001G118900	CORE	0.301323
Phvul.001G119000	CORE	1.60421
Phvul.001G119100	CORE	0.259794
Phvul.001G119300	CORE	0.607717
Phvul.001G119400	CORE	0.358242
Phvul.001G119600	CORE	1.11291
Phvul.001G119700	CORE	0.801479
Phvul.001G120000	CORE	0.570549
Phvul.001G120100	SOFTCORE	0.269677
Phvul.001G120200	CORE	0.704935
Phvul.001G120300	CORE	0.892885
Phvul.001G120500	CORE	0.314694
Phvul.001G120600	CORE	0.261452
Phvul.001G120700	CORE	0.460588
Phvul.001G120900	CORE	0.29142
Phvul.001G121000	CORE	0.537739
Phvul.001G121100	CORE	0.189531
Phvul.001G121300	CORE	0.534988
Phvul.001G121400	CORE	0.241916
Phvul.001G121501	CORE	0.200966
Phvul.001G121800	CORE	0.250308
Phvul.001G122000	CORE	3.02666
Phvul.001G122200	SOFTCORE	0.887891
Phvul.001G122300	CORE	0.743661
Phvul.001G122400	SOFTCORE	0.776433
Phvul.001G122500	SOFTCORE	0.476206
Phvul.001G122550	SOFTCORE	0.378702
Phvul.001G122600	CORE	0.746524
Phvul.001G122700	ACCESSORY	0.273598
Phvul.001G122900	CORE	0.278983
Phvul.001G123000	CORE	0.839049
Phvul.001G123200	CORE	0.689695
Phvul.001G123600	CORE	0.670405
Phvul.001G123700	CORE	0.296934
Phvul.001G123800	CORE	0.772545
Phvul.001G123900	CORE	0.152027
Phvul.001G124100	CORE	0.198305
Phvul.001G124400	CORE	0.643399
Phvul.001G124700	CORE	0.867394
Phvul.001G124800	CORE	0.37794
Phvul.001G125000	CORE	0.102802
Phvul.001G125200	CORE	0.276617
Phvul.001G125400	CORE	0.361286
Phvul.001G125700	CORE	0.358048
Phvul.001G125800	CORE	0.286975
Phvul.001G125900	CORE	0.383202
Phvul.001G126000	SOFTCORE	0.582234
Phvul.001G126100	ACCESSORY	0.740515
Phvul.001G126200	CORE	0.139059
Phvul.001G126300	CORE	0.272874
Phvul.001G126400	CORE	0.113221
Phvul.001G126500	SOFTCORE	0.561702
Phvul.001G126800	CORE	1.37122
Phvul.001G126900	CORE	0.413045
Phvul.001G127000	CORE	0.492775
Phvul.001G127100	SOFTCORE	0.206731
Phvul.001G127200	CORE	2.56497
Phvul.001G127400	SOFTCORE	0.353499
Phvul.001G127500	CORE	0.274124
Phvul.001G127601	CORE	0.561761
Phvul.001G127700	CORE	0.322663
Phvul.001G127800	CORE	0.714458
Phvul.001G127900	CORE	0.148498
Phvul.001G128000	CORE	0.912672
Phvul.001G128100	CORE	0.374863
Phvul.001G128200	CORE	0.520532
Phvul.001G128300	CORE	0.242559
Phvul.001G128400	CORE	0.830558
Phvul.001G128600	CORE	0.781454
Phvul.001G128700	CORE	0.127637
Phvul.001G128800	CORE	0.250629
Phvul.001G128900	CORE	0.286705
Phvul.001G129000	CORE	0.566434
Phvul.001G129100	CORE	0.259539
Phvul.001G129300	CORE	0.229918
Phvul.001G129400	CORE	0.54177
Phvul.001G129500	CORE	0.200933
Phvul.001G129600	SOFTCORE	1.04889
Phvul.001G130200	CORE	0.422545
Phvul.001G130300	CORE	0.957288
Phvul.001G130400	ACCESSORY	0.775975
Phvul.001G130500	CORE	0.0758454
Phvul.001G130700	CORE	0.249269
Phvul.001G130900	CORE	0.136342
Phvul.001G131000	CORE	0.276939
Phvul.001G131150	CORE	0.99975
Phvul.001G131400	CORE	0.33716
Phvul.001G131500	CORE	1.74343
Phvul.001G131600	CORE	0.13236
Phvul.001G131700	CORE	2
Phvul.001G131800	CORE	0.123101
Phvul.001G132000	CORE	1.99222
Phvul.001G132100	CORE	0.129377
Phvul.001G132200	CORE	0.0675414
Phvul.001G132400	SOFTCORE	0.308926
Phvul.001G132600	ACCESSORY	0.285157
Phvul.001G132632	ACCESSORY	0.34532
Phvul.001G132701	SOFTCORE	0.788586
Phvul.001G132748	ACCESSORY	0.291642
Phvul.001G133101	CORE	0.403055
Phvul.001G133200	CORE	2.36158
Phvul.001G133400	CORE	1.04759
Phvul.001G133500	SOFTCORE	0.675589
Phvul.001G133601	SOFTCORE	2.63781
Phvul.001G133700	SOFTCORE	0.532193
Phvul.001G133800	SOFTCORE	0.492472
Phvul.001G134000	SOFTCORE	0.301369
Phvul.001G134100	SOFTCORE	0.371384
Phvul.001G134200	SOFTCORE	0.280572
Phvul.001G134300	CORE	1.64482
Phvul.001G134400	CORE	1.47095
Phvul.001G134500	SOFTCORE	0.416479
Phvul.001G134832	CORE	0.421691
Phvul.001G134900	CORE	0.444577
Phvul.001G135000	CORE	0.633975
Phvul.001G135100	CORE	1.34477
Phvul.001G135200	CORE	1.70612
Phvul.001G135300	CORE	0.292993
Phvul.001G135400	CORE	0.246421
Phvul.001G135500	CORE	0.281506
Phvul.001G135600	CORE	0.625925
Phvul.001G135700	CORE	0.457958
Phvul.001G135800	CORE	1.11559
Phvul.001G135900	CORE	0.239862
Phvul.001G136100	CORE	0.320936
Phvul.001G136300	CORE	1.25342
Phvul.001G136500	CORE	0.316907
Phvul.001G136600	CORE	0.317512
Phvul.001G136700	CORE	0.189629
Phvul.001G136800	CORE	0.772674
Phvul.001G137500	CORE	0.599427
Phvul.001G137600	CORE	0.40618
Phvul.001G137700	CORE	0.553076
Phvul.001G138000	CORE	0.492493
Phvul.001G138300	CORE	0.330567
Phvul.001G138500	CORE	0.222447
Phvul.001G138600	CORE	0.0829885
Phvul.001G138700	CORE	0.303807
Phvul.001G138800	CORE	0.311197
Phvul.001G138900	CORE	0.848173
Phvul.001G139000	SOFTCORE	0.311554
Phvul.001G139100	SOFTCORE	0.414485
Phvul.001G139200	ACCESSORY	0.275761
Phvul.001G139250	ACCESSORY	0.304814
Phvul.001G139400	CORE	0.354523
Phvul.001G139500	CORE	0.232876
Phvul.001G139600	CORE	1.13462
Phvul.001G139700	CORE	0.556434
Phvul.001G139800	CORE	0.312125
Phvul.001G139900	CORE	0.238893
Phvul.001G140000	CORE	0.77748
Phvul.001G140200	CORE	1.57889
Phvul.001G140300	CORE	0.343884
Phvul.001G140500	CORE	0.264417
Phvul.001G140600	CORE	0.273081
Phvul.001G140700	CORE	0.323355
Phvul.001G140900	CORE	2.21952
Phvul.001G141000	CORE	0.595033
Phvul.001G141200	CORE	1.96083
Phvul.001G141300	CORE	0.305249
Phvul.001G141500	CORE	0.18115
Phvul.001G141550	CORE	0.2833
Phvul.001G141600	CORE	0.310295
Phvul.001G141700	CORE	0.315525
Phvul.001G141800	CORE	0.430516
Phvul.001G141900	CORE	0.317067
Phvul.001G142000	CORE	0.531645
Phvul.001G142100	CORE	0.190837
Phvul.001G142200	CORE	0.358782
Phvul.001G142400	CORE	0.153095
Phvul.001G142500	CORE	0.289498
Phvul.001G142700	CORE	0.206106
Phvul.001G142800	CORE	2.16077
Phvul.001G142900	CORE	0.138663
Phvul.001G143100	SOFTCORE	1.52207
Phvul.001G143200	CORE	0.200143
Phvul.001G143300	CORE	0.305352
Phvul.001G143400	CORE	0.0614436
Phvul.001G143600	CORE	0.829031
Phvul.001G143700	CORE	0.224772
Phvul.001G143800	CORE	0.422388
Phvul.001G143900	CORE	0.244715
Phvul.001G144000	CORE	2.91852
Phvul.001G144300	CORE	0.264029
Phvul.001G144400	CORE	1.4199
Phvul.001G144600	CORE	0.565691
Phvul.001G144700	CORE	0.518669
Phvul.001G144900	CORE	0.328946
Phvul.001G145000	SOFTCORE	0.590802
Phvul.001G145100	CORE	0.260885
Phvul.001G145200	SOFTCORE	0.511908
Phvul.001G145300	CORE	0.293941
Phvul.001G145400	CORE	0.936832
Phvul.001G145500	CORE	0.785519
Phvul.001G145700	CORE	0.769094
Phvul.001G145800	CORE	1.13293
Phvul.001G145900	CORE	0.397612
Phvul.001G146000	CORE	0.702209
Phvul.001G146300	CORE	0.185338
Phvul.001G146400	CORE	0.600854
Phvul.001G146500	SOFTCORE	0.287309
Phvul.001G146600	CORE	0.607645
Phvul.001G146700	CORE	0.496347
Phvul.001G146800	CORE	1.51404
Phvul.001G146900	CORE	0.781021
Phvul.001G147001	CORE	0.417009
Phvul.001G147100	CORE	0.312983
Phvul.001G147200	CORE	0.328063
Phvul.001G147300	CORE	1.33941
Phvul.001G147400	CORE	0.870478
Phvul.001G147500	SOFTCORE	0.204108
Phvul.001G147700	CORE	0.322376
Phvul.001G147900	SOFTCORE	1.99772
Phvul.001G148000	SOFTCORE	0.775748
Phvul.001G148200	CORE	0.326976
Phvul.001G148300	CORE	1.09112
Phvul.001G148400	CORE	0.0537096
Phvul.001G148600	CORE	0.523715
Phvul.001G148700	CORE	0.55371
Phvul.001G148800	CORE	0.259423
Phvul.001G149000	CORE	0.89114
Phvul.001G149200	CORE	0.324952
Phvul.001G149400	CORE	1.36007
Phvul.001G149500	CORE	1.80866
Phvul.001G149600	CORE	0.691246
Phvul.001G149900	CORE	0.2467
Phvul.001G150000	CORE	0.18538
Phvul.001G150200	CORE	1.23739
Phvul.001G150300	CORE	0.268684
Phvul.001G150600	CORE	0.866817
Phvul.001G150700	CORE	0.26798
Phvul.001G150800	SOFTCORE	0.260614
Phvul.001G150900	CORE	0.370688
Phvul.001G151000	CORE	1.0674
Phvul.001G151100	CORE	0.149328
Phvul.001G151200	CORE	0.322795
Phvul.001G151300	CORE	1.02604
Phvul.001G151400	CORE	0.632835
Phvul.001G151500	SOFTCORE	0.289996
Phvul.001G151600	CORE	0.398357
Phvul.001G151900	CORE	0.211484
Phvul.001G152000	CORE	0.302928
Phvul.001G152100	CORE	0.370126
Phvul.001G152300	SOFTCORE	0.778167
Phvul.001G152400	CORE	0.0674047
Phvul.001G152500	CORE	0.149625
Phvul.001G152600	CORE	0.577948
Phvul.001G152700	CORE	0.756434
Phvul.001G152800	CORE	0.314369
Phvul.001G152900	CORE	1.95861
Phvul.001G153000	CORE	0.894609
Phvul.001G153100	CORE	0.266353
Phvul.001G153200	CORE	0.554436
Phvul.001G153300	SOFTCORE	1.19273
Phvul.001G153500	ACCESSORY	0.300017
Phvul.001G153700	CORE	0.358416
Phvul.001G153800	CORE	0.556776
Phvul.001G154000	CORE	0.49083
Phvul.001G154100	CORE	0.21758
Phvul.001G154200	CORE	0.576261
Phvul.001G154500	CORE	0.535233
Phvul.001G154600	CORE	0.129419
Phvul.001G154700	CORE	0.105188
Phvul.001G154800	CORE	0.27167
Phvul.001G155000	CORE	0.101771
Phvul.001G155150	CORE	0.514185
Phvul.001G155201	CORE	0.73327
Phvul.001G155251	CORE	0.616973
Phvul.001G155300	CORE	1.25102
Phvul.001G155400	CORE	1.24762
Phvul.001G155500	CORE	0.353019
Phvul.001G155800	CORE	0.515926
Phvul.001G155900	CORE	0.553677
Phvul.001G156000	CORE	0.29452
Phvul.001G156100	CORE	0.270673
Phvul.001G156200	CORE	0.51566
Phvul.001G156400	CORE	0.165133
Phvul.001G156500	CORE	1.03822
Phvul.001G156600	CORE	0.211442
Phvul.001G156800	CORE	0.730479
Phvul.001G156900	CORE	0.142388
Phvul.001G157300	CORE	0.155655
Phvul.001G157400	CORE	0.192253
Phvul.001G157700	CORE	1.09559
Phvul.001G157900	CORE	1.01649
Phvul.001G158000	CORE	0.566643
Phvul.001G158100	CORE	0.902683
Phvul.001G158400	CORE	0.299876
Phvul.001G158500	CORE	0.266828
Phvul.001G158600	CORE	0.801913
Phvul.001G158700	CORE	0.261787
Phvul.001G158800	CORE	0.771611
Phvul.001G159000	CORE	0.432533
Phvul.001G159100	CORE	0.961601
Phvul.001G159200	CORE	0.270003
Phvul.001G159600	CORE	0.723707
Phvul.001G160100	CORE	0.473352
Phvul.001G160200	CORE	0.244983
Phvul.001G160400	CORE	0.708882
Phvul.001G160500	CORE	0.0825093
Phvul.001G160600	CORE	0.0371909
Phvul.001G160800	CORE	0.311822
Phvul.001G160900	CORE	0.383705
Phvul.001G161000	CORE	0.121343
Phvul.001G161300	CORE	1.09639
Phvul.001G161400	CORE	0.256152
Phvul.001G161500	CORE	0.0495109
Phvul.001G161600	CORE	0.701511
Phvul.001G161800	CORE	1.67157
Phvul.001G161900	CORE	0.202764
Phvul.001G162000	CORE	0.283393
Phvul.001G162200	ACCESSORY	0.265871
Phvul.001G162300	CORE	0.111891
Phvul.001G162600	SOFTCORE	0.28832
Phvul.001G162700	CORE	0.192215
Phvul.001G162800	CORE	0.674536
Phvul.001G162900	SOFTCORE	0.367606
Phvul.001G163000	CORE	0.363984
Phvul.001G163100	CORE	0.414037
Phvul.001G163400	CORE	2.4803
Phvul.001G163600	CORE	0.293721
Phvul.001G163700	CORE	1.4049
Phvul.001G163800	CORE	0.384756
Phvul.001G164300	CORE	1.24697
Phvul.001G164400	CORE	0.121996
Phvul.001G164500	CORE	0.114208
Phvul.001G164800	CORE	0.925276
Phvul.001G164900	CORE	0.274325
Phvul.001G165000	CORE	0.8264
Phvul.001G165100	CORE	1.25115
Phvul.001G165266	CORE	1.47643
Phvul.001G165332	CORE	0.772142
Phvul.001G165400	CORE	0.834995
Phvul.001G165500	CORE	1.37118
Phvul.001G165600	CORE	0.18084
Phvul.001G165700	CORE	1.63193
Phvul.001G165800	CORE	2.05754
Phvul.001G165900	CORE	1.24179
Phvul.001G166000	SOFTCORE	1.28496
Phvul.001G166100	SOFTCORE	0.293212
Phvul.001G166300	SOFTCORE	1.27692
Phvul.001G166400	SOFTCORE	0.907026
Phvul.001G166500	CORE	1.65996
Phvul.001G166600	CORE	0.163264
Phvul.001G166700	CORE	0.244146
Phvul.001G166800	SOFTCORE	0.556404
Phvul.001G166900	CORE	0.540155
Phvul.001G167000	CORE	0.246524
Phvul.001G167200	CORE	0.293228
Phvul.001G167300	CORE	0.540887
Phvul.001G167400	CORE	0.541894
Phvul.001G167600	CORE	0.346366
Phvul.001G167700	CORE	0.320466
Phvul.001G167800	CORE	0.258737
Phvul.001G167900	CORE	0.347393
Phvul.001G168000	CORE	0.301402
Phvul.001G168100	CORE	0.199285
Phvul.001G168200	CORE	0.397546
Phvul.001G168300	CORE	0.132902
Phvul.001G168400	CORE	0.255467
Phvul.001G168600	ACCESSORY	0.47712
Phvul.001G169000	CORE	1.37539
Phvul.001G169100	CORE	0.434093
Phvul.001G169300	CORE	0.112592
Phvul.001G169400	CORE	0.42185
Phvul.001G169500	CORE	0.314517
Phvul.001G169600	CORE	0.103871
Phvul.001G169800	CORE	2.25183
Phvul.001G169900	CORE	1.11505
Phvul.001G170200	CORE	1.69591
Phvul.001G171000	CORE	0.678781
Phvul.001G171100	CORE	0.348031
Phvul.001G171200	CORE	0.168801
Phvul.001G171400	CORE	1.02658
Phvul.001G171500	CORE	0.163177
Phvul.001G171600	CORE	0.0906166
Phvul.001G171700	CORE	0.169854
Phvul.001G171800	CORE	1.03197
Phvul.001G172000	CORE	0.0799391
Phvul.001G172200	SOFTCORE	1.0454
Phvul.001G172300	CORE	0.303775
Phvul.001G172400	CORE	0.178427
Phvul.001G172600	CORE	0.114282
Phvul.001G172700	CORE	0.219421
Phvul.001G172900	CORE	0.340936
Phvul.001G173100	CORE	0.194348
Phvul.001G173200	CORE	0.327969
Phvul.001G173300	CORE	1.3215
Phvul.001G173500	CORE	0.287999
Phvul.001G173800	CORE	0.291882
Phvul.001G173900	CORE	0.171624
Phvul.001G174000	CORE	2.92441
Phvul.001G174200	CORE	0.571211
Phvul.001G174300	CORE	0.0298525
Phvul.001G174400	CORE	0.198396
Phvul.001G174700	CORE	0.976012
Phvul.001G174800	CORE	0.626685
Phvul.001G175300	CORE	1.50848
Phvul.001G175350	CORE	0.682361
Phvul.001G175400	CORE	0.207778
Phvul.001G175500	CORE	0.308383
Phvul.001G175600	CORE	0.267353
Phvul.001G175800	CORE	0.489347
Phvul.001G176000	CORE	0.301857
Phvul.001G176100	CORE	1.16442
Phvul.001G176200	CORE	0.750491
Phvul.001G176300	CORE	0.294262
Phvul.001G176400	CORE	0.361519
Phvul.001G176500	CORE	0.0895344
Phvul.001G176600	CORE	0.243064
Phvul.001G176700	CORE	0.309616
Phvul.001G176800	CORE	0.299161
Phvul.001G177000	CORE	1.43595
Phvul.001G177200	CORE	0.201983
Phvul.001G177300	CORE	1.94445
Phvul.001G177500	CORE	0.47793
Phvul.001G177600	SOFTCORE	0.33343
Phvul.001G177700	CORE	0.126912
Phvul.001G177800	CORE	0.0492169
Phvul.001G177901	SOFTCORE	0.333093
Phvul.001G178000	CORE	0.148431
Phvul.001G178100	CORE	0.305492
Phvul.001G178200	CORE	0.571977
Phvul.001G178300	CORE	1.20039
Phvul.001G178400	CORE	0.603463
Phvul.001G178500	CORE	0.389992
Phvul.001G178600	CORE	0.990845
Phvul.001G179200	CORE	0.19171
Phvul.001G179300	CORE	2.88724
Phvul.001G179500	CORE	0.250936
Phvul.001G179600	CORE	0.920505
Phvul.001G179700	CORE	0.615155
Phvul.001G179800	SOFTCORE	1.96606
Phvul.001G179900	CORE	0.173663
Phvul.001G180000	CORE	1.36425
Phvul.001G180100	CORE	0.136412
Phvul.001G180200	CORE	0.409247
Phvul.001G180300	CORE	1.38694
Phvul.001G180400	CORE	0.399533
Phvul.001G180450	SOFTCORE	0.288616
Phvul.001G180500	CORE	0.055978
Phvul.001G180600	CORE	0.168708
Phvul.001G180900	CORE	1.32767
Phvul.001G181000	CORE	0.816609
Phvul.001G181200	CORE	0.155015
Phvul.001G181300	CORE	0.383098
Phvul.001G181400	CORE	0.589924
Phvul.001G181500	CORE	0.206509
Phvul.001G181600	CORE	1.15172
Phvul.001G181700	CORE	0.203038
Phvul.001G181800	CORE	0.167065
Phvul.001G182100	SOFTCORE	0.326146
Phvul.001G182200	CORE	0.532373
Phvul.001G182300	CORE	0.283946
Phvul.001G182400	CORE	0.220341
Phvul.001G182500	CORE	0.749121
Phvul.001G182600	CORE	0.111722
Phvul.001G182700	CORE	0.165677
Phvul.001G182800	CORE	0.509817
Phvul.001G182900	CORE	0.176307
Phvul.001G183000	CORE	0.268338
Phvul.001G183100	CORE	0.643595
Phvul.001G183200	CORE	0.712262
Phvul.001G183300	CORE	1.58307
Phvul.001G183400	CORE	0.441462
Phvul.001G183600	CORE	0.494624
Phvul.001G183700	CORE	0.278884
Phvul.001G183900	CORE	0.134223
Phvul.001G184000	CORE	0.286606
Phvul.001G184100	CORE	0.796346
Phvul.001G184200	CORE	0.560683
Phvul.001G184300	CORE	0.834323
Phvul.001G184400	CORE	0.510408
Phvul.001G184500	CORE	0.0857363
Phvul.001G184600	CORE	0.560597
Phvul.001G184800	ACCESSORY	0.321426
Phvul.001G185100	CORE	0.632786
Phvul.001G185200	CORE	0.534313
Phvul.001G185301	SOFTCORE	0.328537
Phvul.001G185400	SOFTCORE	1.6083
Phvul.001G185500	SOFTCORE	0.180825
Phvul.001G185600	CORE	2.52954
Phvul.001G185700	CORE	0.435296
Phvul.001G185800	CORE	0.166249
Phvul.001G185900	CORE	0.351672
Phvul.001G186000	CORE	1.36136
Phvul.001G186200	CORE	0.268201
Phvul.001G186300	CORE	0.326828
Phvul.001G186400	CORE	0.595357
Phvul.001G186500	CORE	0.195518
Phvul.001G186600	CORE	0.180611
Phvul.001G186700	CORE	0.300296
Phvul.001G186800	CORE	0.18631
Phvul.001G186900	CORE	0.194709
Phvul.001G187000	CORE	0.465877
Phvul.001G187150	CORE	0.379591
Phvul.001G187200	CORE	0.837674
Phvul.001G187500	CORE	0.476354
Phvul.001G187600	CORE	0.706995
Phvul.001G187700	CORE	1.37011
Phvul.001G187800	CORE	1.83612
Phvul.001G187900	CORE	1.61967
Phvul.001G188000	CORE	0.728746
Phvul.001G188100	CORE	2.02849
Phvul.001G188201	ACCESSORY	0.440562
Phvul.001G188300	CORE	0.369206
Phvul.001G188500	CORE	1.05454
Phvul.001G188600	CORE	0.62547
Phvul.001G188700	CORE	1.07321
Phvul.001G188800	CORE	0.250421
Phvul.001G188900	CORE	1.38266
Phvul.001G189000	CORE	0.2988
Phvul.001G189100	CORE	0.140037
Phvul.001G189200	SOFTCORE	0.381654
Phvul.001G189300	CORE	0.367176
Phvul.001G189400	CORE	0.290194
Phvul.001G189800	CORE	0.0855489
Phvul.001G189900	CORE	0.104029
Phvul.001G190000	CORE	0.232784
Phvul.001G190100	CORE	0.0788395
Phvul.001G190200	CORE	0.325083
Phvul.001G190300	CORE	1.26775
Phvul.001G190400	CORE	0.20449
Phvul.001G190500	CORE	0.44096
Phvul.001G190600	CORE	0.269458
Phvul.001G190800	CORE	0.276447
Phvul.001G190900	CORE	1.11385
Phvul.001G191000	CORE	0.442083
Phvul.001G191100	CORE	0.258784
Phvul.001G191200	CORE	1.81367
Phvul.001G191300	CORE	0.733501
Phvul.001G191500	CORE	0.229239
Phvul.001G191600	CORE	0.412427
Phvul.001G191800	CORE	1.76054
Phvul.001G191900	CORE	0.118662
Phvul.001G192000	CORE	0.140567
Phvul.001G192500	CORE	0.372157
Phvul.001G192600	CORE	0.227071
Phvul.001G192700	CORE	0.338059
Phvul.001G192800	CORE	0.388783
Phvul.001G192900	CORE	0.636226
Phvul.001G193000	CORE	0.291852
Phvul.001G193100	CORE	1.09968
Phvul.001G193200	CORE	1.27266
Phvul.001G193300	CORE	0.0610106
Phvul.001G193400	CORE	0.123745
Phvul.001G193500	CORE	0.149221
Phvul.001G193600	CORE	0.501726
Phvul.001G193700	CORE	0.275413
Phvul.001G193900	CORE	0.183834
Phvul.001G194000	SOFTCORE	0.593212
Phvul.001G194020	CORE	0.519775
Phvul.001G194040	SOFTCORE	1.69278
Phvul.001G194060	CORE	0.0857227
Phvul.001G194080	SOFTCORE	1.67706
Phvul.001G194100	CORE	0.626784
Phvul.001G194200	CORE	0.581771
Phvul.001G194300	CORE	0.280159
Phvul.001G194500	CORE	0.136521
Phvul.001G194600	SOFTCORE	2.13809
Phvul.001G194700	CORE	0.821044
Phvul.001G194800	CORE	0.893047
Phvul.001G194900	CORE	0.919051
Phvul.001G195000	SOFTCORE	0.322698
Phvul.001G195100	CORE	1.50407
Phvul.001G195200	CORE	0.301403
Phvul.001G195300	CORE	1.07188
Phvul.001G195400	CORE	0.51739
Phvul.001G195500	CORE	1.56916
Phvul.001G195600	CORE	0.217305
Phvul.001G195700	CORE	1.22108
Phvul.001G195800	CORE	0.14988
Phvul.001G196000	CORE	0.0906471
Phvul.001G196100	CORE	0.50326
Phvul.001G196200	CORE	0.15994
Phvul.001G196300	CORE	0.497232
Phvul.001G196400	CORE	0.169778
Phvul.001G196700	CORE	1.13599
Phvul.001G196900	CORE	0.573768
Phvul.001G197000	CORE	0.289354
Phvul.001G197100	CORE	0.475933
Phvul.001G197200	CORE	0.338032
Phvul.001G197300	CORE	0.15684
Phvul.001G197400	CORE	1.2081
Phvul.001G197500	CORE	0.312844
Phvul.001G197700	CORE	0.728676
Phvul.001G197800	CORE	0.379456
Phvul.001G197900	CORE	2.57599
Phvul.001G198100	CORE	0.743564
Phvul.001G198300	CORE	0.541332
Phvul.001G198500	CORE	0.295472
Phvul.001G198600	CORE	1.15445
Phvul.001G198700	CORE	1.57722
Phvul.001G198800	CORE	2.14086
Phvul.001G198900	CORE	2.39747
Phvul.001G199000	CORE	0.45383
Phvul.001G199200	CORE	0.293207
Phvul.001G199300	CORE	0.334975
Phvul.001G199500	CORE	0.463656
Phvul.001G199600	CORE	0.335216
Phvul.001G199700	CORE	0.144993
Phvul.001G199800	CORE	0.287225
Phvul.001G199900	CORE	0.326047
Phvul.001G200000	CORE	0.266649
Phvul.001G200100	CORE	0.736693
Phvul.001G200200	CORE	0.246838
Phvul.001G200400	CORE	0.779234
Phvul.001G200500	CORE	0.240522
Phvul.001G200600	CORE	1.1208
Phvul.001G200800	CORE	0.509046
Phvul.001G200900	CORE	1.64543
Phvul.001G201000	CORE	0.352718
Phvul.001G201100	CORE	0.876955
Phvul.001G201200	CORE	0.833346
Phvul.001G201300	CORE	1.47845
Phvul.001G201400	CORE	0.17287
Phvul.001G201500	CORE	1.49701
Phvul.001G201800	CORE	0.765671
Phvul.001G202000	CORE	0.61006
Phvul.001G202100	CORE	0.661423
Phvul.001G202200	CORE	1.038
Phvul.001G202300	CORE	0.301564
Phvul.001G202400	CORE	0.495702
Phvul.001G202500	CORE	0.365953
Phvul.001G202600	CORE	0.0786564
Phvul.001G202800	SOFTCORE	0.625793
Phvul.001G202900	CORE	0.727676
Phvul.001G203000	CORE	1.37044
Phvul.001G203100	CORE	0.7922
Phvul.001G203200	CORE	0.28331
Phvul.001G203400	CORE	0.138845
Phvul.001G203800	CORE	1.50945
Phvul.001G203900	CORE	0.147466
Phvul.001G204000	CORE	0.377919
Phvul.001G204100	CORE	0.331257
Phvul.001G204300	ACCESSORY	0.504757
Phvul.001G204400	CORE	0.194011
Phvul.001G204500	CORE	0.25871
Phvul.001G204600	CORE	0.216503
Phvul.001G204700	CORE	1.06254
Phvul.001G204800	CORE	1.06645
Phvul.001G204900	CORE	1.17997
Phvul.001G205000	CORE	0.16506
Phvul.001G205100	CORE	0.654791
Phvul.001G205200	CORE	0.101182
Phvul.001G205300	CORE	0.527353
Phvul.001G205400	CORE	0.711269
Phvul.001G205600	CORE	0.255563
Phvul.001G205701	CORE	0.320502
Phvul.001G205900	CORE	0.322976
Phvul.001G206000	CORE	0.681406
Phvul.001G206100	CORE	0.382146
Phvul.001G206400	CORE	0.831971
Phvul.001G206550	CORE	0.187972
Phvul.001G206700	CORE	0.200896
Phvul.001G206800	ACCESSORY	3.12957
Phvul.001G206900	ACCESSORY	0.344168
Phvul.001G207000	CORE	1.09208
Phvul.001G207300	CORE	0.0891082
Phvul.001G207400	CORE	0.177612
Phvul.001G207500	CORE	0.587454
Phvul.001G207600	CORE	0.358197
Phvul.001G207700	CORE	2.35575
Phvul.001G207900	SOFTCORE	0.346497
Phvul.001G208000	CORE	2.87997
Phvul.001G208100	CORE	2.43308
Phvul.001G208200	CORE	0.112345
Phvul.001G208300	CORE	2.13918
Phvul.001G208400	CORE	0.320671
Phvul.001G208500	CORE	0.40829
Phvul.001G208600	CORE	0.250152
Phvul.001G208800	SOFTCORE	0.558661
Phvul.001G208900	CORE	0.154082
Phvul.001G209000	CORE	0.630914
Phvul.001G209100	CORE	0.711135
Phvul.001G209200	CORE	0.81256
Phvul.001G209400	CORE	0.583818
Phvul.001G209500	CORE	0.0824183
Phvul.001G209600	CORE	0.548415
Phvul.001G209700	SOFTCORE	0.687988
Phvul.001G209800	CORE	0.143273
Phvul.001G209900	CORE	0.10548
Phvul.001G210000	CORE	1.61136
Phvul.001G210100	CORE	0.0709544
Phvul.001G210200	CORE	1.0437
Phvul.001G210300	CORE	0.185557
Phvul.001G210400	ACCESSORY	0.35008
Phvul.001G210500	CORE	1.27419
Phvul.001G210700	CORE	0.610923
Phvul.001G211000	CORE	0.0557094
Phvul.001G211100	CORE	1.2622
Phvul.001G211300	CORE	1.36093
Phvul.001G211400	CORE	0.287169
Phvul.001G211500	SOFTCORE	0.261966
Phvul.001G211600	CORE	0.721026
Phvul.001G211700	CORE	1.26756
Phvul.001G211800	CORE	0.0392886
Phvul.001G211900	CORE	1.47154
Phvul.001G212000	CORE	0.989044
Phvul.001G212100	CORE	1.01182
Phvul.001G212200	SOFTCORE	0.286465
Phvul.001G212300	CORE	0.847145
Phvul.001G212400	CORE	0.545335
Phvul.001G212500	CORE	0.527202
Phvul.001G212600	CORE	1.34052
Phvul.001G212700	CORE	1.13522
Phvul.001G212800	CORE	0.300095
Phvul.001G212900	SOFTCORE	0.573298
Phvul.001G213000	CORE	0.121755
Phvul.001G213200	CORE	0.324762
Phvul.001G213300	CORE	0.783981
Phvul.001G213401	CORE	0.373515
Phvul.001G213500	SOFTCORE	1.27321
Phvul.001G213600	CORE	0.278714
Phvul.001G213700	CORE	0.495114
Phvul.001G213800	CORE	2.55561
Phvul.001G213900	SOFTCORE	0.604407
Phvul.001G214100	CORE	0.158902
Phvul.001G214200	CORE	0.822154
Phvul.001G214300	CORE	0.491427
Phvul.001G214400	CORE	0.198369
Phvul.001G214500	CORE	1.12866
Phvul.001G214700	CORE	0.291856
Phvul.001G214800	CORE	0.117031
Phvul.001G215000	CORE	0.0245095
Phvul.001G215100	CORE	0.594926
Phvul.001G215200	CORE	1.36664
Phvul.001G215300	SOFTCORE	0.179677
Phvul.001G215400	CORE	0.339316
Phvul.001G215600	CORE	0.268493
Phvul.001G215700	CORE	0.124045
Phvul.001G215800	CORE	0.469759
Phvul.001G215900	CORE	0.760784
Phvul.001G216000	CORE	0.231353
Phvul.001G216100	CORE	0.0428125
Phvul.001G216200	CORE	0.101425
Phvul.001G216300	CORE	0.12673
Phvul.001G216400	CORE	0.35307
Phvul.001G216500	CORE	0.511471
Phvul.001G216600	CORE	0.150283
Phvul.001G216700	CORE	0.30011
Phvul.001G216900	CORE	0.33342
Phvul.001G217000	CORE	0.241777
Phvul.001G217200	CORE	0.19764
Phvul.001G217400	CORE	0.21212
Phvul.001G217500	CORE	0.283679
Phvul.001G217600	CORE	0.274197
Phvul.001G217700	CORE	0.162862
Phvul.001G217800	CORE	1.43704
Phvul.001G217900	CORE	0.207824
Phvul.001G218000	CORE	0.201916
Phvul.001G218100	CORE	0.34749
Phvul.001G218200	CORE	0.0867031
Phvul.001G218300	CORE	0.0548925
Phvul.001G218500	CORE	1.9881
Phvul.001G218600	CORE	0.191241
Phvul.001G218800	CORE	0.631354
Phvul.001G218900	ACCESSORY	0.920311
Phvul.001G219000	CORE	0.0762473
Phvul.001G219100	CORE	0.116377
Phvul.001G219200	CORE	1.76001
Phvul.001G219300	CORE	0.727619
Phvul.001G219400	CORE	1.771
Phvul.001G219500	CORE	0.209414
Phvul.001G219600	CORE	0.228234
Phvul.001G219700	CORE	0.608387
Phvul.001G219800	CORE	0.211326
Phvul.001G220100	CORE	1.6106
Phvul.001G220300	CORE	0.115118
Phvul.001G220500	CORE	2.74628
Phvul.001G220700	CORE	0.0979725
Phvul.001G220800	CORE	0.502536
Phvul.001G220900	CORE	0.156681
Phvul.001G221000	CORE	0.186818
Phvul.001G221100	CORE	0.0857395
Phvul.001G221200	CORE	1.12741
Phvul.001G221300	CORE	0.154197
Phvul.001G221400	CORE	0.252252
Phvul.001G221600	CORE	0.465771
Phvul.001G222000	CORE	0.090938
Phvul.001G222100	CORE	1.49286
Phvul.001G222200	CORE	0.205298
Phvul.001G222500	CORE	0.488972
Phvul.001G222600	CORE	2.0919
Phvul.001G222700	CORE	0.0716075
Phvul.001G222800	CORE	1.23986
Phvul.001G222900	CORE	0.932262
Phvul.001G223000	CORE	0.219717
Phvul.001G223100	CORE	0.439741
Phvul.001G223200	CORE	0.687735
Phvul.001G223300	CORE	0.110182
Phvul.001G223400	CORE	0.696705
Phvul.001G223500	CORE	0.702494
Phvul.001G223600	CORE	0.310072
Phvul.001G223700	CORE	0.491858
Phvul.001G223800	CORE	1.96385
Phvul.001G223900	CORE	0.297512
Phvul.001G224000	CORE	0.0440992
Phvul.001G224100	ACCESSORY
Phvul.001G224200	CORE	0.462497
Phvul.001G224300	CORE	1.43833
Phvul.001G224400	CORE	0.635541
Phvul.001G224600	CORE	0.86366
Phvul.001G224800	CORE	0.0957075
Phvul.001G224900	SOFTCORE	0.135768
Phvul.001G225000	CORE	0.686522
Phvul.001G225100	CORE	0.448162
Phvul.001G225400	CORE	0.29174
Phvul.001G225600	CORE	0.346717
Phvul.001G225700	CORE	1.80812
Phvul.001G225900	CORE	0.335464
Phvul.001G226000	CORE	0.405273
Phvul.001G226200	CORE	1.65179
Phvul.001G226300	CORE	0.293229
Phvul.001G226400	CORE	0.175671
Phvul.001G226600	CORE	0.167528
Phvul.001G226700	CORE	0.143904
Phvul.001G226800	CORE	0.199592
Phvul.001G226900	ACCESSORY	0.601804
Phvul.001G227000	CORE	0.495827
Phvul.001G227100	CORE	0.275852
Phvul.001G227200	CORE	0.428569
Phvul.001G227300	CORE	0.572878
Phvul.001G227400	CORE	0.260232
Phvul.001G227500	CORE	0.422132
Phvul.001G227600	ACCESSORY
Phvul.001G227700	CORE	0.47897
Phvul.001G227800	SOFTCORE	0.300128
Phvul.001G228000	CORE	1.36588
Phvul.001G228100	CORE	1.53564
Phvul.001G228200	ACCESSORY	0.21024
Phvul.001G228400	CORE	1.76591
Phvul.001G228500	CORE	0.323507
Phvul.001G228600	CORE	0.745461
Phvul.001G228700	CORE	0.120646
Phvul.001G228800	CORE	1.07821
Phvul.001G228900	CORE	0.134654
Phvul.001G229000	CORE	0.200833
Phvul.001G229200	CORE	0.312978
Phvul.001G229400	SOFTCORE	0.186059
Phvul.001G229500	CORE	1.18689
Phvul.001G229600	CORE	0.235192
Phvul.001G229700	CORE	0.211135
Phvul.001G229800	CORE	0.698022
Phvul.001G229900	CORE	0.254506
Phvul.001G230000	CORE	0.128636
Phvul.001G230100	CORE	0.105429
Phvul.001G230200	SOFTCORE	0.855218
Phvul.001G230300	CORE	0.568918
Phvul.001G230400	CORE	0.554869
Phvul.001G230500	CORE	0.057215
Phvul.001G230600	CORE	0.175463
Phvul.001G230700	CORE	0.779952
Phvul.001G230800	CORE	0.762175
Phvul.001G230900	ACCESSORY	0.575506
Phvul.001G231100	CORE	0.277912
Phvul.001G231200	CORE	1.2964
Phvul.001G231300	CORE	1.41265
Phvul.001G231400	CORE	0.720286
Phvul.001G231500	CORE	0.667789
Phvul.001G231600	CORE	0.320189
Phvul.001G231700	CORE	0.250628
Phvul.001G231800	CORE	0.24619
Phvul.001G232000	SOFTCORE	0.438678
Phvul.001G232100	CORE	0.998339
Phvul.001G232300	CORE	1.12479
Phvul.001G232400	CORE	0.20601
Phvul.001G232500	CORE	0.126233
Phvul.001G232600	SOFTCORE	2.30757
Phvul.001G232800	CORE	1.42377
Phvul.001G232900	CORE	1.37202
Phvul.001G233000	CORE	0.41836
Phvul.001G233100	CORE	0.204988
Phvul.001G233300	SOFTCORE	0.309179
Phvul.001G233400	CORE	0.153857
Phvul.001G233500	CORE	0.411069
Phvul.001G233600	CORE	1.78219
Phvul.001G233700	CORE	1.96636
Phvul.001G233800	CORE	0.228397
Phvul.001G234000	CORE	1.16939
Phvul.001G234200	CORE	0.892476
Phvul.001G234400	CORE	0.593078
Phvul.001G234500	CORE	0.668219
Phvul.001G234600	SOFTCORE	0.243862
Phvul.001G234700	SOFTCORE	1.84614
Phvul.001G234900	CORE	0.543876
Phvul.001G235000	CORE	1.06029
Phvul.001G235100	CORE	0.143818
Phvul.001G235200	CORE	0.140058
Phvul.001G235300	CORE	3.18235
Phvul.001G235400	CORE	0.705422
Phvul.001G235500	SOFTCORE	0.0882228
Phvul.001G235700	SOFTCORE	0.448538
Phvul.001G235800	CORE	0.186202
Phvul.001G236100	CORE	1.12973
Phvul.001G236200	ACCESSORY	0.500983
Phvul.001G236300	CORE	1.92733
Phvul.001G236500	CORE	0.515067
Phvul.001G236600	CORE	0.40265
Phvul.001G236801	CORE	0.106555
Phvul.001G236900	CORE	0.534667
Phvul.001G237000	CORE	0.931279
Phvul.001G237100	CORE	0.106057
Phvul.001G237200	ACCESSORY	0.329409
Phvul.001G237300	SOFTCORE	0.277497
Phvul.001G237400	ACCESSORY	0.639068
Phvul.001G237500	SOFTCORE	0.314935
Phvul.001G237600	CORE	0.160923
Phvul.001G237700	ACCESSORY	0.637368
Phvul.001G237800	SOFTCORE	0.347076
Phvul.001G237900	ACCESSORY	0.254191
Phvul.001G238500	CORE	1.38904
Phvul.001G238600	SOFTCORE	0.174006
Phvul.001G238700	CORE	0.407916
Phvul.001G238800	SOFTCORE	1.33265
Phvul.001G238900	SOFTCORE	0.401976
Phvul.001G239000	CORE	1.0622
Phvul.001G239200	CORE	0.248904
Phvul.001G239300	CORE	0.0994308
Phvul.001G239500	CORE	0.269158
Phvul.001G239800	CORE	0.412186
Phvul.001G239900	CORE	0.0927762
Phvul.001G240000	CORE	0.171801
Phvul.001G240100	CORE	0.612701
Phvul.001G240300	CORE	1.04521
Phvul.001G240600	CORE	0.229988
Phvul.001G240700	CORE	0.193094
Phvul.001G240800	CORE	0.214215
Phvul.001G240900	CORE	0.777796
Phvul.001G241000	SOFTCORE	0.896626
Phvul.001G241100	CORE	1.38638
Phvul.001G241300	CORE	1.26605
Phvul.001G241400	CORE	1.12416
Phvul.001G241500	CORE	0.0658202
Phvul.001G241600	SOFTCORE	0.953785
Phvul.001G241700	CORE	0.48381
Phvul.001G241800	CORE	0.305574
Phvul.001G241900	CORE	0.683573
Phvul.001G242200	CORE	0.0685769
Phvul.001G242300	CORE	0.808586
Phvul.001G242500	CORE	0.0958268
Phvul.001G242600	CORE	2.62942
Phvul.001G242700	CORE	0.109367
Phvul.001G242800	CORE	0.298013
Phvul.001G242900	CORE	0.579014
Phvul.001G243000	CORE	1.44174
Phvul.001G243100	CORE	0.282774
Phvul.001G243300	CORE	0.428951
Phvul.001G243400	CORE	0.179615
Phvul.001G243500	SOFTCORE	0.424301
Phvul.001G243600	CORE	1.00413
Phvul.001G243700	CORE	1.47095
Phvul.001G243800	CORE	1.03264
Phvul.001G243900	CORE	0.121196
Phvul.001G244000	CORE	0.427394
Phvul.001G244100	CORE	0.484906
Phvul.001G244300	CORE	0.0941825
Phvul.001G244400	ACCESSORY	0.298156
Phvul.001G244500	CORE	0.288537
Phvul.001G244800	CORE	0.144907
Phvul.001G244900	SOFTCORE	1.44749
Phvul.001G245000	CORE	2.64528
Phvul.001G245100	SOFTCORE	0.202861
Phvul.001G245300	CORE	1.69422
Phvul.001G245400	CORE	0.570462
Phvul.001G245500	ACCESSORY	1.0841
Phvul.001G245600	SOFTCORE	2.78784
Phvul.001G245700	CORE	1.20532
Phvul.001G245900	CORE	2.22193
Phvul.001G246000	CORE	0.835641
Phvul.001G246100	CORE	0.447973
Phvul.001G246200	CORE	0.319139
Phvul.001G246300	CORE	0.718804
Phvul.001G246400	CORE	0.984052
Phvul.001G246500	CORE	0.194178
Phvul.001G246600	CORE	0.187636
Phvul.001G246800	CORE	0.642444
Phvul.001G246900	CORE	0.170029
Phvul.001G247000	CORE	0.97785
Phvul.001G247100	CORE	0.085604
Phvul.001G247200	CORE	0.811105
Phvul.001G247300	CORE	1.27217
Phvul.001G247500	CORE	0.412046
Phvul.001G247600	ACCESSORY	0.0814006
Phvul.001G247800	CORE	1.29933
Phvul.001G247900	CORE	0.580864
Phvul.001G248000	CORE	0.0734727
Phvul.001G248200	CORE	0.155916
Phvul.001G248300	SOFTCORE	0.518482
Phvul.001G248400	ACCESSORY	0.454547
Phvul.001G248500	CORE	0.578293
Phvul.001G248600	CORE	0.363781
Phvul.001G248800	CORE	0.502497
Phvul.001G248900	CORE	0.546434
Phvul.001G249000	CORE	2.30709
Phvul.001G249100	CORE	0.220908
Phvul.001G249200	CORE	0.357994
Phvul.001G249300	CORE	0.295042
Phvul.001G249500	SOFTCORE	0.261942
Phvul.001G249600	ACCESSORY	1.1085
Phvul.001G249800	CORE	0.443488
Phvul.001G249900	SOFTCORE	0.307035
Phvul.001G250000	CORE	1.06408
Phvul.001G250100	CORE	0.457611
Phvul.001G250200	CORE	0.166189
Phvul.001G250300	CORE	0.193506
Phvul.001G250400	CORE	0.213872
Phvul.001G250500	SOFTCORE	0.491578
Phvul.001G250600	SOFTCORE	0.282548
Phvul.001G250700	CORE	0.609604
Phvul.001G250800	CORE	0.713884
Phvul.001G250900	CORE	0.256853
Phvul.001G251000	CORE	0.634413
Phvul.001G251100	SOFTCORE	2.27091
Phvul.001G251200	CORE	0.180197
Phvul.001G251300	CORE	0.318313
Phvul.001G251400	CORE	1.23625
Phvul.001G251500	CORE	0.619016
Phvul.001G251600	CORE	0.254068
Phvul.001G251700	CORE	0.168012
Phvul.001G251800	CORE	0.195543
Phvul.001G251900	CORE	0.467239
Phvul.001G252000	CORE	0.179147
Phvul.001G252100	CORE	0.298015
Phvul.001G252200	CORE	1.29546
Phvul.001G252500	CORE	0.583362
Phvul.001G252600	CORE	0.974369
Phvul.001G252700	SOFTCORE	0.799746
Phvul.001G252900	CORE	0.0813643
Phvul.001G253000	CORE	0.578896
Phvul.001G253101	CORE	0.504382
Phvul.001G253300	ACCESSORY	0.295211
Phvul.001G253400	CORE	0.693459
Phvul.001G253500	ACCESSORY	0.388661
Phvul.001G253600	CORE	1.01378
Phvul.001G253800	CORE	0.528533
Phvul.001G253900	ACCESSORY	0.312868
Phvul.001G254000	CORE	1.67901
Phvul.001G254100	CORE	0.207582
Phvul.001G254200	CORE	0.669566
Phvul.001G254300	SOFTCORE	0.490656
Phvul.001G254400	CORE	0.108351
Phvul.001G254600	SOFTCORE	0.289386
Phvul.001G254650	CORE	0.251444
Phvul.001G254700	CORE	0.889793
Phvul.001G254800	CORE	0.0763473
Phvul.001G254900	SOFTCORE	0.230914
Phvul.001G255000	SOFTCORE	0.356742
Phvul.001G255100	CORE	0.205996
Phvul.001G255200	SOFTCORE	0.317261
Phvul.001G255300	CORE	1.58634
Phvul.001G255500	CORE	1.43082
Phvul.001G255600	CORE	2.73588
Phvul.001G255700	CORE	0.36384
Phvul.001G255800	CORE	1.28671
Phvul.001G255900	CORE	0.127262
Phvul.001G256000	CORE	0.917075
Phvul.001G256100	CORE	0.31217
Phvul.001G256200	CORE	0.849012
Phvul.001G256300	CORE	1.90474
Phvul.001G256400	CORE	1.57515
Phvul.001G256500	CORE	0.386332
Phvul.001G256600	CORE	0.834528
Phvul.001G256700	CORE	0.0673488
Phvul.001G256800	CORE	1.49131
Phvul.001G257000	CORE	0.469541
Phvul.001G257100	ACCESSORY	0.953994
Phvul.001G257200	CORE	0.758429
Phvul.001G257300	CORE	0.552618
Phvul.001G257400	CORE	0.587798
Phvul.001G257500	SOFTCORE	0.766301
Phvul.001G257700	CORE	0.740924
Phvul.001G257900	CORE	0.234541
Phvul.001G258000	CORE	0.414839
Phvul.001G258100	CORE	2.31652
Phvul.001G258300	CORE	0.460405
Phvul.001G258400	CORE	1.45376
Phvul.001G258700	CORE	0.0926715
Phvul.001G259000	ACCESSORY	0.252807
Phvul.001G259100	SOFTCORE	0.156681
Phvul.001G259200	ACCESSORY	0.143236
Phvul.001G259300	CORE	0.172418
Phvul.001G259400	CORE	0.942873
Phvul.001G259500	SOFTCORE	0.598775
Phvul.001G259600	CORE	0.1489
Phvul.001G259800	CORE	0.551227
Phvul.001G260000	SOFTCORE	1.83907
Phvul.001G260100	CORE	1.68503
Phvul.001G260300	CORE	0.278712
Phvul.001G260500	CORE	0.470242
Phvul.001G260600	CORE	1.03567
Phvul.001G260800	CORE	0.119292
Phvul.001G260900	SOFTCORE	0.249467
Phvul.001G261000	CORE	0.639705
Phvul.001G261100	CORE	0.254869
Phvul.001G261200	CORE	0.228031
Phvul.001G261300	CORE	1.16018
Phvul.001G261400	SOFTCORE	0.501359
Phvul.001G261500	SOFTCORE	0.172899
Phvul.001G261600	CORE	0.107032
Phvul.001G261701	CORE	0.243272
Phvul.001G261800	CORE	0.301637
Phvul.001G261900	CORE	1.00675
Phvul.001G262100	CORE	2.23741
Phvul.001G262200	CORE	0.602704
Phvul.001G262300	CORE	1.4458
Phvul.001G262400	ACCESSORY	0.236688
Phvul.001G262500	CORE	0.126578
Phvul.001G262600	CORE	0.947191
Phvul.001G262700	CORE	0.0820482
Phvul.001G262800	CORE	0.0945741
Phvul.001G263100	CORE	0.400775
Phvul.001G263200	CORE	0.254166
Phvul.001G263300	ACCESSORY	0.560717
Phvul.001G263500	CORE	0.457919
Phvul.001G263600	CORE	0.548179
Phvul.001G263700	CORE	0.157519
Phvul.001G263800	SOFTCORE	1.24305
Phvul.001G263900	CORE	0.354512
Phvul.001G264066	SOFTCORE	0.864111
Phvul.001G264132	CORE	2.61119
Phvul.001G264200	CORE	1.95681
Phvul.001G264300	CORE	2.19793
Phvul.001G264400	CORE	0.453752
Phvul.001G264500	CORE	0.349943
Phvul.001G264600	CORE	0.302931
Phvul.001G264700	CORE	0.238483
Phvul.001G264800	CORE	0.817941
Phvul.001G264900	SOFTCORE	0.348666
Phvul.001G265000	CORE	0.504139
Phvul.001G265100	CORE	0.797918
Phvul.001G265200	CORE	1.7197
Phvul.001G265300	CORE	0.446331
Phvul.001G265400	CORE	0.156546
Phvul.001G265500	CORE	0.382026
Phvul.001G265600	CORE	1.91214
Phvul.001G265700	CORE	0.212222
Phvul.001G265800	CORE	1.72673
Phvul.001G265900	CORE	0.0523754
Phvul.001G266000	CORE	0.312972
Phvul.001G266100	CORE	0.710841
Phvul.001G266200	SOFTCORE	1.20466
Phvul.001G266300	CORE	0.396366
Phvul.001G266400	SOFTCORE	0.167385
Phvul.001G266500	CORE	2.76343
Phvul.001G266600	CORE	0.109571
Phvul.001G266700	CORE	0.534538
Phvul.001G266800	CORE	2.42327
Phvul.001G266900	CORE	0.323519
Phvul.001G267000	CORE	0.0853423
Phvul.001G267200	CORE	1.01565
Phvul.001G267300	CORE	0.112351
Phvul.001G267400	CORE	1.12791
Phvul.001G267800	CORE	2.11915
Phvul.001G267900	CORE	0.503532
Phvul.001G268000	CORE	0.621443
Phvul.001G268150	ACCESSORY	0.172438
Phvul.001G268300	CORE	0.322418
Phvul.001G268400	CORE	1.95158
[truncated: 19,233 more rows]

## Sheet: Figure 2b
Accessions	Group	Phvul.001G002100	Phvul.001G002900	Phvul.001G003000	Phvul.001G004066	Phvul.001G004400	Phvul.001G005800	Phvul.001G006300	Phvul.001G006500	Phvul.001G007400	Phvul.001G007800	Phvul.001G008300	Phvul.001G008500	Phvul.001G009600	Phvul.001G011300	Phvul.001G011500	Phvul.001G011800	Phvul.001G011900	Phvul.001G012300	Phvul.001G012700	Phvul.001G012800	Phvul.001G013100	Phvul.001G013200	Phvul.001G013400	Phvul.001G014200	Phvul.001G014466	Phvul.001G015000	Phvul.001G016600	Phvul.001G017400	Phvul.001G017500	Phvul.001G018000	Phvul.001G018200	Phvul.001G018600	Phvul.001G019200	Phvul.001G019500	Phvul.001G020100	Phvul.001G021100	Phvul.001G021300	Phvul.001G021500	Phvul.001G021550	Phvul.001G021700	Phvul.001G021750	Phvul.001G024300	Phvul.001G025300	Phvul.001G025500	Phvul.001G025800	Phvul.001G026500	Phvul.001G026700	Phvul.001G027900
187_MW	MW	0	0	0	1	0	1	0	1	1	1	1	1	1	1	1	1	1	1	1	0	1	1	1	1	1	1	1	1	1	1	1	1	1	1	1	0	1	1	1	1	1	1	1	1	1	1	1	1
503_WM	MW	1	1	0	0	1	1	0	1	1	1	0	0	1	1	1	1	0	1	1	1	1	1	1	1	1	1	1	1	1	1	0	1	0	1	1	1	0	1	0	1	1	1	1	0	1	1	1	0
510_WM	MW	1	1	0	1	1	1	1	0	1	1	1	1	1	0	1	0	1	1	1	1	1	1	1	1	1	1	1	1	1	1	1	1	1	1	1	1	1	1	1	1	1	1	0	0	1	1	0	1
59_WM	MW	1	1	1	1	1	1	0	1	1	1	1	1	1	1	1	1	1	1	1	1	1	1	1	1	0	1	0	1	1	1	1	0	1	1	1	1	1	1	1	1	1	1	0	1	0	1	1	0
065_MW	MW	1	1	1	1	1	1	1	1	1	1	1	1	1	1	0	1	1	1	1	1	1	1	1	1	1	1	1	1	1	1	1	1	1	1	0	1	1	1	1	1	1	1	1	1	1	1	1	1
746a_WM	MW	1	0	1	1	1	1	1	1	0	1	1	1	0	1	0	1	1	1	1	0	1	1	1	1	1	1	0	1	1	1	1	1	1	1	1	1	1	1	1	0	1	1	1	1	1	0	1	0
787A_WM	MW	0	1	1	1	1	1	0	1	1	0	1	1	1	1	1	1	1	1	1	1	0	1	1	1	0	1	1	0	1	0	1	0	1	1	1	0	1	1	1	0	1	1	1	1	1	0	1	0
790_WM	MW	1	1	1	1	1	1	1	1	1	1	1	1	1	1	1	1	1	1	1	1	1	1	1	1	1	1	1	1	1	1	1	1	1	1	1	1	1	1	1	1	1	1	1	1	1	1	1	1
080_WM	MW	1	0	1	1	1	1	0	1	1	1	1	1	1	1	1	1	1	1	1	1	1	1	1	1	1	1	1	1	1	1	1	1	1	1	1	1	1	1	1	0	1	1	1	1	0	0	1	0
081_WM	MW	1	1	1	1	1	1	0	1	1	1	1	1	1	1	1	1	1	1	1	1	1	1	1	1	1	0	1	1	1	1	1	1	1	1	1	1	1	1	0	1	1	1	1	1	1	1	1	1
887_WM	MW	1	1	1	1	1	1	0	0	1	1	1	1	1	1	1	1	1	1	1	1	1	1	1	1	1	1	0	1	1	1	1	1	1	1	1	1	1	1	1	0	1	0	1	1	1	1	1	1
911_WM	MW	1	1	1	1	1	1	0	1	0	1	1	1	0	1	1	1	1	1	1	1	1	1	1	1	1	1	1	1	1	1	1	1	1	1	1	1	1	1	1	1	1	0	1	0	1	1	1	0
G12873_WM	MW	1	0	1	1	1	1	1	1	1	1	1	1	0	1	1	1	1	1	1	1	1	0	1	1	1	1	0	1	1	1	1	0	1	1	1	1	1	1	1	0	1	1	1	1	1	0	1	1
HCC_27_WM	MW	1	0	1	1	1	1	0	1	0	1	1	1	0	1	0	1	1	1	1	1	1	0	1	0	0	1	0	1	1	1	1	0	1	0	1	0	1	1	0	1	1	0	1	1	1	0	1	0
HCC_34_WM	MW	1	1	1	1	1	1	0	0	1	1	1	1	1	1	1	1	1	1	1	1	1	1	0	1	1	0	1	1	1	1	1	1	1	1	1	1	1	1	1	0	1	1	1	1	1	1	1	1
HCC_36_WM	MW	1	1	1	1	1	1	0	1	1	1	1	1	1	1	1	1	1	1	1	1	1	0	1	1	1	1	1	1	1	1	1	1	1	1	1	1	1	1	0	1	1	1	1	1	1	1	1	0
033_WA	WA	1	1	1	1	1	1	1	1	1	1	1	1	1	1	1	1	1	1	1	1	1	1	1	1	1	1	1	1	1	1	1	1	1	1	1	1	1	1	1	1	1	1	1	1	1	0	1	1
038_WA	WA	1	1	1	1	1	1	1	1	1	1	1	1	1	1	1	1	1	1	1	1	1	1	1	1	1	1	1	1	1	1	1	1	1	1	1	1	1	1	1	1	1	1	1	1	1	1	1	1
039_WA	WA	1	1	1	1	1	1	1	1	1	1	1	1	1	1	1	1	1	1	1	1	1	1	1	1	1	1	1	1	1	1	1	1	1	1	0	1	1	1	1	1	1	1	1	1	1	0	1	1
040_WA	WA	1	1	1	1	1	1	1	1	1	1	1	1	1	1	1	1	1	1	1	1	1	1	1	1	1	1	1	1	1	1	1	1	1	1	1	1	1	1	1	1	1	1	1	1	1	0	1	1
052_WA	WA	1	1	1	1	1	1	1	1	1	1	1	0	1	1	1	1	1	1	1	1	1	1	1	1	1	1	1	1	1	1	1	1	1	1	1	1	1	1	1	1	1	1	1	1	1	0	1	1
656_WA	WA	1	1	1	1	1	1	1	1	1	1	1	1	1	1	1	1	1	1	1	1	1	1	1	1	1	1	1	1	1	1	1	1	1	1	1	1	1	1	1	1	1	1	1	1	1	0	1	0
066_WA	WA	1	1	1	1	1	1	1	1	1	1	1	1	1	1	1	1	1	1	1	1	1	1	1	1	1	1	1	1	1	1	1	1	1	1	0	1	1	1	1	1	1	1	1	1	1	0	1	1
067_2_WA	WA	1	1	1	1	1	1	1	1	1	1	1	1	1	1	1	1	1	1	1	1	1	1	1	1	1	1	1	1	1	1	1	1	1	1	0	1	1	1	1	1	1	1	1	1	1	1	1	1
068_WA	WA	1	1	1	1	1	1	1	1	1	1	1	1	1	1	0	1	1	1	1	1	1	1	1	1	1	1	1	1	1	1	1	1	1	1	1	1	1	1	1	1	1	1	1	1	1	1	1	1
006_WA	WA	1	1	1	1	1	1	1	1	1	1	1	1	1	1	1	1	0	1	1	1	1	1	1	1	1	1	1	1	1	1	1	1	1	1	1	1	1	1	1	1	1	1	1	1	1	0	1	1
716_WA	WA	1	1	1	1	1	1	1	1	1	1	1	1	1	1	1	1	1	1	1	1	1	1	1	1	1	1	1	1	1	1	1	1	1	1	1	1	1	1	1	1	1	1	1	1	0	1	1	1
P718a_WA	WA	1	1	1	1	1	1	1	1	1	1	1	1	1	1	1	1	1	1	1	1	1	1	1	1	1	1	1	1	1	1	1	1	1	1	1	1	1	1	1	1	1	1	0	1	1	1	1	1
HCC_28_WA	WA	1	1	1	1	1	1	1	1	1	1	1	1	1	1	1	1	1	1	1	1	1	1	1	1	1	1	1	1	1	1	1	1	1	1	1	1	1	1	1	1	1	1	1	1	1	1	1	1
HCC_30_WA	WA	1	1	1	1	1	1	1	1	1	1	1	0	1	1	1	1	1	1	1	1	1	1	1	1	1	1	1	1	1	1	1	1	1	1	0	1	1	1	1	1	1	1	1	1	1	0	1	1
HCC_31_WA	WA	1	1	1	1	1	1	1	1	1	1	1	1	1	1	1	1	1	1	1	1	1	1	1	1	1	1	1	1	1	1	1	1	1	1	0	1	1	1	1	1	1	1	1	1	1	1	1	1
HCC_32_WA	WA	1	1	1	1	1	1	1	1	1	1	1	1	1	1	1	1	1	1	1	1	1	1	1	1	1	1	1	1	1	1	1	1	1	1	1	1	1	1	1	1	0	1	0	0	1	1	1	1
078_WPhI	PhI	0	0	0	0	1	1	0	1	1	1	1	1	1	1	1	1	1	1	1	1	1	1	1	1	1	1	1	1	1	1	1	1	1	1	1	0	1	1	1	1	1	1	1	1	1	0	1	1
ECa059_Am_DM_M1	M1	1	1	1	1	1	1	1	1	1	1	0	1	0	1	1	1	1	1	1	1	1	1	1	1	1	1	1	1	1	1	1	1	1	1	1	1	1	1	0	1	1	1	1	1	1	1	1	0
ECa066_Am_DM_M1	M1	1	1	1	1	1	1	0	1	1	1	1	1	1	1	1	1	1	1	0	1	1	1	0	1	1	1	0	1	1	1	1	1	1	1	1	1	1	1	0	1	1	1	0	1	1	1	1	1
ECa076_Am_DM_M1	M1	1	0	0	1	1	1	1	1	1	1	1	1	0	1	1	1	1	0	1	0	1	1	1	1	1	1	0	1	1	1	1	1	1	1	1	1	1	1	1	1	1	1	1	1	1	1	1	1
ECa077_Am_DM_M1	M1	1	1	1	1	1	1	1	1	0	1	0	1	1	1	1	1	1	0	1	1	1	1	1	1	1	1	1	1	1	1	1	1	1	1	1	1	1	1	1	1	1	1	1	1	1	1	1	0
ECa086_Am_DM_M1	M1	1	1	1	1	1	1	1	1	1	1	0	1	1	1	1	1	1	1	1	1	1	1	1	1	1	1	1	1	1	1	1	1	1	1	1	1	1	1	1	1	1	1	1	1	1	1	1	0
ECa087_Am_DM_M1	M1	1	1	1	1	1	1	1	1	1	1	0	1	0	1	1	1	1	0	1	1	1	1	1	1	1	1	1	1	1	1	1	1	1	1	1	1	1	1	0	1	1	1	1	1	1	1	1	1
ECa088_Am_DM_M1	M1	1	1	1	1	1	1	1	1	0	1	0	1	0	1	1	1	1	1	1	0	1	1	1	1	1	1	1	1	1	1	1	1	1	1	1	1	1	1	0	1	1	1	1	1	1	1	1	0
ECa089_Am_DM_M1	M1	1	1	1	1	1	1	1	1	0	1	0	1	0	0	1	1	1	0	1	0	1	1	1	1	1	0	1	1	1	1	1	1	1	1	1	1	1	1	0	1	1	1	1	1	1	1	1	0
ECa090_Am_DM_M1	M1	1	1	1	1	1	1	0	1	0	1	1	1	1	1	1	1	1	1	1	1	1	1	1	1	1	0	0	1	1	1	1	1	1	1	1	1	1	1	1	1	1	1	1	1	1	1	1	0
ECa104_Am_DM_M1	M1	1	1	1	1	1	1	1	1	1	1	0	1	0	1	1	1	1	0	1	1	1	1	1	1	1	1	1	1	1	1	1	1	1	1	1	1	1	1	1	1	1	1	1	1	1	1	1	1
ECa105_Am_DM_M1	M1	1	1	1	1	1	1	1	1	0	1	0	1	1	1	1	1	1	0	1	1	1	1	1	1	1	1	1	1	1	1	1	1	1	1	1	1	1	1	0	1	1	1	1	1	1	1	1	1
ECa106_Am_DM_M1	M1	1	1	1	1	1	1	1	1	1	1	1	1	0	1	1	1	1	1	1	1	1	1	1	1	1	1	1	1	1	1	1	1	1	1	1	1	1	1	1	1	1	1	1	1	1	1	1	1
ECa061_Am_DM_M1	M1	1	0	1	1	1	1	0	1	0	1	0	1	1	1	1	1	1	1	1	1	1	1	1	1	1	1	0	1	1	1	1	1	1	1	1	1	1	1	1	1	1	1	0	1	1	1	1	1
ECa062_Am_DM_M1	M1	1	1	1	1	1	1	1	1	1	1	0	1	1	1	1	1	1	1	1	1	1	1	1	1	1	1	1	1	1	1	1	1	1	1	1	1	1	1	0	1	1	1	1	1	1	1	1	0
ECa063_Am_DM_M1	M1	1	1	1	1	1	1	1	1	0	1	0	1	1	1	1	1	1	1	1	1	1	1	1	1	1	1	1	1	1	1	1	1	1	1	1	1	1	1	0	1	1	1	1	1	1	1	1	0
ECa052_Am_DM_M2	M2	1	1	1	1	1	1	0	1	1	1	0	1	0	1	1	1	1	1	1	1	1	1	0	1	1	1	1	1	1	1	1	1	1	1	1	1	1	1	1	1	1	1	0	1	1	1	1	1
ECa053_Am_DM_M2	M2	1	1	1	1	1	1	0	1	1	1	0	1	1	1	1	1	1	1	1	1	1	0	0	1	1	1	1	1	1	1	1	1	1	1	1	1	1	1	1	1	1	1	0	1	1	1	1	1
ECa056_Am_DM_M2	M2	1	0	1	1	1	1	0	1	1	1	0	1	0	1	1	1	1	1	1	1	1	1	0	1	1	1	1	1	1	1	1	1	1	1	1	1	1	1	1	1	1	1	0	1	1	1	1	1
ECa060_Am_DM_M2	M2	1	1	1	1	1	1	0	1	0	1	0	1	0	1	1	1	1	1	1	1	1	1	0	1	1	1	1	1	1	1	1	1	1	1	1	1	1	1	0	1	1	1	0	1	1	1	1	1
ECa064_Am_DM_M2	M2	1	1	1	1	1	1	0	1	1	1	0	1	1	1	1	1	1	1	0	1	1	0	0	1	1	1	1	1	1	1	1	1	1	1	1	1	1	1	1	1	1	1	1	1	1	1	1	1
ECa067_Am_DM_M2	M2	1	1	1	1	1	1	0	1	1	1	1	1	1	1	1	1	1	1	1	1	1	1	0	1	1	1	1	1	1	1	1	1	1	1	1	1	1	1	1	1	1	1	1	1	1	1	1	1
ECa069_Am_DM_M2	M2	1	1	1	1	1	1	0	1	1	1	0	1	1	1	1	1	1	1	1	1	1	1	1	1	1	1	1	1	1	1	1	1	1	1	1	1	1	1	0	1	1	1	0	1	1	1	1	1
ECa070_Am_DM_M2	M2	1	1	0	1	1	1	0	1	0	1	0	1	0	1	1	1	1	0	1	1	1	1	0	1	1	1	1	1	1	1	1	1	1	1	1	1	1	1	1	1	1	1	0	1	1	1	1	1
ECa071_Am_DM_M2	M2	1	1	1	1	1	1	1	1	0	1	1	1	1	1	1	1	1	1	1	1	1	1	0	1	1	1	1	1	1	1	1	1	1	1	1	1	1	1	1	1	1	0	1	1	1	1	1	1
ECa072_Am_DM_M2	M2	1	1	0	1	1	1	0	1	1	1	1	1	1	0	1	1	1	0	1	1	1	1	0	1	1	0	1	1	1	1	1	1	1	1	1	1	1	1	1	1	1	1	0	1	1	1	1	0
ECa075_Am_DM_M2	M2	1	0	0	1	1	1	0	1	0	1	0	1	0	1	1	1	1	1	0	1	1	1	0	1	1	1	1	1	1	1	1	1	1	1	1	1	1	1	1	1	1	1	0	1	1	1	1	0
ECa079_Am_DM_M2	M2	1	1	1	1	1	1	1	1	1	1	0	1	1	1	1	1	1	1	1	1	1	1	1	1	1	1	1	1	1	1	1	1	1	1	1	1	1	1	0	1	1	1	0	1	1	1	1	1
ECa080_Am_DM_M2	M2	1	0	1	1	1	1	0	1	0	1	1	1	1	1	1	1	1	0	0	1	1	1	0	1	1	1	1	1	1	1	1	0	1	1	1	1	1	1	1	1	1	1	1	1	1	1	1	1
ECa082_Am_DM_M2	M2	1	1	0	1	1	1	0	1	1	1	1	1	1	1	1	1	1	1	1	1	1	0	0	1	1	1	1	1	1	1	1	1	1	1	1	1	1	1	1	1	1	1	1	1	1	1	1	1
ECa083_Am_DM_M2	M2	1	1	0	1	1	1	0	1	1	1	1	1	1	1	1	1	1	1	1	1	1	1	0	1	1	1	1	1	1	1	1	1	1	1	1	1	1	1	1	1	1	1	0	1	1	1	1	1
ECa085_Am_DM_M2	M2	1	0	0	1	1	1	1	1	0	1	1	1	1	1	1	1	1	1	1	1	1	1	0	1	1	1	1	1	1	1	1	1	1	1	1	1	1	1	1	1	1	1	1	1	1	1	1	1
ECa092_Am_DM_M2	M2	1	1	1	1	1	1	0	1	0	1	0	1	0	0	1	1	1	0	0	1	1	1	0	1	1	0	1	1	1	1	1	0	1	1	1	1	1	1	0	1	1	1	0	1	1	1	1	1
ECa095_Am_DM_M2	M2	1	1	1	1	1	1	0	1	0	1	0	1	1	1	1	1	1	1	1	1	1	0	0	1	1	1	1	1	1	1	1	1	1	1	1	1	1	1	1	1	1	1	1	1	1	1	1	0
ECa096_Am_DM_M2	M2	1	1	1	1	1	1	1	1	0	1	0	1	0	1	1	1	1	0	1	1	1	1	0	1	1	1	1	1	1	1	1	1	1	1	1	1	1	1	1	1	1	1	0	1	1	1	1	1
ECa098_Am_DM_M2	M2	1	1	1	1	1	1	0	1	0	1	0	1	1	1	1	1	1	1	1	1	1	0	0	1	1	1	1	1	1	1	1	1	1	1	1	1	1	1	1	1	1	1	1	1	1	1	1	1
ECa_r1_Am_DM_M2	M2	1	0	1	1	1	1	0	1	1	1	0	1	1	1	1	1	1	0	1	1	1	1	1	1	1	1	1	1	1	1	1	1	1	1	1	1	1	1	1	1	1	1	1	1	1	1	1	1
ECa012_Am_DA_A1	A1	1	1	1	1	1	1	1	1	1	1	1	1	1	1	1	1	1	1	1	1	1	1	1	1	1	1	1	1	1	1	1	1	1	1	1	1	1	1	1	1	1	1	1	1	1	1	1	1
ECa013_Am_DA_A1	A1	1	1	1	1	1	1	1	1	1	1	1	1	1	1	1	1	1	1	1	1	1	1	1	1	1	1	1	1	1	1	1	1	1	1	1	1	1	1	1	1	1	1	1	1	1	1	1	1
ECa014_Am_DA_A1	A1	1	1	1	1	1	1	1	1	1	1	1	1	1	1	1	1	1	1	1	1	1	1	1	1	1	1	1	1	1	1	1	1	1	1	1	1	1	1	1	1	1	1	1	1	1	1	1	1
ECa023_Am_DA_A1	A1	1	1	1	1	1	1	1	1	1	1	1	1	1	1	1	1	1	1	1	1	1	1	1	1	1	1	1	1	1	1	1	1	1	1	1	1	1	1	1	1	1	1	1	1	1	1	1	1
ECa027_Am_DA_A1	A1	1	1	1	1	1	1	1	1	1	1	1	1	1	1	1	1	1	1	1	1	1	1	1	1	1	1	1	1	1	1	1	1	1	1	1	1	1	1	1	1	1	1	1	1	1	1	1	1
ECa033_Am_DA_A1	A1	1	1	1	1	1	1	1	1	1	1	1	1	1	1	1	1	1	1	1	1	1	1	1	1	1	1	1	1	1	1	1	1	1	1	1	1	1	1	1	1	1	1	1	1	1	1	1	1
ECa034_Am_DA_A1	A1	1	1	1	1	1	1	1	1	1	1	1	1	1	1	1	1	1	1	1	1	1	1	1	1	1	1	1	1	1	1	1	1	1	1	1	1	1	1	1	1	1	1	1	1	1	1	1	1
ECa035_Am_DA_A1	A1	1	1	1	1	1	1	1	1	1	1	1	1	1	1	1	1	1	1	1	1	1	1	1	1	1	1	1	1	1	1	1	1	1	1	1	1	1	1	1	1	1	1	1	1	1	1	1	1
ECa029_Am_DA_A1	A1	1	1	1	1	1	1	1	1	1	1	1	1	1	1	1	1	1	1	1	1	1	1	1	1	1	1	1	1	1	1	1	1	1	1	1	1	1	1	1	1	1	1	1	1	1	1	1	1
ECa032_Am_DA_A1	A1	1	1	1	1	1	1	1	1	1	1	1	1	1	1	1	1	1	1	1	1	1	1	1	1	1	1	1	1	1	1	1	1	1	1	1	1	1	1	1	1	1	1	1	1	1	1	1	1
ECa042_Am_DA_A1	A1	1	1	1	1	1	1	1	1	1	1	1	1	1	1	1	1	1	1	1	1	1	1	1	1	1	1	1	1	1	1	1	1	1	1	1	1	1	1	1	1	1	1	1	1	1	1	1	1
ECa006_Am_DA_A2	A2	1	1	1	1	1	1	1	1	1	1	1	1	1	1	1	1	1	1	1	1	1	1	1	1	1	1	1	1	1	1	1	1	1	1	1	1	1	1	1	1	1	1	1	1	1	1	1	1
ECa008_Am_DA_A2	A2	1	1	1	1	1	1	1	1	1	1	1	1	1	1	1	1	1	1	1	1	1	1	1	1	1	1	1	1	1	1	1	1	1	1	1	1	1	1	1	1	1	1	1	1	1	1	1	1
ECa009_Am_DA_A2	A2	1	1	1	1	1	1	1	1	1	1	1	1	1	1	1	1	1	1	1	1	1	1	1	1	1	1	1	1	0	1	1	1	1	1	0	1	1	1	1	1	1	1	1	1	1	1	1	1
ECa025_Am_DA_A2	A2	1	1	1	1	1	0	1	1	1	1	1	1	1	1	1	1	1	1	1	1	1	1	1	1	1	1	1	1	1	1	1	1	1	1	1	1	1	0	1	1	1	1	1	1	1	0	1	1
ECa031_Am_DA_A2	A2	1	1	1	1	1	1	1	1	1	1	1	1	1	1	1	1	1	1	1	1	1	1	1	1	1	1	1	1	1	1	1	1	1	1	1	1	1	1	1	1	1	1	1	1	1	1	1	1
ECa040_Am_DA_A2	A2	1	1	1	1	1	1	1	1	1	1	1	1	1	1	1	1	1	1	1	1	1	1	1	1	1	1	1	1	1	1	1	1	1	1	1	1	1	1	1	1	1	1	1	1	1	0	1	1
ECa043_Am_DA_A2	A2	1	1	1	1	1	1	1	1	1	1	1	1	1	1	1	1	1	1	1	1	1	1	1	1	1	1	1	1	1	1	1	1	1	1	1	1	1	1	1	1	1	1	1	1	1	1	1	1
ECa044_Am_DA_A2	A2	1	1	1	1	1	1	1	1	1	1	1	1	1	1	1	1	1	1	1	1	1	1	1	1	1	1	1	1	1	1	1	1	1	1	1	1	1	1	1	1	1	1	1	1	1	1	1	1
ECa048_Am_DA_A2	A2	1	1	1	1	1	1	1	1	1	1	1	1	1	1	1	1	1	1	1	1	1	1	1	1	1	1	1	1	1	1	1	1	1	1	1	1	1	1	1	1	1	1	1	1	1	1	1	1
ECa332_Am_DA_A2	A2	1	1	1	1	1	1	1	1	1	1	1	1	1	1	1	1	1	1	1	1	1	1	1	1	1	1	1	1	1	1	1	1	1	1	1	1	1	1	1	1	1	1	1	1	1	0	1	1
ECa333_Am_DA_A2	A2	1	1	1	1	1	1	1	1	1	1	1	1	1	1	1	1	1	1	1	1	1	1	1	1	1	1	1	1	1	1	1	1	1	1	1	1	1	1	1	1	1	1	1	1	1	1	1	1
ECa334_Am_DA_A2	A2	1	1	1	1	1	1	1	1	1	1	1	1	1	1	1	1	1	1	1	1	1	1	1	1	1	1	1	1	1	1	1	1	1	1	1	1	1	1	1	1	1	1	1	1	1	1	1	1
ECa330_Am_DA_A2	A2	1	1	1	1	1	1	1	1	1	1	1	1	1	1	1	1	1	1	1	1	1	1	1	1	1	1	1	1	1	1	1	1	1	1	1	1	1	1	1	1	1	1	1	1	1	0	1	1
ECa331_Am_DA_A2	A2	1	1	1	1	1	1	1	1	1	1	1	1	1	1	1	1	1	1	1	1	1	1	1	1	1	1	1	1	1	1	1	1	1	1	1	1	1	1	1	1	1	1	1	1	1	0	1	1
ECa004_Am_DA_A3	A3	1	1	1	1	1	1	1	1	1	1	1	1	1	1	1	1	1	1	1	1	1	1	1	1	1	1	1	1	1	1	1	1	1	1	1	1	1	1	1	1	1	1	1	1	1	0	1	1
ECa005_Am_DA_A3	A3	1	1	1	1	1	1	1	1	1	1	1	1	1	1	1	1	1	1	1	1	1	1	1	1	1	1	1	1	1	1	1	1	1	1	1	1	1	1	1	1	1	1	1	1	1	0	1	1
ECa016_Am_DA_A3	A3	1	1	1	1	1	1	1	1	1	1	1	1	1	1	1	1	1	1	1	1	1	1	1	1	1	1	1	1	1	1	1	1	1	1	1	1	1	1	1	1	1	1	1	1	1	0	1	0
ECa018_Am_DA_A3	A3	1	1	1	1	1	1	1	1	1	1	1	1	1	1	1	1	1	1	1	1	1	1	1	1	1	1	1	1	1	1	1	1	1	1	1	1	1	1	1	1	1	1	1	1	1	0	1	0
ECa020_Am_DA_A3	A3	1	1	1	1	1	1	1	1	1	1	1	1	1	1	1	1	1	1	1	1	1	1	1	1	1	1	1	1	1	1	1	1	1	1	1	1	1	1	1	1	1	1	1	1	1	0	1	1
[truncated: 5,000 more columns]

## Sheet: Figure 2c
Accessions	Cluster	PC1_DTF
ECa061	M1_A Jalisco	7.36728
ECa076	M1_A Jalisco	9.41517
ECa077	M1_A Jalisco	9.03307
ECa090	M1_A Jalisco	10.003
ECa104	M1_A Jalisco	8.9883
ECa105	M1_A Jalisco	9.39524
ECa106	M1_A Jalisco	7.69809
ECa059	M1_B Durango	5.42873
ECa062	M1_B Durango	4.3521
ECa063	M1_B Durango	3.80046
ECa066	M1_B Durango	1.61116
ECa086	M1_B Durango	-0.097925
ECa087	M1_B Durango	5.81092
ECa088	M1_B Durango	4.21399
ECa089	M1_B Durango	3.95847

## Sheet: Figure 2d
group	count PAVs
WM	10762
M1	10211
M2	10147
WA	9789
A1	6489
A2	8264
A3	7131

## Sheet: Figure 2e
Average Pairwise Difference
Group	pi/site
WM	3.2234e-10
M1	1.30229e-10
M2	1.14092e-10
WA	1.33641e-10
A1	3.7543e-11
A2	4.37147e-11
A3	3.1903e-11

## Sheet: Figure 3b
Taxa	Phvul.003G185200	PCA3_DTF
ECa001	absent	-0.306657
ECa002	present	0.119098
ECa003	absent	-0.888639
ECa004	absent	-0.683008
ECa005	absent	0.16035
ECa006	absent	0.359052
ECa008	absent	-5.13736
ECa009	present	-0.353113
ECa010	present	-0.327224
ECa011	present	-0.238395
ECa012	absent	-1.27408
ECa013	absent	-0.218349
ECa014	absent	-1.2853
ECa015	present	3.31145
ECa016	absent	-1.32259
ECa017	absent	0.671563
ECa018	absent	0.629551
ECa019	absent	0.273355
ECa020	absent	-0.474597
ECa021	absent	-0.881602
ECa022	absent	-0.146588
ECa023	absent	-0.73283
ECa024	present	2.18563
ECa025	present	3.08229
ECa026	absent	-0.403698
ECa027	absent	-1.09604
ECa028	absent	-0.184125
ECa031	absent	-0.723292
ECa033	absent	-0.480094
ECa034	absent	-0.3712
ECa035	absent	-0.915509
ECa036	present	-0.0190854
ECa037	present	1.54065
ECa038	present	2.52486
ECa040	absent	1.37621
ECa041	absent	0.240225
ECa043	absent	0.347084
ECa044	absent	0.0857677
ECa045	absent	0.453107
ECa046	present	-0.627209
ECa048	present	-0.336756
ECa051	present	1.45144
ECa052	present	1.32868
ECa053	present	1.0077
ECa054	present	0.0540861
ECa055	present	0.576204
ECa056	present	1.32902
ECa057	present	-0.226574
ECa058	present	1.52132
ECa059	present	0.00619599
ECa060	present	1.84427
ECa061	present	0.0707852
ECa062	present	-0.543061
ECa063	present	0.111529
ECa064	present	1.74459
ECa065	present	-0.381237
ECa066	present	-0.810836
ECa067	present	-0.0540996
ECa068	present	1.38002
ECa069	present	1.02683
ECa070	present	0.1056
ECa071	present	1.36455
ECa072	present	1.67265
ECa073	present	0.925152
ECa075	present	1.30434
ECa076	present	0.447556
ECa077	present	0.306879
ECa078	present	-0.276831
ECa079	present	0.00476318
ECa080	present	0.980827
ECa082	present	0.471105
ECa083	present	-0.437736
ECa084	present	-0.370202
ECa085	present	0.525281
ECa086	present	-1.10859
ECa087	present	0.502654
ECa088	present	0.185595
ECa089	present	-0.285216
ECa090	present	-2.87778
ECa091	present	0.504252
ECa092	present	0.579117
ECa094	present	2.22036
ECa095	present	1.34672
ECa096	present	2.42849
ECa098	present	-0.143838
ECa099	present	1.16912
ECa100	present	1.08476
ECa101	present	-0.974469
ECa103	present	0.0155154
ECa104	present	0.296917
ECa105	present	0.665938
ECa106	present	1.53748
ECa_r1	present	0.567037
ECa_r2	present	0.330746
ECe001	present	-0.226012
ECe002	absent	-0.721966
ECe003	absent	-0.379341
ECe004	absent	-1.334
ECe006	present	0.0335844
ECe009	absent	-0.482592
ECe010	absent	0.349011
ECe011	absent	-0.119319
ECe013	absent	-0.674787
ECe014	absent	0.347342
ECe016	absent	-0.442237
ECe017	absent	-1.92202
ECe018	absent	-1.24984
ECe019	absent	0.99273
ECe020	absent	-0.789667
ECe022	absent	-1.25481
ECe023	absent	-0.148363
ECe024	absent	-0.798164
ECe025	absent	-1.18772
ECe026	absent	-0.383661
ECe027	absent	-0.363113
ECe028	absent	0.854365
ECe031	present	-1.28448
ECe032	absent	-1.49816
ECe033	present	-0.0967577
ECe034	absent	-0.374349
ECe035	present	1.37625
ECe036	absent	-0.221557
ECe037	present	0.62051
ECe038	present	-0.33384
ECe039	present	0.210672
ECe040	absent	0.0930631
ECe046	absent	-1.33154
ECe048	absent	-1.20753
ECe054	absent	0.188918
ECe055	present	-0.892016
ECe071	present	1.32788
ECe072	present	-0.117581
ECe074	present	0.0695007
ECe075	present	-0.0766019
ECe076	present	-0.435267
ECe077	present	-0.148591
ECe078	present	0.69357
ECe080	present	1.81406
ECe081	present	0.51175
ECe082	present	-0.38765
ECe083	present	-0.0810775
ECe085	present	0.282796
ECe086	present	1.58816
ECe088	present	0.270764
ECe089	present	0.352703
ECe091	present	1.3551
ECe092	present	1.23539
ECe093	present	-0.412029
ECe094	present	0.820872
ECe095	present	-0.662305
ECe100	present	-0.20711
ECe102	present	-0.698361
ECe103	present	-0.484662
ECe104	present	-0.0845081
ECe105	present	-0.0110661
ECe106	present	0.648252
ECe107	present	0.0736579
ECe108	present	-0.373975
ECe109	present	0.658631
ECe111	present	-0.37806
ECe122	present	1.34727
ECe132	absent	-0.371243
ECe133	absent	0.188464
ECe136	absent	0.209209
ECe139	absent	-0.701119
ECe140	absent	-1.13928
ECe143	absent	-0.477828
ECe144	absent	-1.18846
ECe145	present	-0.0881601
ECe146	absent	-0.274559
ECe147	absent	-0.408327
ECe151	absent	-0.753513
ECe153	absent	-0.473352
ECe154	absent	-1.45333
ECe156	absent	-0.530642
ECe157	present	0.758203
ECe158	absent	-0.388954
ECe159	absent	-1.14138
ECe160	absent	-1.41223
ECe161	absent	-0.917782
ECe162	absent	-0.277316
ECe163	absent	-0.525816
ECe166	present	0.961153
ECe168	absent	-0.591247
ECe169	present	-0.300181
ECe170	absent	-0.974082
ECe171	absent	-0.941098
ECe172	absent	0.27155
ECe173	absent	0.858506
ECe174	present	0.258477
ECe175	absent	-0.952616
ECe176	present	-0.137143
ECa029	absent	-1.2095
ECa032	absent	0.171966
ECa042	absent	-0.867662
ECa050	present	-0.759018
ECa102	present	-0.5755
ECe112	present	0.733646
ECe179	absent	-0.00552803

## Sheet: Figure 3c
Genotypes	Phvul.003G185200	Gene Pool
ECa_r1	1	Mesoamerican
ECa_r2	1	Mesoamerican
ECa001	0	Andean
ECa002	1	Andean
ECa003	0	Andean
ECa004	0	Andean
ECa005	0	Andean
ECa006	0	Andean
ECa008	0	Andean
ECa009	1	Andean
ECa010	1	Andean
ECa011	1	Andean
ECa012	0	Andean
ECa013	0	Andean
ECa014	0	Andean
ECa015	1	Andean
ECa016	0	Andean
ECa017	0	Andean
ECa018	0	Andean
ECa019	0	Andean
ECa020	0	Andean
ECa021	0	Andean
ECa022	0	Andean
ECa023	0	Andean
ECa024	1	Andean
ECa025	1	Andean
ECa026	0	Andean
ECa027	0	Andean
ECa028	0	Andean
ECa029	0	Andean
ECa031	0	Andean
ECa032	0	Andean
ECa033	0	Andean
ECa034	0	Andean
ECa035	0	Andean
ECa036	1	Andean
ECa037	1	Andean
ECa038	1	Andean
ECa040	0	Andean
ECa041	0	Andean
ECa042	0	Andean
ECa043	0	Andean
ECa044	0	Andean
ECa045	0	Andean
ECa046	1	Andean
ECa048	1	Andean
ECa050	1	Andean
ECa051	1	Andean
ECa052	1	Mesoamerican
ECa053	1	Mesoamerican
ECa054	1	Mesoamerican
ECa055	1	Mesoamerican
ECa056	1	Mesoamerican
ECa057	1	Mesoamerican
ECa058	1	Mesoamerican
ECa059	1	Mesoamerican
ECa060	1	Mesoamerican
ECa061	1	Mesoamerican
ECa062	1	Mesoamerican
ECa063	1	Mesoamerican
ECa064	1	Mesoamerican
ECa065	1	Mesoamerican
ECa066	1	Mesoamerican
ECa067	1	Mesoamerican
ECa068	1	Mesoamerican
ECa069	1	Mesoamerican
ECa070	1	Mesoamerican
ECa071	1	Mesoamerican
ECa072	1	Mesoamerican
ECa073	1	Mesoamerican
ECa075	1	Mesoamerican
ECa076	1	Mesoamerican
ECa077	1	Mesoamerican
ECa078	1	Mesoamerican
ECa079	1	Mesoamerican
ECa080	1	Mesoamerican
ECa082	1	Mesoamerican
ECa083	1	Mesoamerican
ECa084	1	Mesoamerican
ECa085	1	Mesoamerican
ECa086	1	Mesoamerican
ECa087	1	Mesoamerican
ECa088	1	Mesoamerican
ECa089	1	Mesoamerican
ECa090	1	Mesoamerican
ECa091	1	Mesoamerican
ECa092	1	Mesoamerican
ECa094	1	Mesoamerican
ECa095	1	Mesoamerican
ECa096	1	Mesoamerican
ECa098	1	Mesoamerican
ECa099	1	Mesoamerican
ECa100	1	Mesoamerican
ECa101	1	Mesoamerican
ECa102	1	Mesoamerican
ECa103	1	Mesoamerican
ECa104	1	Mesoamerican
ECa105	1	Mesoamerican
ECa106	1	Mesoamerican
ECe001	1	Mesoamerican
ECe002	0	Andean
ECe003	0	Andean
ECe004	0	Andean
ECe006	1	Mesoamerican
ECe009	0	Andean
ECe010	0	Andean
ECe011	0	Andean
ECe013	0	Andean
ECe014	0	Andean
ECe016	0	Andean
ECe017	0	Andean
ECe018	0	Andean
ECe019	0	Andean
ECe020	0	Andean
ECe022	0	Andean
ECe023	0	Andean
ECe024	0	Andean
ECe025	0	Andean
ECe026	0	Andean
ECe027	0	Andean
ECe028	0	Andean
ECe031	1	Andean
ECe032	0	Andean
ECe033	1	Mix
ECe034	0	Andean
ECe035	1	Mix
ECe036	0	Andean
ECe037	1	Mesoamerican
ECe038	1	Andean
ECe039	1	Andean
ECe040	0	Andean
ECe046	0	Andean
ECe048	0	Andean
ECe054	0	Andean
ECe055	1	Andean
ECe071	1	Mesoamerican
ECe072	1	Mesoamerican
ECe074	1	Mesoamerican
ECe075	1	Mesoamerican
ECe076	1	Mesoamerican
ECe077	1	Mesoamerican
ECe078	1	Mesoamerican
ECe080	1	Mesoamerican
ECe081	1	Mesoamerican
ECe082	1	Mesoamerican
ECe083	1	Mesoamerican
ECe085	1	Mesoamerican
ECe086	1	Mesoamerican
ECe088	1	Mesoamerican
ECe089	1	Mesoamerican
ECe091	1	Mesoamerican
ECe092	1	Mesoamerican
ECe093	1	Mesoamerican
ECe094	1	Mesoamerican
ECe095	1	Mesoamerican
ECe100	1	Mesoamerican
ECe102	1	Mesoamerican
ECe103	1	Mesoamerican
ECe104	1	Mix
ECe105	1	Mesoamerican
ECe106	1	Mesoamerican
ECe107	1	Mesoamerican
ECe108	1	Mesoamerican
ECe109	1	Mix
ECe111	1	Mesoamerican
ECe112	1	Mix
ECe122	1	Mesoamerican
ECe132	0	Andean
ECe133	0	Andean
ECe136	0	Andean
ECe139	0	Andean
ECe140	0	Andean
ECe143	0	Andean
ECe144	0	Andean
ECe145	1	Andean
ECe146	0	Andean
ECe147	0	Andean
ECe151	0	Andean
ECe153	0	Andean
ECe154	0	Andean
ECe156	0	Andean
ECe157	1	Mesoamerican
ECe158	0	Andean
ECe159	0	Andean
ECe160	0	Andean
ECe161	0	Andean
ECe162	0	Andean
ECe163	0	Andean
ECe166	1	Mesoamerican
ECe168	0	Andean
ECe169	1	Mesoamerican
ECe170	0	Andean
ECe171	0	Andean
ECe172	0	Andean
ECe173	0	Andean
ECe174	1	Mesoamerican
ECe175	0	Andean
ECe176	1	Mesoamerican
ECe179	0	Andean

## Sheet: Figure 4a
Accession	Phvul.001G013100	Phvul.001G013200	Phvul.001G013400	Phvul.001G014200	Phvul.001G075500	Phvul.001G075600	Phvul.001G075666	Phvul.001G014466	Phvul.001G077500	Phvul.001G015000	Phvul.001G079500	Phvul.001G016600	Phvul.001G084100	Phvul.001G085700	Phvul.001G085800	Phvul.001G086133	Phvul.001G086900	Phvul.001G017400	Phvul.001G017500	Phvul.001G088300	Phvul.001G018000	Phvul.001G002100	Phvul.001G018200	Phvul.001G089900	Phvul.001G018600	Phvul.001G090900	Phvul.001G019200	Phvul.001G019500	Phvul.001G091900	Phvul.001G092500	Phvul.001G020100	Phvul.001G093900	Phvul.001G021100	Phvul.001G021300	Phvul.001G002900	Phvul.001G021500	Phvul.001G021550	Phvul.001G003000	Phvul.001G021700	Phvul.001G021750	Phvul.001G094900	Phvul.001G095600	Phvul.001G096500	Phvul.001G096700	g39935	g35633	Phvul.001G098400	Phvul.001G098500	Phvul.001G098700
187_MW	1	1	1	1	1	1	1	1	1	1	1	1	1	1	1	1	1	1	1	1	1	1	0	1	1	1	1	1	0	1	1	1	1	1	1	0	0	1	1	0	1	1	1	1	1	1	1	1	1
503_WM	1	1	0	1	1	1	1	1	0	1	1	0	0	0	1	1	1	1	1	0	1	0	1	1	1	1	0	0	1	1	1	1	1	1	1	1	1	0	1	1	1	1	1	1	1	1	1	0	0
510_WM	1	1	1	1	1	0	1	0	0	1	1	1	1	1	0	0	1	1	1	1	1	1	1	1	1	1	1	0	1	1	0	1	1	1	0	1	1	1	1	1	1	1	1	1	1	1	1	1	1
59_WM	1	1	1	1	1	1	1	1	1	1	1	1	1	1	1	1	1	1	0	1	1	1	1	1	1	1	1	1	0	1	1	1	1	1	1	1	1	1	1	1	1	1	0	1	1	1	1	1	1
065_MW	1	1	1	1	1	1	0	1	1	1	1	1	1	1	1	1	1	1	0	1	1	1	1	1	0	1	1	1	1	1	1	1	1	1	1	1	1	0	1	1	0	1	1	1	1	1	1	1	1
746a_WM	1	0	1	1	1	1	1	0	1	1	1	1	1	1	1	1	1	1	1	1	1	1	1	1	1	1	1	1	1	1	1	1	1	1	1	1	1	1	1	1	0	1	1	1	1	1	1	1	1
787A_WM	0	1	1	1	1	1	1	0	1	1	1	1	1	1	1	1	1	1	1	1	1	1	1	1	1	1	1	1	1	1	1	1	1	1	1	1	1	1	1	1	0	1	0	1	1	1	1	1	1
790_WM	1	1	1	1	1	0	0	1	1	1	1	1	1	1	1	1	1	1	0	1	1	1	1	0	1	1	1	1	1	1	1	1	1	0	1	0	1	1	1	1	0	1	1	1	1	1	1	1	1
080_WM	1	1	1	1	1	1	1	0	1	1	1	1	1	1	1	1	1	1	1	1	1	1	1	1	1	1	1	1	1	1	1	1	1	1	1	0	0	1	1	1	0	1	1	1	1	1	1	1	1
081_WM	1	1	1	1	1	1	1	1	1	1	1	1	1	1	1	1	1	1	1	0	1	0	1	1	1	1	1	1	0	1	1	0	1	1	1	1	1	1	1	1	1	1	0	1	1	1	1	1	1
887_WM	1	0	1	1	1	1	1	0	1	1	1	1	1	1	1	0	1	1	1	1	1	1	1	1	1	1	1	1	1	1	1	1	1	1	1	1	1	1	1	1	0	1	1	1	1	1	1	1	1
911_WM	1	1	1	0	1	1	1	0	1	1	1	1	1	1	1	1	1	1	1	1	1	1	1	1	1	1	1	1	1	1	1	1	1	1	1	1	1	1	1	1	0	1	0	1	1	1	1	1	1
G12873_WM	1	1	1	1	1	1	1	0	1	1	1	1	1	1	1	0	1	1	1	1	1	1	1	1	1	1	1	1	1	1	1	1	1	1	1	1	1	1	1	1	0	1	1	1	1	1	1	1	1
HCC_27_WM	1	1	1	0	1	1	1	0	1	1	1	1	1	1	1	1	0	1	1	0	1	0	1	1	1	1	1	1	1	1	1	1	1	1	1	1	1	1	1	1	0	1	0	1	1	1	1	1	1
HCC_34_WM	1	1	1	1	1	1	1	0	1	1	1	1	1	1	1	1	1	1	1	1	1	1	1	1	1	1	1	1	1	1	1	1	1	1	0	0	0	0	1	1	0	1	0	1	1	1	1	1	1
HCC_36_WM	1	0	1	1	1	1	1	1	1	1	1	1	1	1	1	1	1	1	0	1	1	1	1	1	1	0	1	1	0	1	1	1	1	1	0	0	1	1	1	1	1	1	0	1	1	1	1	1	1
ECa059_Am_DM_M1	1	1	1	1	1	1	1	1	1	1	1	1	1	1	0	1	1	1	1	0	1	0	1	1	1	1	1	1	0	1	1	1	1	1	0	0	1	1	1	1	1	1	0	1	1	1	1	1	1
ECa066_Am_DM_M1	1	1	1	1	1	1	1	1	1	1	1	1	1	1	1	1	1	1	1	1	1	0	1	1	1	1	1	1	0	1	1	1	1	1	1	1	1	1	1	1	1	1	0	1	1	1	1	1	1
ECa076_Am_DM_M1	1	1	1	1	1	1	1	1	1	1	1	1	1	1	1	1	1	1	1	1	1	1	1	1	1	1	1	1	0	1	1	1	1	1	1	1	1	1	1	1	1	1	0	1	1	1	1	1	1
ECa077_Am_DM_M1	1	1	1	1	1	1	1	1	1	1	1	1	1	1	0	1	1	1	1	0	1	0	1	1	1	1	0	1	0	1	1	1	1	1	0	0	0	0	1	1	1	1	0	1	1	1	1	1	1
ECa086_Am_DM_M1	1	1	1	1	1	1	1	1	1	1	1	1	1	1	0	1	1	1	1	0	1	0	1	1	1	1	1	1	0	1	1	1	1	1	1	1	1	1	1	1	1	1	0	1	1	1	1	1	1
ECa087_Am_DM_M1	1	1	1	1	1	1	1	1	1	1	1	1	1	1	1	1	1	1	1	0	0	0	1	1	1	1	1	1	0	1	1	1	1	1	1	1	1	1	1	1	1	1	0	1	1	1	1	1	1
ECa088_Am_DM_M1	1	1	1	1	1	1	1	1	1	1	1	1	1	1	0	1	1	1	1	0	1	0	1	1	1	1	1	1	0	1	1	1	1	1	1	1	1	1	1	1	1	1	0	1	1	1	1	1	1
ECa089_Am_DM_M1	1	1	1	1	1	1	0	1	1	1	1	1	1	1	0	1	0	1	1	0	1	0	1	1	1	1	1	1	0	1	1	1	1	1	1	1	1	1	1	1	1	1	0	1	1	1	1	1	1
ECa090_Am_DM_M1	1	1	1	1	1	1	1	1	1	1	1	1	1	1	0	1	1	1	1	0	0	0	1	1	1	1	1	1	0	1	1	1	1	1	1	1	1	1	1	1	1	1	0	1	1	1	1	1	1
ECa104_Am_DM_M1	1	1	1	1	1	1	1	1	1	1	1	1	1	1	0	1	1	1	1	1	1	1	1	1	1	1	1	1	0	1	1	1	1	1	1	1	1	1	1	1	1	1	0	1	1	1	1	1	1
ECa105_Am_DM_M1	1	1	1	1	1	1	1	1	1	1	1	1	1	1	0	1	1	1	0	1	1	1	1	1	1	1	1	1	0	1	1	1	1	1	1	1	1	1	1	1	1	1	0	1	1	1	1	1	1
ECa106_Am_DM_M1	1	1	1	1	1	1	1	1	1	1	1	1	1	1	1	1	1	1	1	0	1	1	1	1	1	1	1	1	0	1	1	1	1	1	0	0	0	0	1	1	1	1	0	1	1	1	1	1	1
ECa061_Am_DM_M1	1	1	1	1	1	1	1	1	1	1	1	1	1	1	1	1	0	1	1	0	1	1	1	1	1	1	1	1	0	1	1	1	1	1	1	1	1	1	1	1	1	1	0	1	1	1	1	1	1
ECa062_Am_DM_M1	1	1	1	1	1	1	1	1	1	1	1	1	1	1	1	1	1	1	1	1	0	0	1	1	1	1	1	1	0	1	1	1	1	1	0	0	0	1	1	1	1	1	0	1	1	1	1	1	1
ECa063_Am_DM_M1	1	1	1	1	1	1	1	1	1	1	1	1	1	1	1	1	1	1	1	0	1	0	1	1	1	1	1	1	0	1	1	1	1	1	1	1	1	1	1	1	1	1	1	1	1	1	1	1	1
ECa052_Am_DM_M2	1	1	1	1	1	1	1	1	1	1	1	1	1	1	1	1	1	1	1	1	1	1	1	1	1	1	1	1	0	1	1	1	1	1	0	0	0	1	1	1	1	1	0	1	1	1	1	1	1
ECa053_Am_DM_M2	1	1	1	1	1	1	0	1	1	1	0	1	1	1	0	1	1	1	1	1	1	1	1	1	1	1	1	1	0	1	1	1	1	1	1	0	0	0	1	1	1	1	0	1	1	1	1	1	1
ECa056_Am_DM_M2	1	1	1	1	1	1	1	1	1	1	1	1	1	1	1	1	1	1	1	1	1	1	1	1	1	1	1	1	0	1	1	1	1	1	1	1	1	1	0	1	1	1	1	1	1	1	1	1	1
ECa060_Am_DM_M2	1	1	1	1	0	1	1	1	1	1	1	1	1	1	1	1	1	1	1	1	1	1	1	1	1	1	1	1	0	1	1	1	1	1	0	0	1	0	1	1	1	1	1	1	1	1	1	1	1
ECa064_Am_DM_M2	1	1	1	1	1	1	1	1	1	1	1	1	1	1	1	1	1	1	1	1	1	1	1	1	1	1	1	1	0	1	1	1	1	1	0	0	0	1	1	1	1	1	1	1	0	1	1	1	1
ECa067_Am_DM_M2	1	1	1	1	1	1	1	1	1	1	1	1	1	1	1	1	1	1	1	1	1	0	1	1	1	1	1	1	0	1	1	1	1	1	0	0	0	0	1	1	1	1	1	1	1	1	1	1	1
ECa069_Am_DM_M2	1	1	1	1	1	1	1	1	1	1	1	1	1	1	1	1	1	1	1	1	1	1	1	1	1	1	1	1	0	1	1	1	1	1	1	1	1	1	0	1	1	1	1	1	1	1	1	1	1
ECa070_Am_DM_M2	1	1	1	1	1	1	1	1	1	1	1	1	1	1	1	1	1	1	1	1	1	1	1	1	1	1	1	1	0	1	1	1	1	1	1	1	1	1	1	1	1	1	1	1	1	1	1	1	1
ECa071_Am_DM_M2	1	1	1	1	1	1	1	1	1	1	1	1	1	1	1	1	1	1	1	0	1	0	1	1	1	1	1	1	0	1	1	1	1	1	0	0	0	1	1	1	1	1	1	1	1	1	1	1	1
ECa072_Am_DM_M2	1	1	1	1	1	1	1	1	1	1	1	1	1	1	1	1	1	1	0	1	1	1	1	1	1	1	1	1	0	1	1	1	1	1	0	0	0	1	1	1	1	1	0	1	1	1	1	1	1
ECa075_Am_DM_M2	1	1	1	1	1	1	1	1	1	1	1	1	1	1	0	1	1	1	1	1	1	0	1	1	1	1	1	1	0	1	1	1	1	1	1	1	1	1	1	1	1	1	0	1	1	1	1	1	1
ECa079_Am_DM_M2	1	1	1	1	1	1	1	1	1	1	1	1	1	1	1	1	1	1	0	1	1	1	1	1	1	1	1	1	0	1	1	1	1	1	0	0	0	0	1	1	1	1	0	1	1	1	1	1	1
ECa080_Am_DM_M2	1	1	1	1	1	1	1	1	1	1	1	1	1	1	1	1	1	1	1	0	1	0	1	1	1	1	1	1	0	1	1	1	1	1	0	0	0	1	1	1	1	1	1	1	1	1	1	1	1
ECa082_Am_DM_M2	1	1	1	1	1	1	1	1	1	1	1	1	1	1	0	1	1	1	0	1	1	1	1	1	1	1	1	1	0	1	1	1	1	1	1	0	0	1	1	1	1	1	1	1	1	1	1	1	1
ECa083_Am_DM_M2	1	1	1	1	1	1	1	1	1	1	1	1	1	1	1	1	1	1	1	1	1	1	1	1	1	1	1	1	0	1	1	1	1	1	0	0	0	1	1	1	1	1	1	1	1	1	1	1	1
ECa085_Am_DM_M2	1	1	1	1	1	1	1	1	1	1	1	1	1	1	1	1	1	1	1	1	1	1	0	1	1	1	1	1	0	1	1	1	1	1	0	0	0	1	1	1	1	1	1	1	1	1	1	1	1
ECa092_Am_DM_M2	1	1	1	1	1	1	1	1	1	1	1	1	1	1	0	1	1	1	1	1	1	0	1	1	1	1	1	1	0	1	1	1	1	1	1	1	1	1	1	1	1	1	0	1	1	1	1	1	1
ECa095_Am_DM_M2	1	1	1	1	1	1	1	1	1	1	1	1	1	1	1	1	1	1	1	1	1	1	1	1	1	1	1	1	0	1	1	1	1	1	0	0	0	0	1	1	1	1	1	1	1	1	1	1	1
ECa096_Am_DM_M2	1	1	1	1	1	1	1	1	1	1	1	1	1	1	1	1	1	1	1	1	1	1	1	1	1	0	1	1	0	1	1	1	1	1	0	0	0	0	1	1	1	1	1	1	1	1	1	1	1
ECa098_Am_DM_M2	1	1	1	1	1	1	1	1	1	1	1	1	1	1	1	1	1	1	0	1	1	1	1	1	1	1	1	1	1	1	1	1	1	1	0	0	0	0	1	1	1	1	1	1	1	1	1	1	1
ECa_r1_Am_DM_M2	1	1	1	1	1	1	1	1	1	1	1	1	1	1	1	1	1	1	1	1	1	1	1	1	1	1	1	1	0	1	1	1	1	1	1	1	1	1	0	1	1	1	1	1	1	1	1	1	1
033_WA	1	1	1	0	1	0	0	1	0	0	1	1	1	1	1	1	1	1	0	1	1	1	1	1	1	1	1	1	1	1	1	0	0	1	0	0	0	0	1	1	0	1	1	1	1	1	1	1	1
038_WA	1	1	1	1	1	0	0	1	1	1	1	1	1	1	1	1	0	1	0	1	1	1	1	0	1	1	1	1	1	1	1	1	1	0	1	0	1	1	1	1	0	1	1	1	1	1	1	1	1
039_WA	1	1	1	0	1	0	0	1	0	1	1	1	1	1	1	1	1	1	0	1	1	1	1	1	1	1	1	1	1	1	1	0	0	1	0	0	0	0	0	1	0	1	1	0	1	1	1	1	1
040_WA	1	1	1	0	1	1	1	1	1	1	1	1	1	1	1	1	1	1	1	1	1	1	1	0	1	1	1	1	1	1	1	0	0	1	0	0	0	0	1	1	0	1	1	1	1	1	0	1	1
052_WA	1	1	1	0	1	0	0	1	1	1	1	1	1	1	1	1	1	1	1	1	1	0	1	0	1	1	1	1	1	1	1	0	0	1	0	0	0	0	0	1	0	1	1	1	1	1	1	1	1
656_WA	1	1	1	0	1	1	0	1	1	1	1	1	1	1	1	1	1	1	0	1	1	1	1	0	1	1	1	0	1	1	1	0	0	1	0	0	0	0	1	1	0	1	1	1	1	1	0	1	1
066_WA	1	1	1	0	1	0	1	1	1	1	1	1	1	1	1	1	1	1	1	1	1	1	1	0	1	1	1	1	1	1	1	0	0	1	0	0	0	0	1	1	0	0	1	1	1	1	1	1	0
067_2_WA	1	1	1	1	1	1	0	1	1	1	1	1	1	1	1	1	1	1	1	1	1	0	1	0	1	1	1	1	1	1	1	0	0	1	1	1	0	1	1	1	1	1	1	0	1	1	1	1	1
068_WA	1	1	1	0	1	1	0	1	1	1	1	1	1	1	1	1	1	1	0	1	1	1	1	1	0	1	1	1	1	1	1	0	0	1	0	0	0	0	1	1	0	1	1	1	1	1	0	0	1
006_WA	1	1	1	0	1	1	0	1	0	1	1	1	1	1	1	1	1	1	1	1	1	1	1	0	1	1	1	1	1	1	1	0	0	1	0	0	0	0	1	1	0	1	1	0	1	1	1	1	1
716_WA	1	1	1	1	1	1	0	1	1	1	1	1	1	1	1	1	1	1	1	1	1	1	1	0	1	1	1	1	1	1	1	1	1	1	0	0	0	0	1	1	1	1	1	0	1	1	1	1	1
P718a_WA	1	1	1	0	1	1	1	1	1	1	1	1	1	1	1	1	1	1	1	1	1	1	1	1	0	1	1	1	1	1	1	0	0	1	0	0	0	0	1	1	0	1	0	1	1	1	1	1	1
HCC_28_WA	1	1	1	0	1	1	0	1	1	1	1	1	1	1	1	1	1	1	0	1	1	1	1	1	0	1	1	1	1	1	1	0	1	1	0	0	0	0	1	1	0	1	1	1	1	1	1	1	1
HCC_30_WA	1	1	1	0	1	1	0	1	1	1	1	1	1	1	1	1	1	1	0	1	1	0	1	1	1	1	1	1	1	0	1	0	0	1	0	0	0	0	0	1	0	1	1	0	1	1	1	1	1
HCC_31_WA	1	1	1	0	1	1	0	1	1	1	1	1	1	1	1	1	1	1	1	1	1	1	1	1	1	1	1	1	1	1	1	1	0	1	0	0	0	0	0	1	0	1	1	1	1	1	1	1	1
HCC_32_WA	1	1	1	0	1	1	1	1	1	0	1	1	1	1	1	1	1	1	0	1	1	1	1	0	1	1	1	1	1	1	1	0	0	1	0	0	0	0	1	1	0	1	1	1	1	1	1	1	1
ECa012_Am_DA_A1	1	1	1	0	1	1	1	1	1	1	1	1	1	1	1	1	1	1	0	1	1	1	1	1	0	1	1	1	1	1	1	0	0	1	0	0	0	0	1	1	0	1	1	1	1	1	1	1	1
ECa013_Am_DA_A1	1	1	1	0	1	1	0	1	1	1	1	1	1	1	1	1	1	1	0	1	1	1	1	0	1	1	1	1	1	1	1	0	0	1	0	0	0	0	1	1	0	1	1	0	1	1	1	1	1
ECa014_Am_DA_A1	1	1	1	0	1	0	1	1	1	1	1	1	1	1	1	1	1	1	0	1	1	1	1	0	1	1	1	1	1	1	1	0	0	1	0	0	0	0	1	1	0	1	1	0	1	1	1	1	1
ECa023_Am_DA_A1	1	1	1	0	1	1	1	1	1	1	1	1	1	1	1	1	1	1	0	1	1	1	1	0	0	1	1	1	1	1	1	0	0	1	0	0	0	0	1	1	0	1	1	1	1	1	1	1	1
ECa027_Am_DA_A1	1	1	1	0	1	1	0	1	1	1	1	1	1	1	1	1	1	1	0	1	1	1	1	1	1	1	1	1	1	1	1	0	0	1	0	0	0	0	1	1	0	1	1	1	1	1	0	1	1
ECa033_Am_DA_A1	1	1	1	0	1	0	0	1	1	1	1	1	1	1	1	1	1	0	0	1	1	1	1	0	1	1	1	1	1	1	1	0	0	1	0	0	0	0	1	1	0	1	1	0	1	1	1	1	1
ECa034_Am_DA_A1	1	1	1	0	1	1	0	1	1	1	1	1	1	1	1	1	1	1	0	1	1	1	1	0	1	1	1	1	1	1	1	0	0	1	0	0	0	0	1	1	0	1	1	1	1	1	0	1	1
ECa035_Am_DA_A1	1	1	1	0	1	0	0	1	1	1	1	1	1	1	1	1	1	1	0	1	1	1	1	0	1	1	1	1	1	1	1	0	0	1	0	0	0	0	1	1	0	1	1	1	1	1	0	1	1
ECa029_Am_DA_A1	1	1	1	0	1	0	0	1	1	1	1	1	1	1	1	1	1	1	0	1	1	1	1	0	1	1	1	1	1	1	1	0	0	1	0	0	0	0	1	1	0	1	1	0	1	1	1	1	1
ECa032_Am_DA_A1	1	1	1	0	1	1	0	1	1	1	1	1	1	1	1	1	1	1	0	1	1	1	1	0	1	1	1	1	1	1	1	0	0	1	0	0	0	0	1	1	0	1	1	0	1	1	1	1	1
ECa042_Am_DA_A1	1	1	1	0	1	0	0	1	1	1	1	1	1	1	1	1	1	1	0	1	1	1	1	0	1	1	1	1	1	1	1	0	0	1	0	0	0	0	1	1	0	1	1	0	1	1	1	1	1
ECa006_Am_DA_A2	1	1	1	0	1	1	0	1	1	1	1	1	1	1	1	1	1	1	0	1	1	1	1	1	1	1	1	1	1	1	1	0	0	1	0	0	0	0	1	1	0	1	1	1	1	1	1	1	1
ECa008_Am_DA_A2	1	1	1	0	1	0	1	1	0	0	1	1	1	1	1	1	1	1	0	1	1	1	1	1	1	1	1	1	1	1	1	0	0	1	0	0	0	0	1	1	0	1	1	1	1	1	1	0	1
ECa009_Am_DA_A2	1	1	1	0	1	0	0	1	0	0	1	1	1	1	1	1	1	1	0	1	1	1	1	1	1	1	1	1	1	1	1	0	0	1	0	0	0	0	1	1	0	1	1	1	1	1	1	0	1
ECa025_Am_DA_A2	1	1	1	0	1	0	0	1	0	0	1	1	1	1	1	1	1	0	0	1	1	1	1	1	1	1	1	1	1	1	1	0	0	1	0	0	0	0	1	1	0	1	1	1	1	0	1	0	1
ECa031_Am_DA_A2	1	1	1	0	1	0	1	1	0	1	1	1	1	1	1	1	1	0	0	1	1	1	1	1	1	1	1	1	1	1	1	0	0	1	0	0	0	0	1	1	0	1	1	1	1	1	1	0	1
ECa040_Am_DA_A2	1	1	1	0	1	0	0	1	1	1	1	1	1	1	1	1	1	1	0	1	1	1	1	0	1	1	1	1	1	1	1	1	0	1	0	0	0	0	1	1	0	1	1	1	1	1	1	0	1
ECa043_Am_DA_A2	1	1	1	0	1	1	1	1	1	1	1	1	1	1	1	1	1	1	0	1	1	1	1	0	1	1	1	1	1	1	1	0	0	1	0	0	0	0	1	1	0	1	1	1	1	1	1	0	1
ECa044_Am_DA_A2	1	1	1	0	1	1	0	1	1	1	1	1	1	1	1	1	1	1	0	1	1	1	1	1	1	1	1	1	1	1	1	0	0	1	0	0	0	0	1	1	0	1	1	1	1	1	1	0	1
ECa048_Am_DA_A2	1	1	1	0	1	0	0	1	1	1	1	1	1	1	1	1	1	1	0	1	1	1	1	0	1	1	1	1	1	1	1	0	0	1	0	0	0	0	1	1	0	1	1	1	1	1	1	0	1
ECa332_Am_DA_A2	1	1	1	0	1	0	1	1	1	1	1	1	1	1	1	1	1	1	0	1	1	1	1	1	1	1	1	1	1	1	1	0	0	1	0	0	0	0	1	1	0	1	1	1	1	1	1	0	1
ECa333_Am_DA_A2	1	1	1	0	1	1	1	1	1	1	1	1	1	1	1	1	1	1	0	1	1	1	1	1	1	1	1	1	1	1	1	0	0	1	0	0	0	0	1	1	0	1	1	1	1	1	1	1	1
ECa334_Am_DA_A2	1	1	1	0	1	1	0	1	1	1	1	1	1	1	1	1	1	1	0	1	1	1	1	0	1	1	1	1	1	1	1	0	0	1	0	0	0	0	1	1	0	1	1	0	1	1	1	0	1
ECa330_Am_DA_A2	1	1	1	0	1	1	0	1	1	1	1	1	1	1	1	1	1	1	1	1	1	1	1	1	1	1	1	1	1	1	1	1	0	1	0	0	0	0	1	1	0	1	1	1	1	1	1	0	1
ECa331_Am_DA_A2	1	1	1	0	1	1	0	1	1	1	1	1	1	1	1	1	1	1	1	1	1	1	1	1	1	1	1	1	1	1	1	0	0	1	0	0	0	0	1	1	0	1	1	1	1	1	1	0	1
ECa004_Am_DA_A3	1	1	1	0	1	1	0	1	1	1	1	1	1	1	1	1	1	1	0	1	1	1	1	1	1	1	1	1	1	1	1	0	0	1	0	0	0	0	1	1	0	1	1	1	1	1	1	1	1
ECa005_Am_DA_A3	1	1	1	0	1	1	1	1	1	1	1	1	1	1	1	1	1	1	0	1	1	1	1	1	1	1	1	1	1	1	1	0	0	1	0	0	0	0	1	1	0	1	1	0	1	1	1	1	1
ECa016_Am_DA_A3	1	1	1	0	1	1	1	1	1	1	1	1	1	1	1	1	1	1	0	1	1	1	1	1	1	1	1	1	1	1	1	0	0	1	0	0	0	0	1	1	0	1	1	0	1	1	1	1	1
ECa018_Am_DA_A3	1	1	1	0	1	0	0	1	1	1	1	1	1	1	1	1	1	1	0	1	1	1	1	0	1	1	1	1	1	1	1	1	0	1	0	0	0	0	1	1	0	1	1	1	1	1	1	1	1
ECa020_Am_DA_A3	1	1	1	0	1	0	0	1	1	1	1	1	1	1	1	1	1	1	0	1	1	1	1	0	1	1	1	1	1	1	1	0	0	1	0	0	0	0	1	1	0	1	1	1	1	1	1	1	1
[truncated: 5,000 more columns]

## Sheet: Figure 4b
SEQname	Average Coverage	Number of PAVs
78	9.68922	8228
187	10.4549	8388
503MW_A	0.527598	7120
510MW_B	1.02832	8120
59_MWA	10.1429	8816
65	11.3435	7989
746MW_A	15.9541	8639
787A	13.249	8361
790	10.8601	7090
80MW_A	12.8863	8723
81	9.82623	8792
887_MW	7.53867	8406
911MW_A	5.62184	8453
HCC_27	18.5211	8190
HCC_34	11.2988	8675
HCC_36	7.4799	8497
G12873	22.6194	8634
1051	5.8992	9062
1053	3.33899	8941
1054	7.26045	9001
1055	5.5346	8830
1058	7.18994	8926
1068	6.11611	8698
1069	3.63579	8737
1078	6.06968	8922
1079	4.83627	8778
1080	6.49571	8794
1081	4.175	8501
1082	4.23647	8719
1095	3.81803	8852
1096	4.90246	8625
1097	2.92381	8886
1044	5.9006	8895
1045	5.84696	8680
1048	7.40397	8701
1052	4.2076	8747
1056	2.31684	8942
1059	5.82893	9022
1061	5.97271	9002
1062	4.48241	8849
1063	5.65185	8957
1064	6.22737	8712
1067	2.87592	8354
1071	6.0931	9241
1072	5.26797	8670
1074	5.24567	8683
1075	3.98975	8913
1077	5.4597	8700
1084	5.8561	8383
1087	2.33993	8813
1088	3.506	8958
1090	4.40864	8958
1098	4.28396	8604
33AW_B	4.33776	6228
38	10.7817	7217
39AW_B	4.79138	6413
40AW_A	6.30171	6495
52AW_B	6.99729	6585
656AW_A	1.60203	6510
66AW_B	6.04477	6669
67_AW_A	11.5182	7620
68AW_B	8.13644	6690
6AW_A	4.84729	6415
716	11.3127	8257
718AW_A_bis	9.66942	6763
HCC_28	10.4156	7199
HCC_30	5.29811	6476
HCC_31	11.5891	6625
HCC_32	1.84639	6514
1011	4.2031	6489
1012	4.35952	6550
1013	2.94631	6341
1022	5.5588	6735
1026	5.96766	6201
1029	5.03596	6413
1030	5.84862	6829
1031	5.05009	6564
1209	4.91413	6190
1210	6.67613	6191
1211	5.72878	6249
1006	10.0919	6688
1007	3.68837	6359
1008	3.91098	6589
1024	1.38309	6403
1028	2.73186	6503
1036	6.94203	6573
1038	4.79885	6714
1039	4.4711	6701
1042	4.92636	6551
WGS11	4.29096	6533
WGS18	6.73474	6692
WGS19	6.84398	6693
WGS4	12.8518	6882
WGS5	12.5472	6856
1004	4.31281	6554
1005	4.26875	6692
1015	2.67281	6278
1017	5.8568	6566
1019	5.28803	6406

[truncated: 9 more sheets: Figure 4c, Figure 5a, Figure 5b, Figure 5c, Figure 6a, Figure 6b, Supplementary Figure 3, Supplementary Figure 6, Supplementary Figure 7]
